# Supplementary material for: Major proliferation of transposable elements shaped the genome of the soybean rust pathogen Phakopsora pachyrhizi
Source: Nat Commun. 2023 Apr 1;14:1835. doi: 10.1038/s41467-023-37551-4 (PMC10067951; doi:10.1038/s41467-023-37551-4)
Supplement: Supplementary file 4 — Supplementary data 1-27 [file 41467_2023_37551_MOESM4_ESM.xlsx]

## Sheet: Supplementary Data 1
Supplementary Data 1. Summary metrics of TE annotation in the P. pachyrhizi genomes K8108, MT2006 and UFV02.
	K8108				MT2006				UFV02
Class	I	II	noCat	Total	I	II	noCat	Total	I	II	noCat	Total
Full Length Fragments	11168	9583	3132	23883	10685	8701	4042	23428	10424	10090	2230	22744
TE Fragments	465541	370653	120895	957089	457560	353330	129869	940759	582220	412622	142136	1136978
coverage (pb)	591142819	368535643	66606770	1026285232	570069503	353021985	74097607	997189095	693808600	397697322	88775963	1180281885
Percentage in genome	54.5862	34.0301	6.1498	94.7661	53.9042	33.3852	7.0063	94.2957	54.4722	31.2242	6.9701	92.6665

## Sheet: Supplementary Data 2
Supplementary Data 2. Complete TE annotation in the P. pachyrhizi genomes K8108, MT2006 and UFV02.
Isolates	Class	Superfamily	Family	Full Length Fragments	coverage (pb)	Percentage in genome
K8108	I			11168	591142819	54.5862
		LARD		381	8048587	0.743
		LINE		998	15114359	1.3963
			Jockey	0	8662	0.0008
			LINE	581	7956495	0.7348
			Tad	417	7149202	0.6607
		LTR		7813	563972224	52.078
			Copia	4828	88354579	8.1582
			Gypsy	2972	475391848	43.8989
			LTR	13	225797	0.0209
		SINE		1611	1147286	0.1053
		TRIM		365	2702925	0.2491
		ClassI_noCat		0	157438	0.0145
	II			9583	368535643	34.0301
		Helitron		190	12530886	1.1567
		Maverick		267	18336183	1.6931
		MITE		1359	4186966	0.3867
		TIR		7759	332827018	30.7332
			CACTA	656	83822767	7.7405
			hAT	526	5449023	0.5034
			Mariner	929	7102545	0.6563
			MuDR	116	88869902	8.2058
			Pif-Harbinger	1361	87636993	8.0923
			TIR	4091	59080702	5.4549
		Kolobok		80	865086	0.08
		ClassII_noCat		8	654590	0.0604
	noCat			3132	66606770	6.1498
MT2006	I			10685	570069503	53.9032
		LARD		334	9969041	0.9426
		LINE		904	17850016	1.6873
			LINE	445	11405392	1.0781
			Tad	459	6444624	0.6092
		LTR		8724	535816059	50.6657
			Copia	4789	87996073	8.3189
			Gypsy	3925	447432099	42.3102
			LTR	10	387887	0.0366
		SINE		294	729253	0.0687
		TRIM		407	4667355	0.441
		ClassI_noCat		22	1037779	0.0979
	II			8701	353021985	33.3852
		Helitron		214	11435746	1.0809
		Maverick		209	14391086	1.3612
		MITE		809	6333431	0.5988
		TIR		7399	319497081	30.2151
			CACTA	697	77121418	7.2937
			hAT	576	6283738	0.5944
			Mariner	912	7313563	0.6919
			MuDR	110	88697262	8.3877
			Pif-Harbinger	1294	83127702	7.8603
			TIR	3810	56953398	5.3871
		Kolobok		64	912446	0.0864
		ClassII_noCat		6	452195	0.0428
	noCat			4042	74097607	7.0063
UFV02	I			10182	687359662	53.9659
		LARD		242	6448938	0.5063
		LINE		781	21156237	1.6609
			LINE	520	12967150	1.0181
			Tad	261	8189087	0.6428
		LTR		8363	662443629	52.0106
			Copia	4012	103709001	8.1424
			Gypsy	4351	558734628	43.8682
		SINE		357	623642	0.0486
		TRIM		654	2757874	0.2161
		ClassI_noCat		27	378280	0.0297
	II			10090	397697322	31.2242
		Helitron		227	12603486	0.9897
		Maverick		161	13208102	1.0371
		MITE		764	10677772	0.8386
		TIR		8817	359905539	28.2567
			CACTA	781	70425116	5.5298
			hAT	818	3958534	0.3108
			Mariner	1098	9372213	0.7359
			MuDR	380	125069175	9.8198
			Pif-Harbinger	1372	103110857	8.094
			TIR	4368	47969644	3.7664
		Kolobok		108	1232527	0.0967
		ClassII_noCat		13	69896	0.0054
	noCat			2230	88775963	6.9701

## Sheet: Supplementary Data 3
Supplementary Data 3. Conserved TEs in the P. pachyrhizi genomes K8108, MT2006 and UFV02.
Isolates	Class	Superfamily	Family	TE fragments	Coverage (bp)	TE fragments (%)
K8108	TOTAL			121374	293568508	18.382
	I			64024	170686986	9.69639
		LARD		1431	2215328	0.216724
		LINE		2964	4552553	0.448896
			LINE	1874	2072781	0.283816
			Tad	1090	2479772	0.16508
		LTR		55460	162021058	8.39938
			Copia	13037	32281393	1.97444
			Gypsy	42347	129553069	6.41342
			LTR	76	186596	0.0115101
		SINE		1736	544404	0.262916
		TRIM		2433	1353643	0.368476
	II			47929	111427503	7.25881
		Helitron		1623	4451866	0.245802
		Maverick		2387	9074192	0.361509
		MITE		1470	862868	0.22263
		TIR		42196	96790396	6.39055
			CACTA	8423	37925107	1.27566
			hAT	1310	2101994	0.198399
			Mariner	1840	3352186	0.278667
			MuDR	6896	10276040	1.04439
			Pif-Harbinger	8921	16498990	1.35108
			TIR	14806	26636079	2.24236
		Kolobok		116	41456	0.0175681
		ClassII_noCat		137	206725	0.0207486
	noCat			9421	11454019	1.4268
MT2006	TOTAL			120613	290020259	18.3214
	I			66223	170090557	10.0595
		LARD		1676	3016201	0.254589
		LINE		3049	4752827	0.463151
			LINE	2027	2332929	0.307907
			Tad	1022	2419898	0.155245
		LTR		57843	160390357	8.78651
			Copia	17422	35874109	2.64645
			Gypsy	40241	124197928	6.11272
			LTR	180	318320	0.0273425
		SINE		466	136895	0.0707867
		TRIM		3137	1761596	0.476519
		ClassI_noCat		52	32681	0.00789894
	II			41163	103689308	6.25277
		Helitron		1618	5168613	0.245779
		Maverick		1799	7702681	0.273273
		MITE		1094	771373	0.166182
		TIR		36550	89944749	5.55204
			CACTA	7835	35775000	1.19016
			hAT	1052	2000767	0.159802
			Mariner	1694	3291805	0.257323
			MuDR	4982	7637044	0.756779
			Pif-Harbinger	8422	16613296	1.27932
			TIR	12565	24626837	1.90866
		Kolobok		55	38205	0.00835465
		ClassII_noCat		47	63687	0.00713943
	noCat			13227	16240394	2.00922
UFV02	TOTAL			110833	270785366	13.2382
	I			62285	152966544	7.43951
		LARD		805	2154036	0.0961517
		LINE		3494	4545734	0.417334
			LINE	2683	3589344	0.320466
			Tad	811	956390	0.0968683
		LTR		54317	144686792	6.48779
			Copia	9296	24514853	1.11034
			Gypsy	45021	120171939	5.37745
		SINE		382	121208	0.0456272
		TRIM		3220	1372144	0.384607
		ClassI_noCat		67	86630	0.00800269
	II			38997	97670573	4.65792
		Helitron		1294	4312728	0.154559
		Maverick		1248	5457909	0.149065
		MITE		2306	1697526	0.275436
		TIR		34063	86163270	4.06859
			CACTA	6326	27628121	0.755597
			hAT	741	1435794	0.0885073
			Mariner	1690	2178182	0.201859
			MuDR	8449	25641721	1.00917
			Pif-Harbinger	7438	12822550	0.888417
			TIR	9419	16456902	1.12503
		Kolobok		66	18610	0.00788324
		ClassII_noCat		20	20530	0.00238886
	noCat			9551	20148249	1.1408

## Sheet: Supplementary Data 4
Supplementary Data 4. Intermediate TEs in the P. pachyrhizi genomes K8108, MT2006 and UFV02.
Isolates	Class	Superfamily	Family	TE fragments	Coverage (bp)	TE fragments (%)
K8108	TOTAL			197793	265234288	29.9556
	I			88878	143978350	13.4605
		LARD		1838	1736123	0.278364
		LINE		5772	3819316	0.874165
			LINE	4321	2717283	0.654412
			Tad	1451	1102033	0.219753
		LTR		78756	137374578	11.9275
			Copia	14130	16693597	2.13998
			Gypsy	64548	120613387	9.77575
			LTR	78	67594	0.011813
		SINE		977	221019	0.147966
		TRIM		1535	827314	0.232475
	II			77977	96036392	11.8096
		Helitron		2550	2726826	0.386196
		Maverick		3497	2583331	0.529618
		MITE		2619	2448193	0.396646
		TIR		68188	87485189	10.327
			CACTA	5853	9578637	0.886433
			hAT	1462	1093355	0.221419
			Mariner	2050	1318871	0.310471
			MuDR	24472	39399328	3.70627
			Pif-Harbinger	17028	21936254	2.57888
			TIR	17323	14158744	2.62356
		Kolobok		644	409454	0.0975333
		ClassII_noCat		479	383399	0.0725442
	noCat			30938	25219546	4.68554
MT2006	TOTAL			195472	261025937	29.6927
	I			85741	143334515	13.0243
		LARD		2214	2278763	0.336313
		LINE		5936	3659060	0.901695
			LINE	5006	2673259	0.760425
			Tad	930	985801	0.14127
		LTR		73995	135465911	11.24
			Copia	14983	18082193	2.27596
			Gypsy	58943	117322839	8.9536
			LTR	69	60879	0.0104813
		SINE		1308	344061	0.198689
		TRIM		2091	1486928	0.317629
		ClassI_noCat		197	99792	0.0299248
	II			73227	87138206	11.1234
		Helitron		2264	2302274	0.343908
		Maverick		2116	2052299	0.321426
		MITE		3890	3832078	0.590902
		TIR		64288	78349526	9.76552
			CACTA	6029	8746968	0.915822
			hAT	1535	1164481	0.233171
			Mariner	1634	1244235	0.248209
			MuDR	22168	33844689	3.36738
			Pif-Harbinger	17075	20461860	2.59374
			TIR	15847	12887293	2.4072
		Kolobok		427	338920	0.0648625
		ClassII_noCat		242	263109	0.0367605
	noCat			36504	30553216	5.54506
UFV02	TOTAL			246273	338018025	29.4156
	I			117922	188043654	14.085
		LARD		2172	1839527	0.25943
		LINE		7986	4772965	0.953872
			LINE	6283	3946152	0.750461
			Tad	1703	826813	0.203412
		LTR		104197	180093992	12.4456
			Copia	19281	20237633	2.30298
			Gypsy	84916	159856359	10.1426
		SINE		960	268332	0.114665
		TRIM		2469	952982	0.294905
		ClassI_noCat		138	115856	0.0164831
	II			97629	121582232	11.6611
		Helitron		3206	3852629	0.382934
		Maverick		2921	1734774	0.348893
		MITE		6970	6187468	0.832518
		TIR		83744	109011222	10.0026
			CACTA	7744	12422352	0.924967
			hAT	1883	1285188	0.224911
			Mariner	3156	2232986	0.376962
			MuDR	30936	51318679	3.69509
			Pif-Harbinger	22285	26651728	2.66179
			TIR	17740	15100289	2.11892
		Kolobok		740	753201	0.0883879
		ClassII_noCat		48	42938	0.00573327
	noCat			30722	28392139	3.66953

## Sheet: Supplementary Data 5
Supplementary Data 5. Divergent TEs in the P. pachyrhizi genomes K8108, MT2006 and UFV02.
Isolates	Class	Superfamily	Family	TE fragments	Coverage (bp)	TE fragments (%)
K8108	TOTAL			341120	761582573	51.6624
	I			155667	443849821	23.5757
		LARD		4450	4948973	0.673949
		LINE		11830	11040630	1.79165
			LINE	7956	4915587	1.20493
			Tad	3874	6125043	0.586715
		LTR		135910	425436283	20.5835
			Copia	29917	60422455	4.53091
			Gypsy	105784	364766221	16.0209
			LTR	209	247607	0.0316529
		SINE		1709	481911	0.258827
		TRIM		1768	1942024	0.267762
	II			138238	266717530	20.936
		Helitron		5439	6692206	0.823733
		Maverick		9336	12771246	1.41393
		MITE		3176	4345316	0.481003
		TIR		119082	241426397	18.0349
			CACTA	17395	45787652	2.63446
			hAT	3544	3730942	0.536736
			Mariner	4753	4446245	0.719838
			MuDR	30092	87896982	4.55741
			Pif-Harbinger	30381	57897490	4.60118
			TIR	32917	41667086	4.98526
		Kolobok		840	691856	0.127217
		ClassII_noCat		365	790509	0.055279
	noCat			47215	51015222	7.15068
MT2006	TOTAL			342231	713732963	51.9858
	I			157428	405374700	23.9137
		LARD		6431	7492013	0.976886
		LINE		15423	11875908	2.3428
			LINE	12711	6798559	1.93084
			Tad	2712	5077349	0.41196
		LTR		130806	381763335	19.8698
			Copia	35809	65291605	5.43948
			Gypsy	94704	315827168	14.3858
			LTR	293	644562	0.0445075
		SINE		1305	424547	0.198233
		TRIM		2410	3337036	0.366086
		ClassI_noCat		1053	481861	0.159954
	II			136617	257881771	20.7525
		Helitron		5122	7212600	0.778046
		Maverick		4909	9230567	0.745691
		MITE		5004	8286454	0.760121
		TIR		120582	231728981	18.3167
			CACTA	17548	39043797	2.66559
			hAT	5369	6926851	0.815566
			Mariner	4388	4485369	0.666549
			MuDR	27844	80945304	4.22958
			Pif-Harbinger	31838	59772108	4.83628
			TIR	33595	40555552	5.10317
		Kolobok		656	660150	0.0996482
		ClassII_noCat		344	763019	0.0522545
	noCat			48186	50476492	7.31959
UFV02	TOTAL			480113	883735101	57.3462
	I			242830	544319695	29.0044
		LARD		6647	4576385	0.793938
		LINE		24676	16068240	2.94738
			LINE	17479	9084809	2.08775
			Tad	7197	6983431	0.859632
		LTR		206990	521822948	24.7235
			Copia	63330	91751393	7.56433
			Gypsy	143660	430071555	17.1592
		SINE		1224	339280	0.146198
		TRIM		2798	1320089	0.334202
		ClassI_noCat		495	192753	0.0591243
	II			183821	284368986	21.9561
		Helitron		7518	7597582	0.897973
		Maverick		6459	7291645	0.771483
		MITE		7986	11119229	0.953872
		TIR		161236	257686671	19.2585
			CACTA	23300	34641228	2.78302
			hAT	5541	3364227	0.661834
			Mariner	8633	9325811	1.03115
			MuDR	42841	103687721	5.11706
			Pif-Harbinger	48414	72156144	5.78272
			TIR	32507	34511540	3.88274
		Kolobok		566	630254	0.0676048
		ClassII_noCat		56	43605	0.00668881
	noCat			53462	55046420	6.38566

## Sheet: Supplementary Data 6
Supplementary Data 6. List of candidate effectors from K8108 isolate.
Protein ID	GeneID	Sequence name	SignalP	Phobius	TMHMM	PS_scan	EffectorP	Predicted as	Length	# of cysteines	% of cysteines	De Carvalho et al. 2017	Elmore et al, 2015	Kunjeti et al, 2016	Qi et al, 2018	Blast x ApoplastP_effectors	Blast x FunSecKb	Blast x Phakopsora_secreted_proteins_NCBI	Blast x led_database	Blast x nr	Blast x phi-base	Cazymes	EggNOG: Group - Description	Pfam (Interpro results)	apoplast results	localizer results	targetP results	wolfpsort results	DeepLoc results	Classification (* localization based on at least 2 predictors)	FXC	WXC	YXC	Prediction/Omega-site position	RPSBlast x Cog	RPSBlast x Kog	RPSBlast x Pfam	RPSBlast x Prk	RPSBlast x Smart	RPSBlast x Tigr	Predicted as effector Protein (criteria 1)?	Predicted as effector Protein (criteria 2)?	Predicted as effector Protein (criteria 3)?
2555	gene_27621	jgi|PhapaK8108|2555|CE2554_546	NO	NO	NO	NO	YES	Secreted (non-classically predicted)	136	0	0	No hits	No hits	No hits	No hits	No hits	gi|189202864|ref|XP_001937768| Putative uncharacterized protein	No hits	No hits	PLW20868.1 hypothetical protein PCASD_15831 [Puccinia coronata var. avenae	A0A0C4DHR8#PHI:7682#nit1#5507#Fusarium_oxysporum#unaffected_pathogenicity	-	3P2DH : Belongs to the cytochrome b5 family	PF00173(IPR001199);	Non-apoplastic	Nucleus	noTP	nucl	Plastid	Nucleus	NO	NO	NO	Not GPI-anchored (0.712)/D-116	CDD:227599 COG5274, CYB5, Cytochrome b involved in lipid metabolism [Energy;	CDD:228484 KOG0536, KOG0536, KOG0536, Flavohemoprotein b5+b5R [Energy production;CDD:228485 KOG0537, KOG0537, KOG0537, Cytochrome b5 [Energy production and;CDD:232504 KOG4576, KOG4576, KOG4576, Sulfite oxidase, heme-binding component;	CDD:365921 pfam00173, Cyt-b5, Cytochrome b5-like Heme/Steroid binding domain.;	CDD:215141 PLN02252, PLN02252, nitrate reductase [NADPH].;	No hits	No hits	-	-	-
5298	gene_1436	jgi|PhapaK8108|5298|CE5297_5580	NO	NO	NO	NO	YES	Secreted (non-classically predicted)	209	4	1.91	No hits	No hits	No hits	No hits	No hits	No hits	No hits	No hits	KAA1135779.1 DNA repair protein rad50 [Puccinia graminis f. sp. tritici]	No hits	-	3NU28 : Dna repair protein rad50	PF13476(IPR038729);	Non-apoplastic	Cloroplast; Nucleus	noTP	mito	Mitochondrion	Mitochondria	NO	NO	NO	Not GPI-anchored (0.110)/F-181	CDD:223496 COG0419, SbcC, ATPase involved in DNA repair [DNA replication,;CDD:226121 COG3593, COG3593, Predicted ATP-dependent endonuclease of the;CDD:226425 COG3910, COG3910, Predicted ATPase [General function prediction;CDD:224117 COG1196, Smc, Chromosome segregation ATPases [Cell division and;	CDD:228908 KOG0962, KOG0962, KOG0962, DNA repair protein RAD50, ABC-type;	CDD:379210 pfam13476, AAA_23, AAA domain.;CDD:379050 pfam13175, AAA_15, AAA ATPase domain. This family of domains;CDD:379114 pfam13304, AAA_21, AAA domain, putative AbiEii toxin, Type IV;	No hits	No hits	CDD:129694 TIGR00606, RAD50_homologue_ceRAD50, rad50. All proteins in this;CDD:274009 TIGR02169, chromosome_segregation_protein_related_ptotein, chromosome;CDD:273173 TIGR00611, DNA_replication_and_repair_protein_RecF, recF protein.;	-	-	-
12118	gene_11875	jgi|PhapaK8108|12118|CE12117_2328	NO	NO	NO	NO	YES	Secreted (non-classically predicted)	157	2	1.27	No hits	Seq2899-10dai-DAI	No hits	No hits	No hits	No hits	No hits	No hits	No hits	No hits	-	-	-	Non-apoplastic	Nucleus	noTP	extr	Mitochondrion	Not classified	105-107	NO	NO	Not GPI-anchored (0.373)/N-134	No hits	No hits	No hits	No hits	No hits	No hits	-	-	-
14448	gene_2811	jgi|PhapaK8108|14448|CE14447_1100	YES	NO	NO	NO	YES	Secreted (classically predicted)	115	1	0.87	No hits	No hits	No hits	No hits	No hits	No hits	No hits	No hits	No hits	No hits	-	-	-	Non-apoplastic	Nucleus	SP	extr	Extracellular	Extracellular	NO	NO	NO	Not GPI-anchored (0.818)/Y-89	No hits	No hits	No hits	No hits	No hits	No hits	YES	NO	YES
16565	gene_2821	jgi|PhapaK8108|16565|CE16564_6466	NO	NO	NO	NO	YES	Secreted (non-classically predicted)	207	3	1.45	No hits	No hits	No hits	No hits	No hits	No hits	No hits	No hits	KAA1104925.1 hypothetical protein PGTUg99_012872 [Puccinia graminis f. sp.	No hits	-	3P57W : mitochondrial inner membrane protease subunit	PF10502(IPR019533);	Non-apoplastic	Nucleus	noTP	mito	Mitochondrion	Mitochondria	NO	NO	57-59	Not GPI-anchored (0.280)/D-187	CDD:223753 COG0681, LepB, Signal peptidase I [Intracellular trafficking;	CDD:229509 KOG1568, KOG1568, KOG1568, Mitochondrial inner membrane protease,;CDD:228120 KOG0171, KOG0171, KOG0171, Mitochondrial inner membrane protease,;	CDD:366263 pfam00717, Peptidase_S24, Peptidase S24-like.;	CDD:182787 PRK10861, PRK10861, signal peptidase I.;	No hits	CDD:274044 TIGR02227, Inactive_signal_peptidase_IA., signal peptidase I,;CDD:274282 TIGR02754, putative_signal_peptidase, nickel-type superoxide;	-	-	-
18629	gene_2833	jgi|PhapaK8108|18629|CE18628_11258	NO	NO	NO	NO	YES	Secreted (non-classically predicted)	205	3	1.46	No hits	No hits	No hits	No hits	No hits	No hits	No hits	No hits	XP_007414801.1 uncharacterized protein MELLADRAFT_117679 [Melampsora larici-populina	No hits	-	3PHRE	-	Non-apoplastic	Mitochondria	noTP	nucl	Mitochondrion	Mitochondria	NO	NO	NO	Not GPI-anchored (0.373)/N-185	No hits	No hits	No hits	No hits	No hits	No hits	-	-	-
23758	gene_363	jgi|PhapaK8108|23758|CE23757_2304	YES	NO	NO	NO	YES	Secreted (classically predicted)	146	3	2.05	No hits	No hits	No hits	No hits	No hits	No hits	No hits	No hits	No hits	No hits	-	3Q48H	-	Non-apoplastic	Nucleus	SP	plas	Endoplasmic reticulum	Not classified	NO	44509	NO	Not GPI-anchored (0.101)/W-115	No hits	No hits	No hits	No hits	No hits	No hits	NO	NO	YES
29767	gene_412	jgi|PhapaK8108|29767|CE29766_7317	NO	NO	NO	NO	YES	Secreted (non-classically predicted)	109	0	0	No hits	No hits	No hits	No hits	No hits	No hits	No hits	No hits	XP_003321345.2 diazepam-binding inhibitor (GABA receptor modulator, acyl-CoA-binding	No hits	-	3P460 : Acyl CoA binding protein	PF00887(IPR000582);	Non-apoplastic	Nucleus	noTP	nucl	Cytoplasm	Nucleus	NO	NO	NO	Not GPI-anchored (0.145)/D-88	CDD:226731 COG4281, ACB, Acyl-CoA-binding protein [Lipid metabolism].;	CDD:228763 KOG0817, KOG0817, KOG0817, Acyl-CoA-binding protein [Lipid transport;	CDD:376410 pfam00887, ACBP, Acyl CoA binding protein.;	CDD:185637 PTZ00458, PTZ00458, acyl CoA binding protein; Provisional.;	No hits	No hits	-	-	-
30179	gene_413	jgi|PhapaK8108|30179|CE30178_252	YES	YES	NO	NO	YES	Secreted (classically predicted)	153	4	2.61	No hits	No hits	No hits	No hits	No hits	No hits	No hits	No hits	No hits	No hits	-	-	-	Apoplastic	Cloroplast	SP	extr	Extracellular	Extracellular	NO	NO	NO	Not GPI-anchored (0.325)/S-129	No hits	No hits	No hits	No hits	No hits	No hits	YES	NO	YES
33271	gene_2585	jgi|PhapaK8108|33271|CE33270_10056	YES	YES	NO	NO	YES	Secreted (classically predicted)	266	3	1.13	No hits	No hits	No hits	No hits	No hits	gi|170084137|ref|XP_001873292| Predicted protein [Laccaria bicolor	No hits	No hits	KNF01560.1 hypothetical protein PSTG_05339 [Puccinia striiformis f. sp.	No hits	-	3NWY2 : Ribosomal protein s17	-	Apoplastic	Nucleus	SP	extr	Extracellular	Extracellular	NO	NO	NO	Not GPI-anchored (0.452)/S-240	No hits	No hits	No hits	No hits	No hits	No hits	NO	NO	YES
38594	gene_21995	jgi|PhapaK8108|38594|CE38593_82	YES	YES	NO	NO	NO	Secreted (classically predicted)	100	1	1	No hits	No hits	No hits	No hits	No hits	No hits	No hits	No hits	No hits	No hits	-	-	-	Non-apoplastic	Nucleus	noTP	extr	Extracellular	Extracellular	13-15	NO	NO	Not GPI-anchored (0.373)/H-75	No hits	No hits	No hits	No hits	No hits	No hits	NO	NO	NO
47004	gene_12449	jgi|PhapaK8108|47004|CE47003_5846	YES	YES	NO	NO	YES	Secreted (classically predicted)	122	5	4.1	de_novo_6710	No hits	No hits	No hits	No hits	No hits	No hits	No hits	XP_003329216.2 hypothetical protein PGTG_10268 [Puccinia graminis f. sp. tritici	No hits	-	3P8FU	-	Non-apoplastic	Nucleus	SP	extr	Extracellular	Extracellular	NO	NO	NO	Not GPI-anchored (0.348)/S-102	No hits	No hits	No hits	No hits	No hits	No hits	NO	NO	YES
67336	gene_5762	jgi|PhapaK8108|67336|CE67335_2012	YES	NO	NO	NO	YES	Secreted (classically predicted)	94	3	3.19	No hits	No hits	No hits	No hits	No hits	No hits	No hits	No hits	No hits	No hits	-	-	-	Non-apoplastic	Nucleus	SP	mito	Mitochondrion	Mitochondria	NO	NO	NO	Not GPI-anchored (0.280)/S-74	No hits	No hits	No hits	No hits	No hits	No hits	NO	NO	YES
73007	gene_3083	jgi|PhapaK8108|73007|CE73006_12671	YES	YES	NO	NO	NO	Secreted (classically predicted)	953	2	0.21	No hits	No hits	No hits	No hits	No hits	No hits	No hits	No hits	XP_007409639.1 uncharacterized protein MELLADRAFT_85992 [Melampsora larici-populina	No hits	-	-	-	Non-apoplastic	Nucleus	SP	extr	Extracellular	Extracellular	NO	NO	NO	Not GPI-anchored (0.145)/S-930	No hits	No hits	No hits	No hits	No hits	No hits	YES	NO	NO
92696	gene_8646	jgi|PhapaK8108|92696|CE92695_6419	YES	YES	NO	NO	YES	Secreted (classically predicted)	130	11	8.46	de_novo_5370	No hits	No hits	No hits	No hits	No hits	ALL41417.1 secreted protein [Phakopsora pachyrhizi]	No hits	KNE90547.1 hypothetical protein PSTG_16009 [Puccinia striiformis f. sp.	No hits	-	-	-	Apoplastic	Nucleus	SP	extr	Extracellular	Extracellular	15-17;110-112	NO	NO	Not GPI-anchored (0.193)/G-108	No hits	No hits	No hits	No hits	No hits	No hits	YES	NO	YES
107790	gene_3457	jgi|PhapaK8108|107790|CE107789_8719	NO	NO	NO	NO	YES	Secreted (non-classically predicted)	185	0	0	de_novo_2694	No hits	No hits	No hits	No hits	gi|170098899|ref|XP_001880668| Predicted protein [Laccaria bicolor	No hits	No hits	XP_007409238.1 signal peptidase complex subunit 3 [Melampsora larici-populina	No hits	-	3NYT4 : Signal peptidase	PF04573(IPR007653);	Non-apoplastic	Nucleus	noTP	extr	Golgi apparatus	Not classified	NO	NO	NO	Not GPI-anchored (0.227)/G-162	No hits	CDD:231310 KOG3372, KOG3372, KOG3372, Signal peptidase complex subunit [Intracellular;	CDD:368002 pfam04573, SPC22, Signal peptidase subunit. Translocation of;	CDD:173408 PTZ00116, PTZ00116, signal peptidase; Provisional.;	No hits	No hits	-	-	-
127443	gene_14521	jgi|PhapaK8108|127443|CE127442_3	NO	NO	NO	NO	YES	Secreted (non-classically predicted)	67	1	1.49	No hits	No hits	No hits	No hits	No hits	No hits	No hits	No hits	No hits	No hits	-	-	-	Non-apoplastic	Nucleus	noTP	mito	Golgi apparatus	Not classified	NO	NO	17-19	Not GPI-anchored (0.259)/I-36	No hits	No hits	No hits	No hits	No hits	No hits	-	-	-
147818	gene_3167	jgi|PhapaK8108|147818|CE147817_7297	NO	NO	NO	NO	YES	Secreted (non-classically predicted)	125	0	0	No hits	No hits	No hits	No hits	No hits	No hits	No hits	No hits	PLW10639.1 hypothetical protein PCASD_22277 [Puccinia coronata var. avenae	No hits	-	-	-	Non-apoplastic	Nucleus	noTP	nucl	Nucleus	Nucleus	NO	NO	NO	Not GPI-anchored (0.325)/I-105	No hits	No hits	No hits	No hits	No hits	No hits	-	-	-
149181	gene_3182	jgi|PhapaK8108|149181|CE149180_1949	YES	NO	NO	NO	NO	Secreted (classically predicted)	164	1	0.61	No hits	No hits	No hits	No hits	No hits	No hits	No hits	No hits	PCG74514.1 hypothetical protein B5V51_13183 [Heliothis virescens]	No hits	-	-	-	Apoplastic	Nucleus	SP	mito	Cell membrane	Not classified	NO	NO	NO	Probable (0.996)/S-133	No hits	No hits	No hits	No hits	No hits	No hits	NO	NO	NO
175979	gene_1243	jgi|PhapaK8108|175979|CE175978_4879	YES	YES	NO	NO	NO	Secreted (classically predicted)	453	3	0.66	No hits	No hits	No hits	No hits	No hits	No hits	No hits	No hits	No hits	No hits	-	-	-	Non-apoplastic	Nucleus	SP	E.R.	Endoplasmic reticulum	Endoplasmatic Reticulum	NO	NO	NO	Not GPI-anchored (0.926)/S-432	No hits	No hits	No hits	No hits	No hits	No hits	NO	NO	NO
178895	gene_13315	jgi|PhapaK8108|178895|CE178894_5643	NO	NO	NO	NO	YES	Secreted (non-classically predicted)	170	3	1.76	No hits	No hits	No hits	No hits	No hits	No hits	No hits	No hits	OAV98751.1 hypothetical protein PTTG_25492 [Puccinia triticina 1-1 BBBD	No hits	-	-	-	Non-apoplastic	Nucleus	noTP	plas	Endoplasmic reticulum	Not classified	NO	NO	NO	Not GPI-anchored (0.211)/S-147	No hits	No hits	No hits	No hits	No hits	No hits	-	-	-
206655	gene_24381	jgi|PhapaK8108|206655|CE206654_1703	NO	NO	NO	NO	YES	Secreted (non-classically predicted)	161	2	1.24	No hits	No hits	No hits	No hits	No hits	No hits	No hits	No hits	XP_007409791.1 uncharacterized protein MELLADRAFT_116429 [Melampsora larici-populina	No hits	-	3PFM4 : phosphodiesterase	-	Non-apoplastic	Nucleus	noTP	mito	Nucleus	Nucleus	NO	NO	NO	Not GPI-anchored (0.073)/S-136	No hits	No hits	No hits	No hits	No hits	No hits	-	-	-
220828	gene_25921	jgi|PhapaK8108|220828|CE220827_3762	NO	NO	NO	NO	YES	Secreted (non-classically predicted)	122	4	3.28	No hits	No hits	No hits	No hits	No hits	No hits	No hits	No hits	OAV87954.1 hypothetical protein PTTG_09052 [Puccinia triticina 1-1 BBBD	No hits	-	3NVQT	PF19050(IPR043904);PF19050(IPR043904);	Non-apoplastic	Nucleus	noTP	nucl	Cytoplasm	Nucleus	NO	NO	NO	Not GPI-anchored (0.325)/N-98	No hits	No hits	No hits	No hits	No hits	No hits	-	-	-
223743	gene_15252	jgi|PhapaK8108|223743|CE223742_8502	YES	YES	NO	NO	NO	Secreted (classically predicted)	300	7	2.33	No hits	No hits	No hits	No hits	No hits	gi|58258147|ref|XP_566486| Disulfide-isomerase, putative [Cryptococcus	No hits	No hits	XP_003322522.1 hypothetical protein PGTG_04059 [Puccinia graminis f. sp. tritici	No hits	-	3NY0R : Belongs to the protein disulfide isomerase family	PF07749(IPR011679);PF00085(IPR013766);	Non-apoplastic	Nucleus	SP	extr	Endoplasmic reticulum	Not classified	NO	NO	NO	Not GPI-anchored (0.784)/E-280	No hits	CDD:228139 KOG0190, KOG0190, KOG0190, Protein disulfide isomerase (prolyl;CDD:228140 KOG0191, KOG0191, KOG0191, Thioredoxin/protein disulfide isomerase;CDD:232206 KOG4277, KOG4277, KOG4277, Uncharacterized conserved protein,;	CDD:369499 pfam07749, ERp29, Endoplasmic reticulum protein ERp29, C-terminal;CDD:365862 pfam00085, Thioredoxin, Thioredoxin. Thioredoxins are small;	CDD:240266 PTZ00102, PTZ00102, disulphide isomerase; Provisional.;	No hits	CDD:273454 TIGR01126, Putative_protein_disulfide-isomerase_C1F5.02, protein;CDD:273457 TIGR01130, Protein_disulfide-isomerase, protein disulfide isomerase,;	NO	NO	NO
233999	gene_18351	jgi|PhapaK8108|233999|CE233998_269	YES	YES	NO	NO	NO	Secreted (classically predicted)	71	3	4.23	No hits	No hits	No hits	No hits	No hits	No hits	No hits	No hits	No hits	No hits	-	-	-	Non-apoplastic	Nucleus	SP	mito	Mitochondrion	Mitochondria	NO	NO	NO	Not GPI-anchored (0.891)/N-47	No hits	No hits	No hits	No hits	No hits	No hits	NO	NO	NO
239729	gene_8077	jgi|PhapaK8108|239729|CE239728_11674	YES	YES	NO	NO	NO	Secreted (classically predicted)	357	0	0	No hits	No hits	No hits	No hits	No hits	No hits	No hits	No hits	XP_013866765.1 PREDICTED: zinc transporter SLC39A7 [Austrofundulus limnaeus]	No hits	-	3P44U	-	Non-apoplastic	Nucleus	SP	extr	Extracellular	Extracellular	NO	NO	NO	Not GPI-anchored (0.537)/E-337	No hits	CDD:229758 KOG1819, KOG1819, KOG1819, FYVE finger-containing proteins [General;	No hits	No hits	No hits	No hits	NO	NO	NO
247030	gene_8200	jgi|PhapaK8108|247030|CE247029_1070	NO	NO	NO	NO	YES	Secreted (non-classically predicted)	108	2	1.85	No hits	No hits	No hits	No hits	No hits	gi|46137797|ref|XP_390590	No hits	No hits	PLW12099.1 hypothetical protein PCASD_24198 [Puccinia coronata var. avenae	Q4WX65#PHI:2540#IPP1#746128#Aspergillus_fumigatus#lethal	-	3NUSR : Inorganic pyrophosphatase	PF00719(IPR008162);	Non-apoplastic	Nucleus	noTP	cyto	Cytoplasm	Cytoplasm	NO	NO	NO	Not GPI-anchored (0.193)/V-84	CDD:223299 COG0221, Ppa, Inorganic pyrophosphatase [Energy production and;	CDD:229567 KOG1626, KOG1626, KOG1626, Inorganic pyrophosphatase/Nucleosome;	CDD:376376 pfam00719, Pyrophosphatase, Inorganic pyrophosphatase.;	CDD:178309 PLN02707, PLN02707, Soluble inorganic pyrophosphatase.;	No hits	No hits	-	-	-
252880	gene_15196	jgi|PhapaK8108|252880|CE252879_10864	NO	YES	NO	NO	NO	Secreted (classically predicted)	467	13	2.78	No hits	No hits	No hits	No hits	No hits	No hits	No hits	No hits	No hits	No hits	-	-	-	Non-apoplastic	Nucleus	noTP	nucl	Cell membrane	Nucleus	134-136;456-458	NO	NO	Not GPI-anchored (0.974)/S-443	No hits	No hits	No hits	No hits	No hits	No hits	NO	NO	NO
265895	gene_6739	jgi|PhapaK8108|265895|CE265894_14112	NO	NO	NO	NO	YES	Secreted (non-classically predicted)	327	2	0.61	No hits	No hits	No hits	No hits	No hits	No hits	No hits	No hits	No hits	No hits	-	3PFD9 : to Saccharomyces cerevisiae SPT20 (YOL148C)	-	Non-apoplastic	Nucleus	noTP	nucl	Nucleus	Nucleus	NO	NO	NO	Not GPI-anchored (0.677)/Q-307	No hits	No hits	No hits	No hits	No hits	No hits	-	-	-
266053	gene_6741	jgi|PhapaK8108|266053|CE266052_460	NO	NO	NO	NO	YES	Secreted (non-classically predicted)	66	7	10.61	No hits	No hits	No hits	No hits	No hits	No hits	No hits	No hits	XP_007414301.1 uncharacterized protein MELLADRAFT_110161 [Melampsora larici-populina	I1S0Q0#PHI:1670#GzCCHC010#5518#Fusarium_graminearum#unaffected_pathogenicity	-	3Q55S : Zinc knuckle	PF00098(IPR001878);	Apoplastic	Nucleus	noTP	mito	Extracellular	Not classified	NO	NO	14-16;36-38	Not GPI-anchored (0.325)/S-41	CDD:227414 COG5082, AIR1, Arginine methyltransferase-interacting protein,;	CDD:232329 KOG4400, KOG4400, KOG4400, E3 ubiquitin ligase interacting with;	No hits	CDD:173561 PTZ00368, PTZ00368, universal minicircle sequence binding protein;	No hits	No hits	-	-	-
266268	gene_6743	jgi|PhapaK8108|266268|CE266267_596	YES	YES	NO	NO	YES	Secreted (classically predicted)	221	10	4.52	No hits	No hits	No hits	No hits	No hits	No hits	No hits	No hits	No hits	No hits	-	3P8JD : CFEM domain	PF05730(IPR008427);	Non-apoplastic	Nucleus	SP	extr	Extracellular	Extracellular	NO	NO	NO	Not GPI-anchored (0.425)/G-201	No hits	No hits	No hits	No hits	No hits	No hits	NO	YES	YES
268869	gene_795	jgi|PhapaK8108|268869|CE268868_1890	YES	NO	NO	NO	NO	Secreted (classically predicted)	92	5	5.43	No hits	No hits	No hits	No hits	No hits	No hits	No hits	No hits	No hits	No hits	-	-	-	Non-apoplastic	Nucleus	SP	mito	Extracellular	Not classified	NO	NO	NO	Not GPI-anchored (0.001)/I-67	No hits	No hits	No hits	No hits	No hits	No hits	YES	NO	NO
274893	gene_7553	jgi|PhapaK8108|274893|CE274892_83	NO	NO	NO	NO	YES	Secreted (non-classically predicted)	95	2	2.11	No hits	No hits	No hits	No hits	No hits	No hits	No hits	No hits	KPV71450.1 hypothetical protein RHOBADRAFT_19446 [Rhodotorula graminis WP1]	No hits	-	3P9AW	-	Non-apoplastic	Nucleus	noTP	mito	Mitochondrion	Mitochondria	NO	NO	NO	Not GPI-anchored (0.052)/S-66	No hits	No hits	No hits	No hits	No hits	No hits	-	-	-
275051	gene_7559	jgi|PhapaK8108|275051|CE275050_7702	NO	NO	NO	NO	YES	Secreted (non-classically predicted)	155	4	2.58	No hits	No hits	No hits	No hits	No hits	No hits	No hits	No hits	XP_007404206.1 uncharacterized protein MELLADRAFT_101543 [Melampsora larici-populina	No hits	-	3P5RA : nadh-ubiquinone oxidoreductase	PF10276(IPR019401);	Non-apoplastic	Mitochondria	mTP	mito	Mitochondrion	Mitochondria	NO	NO	NO	Not GPI-anchored (0.227)/N-131	CDD:226826 COG4391, COG4391, Uncharacterized protein conserved in bacteria;	CDD:231394 KOG3456, KOG3456, KOG3456, NADH:ubiquinone oxidoreductase, NDUFS6/13;	CDD:370944 pfam10276, zf-CHCC, Zinc-finger domain. This is a short zinc-finger;	No hits	No hits	No hits	-	-	-
279673	gene_4794	jgi|PhapaK8108|279673|CE279672_1378	NO	NO	NO	NO	YES	Secreted (non-classically predicted)	120	2	1.67	No hits	No hits	No hits	No hits	No hits	No hits	No hits	No hits	KAA1094029.1 COPII subunit [Puccinia graminis f. sp. tritici]	No hits	-	3NVER : Component of the coat protein complex II (COPII) which promotes the formation of transport vesicles from the endoplasmic reticulum (ER). The coat has two main functions, the physical deformation of the endoplasmic reticulum membrane into vesicles and the selection of cargo molecules (By similarity)	PF04811(IPR006896);	Non-apoplastic	Nucleus	noTP	mito	Cytoplasm	Not classified	NO	NO	NO	Not GPI-anchored (0.425)/F-97	CDD:227361 COG5028, COG5028, Vesicle coat complex COPII, subunit SEC24/subunit;	CDD:229924 KOG1985, KOG1985, KOG1985, Vesicle coat complex COPII, subunit;CDD:229923 KOG1984, KOG1984, KOG1984, Vesicle coat complex COPII, subunit;	CDD:335905 pfam04811, Sec23_trunk, Sec23/Sec24 trunk domain. COPII-coated;	No hits	No hits	No hits	-	-	-
293860	gene_14	jgi|PhapaK8108|293860|CE293859_11979	YES	YES	NO	NO	NO	Secreted (classically predicted)	509	3	0.59	No hits	No hits	No hits	No hits	No hits	No hits	No hits	No hits	KAA1122741.1 pre-mRNA-splicing factor syf1 [Puccinia graminis f. sp. tritici]	No hits	-	3NU3E : pre-mRNA-splicing factor SYF1	-	Non-apoplastic	Nucleus	noTP	mito	Mitochondrion	Mitochondria	NO	NO	NO	Not GPI-anchored (0.373)/D-488	No hits	CDD:229986 KOG2047, KOG2047, KOG2047, mRNA splicing factor [RNA processing;	No hits	No hits	CDD:214642 smart00386, HAT, HAT (Half-A-TPR) repeats. Present in several;	No hits	NO	NO	NO
294490	gene_21	jgi|PhapaK8108|294490|CE294489_7157	NO	NO	NO	NO	YES	Secreted (non-classically predicted)	167	2	1.2	No hits	No hits	No hits	No hits	No hits	No hits	No hits	No hits	KAF4218279.1 hypothetical protein CNMCM5878_005121 [Aspergillus fumigatiaffinis]	No hits	-	3P39F : Mynd domain protein	-	Non-apoplastic	Nucleus	noTP	cyto	Cytoplasm	Cytoplasm	NO	NO	NO	Not GPI-anchored (0.302)/H-142	No hits	No hits	No hits	No hits	No hits	No hits	-	-	-
296481	gene_43	jgi|PhapaK8108|296481|CE296480_1291	YES	NO	NO	NO	NO	Secreted (classically predicted)	79	2	2.53	No hits	No hits	No hits	No hits	No hits	No hits	No hits	No hits	No hits	No hits	-	-	-	Non-apoplastic	Nucleus	SP	mito	Mitochondrion	Mitochondria	NO	NO	NO	Not GPI-anchored (0.940)/P-59	No hits	No hits	No hits	No hits	No hits	No hits	NO	NO	NO
300717	gene_78	jgi|PhapaK8108|300717|CE300716_6417	NO	NO	NO	NO	YES	Secreted (non-classically predicted)	133	0	0	de_novo_303	No hits	No hits	No hits	No hits	gi|242213694|ref|XP_002472674| Predicted protein [Postia placenta	No hits	No hits	KNF06849.1 hypothetical protein PSTG_00162 [Puccinia striiformis f. sp.	No hits	-	3P48T : Mitochondrial import inner membrane translocase subunit tim14	-	Non-apoplastic	Nucleus	mTP	mito	Mitochondrion	Mitochondria	NO	NO	NO	Not GPI-anchored (0.348)/D-110	No hits	CDD:228670 KOG0723, KOG0723, KOG0723, Molecular chaperone (DnaJ superfamily);	No hits	CDD:240265 PTZ00100, PTZ00100, DnaJ chaperone protein; Provisional.;	CDD:197617 smart00271, DnaJ, DnaJ molecular chaperone homology domain.;	No hits	-	-	-
302773	gene_86	jgi|PhapaK8108|302773|CE302772_23692	NO	YES	NO	NO	NO	Secreted (classically predicted)	810	12	1.48	No hits	No hits	No hits	No hits	No hits	gi|170084355|ref|XP_001873401| Gamma-tubulin ring complex protein	No hits	No hits	POW08447.1 hypothetical protein PSTT_07565 [Puccinia striiformis]	No hits	-	3NX1H : Spindle pole body component	PF04130(IPR040457);PF17681(IPR041470);	Non-apoplastic	Cloroplast; Nucleus	noTP	nucl	Plastid	Nucleus	NO	NO	NO	Not GPI-anchored (0.373)/M-785	No hits	No hits	CDD:375250 pfam17681, GCP_N_terminal, Gamma tubulin complex component N-terminal.;	No hits	No hits	No hits	NO	NO	NO
305600	gene_15283	jgi|PhapaK8108|305600|CE305599_12048	YES	YES	NO	NO	NO	Secreted (classically predicted)	320	1	0.31	No hits	No hits	No hits	No hits	No hits	gi|71005382|ref|XP_757357| Putative uncharacterized protein [Ustilago	No hits	No hits	XP_003307344.1 hypothetical protein PGTG_00294 [Puccinia graminis f. sp. tritici	No hits	-	3P2QG : Mitochondrial import receptor subunit tom20	PF02064(IPR002056);	Non-apoplastic	Nucleus	noTP	mito	Mitochondrion	Mitochondria	NO	NO	NO	Not GPI-anchored (0.818)/T-300	No hits	CDD:231987 KOG4056, KOG4056, KOG4056, Translocase of outer mitochondrial;	CDD:366901 pfam02064, MAS20, MAS20 protein import receptor.;	No hits	No hits	CDD:273378 TIGR00985, Mitochondrial_import_receptor_subunit_TOM20, mitochondrial;	NO	NO	NO
306062	gene_25917	jgi|PhapaK8108|306062|CE306061_823	YES	YES	NO	NO	NO	Secreted (classically predicted)	84	4	4.76	No hits	No hits	No hits	No hits	No hits	No hits	No hits	No hits	No hits	No hits	-	-	-	Non-apoplastic	Nucleus	SP	mito	Extracellular	Not classified	NO	NO	NO	Not GPI-anchored (0.000)/T-60	No hits	No hits	No hits	No hits	No hits	No hits	YES	NO	NO
321418	gene_5532	jgi|PhapaK8108|321418|CE321417_7949	NO	NO	NO	NO	YES	Secreted (non-classically predicted)	203	8	3.94	No hits	No hits	No hits	No hits	No hits	No hits	No hits	No hits	OAV90142.1 hypothetical protein PTTG_01934 [Puccinia triticina 1-1 BBBD	No hits	-	3Q0XM : ankyrin repeats	PF12796(IPR020683);	Non-apoplastic	Nucleus	noTP	cyto	Cytoplasm	Cytoplasm	NO	NO	NO	Not GPI-anchored (0.160)/D-182	CDD:223738 COG0666, Arp, FOG: Ankyrin repeat [General function prediction;	CDD:228457 KOG0509, KOG0509, KOG0509, Ankyrin repeat and DHHC-type Zn-finger;CDD:228458 KOG0510, KOG0510, KOG0510, Ankyrin repeat protein [General function;CDD:228456 KOG0508, KOG0508, KOG0508, Ankyrin repeat protein [General function;CDD:228455 KOG0507, KOG0507, KOG0507, CASK-interacting adaptor protein (caskin);CDD:232107 KOG4177, KOG4177, KOG4177, Ankyrin [Cell wall/membrane/envelope;CDD:23234…	CDD:372319 pfam12796, Ank_2, Ankyrin repeats (3 copies).;CDD:372654 pfam13637, Ank_4, Ankyrin repeats (many copies).;CDD:365815 pfam00023, Ank, Ankyrin repeat. Ankyrins are multifunctional;	CDD:222984 PHA03100, PHA03100, ankyrin repeat protein; Provisional.;	CDD:197603 smart00248, ANK, ankyrin repeats. Ankyrin repeats are about;	No hits	-	-	-
331107	gene_1363	jgi|PhapaK8108|331107|CE331106_1992	YES	YES	NO	NO	NO	Secreted (classically predicted)	343	2	0.58	No hits	No hits	No hits	No hits	No hits	No hits	No hits	No hits	No hits	No hits	-	-	-	Non-apoplastic	Nucleus	SP	mito	Extracellular	Not classified	41-43	NO	NO	Not GPI-anchored (0.176)/E-318	No hits	No hits	No hits	No hits	No hits	No hits	YES	NO	NO
339350	gene_1042	jgi|PhapaK8108|339350|CE339349_9541	YES	YES	NO	NO	NO	Secreted (classically predicted)	409	9	2.2	No hits	No hits	No hits	No hits	No hits	No hits	No hits	No hits	XP_007419688.1 uncharacterized protein MELLADRAFT_70253 [Melampsora larici-populina	No hits	-	-	-	Non-apoplastic	Cloroplast	SP	extr	Extracellular	Extracellular	NO	NO	NO	Not GPI-anchored (0.748)/S-384	No hits	No hits	No hits	No hits	No hits	No hits	YES	NO	NO
342040	gene_1065	jgi|PhapaK8108|342040|CE342039_2990	YES	YES	NO	NO	YES	Secreted (classically predicted)	305	1	0.33	No hits	No hits	No hits	No hits	No hits	No hits	No hits	No hits	No hits	No hits	-	-	-	Non-apoplastic	Nucleus	SP	extr	Extracellular	Extracellular	NO	NO	NO	Not GPI-anchored (0.871)/N-283	No hits	No hits	No hits	No hits	No hits	No hits	YES	NO	YES
343464	gene_1081	jgi|PhapaK8108|343464|CE343463_15353	NO	YES	NO	NO	NO	Secreted (classically predicted)	359	2	0.56	No hits	No hits	No hits	No hits	No hits	gi|145245083|ref|XP_001394810| Contig An11c0270, complete genome	No hits	No hits	KNZ59428.1 3-hydroxyacyl-CoA dehydrogenase [Puccinia sorghi]	Q0P7J4#PHI:7841#clbD#562#Escherichia_coli#unaffected_pathogenicity	-	3P0NT : 3-hydroxyacyl-CoA dehydrogenase, NAD binding domain	PF02737(IPR006176);PF00725(IPR006108);	Non-apoplastic	Cloroplast; Nucleus	mTP	mito	Mitochondrion	Mitochondria	NO	NO	NO	Not GPI-anchored (0.325)/L-339	CDD:224170 COG1250, FadB, 3-hydroxyacyl-CoA dehydrogenase [Lipid metabolism].;	CDD:230243 KOG2304, KOG2304, KOG2304, 3-hydroxyacyl-CoA dehydrogenase [Lipid;CDD:229624 KOG1683, KOG1683, KOG1683, Hydroxyacyl-CoA dehydrogenase/enoyl-CoA;CDD:230244 KOG2305, KOG2305, KOG2305, 3-hydroxyacyl-CoA dehydrogenase [Lipid;	CDD:367161 pfam02737, 3HCDH_N, 3-hydroxyacyl-CoA dehydrogenase, NAD binding;CDD:366268 pfam00725, 3HCDH, 3-hydroxyacyl-CoA dehydrogenase, C-terminal;	CDD:215300 PLN02545, PLN02545, 3-hydroxybutyryl-CoA dehydrogenase.;CDD:181133 PRK07819, PRK07819, 3-hydroxybutyryl-CoA dehydrogenase; Validated.;CDD:236211 PRK08268, PRK08268, 3-hydroxy-acyl-CoA dehydrogenase; Validated.;CDD:180269 PRK05808, PRK05808, 3-hydroxybutyryl-CoA dehydrogenase; Validated.;CDD:181018 PRK07530, PRK07530, 3-hydroxybutyryl-CoA dehydrogenase; Validated.;CDD:180361 PRK06035, P…	No hits	CDD:188207 TIGR02279, 3-hydroxyadipyl-CoA_dehydrogenase, 3-hydroxyacyl-CoA;CDD:131493 TIGR02440, FadJ, fatty oxidation complex, alpha subunit FadJ.;CDD:131490 TIGR02437, FadB, fatty oxidation complex, alpha subunit FadB.;CDD:131494 TIGR02441, fa_ox_alpha_mit, fatty acid oxidation complex, alpha;	NO	NO	NO
346034	gene_9970	jgi|PhapaK8108|346034|CE346033_6695	NO	YES	NO	NO	NO	Secreted (classically predicted)	189	1	0.53	de_novo_3696	No hits	No hits	No hits	No hits	No hits	No hits	No hits	XP_003320651.1 hypothetical protein PGTG_02673 [Puccinia graminis f. sp. tritici	No hits	-	3P4H8 : succinate dehydrogenase	PF01127(IPR000701);	Non-apoplastic	Nucleus	mTP	mito	Plastid	Mitochondria	NO	NO	NO	Not GPI-anchored (0.640)/S-167	CDD:224920 COG2009, SdhC, Succinate dehydrogenase/fumarate reductase, cytochrome;	CDD:228398 KOG0449, KOG0449, KOG0449, Succinate dehydrogenase, cytochrome;	CDD:366480 pfam01127, Sdh_cyt, Succinate dehydrogenase/Fumarate reductase;	CDD:177738 PLN00127, PLN00127, succinate dehydrogenase (ubiquinone) cytochrome;CDD:177741 PLN00130, PLN00130, succinate dehydrogenase (SDH3); Provisional.;	No hits	CDD:274370 TIGR02970, Succinate_dehydrogenase_cytochrome_b556_subunit, succinate;	NO	NO	NO
347292	gene_27644	jgi|PhapaK8108|347292|CE347291_3143	NO	NO	NO	NO	YES	Secreted (non-classically predicted)	184	2	1.09	No hits	No hits	No hits	No hits	No hits	No hits	No hits	No hits	No hits	No hits	-	-	-	Non-apoplastic	Nucleus	noTP	nucl	Nucleus	Nucleus	NO	NO	NO	Not GPI-anchored (0.348)/H-162	No hits	No hits	No hits	No hits	No hits	No hits	-	-	-
364891	gene_4417	jgi|PhapaK8108|364891|CE364890_6577	NO	NO	NO	NO	YES	Secreted (non-classically predicted)	128	5	3.91	No hits	No hits	No hits	No hits	No hits	gi|145232925|ref|XP_001399835| Remark: a splice site was detected	No hits	sid|344254|pid|344254|hfid|42|sfid|5|gb|AIO05660.1|taxonID|32630|syntheticconstruct	OAV92040.1 ubiquitin-60S ribosomal protein L40 [Puccinia triticina 1-1 BBBD	Q5KN72#PHI:9443#RAD23_(CNA07500)#5207#Cryptococcus_neoformans#reduced_virulence__unaffected_pathogenicity	-	3P1TN : ribosomal protein	PF01020(IPR001975);PF00240(IPR000626);	Non-apoplastic	Nucleus	noTP	nucl	Nucleus	Nucleus	NO	NO	89-91	Not GPI-anchored (0.302)/A-107	CDD:319244 COG5272, UBI4, UBI4; linked to 3D-structure.;CDD:224469 COG1552, RPL40A, Ribosomal protein L40E [Translation, ribosomal;	CDD:227955 KOG0003, KOG0003, KOG0003, Ubiquitin/60s ribosomal protein L40;CDD:227956 KOG0004, KOG0004, KOG0004, Ubiquitin/40S ribosomal protein S27a;CDD:227953 KOG0001, KOG0001, KOG0001, Ubiquitin and ubiquitin-like proteins;CDD:227957 KOG0005, KOG0005, KOG0005, Ubiquitin-like protein [Cell cycle;CDD:227962 KOG0010, KOG0010, KOG0010, Ubiquitin-like protein [Posttranslational;CDD:227963 KOG0011, K…	CDD:365970 pfam00240, ubiquitin, Ubiquitin family. This family contains;CDD:366420 pfam01020, Ribosomal_L40e, Ribosomal L40e family. Bovine L40;CDD:371827 pfam11976, Rad60-SLD, Ubiquitin-2 like Rad60 SUMO-like. The;CDD:373130 pfam14560, Ubiquitin_2, Ubiquitin-like domain. This entry contains;	CDD:185411 PTZ00044, PTZ00044, ubiquitin; Provisional.;CDD:179746 PRK04136, rpl40e, 50S ribosomal protein L40e; Provisional.;	CDD:214563 smart00213, UBQ, Ubiquitin homologues. Ubiquitin-mediated proteolysis;	CDD:273167 TIGR00601, UV_excision_repair_protein_RAD23_homolog_A, UV excision;	-	-	-
366892	gene_4424	jgi|PhapaK8108|366892|CE366891_8308	NO	NO	NO	NO	YES	Secreted (non-classically predicted)	177	6	3.39	No hits	No hits	No hits	No hits	No hits	gi|67533221|ref|XP_662096| Putative uncharacterized protein [Emericella	No hits	No hits	ORY81849.1 hypothetical protein BCR35DRAFT_304026 [Leucosporidium creatinivorum]	A0A177DU44#PHI:8000#csn5#5599#Alternaria_alternata#reduced_virulence	-	3NXWM : endosome-associated ubiquitin isopeptidase	PF01398(IPR000555);	Non-apoplastic	Nucleus	noTP	cysk	Cytoplasm	Not classified	NO	NO	NO	Not GPI-anchored (0.176)/D-155	No hits	CDD:230819 KOG2880, KOG2880, KOG2880, SMAD6 interacting protein AMSH, contains;CDD:229496 KOG1555, KOG1555, KOG1555, 26S proteasome regulatory complex,;CDD:229495 KOG1554, KOG1554, KOG1554, COP9 signalosome, subunit CSN5 [Posttranslational;CDD:229734 KOG1795, KOG1795, KOG1795, U5 snRNP spliceosome subunit [RNA;	CDD:366615 pfam01398, JAB, JAB1/Mov34/MPN/PAD-1 ubiquitin protease. Members;	No hits	CDD:214573 smart00232, JAB_MPN, JAB/MPN domain. Domain in Jun kinase activation;	No hits	-	-	-
381104	gene_10287	jgi|PhapaK8108|381104|CE381103_649	YES	YES	NO	NO	YES	Secreted (classically predicted)	258	12	4.65	No hits	No hits	No hits	No hits	No hits	gi|255947706|ref|XP_002564620| Pc22g05880 protein [Penicillium	No hits	No hits	PWN49704.1 hypothetical protein IE53DRAFT_369532 [Violaceomyces palustris]	A0A0E3USI9#PHI:4845#PL1332#29001#Alternaria_brassicicola#reduced_virulence	PL3_2 - Polysaccharide Lyase Family 3 protein	3Q6WK : Pectate lyase	PF03211(IPR004898);	Apoplastic	Nucleus	SP	extr	Extracellular	Extracellular	71-73	NO	NO	Not GPI-anchored (0.425)/I-237	No hits	No hits	CDD:367395 pfam03211, Pectate_lyase, Pectate lyase.;CDD:379079 pfam13229, Beta_helix, Right handed beta helix region. This;	No hits	No hits	No hits	NO	NO	YES
383688	gene_9687	jgi|PhapaK8108|383688|CE383687_631	NO	NO	NO	NO	YES	Secreted (non-classically predicted)	105	2	1.9	No hits	No hits	No hits	No hits	No hits	No hits	No hits	No hits	KNF01657.1 hypothetical protein PSTG_05088 [Puccinia striiformis f. sp.	No hits	-	3NUST : actin polymerization protein	-	Non-apoplastic	Nucleus	noTP	nucl	Mitochondrion	Nucleus	NO	NO	NO	Not GPI-anchored (0.091)/Q-83	No hits	No hits	No hits	No hits	No hits	No hits	-	-	-
387223	gene_9072	jgi|PhapaK8108|387223|CE387222_2060	YES	YES	NO	NO	YES	Secreted (classically predicted)	70	0	0	No hits	No hits	No hits	No hits	No hits	No hits	No hits	No hits	No hits	No hits	-	-	-	Non-apoplastic	Nucleus	SP	mito	Extracellular	Not classified	NO	NO	NO	Not GPI-anchored (0.677)/H-50	No hits	No hits	No hits	No hits	No hits	No hits	YES	NO	YES
388278	gene_4315	jgi|PhapaK8108|388278|CE388277_169	NO	NO	NO	NO	YES	Secreted (non-classically predicted)	91	1	1.1	No hits	No hits	No hits	No hits	No hits	No hits	No hits	No hits	XP_007418456.1 uncharacterized protein MELLADRAFT_96041 [Melampsora larici-populina	No hits	-	3P2SU	-	Non-apoplastic	Nucleus	noTP	nucl	Extracellular	Nucleus	NO	NO	NO	Not GPI-anchored (0.028)/I-71	No hits	No hits	No hits	No hits	No hits	No hits	-	-	-
388343	gene_4316	jgi|PhapaK8108|388343|CE388342_4781	YES	YES	NO	NO	YES	Secreted (classically predicted)	195	2	1.03	de_novo_1160	No hits	No hits	No hits	No hits	No hits	No hits	No hits	KNE91494.1 hypothetical protein PSTG_15091 [Puccinia striiformis f. sp.	No hits	-	3P6IZ : Belongs to the glycosyl hydrolase 26 family	-	Non-apoplastic	Nucleus	SP	mito	Extracellular	Not classified	NO	NO	NO	Not GPI-anchored (0.348)/S-172	No hits	No hits	No hits	No hits	No hits	No hits	NO	NO	YES
390186	gene_4331	jgi|PhapaK8108|390186|CE390185_76	YES	NO	NO	NO	YES	Secreted (classically predicted)	108	5	4.63	No hits	No hits	No hits	No hits	No hits	No hits	No hits	No hits	No hits	No hits	-	-	-	Non-apoplastic	Nucleus	noTP	mito	Endoplasmic reticulum	Not classified	NO	NO	NO	Not GPI-anchored (0.058)/C-85	No hits	No hits	No hits	No hits	No hits	No hits	NO	NO	YES
393641	gene_11000	jgi|PhapaK8108|393641|CE393640_2096	YES	NO	NO	NO	YES	Secreted (classically predicted)	158	5	3.16	No hits	No hits	No hits	No hits	No hits	No hits	No hits	No hits	KAA1069525.1 hypothetical protein PGT21_027158 [Puccinia graminis f. sp. tritici]	No hits	-	-	-	Non-apoplastic	Nucleus	SP	extr	Extracellular	Extracellular	NO	NO	NO	Not GPI-anchored (0.986)/E-138	No hits	No hits	No hits	No hits	No hits	No hits	YES	NO	YES
395852	gene_4855	jgi|PhapaK8108|395852|CE395851_892	YES	YES	NO	NO	NO	Secreted (classically predicted)	546	6	1.1	No hits	No hits	No hits	No hits	No hits	No hits	No hits	No hits	No hits	No hits	-	-	-	Non-apoplastic	Nucleus	SP	nucl	Extracellular	Nucleus	NO	NO	NO	Not GPI-anchored (0.348)/S-522	No hits	No hits	No hits	No hits	No hits	No hits	NO	NO	NO
406000	gene_12069	jgi|PhapaK8108|406000|CE405999_314	NO	NO	NO	NO	YES	Secreted (non-classically predicted)	226	1	0.44	No hits	No hits	No hits	No hits	No hits	No hits	No hits	No hits	No hits	No hits	-	-	-	Non-apoplastic	Nucleus	noTP	mito	Mitochondrion	Mitochondria	NO	NO	NO	Not GPI-anchored (0.425)/H-203	No hits	No hits	No hits	No hits	No hits	No hits	-	-	-
406081	gene_12075	jgi|PhapaK8108|406081|CE406080_4922	NO	NO	NO	NO	YES	Secreted (non-classically predicted)	191	2	1.05	No hits	No hits	No hits	No hits	No hits	No hits	No hits	No hits	No hits	No hits	-	-	-	Non-apoplastic	Nucleus	noTP	nucl	Cytoplasm	Nucleus	97-99	NO	NO	Not GPI-anchored (0.507)/Q-167	No hits	No hits	No hits	No hits	No hits	No hits	-	-	-
413530	gene_4443	jgi|PhapaK8108|413530|CE413529_10	NO	NO	NO	NO	YES	Secreted (non-classically predicted)	54	0	0	de_novo_802	No hits	No hits	No hits	No hits	No hits	No hits	No hits	XP_007401194.1 uncharacterized protein PHACADRAFT_264472 [Phanerochaete carnosa	Q4HTT1#PHI:1468#GzCCAAT008#5518#Fusarium_graminearum#unaffected_pathogenicity	-	3P2TD : Histone H2a	-	Apoplastic	Nucleus	noTP	nucl	Cytoplasm	Nucleus	NO	NO	NO	Not GPI-anchored (0.176)/I-33	CDD:227587 COG5262, HTA1, Histone H2A [Chromatin structure and dynamics].;	CDD:229695 KOG1756, KOG1756, KOG1756, Histone 2A [Chromatin structure and;CDD:229696 KOG1757, KOG1757, KOG1757, Histone 2A [Chromatin structure and;	No hits	CDD:185399 PTZ00017, PTZ00017, histone H2A; Provisional.;CDD:177758 PLN00157, PLN00157, histone H2A; Provisional.;CDD:215080 PLN00156, PLN00156, histone H2AX; Provisional.;CDD:165721 PLN00153, PLN00153, histone H2A; Provisional.;CDD:165723 PLN00155, PLN00155, histone H2A; Provisional.;CDD:177756 PLN00154, PLN00154, histone H2A; Provisional.;	CDD:197711 smart00414, H2A, Histone 2A.;	No hits	-	-	-
420655	gene_1263	jgi|PhapaK8108|420655|CE420654_5358	NO	YES	NO	NO	YES	Secreted (classically predicted)	277	4	1.44	No hits	No hits	No hits	No hits	No hits	gi|85091919|ref|XP_959137| Predicted protein [Neurospora crassa]	No hits	No hits	OAV93525.1 hypothetical protein PTTG_00841 [Puccinia triticina 1-1 BBBD	No hits	-	3NWY2 : Ribosomal protein s17	-	Non-apoplastic	Nucleus	SP	extr	Golgi apparatus	Not classified	NO	NO	NO	Not GPI-anchored (0.986)/D-255	No hits	No hits	No hits	No hits	No hits	No hits	NO	NO	YES
425729	gene_15820	jgi|PhapaK8108|425729|CE425728_2897	YES	YES	NO	NO	YES	Secreted (classically predicted)	169	4	2.37	de_novo_5095	No hits	No hits	No hits	No hits	No hits	No hits	No hits	No hits	No hits	-	-	-	Apoplastic	Nucleus	SP	extr	Extracellular	Extracellular	NO	NO	NO	Not GPI-anchored (0.846)/G-148	No hits	No hits	No hits	No hits	No hits	No hits	YES	NO	YES
431294	gene_9106	jgi|PhapaK8108|431294|CE431293_7903	NO	YES	NO	NO	NO	Secreted (classically predicted)	417	0	0	No hits	No hits	No hits	No hits	No hits	No hits	No hits	No hits	KNZ60883.1 uncharacterized protein VP01_1489g2 [Puccinia sorghi]	No hits	-	-	-	Non-apoplastic	Cloroplast; Nucleus	noTP	nucl	Cytoplasm	Nucleus	NO	NO	NO	Not GPI-anchored (0.325)/K-397	No hits	No hits	No hits	No hits	No hits	No hits	NO	NO	NO
434652	gene_7181	jgi|PhapaK8108|434652|CE434651_588	NO	NO	NO	NO	YES	Secreted (non-classically predicted)	105	2	1.9	No hits	No hits	No hits	No hits	No hits	No hits	No hits	No hits	KNF01657.1 hypothetical protein PSTG_05088 [Puccinia striiformis f. sp.	No hits	-	3NUST : actin polymerization protein	-	Non-apoplastic	Nucleus	noTP	nucl	Mitochondrion	Nucleus	NO	NO	NO	Not GPI-anchored (0.091)/Q-83	No hits	No hits	No hits	No hits	No hits	No hits	-	-	-
444321	gene_1664	jgi|PhapaK8108|444321|CE444320_559	NO	NO	NO	NO	YES	Secreted (non-classically predicted)	124	1	0.81	No hits	No hits	No hits	No hits	No hits	No hits	No hits	sid|11408|pid|11408|hfid|74|sfid|12|gb|PIK38230.1|taxonID|307972|Apostichopusjaponicus	KNF00460.1 hypothetical protein PSTG_06391 [Puccinia striiformis f. sp.	No hits	-	3NVUE : epoxide hydrolase	PF13419(IPR041492);	Non-apoplastic	Nucleus	noTP	mito	Cytoplasm	Not classified	NO	NO	NO	Not GPI-anchored (0.211)/I-99	CDD:223943 COG1011, COG1011, Predicted hydrolase (HAD superfamily) [General;CDD:223620 COG0546, Gph, Predicted phosphatases [General function prediction;CDD:223710 COG0637, COG0637, Predicted phosphatase/phosphohexomutase [General;	CDD:231023 KOG3085, KOG3085, KOG3085, Predicted hydrolase (HAD superfamily);CDD:231047 KOG3109, KOG3109, KOG3109, Haloacid dehalogenase-like hydrolase;	CDD:372595 pfam13419, HAD_2, Haloacid dehalogenase-like hydrolase.;CDD:366257 pfam00702, Hydrolase, haloacid dehalogenase-like hydrolase.;CDD:379086 pfam13242, Hydrolase_like, HAD-hyrolase-like.;	CDD:181872 PRK09456, PRK09456, ?-D-glucose-1-phosphatase; Provisional.;CDD:237310 PRK13222, PRK13222, N-acetylmuramic acid 6-phosphate phosphatase;	No hits	CDD:274054 TIGR02247, Hypothetical_protein_K09H11.1, epoxide hydrolase N-terminal;CDD:273662 TIGR01509, HAD-SF-IA-v3, haloacid dehalogenase superfamily, subfamily;CDD:273917 TIGR01993, Suppressor_of_disruption_of_TFIIS, pyrimidine 5'-nucleotidase.;CDD:130495 TIGR01428, Haloacetate_dehalogenase, 2-haloalkanoic acid dehalogenase,;CDD:274057 TIGR02253, Uncharacterized_HAD-hydrolase_PYRAB05140, HAD s…	-	-	-
444624	gene_1666	jgi|PhapaK8108|444624|CE444623_866	YES	NO	NO	NO	YES	Secreted (classically predicted)	119	6	5.04	No hits	No hits	No hits	No hits	No hits	No hits	No hits	No hits	No hits	No hits	-	-	-	Apoplastic	Cloroplast; Nucleus	SP	mito	Extracellular	Not classified	3-5;30-32	NO	NO	Not GPI-anchored (0.176)/V-88	No hits	No hits	No hits	No hits	No hits	No hits	YES	NO	YES
444713	gene_1669	jgi|PhapaK8108|444713|CE444712_6247	NO	NO	NO	NO	YES	Secreted (non-classically predicted)	249	10	4.02	No hits	No hits	No hits	No hits	No hits	No hits	No hits	No hits	PLW05736.1 hypothetical protein PCANC_26083 [Puccinia coronata var. avenae	No hits	-	3NVMP : DNA repair protein	PF08746(IPR014857);PF07574(IPR011513);	Non-apoplastic	Nucleus	mTP	mito	Mitochondrion	Mitochondria	241-243	NO	208-210	Not GPI-anchored (0.425)/R-229	No hits	CDD:232644 KOG4718, KOG4718, KOG4718, Non-SMC (structural maintenance of;	CDD:369433 pfam07574, SMC_Nse1, Nse1 non-SMC component of SMC5-6 complex.;CDD:370097 pfam08746, zf-RING-like, RING-like domain. This is a zinc finger;	No hits	No hits	No hits	-	-	-
454673	gene_16332	jgi|PhapaK8108|454673|CE454672_747	NO	NO	NO	NO	YES	Secreted (non-classically predicted)	105	0	0	No hits	No hits	No hits	No hits	No hits	No hits	No hits	No hits	No hits	No hits	-	-	-	Apoplastic	Nucleus	noTP	nucl	Endoplasmic reticulum	Nucleus	NO	NO	NO	Not GPI-anchored (0.280)/L-85	No hits	No hits	No hits	No hits	No hits	No hits	-	-	-
495285	gene_23154	jgi|PhapaK8108|495285|CE495284_4074	NO	NO	NO	NO	YES	Secreted (non-classically predicted)	160	2	1.25	No hits	No hits	No hits	No hits	No hits	No hits	No hits	sid|314446|pid|314446|hfid|101|sfid|8|gb|KHJ45913.1|taxonID|68888|Trichurissuis	XP_003334298.1 hypothetical protein PGTG_15835 [Puccinia graminis f. sp. tritici	Q4ICG5#PHI:9145#FgAP2mu_(FGSG_05093)#5518#Fusarium_graminearum#reduced_virulence	-	3NUB0 : Belongs to the adaptor complexes small subunit family	PF01217(IPR022775);	Non-apoplastic	Nucleus	noTP	mito	Mitochondrion	Mitochondria	NO	NO	NO	Not GPI-anchored (0.871)/D-140	CDD:227363 COG5030, APS2, Clathrin adaptor complex, small subunit [Intracellular;	CDD:228880 KOG0934, KOG0934, KOG0934, Clathrin adaptor complex, small subunit;CDD:228881 KOG0935, KOG0935, KOG0935, Clathrin adaptor complex, small subunit;CDD:228882 KOG0936, KOG0936, KOG0936, Clathrin adaptor complex, small subunit;CDD:228883 KOG0937, KOG0937, KOG0937, Adaptor complexes medium subunit family;CDD:228884 KOG0938, KOG0938, KOG0938, Adaptor complexes medium subunit family;	CDD:366521 pfam01217, Clat_adaptor_s, Clathrin adaptor complex small chain.;	No hits	No hits	No hits	-	-	-
497294	gene_27437	jgi|PhapaK8108|497294|CE497293_29	NO	NO	NO	NO	YES	Secreted (non-classically predicted)	54	2	3.7	No hits	No hits	No hits	No hits	No hits	No hits	No hits	No hits	KNE99407.1 hypothetical protein PSTG_07337 [Puccinia striiformis f. sp.	No hits	-	3Q5MH : Helicase associated domain (HA2) Add an annotation	-	Non-apoplastic	Nucleus	noTP	nucl	Mitochondrion	Nucleus	NO	NO	NO	Not GPI-anchored (0.784)/L-34	No hits	CDD:228866 KOG0920, KOG0920, KOG0920, ATP-dependent RNA helicase A [RNA;CDD:228868 KOG0922, KOG0922, KOG0922, DEAH-box RNA helicase [RNA processing;	No hits	No hits	No hits	No hits	-	-	-
504470	gene_5611	jgi|PhapaK8108|504470|CE504469_7140	YES	YES	NO	NO	YES	Secreted (classically predicted)	166	2	1.2	No hits	No hits	No hits	No hits	No hits	No hits	No hits	No hits	No hits	No hits	-	-	-	Non-apoplastic	Nucleus	SP	plas	Extracellular	Not classified	NO	NO	NO	Not GPI-anchored (0.606)/S-143	No hits	No hits	No hits	No hits	No hits	No hits	YES	NO	YES
505272	gene_14233	jgi|PhapaK8108|505272|CE505271_2056	YES	NO	NO	NO	YES	Secreted (classically predicted)	187	7	3.74	No hits	No hits	No hits	No hits	No hits	No hits	No hits	No hits	OAV95824.1 hypothetical protein PTTG_26531 [Puccinia triticina 1-1 BBBD	No hits	-	-	-	Apoplastic	Nucleus	SP	extr	Endoplasmic reticulum	Not classified	169-171	NO	NO	Not GPI-anchored (0.974)/N-167	No hits	No hits	No hits	No hits	No hits	No hits	YES	NO	YES
505891	gene_19922	jgi|PhapaK8108|505891|CE505890_1436	YES	YES	NO	NO	YES	Secreted (classically predicted)	168	9	5.36	No hits	No hits	No hits	No hits	No hits	No hits	No hits	No hits	No hits	No hits	-	-	-	Non-apoplastic	Cloroplast	noTP	mito	Mitochondrion	Mitochondria	NO	25-27	NO	Not GPI-anchored (0.891)/R-144	No hits	No hits	No hits	No hits	No hits	No hits	NO	NO	YES
509476	gene_4747	jgi|PhapaK8108|509476|CE509475_337	YES	NO	NO	NO	NO	Secreted (classically predicted)	121	1	0.83	No hits	No hits	No hits	No hits	No hits	No hits	No hits	No hits	No hits	No hits	-	-	-	Non-apoplastic	Nucleus	noTP	mito	Endoplasmic reticulum	Not classified	111-113	NO	NO	Not GPI-anchored (0.052)/I-96	No hits	No hits	No hits	No hits	No hits	No hits	NO	NO	NO
524058	gene_4636	jgi|PhapaK8108|524058|CE524057_271	NO	NO	NO	NO	YES	Secreted (non-classically predicted)	215	5	2.33	No hits	No hits	No hits	No hits	No hits	gi|169601876|ref|XP_001794360| Putative uncharacterized protein	No hits	No hits	KNF04513.1 hypothetical protein PSTG_02423 [Puccinia striiformis f. sp.	I1RYG0#PHI:1410#GzC2H076#5518#Fusarium_graminearum#unaffected_pathogenicity	-	3P6RV : C2H2 finger	PF00096(IPR013087);PF00096(IPR013087);	Non-apoplastic	Cloroplast; Nucleus	noTP	nucl	Nucleus	Nucleus	191-193	NO	NO	Not GPI-anchored (0.325)/S-195	No hits	CDD:230401 KOG2462, KOG2462, KOG2462, C2H2-type Zn-finger protein [Transcription].;CDD:229019 KOG1074, KOG1074, KOG1074, Transcriptional repressor SALM [Transcription].;CDD:231511 KOG3576, KOG3576, KOG3576, Ovo and related transcription factors;CDD:231557 KOG3623, KOG3623, KOG3623, Homeobox transcription factor SIP1;CDD:231542 KOG3608, KOG3608, KOG3608, Zn finger proteins [General function;	CDD:372612 pfam13465, zf-H2C2_2, Zinc-finger double domain.;	No hits	No hits	No hits	-	-	-
524926	gene_10507	jgi|PhapaK8108|524926|CE524925_5980	NO	NO	NO	NO	YES	Secreted (non-classically predicted)	125	0	0	No hits	No hits	No hits	No hits	No hits	No hits	No hits	No hits	PLW19060.1 hypothetical protein PCASD_13414 [Puccinia coronata var. avenae	Q4WK03#PHI:2544#PAB1#746128#Aspergillus_fumigatus#lethal	-	3P3H5 : pre-mRNA branch site protein p14	PF00076(IPR000504);	Non-apoplastic	Nucleus	noTP	nucl	Cytoplasm	Nucleus	NO	NO	NO	Not GPI-anchored (0.121)/K-105	CDD:223796 COG0724, COG0724, RNA-binding proteins (RRM domain) [General;	CDD:228065 KOG0114, KOG0114, KOG0114, Predicted RNA-binding protein (RRM;CDD:228064 KOG0113, KOG0113, KOG0113, U1 small nuclear ribonucleoprotein;CDD:232136 KOG4207, KOG4207, KOG4207, Predicted splicing factor, SR protein;CDD:228073 KOG0123, KOG0123, KOG0123, Polyadenylate-binding protein (RRM;CDD:228071 KOG0121, KOG0121, KOG0121, Nuclear cap-binding protein complex,;CDD:232135 KOG4206, KOG4206, …	CDD:333819 pfam00076, RRM_1, RNA recognition motif. (a.k.a. RRM, RBD, or;	No hits	CDD:214636 smart00360, RRM, RNA recognition motif.;	CDD:130689 TIGR01628, Polyadenylate-binding_protein_3, polyadenylate binding;CDD:273741 TIGR01661, ELAV-like_protein_4, ELAV/HuD family splicing factor.;CDD:273740 TIGR01659, Protein_sex-lethal, sex-lethal family splicing factor.;CDD:273727 TIGR01642, Splicing_factor_U2AF_59_kDa_subunit, U2 snRNP auxilliary;CDD:273721 TIGR01622, transcription_coactivator_CAPER, splicing factor,;CDD:273732 TIGR016…	-	-	-
530801	gene_4172	jgi|PhapaK8108|530801|CE530800_1452	NO	NO	NO	NO	YES	Secreted (non-classically predicted)	199	4	2.01	No hits	No hits	No hits	No hits	No hits	gi|238592638|ref|XP_002392966	No hits	No hits	PLW18443.1 hypothetical protein PCANC_15797 [Puccinia coronata var. avenae	No hits	-	3P60M	-	Apoplastic	Nucleus	noTP	nucl	Endoplasmic reticulum	Nucleus	NO	NO	NO	Weakly probable (0.994)/N-174	No hits	No hits	No hits	No hits	No hits	No hits	-	-	-
545070	gene_4046	jgi|PhapaK8108|545070|CE545069_15918	YES	YES	NO	NO	NO	Secreted (classically predicted)	473	0	0	No hits	No hits	No hits	No hits	No hits	No hits	No hits	No hits	No hits	No hits	-	-	-	Non-apoplastic	Nucleus	SP	nucl	Nucleus	Nucleus	NO	NO	NO	Not GPI-anchored (0.425)/N-450	No hits	No hits	No hits	No hits	No hits	No hits	NO	NO	NO
553133	gene_11047	jgi|PhapaK8108|553133|CE553132_2969	NO	NO	NO	NO	YES	Secreted (non-classically predicted)	169	2	1.18	No hits	No hits	No hits	No hits	No hits	No hits	No hits	No hits	XP_007406987.1 uncharacterized protein MELLADRAFT_71152 [Melampsora larici-populina	No hits	-	3P37W : Deacylase	PF02580(IPR003732);	Non-apoplastic	Nucleus	noTP	mito	Mitochondrion	Mitochondria	NO	NO	NO	Not GPI-anchored (0.818)/M-149	CDD:224407 COG1490, Dtd, D-Tyr-tRNAtyr deacylase [Translation, ribosomal;	CDD:231261 KOG3323, KOG3323, KOG3323, D-Tyr-tRNA (Tyr) deacylase [Translation,;	CDD:376833 pfam02580, Tyr_Deacylase, D-Tyr-tRNA(Tyr) deacylase. This family;	CDD:185458 PTZ00120, PTZ00120, D-tyrosyl-tRNA(Tyr) deacylase; Provisional.;CDD:235383 PRK05273, PRK05273, D-tyrosyl-tRNA(Tyr) deacylase; Provisional.;	No hits	CDD:129358 TIGR00256, D-tyrosyl-tRNATyr_deacylase, D-tyrosyl-tRNA(Tyr) deacylase.;	-	-	-
556559	gene_17802	jgi|PhapaK8108|556559|CE556558_8707	NO	NO	NO	NO	YES	Secreted (non-classically predicted)	104	0	0	No hits	No hits	No hits	No hits	No hits	No hits	No hits	No hits	XP_003307442.1 histone H4 [Puccinia graminis f. sp. tritici CRL 75-36-700-3]	No hits	-	3P3ZX : Core component of nucleosome. Nucleosomes wrap and compact DNA into chromatin, limiting DNA accessibility to the cellular machineries which require DNA as a template. Histones thereby play a central role in transcription regulation, DNA repair, DNA replication and chromosomal stability. DNA accessibility is regulated via a complex set of post-translational modifications of histones, also …	PF15511(IPR035425);	Non-apoplastic	Nucleus	noTP	nucl	Nucleus	Nucleus	NO	NO	NO	Not GPI-anchored (0.507)/E-76	CDD:224947 COG2036, HHT1, Histones H3 and H4 [Chromatin structure and dynamics].;	CDD:231405 KOG3467, KOG3467, KOG3467, Histone H4 [Chromatin structure and;	CDD:373911 pfam15511, CENP-T_C, Centromere kinetochore component CENP-T;	CDD:185397 PTZ00015, PTZ00015, histone H4; Provisional.;CDD:177669 PLN00035, PLN00035, histone H4; Provisional.;CDD:165730 PLN00163, PLN00163, histone H4; Provisional.;	CDD:128694 smart00417, H4, Histone H4.;CDD:129039 smart00803, TAF, TATA box binding protein associated factor.;	No hits	-	-	-
571874	gene_13880	jgi|PhapaK8108|571874|CE571873_1478	NO	NO	NO	NO	YES	Secreted (non-classically predicted)	161	2	1.24	No hits	No hits	No hits	No hits	No hits	No hits	No hits	No hits	XP_007409791.1 uncharacterized protein MELLADRAFT_116429 [Melampsora larici-populina	No hits	-	3PFM4 : phosphodiesterase	-	Non-apoplastic	Nucleus	noTP	mito_nucl	Nucleus	Nucleus	NO	NO	NO	Not GPI-anchored (0.073)/S-136	No hits	No hits	No hits	No hits	No hits	No hits	-	-	-
585625	gene_12526	jgi|PhapaK8108|585625|CE585624_4843	YES	NO	NO	NO	NO	Secreted (classically predicted)	212	10	4.72	No hits	No hits	No hits	No hits	No hits	No hits	No hits	No hits	No hits	No hits	-	-	-	Non-apoplastic	Cloroplast; Nucleus	noTP	mito	Mitochondrion	Mitochondria	NO	NO	NO	Not GPI-anchored (0.396)/F-188	No hits	No hits	No hits	No hits	No hits	No hits	NO	NO	NO
594813	gene_9448	jgi|PhapaK8108|594813|CE594812_1085	YES	YES	NO	NO	NO	Secreted (classically predicted)	245	0	0	No hits	No hits	No hits	No hits	No hits	No hits	No hits	No hits	No hits	No hits	-	-	-	Non-apoplastic	Nucleus	SP	extr	Extracellular	Extracellular	NO	NO	NO	Not GPI-anchored (0.373)/S-220	No hits	No hits	No hits	No hits	No hits	No hits	YES	NO	NO
595441	gene_9455	jgi|PhapaK8108|595441|CE595440_4498	NO	NO	NO	NO	YES	Secreted (non-classically predicted)	216	8	3.7	No hits	No hits	No hits	No hits	No hits	No hits	No hits	No hits	KAA1109051.1 ubiquitin-specific protease doa4 [Puccinia graminis f. sp. tritici]	No hits	-	3NX9E : Belongs to the peptidase C19 family	PF00443(IPR001394);	Non-apoplastic	Nucleus	noTP	nucl	Mitochondrion	Nucleus	NO	205-207	NO	Not GPI-anchored (0.452)/E-196	CDD:227820 COG5533, UBP5, Ubiquitin C-terminal hydrolase [Posttranslational;CDD:227847 COG5560, UBP12, Ubiquitin C-terminal hydrolase [Posttranslational;CDD:227532 COG5207, UBP14, Isopeptidase T [Posttranslational modification,;	CDD:229807 KOG1868, KOG1868, KOG1868, Ubiquitin C-terminal hydrolase [Posttranslational;CDD:229809 KOG1870, KOG1870, KOG1870, Ubiquitin C-terminal hydrolase [Posttranslational;CDD:229806 KOG1867, KOG1867, KOG1867, Ubiquitin-specific protease [Posttranslational;CDD:229804 KOG1865, KOG1865, KOG1865, Ubiquitin carboxyl-terminal hydrolase;CDD:229812 KOG1873, KOG1873, KOG1873, Ubiquitin-specific prote…	CDD:366104 pfam00443, UCH, Ubiquitin carboxyl-terminal hydrolase.;CDD:372599 pfam13423, UCH_1, Ubiquitin carboxyl-terminal hydrolase.;	No hits	No hits	No hits	-	-	-
597909	gene_17432	jgi|PhapaK8108|597909|CE597908_1524	NO	NO	NO	NO	YES	Secreted (non-classically predicted)	123	0	0	No hits	No hits	No hits	No hits	No hits	No hits	No hits	No hits	KAA1118469.1 hypothetical protein PGTUg99_010437 [Puccinia graminis f. sp.	No hits	-	3NVTS : dynein heavy chain	PF08385(IPR013594);	Non-apoplastic	Nucleus	noTP	mito	Mitochondrion	Mitochondria	NO	NO	NO	Not GPI-anchored (0.032)/D-97	No hits	No hits	CDD:369845 pfam08385, DHC_N1, Dynein heavy chain, N-terminal region 1.;	No hits	No hits	No hits	-	-	-
620597	gene_3210	jgi|PhapaK8108|620597|CE620596_19	YES	YES	NO	NO	YES	Secreted (classically predicted)	70	5	7.14	No hits	No hits	No hits	No hits	No hits	No hits	No hits	No hits	No hits	No hits	-	-	-	Non-apoplastic	Nucleus	SP	mito	Extracellular	Not classified	NO	NO	NO	Not GPI-anchored (0.007)/C-47	No hits	No hits	No hits	No hits	No hits	No hits	YES	NO	YES
631674	gene_7814	jgi|PhapaK8108|631674|CE631673_3477	YES	YES	NO	NO	NO	Secreted (classically predicted)	302	8	2.65	No hits	No hits	No hits	No hits	Oomycete_Apoplastic_Effector_PsXEG1	gi|67516341|ref|XP_658056| Putative uncharacterized protein [Emericella	No hits	No hits	XP_007412734.1 endoglucanase [Melampsora larici-populina 98AG31]	G4ZHR2#PHI:6868#PsXEG1#67593#Phytophthora_sojae#effector_(plant_avirulence_determinant)	GH12 - Glycoside Hydrolase Family 12 protein((fragment) splicing problem)	3Q3EY : Belongs to the glycosyl hydrolase 12 (cellulase H) family	PF01670(IPR002594);	Apoplastic	Nucleus	SP	extr	Extracellular	Extracellular	281-283	NO	NO	Probable (0.995)/S-279	No hits	No hits	CDD:366751 pfam01670, Glyco_hydro_12, Glycosyl hydrolase family 12.;	CDD:235746 PRK06215, PRK06215, hypothetical protein; Provisional.;	No hits	No hits	NO	NO	NO
635186	gene_3381	jgi|PhapaK8108|635186|CE635185_4371	NO	NO	NO	NO	YES	Secreted (non-classically predicted)	204	1	0.49	No hits	No hits	No hits	No hits	No hits	No hits	No hits	No hits	KNZ46399.1 fatty acid synthase subunit beta [Puccinia sorghi]	P43098#PHI:96#FAS2#5476#Candida_albicans#loss_of_pathogenicity	-	3NV76 : fatty acid synthase	PF18325(IPR040899);	Non-apoplastic	Nucleus	noTP	cyto	Cytoplasm	Cytoplasm	NO	NO	NO	Not GPI-anchored (0.211)/F-182	CDD:227315 COG4982, COG4982, 3-oxoacyl-[acyl-carrier protein].;	No hits	CDD:375752 pfam18325, Fas_alpha_ACP, Fatty acid synthase subunit alpha Acyl;	No hits	No hits	No hits	-	-	-
635643	gene_3380	jgi|PhapaK8108|635643|CE635642_1660	NO	NO	NO	NO	YES	Secreted (non-classically predicted)	100	1	1	No hits	No hits	No hits	No hits	No hits	No hits	No hits	No hits	KNZ46399.1 fatty acid synthase subunit beta [Puccinia sorghi]	P43098#PHI:96#FAS2#5476#Candida_albicans#loss_of_pathogenicity	-	3NV76 : fatty acid synthase	PF18314(IPR041550);	Non-apoplastic	Nucleus	noTP	cyto_nucl	Cytoplasm	Nucleus	NO	NO	NO	Not GPI-anchored (0.193)/N-75	No hits	No hits	CDD:375741 pfam18314, FAS_I_H, Fatty acid synthase type I helical domain.;	No hits	No hits	No hits	-	-	-
635644	gene_3379	jgi|PhapaK8108|635644|CE635643_3134	NO	NO	NO	NO	YES	Secreted (non-classically predicted)	207	1	0.48	No hits	No hits	No hits	No hits	No hits	No hits	No hits	No hits	KNZ46399.1 fatty acid synthase subunit beta [Puccinia sorghi]	P43098#PHI:96#FAS2#5476#Candida_albicans#loss_of_pathogenicity	-	3NV76 : fatty acid synthase	-	Non-apoplastic	Nucleus	noTP	cyto	Cytoplasm	Cytoplasm	NO	NO	NO	Not GPI-anchored (0.028)/S-186	CDD:227315 COG4982, COG4982, 3-oxoacyl-[acyl-carrier protein].;	No hits	No hits	No hits	No hits	No hits	-	-	-
642996	gene_18764	jgi|PhapaK8108|642996|CE642995_755	YES	YES	NO	NO	NO	Secreted (classically predicted)	616	8	1.3	No hits	No hits	No hits	No hits	No hits	No hits	No hits	No hits	No hits	No hits	-	-	-	Non-apoplastic	Nucleus	SP	E.R.	Endoplasmic reticulum	Endoplasmatic Reticulum	NO	NO	NO	Not GPI-anchored (0.909)/I-591	No hits	No hits	No hits	No hits	No hits	No hits	NO	NO	NO
643060	gene_18766	jgi|PhapaK8108|643060|CE643059_1249	NO	YES	NO	NO	NO	Secreted (classically predicted)	427	5	1.17	No hits	No hits	No hits	No hits	No hits	No hits	No hits	No hits	No hits	No hits	-	-	-	Non-apoplastic	Nucleus	noTP	nucl	Endoplasmic reticulum	Nucleus	NO	NO	NO	Not GPI-anchored (0.325)/S-403	No hits	No hits	No hits	No hits	No hits	No hits	NO	NO	NO
648768	gene_14569	jgi|PhapaK8108|648768|CE648767_2508	YES	NO	NO	NO	NO	Secreted (classically predicted)	128	3	2.34	No hits	No hits	No hits	No hits	No hits	No hits	No hits	No hits	No hits	No hits	-	-	-	Non-apoplastic	Nucleus	noTP	mito	Endoplasmic reticulum	Not classified	NO	NO	NO	Not GPI-anchored (0.348)/G-97	No hits	No hits	No hits	No hits	No hits	No hits	NO	NO	NO
653690	gene_1171	jgi|PhapaK8108|653690|CE653689_4232	NO	NO	NO	NO	YES	Secreted (non-classically predicted)	247	2	0.81	No hits	No hits	No hits	No hits	No hits	No hits	No hits	No hits	KAA1086965.1 hypothetical protein PGT21_017422 [Puccinia graminis f. sp. tritici]	No hits	-	-	-	Non-apoplastic	Nucleus	noTP	nucl	Nucleus	Nucleus	NO	NO	NO	Not GPI-anchored (0.348)/E-226	No hits	No hits	No hits	No hits	No hits	No hits	-	-	-
654560	gene_1180	jgi|PhapaK8108|654560|CE654559_3751	YES	YES	NO	NO	NO	Secreted (classically predicted)	108	0	0	de_novo_6252	No hits	No hits	No hits	No hits	No hits	No hits	No hits	No hits	No hits	-	-	-	Apoplastic	Nucleus	SP	extr	Extracellular	Extracellular	NO	NO	NO	Not GPI-anchored (0.909)/D-83	No hits	No hits	No hits	No hits	No hits	No hits	YES	NO	NO
659388	gene_25669	jgi|PhapaK8108|659388|CE659387_2622	YES	YES	NO	NO	YES	Secreted (classically predicted)	94	0	0	No hits	No hits	No hits	No hits	No hits	No hits	No hits	No hits	No hits	No hits	-	-	-	Non-apoplastic	Nucleus	SP	extr	Extracellular	Extracellular	NO	NO	NO	Not GPI-anchored (0.677)/D-73	No hits	No hits	No hits	No hits	No hits	No hits	YES	NO	YES
660115	gene_15432	jgi|PhapaK8108|660115|CE660113_3641	NO	NO	NO	NO	YES	Secreted (non-classically predicted)	130	1	0.77	No hits	No hits	No hits	No hits	No hits	No hits	No hits	No hits	XP_003337596.2 hypothetical protein PGTG_19137 [Puccinia graminis f. sp. tritici	No hits	-	3PH28 : No apical meristem-associated C-terminal domain	-	Non-apoplastic	Cloroplast; Nucleus	noTP	nucl	Nucleus	Nucleus	NO	NO	NO	Not GPI-anchored (0.606)/W-105	No hits	No hits	No hits	No hits	No hits	No hits	-	-	-
660239	gene_15434	jgi|PhapaK8108|660239|CE660238_3462	YES	YES	NO	NO	NO	Secreted (classically predicted)	669	5	0.75	No hits	No hits	No hits	No hits	No hits	No hits	No hits	No hits	No hits	No hits	-	-	-	Non-apoplastic	Nucleus	SP	nucl	Endoplasmic reticulum	Nucleus	NO	NO	NO	Not GPI-anchored (0.032)/N-644	No hits	No hits	No hits	No hits	No hits	No hits	NO	NO	NO
667084	gene_6410	jgi|PhapaK8108|667084|CE667083_804	YES	YES	NO	NO	YES	Secreted (classically predicted)	161	8	4.97	No hits	No hits	No hits	No hits	No hits	No hits	No hits	No hits	No hits	No hits	-	-	-	Non-apoplastic	Nucleus	SP	E.R.	Extracellular	Not classified	NO	NO	133-135	Not GPI-anchored (0.160)/Y-139	No hits	No hits	No hits	No hits	No hits	No hits	YES	NO	YES
671734	gene_6424	jgi|PhapaK8108|671734|CE671733_681	YES	YES	NO	NO	YES	Secreted (classically predicted)	166	8	4.82	No hits	No hits	No hits	No hits	No hits	No hits	No hits	No hits	No hits	No hits	-	-	-	Non-apoplastic	Nucleus	SP	mito	Extracellular	Not classified	51-53;72-74	NO	138-140	Not GPI-anchored (0.244)/N-145	No hits	No hits	No hits	No hits	No hits	No hits	YES	NO	YES
677167	gene_10587	jgi|PhapaK8108|677167|CE677166_785	YES	YES	NO	NO	YES	Secreted (classically predicted)	245	4	1.63	No hits	No hits	No hits	No hits	No hits	No hits	No hits	No hits	No hits	No hits	-	-	-	Non-apoplastic	Nucleus	SP	nucl	Extracellular	Nucleus	NO	NO	NO	Not GPI-anchored (0.373)/N-220	No hits	No hits	No hits	No hits	No hits	No hits	NO	NO	YES
680395	gene_15033	jgi|PhapaK8108|680395|CE680394_2083	YES	YES	NO	NO	NO	Secreted (classically predicted)	122	6	4.92	No hits	No hits	No hits	No hits	No hits	No hits	No hits	No hits	No hits	No hits	-	-	-	Apoplastic	Nucleus	SP	mito	Endoplasmic reticulum	Not classified	36-38;79-81	NO	40-42	Not GPI-anchored (0.160)/K-101	No hits	No hits	No hits	No hits	No hits	No hits	YES	NO	NO
682645	gene_3836	jgi|PhapaK8108|682645|CE682644_706	YES	YES	NO	NO	YES	Secreted (classically predicted)	129	1	0.78	No hits	No hits	No hits	No hits	No hits	No hits	No hits	No hits	No hits	No hits	-	-	-	Non-apoplastic	Nucleus	SP	extr	Extracellular	Extracellular	NO	NO	NO	Not GPI-anchored (0.227)/N-107	No hits	No hits	No hits	No hits	No hits	No hits	YES	NO	YES
683092	gene_3846	jgi|PhapaK8108|683092|CE683091_9123	YES	YES	NO	NO	NO	Secreted (classically predicted)	264	4	1.52	de_novo_1871	No hits	No hits	No hits	No hits	No hits	No hits	No hits	KAA1069525.1 hypothetical protein PGT21_027158 [Puccinia graminis f. sp. tritici]	No hits	-	-	-	Apoplastic	Nucleus	SP	extr	Extracellular	Extracellular	NO	NO	NO	Not GPI-anchored (0.606)/S-244	No hits	No hits	No hits	No hits	No hits	No hits	YES	NO	NO
684479	gene_3859	jgi|PhapaK8108|684479|CE684478_7924	NO	NO	NO	NO	YES	Secreted (non-classically predicted)	194	8	4.12	No hits	No hits	No hits	No hits	No hits	No hits	No hits	No hits	PLW13834.1 hypothetical protein PCASD_23876 [Puccinia coronata var. avenae	No hits	-	3NUT4 : rRNA-processing protein FCF1	PF04900(IPR006984);	Non-apoplastic	Nucleus	noTP	nucl	Nucleus	Nucleus	NO	NO	NO	Not GPI-anchored (0.040)/I-169	CDD:224330 COG1412, COG1412, Uncharacterized proteins of PilT N-term./Vapc;	CDD:231103 KOG3165, KOG3165, KOG3165, Predicted nucleic-acid-binding protein,;CDD:231102 KOG3164, KOG3164, KOG3164, Uncharacterized proteins of PilT N-term./Vapc;	CDD:368179 pfam04900, Fcf1, Fcf1. Fcf1 is a nucleolar protein involved;CDD:375903 pfam18477, PIN_9, PIN like domain. This is a domain of unknown;	No hits	CDD:214771 smart00670, PINc, Large family of predicted nucleotide-binding;	No hits	-	-	-
686454	gene_10985	jgi|PhapaK8108|686454|CE686453_4851	NO	YES	NO	NO	NO	Secreted (classically predicted)	245	3	1.22	No hits	No hits	No hits	No hits	No hits	No hits	No hits	No hits	No hits	No hits	-	-	-	Non-apoplastic	Cloroplast; Nucleus	noTP	plas	Endoplasmic reticulum	Not classified	NO	NO	24-26	Not GPI-anchored (0.091)/S-221	No hits	No hits	No hits	No hits	No hits	No hits	NO	NO	NO
690586	gene_2175	jgi|PhapaK8108|690586|CE690585_4122	NO	NO	NO	NO	YES	Secreted (non-classically predicted)	79	0	0	No hits	No hits	No hits	No hits	No hits	No hits	No hits	No hits	KNF01520.1 hypothetical protein PSTG_05300 [Puccinia striiformis f. sp.	No hits	-	3P8NF : Nadh ubiquinone oxidoreductase	-	Non-apoplastic	Nucleus	noTP	golg	Mitochondrion	Not classified	NO	NO	NO	Not GPI-anchored (0.121)/W-54	No hits	No hits	No hits	No hits	No hits	No hits	-	-	-
695101	gene_12149	jgi|PhapaK8108|695101|CE695100_62	NO	NO	NO	NO	YES	Secreted (non-classically predicted)	162	7	4.32	No hits	No hits	No hits	No hits	No hits	No hits	No hits	No hits	No hits	No hits	-	-	-	Non-apoplastic	Cloroplast; Nucleus	noTP	cyto_nucl	Nucleus	Nucleus	NO	NO	NO	Not GPI-anchored (0.052)/V-134	No hits	No hits	No hits	No hits	No hits	No hits	-	-	-
706749	gene_24399	jgi|PhapaK8108|706749|CE706748_1270	YES	NO	NO	NO	NO	Secreted (classically predicted)	92	1	1.09	No hits	Seq7855-10dai-DAI	No hits	No hits	No hits	No hits	No hits	No hits	KNZ60103.1 hypothetical protein VP01_160g11 [Puccinia sorghi]	No hits	-	-	-	Non-apoplastic	Nucleus	noTP	plas	Endoplasmic reticulum	Not classified	NO	NO	NO	Not GPI-anchored (0.145)/F-61	No hits	No hits	No hits	No hits	No hits	No hits	NO	NO	NO
732148	gene_1932	jgi|PhapaK8108|732148|CE732147_386	YES	YES	NO	NO	YES	Secreted (classically predicted)	138	3	2.17	No hits	No hits	No hits	No hits	No hits	No hits	No hits	No hits	No hits	No hits	-	-	-	Non-apoplastic	Nucleus	SP	E.R.	Golgi apparatus	Not classified	NO	NO	NO	Not GPI-anchored (0.063)/S-113	No hits	No hits	No hits	No hits	No hits	No hits	YES	NO	YES
739225	gene_7734	jgi|PhapaK8108|739225|CE739224_9748	NO	YES	NO	NO	NO	Secreted (classically predicted)	290	1	0.34	No hits	No hits	No hits	No hits	No hits	No hits	No hits	No hits	PLW09490.1 hypothetical protein PCANC_22317 [Puccinia coronata var. avenae	No hits	-	3P6ZR : ribosomal protein	-	Non-apoplastic	Cloroplast; Nucleus	noTP	nucl	Mitochondrion	Nucleus	NO	NO	NO	Not GPI-anchored (0.677)/S-270	CDD:223178 COG0100, RpsK, Ribosomal protein S11 [Translation, ribosomal;	No hits	No hits	No hits	No hits	No hits	NO	NO	NO
744872	gene_1574	jgi|PhapaK8108|744872|CE744871_8715	NO	NO	NO	NO	YES	Secreted (non-classically predicted)	478	1	0.21	No hits	No hits	No hits	No hits	No hits	No hits	No hits	No hits	XP_023123372.1 nipped-B-like protein B isoform X2 [Amphiprion ocellaris]	No hits	-	3Q5WK : maturation of 5S rRNA	-	Non-apoplastic	Cloroplast; Nucleus	noTP	nucl	Nucleus	Nucleus	NO	NO	NO	Not GPI-anchored (0.302)/L-453	No hits	No hits	No hits	No hits	No hits	No hits	-	-	-
748087	gene_1611	jgi|PhapaK8108|748087|CE748086_7297	NO	NO	NO	NO	YES	Secreted (non-classically predicted)	164	4	2.44	No hits	No hits	No hits	No hits	No hits	gi|242764726|ref|XP_002340833| Thioredoxin, putative [Talaromyces	No hits	sid|242467|pid|242467|hfid|2420|sfid|7|gb|KFX95487.1|taxonID|1437433|Pseudogymnoascussp.VKMF-3557	KAA1081419.1 hypothetical protein PGT21_035395 [Puccinia graminis f. sp. tritici]	P0A4L3#PHI:7258#TrxA#1639#Listeria_monocytogenes#reduced_virulence	-	3P5A0 : Belongs to the thioredoxin family	PF00085(IPR013766);	Non-apoplastic	Nucleus	noTP	nucl	Nucleus	Nucleus	NO	NO	NO	Not GPI-anchored (0.640)/V-144	CDD:225660 COG3118, COG3118, Thioredoxin domain-containing protein [Posttranslational;CDD:223600 COG0526, TrxA, Thiol-disulfide isomerase and thioredoxins [Posttranslational;	CDD:228853 KOG0907, KOG0907, KOG0907, Thioredoxin [Posttranslational modification,;CDD:228856 KOG0910, KOG0910, KOG0910, Thioredoxin-like protein [Posttranslational;CDD:228854 KOG0908, KOG0908, KOG0908, Thioredoxin-like protein [Posttranslational;CDD:228140 KOG0191, KOG0191, KOG0191, Thioredoxin/protein disulfide isomerase;CDD:228860 KOG0914, KOG0914, KOG0914, Thioredoxin-like protein [Posttransl…	CDD:365862 pfam00085, Thioredoxin, Thioredoxin. Thioredoxins are small;CDD:368099 pfam04756, OST3_OST6, OST3 / OST6 family, transporter family.;	CDD:173347 PTZ00051, PTZ00051, thioredoxin; Provisional.;CDD:182889 PRK10996, PRK10996, thioredoxin 2; Provisional.;CDD:181812 PRK09381, trxA, thioredoxin TrxA.;CDD:240266 PTZ00102, PTZ00102, disulphide isomerase; Provisional.;CDD:185622 PTZ00443, PTZ00443, Thioredoxin domain-containing protein; Provisional.;	No hits	CDD:200072 TIGR01068, Thioredoxin-like_protein_slr0233, thioredoxin. Several;CDD:273454 TIGR01126, Putative_protein_disulfide-isomerase_C1F5.02, protein;CDD:273457 TIGR01130, Protein_disulfide-isomerase, protein disulfide isomerase,;	-	-	-
759007	gene_9521	jgi|PhapaK8108|759007|CE759006_9704	NO	NO	NO	NO	YES	Secreted (non-classically predicted)	220	1	0.45	No hits	No hits	No hits	No hits	No hits	No hits	No hits	No hits	PLW39104.1 hypothetical protein PCASD_08924 [Puccinia coronata var. avenae	No hits	-	3P8EC : Protein of unknown function (DUF3602)	PF12223(IPR022024);PF12223(IPR022024);	Non-apoplastic	Nucleus	noTP	nucl	Cytoplasm	Nucleus	NO	NO	NO	Not GPI-anchored (0.950)/H-198	No hits	No hits	CDD:371972 pfam12223, DUF3602, Protein of unknown function (DUF3602). This;	No hits	No hits	No hits	-	-	-
759868	gene_9530	jgi|PhapaK8108|759868|CE759867_4018	NO	NO	NO	NO	YES	Secreted (non-classically predicted)	92	2	2.17	No hits	No hits	No hits	No hits	No hits	gi|255726914|ref|XP_002548383| Putative uncharacterized protein	No hits	No hits	KNF04109.1 hypothetical protein PSTG_02815 [Puccinia striiformis f. sp.	No hits	-	3P6QI : Glutaredoxin	PF00462(IPR002109);	Non-apoplastic	Nucleus	noTP	mito	Mitochondrion	Mitochondria	NO	NO	NO	Not GPI-anchored (0.160)/I-71	CDD:223767 COG0695, GrxC, Glutaredoxin and related proteins [Posttranslational;CDD:223355 COG0278, COG0278, Glutaredoxin-related protein [Posttranslational;	CDD:229691 KOG1752, KOG1752, KOG1752, Glutaredoxin and related proteins;	CDD:366113 pfam00462, Glutaredoxin, Glutaredoxin.;	CDD:182607 PRK10638, PRK10638, glutaredoxin 3; Provisional.;CDD:165343 PHA03050, PHA03050, glutaredoxin; Provisional.;CDD:183036 PRK11200, grxA, glutaredoxin 1; Provisional.;	No hits	CDD:274016 TIGR02180, Uncharacterized_monothiol_glutaredoxin_F10D7.3, Glutaredoxin.;CDD:274017 TIGR02181, GRX_bact, Glutaredoxin, GrxC family. Glutaredoxins;CDD:131245 TIGR02190, probable_peroxiredoxin/glutaredoxin_family_protein,;CDD:274023 TIGR02189, glutaredoxin-like_protein, Glutaredoxin-like family.;CDD:274027 TIGR02196, Gene_56_protein, Glutaredoxin-like protein, YruB-family.;	-	-	-
762191	gene_20552	jgi|PhapaK8108|762191|CE762190_8310	NO	NO	NO	NO	YES	Secreted (non-classically predicted)	215	0	0	No hits	No hits	No hits	No hits	No hits	No hits	No hits	No hits	PLW07698.1 hypothetical protein PCANC_25642, partial [Puccinia coronata	No hits	-	3NWIS : RNA-binding protein	-	Non-apoplastic	Nucleus	noTP	nucl	Cytoplasm	Nucleus	NO	NO	NO	Not GPI-anchored (0.133)/G-195	No hits	No hits	No hits	No hits	No hits	No hits	-	-	-
776530	gene_11355	jgi|PhapaK8108|776530|CE776529_2817	NO	NO	NO	NO	YES	Secreted (non-classically predicted)	118	5	4.24	No hits	No hits	No hits	No hits	No hits	No hits	No hits	No hits	KAA1125135.1 hypothetical protein PGTUg99_008718 [Puccinia graminis f. sp.	No hits	-	-	-	Non-apoplastic	Nucleus	noTP	cyto_nucl	Nucleus	Nucleus	NO	NO	63-65;113-115	Not GPI-anchored (0.712)/D-94	No hits	No hits	No hits	No hits	No hits	No hits	-	-	-
786084	gene_2197	jgi|PhapaK8108|786084|CE786083_703	YES	YES	NO	NO	NO	Secreted (classically predicted)	809	1	0.12	No hits	No hits	No hits	No hits	No hits	No hits	No hits	No hits	No hits	No hits	-	-	-	Non-apoplastic	Nucleus	SP	nucl	Endoplasmic reticulum	Nucleus	NO	NO	NO	Not GPI-anchored (0.909)/I-789	No hits	No hits	No hits	No hits	No hits	No hits	NO	NO	NO
794595	gene_7251	jgi|PhapaK8108|794595|CE794594_2179	NO	NO	NO	NO	YES	Secreted (non-classically predicted)	82	2	2.44	de_novo_1512	No hits	No hits	No hits	No hits	No hits	No hits	No hits	POV98403.1 hypothetical protein PSHT_14029 [Puccinia striiformis]	No hits	-	3P0AD : endoplasmic reticulum vesicle protein 25	PF01105(IPR009038);	Non-apoplastic	Nucleus	noTP	nucl	Extracellular	Nucleus	NO	NO	NO	Not GPI-anchored (0.478)/N-56	No hits	No hits	CDD:366467 pfam01105, EMP24_GP25L, emp24/gp25L/p24 family/GOLD. Members;	No hits	No hits	No hits	-	-	-
820682	gene_10333	jgi|PhapaK8108|820682|CE820681_2370	NO	NO	NO	NO	YES	Secreted (non-classically predicted)	200	4	2	No hits	No hits	No hits	No hits	No hits	No hits	No hits	No hits	OAV94824.1 hypothetical protein PTTG_05190 [Puccinia triticina 1-1 BBBD	No hits	-	3P4BH : Glycosyltransferase family 18	-	Non-apoplastic	Nucleus	noTP	mito	Mitochondrion	Mitochondria	NO	NO	NO	Not GPI-anchored (0.396)/P-175	No hits	No hits	No hits	No hits	No hits	No hits	-	-	-
824003	gene_12430	jgi|PhapaK8108|824003|CE824002_183	YES	YES	NO	NO	YES	Secreted (classically predicted)	97	1	1.03	No hits	No hits	No hits	No hits	No hits	No hits	No hits	No hits	No hits	No hits	-	-	-	Apoplastic	Nucleus	SP	mito_nucl	Mitochondrion	Mitochondria	NO	NO	NO	Not GPI-anchored (0.002)/N-70	No hits	No hits	No hits	No hits	No hits	No hits	NO	NO	YES
826553	gene_8616	jgi|PhapaK8108|826553|CE826552_4240	NO	NO	NO	NO	YES	Secreted (non-classically predicted)	92	4	4.35	No hits	No hits	No hits	No hits	No hits	No hits	No hits	No hits	XP_003337730.2 60S ribosomal protein L43 [Puccinia graminis f. sp. tritici CRL	No hits	-	3P404 : 60S ribosomal protein	PF01780(IPR002674);	Non-apoplastic	Nucleus	noTP	mito	Cytoplasm	Not classified	NO	55-57	37-39	Not GPI-anchored (0.640)/I-64	CDD:224908 COG1997, RPL43A, Ribosomal protein L37AE/L43A [Translation, ribosomal;	CDD:228351 KOG0402, KOG0402, KOG0402, 60S ribosomal protein L37 [Translation,;	CDD:376613 pfam01780, Ribosomal_L37ae, Ribosomal L37ae protein family.;	CDD:240332 PTZ00255, PTZ00255, 60S ribosomal protein L37a; Provisional.;CDD:235183 PRK03976, rpl37ae, 50S ribosomal protein L37Ae; Reviewed.;	No hits	CDD:272996 TIGR00280, 50S_ribosomal_protein_L37Ae, ribosomal protein eL43.;	-	-	-
836400	gene_10212	jgi|PhapaK8108|836400|CE836399_1147	NO	NO	NO	NO	YES	Secreted (non-classically predicted)	133	4	3.01	No hits	No hits	No hits	No hits	No hits	No hits	No hits	No hits	KNF04031.1 dynein heavy chain 1, cytosolic [Puccinia striiformis f. sp.	No hits	-	3NVTS : dynein heavy chain	-	Non-apoplastic	Nucleus	noTP	mito	Mitochondrion	Mitochondria	NO	NO	NO	Not GPI-anchored (0.032)/F-113	No hits	No hits	CDD:367303 pfam03028, Dynein_heavy, Dynein heavy chain and region D6 of;	No hits	No hits	No hits	-	-	-
838113	gene_20043	jgi|PhapaK8108|838113|CE838112_6	NO	NO	NO	NO	YES	Secreted (non-classically predicted)	50	1	2	No hits	No hits	No hits	No hits	No hits	No hits	No hits	No hits	XP_007411538.1 uncharacterized protein MELLADRAFT_72221 [Melampsora larici-populina	No hits	-	3NXAC : Chromatin assembly factor 1 subunit	-	Non-apoplastic	Nucleus	noTP	nucl	Mitochondrion	Nucleus	NO	NO	NO	Not GPI-anchored (0.110)/S-29	No hits	CDD:228955 KOG1009, KOG1009, KOG1009, Chromatin assembly complex 1 subunit;	No hits	No hits	No hits	No hits	-	-	-
885608	gene_7705	jgi|PhapaK8108|885608|CE885607_4211	NO	NO	NO	NO	YES	Secreted (non-classically predicted)	219	2	0.91	No hits	No hits	No hits	No hits	No hits	No hits	No hits	No hits	No hits	No hits	-	-	-	Non-apoplastic	Nucleus	noTP	nucl	Nucleus	Nucleus	NO	NO	NO	Not GPI-anchored (0.133)/L-199	No hits	No hits	No hits	No hits	No hits	No hits	-	-	-
887640	gene_4198	jgi|PhapaK8108|887640|CE887639_8492	NO	NO	NO	NO	YES	Secreted (non-classically predicted)	82	2	2.44	No hits	No hits	No hits	No hits	No hits	No hits	No hits	No hits	PLW06079.1 hypothetical protein PCASD_25320 [Puccinia coronata var. avenae	A0A0D5YKF1#PHI:8812#CopA_(ABUW_2707)#470#Acinetobacter_baumannii#unaffected_pathogenicity__reduced_virulence	-	3P6PM : Copper transporter	PF00403(IPR006121);	Non-apoplastic	Nucleus	noTP	cyto	Cytoplasm	Cytoplasm	NO	NO	NO	Not GPI-anchored (0.606)/V-62	CDD:225328 COG2608, CopZ, Copper chaperone [Inorganic ion transport and;	CDD:229544 KOG1603, KOG1603, KOG1603, Copper chaperone [Inorganic ion transport;CDD:232583 KOG4656, KOG4656, KOG4656, Copper chaperone for superoxide dismutase;CDD:228156 KOG0207, KOG0207, KOG0207, Cation transport ATPase [Inorganic;	CDD:366079 pfam00403, HMA, Heavy-metal-associated domain.;	CDD:215516 PLN02957, PLN02957, copper, zinc superoxide dismutase.;	No hits	CDD:188014 TIGR00003, COP-associated_protein, copper ion binding protein.;CDD:131107 TIGR02052, periplasmic_mercuric_ion_binding_protein, mercuric;	-	-	-
900684	gene_11168	jgi|PhapaK8108|900684|CE900683_9154	NO	NO	NO	NO	YES	Secreted (non-classically predicted)	293	5	1.71	No hits	No hits	No hits	No hits	No hits	No hits	No hits	No hits	KAA1137437.1 hypothetical protein PGTUg99_014284 [Puccinia graminis f. sp.	No hits	-	-	-	Non-apoplastic	Nucleus	noTP	nucl	Cytoplasm	Nucleus	NO	NO	NO	Not GPI-anchored (0.121)/N-273	No hits	No hits	No hits	No hits	No hits	No hits	-	-	-
911526	gene_16888	jgi|PhapaK8108|911526|CE911525_8008	NO	NO	NO	NO	YES	Secreted (non-classically predicted)	233	4	1.72	No hits	No hits	No hits	No hits	No hits	gi|169766836|ref|XP_001817889| GTPase Rab11/YPT3 [Aspergillus	No hits	sid|266112|pid|266112|hfid|2121|sfid|7|gb|XP_021890247.1|taxonID|3649|Caricapapaya	XP_007406299.1 uncharacterized protein MELLADRAFT_102992 [Melampsora larici-populina	I1S095#PHI:861#RAS2#5518#Fusarium_graminearum#reduced_virulence	-	3NZ57 : Ras small monomeric	PF00071(IPR001806);	Non-apoplastic	Nucleus	noTP	cyto_mito	Cytoplasm	Not classified	226-228	NO	NO	Not GPI-anchored (0.280)/A-212	CDD:224025 COG1100, COG1100, GTPase SAR1 and related small G proteins [General;	CDD:228344 KOG0395, KOG0395, KOG0395, Ras-related GTPase [General function;CDD:228043 KOG0092, KOG0092, KOG0092, GTPase Rab5/YPT51 and related small;CDD:228342 KOG0393, KOG0393, KOG0393, Ras-related small GTPase, Rho type;CDD:228029 KOG0078, KOG0078, KOG0078, GTP-binding protein SEC4, small G;CDD:228031 KOG0080, KOG0080, KOG0080, GTPase Rab18, small G protein superfamily;CDD:228045 KOG0094, KOG00…	CDD:365852 pfam00071, Ras, Ras family. Includes sub-families Ras, Rab,;CDD:369896 pfam08477, Roc, Ras of Complex, Roc, domain of DAPkinase. Roc,;	CDD:240385 PTZ00369, PTZ00369, Ras-like protein; Provisional.;CDD:215587 PLN03118, PLN03118, Rab family protein; Provisional.;CDD:178655 PLN03108, PLN03108, Rab family protein; Provisional.;CDD:178657 PLN03110, PLN03110, Rab GTPase; Provisional.;CDD:185444 PTZ00099, PTZ00099, rab6; Provisional.;CDD:240284 PTZ00132, PTZ00132, GTP-binding nuclear protein Ran; Provisional.;CDD:178620 PLN03071, PLN03…	CDD:214541 smart00173, RAS, Ras subfamily of RAS small GTPases. Similar;CDD:197466 smart00010, small_GTPase, Small GTPase of the Ras superfamily;;CDD:197555 smart00175, RAB, Rab subfamily of small GTPases. Rab GTPases;CDD:197554 smart00174, RHO, Rho (Ras homology) subfamily of Ras-like small;CDD:128473 smart00176, RAN, Ran (Ras-related nuclear proteins) /TC4 subfamily;	CDD:272973 TIGR00231, GTP-binding_protein_placental_isoform, small GTP-binding;	-	-	-
916471	gene_6183	jgi|PhapaK8108|916471|CE916470_315	YES	YES	NO	NO	YES	Secreted (classically predicted)	195	5	2.56	No hits	No hits	No hits	No hits	No hits	gi|255947706|ref|XP_002564620| Pc22g05880 protein [Penicillium	No hits	No hits	XP_014566663.1 polysaccharide lyase family 3 protein [Mixia osmundae IAM 14324]	Q00845#PHI:180#PELD#140110#Nectria_haematococca#reduced_virulence	PL3 - Polysaccharide Lyase Family 3 protein(fragment C-term)	3Q6WK : Pectate lyase	PF03211(IPR004898);	Apoplastic	Nucleus	SP	extr	Extracellular	Extracellular	NO	NO	NO	Not GPI-anchored (0.988)/V-170	No hits	No hits	CDD:367395 pfam03211, Pectate_lyase, Pectate lyase.;CDD:379079 pfam13229, Beta_helix, Right handed beta helix region. This;	No hits	No hits	No hits	NO	NO	YES
918711	gene_6193	jgi|PhapaK8108|918711|CE918710_952	NO	NO	NO	NO	YES	Secreted (non-classically predicted)	118	10	8.47	No hits	No hits	No hits	No hits	No hits	No hits	No hits	No hits	PLW36814.1 hypothetical protein PCANC_13943 [Puccinia coronata var. avenae	X5FD66#PHI:4525#PFP1#914237#Rhynchosporium_commune#reduced_virulence	-	3NWQ8 : bromodomain and phd finger-containing protein	PF13831PF13832	Non-apoplastic	Nucleus	noTP	cysk	Nucleus	Nucleus	NO	47-49	NO	Not GPI-anchored (0.537)/M-98	CDD:227470 COG5141, COG5141, PHD zinc finger-containing protein [General;	CDD:228901 KOG0955, KOG0955, KOG0955, PHD finger protein BR140/LIN-49 [General;CDD:228900 KOG0954, KOG0954, KOG0954, PHD finger protein [General function;CDD:228902 KOG0956, KOG0956, KOG0956, PHD finger protein AF10 [General function;CDD:228903 KOG0957, KOG0957, KOG0957, PHD finger protein [General function;CDD:229024 KOG1080, KOG1080, KOG1080, Histone H3 (Lys4) methyltransferase;CDD:232228 KOG42…	CDD:372743 pfam13832, zf-HC5HC2H_2, PHD-zinc-finger like domain.;CDD:372742 pfam13831, PHD_2, PHD-finger. PHD folds into an interleaved;CDD:366208 pfam00628, PHD, PHD-finger. PHD folds into an interleaved type;	No hits	CDD:214584 smart00249, PHD, PHD zinc finger. The plant homeodomain (PHD);	No hits	-	-	-
922391	gene_17922	jgi|PhapaK8108|922391|CE922390_3909	YES	YES	NO	NO	NO	Secreted (classically predicted)	151	9	5.96	No hits	No hits	No hits	No hits	No hits	No hits	No hits	No hits	KAA1083364.1 hypothetical protein PGTUg99_030456 [Puccinia graminis f. sp.	No hits	-	-	-	Apoplastic	Cloroplast; Nucleus	SP	extr	Extracellular	Extracellular	46-48	NO	62-64	Not GPI-anchored (0.640)/D-130	No hits	No hits	No hits	No hits	No hits	No hits	YES	NO	NO
925560	gene_23614	jgi|PhapaK8108|925560|CE925559_1069	NO	NO	NO	NO	YES	Secreted (non-classically predicted)	60	2	3.33	No hits	No hits	No hits	No hits	No hits	No hits	No hits	No hits	KNF05218.1 hypothetical protein PSTG_01841 [Puccinia striiformis f. sp.	No hits	-	3P6DE	PF00646(IPR001810);	Non-apoplastic	Nucleus	noTP	nucl	Mitochondrion	Nucleus	15-17	NO	NO	Not GPI-anchored (0.537)/N-34	No hits	No hits	No hits	No hits	CDD:197608 smart00256, FBOX, A Receptor for Ubiquitination Targets.;	No hits	-	-	-
934679	gene_5335	jgi|PhapaK8108|934679|CE934678_68	NO	NO	NO	NO	YES	Secreted (non-classically predicted)	158	0	0	No hits	No hits	No hits	No hits	No hits	No hits	No hits	No hits	No hits	No hits	-	-	-	Non-apoplastic	Nucleus	noTP	mito	Cytoplasm	Not classified	NO	NO	NO	Not GPI-anchored (0.160)/N-137	No hits	No hits	No hits	No hits	No hits	No hits	-	-	-
934684	gene_5334	jgi|PhapaK8108|934684|CE934683_1106	YES	YES	NO	NO	NO	Secreted (classically predicted)	771	1	0.13	No hits	No hits	No hits	No hits	No hits	No hits	No hits	No hits	No hits	No hits	-	-	-	Non-apoplastic	Nucleus	SP	nucl	Extracellular	Nucleus	NO	NO	NO	Not GPI-anchored (0.325)/N-750	No hits	No hits	No hits	CDD:236304 PRK08581, PRK08581, amidase domain-containing protein.;	No hits	No hits	NO	NO	NO
934768	gene_5338	jgi|PhapaK8108|934768|CE934767_480	NO	NO	NO	NO	YES	Secreted (non-classically predicted)	154	3	1.95	No hits	No hits	No hits	No hits	No hits	No hits	No hits	No hits	No hits	No hits	-	-	-	Non-apoplastic	Nucleus	noTP	nucl	Nucleus	Nucleus	63-65	NO	NO	Not GPI-anchored (0.211)/S-133	No hits	No hits	No hits	No hits	No hits	No hits	-	-	-
937055	gene_5351	jgi|PhapaK8108|937055|CE937054_458	YES	YES	NO	NO	YES	Secreted (classically predicted)	96	2	2.08	No hits	No hits	No hits	No hits	No hits	No hits	No hits	No hits	No hits	No hits	-	-	-	Non-apoplastic	Nucleus	SP	E.R.	Extracellular	Not classified	NO	NO	NO	Not GPI-anchored (0.396)/S-71	No hits	No hits	No hits	No hits	No hits	No hits	YES	NO	YES
945947	gene_2431	jgi|PhapaK8108|945947|CE945946_11477	NO	NO	NO	NO	YES	Secreted (non-classically predicted)	241	2	0.83	No hits	No hits	No hits	No hits	No hits	No hits	No hits	No hits	KNF02647.1 hypothetical protein PSTG_04244 [Puccinia striiformis f. sp.	No hits	-	3NY0T : DNA replication complex GINS protein psf1	-	Non-apoplastic	Nucleus	noTP	mito	Cytoplasm	Not classified	NO	NO	NO	Not GPI-anchored (0.909)/S-218	CDD:227555 COG5230, COG5230, Uncharacterized conserved protein [Function;	CDD:231241 KOG3303, KOG3303, KOG3303, Predicted alpha-helical protein, potentially;	No hits	No hits	No hits	No hits	-	-	-
948105	gene_12056	jgi|PhapaK8108|948105|CE948104_8041	NO	NO	NO	NO	YES	Secreted (non-classically predicted)	233	3	1.29	No hits	No hits	No hits	No hits	No hits	gi|169766836|ref|XP_001817889| GTPase Rab11/YPT3 [Aspergillus	No hits	sid|266112|pid|266112|hfid|2121|sfid|7|gb|XP_021890247.1|taxonID|3649|Caricapapaya	XP_007406300.1 uncharacterized protein MELLADRAFT_33683, partial [Melampsora	I1S095#PHI:861#RAS2#5518#Fusarium_graminearum#reduced_virulence	-	3NZ57 : Ras small monomeric	PF00071(IPR001806);	Non-apoplastic	Nucleus	noTP	cyto_nucl	Cytoplasm	Nucleus	226-228	NO	183-185	Not GPI-anchored (0.280)/A-212	CDD:224025 COG1100, COG1100, GTPase SAR1 and related small G proteins [General;	CDD:228344 KOG0395, KOG0395, KOG0395, Ras-related GTPase [General function;CDD:228043 KOG0092, KOG0092, KOG0092, GTPase Rab5/YPT51 and related small;CDD:228342 KOG0393, KOG0393, KOG0393, Ras-related small GTPase, Rho type;CDD:228029 KOG0078, KOG0078, KOG0078, GTP-binding protein SEC4, small G;CDD:228031 KOG0080, KOG0080, KOG0080, GTPase Rab18, small G protein superfamily;CDD:228045 KOG0094, KOG00…	CDD:365852 pfam00071, Ras, Ras family. Includes sub-families Ras, Rab,;CDD:369896 pfam08477, Roc, Ras of Complex, Roc, domain of DAPkinase. Roc,;	CDD:240385 PTZ00369, PTZ00369, Ras-like protein; Provisional.;CDD:215587 PLN03118, PLN03118, Rab family protein; Provisional.;CDD:178655 PLN03108, PLN03108, Rab family protein; Provisional.;CDD:178657 PLN03110, PLN03110, Rab GTPase; Provisional.;CDD:185444 PTZ00099, PTZ00099, rab6; Provisional.;CDD:240284 PTZ00132, PTZ00132, GTP-binding nuclear protein Ran; Provisional.;CDD:178620 PLN03071, PLN03…	CDD:214541 smart00173, RAS, Ras subfamily of RAS small GTPases. Similar;CDD:197466 smart00010, small_GTPase, Small GTPase of the Ras superfamily;;CDD:197555 smart00175, RAB, Rab subfamily of small GTPases. Rab GTPases;CDD:197554 smart00174, RHO, Rho (Ras homology) subfamily of Ras-like small;CDD:128473 smart00176, RAN, Ran (Ras-related nuclear proteins) /TC4 subfamily;	CDD:272973 TIGR00231, GTP-binding_protein_placental_isoform, small GTP-binding;	-	-	-
981006	gene_13874	jgi|PhapaK8108|981006|CE981005_2111	YES	YES	NO	NO	YES	Secreted (classically predicted)	113	4	3.54	No hits	No hits	No hits	No hits	No hits	No hits	No hits	No hits	No hits	No hits	-	-	-	Non-apoplastic	Nucleus	SP	mito	Extracellular	Not classified	NO	NO	55-57	Not GPI-anchored (0.712)/S-82	No hits	No hits	No hits	No hits	No hits	No hits	YES	NO	YES
993985	gene_13932	jgi|PhapaK8108|993985|CE993984_8586	YES	YES	NO	NO	YES	Secreted (classically predicted)	179	11	6.15	No hits	Seq3823-10dai-DAI	No hits	No hits	No hits	No hits	No hits	No hits	PLW23562.1 hypothetical protein PCASD_09108 [Puccinia coronata var. avenae	No hits	-	-	-	Apoplastic	Nucleus	SP	extr	Extracellular	Extracellular	NO	NO	NO	Not GPI-anchored (0.478)/T-159	No hits	No hits	No hits	No hits	No hits	No hits	YES	NO	YES
1002190	gene_27896	jgi|PhapaK8108|1002190|CE1002189_15100	YES	NO	NO	NO	NO	Secreted (classically predicted)	474	12	2.53	No hits	No hits	No hits	No hits	No hits	gi|39946758|ref|XP_362916| Predicted protein [Magnaporthe grisea	No hits	No hits	PLW50730.1 hypothetical protein PCASD_00644 [Puccinia coronata var. avenae	No hits	-	3NZQW	-	Apoplastic	Mitochondria	SP	extr	Cell membrane	Not classified	122-124;412-414	NO	NO	Not GPI-anchored (0.748)/A-454	No hits	No hits	No hits	No hits	No hits	No hits	NO	NO	NO
1010507	gene_26236	jgi|PhapaK8108|1010507|CE1010506_6362	NO	NO	NO	NO	YES	Secreted (non-classically predicted)	187	0	0	No hits	No hits	No hits	No hits	No hits	No hits	No hits	No hits	OAV95390.1 hypothetical protein PTTG_05443 [Puccinia triticina 1-1 BBBD	J9MAX2#PHI:1107__PHI:1108#FOXG_00016#5507#Fusarium_oxysporum#reduced_virulence	-	3NX0P : Component of the velvet transcription factor complex that controls sexual asexual developmental ratio in response to light, promoting sexual development in the darkness while stimulating asexual sporulation under illumination (By similarity). The velvet complex acts as a global regulator for secondary metabolite gene expression (By similarity). Component of the velB-VosA heterodimeric com…	PF11754(IPR037525);	Non-apoplastic	Cloroplast; Nucleus	noTP	nucl	Nucleus	Nucleus	NO	NO	NO	Not GPI-anchored (0.280)/P-162	No hits	No hits	CDD:371706 pfam11754, Velvet, Velvet factor. The velvet factor is conserved;	No hits	No hits	No hits	-	-	-
1015359	gene_5877	jgi|PhapaK8108|1015359|CE1015358_2410	NO	NO	NO	NO	YES	Secreted (non-classically predicted)	111	1	0.9	No hits	No hits	No hits	No hits	No hits	No hits	No hits	No hits	OAV89990.1 hypothetical protein PTTG_07456 [Puccinia triticina 1-1 BBBD	No hits	-	3NV7G : Acts as component of the peripheral membrane COG complex that is involved in intra-Golgi protein trafficking. COG is located at the cis-Golgi, and regulates tethering of retrograde intra-Golgi vesicles and possibly a number of other membrane trafficking events (By similarity)	-	Non-apoplastic	Nucleus	noTP	nucl	Nucleus	Nucleus	NO	NO	108-110	Not GPI-anchored (0.193)/M-86	No hits	No hits	No hits	No hits	No hits	No hits	-	-	-
1015843	gene_5880	jgi|PhapaK8108|1015843|CE1015842_8053	NO	NO	NO	NO	YES	Secreted (non-classically predicted)	120	1	0.83	No hits	No hits	No hits	No hits	No hits	No hits	No hits	No hits	KAA1088334.1 hypothetical protein PGTUg99_016230 [Puccinia graminis f. sp.	No hits	-	3PM9Q	-	Non-apoplastic	Nucleus	noTP	nucl	Mitochondrion	Nucleus	NO	NO	NO	Not GPI-anchored (0.211)/S-96	No hits	No hits	No hits	No hits	No hits	No hits	-	-	-
1023703	gene_3276	jgi|PhapaK8108|1023703|CE1023702_2822	NO	NO	NO	NO	YES	Secreted (non-classically predicted)	209	5	2.39	No hits	No hits	No hits	No hits	No hits	No hits	No hits	No hits	No hits	No hits	-	-	-	Non-apoplastic	Cloroplast; Nucleus	noTP	nucl	Nucleus	Nucleus	NO	NO	NO	Not GPI-anchored (0.425)/S-188	No hits	No hits	No hits	No hits	No hits	No hits	-	-	-
1043995	gene_20061	jgi|PhapaK8108|1043995|CE1043994_2649	NO	NO	NO	NO	YES	Secreted (non-classically predicted)	151	1	0.66	No hits	No hits	No hits	No hits	No hits	No hits	No hits	No hits	No hits	No hits	-	-	-	Non-apoplastic	Nucleus	noTP	nucl	Cytoplasm	Nucleus	NO	NO	NO	Not GPI-anchored (0.325)/N-126	No hits	No hits	No hits	No hits	No hits	No hits	-	-	-
1046250	gene_13917	jgi|PhapaK8108|1046250|CE1046249_1197	YES	NO	NO	NO	YES	Secreted (classically predicted)	201	1	0.5	No hits	No hits	No hits	No hits	No hits	No hits	No hits	No hits	No hits	No hits	-	3NXUS : Component of the spindle pole body (SPB) required for the proper execution of spindle pole body (SPB) duplication. Potential role in cross-linking filaments or anchoring other molecules. It is essential for growth (By similarity)	-	Non-apoplastic	Nucleus	noTP	golg	Golgi apparatus	Not classified	NO	NO	NO	Not GPI-anchored (0.227)/Q-181	No hits	No hits	No hits	No hits	No hits	No hits	NO	NO	YES
1070167	gene_9023	jgi|PhapaK8108|1070167|CE1070166_7390	NO	NO	NO	NO	YES	Secreted (non-classically predicted)	151	0	0	No hits	No hits	No hits	No hits	No hits	gi|145608828|ref|XP_001408985| Predicted protein [Magnaporthe	No hits	No hits	AFN02846.1 putative prefoldin subunit 5 [Phakopsora pachyrhizi]	No hits	-	3P452 : prefoldin	PF02996(IPR004127);	Non-apoplastic	Nucleus	noTP	nucl	Cytoplasm	Nucleus	NO	NO	NO	Not GPI-anchored (0.259)/Q-129	CDD:224644 COG1730, GIM5, Predicted prefoldin, molecular chaperone implicated;	CDD:230986 KOG3048, KOG3048, KOG3048, Molecular chaperone Prefoldin, subunit;	CDD:367288 pfam02996, Prefoldin, Prefoldin subunit. This family comprises;	CDD:235179 PRK03947, PRK03947, prefoldin subunit alpha; Reviewed.;	No hits	CDD:129394 TIGR00293, Prefoldin_subunit_alpha, prefoldin, archaeal alpha;	-	-	-
1075747	gene_11958	jgi|PhapaK8108|1075747|CE1075746_535	NO	NO	NO	NO	YES	Secreted (non-classically predicted)	222	1	0.45	No hits	No hits	No hits	No hits	No hits	No hits	No hits	No hits	No hits	No hits	-	-	-	Apoplastic	Nucleus	noTP	nucl	Nucleus	Nucleus	NO	NO	NO	Not GPI-anchored (0.507)/K-202	No hits	No hits	No hits	No hits	No hits	No hits	-	-	-
1076775	gene_28270	jgi|PhapaK8108|1076775|CE1076774_113	NO	NO	NO	NO	YES	Secreted (non-classically predicted)	162	1	0.62	No hits	No hits	No hits	No hits	No hits	No hits	No hits	No hits	No hits	No hits	-	-	-	Non-apoplastic	Nucleus	noTP	nucl	Nucleus	Nucleus	NO	NO	NO	Not GPI-anchored (0.227)/E-139	No hits	No hits	No hits	No hits	No hits	No hits	-	-	-
1077439	gene_8219	jgi|PhapaK8108|1077439|CE1077438_9084	YES	YES	NO	NO	NO	Secreted (classically predicted)	687	7	1.02	No hits	No hits	No hits	No hits	No hits	No hits	No hits	No hits	No hits	No hits	-	-	-	Non-apoplastic	Nucleus	SP	nucl	Mitochondrion	Nucleus	NO	NO	44509	Not GPI-anchored (0.373)/G-663	No hits	No hits	No hits	No hits	No hits	No hits	NO	NO	NO
1101367	gene_3733	jgi|PhapaK8108|1101367|CE1101366_5070	YES	YES	NO	NO	YES	Secreted (classically predicted)	166	1	0.6	de_novo_1252	No hits	No hits	No hits	No hits	No hits	No hits	No hits	No hits	No hits	-	-	-	Apoplastic	Nucleus	SP	extr	Extracellular	Extracellular	NO	NO	NO	Not GPI-anchored (0.640)/G-142	No hits	No hits	No hits	No hits	No hits	No hits	YES	NO	YES
1101409	gene_3736	jgi|PhapaK8108|1101409|CE1101408_1030	NO	NO	NO	NO	YES	Secreted (non-classically predicted)	184	1	0.54	No hits	No hits	No hits	No hits	No hits	gi|189193625|ref|XP_001933151| Putative uncharacterized protein	No hits	No hits	KAA1078476.1 hypothetical protein PGT21_035467 [Puccinia graminis f. sp. tritici]	I1RMG1#PHI:1484#GzHMG016#5518#Fusarium_graminearum#unaffected_pathogenicity	-	3P7ZM : high mobility group	PF00505(IPR009071);	Non-apoplastic	Cloroplast; Nucleus	noTP	nucl	Nucleus	Nucleus	NO	NO	NO	Not GPI-anchored (0.227)/R-163	CDD:227935 COG5648, NHP6B, Chromatin-associated proteins containing the;	CDD:228475 KOG0527, KOG0527, KOG0527, HMG-box transcription factor [Transcription].;CDD:228330 KOG0381, KOG0381, KOG0381, HMG box-containing protein [General;CDD:230685 KOG2746, KOG2746, KOG2746, HMG-box transcription factor Capicua;CDD:228474 KOG0526, KOG0526, KOG0526, Nucleosome-binding factor SPN, POB3;CDD:231186 KOG3248, KOG3248, KOG3248, Transcription factor TCF-4 [Transcription].;CDD:232641…	CDD:366139 pfam00505, HMG_box, HMG (high mobility group) box.;CDD:370242 pfam09011, HMG_box_2, HMG-box domain. This short 71 residue;	CDD:185511 PTZ00199, PTZ00199, high mobility group protein; Provisional.;	CDD:197700 smart00398, HMG, high mobility group.;	No hits	-	-	-
1107210	gene_10543	jgi|PhapaK8108|1107210|CE1107209_12089	NO	NO	NO	NO	YES	Secreted (non-classically predicted)	269	0	0	No hits	No hits	No hits	No hits	No hits	No hits	No hits	No hits	KNZ49354.1 hypothetical protein VP01_506g2 [Puccinia sorghi]	No hits	-	3P7N2	-	Non-apoplastic	Nucleus	noTP	nucl	Nucleus	Nucleus	NO	NO	NO	Not GPI-anchored (0.979)/S-248	No hits	No hits	No hits	No hits	CDD:197736 smart00456, WW, Domain with 2 conserved Trp (W) residues. Also;	No hits	-	-	-
1140731	gene_10392	jgi|PhapaK8108|1140731|CE1140730_253	YES	YES	NO	NO	NO	Secreted (classically predicted)	77	2	2.6	No hits	No hits	No hits	No hits	No hits	No hits	No hits	No hits	No hits	No hits	-	-	-	Non-apoplastic	Nucleus	SP	nucl	Extracellular	Nucleus	NO	NO	NO	Not GPI-anchored (0.425)/S-53	No hits	No hits	No hits	No hits	No hits	No hits	NO	NO	NO
1141776	gene_10399	jgi|PhapaK8108|1141776|CE1141775_4066	YES	YES	NO	NO	NO	Secreted (classically predicted)	377	4	1.06	No hits	No hits	No hits	No hits	No hits	No hits	No hits	No hits	No hits	No hits	-	-	-	Non-apoplastic	Nucleus	SP	mito	Endoplasmic reticulum	Not classified	NO	NO	NO	Not GPI-anchored (0.425)/D-357	No hits	No hits	No hits	No hits	No hits	No hits	YES	NO	NO
1143797	gene_17724	jgi|PhapaK8108|1143797|CE1143796_9188	YES	YES	NO	NO	NO	Secreted (classically predicted)	407	4	0.98	No hits	Seq13165-10dai-DAI	No hits	No hits	No hits	gi|169844330|ref|XP_001828886| Putative uncharacterized protein	No hits	No hits	PLW16545.1 hypothetical protein PCASD_16887 [Puccinia coronata var. avenae	I1RG88#PHI:7649#FgPR-IL-2#5518#Fusarium_graminearum#unaffected_pathogenicity	-	3NZQD : Belongs to the CRISP family	PF00188(IPR014044);	Non-apoplastic	Nucleus	SP	extr	Extracellular	Extracellular	NO	349-351	NO	Not GPI-anchored (0.227)/P-384	CDD:225218 COG2340, COG2340, Uncharacterized protein with SCP/PR1 domains;	CDD:230955 KOG3017, KOG3017, KOG3017, Defense-related protein containing;	CDD:365934 pfam00188, CAP, Cysteine-rich secretory protein family. This;	No hits	CDD:214553 smart00198, SCP, SCP / Tpx-1 / Ag5 / PR-1 / Sc7 family of extracellular;	No hits	NO	YES	NO
1182621	gene_8558	jgi|PhapaK8108|1182621|CE1182620_4028	YES	NO	NO	NO	NO	Secreted (classically predicted)	256	8	3.12	No hits	No hits	No hits	No hits	No hits	No hits	No hits	No hits	KNZ53579.1 hypothetical protein VP01_319g10 [Puccinia sorghi]	No hits	-	3PH7F	-	Non-apoplastic	Cloroplast; Nucleus	noTP	plas	Cell membrane	Not classified	NO	NO	NO	Not GPI-anchored (0.227)/S-235	No hits	No hits	No hits	No hits	No hits	No hits	NO	NO	NO
1210918	gene_6508	jgi|PhapaK8108|1210918|CE1210917_8824	YES	YES	NO	NO	NO	Secreted (classically predicted)	814	5	0.61	No hits	No hits	No hits	No hits	No hits	No hits	No hits	No hits	No hits	No hits	-	-	-	Non-apoplastic	Nucleus	SP	mito	Endoplasmic reticulum	Not classified	NO	NO	NO	Not GPI-anchored (0.846)/C-791	No hits	No hits	No hits	No hits	No hits	No hits	YES	NO	NO
1213451	gene_15594	jgi|PhapaK8108|1213451|CE1213450_127	NO	YES	NO	NO	YES	Secreted (classically predicted)	232	1	0.43	No hits	No hits	No hits	No hits	No hits	No hits	No hits	No hits	No hits	No hits	-	-	-	Non-apoplastic	Nucleus	noTP	nucl	Golgi apparatus	Nucleus	NO	NO	NO	Not GPI-anchored (0.259)/Q-211	No hits	No hits	No hits	No hits	No hits	No hits	NO	NO	YES
1214946	gene_10769	jgi|PhapaK8108|1214946|CE1214945_268	YES	NO	NO	NO	NO	Secreted (classically predicted)	191	2	1.05	No hits	No hits	No hits	No hits	No hits	No hits	No hits	No hits	No hits	No hits	-	-	-	Non-apoplastic	Cloroplast; Nucleus	SP	nucl	Extracellular	Nucleus	NO	NO	NO	Not GPI-anchored (0.176)/Y-171	No hits	No hits	No hits	No hits	No hits	No hits	NO	NO	NO
1223952	gene_6654	jgi|PhapaK8108|1223952|CE1223951_746	NO	NO	NO	NO	YES	Secreted (non-classically predicted)	155	2	1.29	No hits	No hits	No hits	No hits	No hits	No hits	No hits	No hits	No hits	No hits	-	-	-	Non-apoplastic	Nucleus	noTP	nucl	Mitochondrion	Nucleus	NO	NO	NO	Not GPI-anchored (0.101)/V-130	No hits	No hits	No hits	No hits	No hits	No hits	-	-	-
1230426	gene_10075	jgi|PhapaK8108|1230426|CE1230425_978	NO	NO	NO	NO	YES	Secreted (non-classically predicted)	101	1	0.99	No hits	No hits	No hits	No hits	No hits	No hits	No hits	No hits	XP_003329477.2 dynein heavy chain 1, cytosolic [Puccinia graminis f. sp. tritici	No hits	-	3NVTS : dynein heavy chain	PF08393(IPR013602);	Non-apoplastic	Nucleus	noTP	nucl	Mitochondrion	Nucleus	NO	NO	NO	Not GPI-anchored (0.110)/W-78	No hits	No hits	CDD:369852 pfam08393, DHC_N2, Dynein heavy chain, N-terminal region 2.;	No hits	No hits	No hits	-	-	-
1233263	gene_24929	jgi|PhapaK8108|1233263|CE1233262_6497	YES	YES	NO	NO	NO	Secreted (classically predicted)	382	2	0.52	de_novo_4961	No hits	No hits	No hits	No hits	No hits	No hits	No hits	No hits	No hits	-	-	-	Non-apoplastic	Nucleus	SP	E.R.	Endoplasmic reticulum	Endoplasmatic Reticulum	NO	NO	NO	Not GPI-anchored (0.280)/V-360	No hits	No hits	No hits	No hits	No hits	No hits	NO	NO	NO
1234756	gene_18188	jgi|PhapaK8108|1234756|CE1234755_1529	YES	YES	NO	NO	YES	Secreted (classically predicted)	93	6	6.45	No hits	No hits	No hits	No hits	No hits	No hits	No hits	No hits	No hits	No hits	-	-	-	Apoplastic	Nucleus	SP	extr	Extracellular	Extracellular	NO	59-61	NO	Probable (0.995)/P-73	No hits	No hits	No hits	No hits	No hits	No hits	NO	NO	YES
1238190	gene_28407	jgi|PhapaK8108|1238190|CE1238189_1732	YES	YES	NO	NO	NO	Secreted (classically predicted)	1025	5	0.49	No hits	No hits	No hits	No hits	No hits	No hits	No hits	No hits	No hits	No hits	-	-	-	Non-apoplastic	Nucleus	SP	nucl	Extracellular	Nucleus	NO	NO	NO	Not GPI-anchored (0.046)/N-1000	No hits	No hits	No hits	No hits	No hits	No hits	NO	NO	NO
1243755	gene_8921	jgi|PhapaK8108|1243755|CE1243754_13171	YES	YES	NO	NO	NO	Secreted (classically predicted)	421	1	0.24	No hits	No hits	No hits	No hits	No hits	No hits	No hits	No hits	No hits	No hits	-	-	-	Non-apoplastic	Nucleus	SP	E.R.	Endoplasmic reticulum	Endoplasmatic Reticulum	NO	NO	NO	Not GPI-anchored (0.373)/N-400	No hits	No hits	No hits	No hits	No hits	No hits	NO	NO	NO
1243894	gene_8923	jgi|PhapaK8108|1243894|CE1243893_33	YES	NO	NO	NO	YES	Secreted (classically predicted)	86	5	5.81	No hits	No hits	No hits	No hits	No hits	No hits	No hits	No hits	No hits	No hits	-	-	-	Non-apoplastic	Nucleus	SP	plas	Endoplasmic reticulum	Not classified	NO	NO	72-74	Not GPI-anchored (0.988)/S-63	No hits	No hits	No hits	No hits	No hits	No hits	YES	NO	YES
1245610	gene_9771	jgi|PhapaK8108|1245610|CE1245609_2492	NO	YES	NO	NO	NO	Secreted (classically predicted)	447	2	0.45	No hits	No hits	No hits	No hits	No hits	No hits	No hits	No hits	No hits	No hits	-	3NVZA : Alpha-actinin	-	Non-apoplastic	Nucleus	noTP	nucl	Cytoplasm	Nucleus	NO	NO	NO	Not GPI-anchored (0.145)/R-427	No hits	No hits	No hits	No hits	No hits	No hits	NO	NO	NO
1256578	gene_25159	jgi|PhapaK8108|1256578|CE1256577_9702	YES	YES	NO	NO	NO	Secreted (classically predicted)	291	0	0	No hits	No hits	No hits	No hits	No hits	No hits	No hits	No hits	No hits	No hits	-	3P7H5 : Transcription factor	-	Non-apoplastic	Cloroplast; Nucleus	noTP	nucl	Cytoplasm	Nucleus	NO	NO	NO	Not GPI-anchored (0.846)/V-268	No hits	No hits	No hits	No hits	No hits	No hits	NO	NO	NO
1257621	gene_13729	jgi|PhapaK8108|1257621|CE1257620_4719	NO	NO	NO	NO	YES	Secreted (non-classically predicted)	220	3	1.36	No hits	No hits	No hits	No hits	No hits	No hits	No hits	No hits	KAA1130439.1 hypothetical protein PGTUg99_018871 [Puccinia graminis f. sp.	No hits	-	3NXE3	-	Non-apoplastic	Nucleus	noTP	plas	Peroxisome	Not classified	NO	NO	NO	Not GPI-anchored (0.452)/E-200	No hits	No hits	No hits	No hits	No hits	No hits	-	-	-
1264340	gene_4947	jgi|PhapaK8108|1264340|CE1264339_4511	NO	NO	NO	NO	YES	Secreted (non-classically predicted)	199	1	0.5	No hits	No hits	No hits	No hits	No hits	No hits	No hits	No hits	No hits	No hits	-	-	-	Non-apoplastic	Nucleus	noTP	nucl	Mitochondrion	Nucleus	NO	NO	NO	Not GPI-anchored (0.160)/S-170	No hits	No hits	No hits	No hits	No hits	No hits	-	-	-
1265045	gene_9665	jgi|PhapaK8108|1265045|CE1265044_4186	YES	YES	NO	NO	NO	Secreted (classically predicted)	177	3	1.69	No hits	No hits	No hits	No hits	No hits	No hits	No hits	No hits	No hits	No hits	-	-	-	Non-apoplastic	Nucleus	SP	mito	Endoplasmic reticulum	Not classified	NO	NO	NO	Not GPI-anchored (0.211)/S-153	No hits	No hits	No hits	No hits	No hits	No hits	YES	NO	NO
1265602	gene_9668	jgi|PhapaK8108|1265602|CE1265601_9286	NO	NO	NO	NO	YES	Secreted (non-classically predicted)	278	4	1.44	No hits	No hits	No hits	No hits	No hits	No hits	No hits	No hits	KAA1096951.1 ubiquinol--cytochrome-c reductase catalytic subunit rip1 [Puccinia	No hits	-	3NV7A : Component of the ubiquinol-cytochrome c reductase complex (complex III or cytochrome b-c1 complex), which is a respiratory chain that generates an electrochemical potential coupled to ATP synthesis	PF02921(IPR004192);	Non-apoplastic	Cloroplast	mTP	extr	Mitochondrion	Mitochondria	NO	265-267	NO	Not GPI-anchored (0.348)/E-258	CDD:223795 COG0723, QcrA, Rieske Fe-S protein [Energy production and conversion].;	CDD:229612 KOG1671, KOG1671, KOG1671, Ubiquinol cytochrome c reductase,;	CDD:367251 pfam02921, UCR_TM, Ubiquinol cytochrome reductase transmembrane;	No hits	No hits	CDD:273610 TIGR01416, Rieske_proteo, ubiquinol-cytochrome c reductase, iron-sulfur;	-	-	-
1274809	gene_4236	jgi|PhapaK8108|1274809|CE1274808_5662	YES	YES	NO	NO	YES	Secreted (classically predicted)	113	0	0	de_novo_2792	No hits	No hits	No hits	No hits	No hits	No hits	No hits	KAF5369024.1 hypothetical protein D9758_003119 [Tetrapyrgos nigripes]	No hits	-	3P569 : Belongs to the eukaryotic ribosomal protein P1 P2 family	PF00428	Non-apoplastic	Nucleus	noTP	cyto	Cytoplasm	Cytoplasm	NO	NO	NO	Not GPI-anchored (0.478)/E-93	CDD:224969 COG2058, RPP1A, Ribosomal protein L12E/L44/L45/RPP1/RPP2 [Translation,;	CDD:231387 KOG3449, KOG3449, KOG3449, 60S acidic ribosomal protein P2 [Translation,;	CDD:366094 pfam00428, Ribosomal_60s, 60s Acidic ribosomal protein. This;	CDD:165706 PLN00138, PLN00138, large subunit ribosomal protein LP2; Provisional.;CDD:185582 PTZ00373, PTZ00373, 60S Acidic ribosomal protein P2; Provisional.;	No hits	No hits	NO	NO	YES
1287017	gene_13112	jgi|PhapaK8108|1287017|CE1287016_4572	YES	NO	NO	NO	NO	Secreted (classically predicted)	106	1	0.94	No hits	Seq9509-7dai-DAI	No hits	No hits	No hits	No hits	No hits	No hits	GAT51976.1 predicted protein [Mycena chlorophos]	No hits	-	3P79I : Transmembrane proteins 14C	PF03647(IPR005349);	Non-apoplastic	Nucleus	noTP	mito	Mitochondrion	Mitochondria	NO	NO	NO	Not GPI-anchored (0.052)/R-80	CDD:227835 COG5548, COG5548, Small integral membrane protein [Function unknown].;	CDD:232196 KOG4267, KOG4267, KOG4267, Predicted membrane protein [Function;	CDD:367594 pfam03647, Tmemb_14, Transmembrane proteins 14C. This family;	No hits	No hits	No hits	NO	NO	NO
1305830	gene_3603	jgi|PhapaK8108|1305830|CE1305829_6962	NO	NO	NO	NO	YES	Secreted (non-classically predicted)	137	2	1.46	No hits	No hits	No hits	No hits	No hits	No hits	No hits	No hits	KNF04267.1 hypothetical protein PSTG_02611 [Puccinia striiformis f. sp.	No hits	-	3P7MJ : Essential protein Yae1, N terminal	PF09811(IPR019191);	Non-apoplastic	Nucleus	noTP	nucl	Cytoplasm	Nucleus	NO	NO	NO	Not GPI-anchored (0.020)/I-112	No hits	CDD:232523 KOG4595, KOG4595, KOG4595, Uncharacterized conserved protein;	CDD:370714 pfam09811, Yae1_N, Essential protein Yae1, N terminal. Members;	No hits	No hits	No hits	-	-	-
1305972	gene_3607	jgi|PhapaK8108|1305972|CE1305971_13782	YES	NO	NO	NO	YES	Secreted (classically predicted)	285	4	1.4	No hits	No hits	No hits	No hits	No hits	gi|46122059|ref|XP_385583	No hits	No hits	KNF04313.1 hypothetical protein PSTG_02655 [Puccinia striiformis f. sp.	No hits	-	3Q6VG	-	Apoplastic	Nucleus	SP	extr	Cell membrane	Not classified	NO	243-245	NO	High probable (0.999)/S-254	No hits	No hits	No hits	No hits	No hits	No hits	NO	NO	YES
1308300	gene_8105	jgi|PhapaK8108|1308300|CE1308299_218	NO	NO	NO	NO	YES	Secreted (non-classically predicted)	124	1	0.81	No hits	No hits	No hits	No hits	No hits	No hits	No hits	No hits	XP_007410816.1 uncharacterized protein MELLADRAFT_36584 [Melampsora larici-populina	P9WMK1#PHI:4496#hspX#1773#Mycobacterium_tuberculosis#increased_virulence_(hypervirulence)	-	3P772 : Belongs to the small heat shock protein (HSP20) family	PF00011(IPR002068);	Non-apoplastic	Nucleus	noTP	mito	Nucleus	Nucleus	NO	NO	NO	Not GPI-anchored (0.193)/V-104	CDD:223149 COG0071, IbpA, Molecular chaperone (small heat shock protein);	CDD:228657 KOG0710, KOG0710, KOG0710, Molecular chaperone (small heat-shock;	CDD:365807 pfam00011, HSP20, Hsp20/alpha crystallin family. Not only do;CDD:380047 pfam17886, ArsA_HSP20, HSP20-like domain found in ArsA. This;	No hits	No hits	No hits	-	-	-
1309510	gene_8115	jgi|PhapaK8108|1309510|CE1309509_21702	YES	NO	NO	NO	NO	Secreted (classically predicted)	689	7	1.02	No hits	No hits	No hits	No hits	No hits	No hits	No hits	No hits	XP_007410969.1 uncharacterized protein MELLADRAFT_87634 [Melampsora larici-populina	D2EAY0#PHI:2602#Rim9#5270#Ustilago_maydis#unaffected_pathogenicity	-	3Q512 : pali-domain-containing protein	PF06687(IPR009571);	Non-apoplastic	Nucleus	noTP	extr	Cell membrane	Not classified	200-202	191-193	NO	Not GPI-anchored (0.193)/I-666	No hits	No hits	CDD:369038 pfam06687, SUR7, SUR7/PalI family. This family consists of several;	No hits	No hits	No hits	NO	NO	NO
1310214	gene_27497	jgi|PhapaK8108|1310214|CE1310213_5620	YES	YES	NO	NO	YES	Secreted (classically predicted)	221	2	0.9	de_novo_2305	No hits	No hits	No hits	No hits	No hits	No hits	No hits	No hits	No hits	-	-	-	Apoplastic	Nucleus	SP	extr	Extracellular	Extracellular	NO	NO	NO	Not GPI-anchored (0.073)/Q-201	No hits	No hits	No hits	No hits	No hits	No hits	YES	NO	YES
1313737	gene_5043	jgi|PhapaK8108|1313737|CE1313736_1462	YES	YES	NO	NO	NO	Secreted (classically predicted)	193	0	0	de_novo_2638	Seq11745-10dai-DAI	No hits	No hits	No hits	No hits	No hits	No hits	No hits	No hits	-	-	-	Non-apoplastic	Nucleus	SP	extr	Extracellular	Extracellular	NO	NO	NO	Not GPI-anchored (0.818)/W-172	No hits	No hits	No hits	No hits	No hits	No hits	YES	NO	NO
1352571	gene_21557	jgi|PhapaK8108|1352571|CE1352570_24	NO	NO	NO	NO	YES	Secreted (non-classically predicted)	105	3	2.86	No hits	No hits	No hits	No hits	No hits	No hits	No hits	No hits	No hits	No hits	-	-	-	Non-apoplastic	Nucleus	noTP	mito	Endoplasmic reticulum	Not classified	NO	NO	76-78	Not GPI-anchored (0.909)/D-80	No hits	No hits	No hits	No hits	No hits	No hits	-	-	-
1362873	gene_19573	jgi|PhapaK8108|1362873|CE1362872_8944	NO	NO	NO	NO	YES	Secreted (non-classically predicted)	196	1	0.51	No hits	No hits	No hits	No hits	No hits	No hits	No hits	No hits	KAA1125397.1 hypothetical protein PGTUg99_002789 [Puccinia graminis f. sp.	No hits	-	3P2NI	-	Non-apoplastic	Nucleus	noTP	plas	Golgi apparatus	Not classified	NO	NO	NO	Not GPI-anchored (0.325)/N-171	No hits	No hits	No hits	No hits	No hits	No hits	-	-	-
1366541	gene_26379	jgi|PhapaK8108|1366541|CE1366540_1133	YES	YES	NO	NO	YES	Secreted (classically predicted)	78	2	2.56	de_novo_12712	No hits	No hits	No hits	No hits	No hits	No hits	No hits	No hits	No hits	-	-	-	Apoplastic	Nucleus	SP	extr	Extracellular	Extracellular	NO	NO	NO	Not GPI-anchored (0.227)/H-55	No hits	No hits	No hits	No hits	No hits	No hits	YES	NO	YES
1370730	gene_26303	jgi|PhapaK8108|1370730|CE1370729_5763	YES	NO	NO	NO	YES	Secreted (classically predicted)	179	5	2.79	No hits	No hits	No hits	No hits	No hits	No hits	No hits	No hits	KAA1075305.1 hypothetical protein PGT21_033471 [Puccinia graminis f. sp. tritici]	No hits	-	-	-	Non-apoplastic	Nucleus	noTP	plas	Lysosome/Vacuole	Not classified	NO	NO	NO	Not GPI-anchored (0.325)/I-148	No hits	No hits	No hits	No hits	No hits	No hits	NO	NO	YES
1379652	gene_27961	jgi|PhapaK8108|1379652|CE1379651_271	NO	NO	NO	NO	YES	Secreted (non-classically predicted)	215	5	2.33	No hits	No hits	No hits	No hits	No hits	gi|169601876|ref|XP_001794360| Putative uncharacterized protein	No hits	No hits	KNF04513.1 hypothetical protein PSTG_02423 [Puccinia striiformis f. sp.	I1RYG0#PHI:1410#GzC2H076#5518#Fusarium_graminearum#unaffected_pathogenicity	-	3P6RV : C2H2 finger	PF00096(IPR013087);PF00096(IPR013087);	Non-apoplastic	Cloroplast; Nucleus	noTP	nucl	Nucleus	Nucleus	191-193	NO	NO	Not GPI-anchored (0.325)/S-195	No hits	CDD:230401 KOG2462, KOG2462, KOG2462, C2H2-type Zn-finger protein [Transcription].;CDD:229019 KOG1074, KOG1074, KOG1074, Transcriptional repressor SALM [Transcription].;CDD:231511 KOG3576, KOG3576, KOG3576, Ovo and related transcription factors;CDD:231557 KOG3623, KOG3623, KOG3623, Homeobox transcription factor SIP1;CDD:231542 KOG3608, KOG3608, KOG3608, Zn finger proteins [General function;	CDD:372612 pfam13465, zf-H2C2_2, Zinc-finger double domain.;	No hits	No hits	No hits	-	-	-
1390183	gene_8519	jgi|PhapaK8108|1390183|CE1390182_4570	NO	NO	NO	NO	YES	Secreted (non-classically predicted)	107	4	3.74	No hits	No hits	No hits	No hits	No hits	No hits	No hits	No hits	XP_007415645.1 uncharacterized protein MELLADRAFT_39344 [Melampsora larici-populina	No hits	-	3P8H9 : Belongs to the bacterial ribosomal protein bL36 family	PF00444(IPR000473);	Non-apoplastic	Cloroplast; Nucleus	noTP	mito	Mitochondrion	Mitochondria	NO	NO	NO	Not GPI-anchored (0.110)/V-87	CDD:223335 COG0257, RpmJ, Ribosomal protein L36 [Translation, ribosomal;	CDD:232053 KOG4122, KOG4122, KOG4122, Mitochondrial/chloroplast ribosomal;	CDD:376334 pfam00444, Ribosomal_L36, Ribosomal protein L36.;	CDD:179039 PRK00465, rpmJ, 50S ribosomal protein L36; Reviewed.;CDD:179138 PRK00831, rpmJ, 50S ribosomal protein L36; Validated.;CDD:176970 CHL00029, rpl36, ribosomal protein L36.;	No hits	CDD:130094 TIGR01022, 50S_ribosomal_protein_L36, ribosomal protein L36,;	-	-	-
1400446	gene_11463	jgi|PhapaK8108|1400446|CE1400445_3445	NO	NO	NO	NO	YES	Secreted (non-classically predicted)	149	1	0.67	No hits	No hits	No hits	No hits	No hits	No hits	No hits	No hits	OBZ76309.1 Holo-[acyl-carrier-protein] synthase [Grifola frondosa]	No hits	-	3PFJ8 : 4'-phosphopantetheinyl transferase	PF01648(IPR008278);	Non-apoplastic	Nucleus	noTP	mito	Mitochondrion	Mitochondria	NO	NO	NO	Not GPI-anchored (0.160)/S-126	CDD:223807 COG0736, AcpS, Phosphopantetheinyl transferase (holo-ACP synthase);	No hits	CDD:376585 pfam01648, ACPS, 4'-phosphopantetheinyl transferase superfamily.;	CDD:234610 PRK00070, acpS, 4'-phosphopantetheinyl transferase; Provisional.;CDD:237780 PRK14659, acpS, holo-[acyl-carrier-protein] synthase.;CDD:173120 PRK14657, acpS, holo-[acyl-carrier-protein] synthase.;CDD:237779 PRK14656, acpS, holo-[acyl-carrier-protein] synthase.;CDD:184782 PRK14661, acpS, holo-[acyl-carrier-protein] synthase.;CDD:173123 PRK14660, acpS, holo-[acyl-carrier-protein] synthase…	No hits	CDD:273136 TIGR00556, Holo-_synthase, phosphopantetheine--protein transferase;CDD:273114 TIGR00516, Holo-_synthase, holo-[acyl-carrier-protein] synthase.;	-	-	-
1404374	gene_17933	jgi|PhapaK8108|1404374|CE1404373_4310	YES	NO	NO	NO	NO	Secreted (classically predicted)	98	4	4.08	No hits	No hits	No hits	No hits	No hits	No hits	No hits	No hits	No hits	No hits	-	-	-	Non-apoplastic	Nucleus	noTP	mito	Golgi apparatus	Not classified	NO	NO	NO	Not GPI-anchored (0.176)/S-72	No hits	No hits	No hits	No hits	No hits	No hits	NO	NO	NO
1407162	gene_6140	jgi|PhapaK8108|1407162|CE1407161_3508	NO	NO	NO	NO	YES	Secreted (non-classically predicted)	159	7	4.4	No hits	No hits	No hits	No hits	No hits	No hits	No hits	No hits	No hits	No hits	-	-	-	Non-apoplastic	Nucleus	SP	mito	Extracellular	Not classified	144-146	NO	NO	Not GPI-anchored (0.677)/N-139	No hits	No hits	No hits	No hits	No hits	No hits	-	-	-
1407308	gene_6141	jgi|PhapaK8108|1407308|CE1407307_9	NO	NO	NO	NO	YES	Secreted (non-classically predicted)	147	3	2.04	No hits	No hits	No hits	No hits	No hits	No hits	No hits	No hits	KNZ60380.1 uncharacterized protein VP01_1562g4 [Puccinia sorghi]	No hits	-	3NUI3 : mrna export factor mex67	PF03943(IPR005637);	Non-apoplastic	Cloroplast; Nucleus	noTP	cyto_nucl	Cytoplasm	Nucleus	NO	56-58	NO	Not GPI-anchored (0.748)/S-127	No hits	CDD:231695 KOG3763, KOG3763, KOG3763, mRNA export factor TAP/MEX67 [RNA;	CDD:367737 pfam03943, TAP_C, TAP C-terminal domain. The vertebrate Tap;	No hits	CDD:197882 smart00804, TAP_C, C-terminal domain of vertebrate Tap protein.;	No hits	-	-	-
1418124	gene_11571	jgi|PhapaK8108|1418124|CE1418123_22823	YES	YES	NO	NO	NO	Secreted (classically predicted)	807	7	0.87	No hits	No hits	No hits	No hits	No hits	No hits	No hits	No hits	XP_003337107.1 hypothetical protein PGTG_18203 [Puccinia graminis f. sp. tritici	No hits	-	3P8S7	-	Non-apoplastic	Cloroplast; Nucleus	SP	nucl	Extracellular	Nucleus	323-325	NO	NO	Not GPI-anchored (0.396)/D-784	No hits	No hits	No hits	No hits	No hits	No hits	NO	NO	NO
1434342	gene_27845	jgi|PhapaK8108|1434342|CE1434341_4451	YES	NO	NO	NO	NO	Secreted (classically predicted)	78	2	2.56	No hits	No hits	No hits	No hits	No hits	No hits	No hits	No hits	No hits	No hits	-	-	-	Non-apoplastic	Nucleus	SP	mito	Endoplasmic reticulum	Not classified	NO	NO	NO	Not GPI-anchored (0.133)/N-53	No hits	No hits	No hits	No hits	No hits	No hits	YES	NO	NO
1437931	gene_28775	jgi|PhapaK8108|1437931|CE1437930_5335	NO	NO	NO	NO	YES	Secreted (non-classically predicted)	80	4	5	No hits	No hits	No hits	No hits	No hits	No hits	No hits	No hits	KAA1068763.1 hypothetical protein PGTUg99_037140 [Puccinia graminis f. sp.	No hits	-	-	-	Apoplastic	Nucleus	noTP	nucl	Extracellular	Nucleus	NO	NO	NO	Not GPI-anchored (0.572)/G-60	No hits	No hits	No hits	No hits	No hits	No hits	-	-	-
1446416	gene_24432	jgi|PhapaK8108|1446416|CE1446415_9733	NO	NO	NO	NO	YES	Secreted (non-classically predicted)	249	5	2.01	No hits	No hits	No hits	No hits	No hits	gi|261195014|ref|XP_002623911| Vacuolar protein sorting protein	No hits	No hits	KAA1111474.1 Vacuolar protein sorting-associated protein 62 [Puccinia graminis	No hits	-	3NXGN : vacuolar protein	PF06101(IPR009291);	Apoplastic	Nucleus	noTP	extr	Cell membrane	Not classified	NO	NO	199-201	Weakly probable (0.991)/N-226	No hits	No hits	No hits	No hits	No hits	No hits	-	-	-
1448946	gene_16395	jgi|PhapaK8108|1448946|CE1448945_6532	YES	YES	NO	NO	YES	Secreted (classically predicted)	180	9	5	No hits	Seq5280-7dai-DAI	No hits	No hits	No hits	No hits	No hits	No hits	KNF05512.1 hypothetical protein PSTG_01324 [Puccinia striiformis f. sp.	No hits	-	-	-	Apoplastic	Cloroplast; Nucleus	SP	extr	Extracellular	Extracellular	162-164	NO	94-96;103-105	Not GPI-anchored (0.452)/G-158	No hits	No hits	No hits	No hits	No hits	No hits	YES	NO	YES
1455535	gene_18037	jgi|PhapaK8108|1455535|CE1455534_3648	YES	YES	NO	NO	NO	Secreted (classically predicted)	230	1	0.43	No hits	Seq1509-10dai-DAI	No hits	No hits	No hits	No hits	No hits	No hits	No hits	No hits	-	-	-	Non-apoplastic	Cloroplast; Nucleus	SP	extr	Extracellular	Extracellular	NO	NO	NO	Not GPI-anchored (0.302)/F-210	No hits	No hits	No hits	No hits	No hits	No hits	YES	NO	NO
1490317	gene_21539	jgi|PhapaK8108|1490317|CE1490316_561	NO	NO	NO	NO	YES	Secreted (non-classically predicted)	83	2	2.41	No hits	No hits	No hits	No hits	No hits	No hits	No hits	No hits	XP_007414419.1 uncharacterized protein MELLADRAFT_38616 [Melampsora larici-populina	No hits	-	3P6WF : Belongs to the eukaryotic ribosomal protein eL29 family	PF01779(IPR002673);	Non-apoplastic	Nucleus	noTP	nucl	Cytoplasm	Nucleus	NO	NO	NO	Not GPI-anchored (0.748)/I-55	No hits	CDD:231442 KOG3504, KOG3504, KOG3504, 60S ribosomal protein L29 [Translation,;	CDD:366805 pfam01779, Ribosomal_L29e, Ribosomal L29e protein family.;	CDD:140217 PTZ00190, PTZ00190, 60S ribosomal protein L29; Provisional.;	No hits	No hits	-	-	-
1503924	gene_19996	jgi|PhapaK8108|1503924|CE1503923_4615	NO	NO	NO	NO	YES	Secreted (non-classically predicted)	167	7	4.19	No hits	No hits	No hits	No hits	No hits	No hits	No hits	No hits	XP_007785601.1 hypothetical protein EPUS_06309 [Endocarpon pusillum Z07020]	I1S6B4#PHI:1732#GzZC047#5518#Fusarium_graminearum#unaffected_pathogenicity	-	3Q0DF	PF00172(IPR001138);	Non-apoplastic	Cloroplast; Nucleus	noTP	nucl	Nucleus	Nucleus	NO	NO	149-151	Not GPI-anchored (0.280)/H-144	No hits	No hits	No hits	No hits	CDD:214501 smart00066, GAL4, GAL4-like Zn(II)2Cys6 (or C6 zinc) binuclear;	No hits	-	-	-
1525925	gene_20855	jgi|PhapaK8108|1525925|CE1525924_625	NO	NO	NO	NO	YES	Secreted (non-classically predicted)	140	2	1.43	No hits	No hits	No hits	No hits	No hits	No hits	No hits	No hits	XP_003338403.2 hypothetical protein PGTG_19938 [Puccinia graminis f. sp. tritici	No hits	-	3PMGE	-	Non-apoplastic	Nucleus	noTP	nucl	Mitochondrion	Nucleus	NO	NO	NO	Not GPI-anchored (0.063)/S-115	No hits	No hits	No hits	No hits	No hits	No hits	-	-	-
1529258	gene_10054	jgi|PhapaK8108|1529258|CE1529257_8555	NO	NO	NO	NO	YES	Secreted (non-classically predicted)	203	14	6.9	No hits	No hits	No hits	No hits	No hits	No hits	No hits	No hits	OAV97806.1 hypothetical protein PTTG_01336 [Puccinia triticina 1-1 BBBD	No hits	-	3NWIJ : beige BEACH domain-containing protein	-	Non-apoplastic	Cloroplast; Nucleus	noTP	nucl	Extracellular	Nucleus	NO	NO	NO	Not GPI-anchored (0.871)/C-177	No hits	No hits	No hits	No hits	CDD:214499 smart00064, FYVE, Protein present in Fab1, YOTB, Vac1, and EEA1.;	No hits	-	-	-
1529845	gene_10062	jgi|PhapaK8108|1529845|CE1529844_3027	YES	YES	NO	NO	NO	Secreted (classically predicted)	399	1	0.25	No hits	No hits	No hits	No hits	No hits	No hits	No hits	No hits	No hits	No hits	-	-	-	Non-apoplastic	Nucleus	SP	nucl	Extracellular	Nucleus	NO	NO	NO	Not GPI-anchored (0.211)/S-374	No hits	No hits	No hits	No hits	No hits	No hits	NO	NO	NO
1530270	gene_19816	jgi|PhapaK8108|1530270|CE1530269_5106	YES	NO	NO	NO	NO	Secreted (classically predicted)	552	5	0.91	No hits	No hits	No hits	No hits	No hits	No hits	No hits	No hits	No hits	No hits	-	-	-	Non-apoplastic	Nucleus	SP	nucl	Endoplasmic reticulum	Nucleus	NO	NO	513-515	Not GPI-anchored (0.478)/L-530	No hits	No hits	No hits	No hits	No hits	No hits	NO	NO	NO
1532091	gene_19968	jgi|PhapaK8108|1532091|CE1532090_7807	NO	NO	NO	NO	YES	Secreted (non-classically predicted)	186	2	1.08	No hits	No hits	No hits	No hits	No hits	No hits	No hits	No hits	No hits	No hits	-	-	-	Non-apoplastic	Cloroplast; Nucleus	noTP	nucl	Cytoplasm	Nucleus	NO	NO	NO	Not GPI-anchored (0.478)/P-165	No hits	No hits	No hits	No hits	No hits	No hits	-	-	-
1538645	gene_13493	jgi|PhapaK8108|1538645|CE1538644_101	YES	NO	NO	NO	NO	Secreted (classically predicted)	73	2	2.74	No hits	No hits	No hits	No hits	No hits	No hits	No hits	No hits	No hits	No hits	-	-	-	Non-apoplastic	Nucleus	noTP	mito	Endoplasmic reticulum	Not classified	NO	NO	NO	Not GPI-anchored (0.091)/N-48	No hits	No hits	No hits	No hits	No hits	No hits	NO	NO	NO
1544972	gene_23395	jgi|PhapaK8108|1544972|CE1544971_539	YES	YES	NO	NO	YES	Secreted (classically predicted)	109	4	3.67	No hits	No hits	No hits	No hits	No hits	No hits	No hits	No hits	No hits	No hits	-	-	-	Non-apoplastic	Nucleus	SP	plas	Extracellular	Not classified	NO	NO	NO	Not GPI-anchored (0.091)/C-82	No hits	No hits	No hits	No hits	No hits	No hits	YES	NO	YES
1563934	gene_21204	jgi|PhapaK8108|1563934|CE1563933_5516	NO	NO	NO	NO	YES	Secreted (non-classically predicted)	198	4	2.02	No hits	No hits	No hits	No hits	No hits	No hits	No hits	sid|397901|pid|397901|hfid|97|sfid|2|gb|WP_009498254.1|taxonID|759851|Sporosarcinanewyorkensis	ORY91597.1 lysophospholipase [Leucosporidium creatinivorum]	No hits	-	3P07B : Serine aminopeptidase, S33	PF12146(IPR022742);	Non-apoplastic	Cloroplast; Nucleus	noTP	mito	Mitochondrion	Mitochondria	44446	NO	NO	Not GPI-anchored (0.244)/H-177	CDD:225176 COG2267, PldB, Lysophospholipase [Lipid metabolism].;CDD:223669 COG0596, MhpC, Predicted hydrolases or acyltransferases (alpha/beta;CDD:224561 COG1647, COG1647, Esterase/lipase [General function prediction;	CDD:229396 KOG1455, KOG1455, KOG1455, Lysophospholipase [Lipid transport;	CDD:378820 pfam12146, Hydrolase_4, Serine aminopeptidase, S33. This domain;CDD:366166 pfam00561, Abhydrolase_1, alpha/beta hydrolase fold. This catalytic;	CDD:165939 PLN02298, PLN02298, hydrolase, alpha/beta fold family protein.;CDD:215216 PLN02385, PLN02385, hydrolase; alpha/beta fold family protein.;CDD:215352 PLN02652, PLN02652, hydrolase; alpha/beta fold family protein.;CDD:165193 PHA02857, PHA02857, monoglyceride lipase; Provisional.;	No hits	CDD:162444 TIGR01607, PST-A, Plasmodium subtelomeric family (PST-A). This;	-	-	-
1569525	gene_4890	jgi|PhapaK8108|1569525|CE1569524_2210	NO	NO	NO	NO	YES	Secreted (non-classically predicted)	137	1	0.73	No hits	No hits	No hits	No hits	No hits	No hits	No hits	No hits	CEQ39174.1 SPOSA6832_00665 [Sporidiobolus salmonicolor]	No hits	-	3NVTS : dynein heavy chain	PF12774(IPR035699);	Non-apoplastic	Nucleus	noTP	mito	Mitochondrion	Mitochondria	NO	NO	NO	Not GPI-anchored (0.176)/I-113	No hits	No hits	CDD:372306 pfam12774, AAA_6, Hydrolytic ATP binding site of dynein motor;	No hits	No hits	No hits	-	-	-
1569563	gene_4889	jgi|PhapaK8108|1569563|CE1569562_3637	NO	YES	NO	NO	YES	Secreted (classically predicted)	234	4	1.71	No hits	No hits	No hits	No hits	No hits	No hits	No hits	No hits	PLW42272.1 hypothetical protein PCASD_07717 [Puccinia coronata var. avenae	No hits	-	3NVTS : dynein heavy chain	PF12774(IPR035699);	Non-apoplastic	Nucleus	SP	extr	Extracellular	Extracellular	NO	216-218	NO	Not GPI-anchored (0.640)/G-214	CDD:227570 COG5245, DYN1, Dynein, heavy chain [Cytoskeleton].;	No hits	CDD:372306 pfam12774, AAA_6, Hydrolytic ATP binding site of dynein motor;	No hits	No hits	No hits	NO	NO	YES
1580426	gene_28364	jgi|PhapaK8108|1580426|CE1580425_220	YES	YES	NO	NO	YES	Secreted (classically predicted)	137	1	0.73	No hits	No hits	No hits	No hits	No hits	No hits	No hits	No hits	No hits	No hits	-	-	-	Non-apoplastic	Nucleus	SP	nucl	Extracellular	Nucleus	NO	NO	NO	Not GPI-anchored (0.193)/R-106	No hits	No hits	No hits	No hits	No hits	No hits	NO	NO	YES
1594727	gene_7311	jgi|PhapaK8108|1594727|CE1594726_4368	NO	NO	NO	NO	YES	Secreted (non-classically predicted)	104	0	0	No hits	No hits	No hits	No hits	No hits	No hits	No hits	No hits	XP_003323762.2 hypothetical protein PGTG_05664 [Puccinia graminis f. sp. tritici	No hits	-	3P924 : Ribosomal protein S36, mitochondrial	-	Non-apoplastic	Nucleus	noTP	nucl	Mitochondrion	Nucleus	NO	NO	NO	Not GPI-anchored (0.091)/R-84	No hits	No hits	No hits	No hits	No hits	No hits	-	-	-
1598139	gene_16681	jgi|PhapaK8108|1598139|CE1598138_1018	NO	NO	NO	NO	YES	Secreted (non-classically predicted)	101	1	0.99	No hits	No hits	No hits	No hits	No hits	No hits	No hits	No hits	XP_003329477.2 dynein heavy chain 1, cytosolic [Puccinia graminis f. sp. tritici	No hits	-	3NVTS : dynein heavy chain	PF08393(IPR013602);	Non-apoplastic	Nucleus	noTP	nucl	Mitochondrion	Nucleus	NO	NO	NO	Not GPI-anchored (0.133)/W-78	No hits	No hits	CDD:369852 pfam08393, DHC_N2, Dynein heavy chain, N-terminal region 2.;	No hits	No hits	No hits	-	-	-
1600596	gene_25011	jgi|PhapaK8108|1600596|CE1600595_495	YES	YES	NO	NO	YES	Secreted (classically predicted)	187	2	1.07	de_novo_1782	No hits	No hits	No hits	No hits	No hits	No hits	No hits	XP_007416293.1 uncharacterized protein MELLADRAFT_45441 [Melampsora larici-populina	No hits	-	3NU5Z : Belongs to the citrate synthase family	PF00285(IPR002020);	Non-apoplastic	Nucleus	SP	extr	Endoplasmic reticulum	Not classified	NO	NO	NO	Not GPI-anchored (0.040)/G-164	CDD:223449 COG0372, GltA, Citrate synthase [Energy production and conversion].;	CDD:230556 KOG2617, KOG2617, KOG2617, Citrate synthase [Energy production;	CDD:376311 pfam00285, Citrate_synt, Citrate synthase, C-terminal domain.;	CDD:181961 PRK09569, PRK09569, citrate (Si)-synthase.;CDD:215250 PLN02456, PLN02456, citrate synthase.;	No hits	CDD:130853 TIGR01793, Citrate_synthase_mitochondrial, citrate (Si)-synthase,;	NO	NO	YES
1611153	gene_6326	jgi|PhapaK8108|1611153|CE1611152_6598	NO	NO	NO	NO	YES	Secreted (non-classically predicted)	225	4	1.78	No hits	No hits	No hits	No hits	No hits	No hits	No hits	No hits	AFN02862.1 putative DNA repair protein RAD51 [Phakopsora pachyrhizi]	No hits	-	3NU4I : Required both for recombination and for the repair of DNA damage caused by X-rays	PF08423(IPR013632);	Non-apoplastic	Nucleus	noTP	cysk	Cytoplasm	Not classified	NO	NO	NO	Not GPI-anchored (0.302)/Q-200	CDD:223544 COG0468, RecA, RecA/RadA recombinase [DNA replication, recombination,;CDD:223543 COG0467, RAD55, RecA-superfamily ATPases implicated in signal;CDD:223993 COG1066, Sms, Predicted ATP-dependent serine protease [Posttranslational;	CDD:229375 KOG1434, KOG1434, KOG1434, Meiotic recombination protein Dmc1;CDD:229374 KOG1433, KOG1433, KOG1433, DNA repair protein RAD51/RHP55 [Replication,;CDD:229505 KOG1564, KOG1564, KOG1564, DNA repair protein RHP57 [Replication,;CDD:230798 KOG2859, KOG2859, KOG2859, DNA repair protein, member of the;	CDD:369866 pfam08423, Rad51, Rad51. Rad51 is a DNA repair and recombination;CDD:333883 pfam00154, RecA, recA bacterial DNA recombination protein. RecA;CDD:379635 pfam14520, HHH_5, Helix-hairpin-helix domain.;	CDD:178728 PLN03186, PLN03186, DNA repair protein RAD51 homolog; Provisional.;CDD:185407 PTZ00035, PTZ00035, Rad51 protein; Provisional.;CDD:215620 PLN03187, PLN03187, meiotic recombination protein DMC1 homolog;;CDD:235273 PRK04301, radA, DNA repair and recombination protein RadA; Validated.;CDD:236482 PRK09361, radB, DNA repair and recombination protein RadB; Provisional.;CDD:236461 PRK09302, PR…	No hits	CDD:274048 TIGR02239, DNA_repair_protein_RAD51, DNA repair protein RAD51.;CDD:131292 TIGR02238, Meiotic_recombination_protein_dmc1, meiotic recombinase;CDD:131290 TIGR02236, DNA_repair_and_recombination_protein_RadA, DNA repair;CDD:274047 TIGR02237, DNA_repair_and_recombination_protein_RadB, DNA repair;CDD:162659 TIGR02012, Protein_RecA, protein RecA. This model describes;	-	-	-
1615214	gene_23054	jgi|PhapaK8108|1615214|CE1615213_786	NO	NO	NO	NO	YES	Secreted (non-classically predicted)	207	2	0.97	No hits	No hits	No hits	No hits	No hits	No hits	No hits	No hits	KNZ50757.1 uncharacterized protein VP01_4252g1 [Puccinia sorghi]	No hits	-	3P7GJ : Encoded by	-	Non-apoplastic	Nucleus	noTP	cyto	Cytoplasm	Cytoplasm	NO	NO	NO	Not GPI-anchored (0.348)/G-182	No hits	No hits	No hits	No hits	No hits	No hits	-	-	-
1622888	gene_13838	jgi|PhapaK8108|1622888|CE1622887_2391	NO	NO	NO	NO	YES	Secreted (non-classically predicted)	148	0	0	No hits	No hits	No hits	No hits	No hits	gi|169620050|ref|XP_001803437| Putative uncharacterized protein	No hits	No hits	KNF00170.1 hypothetical protein PSTG_06580 [Puccinia striiformis f. sp.	No hits	-	3NZQW	-	Non-apoplastic	Nucleus	noTP	plas	Golgi apparatus	Not classified	NO	NO	NO	Not GPI-anchored (0.348)/Q-128	No hits	No hits	No hits	No hits	No hits	No hits	-	-	-
1622912	gene_13837	jgi|PhapaK8108|1622912|CE1622911_2222	YES	NO	NO	NO	YES	Secreted (classically predicted)	161	6	3.73	No hits	No hits	No hits	PpEC43	No hits	gi|39948600|ref|XP_363112| Predicted protein [Magnaporthe grisea	No hits	No hits	XP_007407601.1 uncharacterized protein MELLADRAFT_104443 [Melampsora larici-populina	No hits	-	3NZQW	-	Non-apoplastic	Nucleus	SP	extr	Extracellular	Extracellular	104-106	NO	NO	Not GPI-anchored (0.110)/N-138	No hits	No hits	No hits	No hits	No hits	No hits	NO	NO	YES
1623601	gene_25839	jgi|PhapaK8108|1623601|CE1623600_69	YES	NO	NO	NO	YES	Secreted (classically predicted)	208	4	1.92	No hits	No hits	No hits	No hits	No hits	No hits	No hits	No hits	No hits	No hits	-	-	-	Non-apoplastic	Nucleus	noTP	E.R.	Golgi apparatus	Not classified	NO	NO	195-197	Not GPI-anchored (0.425)/I-183	No hits	No hits	No hits	No hits	No hits	No hits	NO	NO	YES
1634913	gene_11782	jgi|PhapaK8108|1634913|CE1634912_32	YES	YES	NO	NO	NO	Secreted (classically predicted)	72	3	4.17	No hits	No hits	No hits	No hits	No hits	No hits	No hits	No hits	No hits	No hits	-	-	-	Non-apoplastic	Nucleus	SP	mito	Extracellular	Not classified	11-13;24-26	NO	NO	Probable (0.996)/S-41	No hits	No hits	No hits	No hits	No hits	No hits	NO	NO	NO
1635711	gene_25979	jgi|PhapaK8108|1635711|CE1635710_17965	NO	YES	NO	NO	NO	Secreted (classically predicted)	919	8	0.87	No hits	No hits	No hits	No hits	No hits	No hits	No hits	No hits	OAV87204.1 hypothetical protein PTTG_06471 [Puccinia triticina 1-1 BBBD	No hits	-	-	-	Non-apoplastic	Nucleus	SP	nucl	Extracellular	Nucleus	494-496;612-614	NO	NO	Not GPI-anchored (0.606)/D-899	No hits	No hits	No hits	No hits	No hits	No hits	NO	NO	NO
1640646	gene_25063	jgi|PhapaK8108|1640646|CE1640645_5279	YES	YES	NO	NO	NO	Secreted (classically predicted)	286	1	0.35	No hits	No hits	No hits	No hits	No hits	No hits	No hits	No hits	No hits	No hits	-	-	-	Non-apoplastic	Nucleus	SP	mito	Endoplasmic reticulum	Not classified	NO	NO	NO	Not GPI-anchored (0.145)/I-262	No hits	No hits	No hits	No hits	No hits	No hits	YES	NO	NO
1642916	gene_7067	jgi|PhapaK8108|1642916|CE1642915_844	NO	YES	NO	NO	YES	Secreted (classically predicted)	177	0	0	No hits	No hits	No hits	No hits	No hits	gi|189202240|ref|XP_001937456| Putative uncharacterized protein	No hits	No hits	PLW34562.1 hypothetical protein PCASD_12925 [Puccinia coronata var. avenae	No hits	-	3NZHX : Vacuolar protein sorting-associated protein 62	-	Non-apoplastic	Nucleus	SP	extr	Extracellular	Extracellular	NO	NO	NO	Not GPI-anchored (0.846)/D-157	No hits	No hits	No hits	No hits	No hits	No hits	NO	NO	YES
1661090	gene_15871	jgi|PhapaK8108|1661090|CE1661089_1359	NO	NO	NO	NO	YES	Secreted (non-classically predicted)	164	4	2.44	No hits	No hits	No hits	No hits	No hits	No hits	No hits	No hits	No hits	No hits	-	3NW28 : Homocysteine s-methyltransferase	-	Non-apoplastic	Cloroplast; Nucleus	noTP	mito	Nucleus	Nucleus	NO	NO	24-26	Not GPI-anchored (0.325)/Y-142	No hits	No hits	No hits	No hits	No hits	No hits	-	-	-
1665671	gene_13167	jgi|PhapaK8108|1665671|CE1665670_16553	YES	NO	NO	NO	NO	Secreted (classically predicted)	479	10	2.09	de_novo_1310	No hits	No hits	No hits	No hits	gi|121711251|ref|XP_001273241| Lipase, putative [Aspergillus	No hits	sid|73971|pid|73971|hfid|107|sfid|1|gb|WP_006345190.1|taxonID|83656|Streptomycestsukubensis	KAA1107663.1 hypothetical protein PGT21_021440 [Puccinia graminis f. sp. tritici]	No hits	-	3NZ2A : Lipase b precursor	-	Non-apoplastic	Nucleus	SP	extr	Extracellular	Extracellular	NO	NO	430-432	Not GPI-anchored (0.425)/N-456	No hits	No hits	No hits	No hits	No hits	No hits	NO	NO	NO
1686064	gene_26180	jgi|PhapaK8108|1686064|CE1686063_16573	YES	NO	NO	NO	NO	Secreted (classically predicted)	520	3	0.58	No hits	No hits	No hits	No hits	No hits	gi|71005948|ref|XP_757640| Putative uncharacterized protein [Ustilago	No hits	No hits	AFN02868.1 putative mannosyl phosphorylinositol ceramide synthase SUR1,	K9FRJ5#PHI:4520#PdMit1#36651#Penicillium_digitatum#unaffected_pathogenicity	GT32 - Glycosyltransferase Family 32 protein	3P3JZ : Glycosyl transferase	PF04488(IPR007577);	Non-apoplastic	Nucleus	noTP	extr	Endoplasmic reticulum	Not classified	NO	NO	NO	Not GPI-anchored (0.818)/D-490	CDD:226297 COG3774, OCH1, Mannosyltransferase OCH1 and related enzymes [Cell;	No hits	CDD:309577 pfam04488, Gly_transf_sug, Glycosyltransferase sugar-binding;	No hits	No hits	No hits	NO	NO	NO
1696931	gene_17346	jgi|PhapaK8108|1696931|CE1696930_4883	NO	NO	NO	NO	YES	Secreted (non-classically predicted)	154	4	2.6	No hits	No hits	No hits	No hits	No hits	No hits	No hits	No hits	KAA1105243.1 hypothetical protein PGTUg99_019741 [Puccinia graminis f. sp.	No hits	-	3NWE7 : dynactin	PF12455(IPR022157);	Non-apoplastic	Nucleus	noTP	nucl	Peroxisome	Nucleus	NO	NO	NO	Not GPI-anchored (0.015)/G-133	No hits	No hits	CDD:372121 pfam12455, Dynactin, Dynein associated protein. This domain;	No hits	No hits	No hits	-	-	-
1703719	gene_15404	jgi|PhapaK8108|1703719|CE1703718_13505	YES	YES	NO	NO	YES	Secreted (classically predicted)	305	10	3.28	No hits	No hits	No hits	No hits	No hits	No hits	No hits	No hits	XP_007415026.1 uncharacterized protein MELLADRAFT_75578 [Melampsora larici-populina	No hits	-	-	-	Non-apoplastic	Nucleus	SP	plas	Extracellular	Not classified	NO	NO	NO	Not GPI-anchored (0.014)/N-280	No hits	No hits	No hits	No hits	No hits	No hits	YES	NO	YES
1710737	gene_29119	jgi|PhapaK8108|1710737|CE1710736_803	YES	YES	NO	NO	YES	Secreted (classically predicted)	164	1	0.61	No hits	No hits	No hits	No hits	No hits	No hits	No hits	No hits	No hits	No hits	-	-	-	Non-apoplastic	Nucleus	SP	E.R.	Extracellular	Not classified	NO	NO	NO	Not GPI-anchored (0.211)/Q-143	No hits	No hits	No hits	No hits	No hits	No hits	YES	NO	YES
1730671	gene_18726	jgi|PhapaK8108|1730671|CE1730670_3525	NO	NO	NO	NO	YES	Secreted (non-classically predicted)	124	7	5.65	No hits	No hits	No hits	No hits	No hits	No hits	No hits	No hits	KAA1130465.1 hypothetical protein PGTUg99_022871 [Puccinia graminis f. sp.	No hits	-	3NWC2 : ubiquitin--protein ligase	-	Non-apoplastic	Cloroplast; Nucleus	noTP	plas	Mitochondrion	Not classified	103-105	44540	NO	Not GPI-anchored (0.373)/I-100	No hits	No hits	No hits	No hits	No hits	No hits	-	-	-
1747392	gene_24197	jgi|PhapaK8108|1747392|CE1747391_9878	YES	NO	NO	NO	YES	Secreted (classically predicted)	159	9	5.66	No hits	No hits	No hits	No hits	No hits	gi|170099922|ref|XP_001881179| Predicted protein [Laccaria bicolor	ALL41055.1 secreted protein [Phakopsora pachyrhizi]	No hits	No hits	No hits	-	3PMGU : CFEM domain	PF05730(IPR008427);	Apoplastic	Nucleus	SP	extr	Cell membrane	Not classified	NO	NO	NO	High probable (0.999)/N-129	No hits	No hits	CDD:368583 pfam05730, CFEM, CFEM domain. This fungal specific cysteine;	No hits	CDD:128986 smart00747, CFEM, eight cysteine-containing domain present in;	No hits	NO	NO	YES
1752655	gene_11016	jgi|PhapaK8108|1752655|CE1752654_17848	YES	YES	NO	NO	NO	Secreted (classically predicted)	455	11	2.42	No hits	No hits	No hits	No hits	No hits	gi|119189481|ref|XP_001245347	No hits	No hits	KAA1118723.1 hypothetical protein PGT21_003715 [Puccinia graminis f. sp. tritici]	No hits	-	3P1X3	-	Non-apoplastic	Cloroplast; Nucleus	noTP	extr	Cell membrane	Not classified	NO	NO	NO	High probable (0.999)/S-425	No hits	No hits	No hits	No hits	No hits	No hits	NO	NO	NO
1756065	gene_10723	jgi|PhapaK8108|1756065|CE1756064_7840	YES	YES	NO	NO	NO	Secreted (classically predicted)	298	2	0.67	de_novo_1746	No hits	No hits	No hits	No hits	gi|39946840|ref|XP_362957| Putative uncharacterized protein [Magnaporthe	No hits	sid|97556|pid|97556|hfid|23|sfid|5|gb|OBT61005.1|taxonID|1524831|Pseudogymnoascussp.23342-1-I1	ORY67525.1 Alpha/Beta hydrolase protein [Pseudomassariella vexata]	No hits	-	3P10E : Alpha beta hydrolase	PF00561(IPR000073);	Non-apoplastic	Nucleus	SP	extr	Endoplasmic reticulum	Not classified	NO	NO	NO	Not GPI-anchored (0.507)/N-274	CDD:223669 COG0596, MhpC, Predicted hydrolases or acyltransferases (alpha/beta;CDD:225176 COG2267, PldB, Lysophospholipase [Lipid metabolism].;	CDD:230923 KOG2984, KOG2984, KOG2984, Predicted hydrolase [General function;CDD:232108 KOG4178, KOG4178, KOG4178, Soluble epoxide hydrolase [Lipid transport;	CDD:366166 pfam00561, Abhydrolase_1, alpha/beta hydrolase fold. This catalytic;CDD:378924 pfam12697, Abhydrolase_6, Alpha/beta hydrolase family. This;	CDD:184875 PRK14875, PRK14875, acetoin dehydrogenase E2 subunit dihydrolipoyllysine-residue;CDD:182637 PRK10673, PRK10673, esterase.;CDD:215530 PLN02980, PLN02980, 2-oxoglutarate decarboxylase/ hydro-lyase/;CDD:235628 PRK05855, PRK05855, SDR family oxidoreductase.;	No hits	CDD:131480 TIGR02427, b-ketoadipate_enol-lactone_hydrolase, 3-oxoadipate;CDD:132100 TIGR03056, bchO_mg_che_rel, putative magnesium chelatase accessory;CDD:211851 TIGR03611, RutD, pyrimidine utilization protein D. This protein;CDD:274729 TIGR03695, menH_SHCHC, 2-succinyl-6-hydroxy-2,4-cyclohexadiene-1-carboxylate;CDD:132386 TIGR03343, 2-hydroxy-6-oxo-6-phenylhexa-24-dienoate_hydrolase,;	NO	NO	NO
1760137	gene_18741	jgi|PhapaK8108|1760137|CE1760136_441	NO	NO	NO	NO	YES	Secreted (non-classically predicted)	196	5	2.55	No hits	No hits	No hits	No hits	No hits	No hits	No hits	No hits	No hits	No hits	-	-	-	Non-apoplastic	Nucleus	noTP	nucl	Nucleus	Nucleus	157-159	NO	NO	Not GPI-anchored (0.259)/Q-176	No hits	No hits	No hits	No hits	No hits	No hits	-	-	-
1764066	gene_25476	jgi|PhapaK8108|1764066|CE1764065_12236	YES	NO	NO	NO	YES	Secreted (classically predicted)	129	1	0.78	de_novo_1919	No hits	No hits	No hits	No hits	gi|169850010|ref|XP_001831703| Putative uncharacterized protein	No hits	No hits	XP_003326940.1 hypothetical protein PGTG_08477 [Puccinia graminis f. sp. tritici	No hits	-	3P72Q : Fungal protein of unknown function (DUF2015)	PF09435(IPR018559);	Non-apoplastic	Nucleus	noTP	plas	Endoplasmic reticulum	Not classified	NO	NO	NO	Not GPI-anchored (0.227)/K-104	No hits	No hits	CDD:370489 pfam09435, DUF2015, Fungal protein of unknown function (DUF2015).;	No hits	No hits	No hits	NO	NO	YES
1766535	gene_21103	jgi|PhapaK8108|1766535|CE1766534_9836	NO	NO	NO	NO	YES	Secreted (non-classically predicted)	157	3	1.91	No hits	No hits	No hits	No hits	No hits	No hits	No hits	No hits	No hits	No hits	-	-	-	Non-apoplastic	Nucleus	noTP	mito	Nucleus	Nucleus	NO	NO	NO	Not GPI-anchored (0.014)/Q-137	No hits	No hits	No hits	No hits	No hits	No hits	-	-	-
1771142	gene_23354	jgi|PhapaK8108|1771142|CE1771141_180	YES	NO	NO	NO	NO	Secreted (classically predicted)	92	0	0	No hits	No hits	No hits	No hits	No hits	No hits	No hits	No hits	No hits	No hits	-	-	-	Non-apoplastic	Nucleus	mTP	mito	Mitochondrion	Mitochondria	NO	NO	NO	Not GPI-anchored (0.396)/K-67	No hits	No hits	No hits	No hits	No hits	No hits	NO	NO	NO
1771911	gene_25826	jgi|PhapaK8108|1771911|CE1771910_1643	YES	YES	NO	NO	YES	Secreted (classically predicted)	70	1	1.43	de_novo_11040	No hits	No hits	No hits	No hits	No hits	No hits	No hits	No hits	No hits	-	-	-	Non-apoplastic	Nucleus	SP	mito	Extracellular	Not classified	NO	NO	NO	Not GPI-anchored (0.640)/C-45	No hits	No hits	No hits	No hits	No hits	No hits	YES	NO	YES
1777549	gene_26623	jgi|PhapaK8108|1777549|CE1777548_946	NO	NO	NO	NO	YES	Secreted (non-classically predicted)	112	1	0.89	No hits	No hits	No hits	No hits	No hits	No hits	No hits	No hits	POW15514.1 hypothetical protein PSTT_02116 [Puccinia striiformis]	I1RDG6#PHI:1555#GzMyb019#5518#Fusarium_graminearum#unaffected_pathogenicity	-	3NU7U : transporter	-	Non-apoplastic	Nucleus	noTP	cyto_nucl	Endoplasmic reticulum	Nucleus	NO	NO	NO	Not GPI-anchored (0.425)/F-88	No hits	CDD:230472 KOG2533, KOG2533, KOG2533, Permease of the major facilitator;	No hits	No hits	No hits	CDD:273326 TIGR00893, Probable_glucarate_transporter, D-galactonate transporter.;CDD:131385 TIGR02332, putative_4-hydroxyphenylacetate_permease, 4-hydroxyphenylacetate;	-	-	-
1798146	gene_20080	jgi|PhapaK8108|1798146|CE1798145_7809	NO	NO	NO	NO	YES	Secreted (non-classically predicted)	283	5	1.77	No hits	No hits	No hits	No hits	No hits	No hits	No hits	No hits	No hits	No hits	-	3NXTJ : Belongs to the MYST (SAS MOZ) family	-	Non-apoplastic	Nucleus	noTP	nucl	Nucleus	Nucleus	NO	NO	NO	Not GPI-anchored (0.640)/L-263	No hits	No hits	No hits	No hits	No hits	No hits	-	-	-
1840623	gene_19863	jgi|PhapaK8108|1840623|CE1840622_2583	NO	NO	NO	NO	YES	Secreted (non-classically predicted)	212	2	0.94	No hits	No hits	No hits	No hits	No hits	No hits	No hits	No hits	No hits	No hits	-	-	-	Non-apoplastic	Nucleus	noTP	nucl	Mitochondrion	Nucleus	NO	NO	NO	Not GPI-anchored (0.537)/C-190	No hits	No hits	No hits	No hits	No hits	No hits	-	-	-
1856222	gene_25461	jgi|PhapaK8108|1856222|CE1856221_3595	NO	NO	NO	NO	YES	Secreted (non-classically predicted)	178	3	1.69	No hits	No hits	No hits	No hits	No hits	No hits	No hits	No hits	No hits	No hits	-	-	-	Non-apoplastic	Nucleus	noTP	nucl	Nucleus	Nucleus	NO	NO	NO	Not GPI-anchored (0.302)/S-149	No hits	No hits	No hits	No hits	No hits	No hits	-	-	-
1863379	gene_14455	jgi|PhapaK8108|1863379|CE1863378_35	NO	NO	NO	NO	YES	Secreted (non-classically predicted)	170	1	0.59	No hits	No hits	No hits	No hits	No hits	No hits	No hits	No hits	No hits	No hits	-	-	-	Non-apoplastic	Nucleus	noTP	nucl	Endoplasmic reticulum	Nucleus	NO	NO	NO	Not GPI-anchored (0.396)/S-146	No hits	No hits	No hits	No hits	No hits	No hits	-	-	-
1863721	gene_14458	jgi|PhapaK8108|1863721|CE1863720_1215	NO	NO	NO	NO	YES	Secreted (non-classically predicted)	160	0	0	No hits	No hits	No hits	No hits	No hits	No hits	No hits	No hits	KAA1107112.1 hypothetical protein PGT21_002719 [Puccinia graminis f. sp. tritici]	No hits	-	3NWC2 : ubiquitin--protein ligase	-	Non-apoplastic	Nucleus	mTP	mito	Mitochondrion	Mitochondria	NO	NO	NO	Not GPI-anchored (0.101)/S-140	No hits	No hits	No hits	No hits	No hits	No hits	-	-	-
1872337	gene_20445	jgi|PhapaK8108|1872337|CE1872336_4008	NO	NO	NO	NO	YES	Secreted (non-classically predicted)	186	5	2.69	No hits	No hits	No hits	No hits	No hits	No hits	No hits	No hits	KAA1102148.1 Sister chromatid cohesion protein 2, variant 2 [Puccinia graminis	No hits	-	3NVI7 : sister chromatid cohesion, protein	-	Non-apoplastic	Nucleus	noTP	mito	Mitochondrion	Mitochondria	NO	NO	NO	Not GPI-anchored (0.176)/F-163	No hits	No hits	No hits	No hits	No hits	No hits	-	-	-
1872373	gene_20446	jgi|PhapaK8108|1872373|CE1872372_1426	NO	NO	NO	NO	YES	Secreted (non-classically predicted)	109	3	2.75	No hits	No hits	No hits	No hits	No hits	No hits	No hits	No hits	OAV95111.1 hypothetical protein PTTG_26763 [Puccinia triticina 1-1 BBBD	No hits	-	3NVI7 : sister chromatid cohesion, protein	-	Non-apoplastic	Nucleus	noTP	mito	Mitochondrion	Mitochondria	NO	NO	NO	Not GPI-anchored (0.425)/E-88	No hits	CDD:228966 KOG1020, KOG1020, KOG1020, Sister chromatid cohesion protein;	No hits	No hits	No hits	No hits	-	-	-
1875507	gene_28706	jgi|PhapaK8108|1875507|CE1875506_1435	YES	YES	NO	NO	YES	Secreted (classically predicted)	119	0	0	de_novo_4578	No hits	No hits	No hits	No hits	No hits	No hits	No hits	No hits	No hits	-	-	-	Non-apoplastic	Nucleus	SP	mito	Extracellular	Not classified	NO	NO	NO	Not GPI-anchored (0.507)/I-95	No hits	No hits	No hits	No hits	No hits	No hits	YES	NO	YES
1888846	gene_10644	jgi|PhapaK8108|1888846|CE1888845_4766	NO	NO	NO	NO	YES	Secreted (non-classically predicted)	196	6	3.06	No hits	No hits	No hits	No hits	No hits	No hits	No hits	No hits	No hits	No hits	-	-	-	Non-apoplastic	Nucleus	noTP	cyto_nucl	Cytoplasm	Nucleus	181-183	NO	NO	Not GPI-anchored (0.606)/N-170	No hits	No hits	No hits	No hits	No hits	No hits	-	-	-
1895003	gene_25942	jgi|PhapaK8108|1895003|CE1895002_2027	YES	NO	NO	NO	NO	Secreted (classically predicted)	327	4	1.22	No hits	No hits	No hits	No hits	No hits	gi|156049671|ref|XP_001590802| Putative uncharacterized protein	No hits	sid|73971|pid|73971|hfid|107|sfid|1|gb|WP_006345190.1|taxonID|83656|Streptomycestsukubensis	KAA1083523.1 hypothetical protein PGTUg99_035598 [Puccinia graminis f. sp.	No hits	-	3NZ2A : Lipase b precursor	-	Non-apoplastic	Cloroplast	SP	plas	Extracellular	Not classified	NO	NO	NO	Not GPI-anchored (0.052)/S-298	No hits	No hits	No hits	No hits	No hits	No hits	NO	NO	NO
1900548	gene_22497	jgi|PhapaK8108|1900548|CE1900547_12004	NO	YES	NO	NO	NO	Secreted (classically predicted)	1112	13	1.17	No hits	No hits	No hits	No hits	No hits	No hits	No hits	No hits	KAA1107112.1 hypothetical protein PGT21_002719 [Puccinia graminis f. sp. tritici]	No hits	-	3NWC2 : ubiquitin--protein ligase	PF06012(IPR010309);PF06025(IPR010314);	Non-apoplastic	Nucleus	noTP	plas	Cytoplasm	Not classified	NO	NO	NO	Not GPI-anchored (0.176)/D-1086	No hits	No hits	CDD:368710 pfam06025, DUF913, Domain of Unknown Function (DUF913). Members;CDD:368705 pfam06012, DUF908, Domain of Unknown Function (DUF908).;	No hits	No hits	No hits	NO	NO	NO
1904603	gene_23916	jgi|PhapaK8108|1904603|CE1904602_3340	NO	NO	NO	NO	YES	Secreted (non-classically predicted)	166	2	1.2	No hits	No hits	No hits	No hits	No hits	No hits	No hits	No hits	No hits	No hits	-	-	-	Non-apoplastic	Nucleus	noTP	nucl	Nucleus	Nucleus	NO	NO	NO	Not GPI-anchored (0.373)/C-135	No hits	No hits	No hits	No hits	No hits	No hits	-	-	-
1913830	gene_21337	jgi|PhapaK8108|1913830|CE1913829_4606	YES	YES	NO	NO	YES	Secreted (classically predicted)	172	5	2.91	No hits	No hits	No hits	No hits	No hits	No hits	No hits	No hits	KAA6412987.1 hypothetical protein FRX48_02730 [Lasallia pustulata]	No hits	-	-	-	Apoplastic	Nucleus	SP	extr	Extracellular	Extracellular	NO	NO	NO	Not GPI-anchored (0.537)/F-150	No hits	No hits	No hits	No hits	No hits	No hits	YES	NO	YES
1918561	gene_14641	jgi|PhapaK8108|1918561|CE1918560_7469	NO	NO	NO	NO	YES	Secreted (non-classically predicted)	188	0	0	de_novo_2861	No hits	No hits	No hits	No hits	gi|170099716|ref|XP_001881076| Predicted protein [Laccaria bicolor	No hits	No hits	XP_007409003.1 uncharacterized protein MELLADRAFT_71659 [Melampsora larici-populina	Q4WNM3#PHI:2552#NOP4#746128#Aspergillus_fumigatus#lethal	-	3P3AV : Glycine-rich RNA-binding protein	PF00076(IPR000504);	Non-apoplastic	Nucleus	noTP	nucl	Nucleus	Nucleus	NO	NO	NO	Probable (0.996)/T-165	CDD:223796 COG0724, COG0724, RNA-binding proteins (RRM domain) [General;CDD:227502 COG5175, MOT2, Transcriptional repressor [Transcription].;	CDD:228099 KOG0149, KOG0149, KOG0149, Predicted RNA-binding protein SEB4;CDD:232134 KOG4205, KOG4205, KOG4205, RNA-binding protein musashi/mRNA cleavage;CDD:228098 KOG0148, KOG0148, KOG0148, Apoptosis-promoting RNA-binding protein;CDD:228059 KOG0108, KOG0108, KOG0108, mRNA cleavage and polyadenylation;CDD:228062 KOG0111, KOG0111, KOG0111, Cyclophilin-type peptidyl-prolyl cis-trans;CDD:228077 KOG0…	CDD:333819 pfam00076, RRM_1, RNA recognition motif. (a.k.a. RRM, RBD, or;	CDD:178680 PLN03134, PLN03134, glycine-rich RNA-binding protein 4; Provisional.;	CDD:214636 smart00360, RRM, RNA recognition motif.;	CDD:273721 TIGR01622, transcription_coactivator_CAPER, splicing factor,;CDD:130689 TIGR01628, Polyadenylate-binding_protein_3, polyadenylate binding;CDD:273740 TIGR01659, Protein_sex-lethal, sex-lethal family splicing factor.;CDD:273741 TIGR01661, ELAV-like_protein_4, ELAV/HuD family splicing factor.;CDD:273727 TIGR01642, Splicing_factor_U2AF_59_kDa_subunit, U2 snRNP auxilliary;CDD:130706 TIGR016…	-	-	-
1922817	gene_7038	jgi|PhapaK8108|1922817|CE1922816_1199	NO	NO	NO	NO	YES	Secreted (non-classically predicted)	225	3	1.33	No hits	No hits	No hits	No hits	No hits	No hits	No hits	No hits	KNZ46217.1 dynein heavy chain 1, cytosolic, partial [Puccinia sorghi]	No hits	-	3NVTS : dynein heavy chain	PF12774(IPR035699);	Non-apoplastic	Nucleus	noTP	cyto	Cytoplasm	Cytoplasm	NO	NO	NO	Not GPI-anchored (0.010)/C-202	No hits	No hits	CDD:372306 pfam12774, AAA_6, Hydrolytic ATP binding site of dynein motor;CDD:369852 pfam08393, DHC_N2, Dynein heavy chain, N-terminal region 2.;	No hits	No hits	No hits	-	-	-
1929194	gene_28139	jgi|PhapaK8108|1929194|CE1929193_1447	YES	YES	NO	NO	YES	Secreted (classically predicted)	119	0	0	de_novo_4578	No hits	No hits	No hits	No hits	No hits	No hits	No hits	No hits	No hits	-	-	-	Non-apoplastic	Nucleus	SP	mito	Extracellular	Not classified	NO	NO	NO	Not GPI-anchored (0.507)/I-95	No hits	No hits	No hits	No hits	No hits	No hits	YES	NO	YES
1929273	gene_23005	jgi|PhapaK8108|1929273|CE1929272_6583	YES	NO	NO	NO	NO	Secreted (classically predicted)	186	4	2.15	No hits	No hits	No hits	No hits	No hits	gi|67525705|ref|XP_660914| Putative uncharacterized protein [Emericella	No hits	No hits	PLW28770.1 hypothetical protein PCASD_20800 [Puccinia coronata var. avenae	No hits	-	3P5N3 : extracellular conserved serine-rich protein	PF10342(IPR018466);	Apoplastic	Nucleus	SP	extr	Cell membrane	Not classified	NO	NO	NO	High probable (1.000)/E-163	No hits	No hits	CDD:370992 pfam10342, GPI-anchored, Ser-Thr-rich glycosyl-phosphatidyl-inositol-anchored;	No hits	No hits	No hits	NO	NO	NO
1931835	gene_10566	jgi|PhapaK8108|1931835|CE1931834_266	NO	NO	NO	NO	YES	Secreted (non-classically predicted)	163	2	1.23	No hits	No hits	No hits	No hits	No hits	No hits	No hits	No hits	OAV88066.1 hypothetical protein PTTG_29170 [Puccinia triticina 1-1 BBBD	No hits	-	3NWC2 : ubiquitin--protein ligase	-	Non-apoplastic	Nucleus	noTP	cyto	Nucleus	Nucleus	NO	NO	NO	Not GPI-anchored (0.046)/L-140	No hits	No hits	No hits	No hits	No hits	No hits	-	-	-
1933005	gene_16444	jgi|PhapaK8108|1933005|CE1933004_3843	YES	NO	NO	NO	YES	Secreted (classically predicted)	168	11	6.55	No hits	No hits	No hits	No hits	No hits	No hits	No hits	No hits	No hits	No hits	-	-	-	Non-apoplastic	Nucleus	SP	E.R.	Extracellular	Not classified	63-65	NO	123-125	Not GPI-anchored (0.425)/Q-148	No hits	No hits	No hits	No hits	No hits	No hits	YES	NO	YES
1935099	gene_11494	jgi|PhapaK8108|1935099|CE1935098_65	NO	NO	NO	NO	YES	Secreted (non-classically predicted)	61	1	1.64	No hits	No hits	No hits	No hits	No hits	No hits	No hits	No hits	KNZ63594.1 dynein heavy chain 1, cytosolic, partial [Puccinia sorghi]	No hits	-	3NVTS : dynein heavy chain	-	Non-apoplastic	Nucleus	noTP	nucl	Mitochondrion	Nucleus	NO	NO	NO	Not GPI-anchored (0.063)/N-35	No hits	No hits	No hits	No hits	No hits	No hits	-	-	-
1937808	gene_16277	jgi|PhapaK8108|1937808|CE1937807_3293	YES	YES	NO	NO	YES	Secreted (classically predicted)	135	13	9.63	No hits	No hits	No hits	No hits	No hits	No hits	No hits	No hits	No hits	No hits	-	-	-	Non-apoplastic	Nucleus	SP	mito	Extracellular	Not classified	133-135	NO	5-7;124-126	Not GPI-anchored (0.871)/D-113	No hits	No hits	No hits	No hits	No hits	No hits	YES	NO	YES
1937971	gene_16278	jgi|PhapaK8108|1937971|CE1937970_2609	YES	YES	NO	NO	YES	Secreted (classically predicted)	192	13	6.77	No hits	Seq15122-14dai	No hits	No hits	No hits	No hits	ALL40660.1 secreted protein [Phakopsora pachyrhizi]	No hits	No hits	No hits	-	-	-	Apoplastic	Cloroplast; Nucleus	SP	mito	Extracellular	Not classified	NO	NO	175-177	Not GPI-anchored (0.452)/S-172	No hits	No hits	No hits	No hits	No hits	No hits	YES	NO	YES
1945175	gene_13381	jgi|PhapaK8108|1945175|CE1945174_5802	NO	NO	NO	NO	YES	Secreted (non-classically predicted)	125	11	8.8	de_novo_3939	No hits	No hits	No hits	No hits	No hits	ALL41417.1 secreted protein [Phakopsora pachyrhizi]	No hits	PLW17003.1 hypothetical protein PCANC_11377 [Puccinia coronata var. avenae	No hits	-	-	-	Apoplastic	Nucleus	noTP	mito	Extracellular	Not classified	106-108	NO	NO	Not GPI-anchored (0.280)/T-105	No hits	No hits	No hits	No hits	No hits	No hits	-	-	-
1956764	gene_22081	jgi|PhapaK8108|1956764|CE1956763_925	YES	YES	NO	NO	NO	Secreted (classically predicted)	74	2	2.7	No hits	Seq15122-14dai	No hits	No hits	No hits	No hits	No hits	No hits	No hits	No hits	-	-	-	Non-apoplastic	Nucleus	SP	plas	Extracellular	Not classified	NO	NO	NO	Not GPI-anchored (0.145)/E-49	No hits	No hits	No hits	No hits	No hits	No hits	YES	NO	NO
1965964	gene_22427	jgi|PhapaK8108|1965964|CE1965963_49	YES	YES	NO	NO	YES	Secreted (classically predicted)	151	0	0	No hits	No hits	No hits	No hits	No hits	No hits	No hits	No hits	No hits	No hits	-	-	-	Non-apoplastic	Nucleus	SP	nucl	Extracellular	Nucleus	NO	NO	NO	Not GPI-anchored (0.537)/Q-130	No hits	No hits	No hits	No hits	No hits	No hits	NO	NO	YES
1970104	gene_26115	jgi|PhapaK8108|1970104|CE1970103_1566	YES	YES	NO	NO	YES	Secreted (classically predicted)	219	0	0	de_novo_1746	No hits	No hits	No hits	No hits	gi|46111469|ref|XP_382792	No hits	sid|97921|pid|97921|hfid|23|sfid|5|gb|OQE15928.1|taxonID|303698|Penicilliumsteckii	EUC55268.1 alpha/beta hydrolase fold protein [Rhizoctonia solani AG-3 Rhs1AP]	No hits	-	3P10E : Alpha beta hydrolase	PF00561(IPR000073);	Apoplastic	Nucleus	SP	extr	Extracellular	Extracellular	NO	NO	NO	Not GPI-anchored (0.145)/A-196	CDD:223669 COG0596, MhpC, Predicted hydrolases or acyltransferases (alpha/beta;	CDD:232108 KOG4178, KOG4178, KOG4178, Soluble epoxide hydrolase [Lipid transport;CDD:230923 KOG2984, KOG2984, KOG2984, Predicted hydrolase [General function;	CDD:366166 pfam00561, Abhydrolase_1, alpha/beta hydrolase fold. This catalytic;CDD:378924 pfam12697, Abhydrolase_6, Alpha/beta hydrolase family. This;	CDD:184875 PRK14875, PRK14875, acetoin dehydrogenase E2 subunit dihydrolipoyllysine-residue;CDD:182637 PRK10673, PRK10673, esterase.;	No hits	CDD:131480 TIGR02427, b-ketoadipate_enol-lactone_hydrolase, 3-oxoadipate;CDD:211851 TIGR03611, RutD, pyrimidine utilization protein D. This protein;CDD:274729 TIGR03695, menH_SHCHC, 2-succinyl-6-hydroxy-2,4-cyclohexadiene-1-carboxylate;CDD:132386 TIGR03343, 2-hydroxy-6-oxo-6-phenylhexa-24-dienoate_hydrolase,;CDD:132100 TIGR03056, bchO_mg_che_rel, putative magnesium chelatase accessory;CDD:130316 …	NO	NO	YES
1979133	gene_23275	jgi|PhapaK8108|1979133|CE1979132_1117	YES	YES	NO	NO	YES	Secreted (classically predicted)	119	5	4.2	No hits	No hits	No hits	No hits	No hits	No hits	No hits	No hits	No hits	No hits	-	-	-	Non-apoplastic	Nucleus	SP	extr	Extracellular	Extracellular	NO	NO	NO	Not GPI-anchored (0.712)/I-94	No hits	No hits	No hits	No hits	No hits	No hits	YES	NO	YES
1986493	gene_19274	jgi|PhapaK8108|1986493|CE1986492_6740	NO	NO	NO	NO	YES	Secreted (non-classically predicted)	159	4	2.52	No hits	No hits	No hits	No hits	No hits	No hits	No hits	No hits	PLW21583.1 hypothetical protein PCANC_03990 [Puccinia coronata var. avenae	No hits	-	3Q3MI : Nuclear pore complex protein	-	Non-apoplastic	Cloroplast; Nucleus	noTP	nucl	Plastid	Nucleus	NO	24-26	NO	Not GPI-anchored (0.032)/R-134	No hits	No hits	No hits	No hits	No hits	No hits	-	-	-
1991892	gene_22652	jgi|PhapaK8108|1991892|CE1991891_8630	NO	NO	NO	NO	YES	Secreted (non-classically predicted)	231	1	0.43	No hits	No hits	No hits	No hits	No hits	No hits	No hits	No hits	XP_007416470.1 uncharacterized protein MELLADRAFT_79292 [Melampsora larici-populina	I1S018#PHI:1689#GzZC004#5518#Fusarium_graminearum#unaffected_pathogenicity	-	3NYPZ : Transcription factor	-	Non-apoplastic	Nucleus	mTP	mito	Mitochondrion	Mitochondria	NO	NO	NO	Not GPI-anchored (0.748)/M-209	No hits	No hits	No hits	No hits	No hits	No hits	-	-	-
1993787	gene_13823	jgi|PhapaK8108|1993787|CE1993786_2228	YES	NO	NO	NO	NO	Secreted (classically predicted)	196	4	2.04	No hits	No hits	No hits	No hits	No hits	No hits	No hits	No hits	KNE91905.1 hypothetical protein PSTG_14701 [Puccinia striiformis f. sp.	No hits	-	-	-	Non-apoplastic	Nucleus	noTP	plas	Endoplasmic reticulum	Not classified	NO	NO	NO	Not GPI-anchored (0.193)/K-165	No hits	No hits	No hits	No hits	No hits	No hits	NO	NO	NO
1995012	gene_22241	jgi|PhapaK8108|1995012|CE1995011_426	NO	NO	NO	NO	YES	Secreted (non-classically predicted)	70	2	2.86	No hits	No hits	No hits	No hits	No hits	No hits	No hits	No hits	POW09971.1 hypothetical protein PSTT_06417 [Puccinia striiformis]	Q4WX65#PHI:2540#IPP1#746128#Aspergillus_fumigatus#lethal	-	3NUSR : Inorganic pyrophosphatase	PF00719(IPR008162);	Non-apoplastic	Nucleus	noTP	mito	Mitochondrion	Mitochondria	NO	NO	NO	Not GPI-anchored (0.211)/H-50	No hits	CDD:229567 KOG1626, KOG1626, KOG1626, Inorganic pyrophosphatase/Nucleosome;	CDD:376376 pfam00719, Pyrophosphatase, Inorganic pyrophosphatase.;	CDD:178309 PLN02707, PLN02707, Soluble inorganic pyrophosphatase.;	No hits	No hits	-	-	-
1996500	gene_23572	jgi|PhapaK8108|1996500|CE1996499_11207	NO	NO	NO	NO	YES	Secreted (non-classically predicted)	236	0	0	de_novo_725	No hits	No hits	No hits	No hits	gi|46110339|ref|XP_382227	No hits	No hits	XP_003323191.2 Fe-Mn family superoxide dismutase [Puccinia graminis f. sp. tritici	Q6TDT0#PHI:420#SOD2#552467#Cryptococcus_gattii_vgiii#loss_of_pathogenicity	-	3NZG9 : Destroys radicals which are normally produced within the cells and which are toxic to biological systems	PF02777(IPR019832);PF00081(IPR019831);	Non-apoplastic	Nucleus	mTP	mito	Mitochondrion	Mitochondria	NO	NO	NO	Not GPI-anchored (0.572)/G-211	CDD:223678 COG0605, SodA, Superoxide dismutase [Inorganic ion transport;	CDD:228822 KOG0876, KOG0876, KOG0876, Manganese superoxide dismutase [Inorganic;	CDD:376926 pfam02777, Sod_Fe_C, Iron/manganese superoxide dismutases, C-terminal;CDD:365858 pfam00081, Sod_Fe_N, Iron/manganese superoxide dismutases, alpha-hairpin;	CDD:215262 PLN02471, PLN02471, superoxide dismutase [Mn].;CDD:182843 PRK10925, PRK10925, superoxide dismutase [Mn].;CDD:166263 PLN02622, PLN02622, iron superoxide dismutase.;CDD:182534 PRK10543, PRK10543, superoxide dismutase [Fe].;CDD:215369 PLN02685, PLN02685, iron superoxide dismutase.;CDD:177838 PLN02184, PLN02184, superoxide dismutase [Fe].;CDD:185432 PTZ00078, PTZ00078, Superoxide dismutase…	No hits	No hits	-	-	-
2001587	gene_19668	jgi|PhapaK8108|2001587|CE2001586_69	YES	NO	NO	NO	YES	Secreted (classically predicted)	208	4	1.92	No hits	No hits	No hits	No hits	No hits	No hits	No hits	No hits	No hits	No hits	-	-	-	Non-apoplastic	Nucleus	noTP	mito	Golgi apparatus	Not classified	NO	NO	195-197	Not GPI-anchored (0.396)/I-183	No hits	No hits	No hits	No hits	No hits	No hits	NO	NO	YES
2001939	gene_26021	jgi|PhapaK8108|2001939|CE2001938_4408	YES	YES	NO	NO	NO	Secreted (classically predicted)	369	3	0.81	No hits	No hits	No hits	No hits	No hits	No hits	No hits	No hits	No hits	No hits	-	-	-	Non-apoplastic	Nucleus	SP	nucl	Endoplasmic reticulum	Nucleus	NO	NO	NO	Not GPI-anchored (0.748)/D-349	No hits	No hits	No hits	No hits	No hits	No hits	NO	NO	NO
2027105	gene_20010	jgi|PhapaK8108|2027105|CE2027104_508	YES	YES	NO	NO	YES	Secreted (classically predicted)	129	0	0	No hits	No hits	No hits	No hits	No hits	No hits	No hits	No hits	No hits	No hits	-	-	-	Non-apoplastic	Cloroplast; Nucleus	SP	mito	Extracellular	Not classified	NO	NO	NO	Not GPI-anchored (0.909)/S-104	No hits	No hits	No hits	No hits	No hits	No hits	YES	NO	YES
2036453	gene_14741	jgi|PhapaK8108|2036453|CE2036452_1527	YES	YES	NO	NO	NO	Secreted (classically predicted)	617	3	0.49	No hits	Seq2345-10dai-DAI	No hits	No hits	No hits	No hits	No hits	No hits	No hits	No hits	-	-	-	Non-apoplastic	Nucleus	SP	extr	Extracellular	Extracellular	NO	NO	NO	Not GPI-anchored (0.101)/Y-592	No hits	No hits	No hits	No hits	No hits	No hits	YES	NO	NO
2039490	gene_16084	jgi|PhapaK8108|2039490|CE2039489_5661	NO	NO	NO	NO	YES	Secreted (non-classically predicted)	179	4	2.23	No hits	No hits	No hits	No hits	No hits	No hits	No hits	No hits	PLW38749.1 hypothetical protein PCANC_19296 [Puccinia coronata var. avenae	No hits	-	-	-	Non-apoplastic	Nucleus	noTP	mito	Mitochondrion	Mitochondria	NO	NO	NO	Not GPI-anchored (0.133)/S-148	No hits	No hits	No hits	No hits	No hits	No hits	-	-	-
2046133	gene_25923	jgi|PhapaK8108|2046133|CE2046132_60	NO	NO	NO	NO	YES	Secreted (non-classically predicted)	68	4	5.88	No hits	No hits	No hits	No hits	No hits	No hits	No hits	No hits	No hits	No hits	-	-	-	Non-apoplastic	Nucleus	noTP	plas	Golgi apparatus	Not classified	NO	NO	NO	Not GPI-anchored (0.081)/N-40	No hits	No hits	No hits	No hits	No hits	No hits	-	-	-
2046187	gene_15170	jgi|PhapaK8108|2046187|CE2046186_6167	NO	NO	NO	NO	YES	Secreted (non-classically predicted)	65	0	0	No hits	No hits	No hits	No hits	No hits	No hits	No hits	No hits	KAA1112496.1 snoRNP complex protein [Puccinia graminis f. sp. tritici]	No hits	-	3P6R9 : H aca ribonucleoprotein complex subunit 3	PF04135(IPR007264);	Non-apoplastic	Nucleus	noTP	nucl	Nucleus	Nucleus	NO	NO	NO	Not GPI-anchored (0.028)/F-42	CDD:225169 COG2260, COG2260, Predicted Zn-ribbon RNA-binding protein [Translation,;	CDD:231441 KOG3503, KOG3503, KOG3503, H/ACA snoRNP complex, subunit NOP10;	CDD:377228 pfam04135, Nop10p, Nucleolar RNA-binding protein, Nop10p family.;	CDD:237287 PRK13130, PRK13130, RNA-protein complex protein Nop10.;	No hits	No hits	-	-	-
2061929	gene_24154	jgi|PhapaK8108|2061929|CE2061928_12046	YES	NO	NO	NO	YES	Secreted (classically predicted)	118	0	0	No hits	No hits	No hits	No hits	No hits	No hits	No hits	No hits	XP_007414943.1 uncharacterized protein MELLADRAFT_117708 [Melampsora larici-populina	No hits	-	3P52B	-	Non-apoplastic	Nucleus	mTP	cyto	Mitochondrion	Mitochondria	NO	NO	NO	Not GPI-anchored (0.396)/S-93	No hits	No hits	No hits	No hits	No hits	No hits	NO	NO	YES
2067372	gene_20626	jgi|PhapaK8108|2067372|CE2067371_801	YES	YES	NO	NO	YES	Secreted (classically predicted)	164	1	0.61	No hits	No hits	No hits	No hits	No hits	No hits	No hits	No hits	No hits	No hits	-	-	-	Non-apoplastic	Nucleus	SP	E.R.	Extracellular	Not classified	NO	NO	NO	Not GPI-anchored (0.211)/Q-143	No hits	No hits	No hits	No hits	No hits	No hits	YES	NO	YES
2071103	gene_29240	jgi|PhapaK8108|2071103|CE2071102_3510	YES	NO	NO	NO	YES	Secreted (classically predicted)	196	5	2.55	No hits	No hits	No hits	No hits	No hits	No hits	No hits	No hits	No hits	No hits	-	-	-	Non-apoplastic	Nucleus	SP	plas	Cell membrane	Not classified	NO	NO	NO	Not GPI-anchored (0.784)/N-174	No hits	No hits	No hits	No hits	No hits	No hits	YES	NO	YES
2073107	gene_28018	jgi|PhapaK8108|2073107|CE2073106_2215	YES	YES	NO	NO	YES	Secreted (classically predicted)	155	8	5.16	No hits	No hits	No hits	No hits	No hits	gi|261190022|ref|XP_002621421| Mold-specific protein [Ajellomyces	ALL41055.1 secreted protein [Phakopsora pachyrhizi]	No hits	No hits	No hits	-	3P8JD : CFEM domain	PF05730(IPR008427);	Apoplastic	Nucleus	SP	extr	Extracellular	Extracellular	NO	NO	NO	Not GPI-anchored (0.507)/N-134	No hits	No hits	CDD:368583 pfam05730, CFEM, CFEM domain. This fungal specific cysteine;	No hits	CDD:128986 smart00747, CFEM, eight cysteine-containing domain present in;	No hits	NO	YES	YES
2075324	gene_27570	jgi|PhapaK8108|2075324|CE2075323_417	YES	YES	NO	NO	NO	Secreted (classically predicted)	647	6	0.93	No hits	No hits	No hits	No hits	No hits	No hits	No hits	No hits	No hits	No hits	-	-	-	Non-apoplastic	Nucleus	SP	nucl	Endoplasmic reticulum	Nucleus	NO	NO	NO	Not GPI-anchored (0.606)/P-625	No hits	No hits	No hits	No hits	No hits	No hits	NO	NO	NO
2077807	gene_23800	jgi|PhapaK8108|2077807|CE2077806_4965	YES	YES	NO	NO	NO	Secreted (classically predicted)	415	1	0.24	de_novo_4961	No hits	No hits	No hits	No hits	No hits	No hits	No hits	No hits	No hits	-	-	-	Non-apoplastic	Nucleus	SP	E.R.	Endoplasmic reticulum	Endoplasmatic Reticulum	NO	NO	NO	Not GPI-anchored (0.302)/V-393	No hits	No hits	No hits	No hits	No hits	No hits	NO	NO	NO
2091594	gene_11374	jgi|PhapaK8108|2091594|CE2091593_122	NO	NO	NO	NO	YES	Secreted (non-classically predicted)	129	1	0.78	No hits	No hits	No hits	No hits	No hits	No hits	No hits	No hits	KNZ46217.1 dynein heavy chain 1, cytosolic, partial [Puccinia sorghi]	No hits	-	3NVTS : dynein heavy chain	PF12774(IPR035699);	Non-apoplastic	Nucleus	noTP	extr	Mitochondrion	Not classified	NO	NO	NO	Not GPI-anchored (0.001)/C-106	No hits	No hits	CDD:372306 pfam12774, AAA_6, Hydrolytic ATP binding site of dynein motor;	No hits	No hits	No hits	-	-	-
2126116	gene_26727	jgi|PhapaK8108|2126116|CE2126115_779	YES	YES	NO	NO	YES	Secreted (classically predicted)	134	6	4.48	No hits	No hits	No hits	No hits	No hits	No hits	No hits	No hits	No hits	No hits	-	-	-	Non-apoplastic	Nucleus	SP	extr	Extracellular	Extracellular	44382	NO	NO	Not GPI-anchored (0.452)/Y-109	No hits	No hits	No hits	No hits	No hits	No hits	YES	NO	YES
2126528	gene_26182	jgi|PhapaK8108|2126528|CE2126527_3646	NO	NO	NO	NO	YES	Secreted (non-classically predicted)	110	2	1.82	No hits	No hits	No hits	No hits	No hits	No hits	No hits	No hits	AIC33812.1 hypothetical protein [Puccinia cf. psidii AE-2014]	No hits	-	3NTY4 : YdiU domain protein	PF02696(IPR003846);	Apoplastic	Nucleus	noTP	cyto	Mitochondrion	Not classified	NO	NO	NO	Not GPI-anchored (0.063)/M-90	CDD:223474 COG0397, COG0397, Uncharacterized conserved protein [Function;	CDD:230481 KOG2542, KOG2542, KOG2542, Uncharacterized conserved protein;	CDD:367144 pfam02696, UPF0061, Uncharacterized ACR, YdiU/UPF0061 family.;	CDD:234583 PRK00029, PRK00029, YdiU family protein.;	No hits	No hits	-	-	-
2142539	gene_29076	jgi|PhapaK8108|2142539|CE2142538_8218	YES	YES	NO	NO	NO	Secreted (classically predicted)	464	1	0.22	No hits	No hits	No hits	No hits	No hits	gi|46139667|ref|XP_391524	No hits	No hits	KAA1083247.1 hypothetical protein PGTUg99_018307 [Puccinia graminis f. sp.	No hits	-	3P5U8 : isomerase YbhE	PF10282(IPR019405);	Non-apoplastic	Cloroplast; Nucleus	SP	extr	Extracellular	Extracellular	NO	NO	NO	Not GPI-anchored (0.640)/S-443	CDD:225333 COG2706, COG2706, 3-carboxymuconate cyclase [Carbohydrate transport;CDD:225926 COG3391, COG3391, Uncharacterized conserved protein [Function;	No hits	CDD:378416 pfam10282, Lactonase, Lactonase, 7-bladed beta-propeller. This;	No hits	No hits	No hits	NO	YES	NO
2149923	gene_15723	jgi|PhapaK8108|2149923|CE2149922_49	YES	YES	NO	NO	YES	Secreted (classically predicted)	151	0	0	No hits	No hits	No hits	No hits	No hits	No hits	No hits	No hits	No hits	No hits	-	-	-	Non-apoplastic	Nucleus	SP	E.R.	Extracellular	Not classified	NO	NO	NO	Not GPI-anchored (0.507)/Q-130	No hits	No hits	No hits	No hits	No hits	No hits	YES	NO	YES
2150335	gene_22664	jgi|PhapaK8108|2150335|CE2150334_6201	YES	NO	NO	NO	YES	Secreted (classically predicted)	175	2	1.14	No hits	No hits	No hits	No hits	No hits	No hits	No hits	No hits	KAA1072587.1 hypothetical protein PGTUg99_021571 [Puccinia graminis f. sp.	No hits	-	-	-	Non-apoplastic	Nucleus	noTP	mito	Extracellular	Not classified	167-169	136-138	NO	Not GPI-anchored (0.373)/V-154	No hits	No hits	No hits	No hits	No hits	No hits	NO	NO	YES
2151008	gene_13422	jgi|PhapaK8108|2151008|CE2151007_11950	NO	YES	NO	NO	YES	Secreted (classically predicted)	231	2	0.87	No hits	No hits	No hits	No hits	No hits	gi|145241964|ref|XP_001393628| Similarity to hypothetical serine-rich	No hits	No hits	OAV90761.1 hypothetical protein PTTG_09999 [Puccinia triticina 1-1 BBBD	No hits	-	3P5N3 : extracellular conserved serine-rich protein	-	Apoplastic	Nucleus	noTP	plas	Endoplasmic reticulum	Not classified	NO	NO	NO	Weakly probable (0.991)/S-206	No hits	No hits	CDD:370992 pfam10342, GPI-anchored, Ser-Thr-rich glycosyl-phosphatidyl-inositol-anchored;	No hits	No hits	No hits	NO	YES	YES
2151831	gene_16767	jgi|PhapaK8108|2151831|CE2151830_9338	YES	YES	NO	NO	NO	Secreted (classically predicted)	436	1	0.23	No hits	No hits	No hits	No hits	No hits	gi|46139667|ref|XP_391524	No hits	No hits	KAA1083247.1 hypothetical protein PGTUg99_018307 [Puccinia graminis f. sp.	No hits	-	3P5U8 : isomerase YbhE	PF10282(IPR019405);	Non-apoplastic	Cloroplast; Nucleus	SP	extr	Extracellular	Extracellular	NO	NO	NO	Not GPI-anchored (0.677)/G-412	CDD:225333 COG2706, COG2706, 3-carboxymuconate cyclase [Carbohydrate transport;CDD:225926 COG3391, COG3391, Uncharacterized conserved protein [Function;	No hits	CDD:378416 pfam10282, Lactonase, Lactonase, 7-bladed beta-propeller. This;	No hits	No hits	No hits	NO	YES	NO
2158566	gene_27218	jgi|PhapaK8108|2158566|CE2158565_2508	NO	NO	NO	NO	YES	Secreted (non-classically predicted)	205	2	0.98	No hits	No hits	No hits	No hits	No hits	No hits	No hits	No hits	No hits	No hits	-	-	-	Non-apoplastic	Nucleus	noTP	nucl	Cytoplasm	Nucleus	NO	NO	NO	Not GPI-anchored (0.058)/I-182	No hits	No hits	No hits	No hits	No hits	No hits	-	-	-
2166624	gene_26904	jgi|PhapaK8108|2166624|CE2166623_6198	YES	NO	NO	NO	YES	Secreted (classically predicted)	175	2	1.14	No hits	No hits	No hits	No hits	No hits	No hits	No hits	No hits	KAA1072587.1 hypothetical protein PGTUg99_021571 [Puccinia graminis f. sp.	No hits	-	-	-	Non-apoplastic	Nucleus	noTP	mito	Extracellular	Not classified	167-169	136-138	NO	Not GPI-anchored (0.373)/V-154	No hits	No hits	No hits	No hits	No hits	No hits	NO	NO	YES
2168968	gene_29044	jgi|PhapaK8108|2168968|CE2168967_11196	NO	NO	NO	NO	YES	Secreted (non-classically predicted)	236	0	0	de_novo_725	No hits	No hits	No hits	No hits	gi|46110339|ref|XP_382227	No hits	No hits	XP_003323191.2 Fe-Mn family superoxide dismutase [Puccinia graminis f. sp. tritici	Q6TDT0#PHI:420#SOD2#552467#Cryptococcus_gattii_vgiii#loss_of_pathogenicity	-	3NZG9 : Destroys radicals which are normally produced within the cells and which are toxic to biological systems	PF02777(IPR019832);PF00081(IPR019831);	Non-apoplastic	Nucleus	mTP	mito	Mitochondrion	Mitochondria	NO	NO	NO	Not GPI-anchored (0.572)/G-211	CDD:223678 COG0605, SodA, Superoxide dismutase [Inorganic ion transport;	CDD:228822 KOG0876, KOG0876, KOG0876, Manganese superoxide dismutase [Inorganic;	CDD:376926 pfam02777, Sod_Fe_C, Iron/manganese superoxide dismutases, C-terminal;CDD:365858 pfam00081, Sod_Fe_N, Iron/manganese superoxide dismutases, alpha-hairpin;	CDD:215262 PLN02471, PLN02471, superoxide dismutase [Mn].;CDD:182843 PRK10925, PRK10925, superoxide dismutase [Mn].;CDD:166263 PLN02622, PLN02622, iron superoxide dismutase.;CDD:182534 PRK10543, PRK10543, superoxide dismutase [Fe].;CDD:215369 PLN02685, PLN02685, iron superoxide dismutase.;CDD:177838 PLN02184, PLN02184, superoxide dismutase [Fe].;CDD:185432 PTZ00078, PTZ00078, Superoxide dismutase…	No hits	No hits	-	-	-
2172491	gene_18570	jgi|PhapaK8108|2172491|CE2172490_605	YES	YES	NO	NO	YES	Secreted (classically predicted)	162	4	2.47	No hits	No hits	No hits	No hits	No hits	gi|212536951|ref|XP_002148631| Putative uncharacterized protein	No hits	No hits	KAA1069582.1 hypothetical protein PGT21_028489 [Puccinia graminis f. sp. tritici]	No hits	-	3P4TY	-	Non-apoplastic	Nucleus	SP	cyto	Extracellular	Not classified	103-105	NO	NO	Not GPI-anchored (0.846)/N-137	No hits	No hits	No hits	No hits	No hits	No hits	NO	NO	YES
2172507	gene_18569	jgi|PhapaK8108|2172507|CE2172506_554	NO	NO	NO	NO	YES	Secreted (non-classically predicted)	131	5	3.82	No hits	No hits	No hits	No hits	No hits	gi|170099125|ref|XP_001880781| Predicted protein [Laccaria bicolor	No hits	No hits	KNE89920.1 hypothetical protein PSTG_16624 [Puccinia striiformis f. sp.	No hits	-	3P4TY	-	Non-apoplastic	Nucleus	noTP	nucl	Nucleus	Nucleus	NO	NO	79-81;127-129	Not GPI-anchored (0.507)/F-106	No hits	No hits	No hits	No hits	No hits	No hits	-	-	-
2176320	gene_24426	jgi|PhapaK8108|2176320|CE2176319_4387	NO	NO	NO	NO	YES	Secreted (non-classically predicted)	129	3	2.33	No hits	No hits	No hits	No hits	No hits	gi|170087056|ref|XP_001874751| Predicted protein [Laccaria bicolor	No hits	No hits	OAV96797.1 hypothetical protein PTTG_03553 [Puccinia triticina 1-1 BBBD	No hits	CBM48 - Carbohydrate-Binding Module Family 48 protein((fragment) splicing problem)	3NVKM : carbohydrate-binding module family 48 protein	PF16561(IPR032640);	Non-apoplastic	Nucleus	noTP	mito	Mitochondrion	Mitochondria	NO	NO	44414	Not GPI-anchored (0.325)/A-98	No hits	CDD:229557 KOG1616, KOG1616, KOG1616, Protein involved in Snf1 protein kinase;	CDD:374631 pfam16561, AMPK1_CBM, Glycogen recognition site of AMP-activated;	No hits	No hits	No hits	-	-	-
2180478	gene_18156	jgi|PhapaK8108|2180478|CE2180477_277	YES	YES	NO	NO	YES	Secreted (classically predicted)	226	7	3.1	No hits	No hits	No hits	No hits	No hits	No hits	No hits	No hits	No hits	No hits	-	-	-	Non-apoplastic	Nucleus	SP	extr	Extracellular	Extracellular	NO	NO	NO	Not GPI-anchored (0.537)/G-206	No hits	No hits	No hits	No hits	No hits	No hits	YES	NO	YES
2187688	gene_28237	jgi|PhapaK8108|2187688|CE2187687_6898	NO	NO	NO	NO	YES	Secreted (non-classically predicted)	109	0	0	No hits	No hits	No hits	No hits	No hits	No hits	No hits	No hits	XP_007408348.1 uncharacterized protein MELLADRAFT_52214 [Melampsora larici-populina	No hits	-	3P3X3 : 60S ribosomal protein	PF01248(IPR004038);	Non-apoplastic	Nucleus	noTP	mito	Cytoplasm	Not classified	NO	NO	NO	Not GPI-anchored (0.259)/N-78	CDD:224823 COG1911, RPL30, Ribosomal protein L30E [Translation, ribosomal;CDD:224277 COG1358, RPL8A, Ribosomal protein HS6-type (S12/L30/L7a) [Translation,;	CDD:230927 KOG2988, KOG2988, KOG2988, 60S ribosomal protein L30 [Translation,;	CDD:366537 pfam01248, Ribosomal_L7Ae, Ribosomal protein L7Ae/L30e/S12e/Gadd45;	CDD:185450 PTZ00106, PTZ00106, 60S ribosomal protein L30; Provisional.;CDD:179205 PRK01018, PRK01018, 50S ribosomal protein L30e; Reviewed.;	No hits	No hits	-	-	-
2193325	gene_2295	jgi|PhapaK8108|2193325|CE2193324_452	YES	NO	NO	NO	YES	Secreted (classically predicted)	108	0	0	No hits	No hits	No hits	No hits	No hits	No hits	No hits	No hits	No hits	No hits	-	3P5DB	-	Non-apoplastic	Cloroplast; Nucleus	SP	plas	Endoplasmic reticulum	Not classified	NO	NO	NO	Not GPI-anchored (0.964)/E-87	No hits	No hits	No hits	No hits	No hits	No hits	NO	NO	YES
2194594	gene_2306	jgi|PhapaK8108|2194594|CE2194593_4179	NO	NO	NO	NO	YES	Secreted (non-classically predicted)	96	4	4.17	No hits	No hits	No hits	No hits	No hits	No hits	No hits	No hits	PLW14891.1 hypothetical protein PCASD_19301 [Puccinia coronata var. avenae	No hits	-	3P8PF	-	Non-apoplastic	Nucleus	noTP	nucl	Mitochondrion	Nucleus	NO	NO	68-70	Not GPI-anchored (0.478)/D-75	No hits	No hits	No hits	No hits	No hits	No hits	-	-	-
2195491	gene_1086	jgi|PhapaK8108|2195491|CE2195490_819	YES	YES	NO	NO	YES	Secreted (classically predicted)	196	7	3.57	de_novo_4428	No hits	No hits	No hits	No hits	No hits	No hits	No hits	AMS24297.1 CSEP-26, partial [Phakopsora pachyrhizi]	No hits	-	-	-	Non-apoplastic	Nucleus	SP	extr	Mitochondrion	Not classified	44509	NO	124-126	Not GPI-anchored (0.606)/G-168	No hits	No hits	No hits	No hits	No hits	No hits	YES	NO	YES
2200374	gene_1132	jgi|PhapaK8108|2200374|CE2200373_10167	YES	NO	NO	NO	NO	Secreted (classically predicted)	288	6	2.08	No hits	Seq10860-14dai	Pp-CSEP-26	No hits	No hits	No hits	No hits	No hits	XP_007405541.1 uncharacterized protein MELLADRAFT_115346 [Melampsora larici-populina	No hits	-	3NYV3 : integral membrane protein	-	Non-apoplastic	Mitochondria	SP	plas	Endoplasmic reticulum	Not classified	NO	NO	NO	Not GPI-anchored (0.302)/I-268	No hits	No hits	No hits	No hits	No hits	No hits	NO	NO	NO
2200814	gene_1715	jgi|PhapaK8108|2200814|CE2200813_334	YES	YES	NO	NO	YES	Secreted (classically predicted)	154	1	0.65	No hits	No hits	No hits	No hits	No hits	No hits	No hits	No hits	No hits	No hits	-	-	-	Non-apoplastic	Nucleus	SP	E.R.	Extracellular	Not classified	NO	NO	NO	Not GPI-anchored (0.133)/N-134	No hits	No hits	No hits	No hits	No hits	No hits	YES	NO	YES
2203766	gene_1742	jgi|PhapaK8108|2203766|CE2203765_6351	NO	NO	NO	NO	YES	Secreted (non-classically predicted)	174	1	0.57	No hits	No hits	No hits	No hits	No hits	No hits	No hits	No hits	KNF01497.1 hypothetical protein PSTG_05277 [Puccinia striiformis f. sp.	No hits	-	3Q1E2	-	Non-apoplastic	Nucleus	noTP	nucl	Mitochondrion	Nucleus	NO	NO	NO	Not GPI-anchored (0.507)/S-150	No hits	No hits	No hits	No hits	No hits	No hits	-	-	-
2203951	gene_1750	jgi|PhapaK8108|2203951|CE2203950_13302	NO	NO	NO	NO	YES	Secreted (non-classically predicted)	256	0	0	No hits	No hits	No hits	No hits	No hits	No hits	No hits	No hits	No hits	No hits	-	-	-	Non-apoplastic	Nucleus	noTP	nucl	Nucleus	Nucleus	NO	NO	NO	Not GPI-anchored (0.748)/Q-236	No hits	No hits	No hits	No hits	No hits	No hits	-	-	-
2217683	gene_7111	jgi|PhapaK8108|2217683|CE2217682_8616	YES	YES	NO	NO	YES	Secreted (classically predicted)	281	5	1.78	No hits	No hits	No hits	No hits	No hits	No hits	No hits	No hits	OAV85981.1 hypothetical protein PTTG_10480 [Puccinia triticina 1-1 BBBD	No hits	-	-	-	Apoplastic	Nucleus	SP	extr	Extracellular	Extracellular	NO	NO	NO	Not GPI-anchored (0.259)/S-256	No hits	No hits	No hits	No hits	No hits	No hits	YES	NO	YES
2223428	gene_980	jgi|PhapaK8108|2223428|CE2223427_5008	NO	YES	NO	NO	NO	Secreted (classically predicted)	569	5	0.88	No hits	No hits	No hits	No hits	No hits	No hits	No hits	No hits	No hits	No hits	-	-	-	Non-apoplastic	Nucleus	noTP	nucl	Endoplasmic reticulum	Nucleus	NO	NO	NO	Not GPI-anchored (0.302)/L-549	No hits	No hits	No hits	No hits	No hits	No hits	NO	NO	NO
2229673	gene_6304	jgi|PhapaK8108|2229673|CE2229672_9385	YES	YES	NO	NO	YES	Secreted (classically predicted)	214	2	0.93	No hits	No hits	No hits	No hits	No hits	gi|58270362|ref|XP_572337| Expressed protein [Cryptococcus neoformans	No hits	No hits	PLW08497.1 hypothetical protein PCANC_22041 [Puccinia coronata var. avenae	No hits	-	3P21A : Malate dehydrogenase	PF11937(IPR021851);	Non-apoplastic	Nucleus	SP	extr	Extracellular	Extracellular	NO	NO	66-68	Not GPI-anchored (0.606)/N-193	No hits	No hits	CDD:314761 pfam11937, DUF3455, Protein of unknown function (DUF3455). This;	No hits	No hits	No hits	NO	NO	YES
2232760	gene_7938	jgi|PhapaK8108|2232760|CE2232759_4045	YES	YES	NO	NO	NO	Secreted (classically predicted)	301	4	1.33	No hits	No hits	No hits	No hits	No hits	No hits	No hits	No hits	No hits	No hits	-	-	-	Non-apoplastic	Nucleus	SP	E.R.	Endoplasmic reticulum	Endoplasmatic Reticulum	NO	NO	NO	Not GPI-anchored (0.373)/E-281	No hits	No hits	No hits	No hits	No hits	No hits	NO	NO	NO
2234813	gene_7138	jgi|PhapaK8108|2234813|CE2234812_2024	NO	NO	NO	NO	YES	Secreted (non-classically predicted)	104	7	6.73	No hits	No hits	No hits	No hits	No hits	No hits	No hits	No hits	No hits	No hits	-	-	-	Non-apoplastic	Nucleus	noTP	mito	Endoplasmic reticulum	Not classified	NO	NO	NO	Not GPI-anchored (0.640)/K-84	No hits	No hits	No hits	No hits	No hits	No hits	-	-	-
2245775	gene_16306	jgi|PhapaK8108|2245775|CE2245774_2981	NO	NO	NO	NO	YES	Secreted (non-classically predicted)	136	2	1.47	No hits	No hits	No hits	No hits	No hits	No hits	No hits	No hits	OAV95075.1 hypothetical protein PTTG_26799 [Puccinia triticina 1-1 BBBD	No hits	-	3Q5YN : AAA domain	-	Non-apoplastic	Nucleus	noTP	mito	Mitochondrion	Mitochondria	NO	NO	96-98	Not GPI-anchored (0.003)/S-111	No hits	CDD:229375 KOG1434, KOG1434, KOG1434, Meiotic recombination protein Dmc1;CDD:229505 KOG1564, KOG1564, KOG1564, DNA repair protein RHP57 [Replication,;	No hits	No hits	No hits	No hits	-	-	-
2249517	gene_3779	jgi|PhapaK8108|2249517|CE2249516_3811	NO	NO	NO	NO	YES	Secreted (non-classically predicted)	96	1	1.04	No hits	No hits	No hits	No hits	No hits	No hits	No hits	No hits	XP_003334513.1 U6 snRNA-associated Sm-like protein LSm2 [Puccinia graminis f.	No hits	-	3P571 : Binds specifically to the 3'-terminal U-tract of U6 snRNA	PF01423(IPR001163);	Non-apoplastic	Nucleus	noTP	nucl	Mitochondrion	Nucleus	NO	NO	NO	Not GPI-anchored (0.507)/V-70	CDD:224869 COG1958, LSM1, Small nuclear ribonucleoprotein (snRNP) homolog;	CDD:231386 KOG3448, KOG3448, KOG3448, Predicted snRNP core protein [RNA;CDD:231231 KOG3293, KOG3293, KOG3293, Small nuclear ribonucleoprotein (snRNP);CDD:231366 KOG3428, KOG3428, KOG3428, Small nuclear ribonucleoprotein SMD1;CDD:231110 KOG3172, KOG3172, KOG3172, Small nuclear ribonucleoprotein Sm;CDD:229722 KOG1783, KOG1783, KOG1783, Small nuclear ribonucleoprotein F;	CDD:366634 pfam01423, LSM, LSM domain. The LSM domain contains Sm proteins;	No hits	CDD:197820 smart00651, Sm, snRNP Sm proteins. small nuclear ribonucleoprotein;	No hits	-	-	-
2251740	gene_1623	jgi|PhapaK8108|2251740|CE2251739_1204	NO	NO	NO	NO	YES	Secreted (non-classically predicted)	111	5	4.5	No hits	No hits	No hits	No hits	No hits	No hits	No hits	No hits	No hits	No hits	-	-	-	Non-apoplastic	Nucleus	noTP	extr	Endoplasmic reticulum	Not classified	NO	NO	NO	Not GPI-anchored (0.478)/C-86	No hits	No hits	No hits	No hits	No hits	No hits	-	-	-
2258259	gene_208	jgi|PhapaK8108|2258259|CE2258258_694	NO	NO	NO	NO	YES	Secreted (non-classically predicted)	168	6	3.57	No hits	No hits	No hits	No hits	No hits	No hits	No hits	No hits	No hits	No hits	-	-	-	Apoplastic	Cloroplast	noTP	mito	Golgi apparatus	Not classified	NO	NO	NO	Not GPI-anchored (0.040)/N-145	No hits	No hits	No hits	No hits	No hits	No hits	-	-	-
2266301	gene_2472	jgi|PhapaK8108|2266301|CE2266300_369	NO	NO	NO	NO	YES	Secreted (non-classically predicted)	142	5	3.52	No hits	No hits	No hits	No hits	No hits	No hits	No hits	No hits	KNE99696.1 hypothetical protein PSTG_06987 [Puccinia striiformis f. sp.	No hits	-	3NY90 : Histidinol-phosphatase	-	Non-apoplastic	Nucleus	noTP	cyto_nucl	Cytoplasm	Nucleus	NO	NO	NO	Not GPI-anchored (0.325)/S-121	No hits	No hits	No hits	No hits	No hits	CDD:273837 TIGR01856, Probable_histidinol-phosphatase, histidinol phosphate;	-	-	-
2268787	gene_5237	jgi|PhapaK8108|2268787|CE2268786_10092	NO	NO	NO	NO	YES	Secreted (non-classically predicted)	206	0	0	No hits	No hits	No hits	No hits	No hits	No hits	No hits	No hits	KAA1066057.1 hypothetical protein PGT21_019458 [Puccinia graminis f. sp. tritici]	No hits	-	3P3JE : Domain of unknown function (DUF4149)	PF13664(IPR025423);	Non-apoplastic	Cloroplast	noTP	plas	Endoplasmic reticulum	Not classified	NO	NO	NO	Not GPI-anchored (0.748)/K-176	No hits	CDD:230825 KOG2886, KOG2886, KOG2886, Uncharacterized conserved protein;	CDD:372664 pfam13664, DUF4149, Domain of unknown function (DUF4149).;	No hits	No hits	No hits	-	-	-
2269563	gene_5245	jgi|PhapaK8108|2269563|CE2269562_5063	YES	YES	NO	NO	NO	Secreted (classically predicted)	182	1	0.55	de_novo_1216	No hits	No hits	No hits	No hits	No hits	No hits	No hits	No hits	No hits	-	-	-	Non-apoplastic	Nucleus	SP	extr	Extracellular	Extracellular	NO	NO	NO	Not GPI-anchored (0.784)/I-162	No hits	No hits	No hits	No hits	No hits	No hits	YES	NO	NO
2272264	gene_640	jgi|PhapaK8108|2272264|CE2272263_2499	YES	YES	NO	NO	YES	Secreted (classically predicted)	166	1	0.6	No hits	No hits	No hits	No hits	No hits	No hits	No hits	No hits	No hits	No hits	-	-	-	Non-apoplastic	Nucleus	SP	plas	Extracellular	Not classified	NO	NO	NO	Not GPI-anchored (0.640)/T-143	No hits	No hits	No hits	No hits	No hits	No hits	YES	NO	YES
2272404	gene_643	jgi|PhapaK8108|2272404|CE2272403_2266	YES	NO	NO	NO	YES	Secreted (classically predicted)	174	1	0.57	No hits	No hits	No hits	No hits	No hits	No hits	No hits	No hits	No hits	No hits	-	-	-	Non-apoplastic	Nucleus	SP	golg	Extracellular	Not classified	NO	NO	NO	Not GPI-anchored (0.244)/H-154	No hits	No hits	No hits	No hits	No hits	No hits	YES	NO	YES
2273351	gene_656	jgi|PhapaK8108|2273351|CE2273350_3349	NO	NO	NO	NO	YES	Secreted (non-classically predicted)	134	2	1.49	No hits	No hits	No hits	No hits	No hits	No hits	No hits	No hits	XP_003325344.2 hypothetical protein PGTG_07177 [Puccinia graminis f. sp. tritici	I1RM25#PHI:1579#GzOB019#5518#Fusarium_graminearum#unaffected_pathogenicity	-	3NW41 : RNA helicase	PF04408(IPR007502);	Non-apoplastic	Nucleus	noTP	mito	Cytoplasm	Not classified	NO	NO	NO	Not GPI-anchored (0.032)/A-112	CDD:224557 COG1643, HrpA, HrpA-like helicases [DNA replication, recombination,;	CDD:228868 KOG0922, KOG0922, KOG0922, DEAH-box RNA helicase [RNA processing;CDD:228869 KOG0923, KOG0923, KOG0923, mRNA splicing factor ATP-dependent;CDD:228870 KOG0924, KOG0924, KOG0924, mRNA splicing factor ATP-dependent;CDD:228871 KOG0925, KOG0925, KOG0925, mRNA splicing factor ATP-dependent;CDD:228872 KOG0926, KOG0926, KOG0926, DEAH-box RNA helicase [RNA processing;CDD:228866 KOG0920, KOG0920,…	CDD:367926 pfam04408, HA2, Helicase associated domain (HA2). This presumed;	CDD:182986 PRK11131, PRK11131, ATP-dependent RNA helicase HrpA; Provisional.;CDD:236950 PRK11664, PRK11664, ATP-dependent RNA helicase HrpB; Provisional.;	CDD:214852 smart00847, HA2, Helicase associated domain (HA2) Add an annotation.;	CDD:273900 TIGR01967, ATP-dependent_RNA_helicase_HrpA, RNA helicase HrpA.;CDD:273901 TIGR01970, ATP-dependent_RNA_helicase_HrpB, ATP-dependent helicase;	-	-	-
2282831	gene_4143	jgi|PhapaK8108|2282831|CE2282830_8657	NO	NO	NO	NO	YES	Secreted (non-classically predicted)	204	1	0.49	No hits	No hits	No hits	No hits	No hits	No hits	No hits	No hits	KNZ64709.1 hypothetical protein VP01_1001g1, partial [Puccinia sorghi]	Q4WNM3#PHI:2552#NOP4#746128#Aspergillus_fumigatus#lethal	-	3P611 : transformer-SR ribonucleoprotein	PF00076(IPR000504);	Non-apoplastic	Nucleus	noTP	nucl	Nucleus	Nucleus	NO	NO	NO	Not GPI-anchored (0.957)/R-184	CDD:223796 COG0724, COG0724, RNA-binding proteins (RRM domain) [General;	CDD:228095 KOG0145, KOG0145, KOG0145, RNA-binding protein ELAV/HU (RRM superfamily);CDD:232588 KOG4661, KOG4661, KOG4661, Hsp27-ERE-TATA-binding protein/Scaffold;CDD:228072 KOG0122, KOG0122, KOG0122, Translation initiation factor 3, subunit;CDD:228075 KOG0125, KOG0125, KOG0125, Ataxin 2-binding protein (RRM superfamily);CDD:228062 KOG0111, KOG0111, KOG0111, Cyclophilin-type peptidyl-prolyl cis-tr…	CDD:333819 pfam00076, RRM_1, RNA recognition motif. (a.k.a. RRM, RBD, or;CDD:372791 pfam13893, RRM_5, RNA recognition motif. (a.k.a. RRM, RBD, or;	CDD:178680 PLN03134, PLN03134, glycine-rich RNA-binding protein 4; Provisional.;	CDD:214636 smart00360, RRM, RNA recognition motif.;	CDD:130689 TIGR01628, Polyadenylate-binding_protein_3, polyadenylate binding;CDD:273741 TIGR01661, ELAV-like_protein_4, ELAV/HuD family splicing factor.;CDD:273721 TIGR01622, transcription_coactivator_CAPER, splicing factor,;CDD:130706 TIGR01645, Ro_ribonucleoprotein-binding_protein_1, poly-U binding;CDD:273740 TIGR01659, Protein_sex-lethal, sex-lethal family splicing factor.;CDD:273733 TIGR01649…	-	-	-
2284170	gene_422	jgi|PhapaK8108|2284170|CE2284169_80	NO	NO	NO	NO	YES	Secreted (non-classically predicted)	124	2	1.61	No hits	No hits	No hits	No hits	No hits	No hits	No hits	No hits	KNZ50757.1 uncharacterized protein VP01_4252g1 [Puccinia sorghi]	No hits	-	-	-	Non-apoplastic	Nucleus	noTP	mito	Cytoplasm	Not classified	NO	NO	NO	Not GPI-anchored (0.227)/K-100	No hits	No hits	No hits	No hits	No hits	No hits	-	-	-
2291054	gene_488	jgi|PhapaK8108|2291054|CE2291053_3211	NO	NO	NO	NO	YES	Secreted (non-classically predicted)	146	0	0	No hits	No hits	No hits	No hits	No hits	No hits	No hits	No hits	KAA1088388.1 hypothetical protein PGTUg99_022778 [Puccinia graminis f. sp.	No hits	-	3P0T6 : GTPase binding protein rid1	-	Non-apoplastic	Nucleus	noTP	nucl	Mitochondrion	Nucleus	NO	NO	NO	Not GPI-anchored (0.110)/R-126	No hits	No hits	No hits	No hits	No hits	No hits	-	-	-
2293840	gene_3116	jgi|PhapaK8108|2293840|CE2293839_1743	YES	YES	NO	NO	YES	Secreted (classically predicted)	85	2	2.35	No hits	No hits	No hits	No hits	No hits	No hits	No hits	No hits	No hits	No hits	-	-	-	Non-apoplastic	Nucleus	SP	mito	Extracellular	Not classified	NO	NO	NO	Not GPI-anchored (0.677)/C-65	No hits	No hits	No hits	No hits	No hits	No hits	YES	NO	YES
2302162	gene_6542	jgi|PhapaK8108|2302162|CE2302161_3753	NO	NO	NO	NO	YES	Secreted (non-classically predicted)	273	13	4.76	No hits	No hits	No hits	No hits	No hits	No hits	No hits	No hits	KAA1085089.1 hypothetical protein PGT21_050374 [Puccinia graminis f. sp. tritici]	No hits	-	3NZMI : 2OG-Fe(II) oxygenase superfamily	-	Non-apoplastic	Nucleus	noTP	nucl	Mitochondrion	Nucleus	NO	154-156;254-256	NO	Not GPI-anchored (0.302)/Y-253	No hits	No hits	No hits	No hits	No hits	No hits	-	-	-
2307824	gene_2945	jgi|PhapaK8108|2307824|CE2307823_1398	NO	NO	NO	NO	YES	Secreted (non-classically predicted)	86	4	4.65	No hits	No hits	No hits	No hits	No hits	No hits	No hits	No hits	KNZ44814.1 uncharacterized protein VP01_879g6 [Puccinia sorghi]	No hits	-	3P8T6 : mitochondrial respiratory chain complex I assembly	-	Non-apoplastic	Nucleus	noTP	mito	Mitochondrion	Mitochondria	NO	NO	NO	Not GPI-anchored (0.452)/I-66	No hits	No hits	No hits	No hits	No hits	No hits	-	-	-
2320897	gene_7976	jgi|PhapaK8108|2320897|CE2320896_3	NO	NO	NO	NO	YES	Secreted (non-classically predicted)	68	0	0	No hits	No hits	No hits	No hits	No hits	No hits	No hits	No hits	No hits	No hits	-	-	-	Non-apoplastic	Nucleus	noTP	mito	Endoplasmic reticulum	Not classified	NO	NO	NO	Not GPI-anchored (0.325)/F-40	No hits	No hits	No hits	No hits	No hits	No hits	-	-	-
2322385	gene_4093	jgi|PhapaK8108|2322385|CE2322384_2873	NO	YES	NO	NO	YES	Secreted (classically predicted)	172	2	1.16	No hits	Seq5902-10dai-DAI	No hits	No hits	No hits	No hits	No hits	No hits	No hits	No hits	-	-	-	Non-apoplastic	Nucleus	noTP	mito	Mitochondrion	Mitochondria	NO	NO	NO	Not GPI-anchored (0.046)/L-148	No hits	No hits	No hits	No hits	No hits	No hits	NO	NO	YES
2322822	gene_4101	jgi|PhapaK8108|2322822|CE2322821_5749	NO	NO	NO	NO	YES	Secreted (non-classically predicted)	104	1	0.96	No hits	No hits	No hits	No hits	No hits	No hits	No hits	No hits	XP_007411682.1 uncharacterized protein MELLADRAFT_37066, partial [Melampsora	No hits	-	3P5PV : 40S ribosomal protein S25	PF03297(IPR004977);	Non-apoplastic	Nucleus	noTP	mito	Cytoplasm	Not classified	NO	NO	NO	Not GPI-anchored (0.227)/E-79	CDD:227238 COG4901, COG4901, Ribosomal protein S25 [Translation, ribosomal;	CDD:229706 KOG1767, KOG1767, KOG1767, 40S ribosomal protein S25 [Translation,;	CDD:367438 pfam03297, Ribosomal_S25, S25 ribosomal protein.;	No hits	No hits	No hits	-	-	-
2334521	gene_1803	jgi|PhapaK8108|2334521|CE2334520_3690	NO	NO	NO	NO	YES	Secreted (non-classically predicted)	164	1	0.61	No hits	No hits	No hits	No hits	No hits	No hits	No hits	No hits	No hits	No hits	-	-	-	Non-apoplastic	Nucleus	noTP	nucl	Cytoplasm	Nucleus	NO	NO	NO	Not GPI-anchored (0.032)/N-135	No hits	No hits	No hits	No hits	No hits	No hits	-	-	-
2338515	gene_2118	jgi|PhapaK8108|2338515|CE2338514_3826	NO	NO	NO	NO	YES	Secreted (non-classically predicted)	235	2	0.85	No hits	No hits	No hits	No hits	No hits	gi|169859478|ref|XP_001836378| Predicted protein [Coprinopsis	No hits	No hits	XP_007387785.1 hypothetical protein PUNSTDRAFT_75322 [Punctularia strigosozonata	No hits	-	3P4TY	-	Apoplastic	Cloroplast; Nucleus	noTP	nucl	Nucleus	Nucleus	NO	NO	NO	Not GPI-anchored (0.572)/N-215	No hits	No hits	No hits	No hits	No hits	No hits	-	-	-
2347835	gene_1844	jgi|PhapaK8108|2347835|CE2347834_22522	YES	YES	NO	NO	NO	Secreted (classically predicted)	674	17	2.52	No hits	No hits	No hits	No hits	No hits	gi|170093139|ref|XP_001877791| Predicted protein [Laccaria bicolor	No hits	No hits	KNF04549.1 hypothetical protein PSTG_02458 [Puccinia striiformis f. sp.	No hits	-	3NUWS : Endoplasmic	PF04137(IPR007266);	Non-apoplastic	Nucleus	SP	E.R.	Endoplasmic reticulum	Endoplasmatic Reticulum	NO	NO	NO	Not GPI-anchored (0.507)/M-653	CDD:227393 COG5061, ERO1, Oxidoreductin, endoplasmic reticulum membrane-associated;	CDD:230547 KOG2608, KOG2608, KOG2608, Endoplasmic reticulum membrane-associated;	CDD:367835 pfam04137, ERO1, Endoplasmic Reticulum Oxidoreductin 1 (ERO1).;	No hits	No hits	No hits	NO	NO	NO
2349898	gene_1857	jgi|PhapaK8108|2349898|CE2349897_2013	NO	NO	NO	NO	YES	Secreted (non-classically predicted)	74	3	4.05	No hits	No hits	No hits	No hits	No hits	No hits	No hits	No hits	KAA1135779.1 DNA repair protein rad50 [Puccinia graminis f. sp. tritici]	No hits	-	3NU28 : Dna repair protein rad50	-	Non-apoplastic	Nucleus	noTP	mito	Mitochondrion	Mitochondria	62-64	67-69	NO	Not GPI-anchored (0.176)/N-52	No hits	No hits	No hits	No hits	No hits	No hits	-	-	-
2365879	gene_286	jgi|PhapaK8108|2365879|CE2365878_1771	YES	YES	NO	NO	NO	Secreted (classically predicted)	172	2	1.16	No hits	No hits	No hits	No hits	No hits	No hits	No hits	No hits	No hits	No hits	-	-	-	Non-apoplastic	Mitochondria; Nucleus	noTP	mito	Mitochondrion	Mitochondria	NO	NO	NO	Not GPI-anchored (0.325)/T-149	No hits	No hits	No hits	No hits	No hits	No hits	NO	NO	NO
2376375	gene_2035	jgi|PhapaK8108|2376375|CE2376374_10085	YES	YES	NO	NO	NO	Secreted (classically predicted)	299	0	0	No hits	No hits	No hits	No hits	No hits	No hits	No hits	No hits	No hits	No hits	-	-	-	Apoplastic	Nucleus	SP	mito	Mitochondrion	Mitochondria	NO	NO	NO	Not GPI-anchored (0.537)/N-279	No hits	No hits	No hits	No hits	No hits	No hits	NO	NO	NO
2385018	gene_3428	jgi|PhapaK8108|2385018|CE2385017_8832	YES	YES	NO	NO	NO	Secreted (classically predicted)	351	1	0.28	No hits	No hits	No hits	No hits	No hits	gi|255731458|ref|XP_002550653| Putative uncharacterized protein	No hits	No hits	No hits	No hits	-	-	-	Apoplastic	Cloroplast; Nucleus	SP	extr	Extracellular	Extracellular	NO	NO	NO	Not GPI-anchored (0.452)/P-330	No hits	No hits	No hits	No hits	No hits	No hits	YES	NO	NO
2394312	gene_12897	jgi|PhapaK8108|2394312|CE2394311_4869	YES	YES	NO	NO	YES	Secreted (classically predicted)	182	6	3.3	No hits	No hits	No hits	No hits	No hits	No hits	No hits	No hits	No hits	No hits	-	-	-	Non-apoplastic	Nucleus	SP	nucl	Extracellular	Nucleus	NO	NO	NO	Not GPI-anchored (0.425)/I-160	No hits	No hits	No hits	No hits	No hits	No hits	NO	NO	YES
2395286	gene_9251	jgi|PhapaK8108|2395286|CE2395285_4803	NO	NO	NO	NO	YES	Secreted (non-classically predicted)	142	2	1.41	No hits	No hits	No hits	No hits	No hits	No hits	No hits	No hits	XP_003325301.2 hypothetical protein PGTG_07134 [Puccinia graminis f. sp. tritici	No hits	-	3P1R3 : mitosis protein dim1	PF02966(IPR004123);	Non-apoplastic	Nucleus	noTP	cyto_nucl	Cytoplasm	Nucleus	NO	NO	NO	Not GPI-anchored (0.325)/I-119	No hits	CDD:231352 KOG3414, KOG3414, KOG3414, Component of the U4/U6.U5 snRNP/mitosis;	CDD:367275 pfam02966, DIM1, Mitosis protein DIM1.;	CDD:215109 PLN00410, PLN00410, U5 snRNP protein, DIM1 family; Provisional.;	No hits	No hits	-	-	-
2399733	gene_2253	jgi|PhapaK8108|2399733|CE2399732_1571	YES	NO	NO	NO	YES	Secreted (classically predicted)	94	2	2.13	No hits	No hits	No hits	No hits	No hits	No hits	No hits	No hits	No hits	No hits	-	3NZQW	-	Non-apoplastic	Nucleus	SP	extr	Extracellular	Extracellular	NO	NO	NO	Not GPI-anchored (0.193)/S-69	No hits	No hits	No hits	No hits	No hits	No hits	NO	NO	YES
2401219	gene_2276	jgi|PhapaK8108|2401219|CE2401218_12	YES	NO	NO	NO	NO	Secreted (classically predicted)	83	1	1.2	No hits	No hits	No hits	No hits	No hits	No hits	No hits	No hits	No hits	No hits	-	-	-	Non-apoplastic	Nucleus	SP	extr	Mitochondrion	Not classified	17-19	NO	NO	Not GPI-anchored (0.507)/S-58	No hits	No hits	No hits	No hits	No hits	No hits	YES	NO	NO
2412816	gene_4903	jgi|PhapaK8108|2412816|CE2412815_906	NO	NO	NO	NO	YES	Secreted (non-classically predicted)	101	8	7.92	No hits	No hits	No hits	No hits	No hits	No hits	No hits	No hits	XP_007404434.1 uncharacterized protein MELLADRAFT_115124 [Melampsora larici-populina	No hits	-	3PGE5 : GAL4-like Zn(II)2Cys6 (or C6 zinc) binuclear cluster DNA-binding domain	-	Non-apoplastic	Nucleus	noTP	nucl	Mitochondrion	Nucleus	NO	NO	31-33	Not GPI-anchored (0.101)/E-81	No hits	No hits	No hits	No hits	No hits	No hits	-	-	-
2413075	gene_4902	jgi|PhapaK8108|2413075|CE2413074_1822	NO	NO	NO	NO	YES	Secreted (non-classically predicted)	171	3	1.75	No hits	No hits	No hits	No hits	No hits	No hits	No hits	No hits	No hits	No hits	-	-	-	Non-apoplastic	Nucleus	noTP	mito	Mitochondrion	Mitochondria	NO	117-119	NO	Not GPI-anchored (0.537)/Q-151	No hits	No hits	No hits	No hits	No hits	No hits	-	-	-
2414815	gene_4912	jgi|PhapaK8108|2414815|CE2414814_29	NO	NO	NO	NO	YES	Secreted (non-classically predicted)	137	3	2.19	No hits	No hits	No hits	No hits	No hits	No hits	No hits	No hits	XP_007404880.1 uncharacterized protein MELLADRAFT_101565 [Melampsora larici-populina	Q4WJV1#PHI:8877#gefC_(Afu1g04700)#746128#Aspergillus_fumigatus#unaffected_pathogenicity	-	3Q4N8 : Guanine nucleotide exchange factor for Ras-like small GTPases	PF00617(IPR001895);	Non-apoplastic	Nucleus	noTP	mito	Mitochondrion	Mitochondria	NO	NO	NO	Not GPI-anchored (0.121)/K-113	No hits	CDD:231355 KOG3417, KOG3417, KOG3417, Ras1 guanine nucleotide exchange factor;CDD:231478 KOG3542, KOG3542, KOG3542, cAMP-regulated guanine nucleotide;CDD:231563 KOG3629, KOG3629, KOG3629, Guanine-nucleotide releasing factor;CDD:230317 KOG2378, KOG2378, KOG2378, cAMP-regulated guanine nucleotide;	CDD:366198 pfam00617, RasGEF, RasGEF domain. Guanine nucleotide exchange;	No hits	CDD:214539 smart00147, RasGEF, Guanine nucleotide exchange factor for Ras-like;	No hits	-	-	-
2419893	gene_1335	jgi|PhapaK8108|2419893|CE2419892_9819	NO	NO	NO	NO	YES	Secreted (non-classically predicted)	275	11	4	No hits	Seq5280-10dai-DAI	No hits	No hits	No hits	No hits	No hits	No hits	OAW00078.1 hypothetical protein PTTG_25160 [Puccinia triticina 1-1 BBBD	No hits	-	3P5HE	-	Apoplastic	Nucleus	SP	extr	Extracellular	Extracellular	41-43	NO	NO	Not GPI-anchored (0.640)/F-250	No hits	No hits	No hits	No hits	No hits	No hits	-	-	-
2425104	gene_5546	jgi|PhapaK8108|2425104|CE2425103_5092	YES	NO	NO	NO	NO	Secreted (classically predicted)	254	2	0.79	No hits	No hits	No hits	No hits	No hits	No hits	No hits	No hits	No hits	No hits	-	-	-	Non-apoplastic	Nucleus	noTP	plas	Golgi apparatus	Not classified	70-72	NO	NO	Not GPI-anchored (0.028)/Y-230	No hits	No hits	No hits	No hits	No hits	No hits	NO	NO	NO
2434901	gene_153	jgi|PhapaK8108|2434901|CE2434900_4768	NO	NO	NO	NO	YES	Secreted (non-classically predicted)	142	1	0.7	de_novo_114	No hits	No hits	No hits	No hits	gi|238579446|ref|XP_002389059	No hits	No hits	OAV96345.1 hypothetical protein, variant [Puccinia triticina 1-1 BBBD Race	No hits	-	3NXCI : The amino acid sequence converted into a structural homology model presents the general folding and conserved residues forming the active site of a typical dye-decolorizing-type	-	Apoplastic	Nucleus	noTP	cyto_nucl	Extracellular	Nucleus	NO	NO	NO	Not GPI-anchored (0.302)/S-117	No hits	No hits	No hits	No hits	No hits	CDD:273607 TIGR01413, Probable_deferrochelatase/peroxidase_EfeN, Dyp-type;	-	-	-
2437589	gene_9269	jgi|PhapaK8108|2437589|CE2437588_7074	NO	NO	NO	NO	YES	Secreted (non-classically predicted)	121	10	8.26	No hits	No hits	No hits	No hits	No hits	No hits	No hits	No hits	XP_007410524.1 uncharacterized protein MELLADRAFT_74881 [Melampsora larici-populina	No hits	-	3P6UX	-	Apoplastic	Nucleus	noTP	extr	Nucleus	Nucleus	NO	62-64	NO	Not GPI-anchored (0.986)/Y-99	No hits	No hits	No hits	No hits	No hits	No hits	-	-	-
2446085	gene_3934	jgi|PhapaK8108|2446085|CE2446084_809	YES	YES	NO	NO	NO	Secreted (classically predicted)	575	4	0.7	No hits	No hits	No hits	No hits	No hits	No hits	No hits	No hits	No hits	No hits	-	-	-	Non-apoplastic	Nucleus	SP	cyto_nucl	Endoplasmic reticulum	Nucleus	NO	NO	NO	Not GPI-anchored (0.211)/F-553	No hits	No hits	No hits	No hits	No hits	No hits	NO	NO	NO
2454642	gene_5628	jgi|PhapaK8108|2454642|CE2454641_1855	NO	NO	NO	NO	YES	Secreted (non-classically predicted)	81	0	0	No hits	No hits	No hits	No hits	No hits	No hits	No hits	No hits	No hits	No hits	-	-	-	Non-apoplastic	Nucleus	noTP	plas	Endoplasmic reticulum	Not classified	NO	NO	NO	Not GPI-anchored (0.909)/I-58	No hits	No hits	No hits	No hits	No hits	No hits	-	-	-
2455321	gene_5637	jgi|PhapaK8108|2455321|CE2455320_1012	NO	NO	NO	NO	YES	Secreted (non-classically predicted)	142	2	1.41	No hits	No hits	No hits	No hits	No hits	No hits	No hits	No hits	No hits	No hits	-	-	-	Non-apoplastic	Cloroplast; Nucleus	noTP	plas	Endoplasmic reticulum	Not classified	NO	NO	NO	Not GPI-anchored (0.926)/I-115	No hits	No hits	No hits	No hits	No hits	No hits	-	-	-
2455448	gene_5144	jgi|PhapaK8108|2455448|CE2455447_3565	YES	YES	NO	NO	YES	Secreted (classically predicted)	161	6	3.73	No hits	No hits	No hits	No hits	No hits	No hits	No hits	No hits	No hits	No hits	-	3P6ZP : Basic region leucine zipper	-	Non-apoplastic	Nucleus	SP	extr	Extracellular	Extracellular	47-49;66-68	NO	NO	Not GPI-anchored (0.871)/N-141	No hits	No hits	No hits	No hits	No hits	No hits	NO	NO	YES
2455726	gene_5150	jgi|PhapaK8108|2455726|CE2455725_463	YES	YES	NO	NO	YES	Secreted (classically predicted)	159	0	0	No hits	No hits	No hits	No hits	No hits	No hits	No hits	No hits	No hits	No hits	-	-	-	Non-apoplastic	Nucleus	SP	mito	Extracellular	Not classified	NO	NO	NO	Not GPI-anchored (0.478)/E-139	No hits	No hits	No hits	No hits	No hits	No hits	YES	NO	YES
2456501	gene_5159	jgi|PhapaK8108|2456501|CE2456500_2935	NO	NO	NO	NO	YES	Secreted (non-classically predicted)	170	8	4.71	No hits	No hits	No hits	No hits	No hits	No hits	No hits	No hits	OAV98228.1 hypothetical protein PTTG_11684 [Puccinia triticina 1-1 BBBD	No hits	-	3PB9T : PIF1-like helicase	PF05970(IPR010285);	Non-apoplastic	Nucleus	noTP	mito_nucl	Mitochondrion	Mitochondria	47-49	NO	NO	Not GPI-anchored (0.302)/I-145	No hits	CDD:228933 KOG0987, KOG0987, KOG0987, DNA helicase PIF1/RRM3 [Cell cycle;	CDD:368688 pfam05970, PIF1, PIF1-like helicase. This family includes homologs;	No hits	No hits	No hits	-	-	-
2457111	gene_5163	jgi|PhapaK8108|2457111|CE2457110_1625	NO	YES	NO	NO	YES	Secreted (classically predicted)	219	4	1.83	No hits	No hits	No hits	No hits	No hits	gi|169772523|ref|XP_001820730| Alpha-D-galactosidase [Aspergillus	No hits	No hits	SEO56444.1 Alpha galactosidase A [Amycolatopsis saalfeldensis]	No hits	GH27 - Glycoside Hydrolase Family 27 protein(fragment C-term)	3NW33 : alpha-galactosidase	PF16499(IPR002241);	Non-apoplastic	Nucleus	noTP	cyto	Mitochondrion	Not classified	NO	82-84	38-40	Not GPI-anchored (0.478)/Y-199	No hits	CDD:230305 KOG2366, KOG2366, KOG2366, Alpha-D-galactosidase (melibiase);	CDD:374582 pfam16499, Melibiase_2, Alpha galactosidase A.;	CDD:178295 PLN02692, PLN02692, alpha-galactosidase.;CDD:166449 PLN02808, PLN02808, alpha-galactosidase.;CDD:177874 PLN02229, PLN02229, alpha-galactosidase.;	No hits	No hits	NO	NO	YES
2472009	gene_8411	jgi|PhapaK8108|2472009|CE2472008_5601	YES	YES	NO	NO	YES	Secreted (classically predicted)	160	6	3.75	de_novo_657	No hits	No hits	No hits	No hits	No hits	No hits	No hits	KAA1126176.1 hypothetical protein PGTUg99_007098 [Puccinia graminis f. sp.	No hits	-	-	-	Apoplastic	Cloroplast; Nucleus	SP	extr	Extracellular	Extracellular	NO	NO	NO	Not GPI-anchored (0.227)/F-135	No hits	No hits	No hits	No hits	No hits	No hits	YES	NO	YES
2472716	gene_8416	jgi|PhapaK8108|2472716|CE2472715_3965	NO	NO	NO	NO	YES	Secreted (non-classically predicted)	212	4	1.89	No hits	No hits	No hits	No hits	No hits	gi|71018181|ref|XP_759321| Putative uncharacterized protein [Ustilago	No hits	No hits	XP_007415359.1 uncharacterized protein MELLADRAFT_50122 [Melampsora larici-populina	G4N7R4#PHI:799#MGG_03530#318829#Magnaporthe_oryzae#reduced_virulence	-	3NUDI : chitin synthase	PF08238(IPR006597);PF08238(IPR006597);PF08238(IPR006597);PF08238(IPR006597);PF08238(IPR006597);	Non-apoplastic	Nucleus	noTP	cyto	Cytoplasm	Cytoplasm	NO	NO	NO	Not GPI-anchored (0.280)/S-192	CDD:223861 COG0790, COG0790, FOG: TPR repeat, SEL1 subfamily [General function;	CDD:229491 KOG1550, KOG1550, KOG1550, Extracellular protein SEL-1 and related;	No hits	No hits	CDD:214772 smart00671, SEL1, Sel1-like repeats. These represent a subfamily;	No hits	-	-	-
2474106	gene_8424	jgi|PhapaK8108|2474106|CE2474105_8929	NO	NO	NO	NO	YES	Secreted (non-classically predicted)	221	3	1.36	No hits	No hits	No hits	No hits	No hits	No hits	No hits	No hits	KAA1115312.1 hypothetical protein PGT21_035098 [Puccinia graminis f. sp. tritici]	No hits	-	-	-	Non-apoplastic	Nucleus	noTP	nucl	Mitochondrion	Nucleus	NO	NO	NO	Not GPI-anchored (0.259)/S-201	No hits	No hits	No hits	No hits	No hits	No hits	-	-	-
2474850	gene_8092	jgi|PhapaK8108|2474850|CE2474849_8091	NO	NO	NO	NO	YES	Secreted (non-classically predicted)	186	9	4.84	No hits	No hits	No hits	No hits	No hits	gi|169860092|ref|XP_001836682| Putative uncharacterized protein	No hits	No hits	XP_007416926.1 uncharacterized protein MELLADRAFT_94094 [Melampsora larici-populina	No hits	-	3P1ZZ : carbohydrate-binding module family 13 protein	-	Non-apoplastic	Nucleus	noTP	E.R.	Cell membrane	Not classified	137-139	NO	NO	Probable (0.996)/S-162	No hits	No hits	No hits	No hits	No hits	No hits	-	-	-
2474865	gene_8090	jgi|PhapaK8108|2474865|CE2474864_5746	YES	YES	NO	NO	YES	Secreted (classically predicted)	218	3	1.38	No hits	Seq896-10dai-DAI	No hits	PpEC85	No hits	No hits	No hits	No hits	AMS24277.1 CSEP-06, partial [Phakopsora pachyrhizi]	No hits	-	-	-	Non-apoplastic	Nucleus	SP	extr	Extracellular	Extracellular	NO	NO	NO	Not GPI-anchored (0.974)/S-190	No hits	No hits	No hits	No hits	No hits	No hits	YES	NO	YES
2493513	gene_14822	jgi|PhapaK8108|2493513|CE2493512_92	YES	YES	NO	NO	YES	Secreted (classically predicted)	83	5	6.02	No hits	Seq2196-10dai-DAI	Pp-CSEP-06	PpEC40	No hits	No hits	No hits	No hits	No hits	No hits	-	-	-	Non-apoplastic	Nucleus	SP	mito	Mitochondrion	Mitochondria	NO	24-26	NO	Not GPI-anchored (0.348)/L-62	No hits	No hits	No hits	No hits	No hits	No hits	NO	NO	YES
2493559	gene_14824	jgi|PhapaK8108|2493559|CE2493558_1159	YES	YES	NO	NO	NO	Secreted (classically predicted)	330	4	1.21	No hits	No hits	No hits	No hits	No hits	No hits	No hits	No hits	XP_007415592.1 uncharacterized protein MELLADRAFT_111171 [Melampsora larici-populina	No hits	-	-	-	Non-apoplastic	Nucleus	SP	nucl	Endoplasmic reticulum	Nucleus	NO	NO	NO	Not GPI-anchored (0.940)/D-307	No hits	No hits	No hits	No hits	No hits	No hits	NO	NO	NO
2497428	gene_4018	jgi|PhapaK8108|2497428|CE2497427_5256	NO	NO	NO	NO	YES	Secreted (non-classically predicted)	136	3	2.21	No hits	No hits	No hits	No hits	No hits	No hits	No hits	No hits	PLW15900.1 hypothetical protein PCANC_14280 [Puccinia coronata var. avenae	No hits	-	3NVTS : dynein heavy chain	PF12775	Non-apoplastic	Nucleus	noTP	mito	Mitochondrion	Mitochondria	126-128	NO	NO	Not GPI-anchored (0.145)/D-116	CDD:227570 COG5245, DYN1, Dynein, heavy chain [Cytoskeleton].;	CDD:231529 KOG3595, KOG3595, KOG3595, Dyneins, heavy chain [Cytoskeleton].;	CDD:372307 pfam12775, AAA_7, P-loop containing dynein motor region D3.;	No hits	No hits	No hits	-	-	-
2504529	gene_2721	jgi|PhapaK8108|2504529|CE2504528_10472	NO	NO	NO	NO	YES	Secreted (non-classically predicted)	104	0	0	No hits	No hits	No hits	No hits	No hits	No hits	No hits	No hits	XP_003307442.1 histone H4 [Puccinia graminis f. sp. tritici CRL 75-36-700-3]	No hits	-	3P3ZX : Core component of nucleosome. Nucleosomes wrap and compact DNA into chromatin, limiting DNA accessibility to the cellular machineries which require DNA as a template. Histones thereby play a central role in transcription regulation, DNA repair, DNA replication and chromosomal stability. DNA accessibility is regulated via a complex set of post-translational modifications of histones, also …	PF15511(IPR035425);	Non-apoplastic	Nucleus	noTP	nucl	Nucleus	Nucleus	NO	NO	NO	Not GPI-anchored (0.507)/E-76	CDD:224947 COG2036, HHT1, Histones H3 and H4 [Chromatin structure and dynamics].;	CDD:231405 KOG3467, KOG3467, KOG3467, Histone H4 [Chromatin structure and;	CDD:373911 pfam15511, CENP-T_C, Centromere kinetochore component CENP-T;	CDD:185397 PTZ00015, PTZ00015, histone H4; Provisional.;CDD:177669 PLN00035, PLN00035, histone H4; Provisional.;CDD:165730 PLN00163, PLN00163, histone H4; Provisional.;	CDD:128694 smart00417, H4, Histone H4.;CDD:129039 smart00803, TAF, TATA box binding protein associated factor.;	No hits	-	-	-
2506015	gene_2741	jgi|PhapaK8108|2506015|CE2506014_7613	YES	NO	NO	NO	NO	Secreted (classically predicted)	201	1	0.5	No hits	No hits	No hits	No hits	No hits	No hits	No hits	No hits	KNZ55620.1 hypothetical protein VP01_262g2 [Puccinia sorghi]	No hits	-	-	-	Non-apoplastic	Nucleus	noTP	plas	Endoplasmic reticulum	Not classified	44382	NO	NO	Not GPI-anchored (0.748)/I-176	No hits	No hits	No hits	No hits	No hits	No hits	NO	NO	NO
2508111	gene_23692	jgi|PhapaK8108|2508111|CE2508110_4091	YES	YES	NO	NO	YES	Secreted (classically predicted)	103	1	0.97	de_novo_10171	No hits	No hits	No hits	No hits	No hits	No hits	No hits	No hits	No hits	-	-	-	Non-apoplastic	Nucleus	SP	extr	Mitochondrion	Not classified	NO	NO	NO	Not GPI-anchored (0.348)/S-74	No hits	No hits	No hits	No hits	No hits	No hits	YES	NO	YES
2510224	gene_7757	jgi|PhapaK8108|2510224|CE2510223_8176	NO	NO	NO	NO	YES	Secreted (non-classically predicted)	244	1	0.41	No hits	No hits	No hits	No hits	No hits	No hits	No hits	No hits	No hits	No hits	-	-	-	Non-apoplastic	Cloroplast; Nucleus	noTP	nucl	Nucleus	Nucleus	NO	NO	NO	Not GPI-anchored (0.909)/D-224	No hits	No hits	No hits	No hits	No hits	No hits	-	-	-
2511374	gene_7764	jgi|PhapaK8108|2511374|CE2511373_44	NO	NO	NO	NO	YES	Secreted (non-classically predicted)	82	3	3.66	No hits	No hits	No hits	No hits	No hits	No hits	No hits	No hits	POW03845.1 hypothetical protein PSHT_11490, partial [Puccinia striiformis]	P03962#PHI:506#URA3#4932#Saccharomyces_cerevisiae#reduced_virulence	-	3NW2K : Belongs to the OMP decarboxylase family	-	Non-apoplastic	Nucleus	noTP	nucl	Mitochondrion	Nucleus	NO	NO	NO	Not GPI-anchored (0.784)/G-62	No hits	No hits	No hits	No hits	CDD:214921 smart00934, OMPdecase, Orotidine 5'-phosphate decarboxylase /;	No hits	-	-	-
2516813	gene_2710	jgi|PhapaK8108|2516813|CE2516812_657	NO	NO	NO	NO	YES	Secreted (non-classically predicted)	227	5	2.2	No hits	No hits	No hits	No hits	No hits	No hits	No hits	No hits	OAV97151.1 hypothetical protein PTTG_02763 [Puccinia triticina 1-1 BBBD	No hits	-	3NUZQ : Multifunctional protein that exhibits several independent functions at different levels of the cellular processes. 5'-3' exonuclease component of the nonsense-mediated mRNA decay (NMD) which is a highly conserved mRNA degradation pathway, an RNA surveillance system whose role is to identify and rid cells of mRNA with premature termination codons and thus prevents accumulation of potential…	PF18332(IPR040992);	Non-apoplastic	Nucleus	noTP	cyto	Endoplasmic reticulum	Not classified	41974	NO	NO	Not GPI-anchored (0.348)/S-202	CDD:227382 COG5049, XRN1, 5'-3' exonuclease [DNA replication, recombination,;	CDD:229984 KOG2045, KOG2045, KOG2045, 5'-3' exonuclease XRN1/KEM1/SEP1 involved;	CDD:375759 pfam18332, XRN1_D1, Exoribonuclease Xrn1 D1 domain. This domain;	No hits	No hits	No hits	-	-	-
2524540	gene_6074	jgi|PhapaK8108|2524540|CE2524539_49	NO	NO	NO	NO	YES	Secreted (non-classically predicted)	86	4	4.65	No hits	No hits	No hits	No hits	No hits	No hits	No hits	No hits	No hits	No hits	-	-	-	Non-apoplastic	Nucleus	noTP	mito	Endoplasmic reticulum	Not classified	NO	NO	41-43	Not GPI-anchored (0.193)/V-57	No hits	No hits	No hits	No hits	No hits	No hits	-	-	-
2525609	gene_13748	jgi|PhapaK8108|2525609|CE2525608_9945	NO	NO	NO	NO	YES	Secreted (non-classically predicted)	104	0	0	No hits	No hits	No hits	No hits	No hits	No hits	No hits	No hits	XP_003307442.1 histone H4 [Puccinia graminis f. sp. tritici CRL 75-36-700-3]	No hits	-	3P3ZX : Core component of nucleosome. Nucleosomes wrap and compact DNA into chromatin, limiting DNA accessibility to the cellular machineries which require DNA as a template. Histones thereby play a central role in transcription regulation, DNA repair, DNA replication and chromosomal stability. DNA accessibility is regulated via a complex set of post-translational modifications of histones, also …	PF15511(IPR035425);	Non-apoplastic	Nucleus	noTP	nucl	Nucleus	Nucleus	NO	NO	NO	Not GPI-anchored (0.507)/E-76	CDD:224947 COG2036, HHT1, Histones H3 and H4 [Chromatin structure and dynamics].;	CDD:231405 KOG3467, KOG3467, KOG3467, Histone H4 [Chromatin structure and;	CDD:373911 pfam15511, CENP-T_C, Centromere kinetochore component CENP-T;	CDD:185397 PTZ00015, PTZ00015, histone H4; Provisional.;CDD:177669 PLN00035, PLN00035, histone H4; Provisional.;CDD:165730 PLN00163, PLN00163, histone H4; Provisional.;	CDD:128694 smart00417, H4, Histone H4.;CDD:129039 smart00803, TAF, TATA box binding protein associated factor.;	No hits	-	-	-
2526286	gene_4058	jgi|PhapaK8108|2526286|CE2526285_5190	YES	YES	NO	NO	YES	Secreted (classically predicted)	219	6	2.74	No hits	No hits	No hits	No hits	No hits	No hits	No hits	No hits	OAV96774.1 hypothetical protein PTTG_03570 [Puccinia triticina 1-1 BBBD	No hits	-	-	-	Apoplastic	Nucleus	SP	extr	Extracellular	Extracellular	NO	NO	NO	Not GPI-anchored (0.926)/S-196	No hits	No hits	No hits	No hits	No hits	No hits	YES	NO	YES
2531754	gene_3237	jgi|PhapaK8108|2531754|CE2531753_518	NO	NO	NO	NO	YES	Secreted (non-classically predicted)	124	4	3.23	No hits	No hits	No hits	No hits	No hits	No hits	No hits	No hits	KAA1122366.1 G4 quadruplex nucleic acid binding protein [Puccinia graminis	I1RM35#PHI:1580#GzOB020#5518#Fusarium_graminearum#unaffected_pathogenicity	-	3P07W : nucleic acid-binding protein	PF01588(IPR002547);	Non-apoplastic	Nucleus	noTP	mito	Cytoplasm	Not classified	NO	NO	NO	Not GPI-anchored (0.396)/N-99	CDD:223151 COG0073, ARC1, EMAP domain [General function prediction only].;	CDD:230180 KOG2241, KOG2241, KOG2241, tRNA-binding protein [Translation,;	CDD:366719 pfam01588, tRNA_bind, Putative tRNA binding domain. This domain;	CDD:215329 PLN02610, PLN02610, probable methionyl-tRNA synthetase.;CDD:234655 PRK00133, metG, methionyl-tRNA synthetase; Reviewed.;CDD:237028 PRK12267, PRK12267, methionyl-tRNA synthetase; Reviewed.;	No hits	CDD:273059 TIGR00399, Methionine--tRNA_ligase, methionyl-tRNA synthetase;	-	-	-
2533461	gene_3268	jgi|PhapaK8108|2533461|CE2533460_8820	NO	NO	NO	NO	YES	Secreted (non-classically predicted)	183	3	1.64	No hits	No hits	No hits	No hits	No hits	No hits	No hits	No hits	XP_003326597.1 mitochondrial 37S ribosomal protein MRPS8 [Puccinia graminis	No hits	-	3P1ZM : ribosomal protein	PF00410(IPR000630);	Non-apoplastic	Nucleus	noTP	mito	Mitochondrion	Mitochondria	NO	NO	NO	Not GPI-anchored (0.373)/Q-163	CDD:223174 COG0096, RpsH, Ribosomal protein S8 [Translation, ribosomal structure;	No hits	No hits	CDD:234658 PRK00136, rpsH, 30S ribosomal protein S8; Validated.;	No hits	No hits	-	-	-
2542591	gene_10799	jgi|PhapaK8108|2542591|CE2542590_7807	NO	NO	NO	NO	YES	Secreted (non-classically predicted)	126	2	1.59	No hits	No hits	No hits	No hits	No hits	No hits	No hits	No hits	KNF00358.1 hypothetical protein PSTG_06289 [Puccinia striiformis f. sp.	No hits	-	3P5G2 : Binds to actin and affects the structure of the cytoskeleton. At high concentrations, profilin prevents the polymerization of actin, whereas it enhances it at low concentrations	PF00235(IPR005455);	Apoplastic	Nucleus	noTP	cyto	Cytoplasm	Cytoplasm	NO	NO	NO	Not GPI-anchored (0.121)/K-102	No hits	CDD:229694 KOG1755, KOG1755, KOG1755, Profilin [Cytoskeleton].;	CDD:365966 pfam00235, Profilin, Profilin.;	CDD:140337 PTZ00316, PTZ00316, profilin; Provisional.;	CDD:214646 smart00392, PROF, Profilin. Binds actin monomers, membrane polyphosphoinositides;	No hits	-	-	-
2549670	gene_5399	jgi|PhapaK8108|2549670|CE2549669_1329	NO	NO	NO	NO	YES	Secreted (non-classically predicted)	123	0	0	No hits	No hits	No hits	No hits	No hits	No hits	No hits	No hits	KAA1118469.1 hypothetical protein PGTUg99_010437 [Puccinia graminis f. sp.	No hits	-	3NVTS : dynein heavy chain	PF08385(IPR013594);	Non-apoplastic	Nucleus	noTP	mito	Mitochondrion	Mitochondria	NO	NO	NO	Not GPI-anchored (0.032)/D-97	No hits	No hits	CDD:369845 pfam08385, DHC_N1, Dynein heavy chain, N-terminal region 1.;	No hits	No hits	No hits	-	-	-
2561003	gene_4990	jgi|PhapaK8108|2561003|CE2561002_3333	YES	NO	NO	NO	YES	Secreted (classically predicted)	302	4	1.32	No hits	No hits	No hits	No hits	No hits	No hits	No hits	No hits	PLW44587.1 hypothetical protein PCASD_05175 [Puccinia coronata var. avenae	No hits	-	3P1B1	-	Non-apoplastic	Nucleus	SP	nucl	Endoplasmic reticulum	Nucleus	NO	NO	NO	Not GPI-anchored (0.677)/N-277	No hits	No hits	No hits	No hits	No hits	No hits	NO	NO	NO
2562003	gene_4999	jgi|PhapaK8108|2562003|CE2562002_3736	NO	NO	NO	NO	YES	Secreted (non-classically predicted)	69	2	2.9	No hits	No hits	No hits	No hits	No hits	No hits	No hits	No hits	KNE89927.1 hypothetical protein PSTG_16631 [Puccinia striiformis f. sp.	No hits	-	3P6RT : Translocase SEC61 complex gamma subunit	PF00584(IPR001901);	Non-apoplastic	Nucleus	noTP	cyto	Endoplasmic reticulum	Not classified	NO	NO	NO	Not GPI-anchored (0.052)/A-45	CDD:225292 COG2443, Sss1, Preprotein translocase subunit Sss1 [Intracellular;	CDD:231436 KOG3498, KOG3498, KOG3498, Preprotein translocase, gamma subunit;	CDD:376355 pfam00584, SecE, SecE/Sec61-gamma subunits of protein translocation;	CDD:185656 PTZ00478, PTZ00478, Sec superfamily; Provisional.;CDD:236497 PRK09400, secE, preprotein translocase subunit SecE; Reviewed.;	No hits	CDD:273016 TIGR00327, Protein_translocase_subunit_SecE, protein translocase;	-	-	-
2565435	gene_7228	jgi|PhapaK8108|2565435|CE2565434_10682	NO	NO	NO	NO	YES	Secreted (non-classically predicted)	222	0	0	No hits	No hits	No hits	No hits	No hits	No hits	No hits	No hits	XP_007407656.1 uncharacterized protein MELLADRAFT_71269 [Melampsora larici-populina	No hits	-	3NXQF : rna annealing protein	PF00076(IPR000504);PF13865(IPR025715);	Non-apoplastic	Cloroplast; Nucleus	noTP	nucl	Nucleus	Nucleus	NO	NO	NO	Not GPI-anchored (0.244)/G-197	CDD:223796 COG0724, COG0724, RNA-binding proteins (RRM domain) [General;	CDD:228481 KOG0533, KOG0533, KOG0533, RRM motif-containing protein [RNA;CDD:228072 KOG0122, KOG0122, KOG0122, Translation initiation factor 3, subunit;CDD:228068 KOG0117, KOG0117, KOG0117, Heterogeneous nuclear ribonucleoprotein;CDD:228080 KOG0130, KOG0130, KOG0130, RNA-binding protein RBM8/Tsunagi (RRM;CDD:228073 KOG0123, KOG0123, KOG0123, Polyadenylate-binding protein (RRM;CDD:232141 KOG4212, K…	CDD:333819 pfam00076, RRM_1, RNA recognition motif. (a.k.a. RRM, RBD, or;	No hits	CDD:214636 smart00360, RRM, RNA recognition motif.;	CDD:130689 TIGR01628, Polyadenylate-binding_protein_3, polyadenylate binding;CDD:273721 TIGR01622, transcription_coactivator_CAPER, splicing factor,;CDD:273740 TIGR01659, Protein_sex-lethal, sex-lethal family splicing factor.;CDD:273741 TIGR01661, ELAV-like_protein_4, ELAV/HuD family splicing factor.;	-	-	-
2570123	gene_3907	jgi|PhapaK8108|2570123|CE2570122_1573	NO	NO	NO	NO	YES	Secreted (non-classically predicted)	133	2	1.5	No hits	No hits	No hits	No hits	No hits	No hits	No hits	No hits	KAA1070375.1 hypothetical protein PGT21_010340 [Puccinia graminis f. sp. tritici]	No hits	-	-	-	Non-apoplastic	Nucleus	noTP	nucl	Cytoplasm	Nucleus	NO	NO	NO	Not GPI-anchored (0.280)/C-106	No hits	No hits	No hits	No hits	No hits	No hits	-	-	-
2571769	gene_3912	jgi|PhapaK8108|2571769|CE2571768_11182	YES	YES	NO	NO	NO	Secreted (classically predicted)	592	4	0.68	No hits	No hits	No hits	No hits	No hits	No hits	No hits	No hits	No hits	No hits	-	-	-	Non-apoplastic	Nucleus	SP	mito	Endoplasmic reticulum	Not classified	NO	NO	NO	Not GPI-anchored (0.677)/Q-572	No hits	No hits	No hits	No hits	No hits	No hits	YES	NO	NO
2577561	gene_2556	jgi|PhapaK8108|2577561|CE2577560_1408	YES	YES	NO	NO	YES	Secreted (classically predicted)	282	10	3.55	No hits	No hits	No hits	No hits	No hits	gi|71004884|ref|XP_757108| Putative uncharacterized protein [Ustilago	ALL41111.1 secreted protein [Phakopsora pachyrhizi]	No hits	POW01661.1 hypothetical protein PSTT_12330 [Puccinia striiformis]	No hits	-	3PDCS : macrofage activating glycoprotein	-	Apoplastic	Nucleus	SP	extr	Extracellular	Extracellular	NO	NO	252-254	Not GPI-anchored (0.373)/G-261	No hits	No hits	No hits	No hits	No hits	No hits	NO	NO	YES
2578565	gene_15099	jgi|PhapaK8108|2578565|CE2578564_854	YES	YES	NO	NO	YES	Secreted (classically predicted)	171	1	0.58	No hits	No hits	No hits	No hits	No hits	No hits	No hits	No hits	XP_007415904.1 uncharacterized protein MELLADRAFT_92994 [Melampsora larici-populina	No hits	-	3P07B : Serine aminopeptidase, S33	-	Non-apoplastic	Nucleus	SP	mito	Endoplasmic reticulum	Not classified	NO	NO	NO	Not GPI-anchored (0.373)/M-149	No hits	No hits	No hits	No hits	No hits	No hits	NO	NO	YES
2592656	gene_26129	jgi|PhapaK8108|2592656|CE2592655_15106	YES	NO	NO	NO	NO	Secreted (classically predicted)	474	12	2.53	No hits	Seq6500-14dai	No hits	No hits	No hits	gi|39946758|ref|XP_362916| Predicted protein [Magnaporthe grisea	No hits	No hits	PLW50730.1 hypothetical protein PCASD_00644 [Puccinia coronata var. avenae	No hits	-	3NZQW	-	Apoplastic	Mitochondria	SP	extr	Cell membrane	Not classified	122-124;412-414	NO	NO	Not GPI-anchored (0.748)/A-454	No hits	No hits	No hits	No hits	No hits	No hits	NO	NO	NO
2601176	gene_2337	jgi|PhapaK8108|2601176|CE2601175_861	YES	NO	NO	NO	NO	Secreted (classically predicted)	93	2	2.15	No hits	No hits	No hits	No hits	No hits	No hits	No hits	No hits	No hits	No hits	-	-	-	Non-apoplastic	Nucleus	noTP	extr	Golgi apparatus	Not classified	69-71	NO	NO	Not GPI-anchored (0.193)/F-62	No hits	No hits	No hits	No hits	No hits	No hits	NO	NO	NO
2610498	gene_8874	jgi|PhapaK8108|2610498|CE2610497_5123	NO	NO	NO	NO	YES	Secreted (non-classically predicted)	87	1	1.15	No hits	No hits	No hits	No hits	No hits	No hits	No hits	No hits	OAV88154.1 40S ribosomal protein S21 [Puccinia triticina 1-1 BBBD Race 1]	No hits	-	3P5CA : Required for the processing of the 20S rRNA-precursor to mature 18S rRNA in a late step of the maturation of 40S ribosomal subunits. Has a physiological role leading to 18S rRNA stability	PF01249(IPR001931);	Non-apoplastic	Nucleus	noTP	cyto_nucl	Cytoplasm	Nucleus	NO	NO	NO	Not GPI-anchored (0.176)/D-67	No hits	CDD:231424 KOG3486, KOG3486, KOG3486, 40S ribosomal protein S21 [Translation,;	CDD:366538 pfam01249, Ribosomal_S21e, Ribosomal protein S21e.;	No hits	No hits	No hits	-	-	-
2627235	gene_6114	jgi|PhapaK8108|2627235|CE2627234_10785	YES	YES	NO	NO	NO	Secreted (classically predicted)	766	7	0.91	No hits	No hits	No hits	No hits	No hits	gi|258575509|ref|XP_002541936| Carboxypeptidase cpdS [Uncinocarpus	No hits	sid|305748|pid|305748|hfid|44|sfid|5|gb|ONH66075.1|taxonID|36022|Cyberlindnerafabianii	KNF02326.1 hypothetical protein PSTG_04529 [Puccinia striiformis f. sp.	A0A068B0X0#PHI:7257#Rs-scp-1#46012#Radopholus_similis#reduced_virulence	-	3NV40 : Belongs to the peptidase S10 family	PF00450(IPR001563);	Apoplastic	Nucleus	SP	extr	Extracellular	Extracellular	NO	NO	NO	Not GPI-anchored (0.081)/D-746	CDD:225490 COG2939, COG2939, Carboxypeptidase C (cathepsin A) [Amino acid;	CDD:229224 KOG1282, KOG1282, KOG1282, Serine carboxypeptidases (lysosomal;	CDD:366108 pfam00450, Peptidase_S10, Serine carboxypeptidase.;	CDD:177859 PLN02209, PLN02209, serine carboxypeptidase.;CDD:240429 PTZ00472, PTZ00472, serine carboxypeptidase (CBP1); Provisional.;CDD:178590 PLN03016, PLN03016, sinapoylglucose-malate O-sinapoyltransferase.;	No hits	No hits	NO	NO	NO
2634613	gene_13970	jgi|PhapaK8108|2634613|CE2634612_7471	NO	NO	NO	NO	YES	Secreted (non-classically predicted)	246	11	4.47	No hits	No hits	No hits	No hits	No hits	No hits	No hits	No hits	No hits	No hits	-	-	-	Non-apoplastic	Nucleus	noTP	nucl	Nucleus	Nucleus	15-17	NO	NO	Not GPI-anchored (0.348)/E-226	No hits	No hits	No hits	No hits	No hits	No hits	-	-	-
2636886	gene_15657	jgi|PhapaK8108|2636886|CE2636885_14564	YES	NO	NO	NO	NO	Secreted (classically predicted)	315	0	0	No hits	No hits	No hits	No hits	No hits	No hits	No hits	No hits	KNF05210.1 hypothetical protein PSTG_01835 [Puccinia striiformis f. sp.	No hits	-	3PKQB	-	Non-apoplastic	Cloroplast; Nucleus	noTP	nucl	Cell membrane	Nucleus	NO	NO	NO	Not GPI-anchored (0.121)/N-295	No hits	No hits	No hits	No hits	No hits	No hits	NO	NO	NO
2656716	gene_5462	jgi|PhapaK8108|2656716|CE2656715_13916	NO	YES	NO	NO	NO	Secreted (classically predicted)	336	1	0.3	No hits	No hits	No hits	No hits	No hits	No hits	No hits	No hits	KAA1097903.1 hypothetical protein PGT21_023577 [Puccinia graminis f. sp. tritici]	No hits	-	3PN4Z	-	Non-apoplastic	Nucleus	noTP	nucl	Nucleus	Nucleus	NO	NO	NO	Not GPI-anchored (0.133)/K-316	No hits	No hits	No hits	No hits	No hits	No hits	NO	NO	NO
2666239	gene_8588	jgi|PhapaK8108|2666239|CE2666238_3968	YES	YES	NO	NO	YES	Secreted (classically predicted)	145	2	1.38	No hits	No hits	No hits	No hits	No hits	No hits	No hits	No hits	No hits	No hits	-	-	-	Non-apoplastic	Nucleus	SP	mito_nucl	Extracellular	Not classified	NO	NO	NO	Not GPI-anchored (0.052)/N-124	No hits	No hits	No hits	No hits	No hits	No hits	YES	NO	YES
2668072	gene_8602	jgi|PhapaK8108|2668072|CE2668071_4665	NO	NO	NO	NO	YES	Secreted (non-classically predicted)	171	3	1.75	No hits	No hits	No hits	No hits	No hits	No hits	No hits	No hits	KNZ58345.1 hypothetical protein VP01_1947g6 [Puccinia sorghi]	No hits	-	3NV1U : tyrosine-protein phosphatase required for protection against superoxide stress	PF03162(IPR004861);	Non-apoplastic	Nucleus	noTP	nucl	Cytoplasm	Nucleus	NO	NO	NO	Not GPI-anchored (0.348)/N-151	CDD:225240 COG2365, COG2365, Protein tyrosine/serine phosphatase [Signal;	CDD:229513 KOG1572, KOG1572, KOG1572, Predicted protein tyrosine phosphatase;	CDD:367366 pfam03162, Y_phosphatase2, Tyrosine phosphatase family. This;	No hits	No hits	No hits	-	-	-
2677994	gene_10133	jgi|PhapaK8108|2677994|CE2677993_3788	NO	NO	NO	NO	YES	Secreted (non-classically predicted)	123	11	8.94	No hits	No hits	No hits	PpEC63	No hits	No hits	No hits	No hits	KAA1114037.1 hypothetical protein PGTUg99_010203 [Puccinia graminis f. sp.	No hits	-	-	-	Non-apoplastic	Nucleus	noTP	nucl	Extracellular	Nucleus	73-75	NO	NO	Not GPI-anchored (0.606)/S-98	No hits	No hits	No hits	No hits	No hits	No hits	-	-	-
2680977	gene_5442	jgi|PhapaK8108|2680977|CE2680976_7099	NO	NO	NO	NO	YES	Secreted (non-classically predicted)	247	3	1.21	No hits	No hits	No hits	No hits	No hits	No hits	No hits	No hits	OAV98148.1 hypothetical protein PTTG_08587 [Puccinia triticina 1-1 BBBD	G2X8Y4#PHI:7741#FreB#27337#Verticillium_dahliae#reduced_virulence	-	3P3MQ : Ferric reductase like transmembrane component	PF08030(IPR013121);	Non-apoplastic	Nucleus	noTP	cyto	Cytoplasm	Cytoplasm	NO	NO	NO	Not GPI-anchored (0.640)/L-227	CDD:223617 COG0543, UbiB, 2-polyprenylphenol hydroxylase and related flavodoxin;	CDD:227990 KOG0039, KOG0039, KOG0039, Ferric reductase, NADH/NADPH oxidase;	CDD:369657 pfam08030, NAD_binding_6, Ferric reductase NAD binding domain.;	CDD:215453 PLN02844, PLN02844, oxidoreductase/ferric-chelate reductase.;	No hits	No hits	-	-	-
2681409	gene_5450	jgi|PhapaK8108|2681409|CE2681408_276	YES	NO	NO	NO	YES	Secreted (classically predicted)	184	12	6.52	No hits	No hits	No hits	No hits	No hits	gi|170089497|ref|XP_001875971| Predicted protein [Laccaria bicolor	ALL41111.1 secreted protein [Phakopsora pachyrhizi]	No hits	KNF05660.1 hypothetical protein PSTG_01062 [Puccinia striiformis f. sp.	No hits	-	3PDAV	-	Apoplastic	Nucleus	SP	extr	Extracellular	Extracellular	NO	NO	NO	Not GPI-anchored (0.302)/P-163	No hits	No hits	No hits	No hits	No hits	No hits	NO	NO	YES
2686420	gene_5981	jgi|PhapaK8108|2686420|CE2686419_6976	NO	NO	NO	NO	YES	Secreted (non-classically predicted)	127	12	9.45	No hits	No hits	No hits	No hits	No hits	No hits	No hits	No hits	XP_007407263.1 uncharacterized protein MELLADRAFT_115766 [Melampsora larici-populina	No hits	-	-	-	Non-apoplastic	Nucleus	noTP	nucl	Cell membrane	Nucleus	NO	NO	NO	Not GPI-anchored (0.373)/C-102	No hits	No hits	No hits	No hits	No hits	No hits	-	-	-
2695794	gene_8584	jgi|PhapaK8108|2695794|CE2695793_94	YES	YES	NO	NO	YES	Secreted (classically predicted)	153	6	3.92	No hits	No hits	No hits	No hits	No hits	No hits	No hits	No hits	No hits	No hits	-	-	-	Non-apoplastic	Nucleus	SP	extr	Extracellular	Extracellular	28-30;132-134	43-45	NO	Not GPI-anchored (0.784)/S-130	No hits	No hits	No hits	No hits	No hits	No hits	YES	NO	YES
2703595	gene_1863	jgi|PhapaK8108|2703595|CE2703594_3108	YES	YES	NO	NO	YES	Secreted (classically predicted)	132	11	8.33	de_novo_1399	No hits	No hits	No hits	No hits	No hits	No hits	No hits	XP_007406797.1 uncharacterized protein MELLADRAFT_71126 [Melampsora larici-populina	No hits	-	-	-	Apoplastic	Nucleus	SP	extr	Extracellular	Extracellular	55-57	109-111	NO	Not GPI-anchored (0.926)/W-109	No hits	No hits	No hits	No hits	No hits	No hits	YES	NO	YES
2704481	gene_1886	jgi|PhapaK8108|2704481|CE2704480_13759	YES	NO	NO	NO	NO	Secreted (classically predicted)	434	5	1.15	No hits	No hits	No hits	No hits	No hits	gi|242208155|ref|XP_002469929| Putative uncharacterized protein	No hits	No hits	KNF02705.1 hypothetical protein PSTG_03991 [Puccinia striiformis f. sp.	G4MQW5#PHI:7320#GH18#318829#Magnaporthe_oryzae#unaffected_pathogenicity	GH18 - Glycoside Hydrolase Family 18 protein((fragment) splicing problem)	3P1Y1 : Belongs to the glycosyl hydrolase 18 family	PF00704(IPR001223);	Apoplastic	Nucleus	SP	extr	Extracellular	Extracellular	NO	NO	NO	Not GPI-anchored (0.348)/Y-414	CDD:225862 COG3325, ChiA, Chitinase [Carbohydrate transport and metabolism].;CDD:226376 COG3858, COG3858, Predicted glycosyl hydrolase [General function;	CDD:230745 KOG2806, KOG2806, KOG2806, Chitinase [Carbohydrate transport;	CDD:366258 pfam00704, Glyco_hydro_18, Glycosyl hydrolases family 18.;	No hits	CDD:214753 smart00636, Glyco_18, Glyco_18 domain.;	No hits	NO	YES	NO
2707024	gene_4645	jgi|PhapaK8108|2707024|CE2707023_7713	YES	YES	NO	NO	YES	Secreted (classically predicted)	144	5	3.47	No hits	Seq10567-7dai-DAI	No hits	PpEC65	No hits	No hits	No hits	No hits	No hits	No hits	-	-	-	Non-apoplastic	Nucleus	SP	mito	Extracellular	Not classified	NO	NO	NO	Not GPI-anchored (0.244)/S-121	No hits	No hits	No hits	No hits	No hits	No hits	YES	NO	YES
2722520	gene_6470	jgi|PhapaK8108|2722520|CE2722519_4015	YES	YES	NO	NO	NO	Secreted (classically predicted)	227	1	0.44	No hits	No hits	No hits	No hits	No hits	No hits	No hits	No hits	KNE90593.1 hypothetical protein PSTG_15966 [Puccinia striiformis f. sp.	No hits	-	-	-	Non-apoplastic	Nucleus	SP	mito	Endoplasmic reticulum	Not classified	NO	NO	NO	Not GPI-anchored (0.640)/Q-202	No hits	No hits	No hits	No hits	No hits	No hits	YES	NO	NO
2729955	gene_6823	jgi|PhapaK8108|2729955|CE2729954_4	NO	NO	NO	NO	YES	Secreted (non-classically predicted)	64	0	0	No hits	No hits	No hits	No hits	No hits	No hits	No hits	No hits	KAA1089505.1 hypothetical protein PGT21_020386 [Puccinia graminis f. sp. tritici]	No hits	-	-	-	Non-apoplastic	Nucleus	noTP	cysk	Mitochondrion	Not classified	NO	NO	NO	Not GPI-anchored (0.606)/R-44	No hits	No hits	No hits	No hits	No hits	No hits	-	-	-
2733440	gene_11481	jgi|PhapaK8108|2733440|CE2733439_14690	NO	YES	NO	NO	NO	Secreted (classically predicted)	419	5	1.19	No hits	No hits	No hits	No hits	No hits	No hits	No hits	No hits	XP_003331369.1 hypothetical protein PGTG_12691 [Puccinia graminis f. sp. tritici	No hits	-	3P247 : -phosphatase	PF09419(IPR027706);	Non-apoplastic	Nucleus	SP	mito	Mitochondrion	Mitochondria	NO	NO	NO	Not GPI-anchored (0.121)/S-395	No hits	CDD:230900 KOG2961, KOG2961, KOG2961, Predicted hydrolase (HAD superfamily);	CDD:286502 pfam09419, PGP_phosphatase, Mitochondrial PGP phosphatase. This;	No hits	No hits	CDD:273744 TIGR01668, Uncharacterized_protein_YqeG, HAD superfamily (subfamily;	NO	NO	NO
2744845	gene_7277	jgi|PhapaK8108|2744845|CE2744844_5690	YES	YES	NO	NO	YES	Secreted (classically predicted)	219	7	3.2	No hits	No hits	No hits	No hits	No hits	No hits	ALL41091.1 secreted protein [Phakopsora pachyrhizi]	No hits	KNF00689.1 hypothetical protein PSTG_06104 [Puccinia striiformis f. sp.	No hits	-	3PGH1	-	Non-apoplastic	Nucleus	SP	extr	Extracellular	Extracellular	NO	NO	NO	Not GPI-anchored (0.302)/C-199	No hits	No hits	No hits	No hits	No hits	No hits	NO	NO	YES
2747484	gene_14290	jgi|PhapaK8108|2747484|CE2747483_4388	NO	NO	NO	NO	YES	Secreted (non-classically predicted)	166	2	1.2	No hits	No hits	No hits	No hits	No hits	No hits	No hits	No hits	OAV90948.1 hypothetical protein PTTG_07526 [Puccinia triticina 1-1 BBBD	No hits	-	3Q66Q : anaphase-promoting complex-dependent catabolic process	-	Non-apoplastic	Cloroplast; Nucleus	noTP	nucl	Nucleus	Nucleus	NO	NO	NO	Not GPI-anchored (0.677)/T-145	No hits	No hits	No hits	No hits	CDD:197664 smart00338, BRLZ, basic region leucin zipper.;	No hits	-	-	-
2750997	gene_16471	jgi|PhapaK8108|2750997|CE2750996_51	NO	NO	NO	NO	YES	Secreted (non-classically predicted)	117	6	5.13	No hits	No hits	No hits	No hits	No hits	No hits	No hits	No hits	No hits	No hits	-	-	-	Non-apoplastic	Nucleus	noTP	mito	Endoplasmic reticulum	Not classified	24-26	NO	NO	Not GPI-anchored (0.001)/C-87	No hits	No hits	No hits	No hits	No hits	No hits	-	-	-
2751321	gene_16472	jgi|PhapaK8108|2751321|CE2751320_8758	NO	NO	NO	NO	YES	Secreted (non-classically predicted)	271	0	0	No hits	No hits	No hits	No hits	No hits	No hits	No hits	No hits	XP_003307508.1 hypothetical protein PGTG_00458 [Puccinia graminis f. sp. tritici	No hits	-	3P9WE	-	Non-apoplastic	Nucleus	noTP	plas	Endoplasmic reticulum	Not classified	NO	NO	NO	Not GPI-anchored (0.964)/Q-251	No hits	No hits	No hits	No hits	No hits	No hits	-	-	-
2752905	gene_7593	jgi|PhapaK8108|2752905|CE2752904_320	NO	NO	NO	NO	YES	Secreted (non-classically predicted)	71	2	2.82	de_novo_242	No hits	No hits	No hits	No hits	gi|71018887|ref|XP_759674| Putative uncharacterized protein [Ustilago	No hits	No hits	XP_007419139.1 uncharacterized protein MELLADRAFT_46198 [Melampsora larici-populina	No hits	-	3NVDA : glutamine synthetase	-	Apoplastic	Nucleus	noTP	nucl	Plastid	Nucleus	NO	NO	NO	Not GPI-anchored (0.259)/S-51	No hits	CDD:228630 KOG0683, KOG0683, KOG0683, Glutamine synthetase [Amino acid transport;	No hits	CDD:177922 PLN02284, PLN02284, glutamine synthetase.;CDD:178603 PLN03036, PLN03036, glutamine synthetase; Provisional.;	No hits	No hits	-	-	-
2755513	gene_5734	jgi|PhapaK8108|2755513|CE2755512_6900	YES	YES	NO	NO	NO	Secreted (classically predicted)	158	1	0.63	de_novo_4892	No hits	No hits	No hits	No hits	No hits	No hits	No hits	No hits	No hits	-	-	-	Non-apoplastic	Cloroplast; Nucleus	SP	extr	Extracellular	Extracellular	NO	NO	NO	Not GPI-anchored (0.507)/N-134	No hits	No hits	No hits	No hits	No hits	No hits	YES	NO	NO
2775788	gene_9224	jgi|PhapaK8108|2775788|CE2775787_14765	YES	NO	NO	NO	NO	Secreted (classically predicted)	338	0	0	No hits	No hits	No hits	No hits	No hits	No hits	No hits	No hits	POW20365.1 hypothetical protein PSHT_03556 [Puccinia striiformis]	No hits	-	3PIR1	-	Non-apoplastic	Nucleus	noTP	extr	Cell membrane	Not classified	NO	NO	NO	Not GPI-anchored (0.302)/N-317	No hits	No hits	No hits	CDD:236138 PRK07994, PRK07994, DNA polymerase III subunits gamma and tau;;	No hits	No hits	NO	NO	NO
2790715	gene_15807	jgi|PhapaK8108|2790715|CE2790714_7588	NO	NO	NO	NO	YES	Secreted (non-classically predicted)	182	0	0	No hits	No hits	No hits	No hits	No hits	No hits	No hits	No hits	KNZ60601.1 uncharacterized protein VP01_1530g4 [Puccinia sorghi]	No hits	-	-	-	Non-apoplastic	Cloroplast; Nucleus	noTP	nucl	Nucleus	Nucleus	NO	NO	NO	Not GPI-anchored (0.891)/R-157	No hits	No hits	No hits	No hits	No hits	No hits	-	-	-
2792746	gene_21909	jgi|PhapaK8108|2792746|CE2792745_6617	YES	NO	NO	NO	NO	Secreted (classically predicted)	186	4	2.15	No hits	No hits	No hits	No hits	No hits	gi|67525705|ref|XP_660914| Putative uncharacterized protein [Emericella	No hits	No hits	PLW28770.1 hypothetical protein PCASD_20800 [Puccinia coronata var. avenae	No hits	-	3P5N3 : extracellular conserved serine-rich protein	PF10342(IPR018466);	Apoplastic	Nucleus	SP	extr	Cell membrane	Not classified	NO	NO	NO	High probable (1.000)/E-163	No hits	No hits	CDD:370992 pfam10342, GPI-anchored, Ser-Thr-rich glycosyl-phosphatidyl-inositol-anchored;	No hits	No hits	No hits	NO	NO	NO
2796600	gene_24547	jgi|PhapaK8108|2796600|CE2796599_4791	YES	YES	NO	NO	YES	Secreted (classically predicted)	221	2	0.9	de_novo_2305	No hits	No hits	No hits	No hits	No hits	No hits	No hits	No hits	No hits	-	-	-	Apoplastic	Nucleus	SP	extr	Extracellular	Extracellular	NO	NO	NO	Not GPI-anchored (0.073)/Q-201	No hits	No hits	No hits	No hits	No hits	No hits	YES	NO	YES
2801959	gene_10930	jgi|PhapaK8108|2801959|CE2801958_4122	NO	NO	NO	NO	YES	Secreted (non-classically predicted)	128	0	0	No hits	No hits	No hits	No hits	No hits	No hits	No hits	No hits	KAA1066213.1 hypothetical protein PGT21_025091 [Puccinia graminis f. sp. tritici]	No hits	-	3P64Q : Sterol-binding protein	PF02036(IPR003033);	Non-apoplastic	Nucleus	noTP	cyto_nucl	Cytoplasm	Nucleus	NO	NO	NO	Not GPI-anchored (0.452)/S-102	CDD:225794 COG3255, COG3255, Putative sterol carrier protein [Lipid metabolism].;	CDD:232100 KOG4170, KOG4170, KOG4170, 2-enoyl-CoA hydratase/3-hydroxyacyl-CoA;	CDD:376720 pfam02036, SCP2, SCP-2 sterol transfer family. This domain is;	No hits	No hits	No hits	-	-	-
2803733	gene_6433	jgi|PhapaK8108|2803733|CE2803732_3394	YES	YES	NO	NO	NO	Secreted (classically predicted)	401	1	0.25	No hits	No hits	No hits	No hits	No hits	No hits	No hits	No hits	No hits	No hits	-	-	-	Non-apoplastic	Nucleus	SP	nucl	Extracellular	Nucleus	NO	NO	NO	Not GPI-anchored (0.302)/S-376	No hits	No hits	No hits	No hits	No hits	No hits	NO	NO	NO
2805178	gene_25335	jgi|PhapaK8108|2805178|CE2805177_1138	YES	YES	NO	NO	YES	Secreted (classically predicted)	78	2	2.56	de_novo_12712	Seq11745-10dai-DAI	No hits	No hits	No hits	No hits	No hits	No hits	No hits	No hits	-	-	-	Apoplastic	Nucleus	SP	extr	Extracellular	Extracellular	NO	NO	NO	Not GPI-anchored (0.227)/H-55	No hits	No hits	No hits	No hits	No hits	No hits	YES	NO	YES
2805951	gene_9912	jgi|PhapaK8108|2805951|CE2805950_7095	NO	NO	NO	NO	YES	Secreted (non-classically predicted)	147	0	0	No hits	No hits	No hits	No hits	No hits	No hits	No hits	No hits	OAV99117.1 50S ribosomal protein L13 [Puccinia triticina 1-1 BBBD Race 1]	No hits	-	3P1Y2 : ribosomal protein	PF00572(IPR005822);	Non-apoplastic	Nucleus	noTP	mito	Mitochondrion	Mitochondria	NO	NO	NO	Not GPI-anchored (0.145)/F-126	CDD:223180 COG0102, RplM, Ribosomal protein L13 [Translation, ribosomal;	CDD:231141 KOG3203, KOG3203, KOG3203, Mitochondrial/chloroplast ribosomal;	CDD:376351 pfam00572, Ribosomal_L13, Ribosomal protein L13.;	CDD:181703 PRK09216, rplM, 50S ribosomal protein L13; Reviewed.;CDD:177072 CHL00159, rpl13, ribosomal protein L13; Validated.;CDD:177795 PLN00205, PLN00205, ribisomal protein L13 family protein; Provisional.;CDD:235793 PRK06394, rpl13p, 50S ribosomal protein L13P; Reviewed.;	No hits	CDD:162186 TIGR01066, 50S_ribosomal_protein_L13, ribosomal protein L13,;CDD:162192 TIGR01077, 50S_ribosomal_protein_L13, ribosomal protein uL13,;	-	-	-
2808966	gene_18149	jgi|PhapaK8108|2808966|CE2808965_1861	YES	YES	NO	NO	NO	Secreted (classically predicted)	201	5	2.49	de_novo_471	No hits	No hits	No hits	No hits	No hits	No hits	No hits	OAV91481.1 hypothetical protein PTTG_27955 [Puccinia triticina 1-1 BBBD	No hits	-	-	-	Apoplastic	Nucleus	SP	extr	Extracellular	Extracellular	NO	NO	NO	Not GPI-anchored (0.964)/A-181	No hits	No hits	No hits	No hits	No hits	No hits	YES	NO	NO
2809013	gene_18150	jgi|PhapaK8108|2809013|CE2809012_935	YES	YES	NO	NO	NO	Secreted (classically predicted)	201	5	2.49	de_novo_471	No hits	No hits	No hits	No hits	No hits	No hits	No hits	OAV91481.1 hypothetical protein PTTG_27955 [Puccinia triticina 1-1 BBBD	No hits	-	-	-	Apoplastic	Nucleus	SP	extr	Extracellular	Extracellular	NO	NO	NO	Not GPI-anchored (0.964)/A-181	No hits	No hits	No hits	No hits	No hits	No hits	YES	NO	NO
2812827	gene_15148	jgi|PhapaK8108|2812827|CE2812826_8307	NO	YES	NO	NO	NO	Secreted (classically predicted)	221	1	0.45	No hits	Seq4318-10dai-DAI	No hits	PpEC34	No hits	No hits	No hits	No hits	PLW21002.1 hypothetical protein PCANC_11264 [Puccinia coronata var. avenae	No hits	-	3NYI5 : Plays an essential role in the assembly of succinate dehydrogenase (SDH), an enzyme complex (also referred to as respiratory complex II) that is a component of both the tricarboxylic acid (TCA) cycle and the mitochondrial electron transport chain, and which couples the oxidation of succinate to fumarate with the reduction of ubiquinone (coenzyme Q) to ubiquinol. Required for flavinylation…	PF03937(IPR005631);	Non-apoplastic	Nucleus	noTP	mito	Mitochondrion	Mitochondria	NO	NO	NO	Not GPI-anchored (0.133)/L-201	CDD:225489 COG2938, COG2938, Uncharacterized conserved protein [Function;	CDD:231264 KOG3326, KOG3326, KOG3326, Uncharacterized conserved protein;	CDD:377166 pfam03937, Sdh5, Flavinator of succinate dehydrogenase. This;	No hits	No hits	No hits	NO	NO	NO
2819100	gene_15510	jgi|PhapaK8108|2819100|CE2819099_11190	NO	NO	NO	NO	YES	Secreted (non-classically predicted)	236	0	0	No hits	No hits	No hits	No hits	No hits	No hits	No hits	No hits	XP_003325294.2 hypothetical protein PGTG_07127 [Puccinia graminis f. sp. tritici	No hits	-	3PGRS	-	Non-apoplastic	Nucleus	noTP	mito	Cell membrane	Not classified	NO	NO	NO	Not GPI-anchored (0.537)/Q-216	No hits	No hits	No hits	No hits	No hits	No hits	-	-	-
2825968	gene_8535	jgi|PhapaK8108|2825968|CE2825967_9740	NO	NO	NO	NO	YES	Secreted (non-classically predicted)	239	3	1.26	No hits	No hits	No hits	No hits	No hits	gi|50549991|ref|XP_502468| YALI0D06017p [Yarrowia lipolytica	No hits	No hits	XP_007409720.1 family 2 glycosyltransferase [Melampsora larici-populina 98AG31]	D0ZPP5#PHI:2656#pmrF#28901#Salmonella_enterica#reduced_virulence	GT2 - Glycosyltransferase Family 2 protein	3NUQC : dolichol-phosphate mannosyltransferase	PF00535(IPR001173);	Non-apoplastic	Nucleus	noTP	cysk	Peroxisome	Not classified	NO	NO	NO	Not GPI-anchored (0.081)/L-214	CDD:223539 COG0463, WcaA, Glycosyltransferases involved in cell wall biogenesis;CDD:224136 COG1215, COG1215, Glycosyltransferases, probably involved in;	CDD:230917 KOG2978, KOG2978, KOG2978, Dolichol-phosphate mannosyltransferase;CDD:230916 KOG2977, KOG2977, KOG2977, Glycosyltransferase [General function;	CDD:366154 pfam00535, Glycos_transf_2, Glycosyl transferase family 2. Diverse;CDD:372656 pfam13641, Glyco_tranf_2_3, Glycosyltransferase like family 2.;	CDD:215385 PLN02726, PLN02726, dolichyl-phosphate beta-D-mannosyltransferase.;CDD:182669 PRK10714, PRK10714, undecaprenyl phosphate 4-deoxy-4-formamido-L-arabinose;CDD:182223 PRK10073, PRK10073, putative glycosyl transferase; Provisional.;CDD:240336 PTZ00260, PTZ00260, dolichyl-phosphate beta-glucosyltransferase;;CDD:237556 PRK13915, PRK13915, putative glucosyl-3-phosphoglycerate synthase;;	No hits	CDD:275103 TIGR04283, glycosyl_transferase_family_2, transferase 2, rSAM/selenodomain-associated.;CDD:275035 TIGR04182, glyco_TIGR04182, glycosyltransferase, TIGR04182 family.;CDD:213815 TIGR03469, HpnB, hopene-associated glycosyltransferase HpnB.;CDD:274884 TIGR03965, glycosyltransferase_Rv0696_family, mycofactocin system;	-	-	-
2833389	gene_19450	jgi|PhapaK8108|2833389|CE2833388_553	NO	NO	NO	NO	YES	Secreted (non-classically predicted)	131	5	3.82	No hits	No hits	No hits	No hits	No hits	gi|170099125|ref|XP_001880781| Predicted protein [Laccaria bicolor	No hits	No hits	KNE89920.1 hypothetical protein PSTG_16624 [Puccinia striiformis f. sp.	No hits	-	3P4TY	-	Non-apoplastic	Nucleus	noTP	nucl	Nucleus	Nucleus	NO	NO	79-81;127-129	Not GPI-anchored (0.507)/F-106	No hits	No hits	No hits	No hits	No hits	No hits	-	-	-
2840025	gene_20468	jgi|PhapaK8108|2840025|CE2840024_681	YES	YES	NO	NO	NO	Secreted (classically predicted)	435	6	1.38	No hits	Seq4318-10dai-DAI	No hits	PpEC34	No hits	No hits	No hits	No hits	No hits	No hits	-	-	-	Non-apoplastic	Nucleus	SP	nucl	Extracellular	Nucleus	NO	NO	402-404	Not GPI-anchored (0.425)/E-410	No hits	No hits	No hits	No hits	No hits	No hits	NO	NO	NO
2856965	gene_16982	jgi|PhapaK8108|2856965|CE2856964_3312	YES	NO	NO	NO	YES	Secreted (classically predicted)	86	2	2.33	No hits	No hits	No hits	No hits	No hits	No hits	No hits	No hits	YP_003795387.1 NAD4L [Phakopsora pachyrhizi]	No hits	-	3P5CB : Core subunit of the mitochondrial membrane respiratory chain NADH dehydrogenase (Complex I) that is believed to belong to the minimal assembly required for catalysis. Complex I functions in the transfer of electrons from NADH to the respiratory chain. The immediate electron acceptor for the enzyme is believed to be ubiquinone	PF00420(IPR039428);	Non-apoplastic	Nucleus	noTP	plas	Golgi apparatus	Not classified	NO	NO	NO	Not GPI-anchored (0.133)/S-61	CDD:223785 COG0713, NuoK, NADH:ubiquinone oxidoreductase subunit 11 or 4L;	CDD:232596 KOG4669, KOG4669, KOG4669, NADH dehydrogenase subunit 4L and;	CDD:366089 pfam00420, Oxidored_q2, NADH-ubiquinone/plastoquinone oxidoreductase;	CDD:177231 MTH00180, ND4L, NADH dehydrogenase subunit 4L; Provisional.;CDD:177099 MTH00001, ND4L, NADH dehydrogenase subunit 4L; Provisional.;CDD:180218 PRK05715, PRK05715, NADH-quinone oxidoreductase subunit NuoK.;CDD:177240 MTH00192, ND4L, NADH dehydrogenase subunit 4L; Provisional.;CDD:176958 CHL00015, ndhE, NADH dehydrogenase subunit 4L.;	No hits	No hits	NO	NO	YES
2857092	gene_16985	jgi|PhapaK8108|2857092|CE2857091_4580	NO	NO	NO	NO	YES	Secreted (non-classically predicted)	160	1	0.62	No hits	No hits	No hits	No hits	No hits	No hits	No hits	No hits	No hits	No hits	-	-	-	Non-apoplastic	Cloroplast	noTP	nucl	Nucleus	Nucleus	114-116	NO	NO	Not GPI-anchored (0.280)/S-137	No hits	No hits	No hits	No hits	No hits	No hits	-	-	-
2857447	gene_18749	jgi|PhapaK8108|2857447|gm4.39_g	NO	NO	NO	NO	YES	Secreted (non-classically predicted)	55	0	0	No hits	No hits	No hits	No hits	No hits	No hits	No hits	No hits	No hits	No hits	-	-	-	Non-apoplastic	Nucleus	noTP	mito	Mitochondrion	Mitochondria	NO	NO	NO	Not GPI-anchored (0.325)/L-33	No hits	No hits	No hits	No hits	No hits	No hits	-	-	-
2857536	gene_6155	jgi|PhapaK8108|2857536|gm4.128_g	NO	NO	NO	NO	YES	Secreted (non-classically predicted)	151	3	1.99	No hits	No hits	No hits	No hits	No hits	No hits	No hits	No hits	XP_003325808.2 hypothetical protein PGTG_07010 [Puccinia graminis f. sp. tritici	No hits	-	-	-	Non-apoplastic	Nucleus	noTP	nucl	Cytoplasm	Nucleus	NO	NO	NO	Not GPI-anchored (0.891)/Q-125	No hits	No hits	No hits	No hits	No hits	No hits	-	-	-
2857555	gene_6161	jgi|PhapaK8108|2857555|gm4.147_g	NO	NO	NO	NO	YES	Secreted (non-classically predicted)	101	2	1.98	No hits	No hits	No hits	No hits	No hits	No hits	No hits	No hits	KNZ47586.1 hypothetical protein VP01_629g1 [Puccinia sorghi]	No hits	-	3NUZ7 : Encoded by	-	Non-apoplastic	Nucleus	noTP	nucl	Mitochondrion	Nucleus	NO	NO	NO	Not GPI-anchored (0.046)/S-78	No hits	No hits	No hits	No hits	No hits	No hits	-	-	-
2857657	gene_11629	jgi|PhapaK8108|2857657|gm4.249_g	NO	NO	NO	NO	YES	Secreted (non-classically predicted)	161	2	1.24	No hits	No hits	No hits	No hits	No hits	No hits	No hits	No hits	No hits	No hits	-	-	-	Non-apoplastic	Nucleus	noTP	mito	Nucleus	Nucleus	NO	109-111	53-55	Not GPI-anchored (0.846)/I-141	No hits	No hits	No hits	No hits	No hits	No hits	-	-	-
2857987	gene_12349	jgi|PhapaK8108|2857987|gm4.579_g	NO	NO	NO	NO	YES	Secreted (non-classically predicted)	98	2	2.04	No hits	No hits	No hits	No hits	No hits	No hits	No hits	No hits	No hits	No hits	-	-	-	Non-apoplastic	Nucleus	noTP	nucl	Nucleus	Nucleus	NO	NO	NO	Not GPI-anchored (0.606)/Q-74	No hits	No hits	No hits	No hits	No hits	No hits	-	-	-
2858471	gene_4661	jgi|PhapaK8108|2858471|gm4.1063_g	NO	NO	NO	NO	YES	Secreted (non-classically predicted)	194	1	0.52	No hits	No hits	No hits	No hits	No hits	No hits	No hits	No hits	No hits	No hits	-	-	-	Non-apoplastic	Nucleus	noTP	nucl	Nucleus	Nucleus	NO	NO	NO	Not GPI-anchored (0.452)/S-173	No hits	No hits	No hits	No hits	No hits	No hits	-	-	-
2858505	gene_4667	jgi|PhapaK8108|2858505|gm4.1097_g	NO	NO	NO	NO	YES	Secreted (non-classically predicted)	112	1	0.89	No hits	No hits	No hits	No hits	No hits	No hits	No hits	No hits	No hits	No hits	-	-	-	Non-apoplastic	Nucleus	noTP	nucl	Nucleus	Nucleus	NO	NO	NO	Not GPI-anchored (0.396)/E-92	No hits	No hits	No hits	No hits	No hits	No hits	-	-	-
2858618	gene_3245	jgi|PhapaK8108|2858618|gm4.1210_g	NO	NO	NO	NO	YES	Secreted (non-classically predicted)	147	5	3.4	No hits	No hits	No hits	No hits	No hits	No hits	No hits	No hits	No hits	No hits	-	-	-	Non-apoplastic	Nucleus	noTP	extr	Extracellular	Extracellular	5-7;95-97	NO	NO	Not GPI-anchored (0.373)/C-127	No hits	No hits	No hits	No hits	No hits	No hits	-	-	-
2858801	gene_3602	jgi|PhapaK8108|2858801|gm4.1393_g	NO	NO	NO	NO	YES	Secreted (non-classically predicted)	123	6	4.88	No hits	No hits	No hits	No hits	No hits	No hits	No hits	No hits	No hits	No hits	-	-	-	Apoplastic	Nucleus	noTP	nucl	Mitochondrion	Nucleus	NO	NO	NO	Not GPI-anchored (0.974)/S-103	No hits	No hits	No hits	No hits	No hits	No hits	-	-	-
2858826	gene_3606	jgi|PhapaK8108|2858826|gm4.1418_g	NO	NO	NO	NO	YES	Secreted (non-classically predicted)	181	2	1.1	No hits	No hits	No hits	No hits	No hits	No hits	No hits	No hits	POW14380.1 hypothetical protein PSHT_07418 [Puccinia striiformis]	No hits	-	3P6BP	-	Non-apoplastic	Nucleus	noTP	nucl	Mitochondrion	Nucleus	NO	NO	NO	Not GPI-anchored (0.017)/D-157	No hits	No hits	No hits	No hits	No hits	No hits	-	-	-
2859102	gene_22291	jgi|PhapaK8108|2859102|gm4.1694_g	NO	NO	NO	NO	YES	Secreted (non-classically predicted)	227	2	0.88	No hits	No hits	No hits	No hits	No hits	No hits	No hits	No hits	No hits	No hits	-	-	-	Non-apoplastic	Nucleus	noTP	nucl	Nucleus	Nucleus	NO	NO	NO	Not GPI-anchored (0.058)/G-207	No hits	No hits	No hits	No hits	No hits	No hits	-	-	-
2859119	gene_22292	jgi|PhapaK8108|2859119|gm4.1711_g	NO	NO	NO	NO	YES	Secreted (non-classically predicted)	75	2	2.67	No hits	No hits	No hits	No hits	No hits	No hits	No hits	No hits	XP_007413367.1 uncharacterized protein MELLADRAFT_38091 [Melampsora larici-populina	No hits	-	3NWVS : glycoside hydrolase family 63	-	Non-apoplastic	Nucleus	noTP	nucl	Mitochondrion	Nucleus	NO	NO	NO	Not GPI-anchored (0.784)/S-50	No hits	No hits	No hits	No hits	No hits	No hits	-	-	-
2859176	gene_4587	jgi|PhapaK8108|2859176|gm4.1768_g	NO	NO	NO	NO	YES	Secreted (non-classically predicted)	228	5	2.19	No hits	No hits	No hits	No hits	No hits	No hits	No hits	No hits	OAV90137.1 hypothetical protein PTTG_01940 [Puccinia triticina 1-1 BBBD	No hits	-	3NYDF : atp synthase	-	Apoplastic	Nucleus	noTP	pero	Extracellular	Not classified	NO	NO	NO	Not GPI-anchored (0.957)/P-204	No hits	CDD:228209 KOG0260, KOG0260, KOG0260, RNA polymerase II, large subunit [Transcription].;	No hits	No hits	No hits	No hits	-	-	-
2859259	gene_4597	jgi|PhapaK8108|2859259|gm4.1851_g	YES	NO	NO	NO	YES	Secreted (classically predicted)	108	1	0.93	No hits	No hits	No hits	No hits	No hits	No hits	No hits	No hits	No hits	No hits	-	-	-	Non-apoplastic	Nucleus	noTP	E.R.	Mitochondrion	Not classified	NO	NO	NO	Not GPI-anchored (0.950)/N-84	No hits	No hits	No hits	No hits	No hits	No hits	NO	NO	YES
2859306	gene_4604	jgi|PhapaK8108|2859306|gm4.1898_g	NO	NO	NO	NO	YES	Secreted (non-classically predicted)	76	0	0	No hits	No hits	No hits	No hits	No hits	No hits	No hits	No hits	No hits	No hits	-	-	-	Non-apoplastic	Nucleus	noTP	cyto	Plastid	Not classified	NO	NO	NO	Weakly probable (0.994)/A-53	No hits	No hits	No hits	No hits	No hits	No hits	-	-	-
2859340	gene_4608	jgi|PhapaK8108|2859340|gm4.1932_g	NO	NO	NO	NO	YES	Secreted (non-classically predicted)	125	2	1.6	No hits	No hits	No hits	No hits	No hits	No hits	No hits	No hits	No hits	No hits	-	-	-	Non-apoplastic	Nucleus	noTP	cyto	Cytoplasm	Cytoplasm	NO	NO	NO	Not GPI-anchored (0.425)/N-99	No hits	No hits	No hits	No hits	No hits	No hits	-	-	-
2859664	gene_1520	jgi|PhapaK8108|2859664|gm4.2256_g	NO	NO	NO	NO	YES	Secreted (non-classically predicted)	68	0	0	No hits	No hits	No hits	No hits	No hits	No hits	No hits	No hits	No hits	No hits	-	-	-	Non-apoplastic	Nucleus	noTP	nucl	Mitochondrion	Nucleus	NO	NO	NO	Not GPI-anchored (0.227)/F-48	No hits	No hits	No hits	No hits	No hits	No hits	-	-	-
2859763	gene_1530	jgi|PhapaK8108|2859763|gm4.2355_g	NO	NO	NO	NO	YES	Secreted (non-classically predicted)	188	1	0.53	No hits	No hits	No hits	No hits	No hits	No hits	No hits	No hits	No hits	No hits	-	-	-	Non-apoplastic	Nucleus	noTP	nucl	Cytoplasm	Nucleus	NO	NO	NO	Not GPI-anchored (0.348)/F-164	No hits	No hits	No hits	No hits	No hits	No hits	-	-	-
2859852	gene_1545	jgi|PhapaK8108|2859852|gm4.2444_g	NO	NO	NO	NO	YES	Secreted (non-classically predicted)	156	1	0.64	No hits	No hits	No hits	No hits	No hits	No hits	No hits	No hits	No hits	No hits	-	-	-	Non-apoplastic	Nucleus	noTP	mito	Plastid	Not classified	NO	NO	NO	Weakly probable (0.990)/D-134	No hits	No hits	No hits	No hits	No hits	No hits	-	-	-
2859879	gene_1550	jgi|PhapaK8108|2859879|gm4.2471_g	NO	NO	NO	NO	YES	Secreted (non-classically predicted)	202	5	2.48	No hits	No hits	No hits	No hits	No hits	No hits	No hits	No hits	PLW47399.1 hypothetical protein PCANC_05834 [Puccinia coronata var. avenae	No hits	-	3NU0D : Belongs to the argonaute family	-	Non-apoplastic	Nucleus	noTP	nucl	Nucleus	Nucleus	NO	NO	NO	Not GPI-anchored (0.302)/N-180	No hits	CDD:228987 KOG1041, KOG1041, KOG1041, Translation initiation factor 2C (eIF-2C);	No hits	CDD:215631 PLN03202, PLN03202, protein argonaute; Provisional.;	CDD:214930 smart00950, Piwi, This domain is found in the protein Piwi and;	No hits	-	-	-
2859880	gene_1551	jgi|PhapaK8108|2859880|gm4.2472_g	NO	NO	NO	NO	YES	Secreted (non-classically predicted)	144	6	4.17	No hits	No hits	No hits	No hits	No hits	No hits	No hits	No hits	No hits	No hits	-	-	-	Non-apoplastic	Cloroplast; Nucleus	noTP	mito	Nucleus	Nucleus	NO	NO	NO	Not GPI-anchored (0.133)/K-119	No hits	No hits	No hits	No hits	No hits	No hits	-	-	-
2860083	gene_15010	jgi|PhapaK8108|2860083|gm4.2675_g	YES	NO	NO	NO	YES	Secreted (classically predicted)	74	0	0	No hits	No hits	No hits	No hits	No hits	No hits	No hits	No hits	No hits	No hits	-	-	-	Non-apoplastic	Nucleus	SP	extr	Extracellular	Extracellular	NO	NO	NO	Not GPI-anchored (0.846)/A-54	No hits	No hits	No hits	No hits	No hits	No hits	YES	NO	YES
2860265	gene_8161	jgi|PhapaK8108|2860265|gm4.2857_g	NO	NO	NO	NO	YES	Secreted (non-classically predicted)	170	1	0.59	No hits	No hits	No hits	No hits	No hits	No hits	No hits	No hits	No hits	No hits	-	-	-	Non-apoplastic	Nucleus	noTP	nucl	Nucleus	Nucleus	NO	NO	NO	Not GPI-anchored (0.606)/W-148	No hits	No hits	No hits	No hits	No hits	No hits	-	-	-
2860531	gene_17357	jgi|PhapaK8108|2860531|gm4.3123_g	NO	NO	NO	NO	YES	Secreted (non-classically predicted)	94	0	0	No hits	No hits	No hits	No hits	No hits	No hits	No hits	No hits	No hits	No hits	-	-	-	Non-apoplastic	Nucleus	noTP	mito	Mitochondrion	Mitochondria	NO	NO	NO	Not GPI-anchored (0.748)/G-69	No hits	No hits	No hits	No hits	No hits	No hits	-	-	-
2860570	gene_3450	jgi|PhapaK8108|2860570|gm4.3162_g	NO	NO	NO	NO	YES	Secreted (non-classically predicted)	156	1	0.64	No hits	No hits	No hits	No hits	No hits	No hits	No hits	No hits	No hits	No hits	-	-	-	Non-apoplastic	Cloroplast; Nucleus	noTP	nucl	Nucleus	Nucleus	NO	NO	NO	Not GPI-anchored (0.110)/S-128	No hits	No hits	No hits	No hits	No hits	No hits	-	-	-
2860638	gene_3466	jgi|PhapaK8108|2860638|gm4.3230_g	NO	NO	NO	NO	YES	Secreted (non-classically predicted)	87	1	1.15	No hits	No hits	No hits	No hits	No hits	No hits	No hits	No hits	No hits	No hits	-	-	-	Non-apoplastic	Nucleus	noTP	mito	Nucleus	Nucleus	NO	NO	NO	Not GPI-anchored (0.211)/Q-62	No hits	No hits	No hits	No hits	No hits	No hits	-	-	-
2860738	gene_20345	jgi|PhapaK8108|2860738|gm4.3330_g	NO	NO	NO	NO	YES	Secreted (non-classically predicted)	225	6	2.67	No hits	No hits	No hits	No hits	No hits	No hits	No hits	No hits	No hits	No hits	-	-	-	Non-apoplastic	Nucleus	noTP	nucl	Cytoplasm	Nucleus	NO	93-95	NO	Not GPI-anchored (0.572)/W-202	No hits	No hits	No hits	No hits	No hits	No hits	-	-	-
2861015	gene_27672	jgi|PhapaK8108|2861015|gm4.3607_g	NO	NO	NO	NO	YES	Secreted (non-classically predicted)	87	3	3.45	No hits	No hits	No hits	No hits	No hits	No hits	No hits	No hits	No hits	No hits	-	-	-	Non-apoplastic	Nucleus	noTP	nucl	Nucleus	Nucleus	NO	NO	NO	Not GPI-anchored (0.507)/S-65	No hits	No hits	No hits	No hits	No hits	No hits	-	-	-
2861048	gene_27411	jgi|PhapaK8108|2861048|gm4.3640_g	NO	NO	NO	NO	YES	Secreted (non-classically predicted)	83	2	2.41	No hits	No hits	No hits	No hits	No hits	No hits	No hits	No hits	No hits	No hits	-	-	-	Non-apoplastic	Nucleus	noTP	mito_nucl	Mitochondrion	Mitochondria	NO	NO	NO	Not GPI-anchored (0.396)/G-58	No hits	No hits	No hits	No hits	No hits	No hits	-	-	-
2861072	gene_2487	jgi|PhapaK8108|2861072|gm4.3664_g	NO	NO	NO	NO	YES	Secreted (non-classically predicted)	133	2	1.5	No hits	No hits	No hits	No hits	No hits	gi|254583720|ref|XP_002497428| ZYRO0F05324p [Zygosaccharomyces	No hits	No hits	XP_007410272.1 uncharacterized protein MELLADRAFT_48465, partial [Melampsora	Q4QFI1#PHI:3459#NTPDase1#5664#Leishmania_major#reduced_virulence	-	3NV3I : Belongs to the GDA1 CD39 NTPase family	PF01150(IPR000407);	Apoplastic	Nucleus	noTP	cyto	Cytoplasm	Cytoplasm	NO	NO	NO	Not GPI-anchored (0.110)/T-113	CDD:227664 COG5371, COG5371, Golgi nucleoside diphosphatase [Carbohydrate;	CDD:229328 KOG1386, KOG1386, KOG1386, Nucleoside phosphatase [Nucleotide;CDD:229327 KOG1385, KOG1385, KOG1385, Nucleoside phosphatase [Nucleotide;	CDD:334404 pfam01150, GDA1_CD39, GDA1/CD39 (nucleoside phosphatase) family.;	No hits	No hits	No hits	-	-	-
2861085	gene_2491	jgi|PhapaK8108|2861085|gm4.3677_g	NO	NO	NO	NO	YES	Secreted (non-classically predicted)	59	0	0	No hits	No hits	No hits	No hits	No hits	No hits	No hits	No hits	No hits	No hits	-	-	-	Non-apoplastic	Nucleus	noTP	nucl	Nucleus	Nucleus	NO	NO	NO	Not GPI-anchored (0.818)/W-32	No hits	No hits	No hits	No hits	No hits	No hits	-	-	-
2861268	gene_2516	jgi|PhapaK8108|2861268|gm4.3860_g	NO	NO	NO	NO	YES	Secreted (non-classically predicted)	187	2	1.07	No hits	No hits	No hits	No hits	No hits	No hits	No hits	No hits	KNZ60653.1 hypothetical protein VP01_1524g5 [Puccinia sorghi]	No hits	-	3NW3N : guanyl-nucleotide exchange factor	-	Non-apoplastic	Nucleus	noTP	nucl	Cytoplasm	Nucleus	NO	NO	NO	Not GPI-anchored (0.227)/F-167	CDD:227623 COG5307, COG5307, SEC7 domain proteins [General function prediction;	CDD:228875 KOG0929, KOG0929, KOG0929, Guanine nucleotide exchange factor;	CDD:366596 pfam01369, Sec7, Sec7 domain. The Sec7 domain is a guanine-nucleotide-exchange-factor;	No hits	CDD:214569 smart00222, Sec7, Sec7 domain. Domain named after the S. cerevisiae;	No hits	-	-	-
2861360	gene_23322	jgi|PhapaK8108|2861360|gm4.3952_g	NO	NO	NO	NO	YES	Secreted (non-classically predicted)	133	5	3.76	No hits	No hits	No hits	No hits	No hits	No hits	No hits	No hits	No hits	No hits	-	-	-	Non-apoplastic	Nucleus	noTP	mito	Nucleus	Nucleus	NO	NO	NO	Not GPI-anchored (0.325)/N-110	No hits	No hits	No hits	No hits	No hits	No hits	-	-	-
2861572	gene_21711	jgi|PhapaK8108|2861572|gm4.4164_g	NO	NO	NO	NO	YES	Secreted (non-classically predicted)	59	1	1.69	No hits	No hits	No hits	No hits	No hits	No hits	No hits	No hits	No hits	No hits	-	-	-	Non-apoplastic	Nucleus	noTP	nucl	Mitochondrion	Nucleus	NO	NO	NO	Not GPI-anchored (0.572)/Q-39	No hits	No hits	No hits	No hits	No hits	No hits	-	-	-
2861667	gene_21779	jgi|PhapaK8108|2861667|gm4.4259_g	NO	NO	NO	NO	YES	Secreted (non-classically predicted)	131	1	0.76	No hits	No hits	No hits	No hits	No hits	No hits	No hits	No hits	POW14824.1 hypothetical protein PSTT_02678 [Puccinia striiformis]	No hits	-	3NY5I : 37S ribosomal protein RSM22	-	Non-apoplastic	Nucleus	noTP	nucl	Nucleus	Nucleus	NO	NO	NO	Not GPI-anchored (0.145)/S-110	No hits	No hits	No hits	No hits	No hits	No hits	-	-	-
2861743	gene_22285	jgi|PhapaK8108|2861743|gm4.4335_g	NO	YES	NO	NO	YES	Secreted (classically predicted)	212	0	0	No hits	No hits	No hits	No hits	No hits	gi|68484805|ref|XP_713714| Heat shock protein SSA2 [Candida albicans	No hits	No hits	PKR95653.1 Heat shock 70 kDa protein 2 [Cercospora zeina]	No hits	-	3NVJE : Belongs to the heat shock protein 70 family	PF00012(IPR013126);	Non-apoplastic	Nucleus	SP	extr	Extracellular	Extracellular	NO	NO	NO	Not GPI-anchored (0.017)/L-187	CDD:223520 COG0443, DnaK, Molecular chaperone [Posttranslational modification,;	CDD:228052 KOG0101, KOG0101, KOG0101, Molecular chaperones HSP70/HSC70,;CDD:228051 KOG0100, KOG0100, KOG0100, Molecular chaperones GRP78/BiP/KAR2,;CDD:228053 KOG0102, KOG0102, KOG0102, Molecular chaperones mortalin/PBP74/GRP75,;CDD:228055 KOG0104, KOG0104, KOG0104, Molecular chaperones GRP170/SIL1,;CDD:228054 KOG0103, KOG0103, KOG0103, Molecular chaperones HSP105/HSP110/SSE1,;	CDD:365808 pfam00012, HSP70, Hsp70 protein. Hsp70 chaperones help to fold;	CDD:240227 PTZ00009, PTZ00009, heat shock 70 kDa protein; Provisional.;CDD:234715 PRK00290, dnaK, molecular chaperone DnaK; Provisional.;CDD:184038 PRK13410, PRK13410, molecular chaperone DnaK; Provisional.;CDD:214360 CHL00094, dnaK, heat shock protein 70.;CDD:184039 PRK13411, PRK13411, molecular chaperone DnaK; Provisional.;CDD:215618 PLN03184, PLN03184, chloroplast Hsp70; Provisional.;CDD:24040…	No hits	CDD:274091 TIGR02350, Chaperone_protein_DnaK, chaperone protein DnaK. Members;CDD:273915 TIGR01991, HscA, Fe-S protein assembly chaperone HscA. The Heat;	NO	NO	YES
2861855	gene_18524	jgi|PhapaK8108|2861855|gm4.4447_g	NO	NO	NO	NO	YES	Secreted (non-classically predicted)	83	2	2.41	No hits	No hits	No hits	No hits	No hits	No hits	No hits	No hits	No hits	No hits	-	-	-	Non-apoplastic	Nucleus	noTP	nucl	Nucleus	Nucleus	NO	NO	NO	Not GPI-anchored (0.325)/C-63	No hits	No hits	No hits	No hits	No hits	No hits	-	-	-
2861873	gene_18527	jgi|PhapaK8108|2861873|gm4.4465_g	NO	NO	NO	NO	YES	Secreted (non-classically predicted)	181	2	1.1	No hits	No hits	No hits	No hits	No hits	No hits	No hits	No hits	PLW52304.1 hypothetical protein PCASD_00092 [Puccinia coronata var. avenae	No hits	-	3NW3N : guanyl-nucleotide exchange factor	-	Non-apoplastic	Nucleus	noTP	cyto	Cytoplasm	Cytoplasm	NO	NO	NO	Not GPI-anchored (0.193)/E-156	No hits	CDD:228875 KOG0929, KOG0929, KOG0929, Guanine nucleotide exchange factor;	No hits	No hits	No hits	No hits	-	-	-
2861929	gene_27333	jgi|PhapaK8108|2861929|gm4.4521_g	NO	NO	NO	NO	YES	Secreted (non-classically predicted)	192	3	1.56	No hits	No hits	No hits	No hits	No hits	No hits	No hits	No hits	No hits	No hits	-	-	-	Non-apoplastic	Nucleus	noTP	nucl	Nucleus	Nucleus	NO	NO	NO	Not GPI-anchored (0.572)/I-162	No hits	No hits	No hits	No hits	No hits	No hits	-	-	-
2861991	gene_9148	jgi|PhapaK8108|2861991|gm4.4583_g	NO	YES	NO	NO	NO	Secreted (classically predicted)	134	1	0.75	No hits	No hits	No hits	No hits	No hits	No hits	No hits	No hits	No hits	No hits	-	-	-	Non-apoplastic	Nucleus	mTP	mito	Mitochondrion	Mitochondria	NO	NO	NO	Not GPI-anchored (0.063)/S-109	No hits	No hits	No hits	No hits	No hits	No hits	NO	NO	NO
2862008	gene_9151	jgi|PhapaK8108|2862008|gm4.4600_g	NO	NO	NO	NO	YES	Secreted (non-classically predicted)	68	3	4.41	No hits	No hits	No hits	No hits	No hits	No hits	No hits	No hits	No hits	No hits	-	-	-	Non-apoplastic	Nucleus	noTP	mito	Extracellular	Not classified	NO	NO	NO	Not GPI-anchored (0.909)/L-48	No hits	No hits	No hits	No hits	No hits	No hits	-	-	-
2862059	gene_9155	jgi|PhapaK8108|2862059|gm4.4651_g	YES	YES	NO	NO	YES	Secreted (classically predicted)	93	2	2.15	No hits	No hits	No hits	No hits	No hits	No hits	No hits	No hits	KAA1101141.1 polynucleotide adenylyltransferase, variant 2 [Puccinia graminis	No hits	-	3NUH2 : poly-A polymerase	PF04928(IPR007012);	Non-apoplastic	Nucleus	SP	nucl	Extracellular	Nucleus	NO	NO	NO	Not GPI-anchored (0.032)/T-71	CDD:227513 COG5186, PAP1, Poly(A) polymerase [RNA processing and modification].;	CDD:230184 KOG2245, KOG2245, KOG2245, Poly(A) polymerase and related nucleotidyltransferases;	CDD:368197 pfam04928, PAP_central, Poly(A) polymerase central domain. The;	CDD:240410 PTZ00418, PTZ00418, Poly(A) polymerase; Provisional.;	No hits	No hits	NO	NO	YES
2862195	gene_25936	jgi|PhapaK8108|2862195|gm4.4787_g	NO	NO	NO	NO	YES	Secreted (non-classically predicted)	197	7	3.55	No hits	No hits	No hits	No hits	No hits	No hits	No hits	No hits	No hits	No hits	-	-	-	Non-apoplastic	Cloroplast; Nucleus	noTP	mito	Cytoplasm	Not classified	NO	163-165	NO	Not GPI-anchored (0.020)/S-177	No hits	No hits	No hits	No hits	No hits	No hits	-	-	-
2862590	gene_12032	jgi|PhapaK8108|2862590|gm4.5182_g	NO	NO	NO	NO	YES	Secreted (non-classically predicted)	109	2	1.83	No hits	No hits	No hits	No hits	No hits	No hits	No hits	No hits	No hits	No hits	-	-	-	Non-apoplastic	Nucleus	noTP	cyto	Cytoplasm	Cytoplasm	90-92	NO	NO	Not GPI-anchored (0.160)/G-84	No hits	No hits	No hits	No hits	No hits	No hits	-	-	-
2862701	gene_9797	jgi|PhapaK8108|2862701|gm4.5293_g	NO	NO	NO	NO	YES	Secreted (non-classically predicted)	93	0	0	No hits	No hits	No hits	No hits	No hits	No hits	No hits	No hits	No hits	No hits	-	-	-	Non-apoplastic	Nucleus	noTP	nucl	Nucleus	Nucleus	NO	NO	NO	Not GPI-anchored (0.160)/N-68	No hits	No hits	No hits	No hits	No hits	No hits	-	-	-
2862710	gene_18877	jgi|PhapaK8108|2862710|gm4.5302_g	NO	NO	NO	NO	YES	Secreted (non-classically predicted)	201	7	3.48	No hits	No hits	No hits	No hits	No hits	No hits	No hits	No hits	No hits	No hits	-	-	-	Non-apoplastic	Nucleus	noTP	nucl	Nucleus	Nucleus	NO	NO	NO	Not GPI-anchored (0.507)/N-175	No hits	No hits	No hits	No hits	No hits	No hits	-	-	-
2862855	gene_1270	jgi|PhapaK8108|2862855|gm4.5447_g	NO	NO	NO	NO	YES	Secreted (non-classically predicted)	202	7	3.47	No hits	No hits	No hits	No hits	No hits	No hits	No hits	No hits	KAA1080849.1 hypothetical protein PGT21_023709 [Puccinia graminis f. sp. tritici]	No hits	-	-	-	Apoplastic	Nucleus	noTP	cyto	Endoplasmic reticulum	Not classified	NO	NO	NO	Not GPI-anchored (0.244)/E-177	No hits	No hits	No hits	No hits	No hits	No hits	-	-	-
2862867	gene_1273	jgi|PhapaK8108|2862867|gm4.5459_g	NO	NO	NO	NO	YES	Secreted (non-classically predicted)	259	6	2.32	No hits	No hits	No hits	No hits	No hits	No hits	No hits	No hits	No hits	No hits	-	3Q4ZK : Belongs to the peptidase M28 family	-	Non-apoplastic	Nucleus	noTP	nucl	Cytoplasm	Nucleus	NO	NO	NO	Not GPI-anchored (0.244)/D-235	No hits	No hits	No hits	No hits	No hits	No hits	-	-	-
2862921	gene_1283	jgi|PhapaK8108|2862921|gm4.5513_g	NO	NO	NO	NO	YES	Secreted (non-classically predicted)	90	1	1.11	No hits	No hits	No hits	No hits	No hits	No hits	No hits	No hits	No hits	No hits	-	-	-	Non-apoplastic	Nucleus	noTP	cyto	Mitochondrion	Not classified	NO	NO	NO	Not GPI-anchored (0.259)/S-65	No hits	No hits	No hits	No hits	No hits	No hits	-	-	-
2862932	gene_1287	jgi|PhapaK8108|2862932|gm4.5524_g	NO	NO	NO	NO	YES	Secreted (non-classically predicted)	122	2	1.64	No hits	No hits	No hits	No hits	No hits	No hits	No hits	No hits	No hits	No hits	-	-	-	Non-apoplastic	Nucleus	noTP	nucl	Cytoplasm	Nucleus	NO	NO	NO	Not GPI-anchored (0.478)/N-97	No hits	No hits	No hits	No hits	No hits	No hits	-	-	-
2862950	gene_1292	jgi|PhapaK8108|2862950|gm4.5542_g	NO	YES	NO	NO	NO	Secreted (classically predicted)	539	10	1.86	No hits	No hits	No hits	No hits	No hits	No hits	No hits	No hits	XP_003326754.1 hypothetical protein PGTG_08291 [Puccinia graminis f. sp. tritici	No hits	-	3NWRE : ubiquitin--protein ligase	PF00632(IPR000569);	Non-apoplastic	Cloroplast; Nucleus	noTP	mito	Mitochondrion	Mitochondria	77-79	298-300	NO	Not GPI-anchored (0.133)/E-514	CDD:227354 COG5021, HUL4, Ubiquitin-protein ligase [Posttranslational modification,;	CDD:228119 KOG0170, KOG0170, KOG0170, E3 ubiquitin protein ligase [Posttranslational;	CDD:366212 pfam00632, HECT, HECT-domain (ubiquitin-transferase). The name;	No hits	CDD:214523 smart00119, HECTc, Domain Homologous to E6-AP Carboxyl Terminus;	No hits	NO	NO	NO
2862968	gene_1299	jgi|PhapaK8108|2862968|gm4.5560_g	NO	NO	NO	NO	YES	Secreted (non-classically predicted)	131	3	2.29	No hits	No hits	No hits	No hits	No hits	gi|39969761|ref|XP_366271| Putative uncharacterized protein [Magnaporthe	No hits	No hits	OAV93935.1 hypothetical protein, variant [Puccinia triticina 1-1 BBBD Race	E3QJK7#PHI:6827#GPI8#31870#Colletotrichum_graminicola#loss_of_pathogenicity	-	3NTZT : gpi-anchor transamidase	-	Non-apoplastic	Nucleus	noTP	mito	Cytoplasm	Not classified	NO	NO	NO	Not GPI-anchored (0.452)/Q-106	CDD:227531 COG5206, GPI8, Glycosylphosphatidylinositol transamidase (GPIT),;	CDD:229291 KOG1349, KOG1349, KOG1349, Gpi-anchor transamidase [Posttranslational;	No hits	No hits	No hits	No hits	-	-	-
2863048	gene_26481	jgi|PhapaK8108|2863048|gm4.5640_g	NO	NO	NO	NO	YES	Secreted (non-classically predicted)	90	2	2.22	No hits	No hits	No hits	No hits	No hits	No hits	No hits	No hits	No hits	No hits	-	-	-	Non-apoplastic	Nucleus	noTP	mito	Mitochondrion	Mitochondria	NO	NO	NO	Not GPI-anchored (0.818)/T-68	No hits	No hits	No hits	No hits	No hits	No hits	-	-	-
2863305	gene_11459	jgi|PhapaK8108|2863305|gm4.5897_g	NO	NO	NO	NO	YES	Secreted (non-classically predicted)	207	0	0	No hits	No hits	No hits	No hits	No hits	No hits	No hits	No hits	No hits	No hits	-	-	-	Non-apoplastic	Nucleus	noTP	cysk	Nucleus	Nucleus	NO	NO	NO	Not GPI-anchored (0.211)/D-187	No hits	No hits	No hits	No hits	No hits	No hits	-	-	-
2863462	gene_25875	jgi|PhapaK8108|2863462|gm4.6054_g	NO	NO	NO	NO	YES	Secreted (non-classically predicted)	190	1	0.53	No hits	No hits	No hits	No hits	No hits	No hits	No hits	No hits	No hits	No hits	-	-	-	Non-apoplastic	Nucleus	noTP	nucl	Nucleus	Nucleus	NO	NO	NO	Not GPI-anchored (0.280)/E-169	No hits	No hits	No hits	No hits	No hits	No hits	-	-	-
2863947	gene_11794	jgi|PhapaK8108|2863947|gm4.6539_g	NO	NO	NO	NO	YES	Secreted (non-classically predicted)	166	3	1.81	No hits	No hits	No hits	No hits	No hits	No hits	No hits	No hits	PLW16547.1 hypothetical protein PCASD_16881 [Puccinia coronata var. avenae	No hits	-	3P5N5 : galactose mutarotase-like protein	-	Non-apoplastic	Nucleus	noTP	nucl	Cytoplasm	Nucleus	NO	NO	NO	Not GPI-anchored (0.145)/S-141	No hits	No hits	No hits	No hits	No hits	No hits	-	-	-
2863960	gene_11800	jgi|PhapaK8108|2863960|gm4.6552_g	NO	NO	NO	NO	YES	Secreted (non-classically predicted)	120	2	1.67	No hits	No hits	No hits	No hits	No hits	No hits	No hits	No hits	No hits	No hits	-	-	-	Non-apoplastic	Nucleus	noTP	nucl	Nucleus	Nucleus	NO	NO	NO	Not GPI-anchored (0.133)/I-100	No hits	No hits	No hits	No hits	No hits	No hits	-	-	-
2864004	gene_23731	jgi|PhapaK8108|2864004|gm4.6596_g	NO	NO	NO	NO	YES	Secreted (non-classically predicted)	103	5	4.85	No hits	No hits	No hits	No hits	No hits	No hits	No hits	No hits	No hits	No hits	-	-	-	Non-apoplastic	Nucleus	noTP	cyto_nucl	Mitochondrion	Nucleus	51-53	NO	NO	Not GPI-anchored (0.280)/D-83	No hits	No hits	No hits	No hits	No hits	No hits	-	-	-
2864039	gene_14758	jgi|PhapaK8108|2864039|gm4.6631_g	NO	NO	NO	NO	YES	Secreted (non-classically predicted)	86	1	1.16	No hits	No hits	No hits	No hits	No hits	No hits	No hits	No hits	No hits	No hits	-	-	-	Non-apoplastic	Nucleus	noTP	nucl	Cytoplasm	Nucleus	NO	NO	13-15	Not GPI-anchored (0.452)/V-61	No hits	No hits	No hits	No hits	No hits	No hits	-	-	-
2864397	gene_1773	jgi|PhapaK8108|2864397|gm4.6989_g	NO	NO	NO	NO	YES	Secreted (non-classically predicted)	107	3	2.8	No hits	No hits	No hits	No hits	No hits	No hits	No hits	No hits	No hits	No hits	-	-	-	Non-apoplastic	Nucleus	noTP	nucl	Mitochondrion	Nucleus	NO	21-23	NO	Not GPI-anchored (0.373)/G-86	No hits	No hits	No hits	No hits	No hits	No hits	-	-	-
2864437	gene_1781	jgi|PhapaK8108|2864437|gm4.7029_g	NO	NO	NO	NO	YES	Secreted (non-classically predicted)	85	3	3.53	No hits	No hits	No hits	No hits	No hits	No hits	No hits	No hits	No hits	No hits	-	-	-	Non-apoplastic	Nucleus	noTP	nucl	Mitochondrion	Nucleus	NO	NO	NO	Not GPI-anchored (0.748)/C-64	No hits	No hits	No hits	No hits	No hits	No hits	-	-	-
2864544	gene_1793	jgi|PhapaK8108|2864544|gm4.7136_g	NO	NO	NO	NO	YES	Secreted (non-classically predicted)	148	1	0.68	No hits	No hits	No hits	No hits	No hits	No hits	No hits	No hits	No hits	No hits	-	-	-	Apoplastic	Nucleus	noTP	mito	Mitochondrion	Mitochondria	NO	NO	NO	Not GPI-anchored (0.507)/F-123	No hits	No hits	No hits	No hits	No hits	No hits	-	-	-
2865120	gene_19478	jgi|PhapaK8108|2865120|gm4.7712_g	YES	NO	NO	NO	YES	Secreted (classically predicted)	181	3	1.66	No hits	No hits	No hits	No hits	No hits	No hits	No hits	No hits	No hits	No hits	-	-	-	Non-apoplastic	Nucleus	noTP	mito	Mitochondrion	Mitochondria	NO	NO	NO	Not GPI-anchored (0.425)/R-157	No hits	No hits	No hits	No hits	No hits	No hits	NO	NO	YES
2865146	gene_17989	jgi|PhapaK8108|2865146|gm4.7738_g	NO	NO	NO	NO	YES	Secreted (non-classically predicted)	146	2	1.37	No hits	No hits	No hits	No hits	No hits	No hits	No hits	No hits	No hits	No hits	-	-	-	Non-apoplastic	Nucleus	noTP	nucl	Nucleus	Nucleus	142-144	NO	NO	Not GPI-anchored (0.176)/S-125	No hits	No hits	No hits	No hits	No hits	No hits	-	-	-
2865167	gene_17993	jgi|PhapaK8108|2865167|gm4.7759_g	NO	NO	NO	NO	YES	Secreted (non-classically predicted)	54	0	0	No hits	No hits	No hits	No hits	No hits	No hits	No hits	No hits	No hits	No hits	-	-	-	Non-apoplastic	Nucleus	noTP	cyto_nucl	Mitochondrion	Nucleus	NO	NO	NO	Not GPI-anchored (0.926)/N-29	No hits	No hits	No hits	No hits	No hits	No hits	-	-	-
2865371	gene_21514	jgi|PhapaK8108|2865371|gm4.7963_g	NO	NO	NO	NO	YES	Secreted (non-classically predicted)	119	0	0	No hits	No hits	No hits	No hits	No hits	No hits	No hits	No hits	No hits	No hits	-	-	-	Non-apoplastic	Nucleus	noTP	nucl	Nucleus	Nucleus	NO	NO	NO	Not GPI-anchored (0.784)/G-99	No hits	No hits	No hits	No hits	No hits	No hits	-	-	-
2865385	gene_21516	jgi|PhapaK8108|2865385|gm4.7977_g	NO	NO	NO	NO	YES	Secreted (non-classically predicted)	137	5	3.65	No hits	No hits	No hits	No hits	No hits	No hits	No hits	No hits	No hits	No hits	-	-	-	Non-apoplastic	Nucleus	noTP	plas	Cytoplasm	Not classified	NO	NO	NO	Not GPI-anchored (0.325)/S-117	No hits	No hits	No hits	No hits	No hits	No hits	-	-	-
2865909	gene_25372	jgi|PhapaK8108|2865909|gm4.8501_g	YES	YES	NO	NO	NO	Secreted (classically predicted)	80	1	1.25	No hits	No hits	No hits	No hits	No hits	No hits	No hits	No hits	No hits	No hits	-	-	-	Non-apoplastic	Nucleus	SP	mito	Mitochondrion	Mitochondria	NO	NO	NO	Weakly probable (0.991)/E-55	No hits	No hits	No hits	No hits	No hits	No hits	NO	NO	NO
2865931	gene_21796	jgi|PhapaK8108|2865931|gm4.8523_g	NO	NO	NO	NO	YES	Secreted (non-classically predicted)	172	1	0.58	No hits	No hits	No hits	No hits	No hits	No hits	No hits	No hits	KNZ52742.1 hypothetical protein VP01_3463g3, partial [Puccinia sorghi]	No hits	-	3PMGE	-	Non-apoplastic	Nucleus	noTP	nucl	Cytoplasm	Nucleus	NO	NO	NO	Not GPI-anchored (0.537)/H-151	No hits	No hits	No hits	No hits	No hits	No hits	-	-	-
2865976	gene_22192	jgi|PhapaK8108|2865976|gm4.8568_g	NO	NO	NO	NO	YES	Secreted (non-classically predicted)	146	0	0	No hits	No hits	No hits	No hits	No hits	No hits	No hits	No hits	No hits	No hits	-	-	-	Non-apoplastic	Mitochondria; Nucleus	noTP	mito	Mitochondrion	Mitochondria	NO	NO	NO	Not GPI-anchored (0.121)/D-126	No hits	No hits	No hits	No hits	No hits	No hits	-	-	-
2865996	gene_22717	jgi|PhapaK8108|2865996|gm4.8588_g	NO	NO	NO	NO	YES	Secreted (non-classically predicted)	140	0	0	No hits	No hits	No hits	No hits	No hits	No hits	No hits	No hits	No hits	No hits	-	-	-	Non-apoplastic	Nucleus	noTP	nucl	Cytoplasm	Nucleus	NO	NO	NO	Not GPI-anchored (0.121)/I-110	No hits	No hits	No hits	No hits	No hits	No hits	-	-	-
2866159	gene_10999	jgi|PhapaK8108|2866159|gm4.8751_g	NO	YES	NO	NO	NO	Secreted (classically predicted)	447	4	0.89	No hits	No hits	No hits	No hits	No hits	No hits	No hits	No hits	No hits	No hits	-	-	-	Non-apoplastic	Nucleus	noTP	nucl	Mitochondrion	Nucleus	NO	NO	NO	Not GPI-anchored (0.176)/S-427	No hits	No hits	No hits	No hits	No hits	No hits	NO	NO	NO
2866485	gene_7365	jgi|PhapaK8108|2866485|gm4.9077_g	NO	NO	NO	NO	YES	Secreted (non-classically predicted)	130	2	1.54	No hits	No hits	No hits	No hits	No hits	No hits	No hits	No hits	No hits	No hits	-	-	-	Non-apoplastic	Nucleus	noTP	mito	Mitochondrion	Mitochondria	NO	NO	NO	Not GPI-anchored (0.302)/L-101	No hits	No hits	No hits	No hits	No hits	No hits	-	-	-
2866521	gene_7370	jgi|PhapaK8108|2866521|gm4.9113_g	NO	NO	NO	NO	YES	Secreted (non-classically predicted)	120	3	2.5	No hits	No hits	No hits	No hits	No hits	No hits	No hits	No hits	No hits	No hits	-	-	-	Non-apoplastic	Nucleus	noTP	nucl	Nucleus	Nucleus	NO	NO	NO	Not GPI-anchored (0.145)/N-99	No hits	No hits	No hits	No hits	No hits	No hits	-	-	-
2866861	gene_9800	jgi|PhapaK8108|2866861|gm4.9453_g	NO	NO	NO	NO	YES	Secreted (non-classically predicted)	201	2	1	No hits	No hits	No hits	No hits	No hits	No hits	No hits	No hits	XP_007418825.1 uncharacterized protein MELLADRAFT_113989 [Melampsora larici-populina	No hits	-	-	-	Non-apoplastic	Nucleus	noTP	nucl	Nucleus	Nucleus	NO	NO	NO	Not GPI-anchored (0.244)/D-178	No hits	No hits	No hits	No hits	No hits	No hits	-	-	-
2866980	gene_3793	jgi|PhapaK8108|2866980|gm4.9572_g	NO	NO	NO	NO	YES	Secreted (non-classically predicted)	105	0	0	No hits	No hits	No hits	No hits	No hits	No hits	No hits	No hits	KNE89534.1 hypothetical protein PSTG_17011 [Puccinia striiformis f. sp.	No hits	-	3NVKU : retrotransposable element tf2 155 kda protein type 1-like	-	Non-apoplastic	Nucleus	noTP	nucl	Cytoplasm	Nucleus	NO	NO	NO	Not GPI-anchored (0.101)/K-81	No hits	No hits	No hits	No hits	No hits	No hits	-	-	-
2867386	gene_24267	jgi|PhapaK8108|2867386|gm4.9978_g	NO	NO	NO	NO	YES	Secreted (non-classically predicted)	133	2	1.5	No hits	No hits	No hits	No hits	No hits	gi|254572634|ref|XP_002493426| Guanosine diphosphatase located	No hits	No hits	XP_007410272.1 uncharacterized protein MELLADRAFT_48465, partial [Melampsora	Q4QHK3#PHI:3460#NTPDase2#5664#Leishmania_major#unaffected_pathogenicity	-	3NV3I : Belongs to the GDA1 CD39 NTPase family	PF01150(IPR000407);	Apoplastic	Nucleus	noTP	cyto	Cytoplasm	Cytoplasm	NO	NO	NO	Not GPI-anchored (0.110)/T-113	CDD:227664 COG5371, COG5371, Golgi nucleoside diphosphatase [Carbohydrate;	CDD:229328 KOG1386, KOG1386, KOG1386, Nucleoside phosphatase [Nucleotide;CDD:229327 KOG1385, KOG1385, KOG1385, Nucleoside phosphatase [Nucleotide;	CDD:334404 pfam01150, GDA1_CD39, GDA1/CD39 (nucleoside phosphatase) family.;	No hits	No hits	No hits	-	-	-
2867388	gene_24268	jgi|PhapaK8108|2867388|gm4.9980_g	NO	NO	NO	NO	YES	Secreted (non-classically predicted)	139	6	4.32	No hits	No hits	No hits	No hits	No hits	No hits	No hits	No hits	No hits	No hits	-	-	-	Non-apoplastic	Nucleus	noTP	cyto	Cytoplasm	Cytoplasm	NO	NO	NO	Not GPI-anchored (0.160)/N-108	No hits	No hits	No hits	No hits	No hits	No hits	-	-	-
2867458	gene_12948	jgi|PhapaK8108|2867458|gm4.10050_g	NO	NO	NO	NO	YES	Secreted (non-classically predicted)	148	5	3.38	No hits	No hits	No hits	No hits	No hits	No hits	No hits	No hits	No hits	No hits	-	-	-	Non-apoplastic	Nucleus	noTP	mito	Cytoplasm	Not classified	NO	NO	NO	Not GPI-anchored (0.244)/A-128	No hits	No hits	No hits	No hits	No hits	No hits	-	-	-
2867606	gene_20419	jgi|PhapaK8108|2867606|gm4.10198_g	NO	NO	NO	NO	YES	Secreted (non-classically predicted)	106	1	0.94	No hits	No hits	No hits	No hits	No hits	No hits	No hits	No hits	No hits	No hits	-	-	-	Non-apoplastic	Nucleus	noTP	nucl	Mitochondrion	Nucleus	NO	60-62	NO	Not GPI-anchored (0.302)/S-83	No hits	No hits	No hits	No hits	No hits	No hits	-	-	-
2867608	gene_20420	jgi|PhapaK8108|2867608|gm4.10200_g	NO	NO	NO	NO	YES	Secreted (non-classically predicted)	106	1	0.94	No hits	No hits	No hits	No hits	No hits	No hits	No hits	No hits	No hits	No hits	-	-	-	Non-apoplastic	Nucleus	noTP	nucl	Mitochondrion	Nucleus	NO	60-62	NO	Not GPI-anchored (0.302)/S-83	No hits	No hits	No hits	No hits	No hits	No hits	-	-	-
2867908	gene_3756	jgi|PhapaK8108|2867908|gm4.10500_g	NO	NO	NO	NO	YES	Secreted (non-classically predicted)	164	2	1.22	No hits	No hits	No hits	No hits	No hits	No hits	No hits	No hits	PLW55721.1 hypothetical protein PCANC_04595 [Puccinia coronata var. avenae	No hits	-	3NUH1 : Belongs to the TRAFAC class myosin-kinesin ATPase superfamily. Kinesin family	-	Non-apoplastic	Nucleus	noTP	cyto_nucl	Nucleus	Nucleus	NO	NO	NO	Not GPI-anchored (0.244)/K-144	No hits	CDD:228192 KOG0243, KOG0243, KOG0243, Kinesin-like protein [Cytoskeleton].;	No hits	No hits	No hits	No hits	-	-	-
2868060	gene_21448	jgi|PhapaK8108|2868060|gm4.10652_g	NO	NO	NO	NO	YES	Secreted (non-classically predicted)	59	0	0	No hits	No hits	No hits	No hits	No hits	No hits	No hits	No hits	No hits	No hits	-	-	-	Non-apoplastic	Nucleus	noTP	mito	Cytoplasm	Not classified	NO	NO	NO	Not GPI-anchored (0.606)/R-36	No hits	No hits	No hits	No hits	No hits	No hits	-	-	-
2868273	gene_12019	jgi|PhapaK8108|2868273|gm4.10865_g	NO	NO	NO	NO	YES	Secreted (non-classically predicted)	123	2	1.63	No hits	No hits	No hits	No hits	No hits	No hits	No hits	No hits	No hits	No hits	-	-	-	Non-apoplastic	Nucleus	noTP	mito	Mitochondrion	Mitochondria	NO	NO	23-25	Not GPI-anchored (0.784)/T-101	No hits	No hits	No hits	No hits	No hits	No hits	-	-	-
2868419	gene_28371	jgi|PhapaK8108|2868419|gm4.11011_g	NO	NO	NO	NO	YES	Secreted (non-classically predicted)	182	6	3.3	No hits	No hits	No hits	No hits	No hits	No hits	No hits	No hits	No hits	No hits	-	-	-	Non-apoplastic	Nucleus	noTP	mito	Plastid	Not classified	NO	NO	NO	Not GPI-anchored (0.073)/H-154	No hits	No hits	No hits	No hits	No hits	No hits	-	-	-
2868494	gene_24506	jgi|PhapaK8108|2868494|gm4.11086_g	NO	NO	NO	NO	YES	Secreted (non-classically predicted)	164	1	0.61	No hits	No hits	No hits	No hits	No hits	No hits	No hits	No hits	No hits	No hits	-	-	-	Non-apoplastic	Nucleus	noTP	nucl	Nucleus	Nucleus	NO	NO	NO	Not GPI-anchored (0.507)/D-143	No hits	No hits	No hits	No hits	No hits	No hits	-	-	-
2868564	gene_25192	jgi|PhapaK8108|2868564|gm4.11156_g	NO	NO	NO	NO	YES	Secreted (non-classically predicted)	80	0	0	No hits	No hits	No hits	No hits	No hits	No hits	No hits	No hits	No hits	No hits	-	-	-	Non-apoplastic	Nucleus	noTP	cysk	Cytoplasm	Not classified	NO	NO	NO	Not GPI-anchored (0.818)/S-58	No hits	No hits	No hits	No hits	No hits	No hits	-	-	-
2868577	gene_25613	jgi|PhapaK8108|2868577|gm4.11169_g	NO	NO	NO	NO	YES	Secreted (non-classically predicted)	51	1	1.96	No hits	No hits	No hits	No hits	No hits	No hits	No hits	No hits	No hits	No hits	-	-	-	Apoplastic	Nucleus	noTP	nucl	Mitochondrion	Nucleus	NO	NO	NO	Not GPI-anchored (0.425)/F-31	No hits	No hits	No hits	No hits	No hits	No hits	-	-	-
2868688	gene_12536	jgi|PhapaK8108|2868688|gm4.11280_g	NO	NO	NO	NO	YES	Secreted (non-classically predicted)	68	0	0	No hits	No hits	No hits	No hits	No hits	No hits	No hits	No hits	No hits	No hits	-	-	-	Non-apoplastic	Nucleus	noTP	nucl	Extracellular	Nucleus	NO	NO	NO	Not GPI-anchored (0.712)/S-43	No hits	No hits	No hits	No hits	No hits	No hits	-	-	-
2868692	gene_12537	jgi|PhapaK8108|2868692|gm4.11284_g	NO	NO	NO	NO	YES	Secreted (non-classically predicted)	134	1	0.75	No hits	No hits	No hits	No hits	No hits	No hits	No hits	No hits	KNE99308.1 hypothetical protein PSTG_07426 [Puccinia striiformis f. sp.	No hits	-	-	-	Non-apoplastic	Nucleus	noTP	nucl	Nucleus	Nucleus	NO	NO	24-26	Not GPI-anchored (0.133)/D-114	No hits	No hits	No hits	No hits	No hits	No hits	-	-	-
2868823	gene_1576	jgi|PhapaK8108|2868823|gm4.11415_g	NO	NO	NO	NO	YES	Secreted (non-classically predicted)	158	4	2.53	No hits	No hits	No hits	No hits	No hits	No hits	No hits	No hits	No hits	No hits	-	-	-	Non-apoplastic	Nucleus	noTP	cysk	Cytoplasm	Not classified	NO	NO	NO	Not GPI-anchored (0.259)/C-134	No hits	No hits	No hits	No hits	No hits	No hits	-	-	-
2868907	gene_1599	jgi|PhapaK8108|2868907|gm4.11499_g	NO	NO	NO	NO	YES	Secreted (non-classically predicted)	96	1	1.04	No hits	No hits	No hits	No hits	No hits	No hits	No hits	No hits	No hits	No hits	-	-	-	Non-apoplastic	Nucleus	noTP	mito	Mitochondrion	Mitochondria	NO	NO	NO	Not GPI-anchored (0.259)/F-75	No hits	No hits	No hits	No hits	No hits	No hits	-	-	-
2868964	gene_1609	jgi|PhapaK8108|2868964|gm4.11556_g	YES	YES	NO	NO	YES	Secreted (classically predicted)	159	3	1.89	No hits	No hits	No hits	No hits	No hits	No hits	No hits	No hits	No hits	No hits	-	-	-	Non-apoplastic	Cloroplast; Nucleus	SP	nucl	Extracellular	Nucleus	NO	NO	137-139	Not GPI-anchored (0.606)/D-135	No hits	No hits	No hits	No hits	No hits	No hits	NO	NO	YES
2869316	gene_13276	jgi|PhapaK8108|2869316|gm4.11908_g	NO	NO	NO	NO	YES	Secreted (non-classically predicted)	61	4	6.56	No hits	No hits	No hits	No hits	No hits	No hits	No hits	No hits	No hits	No hits	-	-	-	Apoplastic	Nucleus	SP	mito	Extracellular	Not classified	NO	NO	NO	Not GPI-anchored (0.211)/R-41	No hits	No hits	No hits	No hits	No hits	No hits	-	-	-
2869328	gene_26738	jgi|PhapaK8108|2869328|gm4.11920_g	NO	NO	NO	NO	YES	Secreted (non-classically predicted)	152	2	1.32	No hits	No hits	No hits	No hits	No hits	No hits	No hits	No hits	OAV96022.1 hypothetical protein PTTG_02305 [Puccinia triticina 1-1 BBBD	No hits	-	-	-	Non-apoplastic	Nucleus	noTP	nucl	Cytoplasm	Nucleus	NO	NO	NO	Not GPI-anchored (0.452)/S-127	No hits	CDD:228238 KOG0289, KOG0289, KOG0289, mRNA splicing factor [General function;	No hits	No hits	No hits	No hits	-	-	-
2869609	gene_24106	jgi|PhapaK8108|2869609|gm4.12201_g	NO	NO	NO	NO	YES	Secreted (non-classically predicted)	121	2	1.65	No hits	No hits	No hits	No hits	No hits	No hits	No hits	No hits	No hits	No hits	-	-	-	Non-apoplastic	Nucleus	noTP	cyto_nucl	Cytoplasm	Nucleus	NO	NO	NO	Not GPI-anchored (0.227)/S-95	No hits	No hits	No hits	No hits	No hits	No hits	-	-	-
2869625	gene_28179	jgi|PhapaK8108|2869625|gm4.12217_g	NO	NO	NO	NO	YES	Secreted (non-classically predicted)	83	0	0	No hits	No hits	No hits	No hits	No hits	No hits	No hits	No hits	No hits	No hits	-	-	-	Non-apoplastic	Nucleus	noTP	nucl	Nucleus	Nucleus	NO	NO	NO	Not GPI-anchored (0.133)/E-63	No hits	No hits	No hits	No hits	No hits	No hits	-	-	-
2869666	gene_5387	jgi|PhapaK8108|2869666|gm4.12258_g	NO	NO	NO	NO	YES	Secreted (non-classically predicted)	80	1	1.25	No hits	No hits	No hits	No hits	No hits	No hits	No hits	No hits	No hits	No hits	-	-	-	Non-apoplastic	Nucleus	noTP	mito	Mitochondrion	Mitochondria	NO	NO	NO	Not GPI-anchored (0.028)/S-56	No hits	No hits	No hits	No hits	No hits	No hits	-	-	-
2869871	gene_9963	jgi|PhapaK8108|2869871|gm4.12463_g	NO	NO	NO	NO	YES	Secreted (non-classically predicted)	144	2	1.39	No hits	No hits	No hits	No hits	No hits	No hits	No hits	No hits	No hits	No hits	-	-	-	Non-apoplastic	Nucleus	noTP	mito	Nucleus	Nucleus	NO	NO	113-115	Not GPI-anchored (0.036)/P-122	No hits	No hits	No hits	No hits	No hits	No hits	-	-	-
2869928	gene_9976	jgi|PhapaK8108|2869928|gm4.12520_g	NO	NO	NO	NO	YES	Secreted (non-classically predicted)	109	1	0.92	No hits	No hits	No hits	No hits	No hits	No hits	No hits	No hits	No hits	No hits	-	-	-	Non-apoplastic	Nucleus	noTP	cyto	Cytoplasm	Cytoplasm	NO	NO	NO	Not GPI-anchored (0.110)/R-78	No hits	No hits	No hits	No hits	No hits	No hits	-	-	-
2870220	gene_18482	jgi|PhapaK8108|2870220|gm4.12812_g	NO	NO	NO	NO	YES	Secreted (non-classically predicted)	149	2	1.34	No hits	No hits	No hits	No hits	No hits	No hits	No hits	No hits	No hits	No hits	-	-	-	Non-apoplastic	Nucleus	noTP	nucl	Nucleus	Nucleus	NO	NO	NO	Not GPI-anchored (0.280)/S-122	No hits	No hits	No hits	No hits	No hits	No hits	-	-	-
2870286	gene_14048	jgi|PhapaK8108|2870286|gm4.12878_g	NO	NO	NO	NO	YES	Secreted (non-classically predicted)	219	5	2.28	No hits	No hits	No hits	No hits	No hits	No hits	No hits	No hits	ETP34009.1 hypothetical protein F442_17574 [Phytophthora parasitica P10297]	No hits	-	3P6BZ : DDE superfamily endonuclease	-	Non-apoplastic	Nucleus	noTP	mito	Nucleus	Nucleus	192-194	NO	NO	Not GPI-anchored (0.280)/K-199	No hits	No hits	No hits	No hits	No hits	No hits	-	-	-
2870473	gene_1716	jgi|PhapaK8108|2870473|gm4.13065_g	NO	NO	NO	NO	YES	Secreted (non-classically predicted)	110	4	3.64	No hits	No hits	No hits	No hits	No hits	No hits	No hits	No hits	No hits	No hits	-	-	-	Non-apoplastic	Nucleus	noTP	mito	Mitochondrion	Mitochondria	NO	NO	NO	Not GPI-anchored (0.244)/W-81	No hits	No hits	No hits	No hits	No hits	No hits	-	-	-
2870478	gene_1718	jgi|PhapaK8108|2870478|gm4.13070_g	NO	NO	NO	NO	YES	Secreted (non-classically predicted)	52	0	0	No hits	No hits	No hits	No hits	No hits	No hits	No hits	No hits	No hits	No hits	-	-	-	Non-apoplastic	Nucleus	noTP	cyto_nucl	Cytoplasm	Nucleus	NO	NO	NO	Not GPI-anchored (0.748)/G-29	No hits	No hits	No hits	No hits	No hits	No hits	-	-	-
2870520	gene_1725	jgi|PhapaK8108|2870520|gm4.13112_g	NO	NO	NO	NO	YES	Secreted (non-classically predicted)	214	2	0.93	No hits	No hits	No hits	No hits	No hits	No hits	No hits	No hits	PLW52409.1 hypothetical protein PCASD_00047 [Puccinia coronata var. avenae	No hits	-	3NUH1 : Belongs to the TRAFAC class myosin-kinesin ATPase superfamily. Kinesin family	-	Non-apoplastic	Nucleus	noTP	cyto	Cytoplasm	Cytoplasm	NO	68-70	NO	Not GPI-anchored (0.373)/S-193	No hits	No hits	No hits	No hits	No hits	No hits	-	-	-
2870678	gene_1739	jgi|PhapaK8108|2870678|gm4.13270_g	NO	NO	NO	NO	YES	Secreted (non-classically predicted)	98	2	2.04	No hits	No hits	No hits	No hits	No hits	No hits	No hits	No hits	No hits	No hits	-	-	-	Non-apoplastic	Nucleus	noTP	nucl	Nucleus	Nucleus	NO	NO	17-19	Not GPI-anchored (0.176)/D-77	No hits	No hits	No hits	No hits	No hits	No hits	-	-	-
2870739	gene_1746	jgi|PhapaK8108|2870739|gm4.13331_g	NO	NO	NO	NO	YES	Secreted (non-classically predicted)	73	2	2.74	No hits	No hits	No hits	No hits	No hits	No hits	No hits	No hits	No hits	No hits	-	-	-	Non-apoplastic	Nucleus	noTP	nucl	Mitochondrion	Nucleus	NO	NO	NO	Not GPI-anchored (0.081)/L-51	No hits	No hits	No hits	No hits	No hits	No hits	-	-	-
2870756	gene_1747	jgi|PhapaK8108|2870756|gm4.13348_g	NO	NO	NO	NO	YES	Secreted (non-classically predicted)	49	2	4.08	No hits	No hits	No hits	No hits	No hits	No hits	No hits	No hits	No hits	No hits	-	-	-	Non-apoplastic	Nucleus	noTP	mito	Mitochondrion	Mitochondria	NO	NO	NO	Not GPI-anchored (0.176)/I-24	No hits	No hits	No hits	No hits	No hits	No hits	-	-	-
2870858	gene_17047	jgi|PhapaK8108|2870858|gm4.13450_g	NO	NO	NO	NO	YES	Secreted (non-classically predicted)	234	4	1.71	No hits	No hits	No hits	No hits	No hits	No hits	No hits	No hits	KNE90989.1 hypothetical protein PSTG_15592 [Puccinia striiformis f. sp.	No hits	-	3PMBX	-	Non-apoplastic	Nucleus	noTP	mito	Mitochondrion	Mitochondria	NO	NO	62-64	Not GPI-anchored (0.028)/D-214	No hits	No hits	No hits	No hits	No hits	No hits	-	-	-
2871194	gene_14369	jgi|PhapaK8108|2871194|gm4.13786_g	NO	NO	NO	NO	YES	Secreted (non-classically predicted)	81	0	0	No hits	No hits	No hits	No hits	No hits	No hits	No hits	No hits	No hits	No hits	-	-	-	Non-apoplastic	Nucleus	noTP	nucl	Cytoplasm	Nucleus	NO	NO	NO	Not GPI-anchored (0.348)/N-61	No hits	No hits	No hits	No hits	No hits	No hits	-	-	-
2871204	gene_26265	jgi|PhapaK8108|2871204|gm4.13796_g	NO	NO	NO	NO	YES	Secreted (non-classically predicted)	83	0	0	No hits	No hits	No hits	No hits	No hits	No hits	No hits	No hits	No hits	No hits	-	-	-	Non-apoplastic	Nucleus	noTP	cyto_nucl	Mitochondrion	Nucleus	NO	NO	NO	Not GPI-anchored (0.101)/M-63	No hits	No hits	No hits	No hits	No hits	No hits	-	-	-
2871501	gene_3346	jgi|PhapaK8108|2871501|gm4.14093_g	NO	NO	NO	NO	YES	Secreted (non-classically predicted)	109	2	1.83	No hits	No hits	No hits	No hits	No hits	No hits	No hits	No hits	No hits	No hits	-	-	-	Non-apoplastic	Nucleus	noTP	cysk	Cytoplasm	Not classified	NO	NO	NO	Not GPI-anchored (0.606)/L-89	No hits	No hits	No hits	No hits	No hits	No hits	-	-	-
2871953	gene_19771	jgi|PhapaK8108|2871953|gm4.14545_g	NO	NO	NO	NO	YES	Secreted (non-classically predicted)	129	1	0.78	No hits	No hits	No hits	No hits	No hits	No hits	No hits	No hits	No hits	No hits	-	-	-	Non-apoplastic	Nucleus	noTP	cyto	Plastid	Not classified	NO	NO	NO	Not GPI-anchored (0.507)/N-106	No hits	No hits	No hits	No hits	No hits	No hits	-	-	-
2871954	gene_19772	jgi|PhapaK8108|2871954|gm4.14546_g	NO	NO	NO	NO	YES	Secreted (non-classically predicted)	140	1	0.71	No hits	No hits	No hits	No hits	No hits	No hits	No hits	No hits	No hits	No hits	-	-	-	Non-apoplastic	Nucleus	noTP	nucl	Nucleus	Nucleus	NO	NO	NO	Not GPI-anchored (0.227)/M-119	No hits	No hits	No hits	No hits	No hits	No hits	-	-	-
2872100	gene_15023	jgi|PhapaK8108|2872100|gm4.14692_g	NO	NO	NO	NO	YES	Secreted (non-classically predicted)	161	1	0.62	No hits	No hits	No hits	No hits	No hits	No hits	No hits	No hits	KAA1119561.1 hypothetical protein PGT21_029172 [Puccinia graminis f. sp. tritici]	No hits	-	3PKRE : Lissencephaly type-1-like homology motif	-	Non-apoplastic	Cloroplast; Nucleus	noTP	extr	Nucleus	Nucleus	NO	NO	NO	Not GPI-anchored (0.280)/S-141	No hits	No hits	No hits	No hits	No hits	No hits	-	-	-
2872384	gene_18358	jgi|PhapaK8108|2872384|gm4.14976_g	NO	NO	NO	NO	YES	Secreted (non-classically predicted)	66	0	0	No hits	No hits	No hits	No hits	No hits	No hits	No hits	No hits	No hits	No hits	-	-	-	Non-apoplastic	Nucleus	noTP	nucl	Nucleus	Nucleus	NO	NO	NO	Not GPI-anchored (0.537)/S-46	No hits	No hits	No hits	No hits	No hits	No hits	-	-	-
2872792	gene_12424	jgi|PhapaK8108|2872792|gm4.15384_g	NO	NO	NO	NO	YES	Secreted (non-classically predicted)	63	4	6.35	No hits	No hits	No hits	No hits	No hits	No hits	No hits	No hits	No hits	No hits	-	-	-	Non-apoplastic	Nucleus	noTP	mito	Cytoplasm	Not classified	NO	NO	NO	Not GPI-anchored (0.871)/L-43	No hits	No hits	No hits	No hits	No hits	No hits	-	-	-
2872904	gene_10989	jgi|PhapaK8108|2872904|gm4.15496_g	NO	NO	NO	NO	YES	Secreted (non-classically predicted)	176	7	3.98	No hits	No hits	No hits	No hits	No hits	No hits	No hits	No hits	XP_007417293.1 uncharacterized protein MELLADRAFT_50709 [Melampsora larici-populina	No hits	-	3NX6B : C2 domain-containing protein	-	Non-apoplastic	Nucleus	noTP	nucl	Mitochondrion	Nucleus	NO	NO	NO	Not GPI-anchored (0.211)/F-156	No hits	No hits	No hits	No hits	No hits	No hits	-	-	-
2873049	gene_7694	jgi|PhapaK8108|2873049|gm4.15641_g	NO	NO	NO	NO	YES	Secreted (non-classically predicted)	180	4	2.22	No hits	No hits	No hits	No hits	No hits	No hits	No hits	No hits	No hits	No hits	-	-	-	Non-apoplastic	Nucleus	noTP	mito	Mitochondrion	Mitochondria	122-124;156-158	NO	NO	Not GPI-anchored (0.640)/D-157	No hits	No hits	No hits	No hits	No hits	No hits	-	-	-
2873171	gene_18937	jgi|PhapaK8108|2873171|gm4.15763_g	NO	NO	NO	NO	YES	Secreted (non-classically predicted)	68	2	2.94	No hits	No hits	No hits	No hits	No hits	No hits	No hits	No hits	No hits	No hits	-	-	-	Non-apoplastic	Nucleus	noTP	mito	Extracellular	Not classified	NO	NO	NO	Not GPI-anchored (0.193)/K-48	No hits	No hits	No hits	No hits	No hits	No hits	-	-	-
2873266	gene_22894	jgi|PhapaK8108|2873266|gm4.15858_g	NO	NO	NO	NO	YES	Secreted (non-classically predicted)	140	0	0	No hits	No hits	No hits	No hits	No hits	No hits	No hits	No hits	No hits	No hits	-	-	-	Non-apoplastic	Nucleus	noTP	nucl	Nucleus	Nucleus	NO	NO	NO	Not GPI-anchored (0.606)/Y-120	No hits	No hits	No hits	No hits	No hits	No hits	-	-	-
2873390	gene_15441	jgi|PhapaK8108|2873390|gm4.15982_g	NO	NO	NO	NO	YES	Secreted (non-classically predicted)	104	0	0	No hits	No hits	No hits	No hits	No hits	No hits	No hits	No hits	No hits	No hits	-	-	-	Non-apoplastic	Nucleus	noTP	cyto	Cytoplasm	Cytoplasm	NO	NO	NO	Not GPI-anchored (0.677)/N-84	No hits	No hits	No hits	No hits	No hits	No hits	-	-	-
2873619	gene_8766	jgi|PhapaK8108|2873619|gm4.16211_g	NO	NO	NO	NO	YES	Secreted (non-classically predicted)	165	1	0.61	No hits	No hits	No hits	No hits	No hits	No hits	No hits	No hits	No hits	No hits	-	-	-	Non-apoplastic	Nucleus	noTP	cyto	Cytoplasm	Cytoplasm	NO	NO	NO	Not GPI-anchored (0.302)/S-142	No hits	No hits	No hits	No hits	No hits	No hits	-	-	-
2873664	gene_14280	jgi|PhapaK8108|2873664|gm4.16256_g	NO	NO	NO	NO	YES	Secreted (non-classically predicted)	219	3	1.37	No hits	No hits	No hits	No hits	No hits	No hits	No hits	No hits	KNZ47981.1 hypothetical protein VP01_59g8 [Puccinia sorghi]	Q9HFW4#PHI:187#RUM1#5270#Ustilago_maydis#loss_of_pathogenicity	-	3NTX1 : phd transcription factor	-	Non-apoplastic	Nucleus	noTP	nucl	Nucleus	Nucleus	NO	NO	NO	Not GPI-anchored (0.193)/N-199	No hits	No hits	No hits	No hits	No hits	No hits	-	-	-
2873866	gene_24242	jgi|PhapaK8108|2873866|gm4.16458_g	NO	NO	NO	NO	YES	Secreted (non-classically predicted)	90	0	0	No hits	No hits	No hits	No hits	No hits	No hits	No hits	No hits	No hits	No hits	-	-	-	Non-apoplastic	Nucleus	noTP	nucl	Nucleus	Nucleus	NO	NO	NO	Not GPI-anchored (0.985)/E-70	No hits	No hits	No hits	No hits	No hits	CDD:273344 TIGR00927, retinal_rod, K+-dependent Na+/Ca+ exchanger. [Transport;	-	-	-
2874501	gene_12270	jgi|PhapaK8108|2874501|gm4.17093_g	NO	NO	NO	NO	YES	Secreted (non-classically predicted)	83	0	0	No hits	No hits	No hits	No hits	No hits	No hits	No hits	No hits	No hits	No hits	-	-	-	Non-apoplastic	Nucleus	noTP	cyto_nucl	Mitochondrion	Nucleus	NO	NO	NO	Not GPI-anchored (0.101)/M-63	No hits	No hits	No hits	No hits	No hits	No hits	-	-	-
2874614	gene_11737	jgi|PhapaK8108|2874614|gm4.17206_g	NO	NO	NO	NO	YES	Secreted (non-classically predicted)	228	3	1.32	No hits	No hits	No hits	No hits	No hits	No hits	No hits	No hits	KAA1119729.1 Tryptophan--tRNA ligase, mitochondrial, variant 2 [Puccinia graminis	No hits	-	3NUPK : Belongs to the class-I aminoacyl-tRNA synthetase family	PF00579(IPR002305);	Non-apoplastic	Nucleus	noTP	mito	Cytoplasm	Not classified	NO	NO	NO	Not GPI-anchored (0.073)/I-206	CDD:223258 COG0180, TrpS, Tryptophanyl-tRNA synthetase [Translation, ribosomal;	CDD:230652 KOG2713, KOG2713, KOG2713, Mitochondrial tryptophanyl-tRNA synthetase;	CDD:366178 pfam00579, tRNA-synt_1b, tRNA synthetases class I (W and Y).;	CDD:234866 PRK00927, PRK00927, tryptophanyl-tRNA synthetase; Reviewed.;CDD:215478 PLN02886, PLN02886, aminoacyl-tRNA ligase.;	No hits	CDD:272975 TIGR00233, Tryptophan--tRNA_ligase, tryptophanyl-tRNA synthetase.;	-	-	-
2874637	gene_4186	jgi|PhapaK8108|2874637|gm4.17229_g	NO	NO	NO	NO	YES	Secreted (non-classically predicted)	223	2	0.9	No hits	No hits	No hits	No hits	No hits	No hits	No hits	No hits	No hits	No hits	-	-	-	Non-apoplastic	Nucleus	noTP	nucl	Nucleus	Nucleus	NO	NO	NO	Not GPI-anchored (0.606)/D-200	No hits	No hits	No hits	No hits	No hits	No hits	-	-	-
2874678	gene_4190	jgi|PhapaK8108|2874678|gm4.17270_g	NO	NO	NO	NO	YES	Secreted (non-classically predicted)	59	2	3.39	No hits	No hits	No hits	No hits	No hits	No hits	No hits	No hits	No hits	No hits	-	-	-	Apoplastic	Nucleus	noTP	nucl	Extracellular	Nucleus	NO	NO	NO	Not GPI-anchored (0.537)/S-37	No hits	No hits	No hits	No hits	No hits	No hits	-	-	-
2874812	gene_13623	jgi|PhapaK8108|2874812|gm4.17404_g	NO	NO	NO	NO	YES	Secreted (non-classically predicted)	54	0	0	No hits	No hits	No hits	No hits	No hits	No hits	No hits	No hits	No hits	No hits	-	-	-	Non-apoplastic	Nucleus	noTP	cysk	Mitochondrion	Not classified	NO	NO	NO	Not GPI-anchored (0.325)/H-29	No hits	No hits	No hits	No hits	No hits	No hits	-	-	-
2874842	gene_16526	jgi|PhapaK8108|2874842|gm4.17434_g	NO	NO	NO	NO	YES	Secreted (non-classically predicted)	159	4	2.52	No hits	No hits	No hits	No hits	No hits	No hits	No hits	No hits	No hits	No hits	-	-	-	Non-apoplastic	Nucleus	noTP	mito	Mitochondrion	Mitochondria	NO	NO	NO	Not GPI-anchored (0.020)/S-131	No hits	No hits	No hits	No hits	No hits	No hits	-	-	-
2874850	gene_24555	jgi|PhapaK8108|2874850|gm4.17442_g	NO	NO	NO	NO	YES	Secreted (non-classically predicted)	85	2	2.35	No hits	No hits	No hits	No hits	No hits	No hits	No hits	No hits	No hits	No hits	-	-	-	Non-apoplastic	Nucleus	noTP	mito	Mitochondrion	Mitochondria	29-31	NO	NO	Not GPI-anchored (0.091)/D-61	No hits	No hits	No hits	No hits	No hits	No hits	-	-	-
2874854	gene_24556	jgi|PhapaK8108|2874854|gm4.17446_g	NO	NO	NO	NO	YES	Secreted (non-classically predicted)	102	3	2.94	No hits	No hits	No hits	No hits	No hits	No hits	No hits	No hits	No hits	No hits	-	-	-	Non-apoplastic	Nucleus	noTP	cyto	Extracellular	Not classified	NO	NO	NO	Not GPI-anchored (0.348)/T-82	No hits	No hits	No hits	No hits	No hits	No hits	-	-	-
2875213	gene_27488	jgi|PhapaK8108|2875213|gm4.17805_g	NO	NO	NO	NO	YES	Secreted (non-classically predicted)	90	0	0	No hits	No hits	No hits	No hits	No hits	No hits	No hits	No hits	XP_007414229.1 uncharacterized protein MELLADRAFT_49804 [Melampsora larici-populina	No hits	-	3NV92 : DNA-dependent RNA polymerase catalyzes the transcription of DNA into RNA using the four ribonucleoside triphosphates as substrates	-	Non-apoplastic	Nucleus	noTP	nucl	Mitochondrion	Nucleus	NO	NO	NO	Not GPI-anchored (0.211)/V-70	No hits	No hits	No hits	No hits	No hits	No hits	-	-	-
2875380	gene_18033	jgi|PhapaK8108|2875380|gm4.17972_g	NO	NO	NO	NO	YES	Secreted (non-classically predicted)	137	0	0	No hits	No hits	No hits	No hits	No hits	No hits	No hits	No hits	No hits	No hits	-	-	-	Non-apoplastic	Nucleus	noTP	cyto_nucl	Nucleus	Nucleus	NO	NO	NO	Not GPI-anchored (0.028)/E-114	No hits	No hits	No hits	No hits	No hits	No hits	-	-	-
2875511	gene_6532	jgi|PhapaK8108|2875511|gm4.18103_g	NO	NO	NO	NO	YES	Secreted (non-classically predicted)	93	1	1.08	No hits	No hits	No hits	No hits	No hits	No hits	No hits	No hits	No hits	No hits	-	-	-	Non-apoplastic	Nucleus	noTP	mito	Mitochondrion	Mitochondria	NO	NO	NO	Not GPI-anchored (0.091)/S-67	No hits	No hits	No hits	No hits	No hits	No hits	-	-	-
2875552	gene_6539	jgi|PhapaK8108|2875552|gm4.18144_g	NO	NO	NO	NO	YES	Secreted (non-classically predicted)	99	1	1.01	No hits	No hits	No hits	No hits	No hits	No hits	No hits	No hits	No hits	No hits	-	-	-	Non-apoplastic	Nucleus	noTP	nucl	Mitochondrion	Nucleus	57-59	NO	NO	Not GPI-anchored (0.846)/H-75	No hits	No hits	No hits	No hits	No hits	No hits	-	-	-
2875730	gene_2731	jgi|PhapaK8108|2875730|gm4.18322_g	NO	NO	NO	NO	YES	Secreted (non-classically predicted)	71	0	0	No hits	No hits	No hits	No hits	No hits	No hits	No hits	No hits	No hits	No hits	-	-	-	Non-apoplastic	Nucleus	noTP	nucl	Nucleus	Nucleus	NO	NO	NO	Not GPI-anchored (0.302)/S-42	No hits	No hits	No hits	No hits	No hits	No hits	-	-	-
2876300	gene_16175	jgi|PhapaK8108|2876300|gm4.18892_g	NO	NO	NO	NO	YES	Secreted (non-classically predicted)	80	1	1.25	No hits	No hits	No hits	No hits	No hits	No hits	No hits	No hits	No hits	No hits	-	-	-	Non-apoplastic	Nucleus	noTP	nucl	Nucleus	Nucleus	NO	17-19	NO	Not GPI-anchored (0.020)/W-56	No hits	No hits	No hits	No hits	No hits	No hits	-	-	-
2876631	gene_19380	jgi|PhapaK8108|2876631|gm4.19223_g	NO	NO	NO	NO	YES	Secreted (non-classically predicted)	82	5	6.1	No hits	No hits	No hits	No hits	No hits	No hits	No hits	No hits	No hits	No hits	-	-	-	Non-apoplastic	Nucleus	noTP	mito	Mitochondrion	Mitochondria	NO	NO	NO	Not GPI-anchored (0.280)/I-60	No hits	No hits	No hits	No hits	No hits	No hits	-	-	-
2876719	gene_17602	jgi|PhapaK8108|2876719|gm4.19311_g	NO	NO	NO	NO	YES	Secreted (non-classically predicted)	140	4	2.86	No hits	No hits	No hits	No hits	No hits	No hits	No hits	No hits	No hits	No hits	-	-	-	Non-apoplastic	Nucleus	noTP	mito	Nucleus	Nucleus	NO	NO	NO	Not GPI-anchored (0.507)/K-120	No hits	No hits	No hits	No hits	No hits	No hits	-	-	-
2876843	gene_7804	jgi|PhapaK8108|2876843|gm4.19435_g	NO	NO	NO	NO	YES	Secreted (non-classically predicted)	78	0	0	No hits	No hits	No hits	No hits	No hits	No hits	No hits	No hits	No hits	No hits	-	-	-	Non-apoplastic	Nucleus	noTP	mito	Cytoplasm	Not classified	NO	NO	NO	Not GPI-anchored (0.373)/H-53	No hits	No hits	No hits	No hits	No hits	No hits	-	-	-
2877763	gene_7225	jgi|PhapaK8108|2877763|gm4.20355_g	NO	NO	NO	NO	YES	Secreted (non-classically predicted)	175	3	1.71	No hits	No hits	No hits	No hits	No hits	No hits	No hits	No hits	No hits	No hits	-	-	-	Non-apoplastic	Nucleus	noTP	nucl	Nucleus	Nucleus	NO	NO	NO	Not GPI-anchored (0.640)/K-155	No hits	No hits	No hits	No hits	No hits	No hits	-	-	-
2877781	gene_7229	jgi|PhapaK8108|2877781|gm4.20373_g	NO	NO	NO	NO	YES	Secreted (non-classically predicted)	55	1	1.82	No hits	No hits	No hits	No hits	No hits	No hits	No hits	No hits	No hits	No hits	-	-	-	Non-apoplastic	Nucleus	noTP	cyto_nucl	Nucleus	Nucleus	NO	NO	NO	Not GPI-anchored (0.425)/Q-29	No hits	No hits	No hits	No hits	No hits	No hits	-	-	-
2878140	gene_28814	jgi|PhapaK8108|2878140|gm4.20732_g	NO	NO	NO	NO	YES	Secreted (non-classically predicted)	57	1	1.75	No hits	No hits	No hits	No hits	No hits	No hits	No hits	No hits	No hits	No hits	-	-	-	Apoplastic	Nucleus	noTP	mito	Mitochondrion	Mitochondria	NO	NO	NO	Not GPI-anchored (0.193)/D-34	No hits	No hits	No hits	No hits	No hits	No hits	-	-	-
2878301	gene_26306	jgi|PhapaK8108|2878301|gm4.20893_g	NO	NO	NO	NO	YES	Secreted (non-classically predicted)	72	0	0	No hits	No hits	No hits	No hits	No hits	No hits	No hits	No hits	No hits	No hits	-	-	-	Non-apoplastic	Nucleus	noTP	nucl	Nucleus	Nucleus	NO	NO	NO	Not GPI-anchored (0.302)/Q-52	No hits	No hits	No hits	No hits	No hits	No hits	-	-	-
2878397	gene_19041	jgi|PhapaK8108|2878397|gm4.20989_g	NO	NO	NO	NO	YES	Secreted (non-classically predicted)	129	1	0.78	No hits	No hits	No hits	No hits	No hits	No hits	No hits	No hits	KAA1097359.1 hypothetical protein PGT21_004022 [Puccinia graminis f. sp. tritici]	No hits	-	-	-	Non-apoplastic	Nucleus	noTP	cyto	Cytoplasm	Cytoplasm	NO	NO	NO	Not GPI-anchored (0.572)/N-109	No hits	No hits	No hits	No hits	No hits	No hits	-	-	-
2878487	gene_20101	jgi|PhapaK8108|2878487|gm4.21079_g	NO	NO	NO	NO	YES	Secreted (non-classically predicted)	83	0	0	No hits	No hits	No hits	No hits	No hits	No hits	No hits	No hits	No hits	No hits	-	-	-	Non-apoplastic	Nucleus	noTP	nucl	Mitochondrion	Nucleus	NO	NO	NO	Not GPI-anchored (0.712)/E-59	No hits	No hits	No hits	No hits	No hits	No hits	-	-	-
2878563	gene_16044	jgi|PhapaK8108|2878563|gm4.21155_g	NO	NO	NO	NO	YES	Secreted (non-classically predicted)	107	1	0.93	No hits	No hits	No hits	No hits	No hits	No hits	No hits	No hits	No hits	No hits	-	-	-	Non-apoplastic	Nucleus	noTP	mito	Nucleus	Nucleus	NO	NO	NO	Not GPI-anchored (0.478)/N-87	No hits	No hits	No hits	No hits	No hits	No hits	-	-	-
2878590	gene_23153	jgi|PhapaK8108|2878590|gm4.21182_g	NO	NO	NO	NO	YES	Secreted (non-classically predicted)	87	0	0	No hits	No hits	No hits	No hits	No hits	No hits	No hits	No hits	No hits	No hits	-	-	-	Non-apoplastic	Nucleus	noTP	mito	Mitochondrion	Mitochondria	NO	NO	NO	Not GPI-anchored (0.193)/L-62	No hits	No hits	No hits	No hits	No hits	No hits	-	-	-
2878630	gene_8390	jgi|PhapaK8108|2878630|gm4.21222_g	YES	YES	NO	NO	YES	Secreted (classically predicted)	114	2	1.75	No hits	No hits	No hits	No hits	No hits	No hits	No hits	No hits	No hits	No hits	-	-	-	Non-apoplastic	Nucleus	SP	cyto	Mitochondrion	Not classified	NO	NO	NO	Not GPI-anchored (0.028)/D-89	No hits	No hits	No hits	No hits	No hits	No hits	YES	NO	YES
2878649	gene_8395	jgi|PhapaK8108|2878649|gm4.21241_g	NO	NO	NO	NO	YES	Secreted (non-classically predicted)	137	1	0.73	No hits	No hits	No hits	No hits	No hits	No hits	No hits	No hits	OAV95702.1 oxoglutarate dehydrogenase (succinyl-transferring), E1 component	G2XIN6#PHI:9378#VdOGDH_(VDAG_10018)#27337#Verticillium_dahliae#reduced_virulence	-	3NZ7K : Dehydrogenase E1 and transketolase domain-containing protein 1	PF02779(IPR005475);	Non-apoplastic	Nucleus	noTP	cyto_nucl	Cytoplasm	Nucleus	NO	NO	NO	Not GPI-anchored (0.133)/W-116	CDD:223641 COG0567, SucA, 2-oxoglutarate dehydrogenase complex, dehydrogenase;	CDD:228399 KOG0450, KOG0450, KOG0450, 2-oxoglutarate dehydrogenase, E1 subunit;CDD:228400 KOG0451, KOG0451, KOG0451, Predicted 2-oxoglutarate dehydrogenase,;	CDD:367179 pfam02779, Transket_pyr, Transketolase, pyrimidine binding domain.;	CDD:236499 PRK09404, sucA, 2-oxoglutarate dehydrogenase E1 component; Reviewed.;CDD:237030 PRK12270, kgd, multifunctional oxoglutarate decarboxylase/oxoglutarate;	No hits	CDD:161785 TIGR00239, 2-oxoglutarate_dehydrogenase_mitochondrial, 2-oxoglutarate;	-	-	-
2878667	gene_8399	jgi|PhapaK8108|2878667|gm4.21259_g	NO	NO	NO	NO	YES	Secreted (non-classically predicted)	135	1	0.74	No hits	No hits	No hits	No hits	No hits	No hits	No hits	No hits	No hits	No hits	-	-	-	Non-apoplastic	Nucleus	noTP	nucl	Cytoplasm	Nucleus	NO	NO	NO	Not GPI-anchored (0.193)/S-115	No hits	No hits	No hits	No hits	No hits	No hits	-	-	-
2878875	gene_26667	jgi|PhapaK8108|2878875|gm4.21467_g	NO	NO	NO	NO	YES	Secreted (non-classically predicted)	269	3	1.12	No hits	No hits	No hits	No hits	No hits	No hits	No hits	No hits	No hits	No hits	-	-	-	Non-apoplastic	Cloroplast; Nucleus	noTP	nucl	Nucleus	Nucleus	NO	NO	NO	Not GPI-anchored (0.032)/E-241	No hits	No hits	No hits	No hits	No hits	No hits	-	-	-
2879584	gene_10170	jgi|PhapaK8108|2879584|gm4.22176_g	NO	NO	NO	NO	YES	Secreted (non-classically predicted)	190	3	1.58	No hits	No hits	No hits	No hits	No hits	No hits	No hits	No hits	No hits	No hits	-	-	-	Non-apoplastic	Nucleus	noTP	mito	Cytoplasm	Not classified	NO	NO	NO	Not GPI-anchored (0.452)/D-166	No hits	No hits	No hits	No hits	No hits	No hits	-	-	-
2879769	gene_19991	jgi|PhapaK8108|2879769|gm4.22361_g	NO	NO	NO	NO	YES	Secreted (non-classically predicted)	85	1	1.18	No hits	No hits	No hits	No hits	No hits	No hits	No hits	No hits	No hits	No hits	-	-	-	Non-apoplastic	Nucleus	noTP	nucl	Cytoplasm	Nucleus	NO	NO	NO	Not GPI-anchored (0.121)/G-62	No hits	No hits	No hits	No hits	No hits	No hits	-	-	-
2880040	gene_7435	jgi|PhapaK8108|2880040|gm4.22632_g	NO	NO	NO	NO	YES	Secreted (non-classically predicted)	102	2	1.96	No hits	No hits	No hits	No hits	No hits	No hits	No hits	No hits	No hits	No hits	-	-	-	Non-apoplastic	Nucleus	noTP	mito	Mitochondrion	Mitochondria	NO	NO	NO	Not GPI-anchored (0.022)/N-72	No hits	No hits	No hits	No hits	No hits	No hits	-	-	-
2880496	gene_15450	jgi|PhapaK8108|2880496|gm4.23088_g	NO	NO	NO	NO	YES	Secreted (non-classically predicted)	101	0	0	No hits	No hits	No hits	No hits	No hits	No hits	No hits	No hits	No hits	No hits	-	-	-	Non-apoplastic	Nucleus	noTP	nucl	Nucleus	Nucleus	NO	NO	NO	Not GPI-anchored (0.081)/P-76	No hits	No hits	No hits	No hits	No hits	No hits	-	-	-
2880582	gene_24661	jgi|PhapaK8108|2880582|gm4.23174_g	NO	NO	NO	NO	YES	Secreted (non-classically predicted)	90	0	0	No hits	No hits	No hits	No hits	No hits	No hits	No hits	No hits	No hits	No hits	-	-	-	Apoplastic	Nucleus	noTP	nucl	Nucleus	Nucleus	NO	NO	NO	Not GPI-anchored (0.452)/D-69	No hits	No hits	No hits	No hits	No hits	No hits	-	-	-
2880793	gene_19638	jgi|PhapaK8108|2880793|gm4.23385_g	NO	NO	NO	NO	YES	Secreted (non-classically predicted)	147	1	0.68	No hits	No hits	No hits	No hits	No hits	No hits	No hits	No hits	No hits	No hits	-	-	-	Non-apoplastic	Nucleus	noTP	nucl	Nucleus	Nucleus	NO	NO	NO	Not GPI-anchored (0.452)/D-127	No hits	No hits	No hits	No hits	No hits	No hits	-	-	-
2880931	gene_17245	jgi|PhapaK8108|2880931|gm4.23523_g	NO	NO	NO	NO	YES	Secreted (non-classically predicted)	60	1	1.67	No hits	No hits	No hits	No hits	No hits	No hits	No hits	No hits	No hits	No hits	-	-	-	Non-apoplastic	Nucleus	noTP	cysk	Mitochondrion	Not classified	NO	NO	NO	Not GPI-anchored (0.748)/R-39	No hits	No hits	No hits	No hits	No hits	No hits	-	-	-
2880933	gene_17246	jgi|PhapaK8108|2880933|gm4.23525_g	NO	NO	NO	NO	YES	Secreted (non-classically predicted)	201	2	1	No hits	No hits	No hits	No hits	No hits	No hits	No hits	No hits	POW21513.1 hypothetical protein PSHT_02339 [Puccinia striiformis]	No hits	-	3NW9U : DNA ligase	-	Non-apoplastic	Nucleus	noTP	cyto	Cytoplasm	Cytoplasm	NO	NO	NO	Not GPI-anchored (0.373)/R-179	No hits	CDD:228913 KOG0967, KOG0967, KOG0967, ATP-dependent DNA ligase I [Replication,;	CDD:366447 pfam01068, DNA_ligase_A_M, ATP dependent DNA ligase domain.;	CDD:215584 PLN03113, PLN03113, DNA ligase 1; Provisional.;CDD:234900 PRK01109, PRK01109, ATP-dependent DNA ligase; Provisional.;	No hits	CDD:273147 TIGR00574, DNA_ligase, DNA ligase I, ATP-dependent (dnl1). All;	-	-	-
2881006	gene_4064	jgi|PhapaK8108|2881006|gm4.23598_g	NO	NO	NO	NO	YES	Secreted (non-classically predicted)	110	1	0.91	No hits	No hits	No hits	No hits	No hits	No hits	No hits	No hits	No hits	No hits	-	-	-	Non-apoplastic	Nucleus	noTP	cyto_nucl	Mitochondrion	Nucleus	NO	NO	NO	Not GPI-anchored (0.211)/N-87	No hits	No hits	No hits	No hits	No hits	No hits	-	-	-
2881164	gene_28368	jgi|PhapaK8108|2881164|gm4.23756_g	NO	NO	NO	NO	YES	Secreted (non-classically predicted)	116	1	0.86	No hits	No hits	No hits	No hits	No hits	No hits	No hits	No hits	No hits	No hits	-	-	-	Non-apoplastic	Nucleus	noTP	cyto	Cytoplasm	Cytoplasm	NO	NO	NO	Not GPI-anchored (0.373)/E-96	No hits	No hits	No hits	No hits	No hits	No hits	-	-	-
2881405	gene_5728	jgi|PhapaK8108|2881405|gm4.23997_g	NO	NO	NO	NO	YES	Secreted (non-classically predicted)	166	4	2.41	No hits	No hits	No hits	No hits	No hits	No hits	No hits	No hits	KAA1101920.1 hypothetical protein PGT21_033103 [Puccinia graminis f. sp. tritici]	No hits	-	3PFS7 : Mortierella verticillata NRRL 6337	-	Non-apoplastic	Cloroplast; Nucleus	noTP	mito	Nucleus	Nucleus	NO	NO	NO	Not GPI-anchored (0.160)/V-141	No hits	No hits	No hits	No hits	No hits	No hits	-	-	-
2881461	gene_5738	jgi|PhapaK8108|2881461|gm4.24053_g	NO	NO	NO	NO	YES	Secreted (non-classically predicted)	264	9	3.41	No hits	No hits	No hits	No hits	No hits	No hits	No hits	No hits	PLW25327.1 hypothetical protein PCANC_26729 [Puccinia coronata var. avenae	No hits	-	3Q3IA : Histone acetyltransferase subunit NuA4	PF09340(IPR015418);	Non-apoplastic	Nucleus	noTP	plas	Cytoplasm	Not classified	NO	NO	NO	Not GPI-anchored (0.537)/C-241	No hits	No hits	CDD:370446 pfam09340, NuA4, Histone acetyltransferase subunit NuA4. The;	No hits	No hits	No hits	-	-	-
2881503	gene_23872	jgi|PhapaK8108|2881503|gm4.24095_g	NO	NO	NO	NO	YES	Secreted (non-classically predicted)	65	1	1.54	No hits	No hits	No hits	No hits	No hits	No hits	No hits	No hits	No hits	No hits	-	3NU0D : Belongs to the argonaute family	-	Non-apoplastic	Nucleus	noTP	mito	Extracellular	Not classified	NO	NO	NO	Not GPI-anchored (0.537)/E-45	No hits	No hits	No hits	No hits	No hits	No hits	-	-	-
2881579	gene_7114	jgi|PhapaK8108|2881579|gm4.24171_g	NO	NO	NO	NO	YES	Secreted (non-classically predicted)	61	0	0	No hits	No hits	No hits	No hits	No hits	No hits	No hits	No hits	No hits	No hits	-	-	-	Non-apoplastic	Nucleus	noTP	nucl	Mitochondrion	Nucleus	NO	NO	NO	Not GPI-anchored (0.227)/Q-40	No hits	No hits	No hits	No hits	No hits	No hits	-	-	-
2881871	gene_13011	jgi|PhapaK8108|2881871|gm4.24463_g	NO	NO	NO	NO	YES	Secreted (non-classically predicted)	91	0	0	No hits	No hits	No hits	No hits	No hits	No hits	No hits	No hits	KNZ45332.1 hypothetical protein VP01_823g2 [Puccinia sorghi]	No hits	-	3Q51G : Secretory pathway protein Sec39	-	Non-apoplastic	Nucleus	noTP	cysk	Plastid	Not classified	NO	NO	NO	Not GPI-anchored (0.640)/T-68	No hits	No hits	No hits	No hits	No hits	No hits	-	-	-
2882025	gene_29106	jgi|PhapaK8108|2882025|gm4.24617_g	NO	NO	NO	NO	YES	Secreted (non-classically predicted)	101	5	4.95	No hits	No hits	No hits	No hits	No hits	No hits	No hits	No hits	No hits	No hits	-	-	-	Non-apoplastic	Nucleus	noTP	mito	Plastid	Not classified	NO	23-25	NO	Not GPI-anchored (0.280)/E-81	No hits	No hits	No hits	No hits	No hits	No hits	-	-	-
2882388	gene_21823	jgi|PhapaK8108|2882388|gm4.24980_g	NO	NO	NO	NO	YES	Secreted (non-classically predicted)	127	2	1.57	No hits	No hits	No hits	No hits	No hits	No hits	No hits	No hits	XP_007409311.1 uncharacterized protein MELLADRAFT_116324 [Melampsora larici-populina	No hits	-	3NV1D : Catalyzes the conversion of GlcNAc-6-P into GlcNAc-1-P during the synthesis of uridine diphosphate UDP-GlcNAc, which is a biosynthetic precursor of chitin and also supplies the amino sugars for N-linked oligosaccharides of glycoproteins	-	Non-apoplastic	Nucleus	noTP	nucl	Mitochondrion	Nucleus	NO	NO	NO	Not GPI-anchored (0.028)/S-99	No hits	CDD:230476 KOG2537, KOG2537, KOG2537, Phosphoglucomutase/phosphomannomutase;	No hits	CDD:215485 PLN02895, PLN02895, phosphoacetylglucosamine mutase.;CDD:240352 PTZ00302, PTZ00302, N-acetylglucosamine-phosphate mutase; Provisional.;	No hits	No hits	-	-	-
2882465	gene_26611	jgi|PhapaK8108|2882465|gm4.25057_g	NO	NO	NO	NO	YES	Secreted (non-classically predicted)	75	2	2.67	No hits	No hits	No hits	No hits	No hits	No hits	No hits	No hits	No hits	No hits	-	-	-	Non-apoplastic	Nucleus	noTP	nucl	Mitochondrion	Nucleus	NO	NO	NO	Not GPI-anchored (0.145)/D-53	No hits	No hits	No hits	No hits	No hits	No hits	-	-	-
2882619	gene_19158	jgi|PhapaK8108|2882619|gm4.25211_g	NO	NO	NO	NO	YES	Secreted (non-classically predicted)	142	0	0	No hits	No hits	No hits	No hits	No hits	No hits	No hits	No hits	No hits	No hits	-	-	-	Non-apoplastic	Nucleus	noTP	nucl	Nucleus	Nucleus	NO	NO	NO	Not GPI-anchored (0.280)/D-122	No hits	No hits	No hits	No hits	No hits	No hits	-	-	-
2882719	gene_25471	jgi|PhapaK8108|2882719|gm4.25311_g	NO	NO	NO	NO	YES	Secreted (non-classically predicted)	144	1	0.69	No hits	No hits	No hits	No hits	No hits	No hits	No hits	No hits	No hits	No hits	-	-	-	Non-apoplastic	Nucleus	noTP	nucl	Cytoplasm	Nucleus	NO	NO	NO	Not GPI-anchored (0.015)/V-124	No hits	No hits	No hits	No hits	No hits	No hits	-	-	-
2882753	gene_29169	jgi|PhapaK8108|2882753|gm4.25345_g	NO	NO	NO	NO	YES	Secreted (non-classically predicted)	121	0	0	No hits	No hits	No hits	No hits	No hits	No hits	No hits	No hits	No hits	No hits	-	-	-	Non-apoplastic	Nucleus	noTP	nucl	Cytoplasm	Nucleus	NO	NO	NO	Not GPI-anchored (0.677)/D-101	No hits	No hits	No hits	No hits	No hits	No hits	-	-	-
2883140	gene_12402	jgi|PhapaK8108|2883140|gm4.25732_g	NO	NO	NO	NO	YES	Secreted (non-classically predicted)	133	2	1.5	No hits	No hits	No hits	No hits	No hits	gi|254572634|ref|XP_002493426| Guanosine diphosphatase located	No hits	No hits	XP_007410272.1 uncharacterized protein MELLADRAFT_48465, partial [Melampsora	Q4QHK3#PHI:3460#NTPDase2#5664#Leishmania_major#unaffected_pathogenicity	-	3NV3I : Belongs to the GDA1 CD39 NTPase family	PF01150(IPR000407);	Apoplastic	Nucleus	noTP	cyto	Cytoplasm	Cytoplasm	NO	NO	NO	Not GPI-anchored (0.110)/T-113	CDD:227664 COG5371, COG5371, Golgi nucleoside diphosphatase [Carbohydrate;	CDD:229328 KOG1386, KOG1386, KOG1386, Nucleoside phosphatase [Nucleotide;CDD:229327 KOG1385, KOG1385, KOG1385, Nucleoside phosphatase [Nucleotide;	CDD:334404 pfam01150, GDA1_CD39, GDA1/CD39 (nucleoside phosphatase) family.;	No hits	No hits	No hits	-	-	-
2883311	gene_6594	jgi|PhapaK8108|2883311|gm4.25903_g	YES	YES	NO	NO	YES	Secreted (classically predicted)	54	1	1.85	No hits	No hits	No hits	No hits	No hits	No hits	No hits	No hits	No hits	No hits	-	-	-	Non-apoplastic	Nucleus	SP	mito	Mitochondrion	Mitochondria	NO	NO	NO	Not GPI-anchored (0.926)/G-27	No hits	No hits	No hits	No hits	No hits	No hits	NO	NO	YES
2883334	gene_6597	jgi|PhapaK8108|2883334|gm4.25926_g	NO	NO	NO	NO	YES	Secreted (non-classically predicted)	66	2	3.03	No hits	No hits	No hits	No hits	No hits	No hits	No hits	No hits	No hits	No hits	-	-	-	Non-apoplastic	Nucleus	SP	extr	Extracellular	Extracellular	15-17	NO	NO	Not GPI-anchored (0.818)/W-44	No hits	No hits	No hits	No hits	No hits	No hits	-	-	-
2883342	gene_6601	jgi|PhapaK8108|2883342|gm4.25934_g	NO	NO	NO	NO	YES	Secreted (non-classically predicted)	196	2	1.02	No hits	No hits	No hits	No hits	No hits	No hits	No hits	No hits	No hits	No hits	-	-	-	Non-apoplastic	Nucleus	noTP	nucl	Nucleus	Nucleus	NO	NO	NO	Not GPI-anchored (0.325)/S-173	No hits	No hits	No hits	No hits	No hits	No hits	-	-	-
2883343	gene_6602	jgi|PhapaK8108|2883343|gm4.25935_g	NO	YES	NO	NO	NO	Secreted (classically predicted)	417	12	2.88	No hits	No hits	No hits	No hits	No hits	No hits	No hits	No hits	POW08376.1 hypothetical protein PSHT_09571 [Puccinia striiformis]	No hits	-	3NU0F : glutathione synthetase	PF03199(IPR004887);PF03917(IPR005615);	Non-apoplastic	Nucleus	noTP	nucl	Extracellular	Nucleus	337-339	NO	NO	Not GPI-anchored (0.280)/C-397	No hits	CDD:227972 KOG0021, KOG0021, KOG0021, Glutathione synthetase [Secondary;	CDD:367725 pfam03917, GSH_synth_ATP, Eukaryotic glutathione synthase, ATP;CDD:367388 pfam03199, GSH_synthase, Eukaryotic glutathione synthase.;	CDD:215528 PLN02977, PLN02977, glutathione synthetase.;CDD:240247 PTZ00055, PTZ00055, glutathione synthetase; Provisional.;	No hits	CDD:273912 TIGR01986, Glutathione_synthetase, glutathione synthetase, eukaryotic.;	NO	NO	NO
2883344	gene_6603	jgi|PhapaK8108|2883344|gm4.25936_g	NO	NO	NO	NO	YES	Secreted (non-classically predicted)	73	1	1.37	No hits	No hits	No hits	No hits	No hits	No hits	No hits	No hits	OAV99355.1 hypothetical protein PTTG_04571 [Puccinia triticina 1-1 BBBD	No hits	-	3NYDG : phosducin family	-	Non-apoplastic	Nucleus	noTP	nucl	Mitochondrion	Nucleus	NO	NO	NO	Not GPI-anchored (0.025)/D-52	No hits	No hits	No hits	No hits	No hits	No hits	-	-	-
2883613	gene_1461	jgi|PhapaK8108|2883613|gm4.26205_g	YES	NO	NO	NO	YES	Secreted (classically predicted)	129	0	0	No hits	No hits	No hits	No hits	No hits	No hits	No hits	No hits	No hits	No hits	-	-	-	Non-apoplastic	Nucleus	noTP	extr	Endoplasmic reticulum	Not classified	NO	NO	NO	Not GPI-anchored (0.211)/W-106	No hits	No hits	No hits	No hits	No hits	No hits	NO	NO	YES
2883645	gene_1466	jgi|PhapaK8108|2883645|gm4.26237_g	NO	NO	NO	NO	YES	Secreted (non-classically predicted)	165	2	1.21	No hits	No hits	No hits	No hits	No hits	No hits	No hits	No hits	No hits	No hits	-	-	-	Non-apoplastic	Nucleus	noTP	nucl	Nucleus	Nucleus	NO	NO	15-17	Not GPI-anchored (0.259)/N-145	No hits	No hits	No hits	No hits	No hits	No hits	-	-	-
2883797	gene_1489	jgi|PhapaK8108|2883797|gm4.26389_g	NO	NO	NO	NO	YES	Secreted (non-classically predicted)	286	14	4.9	No hits	No hits	No hits	No hits	No hits	No hits	No hits	No hits	POW18151.1 hypothetical protein PSHT_06150 [Puccinia striiformis]	No hits	-	3PKH7	-	Non-apoplastic	Cloroplast; Nucleus	noTP	nucl	Nucleus	Nucleus	NO	NO	NO	Not GPI-anchored (0.227)/N-266	No hits	No hits	No hits	No hits	No hits	No hits	-	-	-
2883838	gene_1498	jgi|PhapaK8108|2883838|gm4.26430_g	NO	NO	NO	NO	YES	Secreted (non-classically predicted)	229	4	1.75	No hits	No hits	No hits	No hits	No hits	No hits	No hits	No hits	No hits	No hits	-	3Q1V9 : Encoded by	-	Non-apoplastic	Nucleus	noTP	nucl	Nucleus	Nucleus	NO	NO	NO	Not GPI-anchored (0.373)/S-209	No hits	No hits	No hits	No hits	No hits	No hits	-	-	-
2883865	gene_1506	jgi|PhapaK8108|2883865|gm4.26457_g	NO	NO	NO	NO	YES	Secreted (non-classically predicted)	197	1	0.51	No hits	No hits	No hits	No hits	No hits	No hits	No hits	No hits	OUM57783.1 hypothetical protein PIROE2DRAFT_17119 [Piromyces sp. E2]	No hits	-	3NVBI : Cactus-binding C-terminus of cactin protein	PF10312(IPR018816);PF09732(IPR019134);	Non-apoplastic	Nucleus	noTP	nucl	Nucleus	Nucleus	NO	NO	NO	Not GPI-anchored (0.211)/K-177	No hits	CDD:230309 KOG2370, KOG2370, KOG2370, Cactin [Signal transduction mechanisms].;	CDD:370641 pfam09732, CactinC_cactus, Cactus-binding C-terminus of cactin;CDD:370968 pfam10312, Cactin_mid, Conserved mid region of cactin. This;	No hits	CDD:214996 smart01050, CactinC_cactus, Cactus-binding C-terminus of cactin;	No hits	-	-	-
2883869	gene_1508	jgi|PhapaK8108|2883869|gm4.26461_g	NO	NO	NO	NO	YES	Secreted (non-classically predicted)	164	1	0.61	No hits	No hits	No hits	No hits	No hits	No hits	No hits	No hits	No hits	No hits	-	-	-	Non-apoplastic	Nucleus	noTP	nucl	Nucleus	Nucleus	NO	NO	NO	Not GPI-anchored (0.425)/N-143	No hits	No hits	No hits	No hits	No hits	No hits	-	-	-
2883882	gene_1512	jgi|PhapaK8108|2883882|gm4.26474_g	NO	NO	NO	NO	YES	Secreted (non-classically predicted)	217	4	1.84	No hits	No hits	No hits	No hits	No hits	No hits	No hits	No hits	KNZ52134.1 uncharacterized protein VP01_3681g4, partial [Puccinia sorghi]	No hits	-	3P8N0 : Chromatin organization modifier domain	PF00385(IPR023780);	Non-apoplastic	Nucleus	noTP	mito	Cytoplasm	Not classified	NO	NO	NO	Not GPI-anchored (0.193)/N-197	No hits	No hits	CDD:366065 pfam00385, Chromo, Chromo (CHRromatin Organisation MOdifier);	No hits	CDD:214605 smart00298, CHROMO, Chromatin organization modifier domain.;	No hits	-	-	-
2883906	gene_20780	jgi|PhapaK8108|2883906|gm4.26498_g	NO	NO	NO	NO	YES	Secreted (non-classically predicted)	162	0	0	No hits	No hits	No hits	No hits	No hits	No hits	No hits	No hits	OAV95702.1 oxoglutarate dehydrogenase (succinyl-transferring), E1 component	G2XIN6#PHI:9378#VdOGDH_(VDAG_10018)#27337#Verticillium_dahliae#reduced_virulence	-	3NZ7K : Dehydrogenase E1 and transketolase domain-containing protein 1	PF02779(IPR005475);	Non-apoplastic	Nucleus	noTP	nucl	Plastid	Nucleus	NO	NO	NO	Not GPI-anchored (0.101)/N-141	CDD:223641 COG0567, SucA, 2-oxoglutarate dehydrogenase complex, dehydrogenase;	CDD:228399 KOG0450, KOG0450, KOG0450, 2-oxoglutarate dehydrogenase, E1 subunit;CDD:228400 KOG0451, KOG0451, KOG0451, Predicted 2-oxoglutarate dehydrogenase,;	CDD:367179 pfam02779, Transket_pyr, Transketolase, pyrimidine binding domain.;	CDD:236499 PRK09404, sucA, 2-oxoglutarate dehydrogenase E1 component; Reviewed.;CDD:237030 PRK12270, kgd, multifunctional oxoglutarate decarboxylase/oxoglutarate;	No hits	CDD:161785 TIGR00239, 2-oxoglutarate_dehydrogenase_mitochondrial, 2-oxoglutarate;	-	-	-
2884055	gene_25955	jgi|PhapaK8108|2884055|gm4.26647_g	NO	NO	NO	NO	YES	Secreted (non-classically predicted)	107	0	0	No hits	No hits	No hits	No hits	No hits	No hits	No hits	No hits	XP_003337578.2 hypothetical protein PGTG_19119, partial [Puccinia graminis f.	No hits	-	3NZI4 : Golgi transport complex subunit 5	PF10392(IPR019465);	Non-apoplastic	Nucleus	noTP	nucl	Mitochondrion	Nucleus	NO	NO	NO	Not GPI-anchored (0.348)/S-86	No hits	CDD:230150 KOG2211, KOG2211, KOG2211, Predicted Golgi transport complex;	CDD:192566 pfam10392, COG5, Golgi transport complex subunit 5. The COG;	No hits	No hits	No hits	-	-	-
2884439	gene_3025	jgi|PhapaK8108|2884439|gm4.27031_g	NO	NO	NO	NO	YES	Secreted (non-classically predicted)	189	2	1.06	No hits	No hits	No hits	No hits	No hits	No hits	No hits	No hits	No hits	No hits	-	-	-	Non-apoplastic	Nucleus	noTP	nucl	Nucleus	Nucleus	NO	NO	NO	Not GPI-anchored (0.073)/D-168	No hits	No hits	No hits	No hits	No hits	No hits	-	-	-
2884536	gene_3042	jgi|PhapaK8108|2884536|gm4.27128_g	NO	NO	NO	NO	YES	Secreted (non-classically predicted)	176	3	1.7	No hits	No hits	No hits	No hits	No hits	No hits	No hits	No hits	PLW34544.1 hypothetical protein PCASD_12942, partial [Puccinia coronata	No hits	-	3PMGE	-	Non-apoplastic	Nucleus	noTP	cyto	Cytoplasm	Cytoplasm	NO	NO	NO	Not GPI-anchored (0.040)/F-151	No hits	No hits	No hits	No hits	No hits	No hits	-	-	-
2884846	gene_16011	jgi|PhapaK8108|2884846|gm4.27438_g	NO	NO	NO	NO	YES	Secreted (non-classically predicted)	147	2	1.36	No hits	No hits	No hits	No hits	No hits	No hits	No hits	No hits	POW01899.1 hypothetical protein PSTT_12184 [Puccinia striiformis]	No hits	-	-	-	Apoplastic	Cloroplast; Nucleus	noTP	cyto_nucl	Nucleus	Nucleus	NO	NO	NO	Not GPI-anchored (0.478)/Q-122	No hits	No hits	No hits	No hits	No hits	No hits	-	-	-
2885455	gene_17915	jgi|PhapaK8108|2885455|gm4.28047_g	NO	NO	NO	NO	YES	Secreted (non-classically predicted)	67	1	1.49	No hits	No hits	No hits	No hits	No hits	No hits	No hits	No hits	No hits	No hits	-	-	-	Apoplastic	Nucleus	noTP	nucl	Mitochondrion	Nucleus	NO	NO	NO	Not GPI-anchored (0.110)/I-39	No hits	No hits	No hits	No hits	No hits	No hits	-	-	-
2885930	gene_27761	jgi|PhapaK8108|2885930|gm4.28522_g	NO	NO	NO	NO	YES	Secreted (non-classically predicted)	61	0	0	No hits	No hits	No hits	No hits	No hits	No hits	No hits	No hits	No hits	No hits	-	-	-	Non-apoplastic	Nucleus	noTP	mito	Nucleus	Nucleus	NO	NO	NO	Not GPI-anchored (0.145)/Y-36	No hits	No hits	No hits	No hits	No hits	No hits	-	-	-
2886010	gene_18847	jgi|PhapaK8108|2886010|gm4.28602_g	YES	NO	NO	NO	YES	Secreted (classically predicted)	170	4	2.35	No hits	No hits	No hits	No hits	No hits	No hits	No hits	No hits	No hits	No hits	-	-	-	Non-apoplastic	Nucleus	noTP	mito	Mitochondrion	Mitochondria	NO	NO	NO	Not GPI-anchored (0.227)/I-150	No hits	No hits	No hits	No hits	No hits	No hits	NO	NO	YES
2886016	gene_18851	jgi|PhapaK8108|2886016|gm4.28608_g	NO	NO	NO	NO	YES	Secreted (non-classically predicted)	89	1	1.12	No hits	No hits	No hits	No hits	No hits	No hits	No hits	No hits	No hits	No hits	-	-	-	Non-apoplastic	Nucleus	noTP	nucl	Nucleus	Nucleus	NO	NO	NO	Not GPI-anchored (0.003)/M-64	No hits	No hits	No hits	No hits	No hits	No hits	-	-	-
2886398	gene_17229	jgi|PhapaK8108|2886398|gm4.28990_g	NO	NO	NO	NO	YES	Secreted (non-classically predicted)	63	0	0	No hits	No hits	No hits	No hits	No hits	No hits	No hits	No hits	No hits	No hits	-	3P77P	-	Non-apoplastic	Nucleus	noTP	mito	Mitochondrion	Mitochondria	NO	NO	NO	Not GPI-anchored (0.259)/R-38	No hits	No hits	No hits	No hits	No hits	No hits	-	-	-
2886708	gene_16066	jgi|PhapaK8108|2886708|gm4.29300_g	NO	NO	NO	NO	YES	Secreted (non-classically predicted)	122	2	1.64	No hits	No hits	No hits	No hits	No hits	No hits	No hits	No hits	No hits	No hits	-	-	-	Non-apoplastic	Nucleus	SP	nucl	Cytoplasm	Nucleus	NO	NO	NO	Not GPI-anchored (0.989)/N-97	No hits	No hits	No hits	No hits	No hits	No hits	-	-	-
2886848	gene_25317	jgi|PhapaK8108|2886848|gm4.29440_g	NO	NO	NO	NO	YES	Secreted (non-classically predicted)	145	4	2.76	No hits	No hits	No hits	No hits	No hits	No hits	No hits	No hits	No hits	No hits	-	-	-	Non-apoplastic	Nucleus	noTP	cyto	Plastid	Not classified	126-128	NO	NO	Not GPI-anchored (0.176)/D-118	No hits	No hits	No hits	No hits	No hits	No hits	-	-	-
2887084	gene_18533	jgi|PhapaK8108|2887084|gm4.29676_g	NO	NO	NO	NO	YES	Secreted (non-classically predicted)	257	0	0	No hits	No hits	No hits	No hits	No hits	No hits	No hits	No hits	No hits	No hits	-	-	-	Non-apoplastic	Nucleus	noTP	nucl	Nucleus	Nucleus	NO	NO	NO	Not GPI-anchored (0.373)/N-237	No hits	No hits	No hits	No hits	No hits	No hits	-	-	-
2887336	gene_23402	jgi|PhapaK8108|2887336|gm4.29928_g	NO	NO	NO	NO	YES	Secreted (non-classically predicted)	133	2	1.5	No hits	No hits	No hits	No hits	No hits	gi|254572634|ref|XP_002493426| Guanosine diphosphatase located	No hits	No hits	XP_007410272.1 uncharacterized protein MELLADRAFT_48465, partial [Melampsora	Q4QHK3#PHI:3460#NTPDase2#5664#Leishmania_major#unaffected_pathogenicity	-	3NV3I : Belongs to the GDA1 CD39 NTPase family	PF01150(IPR000407);	Apoplastic	Nucleus	noTP	cyto	Cytoplasm	Cytoplasm	NO	NO	NO	Not GPI-anchored (0.110)/T-113	CDD:227664 COG5371, COG5371, Golgi nucleoside diphosphatase [Carbohydrate;	CDD:229328 KOG1386, KOG1386, KOG1386, Nucleoside phosphatase [Nucleotide;CDD:229327 KOG1385, KOG1385, KOG1385, Nucleoside phosphatase [Nucleotide;	CDD:334404 pfam01150, GDA1_CD39, GDA1/CD39 (nucleoside phosphatase) family.;	No hits	No hits	No hits	-	-	-
2887337	gene_23403	jgi|PhapaK8108|2887337|gm4.29929_g	NO	NO	NO	NO	YES	Secreted (non-classically predicted)	171	2	1.17	No hits	No hits	No hits	No hits	No hits	No hits	No hits	No hits	No hits	No hits	-	-	-	Non-apoplastic	Nucleus	noTP	nucl	Nucleus	Nucleus	NO	NO	NO	Not GPI-anchored (0.081)/I-151	No hits	No hits	No hits	No hits	No hits	No hits	-	-	-
2887401	gene_15669	jgi|PhapaK8108|2887401|gm4.29993_g	NO	NO	NO	NO	YES	Secreted (non-classically predicted)	97	1	1.03	No hits	No hits	No hits	No hits	No hits	No hits	No hits	No hits	No hits	No hits	-	-	-	Apoplastic	Nucleus	noTP	mito	Mitochondrion	Mitochondria	30-32	NO	NO	Not GPI-anchored (0.784)/S-73	No hits	No hits	No hits	No hits	No hits	No hits	-	-	-
2887419	gene_15676	jgi|PhapaK8108|2887419|gm4.30011_g	YES	YES	NO	NO	NO	Secreted (classically predicted)	49	0	0	No hits	No hits	No hits	No hits	No hits	No hits	No hits	No hits	No hits	No hits	-	-	-	Apoplastic	Nucleus	SP	extr	Extracellular	Extracellular	NO	NO	NO	Not GPI-anchored (0.302)/L-24	No hits	No hits	No hits	No hits	No hits	No hits	YES	NO	NO
2887748	gene_23558	jgi|PhapaK8108|2887748|gm4.30340_g	NO	NO	NO	NO	YES	Secreted (non-classically predicted)	143	2	1.4	No hits	No hits	No hits	No hits	No hits	No hits	No hits	No hits	KNZ52319.1 hypothetical protein VP01_361g12 [Puccinia sorghi]	No hits	-	3NU3E : pre-mRNA-splicing factor SYF1	-	Non-apoplastic	Nucleus	noTP	nucl	Mitochondrion	Nucleus	NO	NO	NO	Not GPI-anchored (0.507)/L-118	No hits	CDD:229986 KOG2047, KOG2047, KOG2047, mRNA splicing factor [RNA processing;	No hits	No hits	No hits	No hits	-	-	-
2888165	gene_3436	jgi|PhapaK8108|2888165|gm4.30757_g	NO	NO	NO	NO	YES	Secreted (non-classically predicted)	77	2	2.6	No hits	No hits	No hits	No hits	No hits	No hits	No hits	No hits	No hits	No hits	-	-	-	Non-apoplastic	Nucleus	noTP	cyto	Mitochondrion	Not classified	NO	NO	NO	Not GPI-anchored (0.244)/C-55	No hits	No hits	No hits	No hits	No hits	No hits	-	-	-
2888427	gene_27021	jgi|PhapaK8108|2888427|gm4.31019_g	NO	NO	NO	NO	YES	Secreted (non-classically predicted)	174	1	0.57	No hits	No hits	No hits	No hits	No hits	No hits	No hits	No hits	No hits	No hits	-	-	-	Non-apoplastic	Nucleus	mTP	mito	Mitochondrion	Mitochondria	NO	NO	NO	Not GPI-anchored (0.507)/V-154	No hits	No hits	No hits	No hits	No hits	No hits	-	-	-
2888739	gene_10361	jgi|PhapaK8108|2888739|gm4.31331_g	NO	NO	NO	NO	YES	Secreted (non-classically predicted)	86	2	2.33	No hits	No hits	No hits	No hits	No hits	No hits	No hits	No hits	No hits	No hits	-	-	-	Apoplastic	Nucleus	noTP	mito	Mitochondrion	Mitochondria	NO	NO	NO	Not GPI-anchored (0.176)/L-65	No hits	No hits	No hits	No hits	No hits	No hits	-	-	-
2889177	gene_14235	jgi|PhapaK8108|2889177|gm4.31769_g	NO	NO	NO	NO	YES	Secreted (non-classically predicted)	84	2	2.38	No hits	No hits	No hits	No hits	No hits	No hits	No hits	No hits	No hits	No hits	-	-	-	Non-apoplastic	Nucleus	noTP	nucl	Cytoplasm	Nucleus	NO	NO	NO	Not GPI-anchored (0.244)/I-62	No hits	No hits	No hits	No hits	No hits	No hits	-	-	-
2889282	gene_11703	jgi|PhapaK8108|2889282|gm4.31874_g	NO	NO	NO	NO	YES	Secreted (non-classically predicted)	82	0	0	No hits	No hits	No hits	No hits	No hits	No hits	No hits	No hits	No hits	No hits	-	-	-	Non-apoplastic	Nucleus	noTP	cyto	Cytoplasm	Cytoplasm	NO	NO	NO	Not GPI-anchored (0.259)/S-57	No hits	No hits	No hits	No hits	No hits	No hits	-	-	-
2889292	gene_11704	jgi|PhapaK8108|2889292|gm4.31884_g	NO	NO	NO	NO	YES	Secreted (non-classically predicted)	164	3	1.83	No hits	No hits	No hits	No hits	No hits	No hits	No hits	No hits	PLW52409.1 hypothetical protein PCASD_00047 [Puccinia coronata var. avenae	No hits	-	3NUH1 : Belongs to the TRAFAC class myosin-kinesin ATPase superfamily. Kinesin family	-	Non-apoplastic	Nucleus	noTP	nucl	Nucleus	Nucleus	NO	NO	NO	Not GPI-anchored (0.176)/K-144	No hits	CDD:228192 KOG0243, KOG0243, KOG0243, Kinesin-like protein [Cytoskeleton].;	No hits	No hits	No hits	No hits	-	-	-
2889727	gene_248	jgi|PhapaK8108|2889727|gm4.32319_g	NO	NO	NO	NO	YES	Secreted (non-classically predicted)	130	2	1.54	No hits	No hits	No hits	No hits	No hits	No hits	No hits	No hits	No hits	No hits	-	-	-	Non-apoplastic	Nucleus	noTP	nucl	Golgi apparatus	Nucleus	NO	NO	NO	Not GPI-anchored (0.325)/N-105	No hits	No hits	No hits	No hits	No hits	No hits	-	-	-
2889819	gene_6354	jgi|PhapaK8108|2889819|gm4.32411_g	NO	NO	NO	NO	YES	Secreted (non-classically predicted)	61	0	0	No hits	No hits	No hits	No hits	No hits	No hits	No hits	No hits	KNF01511.1 2-methylcitrate dehydratase [Puccinia striiformis f. sp. tritici	No hits	-	3NWTN : 2-methylcitrate dehydratase	-	Non-apoplastic	Nucleus	noTP	cyto	Mitochondrion	Not classified	NO	NO	NO	Not GPI-anchored (0.507)/S-33	CDD:224990 COG2079, PrpD, Uncharacterized protein involved in propionate;	No hits	CDD:377179 pfam03972, MmgE_PrpD, MmgE/PrpD family. This family includes;	CDD:181845 PRK09425, prpD, bifunctional 2-methylcitrate dehydratase/aconitate;	No hits	CDD:131383 TIGR02330, 2-methylcitrate_dehydratase, 2-methylcitrate dehydratase.;	-	-	-
2889926	gene_9678	jgi|PhapaK8108|2889926|gm4.32518_g	NO	NO	NO	NO	YES	Secreted (non-classically predicted)	199	2	1.01	No hits	No hits	No hits	No hits	No hits	No hits	No hits	No hits	No hits	No hits	-	-	-	Non-apoplastic	Nucleus	noTP	cyto_nucl	Cytoplasm	Nucleus	150-152	NO	NO	Not GPI-anchored (0.046)/D-178	No hits	No hits	No hits	No hits	No hits	No hits	-	-	-
2890106	gene_4768	jgi|PhapaK8108|2890106|gm4.32698_g	NO	NO	NO	NO	YES	Secreted (non-classically predicted)	101	4	3.96	No hits	No hits	No hits	No hits	No hits	No hits	No hits	No hits	KNZ61394.1 uncharacterized protein VP01_1406g3 [Puccinia sorghi]	G4N2W2#PHI:2099#Pmc1#318829#Magnaporthe_oryzae#reduced_virulence__loss_of_pathogenicity	-	3NVS7 : cation-transporting ATPase	-	Apoplastic	Nucleus	noTP	cyto_nucl	Extracellular	Nucleus	NO	NO	NO	Not GPI-anchored (0.640)/G-81	CDD:223550 COG0474, MgtA, Cation transport ATPase [Inorganic ion transport;	CDD:228157 KOG0208, KOG0208, KOG0208, Cation transport ATPase [Inorganic;CDD:228158 KOG0209, KOG0209, KOG0209, P-type ATPase [Inorganic ion transport;CDD:228152 KOG0203, KOG0203, KOG0203, Na+/K+ ATPase, alpha subunit [Inorganic;	No hits	No hits	No hits	CDD:273738 TIGR01657, Probable_cation-transporting_ATPase, P-type ATPase;CDD:273656 TIGR01494, ATPase_P-type, ATPase, P-type (transporting), HAD;CDD:130587 TIGR01524, Magnesium-transporting_ATPase_P-type_1, magnesium-translocating;CDD:273445 TIGR01106, Potassium-transporting_ATPase_alpha_chain, sodium;	-	-	-
2890107	gene_4769	jgi|PhapaK8108|2890107|gm4.32699_g	NO	NO	NO	NO	YES	Secreted (non-classically predicted)	151	2	1.32	No hits	No hits	No hits	No hits	No hits	No hits	No hits	No hits	No hits	No hits	-	-	-	Non-apoplastic	Cloroplast; Nucleus	noTP	nucl	Endoplasmic reticulum	Nucleus	NO	NO	NO	Not GPI-anchored (0.081)/D-127	No hits	No hits	No hits	No hits	No hits	No hits	-	-	-
2890393	gene_19433	jgi|PhapaK8108|2890393|gm4.32985_g	NO	NO	NO	NO	YES	Secreted (non-classically predicted)	54	0	0	No hits	No hits	No hits	No hits	No hits	No hits	No hits	No hits	No hits	No hits	-	-	-	Non-apoplastic	Nucleus	noTP	mito	Mitochondrion	Mitochondria	NO	NO	NO	Not GPI-anchored (0.452)/K-32	No hits	No hits	No hits	No hits	No hits	No hits	-	-	-
2890818	gene_19289	jgi|PhapaK8108|2890818|gm4.33410_g	NO	NO	NO	NO	YES	Secreted (non-classically predicted)	133	2	1.5	No hits	No hits	No hits	No hits	No hits	gi|254572634|ref|XP_002493426| Guanosine diphosphatase located	No hits	No hits	XP_007410272.1 uncharacterized protein MELLADRAFT_48465, partial [Melampsora	Q4QHK3#PHI:3460#NTPDase2#5664#Leishmania_major#unaffected_pathogenicity	-	3NV3I : Belongs to the GDA1 CD39 NTPase family	PF01150(IPR000407);	Apoplastic	Nucleus	noTP	cyto	Cytoplasm	Cytoplasm	NO	NO	NO	Not GPI-anchored (0.110)/T-113	CDD:227664 COG5371, COG5371, Golgi nucleoside diphosphatase [Carbohydrate;	CDD:229328 KOG1386, KOG1386, KOG1386, Nucleoside phosphatase [Nucleotide;CDD:229327 KOG1385, KOG1385, KOG1385, Nucleoside phosphatase [Nucleotide;	CDD:334404 pfam01150, GDA1_CD39, GDA1/CD39 (nucleoside phosphatase) family.;	No hits	No hits	No hits	-	-	-
2890997	gene_27392	jgi|PhapaK8108|2890997|gm4.33589_g	NO	NO	NO	NO	YES	Secreted (non-classically predicted)	73	1	1.37	No hits	No hits	No hits	No hits	No hits	No hits	No hits	No hits	No hits	No hits	-	-	-	Non-apoplastic	Nucleus	noTP	nucl	Extracellular	Nucleus	NO	NO	NO	Not GPI-anchored (0.176)/C-53	No hits	No hits	No hits	No hits	No hits	No hits	-	-	-
2891123	gene_6391	jgi|PhapaK8108|2891123|gm4.33715_g	YES	NO	NO	NO	NO	Secreted (classically predicted)	361	4	1.11	No hits	No hits	No hits	No hits	No hits	No hits	No hits	No hits	No hits	No hits	-	-	-	Non-apoplastic	Nucleus	noTP	mito	Mitochondrion	Mitochondria	NO	NO	NO	Not GPI-anchored (0.176)/G-336	No hits	No hits	No hits	No hits	No hits	No hits	NO	NO	NO
2891161	gene_6400	jgi|PhapaK8108|2891161|gm4.33753_g	NO	NO	NO	NO	YES	Secreted (non-classically predicted)	170	1	0.59	No hits	No hits	No hits	No hits	No hits	No hits	No hits	No hits	RIB25117.1 hypothetical protein C2G38_1892617, partial [Gigaspora rosea]	No hits	-	3NTVV : Belongs to the helicase family	-	Non-apoplastic	Nucleus	noTP	mito	Cytoplasm	Not classified	NO	NO	NO	Not GPI-anchored (0.193)/F-145	No hits	No hits	No hits	No hits	No hits	No hits	-	-	-
2891177	gene_6401	jgi|PhapaK8108|2891177|gm4.33769_g	NO	NO	NO	NO	YES	Secreted (non-classically predicted)	170	1	0.59	No hits	No hits	No hits	No hits	No hits	No hits	No hits	No hits	RIB25117.1 hypothetical protein C2G38_1892617, partial [Gigaspora rosea]	No hits	-	3NTVV : Belongs to the helicase family	-	Non-apoplastic	Nucleus	noTP	mito	Cytoplasm	Not classified	NO	NO	NO	Not GPI-anchored (0.193)/F-145	No hits	No hits	No hits	No hits	No hits	No hits	-	-	-
2891554	gene_27013	jgi|PhapaK8108|2891554|gm4.34146_g	NO	NO	NO	NO	YES	Secreted (non-classically predicted)	62	0	0	No hits	No hits	No hits	No hits	No hits	No hits	No hits	No hits	No hits	No hits	-	-	-	Non-apoplastic	Nucleus	noTP	nucl	Nucleus	Nucleus	NO	NO	NO	Not GPI-anchored (0.640)/N-42	No hits	No hits	No hits	No hits	No hits	No hits	-	-	-
2891703	gene_2668	jgi|PhapaK8108|2891703|gm4.34295_g	NO	NO	NO	NO	YES	Secreted (non-classically predicted)	137	1	0.73	No hits	No hits	No hits	No hits	No hits	No hits	No hits	No hits	No hits	No hits	-	-	-	Non-apoplastic	Nucleus	noTP	cyto_nucl	Extracellular	Nucleus	NO	NO	NO	Not GPI-anchored (0.302)/E-112	No hits	No hits	No hits	No hits	No hits	No hits	-	-	-
2891804	gene_6555	jgi|PhapaK8108|2891804|gm4.34396_g	NO	NO	NO	NO	YES	Secreted (non-classically predicted)	223	5	2.24	No hits	No hits	No hits	No hits	No hits	No hits	No hits	No hits	No hits	No hits	-	-	-	Non-apoplastic	Nucleus	noTP	cyto_nucl	Cytoplasm	Nucleus	NO	NO	32-34;221-223	Not GPI-anchored (0.748)/E-203	No hits	No hits	No hits	No hits	No hits	No hits	-	-	-
2891807	gene_6557	jgi|PhapaK8108|2891807|gm4.34399_g	YES	NO	NO	NO	NO	Secreted (classically predicted)	233	3	1.29	No hits	No hits	No hits	No hits	No hits	No hits	No hits	No hits	KNZ56239.1 hypothetical protein VP01_2458g1 [Puccinia sorghi]	No hits	-	-	-	Non-apoplastic	Mitochondria; Nucleus	mTP	mito	Mitochondrion	Mitochondria	NO	NO	NO	Not GPI-anchored (0.452)/M-210	No hits	No hits	No hits	No hits	No hits	No hits	NO	NO	NO
2892086	gene_24064	jgi|PhapaK8108|2892086|gm4.34678_g	NO	NO	NO	NO	YES	Secreted (non-classically predicted)	170	5	2.94	No hits	No hits	No hits	No hits	No hits	No hits	No hits	No hits	No hits	No hits	-	-	-	Non-apoplastic	Nucleus	noTP	nucl	Nucleus	Nucleus	NO	NO	142-144	Not GPI-anchored (0.396)/S-149	No hits	No hits	No hits	No hits	No hits	No hits	-	-	-
2892246	gene_14928	jgi|PhapaK8108|2892246|gm4.34838_g	NO	NO	NO	NO	YES	Secreted (non-classically predicted)	66	0	0	No hits	No hits	No hits	No hits	No hits	No hits	No hits	No hits	No hits	No hits	-	-	-	Non-apoplastic	Nucleus	mTP	mito	Mitochondrion	Mitochondria	NO	NO	NO	Not GPI-anchored (0.537)/V-46	No hits	No hits	No hits	No hits	No hits	No hits	-	-	-
2892318	gene_6052	jgi|PhapaK8108|2892318|gm4.34910_g	NO	NO	NO	NO	YES	Secreted (non-classically predicted)	105	2	1.9	No hits	No hits	No hits	No hits	No hits	No hits	No hits	No hits	No hits	No hits	-	-	-	Non-apoplastic	Nucleus	noTP	extr	Cytoplasm	Not classified	NO	NO	NO	Not GPI-anchored (0.452)/S-83	No hits	No hits	No hits	No hits	No hits	No hits	-	-	-
2892372	gene_6059	jgi|PhapaK8108|2892372|gm4.34964_g	NO	NO	NO	NO	YES	Secreted (non-classically predicted)	167	3	1.8	No hits	No hits	No hits	No hits	No hits	No hits	No hits	No hits	KAA1071200.1 hypothetical protein PGTUg99_015088 [Puccinia graminis f. sp.	No hits	-	3PMG3	-	Non-apoplastic	Nucleus	noTP	nucl	Cytoplasm	Nucleus	NO	NO	NO	Not GPI-anchored (0.145)/S-147	No hits	No hits	No hits	No hits	No hits	No hits	-	-	-
2892607	gene_17742	jgi|PhapaK8108|2892607|gm4.35199_g	NO	NO	NO	NO	YES	Secreted (non-classically predicted)	82	0	0	No hits	No hits	No hits	No hits	No hits	No hits	No hits	No hits	No hits	No hits	-	-	-	Non-apoplastic	Nucleus	noTP	mito	Mitochondrion	Mitochondria	NO	NO	NO	Not GPI-anchored (0.091)/R-55	No hits	No hits	No hits	No hits	No hits	No hits	-	-	-
2893485	gene_13473	jgi|PhapaK8108|2893485|gm4.36077_g	NO	NO	NO	NO	YES	Secreted (non-classically predicted)	82	4	4.88	No hits	No hits	No hits	No hits	No hits	No hits	No hits	No hits	No hits	No hits	-	-	-	Non-apoplastic	Nucleus	noTP	nucl	Nucleus	Nucleus	NO	NO	NO	Not GPI-anchored (0.121)/L-60	No hits	No hits	No hits	No hits	No hits	No hits	-	-	-
2893630	gene_6753	jgi|PhapaK8108|2893630|gm4.36222_g	NO	NO	NO	NO	YES	Secreted (non-classically predicted)	215	3	1.4	No hits	No hits	No hits	No hits	No hits	No hits	No hits	No hits	XP_028959360.1 zinc finger BED domain-containing protein RICESLEEPER 2-like	No hits	-	3P5M0 : Encoded by	-	Non-apoplastic	Nucleus	noTP	cyto	Cytoplasm	Cytoplasm	NO	NO	NO	Not GPI-anchored (0.425)/I-195	No hits	No hits	No hits	No hits	No hits	No hits	-	-	-
2893749	gene_4253	jgi|PhapaK8108|2893749|gm4.36341_g	NO	NO	NO	NO	YES	Secreted (non-classically predicted)	77	4	5.19	No hits	No hits	No hits	No hits	No hits	No hits	No hits	No hits	No hits	No hits	-	-	-	Non-apoplastic	Nucleus	noTP	nucl	Cytoplasm	Nucleus	NO	NO	NO	Not GPI-anchored (0.227)/S-52	No hits	No hits	No hits	No hits	No hits	No hits	-	-	-
2894109	gene_9388	jgi|PhapaK8108|2894109|gm4.36701_g	NO	NO	NO	NO	YES	Secreted (non-classically predicted)	154	4	2.6	No hits	No hits	No hits	No hits	No hits	No hits	No hits	No hits	No hits	No hits	-	-	-	Non-apoplastic	Nucleus	noTP	mito	Mitochondrion	Mitochondria	NO	NO	NO	Not GPI-anchored (0.452)/G-126	No hits	No hits	No hits	No hits	No hits	No hits	-	-	-
2894161	gene_1816	jgi|PhapaK8108|2894161|gm4.36753_g	NO	NO	NO	NO	YES	Secreted (non-classically predicted)	151	2	1.32	No hits	No hits	No hits	No hits	No hits	No hits	No hits	No hits	No hits	No hits	-	-	-	Non-apoplastic	Nucleus	mTP	nucl	Mitochondrion	Not classified	NO	NO	NO	Not GPI-anchored (0.040)/K-126	No hits	No hits	No hits	No hits	No hits	No hits	-	-	-
2894610	gene_8118	jgi|PhapaK8108|2894610|gm4.37202_g	NO	NO	NO	NO	YES	Secreted (non-classically predicted)	160	0	0	No hits	No hits	No hits	No hits	No hits	No hits	No hits	No hits	No hits	No hits	-	-	-	Non-apoplastic	Nucleus	noTP	nucl	Nucleus	Nucleus	NO	NO	NO	Not GPI-anchored (0.121)/S-129	No hits	No hits	No hits	No hits	No hits	No hits	-	-	-
2894624	gene_8121	jgi|PhapaK8108|2894624|gm4.37216_g	NO	NO	NO	NO	YES	Secreted (non-classically predicted)	112	1	0.89	No hits	No hits	No hits	No hits	No hits	No hits	No hits	No hits	No hits	No hits	-	-	-	Non-apoplastic	Nucleus	noTP	mito	Cytoplasm	Not classified	NO	NO	NO	Not GPI-anchored (0.846)/L-92	No hits	No hits	No hits	No hits	No hits	No hits	-	-	-
2894892	gene_23382	jgi|PhapaK8108|2894892|gm4.37484_g	NO	NO	NO	NO	YES	Secreted (non-classically predicted)	51	1	1.96	No hits	No hits	No hits	No hits	No hits	No hits	No hits	No hits	No hits	No hits	-	-	-	Non-apoplastic	Nucleus	noTP	nucl	Mitochondrion	Nucleus	NO	NO	NO	Not GPI-anchored (0.227)/R-20	No hits	No hits	No hits	No hits	No hits	No hits	-	-	-
2895053	gene_9278	jgi|PhapaK8108|2895053|gm4.37645_g	NO	NO	NO	NO	YES	Secreted (non-classically predicted)	172	2	1.16	No hits	No hits	No hits	No hits	No hits	No hits	No hits	No hits	No hits	No hits	-	3P5M0 : Encoded by	-	Non-apoplastic	Nucleus	noTP	mito_nucl	Cytoplasm	Not classified	NO	NO	NO	Not GPI-anchored (0.325)/S-147	No hits	No hits	No hits	No hits	No hits	No hits	-	-	-
2895159	gene_10370	jgi|PhapaK8108|2895159|gm4.37751_g	NO	NO	NO	NO	YES	Secreted (non-classically predicted)	214	13	6.07	No hits	No hits	No hits	No hits	No hits	No hits	No hits	No hits	ELW62876.1 hypothetical protein TREES_T100001690 [Tupaia chinensis]	No hits	-	-	-	Non-apoplastic	Nucleus	noTP	nucl	Nucleus	Nucleus	NO	NO	NO	Not GPI-anchored (0.145)/N-194	No hits	No hits	No hits	No hits	No hits	No hits	-	-	-
2895305	gene_20988	jgi|PhapaK8108|2895305|gm4.37897_g	NO	NO	NO	NO	YES	Secreted (non-classically predicted)	137	1	0.73	No hits	No hits	No hits	No hits	No hits	No hits	No hits	No hits	KAA1065224.1 hypothetical protein PGTUg99_006315 [Puccinia graminis f. sp.	No hits	-	3NX1S : Transcription initiation factor iie subunit alpha	-	Non-apoplastic	Nucleus	noTP	nucl	Cytoplasm	Nucleus	NO	NO	NO	Not GPI-anchored (0.425)/D-112	No hits	No hits	No hits	No hits	No hits	No hits	-	-	-
2895321	gene_27989	jgi|PhapaK8108|2895321|gm4.37913_g	NO	NO	NO	NO	YES	Secreted (non-classically predicted)	72	0	0	No hits	No hits	No hits	No hits	No hits	No hits	No hits	No hits	No hits	No hits	-	-	-	Non-apoplastic	Nucleus	noTP	mito	Plastid	Not classified	NO	NO	NO	Not GPI-anchored (0.121)/D-47	No hits	No hits	No hits	No hits	No hits	No hits	-	-	-
2895331	gene_21219	jgi|PhapaK8108|2895331|gm4.37923_g	NO	NO	NO	NO	YES	Secreted (non-classically predicted)	66	0	0	No hits	No hits	No hits	No hits	No hits	No hits	No hits	No hits	No hits	No hits	-	-	-	Non-apoplastic	Nucleus	noTP	nucl	Mitochondrion	Nucleus	NO	NO	NO	Not GPI-anchored (0.176)/K-46	No hits	No hits	No hits	No hits	No hits	No hits	-	-	-
2895340	gene_21222	jgi|PhapaK8108|2895340|gm4.37932_g	NO	NO	NO	NO	YES	Secreted (non-classically predicted)	62	0	0	No hits	No hits	No hits	No hits	No hits	No hits	No hits	No hits	No hits	No hits	-	-	-	Non-apoplastic	Nucleus	noTP	mito	Mitochondrion	Mitochondria	NO	NO	NO	Not GPI-anchored (0.145)/S-36	No hits	No hits	No hits	No hits	No hits	No hits	-	-	-
2895612	gene_19469	jgi|PhapaK8108|2895612|gm4.38204_g	NO	NO	NO	NO	YES	Secreted (non-classically predicted)	56	0	0	No hits	No hits	No hits	No hits	No hits	No hits	No hits	No hits	No hits	No hits	-	-	-	Non-apoplastic	Nucleus	noTP	nucl	Nucleus	Nucleus	NO	NO	NO	Not GPI-anchored (0.348)/S-32	No hits	No hits	No hits	No hits	No hits	No hits	-	-	-
2895819	gene_13598	jgi|PhapaK8108|2895819|gm4.38411_g	YES	NO	NO	NO	YES	Secreted (classically predicted)	66	3	4.55	No hits	No hits	No hits	No hits	No hits	No hits	No hits	No hits	No hits	No hits	-	-	-	Non-apoplastic	Nucleus	SP	mito	Mitochondrion	Mitochondria	NO	44414	NO	Not GPI-anchored (0.950)/N-46	No hits	No hits	No hits	No hits	No hits	No hits	NO	NO	YES
2896066	gene_17050	jgi|PhapaK8108|2896066|gm4.38658_g	YES	YES	NO	NO	NO	Secreted (classically predicted)	108	1	0.93	No hits	No hits	No hits	No hits	No hits	No hits	No hits	No hits	PLW13377.1 hypothetical protein PCASD_19185 [Puccinia coronata var. avenae	No hits	-	3PE8A : DDE superfamily endonuclease	-	Apoplastic	Nucleus	noTP	extr	Endoplasmic reticulum	Not classified	NO	NO	NO	Not GPI-anchored (0.677)/S-77	No hits	No hits	No hits	No hits	No hits	No hits	NO	NO	NO
2896198	gene_10865	jgi|PhapaK8108|2896198|gm4.38790_g	NO	NO	NO	NO	YES	Secreted (non-classically predicted)	229	0	0	No hits	No hits	No hits	No hits	No hits	No hits	No hits	No hits	KNZ57189.1 hypothetical protein VP01_2217g5 [Puccinia sorghi]	No hits	-	-	-	Non-apoplastic	Nucleus	noTP	nucl	Nucleus	Nucleus	NO	NO	NO	Not GPI-anchored (0.396)/S-206	No hits	No hits	No hits	No hits	No hits	No hits	-	-	-
2896589	gene_15305	jgi|PhapaK8108|2896589|gm4.39181_g	NO	YES	NO	NO	YES	Secreted (classically predicted)	239	0	0	No hits	No hits	No hits	No hits	No hits	No hits	No hits	No hits	P13208.2 RecName: Full=Sarafotoxin; Contains: RecName: Full=Sarafotoxin-A,	No hits	-	3PKB5	-	Apoplastic	Nucleus	noTP	mito	Cytoplasm	Not classified	NO	NO	NO	Not GPI-anchored (0.052)/P-217	No hits	No hits	No hits	No hits	No hits	No hits	NO	NO	YES
2896888	gene_18573	jgi|PhapaK8108|2896888|gm4.39480_g	NO	NO	NO	NO	YES	Secreted (non-classically predicted)	79	0	0	No hits	No hits	No hits	No hits	No hits	No hits	No hits	No hits	No hits	No hits	-	-	-	Non-apoplastic	Nucleus	noTP	mito	Cytoplasm	Not classified	NO	NO	NO	Not GPI-anchored (0.784)/E-59	No hits	No hits	No hits	No hits	No hits	No hits	-	-	-
2897226	gene_28331	jgi|PhapaK8108|2897226|gm4.39818_g	NO	NO	NO	NO	YES	Secreted (non-classically predicted)	134	2	1.49	No hits	No hits	No hits	No hits	No hits	No hits	No hits	No hits	No hits	No hits	-	-	-	Non-apoplastic	Nucleus	noTP	cyto	Cytoplasm	Cytoplasm	41-43	NO	NO	Not GPI-anchored (0.396)/S-110	No hits	No hits	No hits	No hits	No hits	No hits	-	-	-
2897397	gene_16219	jgi|PhapaK8108|2897397|gm4.39989_g	NO	NO	NO	NO	YES	Secreted (non-classically predicted)	118	3	2.54	No hits	No hits	No hits	No hits	No hits	No hits	No hits	No hits	No hits	No hits	-	-	-	Non-apoplastic	Nucleus	noTP	nucl	Mitochondrion	Nucleus	NO	NO	NO	Not GPI-anchored (0.020)/S-98	No hits	No hits	No hits	No hits	No hits	No hits	-	-	-
2897802	gene_6932	jgi|PhapaK8108|2897802|gm4.40394_g	NO	NO	NO	NO	YES	Secreted (non-classically predicted)	119	0	0	No hits	No hits	No hits	No hits	No hits	No hits	No hits	No hits	No hits	No hits	-	-	-	Non-apoplastic	Nucleus	noTP	cyto	Cytoplasm	Cytoplasm	NO	NO	NO	Not GPI-anchored (0.032)/N-88	No hits	No hits	No hits	No hits	No hits	No hits	-	-	-
2898045	gene_13122	jgi|PhapaK8108|2898045|gm4.40637_g	NO	NO	NO	NO	YES	Secreted (non-classically predicted)	157	0	0	No hits	No hits	No hits	No hits	No hits	No hits	No hits	No hits	GBB99879.1 hypothetical protein RclHR1_36680001 [Rhizophagus clarus]	No hits	-	3P9MA	-	Non-apoplastic	Mitochondria	noTP	nucl	Mitochondrion	Mitochondria	NO	NO	NO	Not GPI-anchored (0.507)/R-137	No hits	No hits	No hits	No hits	No hits	No hits	-	-	-
2898147	gene_10184	jgi|PhapaK8108|2898147|gm4.40739_g	NO	NO	NO	NO	YES	Secreted (non-classically predicted)	79	1	1.27	No hits	No hits	No hits	No hits	No hits	No hits	No hits	No hits	No hits	No hits	-	-	-	Non-apoplastic	Nucleus	noTP	nucl	Nucleus	Nucleus	NO	NO	NO	Not GPI-anchored (0.452)/N-59	No hits	No hits	No hits	No hits	No hits	No hits	-	-	-
2898553	gene_3145	jgi|PhapaK8108|2898553|gm4.41145_g	NO	NO	NO	NO	YES	Secreted (non-classically predicted)	83	2	2.41	No hits	No hits	No hits	No hits	No hits	No hits	No hits	No hits	No hits	No hits	-	-	-	Non-apoplastic	Nucleus	noTP	mito	Mitochondrion	Mitochondria	NO	NO	NO	Not GPI-anchored (0.425)/L-63	No hits	No hits	No hits	No hits	No hits	No hits	-	-	-
2898564	gene_3147	jgi|PhapaK8108|2898564|gm4.41156_g	NO	NO	NO	NO	YES	Secreted (non-classically predicted)	204	3	1.47	No hits	No hits	No hits	No hits	No hits	No hits	No hits	No hits	XP_007411316.1 uncharacterized protein MELLADRAFT_72166 [Melampsora larici-populina	No hits	-	3P4NH : Recruits TFIIH to the initiation complex and stimulates the RNA polymerase II C-terminal domain kinase and DNA-dependent ATPase activities of TFIIH. Both TFIIH and TFIIE are required for promoter clearance by RNA polymerase	PF18121(IPR040501);	Non-apoplastic	Nucleus	noTP	nucl	Nucleus	Nucleus	NO	NO	NO	Not GPI-anchored (0.302)/G-179	CDD:227501 COG5174, TFA2, Transcription initiation factor IIE, beta subunit;	CDD:231033 KOG3095, KOG3095, KOG3095, Transcription initiation factor IIE,;	CDD:375569 pfam18121, TFA2_Winged_2, TFA2 Winged helix domain 2. This is;	No hits	No hits	No hits	-	-	-
2898609	gene_3152	jgi|PhapaK8108|2898609|gm4.41201_g	NO	NO	NO	NO	YES	Secreted (non-classically predicted)	224	5	2.23	No hits	No hits	No hits	No hits	No hits	No hits	No hits	No hits	No hits	No hits	-	-	-	Non-apoplastic	Cloroplast	noTP	mito	Nucleus	Not classified	NO	NO	NO	Not GPI-anchored (0.091)/I-199	No hits	No hits	No hits	No hits	No hits	No hits	-	-	-
2898870	gene_26915	jgi|PhapaK8108|2898870|gm4.41462_g	NO	NO	NO	NO	YES	Secreted (non-classically predicted)	55	0	0	No hits	No hits	No hits	No hits	No hits	No hits	No hits	No hits	No hits	No hits	-	-	-	Non-apoplastic	Nucleus	noTP	nucl	Mitochondrion	Nucleus	NO	NO	NO	Not GPI-anchored (0.572)/N-35	No hits	No hits	No hits	No hits	No hits	No hits	-	-	-
2898937	gene_27816	jgi|PhapaK8108|2898937|gm4.41529_g	NO	NO	NO	NO	YES	Secreted (non-classically predicted)	210	4	1.9	No hits	No hits	No hits	No hits	No hits	No hits	No hits	No hits	No hits	No hits	-	3NUZ7 : Encoded by	-	Apoplastic	Nucleus	noTP	nucl	Nucleus	Nucleus	NO	NO	NO	Not GPI-anchored (0.784)/I-187	No hits	No hits	CDD:372857 pfam13976, gag_pre-integrs, GAG-pre-integrase domain. This domain;	No hits	No hits	No hits	-	-	-
2899066	gene_19293	jgi|PhapaK8108|2899066|gm4.41658_g	NO	NO	NO	NO	YES	Secreted (non-classically predicted)	68	0	0	No hits	No hits	No hits	No hits	No hits	No hits	No hits	No hits	PLW52409.1 hypothetical protein PCASD_00047 [Puccinia coronata var. avenae	No hits	-	3NUH1 : Belongs to the TRAFAC class myosin-kinesin ATPase superfamily. Kinesin family	-	Non-apoplastic	Nucleus	noTP	nucl	Mitochondrion	Nucleus	NO	NO	NO	Not GPI-anchored (0.211)/S-45	No hits	CDD:228192 KOG0243, KOG0243, KOG0243, Kinesin-like protein [Cytoskeleton].;	No hits	No hits	No hits	No hits	-	-	-
2899243	gene_25314	jgi|PhapaK8108|2899243|gm4.41835_g	NO	NO	NO	NO	YES	Secreted (non-classically predicted)	51	1	1.96	No hits	No hits	No hits	No hits	No hits	No hits	No hits	No hits	No hits	No hits	-	-	-	Non-apoplastic	Nucleus	noTP	nucl	Mitochondrion	Nucleus	NO	NO	NO	Not GPI-anchored (0.302)/T-31	No hits	No hits	No hits	No hits	No hits	No hits	-	-	-
2899258	gene_19119	jgi|PhapaK8108|2899258|gm4.41850_g	NO	NO	NO	NO	YES	Secreted (non-classically predicted)	69	2	2.9	No hits	No hits	No hits	No hits	No hits	No hits	No hits	No hits	No hits	No hits	-	-	-	Non-apoplastic	Nucleus	noTP	cysk	Cytoplasm	Not classified	NO	NO	64-66	Not GPI-anchored (0.606)/F-49	No hits	No hits	No hits	No hits	No hits	No hits	-	-	-
2899397	gene_14595	jgi|PhapaK8108|2899397|gm4.41989_g	NO	NO	NO	NO	YES	Secreted (non-classically predicted)	180	3	1.67	No hits	No hits	No hits	No hits	No hits	No hits	No hits	No hits	No hits	No hits	-	-	-	Non-apoplastic	Nucleus	noTP	nucl	Nucleus	Nucleus	NO	NO	NO	Not GPI-anchored (0.022)/T-155	No hits	No hits	No hits	No hits	No hits	No hits	-	-	-
2899406	gene_14599	jgi|PhapaK8108|2899406|gm4.41998_g	NO	NO	NO	NO	YES	Secreted (non-classically predicted)	148	1	0.68	No hits	No hits	No hits	No hits	No hits	No hits	No hits	No hits	No hits	No hits	-	-	-	Non-apoplastic	Cloroplast; Nucleus	noTP	nucl	Cytoplasm	Nucleus	NO	NO	NO	Not GPI-anchored (0.302)/D-125	No hits	No hits	No hits	No hits	No hits	No hits	-	-	-
2899463	gene_8681	jgi|PhapaK8108|2899463|gm4.42055_g	YES	NO	NO	NO	YES	Secreted (classically predicted)	162	4	2.47	No hits	No hits	No hits	No hits	No hits	gi|170115132|ref|XP_001888761| Glycoside hydrolase family 31	No hits	No hits	XP_007411668.1 uncharacterized protein MELLADRAFT_48943 [Melampsora larici-populina	Q705V7#PHI:526__PHI:1071#GAS1__Gas1#5270#Ustilago_maydis#reduced_virulence__loss_of_pathogenicity	-	3NUB9 : Belongs to the glycosyl hydrolase 31 family	-	Non-apoplastic	Nucleus	noTP	mito	Mitochondrion	Mitochondria	NO	NO	NO	Not GPI-anchored (0.396)/S-142	No hits	CDD:229012 KOG1066, KOG1066, KOG1066, Glucosidase II catalytic (alpha) subunit;	No hits	No hits	No hits	No hits	NO	NO	YES
2899639	gene_15693	jgi|PhapaK8108|2899639|gm4.42231_g	YES	NO	NO	NO	YES	Secreted (classically predicted)	70	5	7.14	No hits	No hits	No hits	No hits	No hits	No hits	No hits	No hits	No hits	No hits	-	-	-	Non-apoplastic	Nucleus	SP	mito	Extracellular	Not classified	NO	NO	44446	Not GPI-anchored (0.145)/C-50	No hits	No hits	No hits	No hits	No hits	No hits	YES	NO	YES
2899645	gene_15695	jgi|PhapaK8108|2899645|gm4.42237_g	NO	NO	NO	NO	YES	Secreted (non-classically predicted)	207	5	2.42	No hits	No hits	No hits	No hits	No hits	No hits	No hits	No hits	KNZ54817.1 methylthioribulose-1-phosphate dehydratase [Puccinia sorghi]	No hits	-	3PIPE : protein dimerization activity	PF02892(IPR003656);	Non-apoplastic	Nucleus	noTP	mito	Nucleus	Nucleus	81-83	NO	NO	Not GPI-anchored (0.073)/Q-186	No hits	No hits	CDD:335142 pfam02892, zf-BED, BED zinc finger.;	No hits	CDD:214746 smart00614, ZnF_BED, BED zinc finger. DNA-binding domain in;	No hits	-	-	-
2900159	gene_12716	jgi|PhapaK8108|2900159|gm4.42751_g	NO	NO	NO	NO	YES	Secreted (non-classically predicted)	64	4	6.25	No hits	No hits	No hits	No hits	No hits	No hits	No hits	No hits	No hits	No hits	-	-	-	Apoplastic	Nucleus	noTP	nucl	Mitochondrion	Nucleus	NO	NO	NO	Not GPI-anchored (0.748)/C-43	No hits	No hits	No hits	No hits	No hits	No hits	-	-	-
2900275	gene_16768	jgi|PhapaK8108|2900275|gm4.42867_g	NO	NO	NO	NO	YES	Secreted (non-classically predicted)	110	4	3.64	No hits	No hits	No hits	No hits	No hits	No hits	No hits	No hits	No hits	No hits	-	-	-	Non-apoplastic	Nucleus	noTP	plas	Mitochondrion	Not classified	NO	57-59	NO	Not GPI-anchored (0.101)/C-85	No hits	No hits	No hits	No hits	No hits	No hits	-	-	-
2900369	gene_16852	jgi|PhapaK8108|2900369|gm4.42961_g	NO	NO	NO	NO	YES	Secreted (non-classically predicted)	78	1	1.28	No hits	No hits	No hits	No hits	No hits	No hits	No hits	No hits	No hits	No hits	-	-	-	Non-apoplastic	Nucleus	noTP	cysk	Cytoplasm	Not classified	NO	NO	NO	Not GPI-anchored (0.073)/Q-56	No hits	No hits	No hits	No hits	No hits	No hits	-	-	-
2900847	gene_12462	jgi|PhapaK8108|2900847|gm4.43439_g	NO	NO	NO	NO	YES	Secreted (non-classically predicted)	146	1	0.68	No hits	No hits	No hits	No hits	No hits	No hits	No hits	No hits	XP_003331107.2 translation initiation factor eIF-3 subunit 9 [Puccinia graminis	No hits	-	-	-	Non-apoplastic	Nucleus	noTP	nucl	Cytoplasm	Nucleus	NO	NO	NO	Not GPI-anchored (0.121)/Q-126	No hits	No hits	No hits	No hits	No hits	No hits	-	-	-
2901552	gene_15151	jgi|PhapaK8108|2901552|gm4.44144_g	NO	NO	NO	NO	YES	Secreted (non-classically predicted)	196	8	4.08	No hits	No hits	No hits	No hits	No hits	No hits	No hits	No hits	No hits	No hits	-	-	-	Non-apoplastic	Nucleus	noTP	mito	Cytoplasm	Not classified	44351	NO	NO	Not GPI-anchored (0.193)/C-176	No hits	No hits	No hits	No hits	No hits	No hits	-	-	-
2901856	gene_17095	jgi|PhapaK8108|2901856|gm4.44448_g	NO	NO	NO	NO	YES	Secreted (non-classically predicted)	62	0	0	No hits	No hits	No hits	No hits	No hits	No hits	No hits	No hits	No hits	No hits	-	-	-	Non-apoplastic	Nucleus	noTP	mito	Mitochondrion	Mitochondria	NO	NO	NO	Not GPI-anchored (0.396)/G-42	No hits	No hits	No hits	No hits	No hits	No hits	-	-	-
2901956	gene_24279	jgi|PhapaK8108|2901956|gm4.44548_g	NO	NO	NO	NO	YES	Secreted (non-classically predicted)	173	5	2.89	No hits	No hits	No hits	No hits	No hits	No hits	No hits	No hits	No hits	No hits	-	-	-	Non-apoplastic	Nucleus	noTP	nucl	Nucleus	Nucleus	NO	87-89	NO	Not GPI-anchored (0.452)/G-152	No hits	No hits	No hits	No hits	No hits	No hits	-	-	-
2902164	gene_3275	jgi|PhapaK8108|2902164|gm4.44756_g	YES	YES	NO	NO	YES	Secreted (classically predicted)	106	3	2.83	No hits	No hits	No hits	No hits	No hits	No hits	No hits	No hits	No hits	No hits	-	-	-	Non-apoplastic	Nucleus	SP	E.R.	Extracellular	Not classified	NO	NO	NO	Not GPI-anchored (0.572)/R-82	No hits	No hits	No hits	No hits	No hits	No hits	YES	NO	YES
2902205	gene_3288	jgi|PhapaK8108|2902205|gm4.44797_g	NO	NO	NO	NO	YES	Secreted (non-classically predicted)	219	4	1.83	No hits	No hits	No hits	No hits	No hits	No hits	No hits	No hits	No hits	No hits	-	-	-	Non-apoplastic	Nucleus	noTP	mito_nucl	Mitochondrion	Mitochondria	NO	NO	163-165	Not GPI-anchored (0.014)/N-193	No hits	No hits	No hits	No hits	No hits	No hits	-	-	-
2902622	gene_13310	jgi|PhapaK8108|2902622|gm4.45214_g	NO	NO	NO	NO	YES	Secreted (non-classically predicted)	185	2	1.08	No hits	No hits	No hits	No hits	No hits	No hits	No hits	No hits	No hits	No hits	-	-	-	Non-apoplastic	Nucleus	noTP	mito	Cytoplasm	Not classified	NO	NO	NO	Not GPI-anchored (0.073)/R-163	No hits	No hits	No hits	No hits	No hits	No hits	-	-	-
2902744	gene_24496	jgi|PhapaK8108|2902744|gm4.45336_g	NO	NO	NO	NO	YES	Secreted (non-classically predicted)	50	2	4	No hits	No hits	No hits	No hits	No hits	No hits	No hits	No hits	No hits	No hits	-	-	-	Non-apoplastic	Nucleus	noTP	mito	Mitochondrion	Mitochondria	NO	NO	NO	Not GPI-anchored (0.846)/C-28	No hits	No hits	No hits	No hits	No hits	No hits	-	-	-
2902952	gene_22428	jgi|PhapaK8108|2902952|gm4.45544_g	NO	NO	NO	NO	YES	Secreted (non-classically predicted)	211	2	0.95	No hits	No hits	No hits	No hits	No hits	No hits	No hits	No hits	POV94237.1 hypothetical protein PSTT_16961 [Puccinia striiformis]	No hits	-	-	-	Non-apoplastic	Nucleus	noTP	mito	Mitochondrion	Mitochondria	NO	NO	NO	Not GPI-anchored (0.280)/P-189	No hits	No hits	No hits	No hits	No hits	No hits	-	-	-
2903034	gene_11501	jgi|PhapaK8108|2903034|gm4.45626_g	NO	NO	NO	NO	YES	Secreted (non-classically predicted)	97	1	1.03	No hits	No hits	No hits	No hits	No hits	No hits	No hits	No hits	No hits	No hits	-	-	-	Non-apoplastic	Nucleus	noTP	nucl	Mitochondrion	Nucleus	NO	NO	NO	Not GPI-anchored (0.133)/H-76	No hits	No hits	No hits	No hits	No hits	No hits	-	-	-
2903118	gene_9369	jgi|PhapaK8108|2903118|gm4.45710_g	NO	NO	NO	NO	YES	Secreted (non-classically predicted)	65	0	0	No hits	No hits	No hits	No hits	No hits	No hits	No hits	No hits	No hits	No hits	-	-	-	Non-apoplastic	Nucleus	noTP	nucl	Mitochondrion	Nucleus	NO	NO	NO	Not GPI-anchored (0.259)/S-44	No hits	No hits	No hits	No hits	No hits	No hits	-	-	-
2903120	gene_9371	jgi|PhapaK8108|2903120|gm4.45712_g	NO	NO	NO	NO	YES	Secreted (non-classically predicted)	129	1	0.78	No hits	No hits	No hits	No hits	No hits	No hits	No hits	No hits	No hits	No hits	-	-	-	Non-apoplastic	Nucleus	noTP	nucl	Mitochondrion	Nucleus	NO	NO	NO	Not GPI-anchored (0.712)/N-107	No hits	No hits	No hits	No hits	No hits	No hits	-	-	-
2903209	gene_7993	jgi|PhapaK8108|2903209|gm4.45801_g	NO	NO	NO	NO	YES	Secreted (non-classically predicted)	59	1	1.69	No hits	No hits	No hits	No hits	No hits	No hits	No hits	No hits	No hits	No hits	-	-	-	Non-apoplastic	Nucleus	noTP	mito	Mitochondrion	Mitochondria	NO	NO	NO	Not GPI-anchored (0.537)/G-38	No hits	No hits	No hits	No hits	No hits	No hits	-	-	-
2903709	gene_21000	jgi|PhapaK8108|2903709|gm4.46301_g	NO	NO	NO	NO	YES	Secreted (non-classically predicted)	82	3	3.66	No hits	No hits	No hits	No hits	No hits	No hits	No hits	No hits	No hits	No hits	-	-	-	Non-apoplastic	Nucleus	noTP	nucl	Cytoplasm	Nucleus	NO	NO	31-33	Not GPI-anchored (0.040)/W-62	No hits	No hits	No hits	No hits	No hits	No hits	-	-	-
2903876	gene_18625	jgi|PhapaK8108|2903876|gm4.46468_g	NO	NO	NO	NO	YES	Secreted (non-classically predicted)	65	1	1.54	No hits	No hits	No hits	No hits	No hits	No hits	No hits	No hits	No hits	No hits	-	-	-	Non-apoplastic	Nucleus	noTP	mito	Cytoplasm	Not classified	NO	NO	NO	Not GPI-anchored (0.478)/S-40	No hits	No hits	No hits	No hits	No hits	No hits	-	-	-
2903973	gene_23239	jgi|PhapaK8108|2903973|gm4.46565_g	NO	NO	NO	NO	YES	Secreted (non-classically predicted)	74	0	0	No hits	No hits	No hits	No hits	No hits	No hits	No hits	No hits	OGI61301.1 hypothetical protein A2645_00655, partial [Candidatus Nomurabacteria	No hits	-	3NWC1 : Allows the formation of correctly charged Gln-tRNA(Gln) through the transamidation of misacylated Glu-tRNA(Gln) in the mitochondria. The reaction takes place in the presence of glutamine and ATP through an activated gamma-phospho-Glu- tRNA(Gln)	PF02934(IPR006075);	Non-apoplastic	Nucleus	noTP	cysk	Mitochondrion	Not classified	NO	NO	NO	Not GPI-anchored (0.507)/E-51	CDD:223142 COG0064, GatB, Asp-tRNAAsn/Glu-tRNAGln amidotransferase B subunit;	CDD:230377 KOG2438, KOG2438, KOG2438, Glutamyl-tRNA amidotransferase subunit;	CDD:376968 pfam02934, GatB_N, GatB/GatE catalytic domain. This domain is;	CDD:235489 PRK05477, gatB, Asp-tRNA(Asn)/Glu-tRNA(Gln) amidotransferase;CDD:215400 PLN02751, PLN02751, glutamyl-tRNA(Gln) amidotransferase.;	No hits	CDD:272926 TIGR00133, gatB, aspartyl/glutamyl-tRNA(Asn/Gln) amidotransferase,;	-	-	-
2904137	gene_17218	jgi|PhapaK8108|2904137|gm4.46729_g	NO	NO	NO	NO	YES	Secreted (non-classically predicted)	75	2	2.67	No hits	No hits	No hits	No hits	No hits	No hits	No hits	No hits	No hits	No hits	-	-	-	Non-apoplastic	Nucleus	noTP	mito_nucl	Cytoplasm	Not classified	NO	NO	NO	Not GPI-anchored (0.572)/L-55	No hits	No hits	No hits	No hits	No hits	No hits	-	-	-
2904659	gene_18012	jgi|PhapaK8108|2904659|gm4.47251_g	NO	NO	NO	NO	YES	Secreted (non-classically predicted)	118	1	0.85	No hits	No hits	No hits	No hits	No hits	No hits	No hits	No hits	No hits	No hits	-	-	-	Non-apoplastic	Nucleus	noTP	mito	Mitochondrion	Mitochondria	NO	76-78	NO	Not GPI-anchored (0.982)/W-91	No hits	No hits	No hits	No hits	No hits	No hits	-	-	-
2904790	gene_28409	jgi|PhapaK8108|2904790|gm4.47382_g	NO	NO	NO	NO	YES	Secreted (non-classically predicted)	58	1	1.72	No hits	No hits	No hits	No hits	No hits	No hits	No hits	No hits	No hits	No hits	-	-	-	Non-apoplastic	Nucleus	noTP	mito	Extracellular	Not classified	NO	NO	NO	Not GPI-anchored (0.396)/L-38	No hits	No hits	No hits	No hits	No hits	No hits	-	-	-
2904964	gene_9742	jgi|PhapaK8108|2904964|gm4.47556_g	NO	NO	NO	NO	YES	Secreted (non-classically predicted)	171	2	1.17	No hits	No hits	No hits	No hits	No hits	No hits	No hits	No hits	No hits	No hits	-	-	-	Non-apoplastic	Nucleus	noTP	nucl	Nucleus	Nucleus	NO	NO	NO	Not GPI-anchored (0.259)/F-151	No hits	No hits	No hits	No hits	No hits	No hits	-	-	-
2905021	gene_21732	jgi|PhapaK8108|2905021|gm4.47613_g	NO	NO	NO	NO	YES	Secreted (non-classically predicted)	54	0	0	No hits	No hits	No hits	No hits	No hits	No hits	No hits	No hits	No hits	No hits	-	-	-	Non-apoplastic	Nucleus	noTP	mito	Mitochondrion	Mitochondria	NO	NO	NO	Not GPI-anchored (0.640)/L-34	No hits	No hits	No hits	No hits	No hits	No hits	-	-	-
2905059	gene_9029	jgi|PhapaK8108|2905059|gm4.47651_g	NO	NO	NO	NO	YES	Secreted (non-classically predicted)	98	1	1.02	No hits	No hits	No hits	No hits	No hits	No hits	No hits	No hits	No hits	No hits	-	-	-	Non-apoplastic	Nucleus	noTP	nucl	Nucleus	Nucleus	NO	NO	NO	Not GPI-anchored (0.058)/E-78	No hits	No hits	No hits	No hits	No hits	No hits	-	-	-
2905085	gene_9033	jgi|PhapaK8108|2905085|gm4.47677_g	NO	NO	NO	NO	YES	Secreted (non-classically predicted)	123	1	0.81	No hits	No hits	No hits	No hits	No hits	No hits	No hits	No hits	No hits	No hits	-	-	-	Non-apoplastic	Nucleus	noTP	nucl	Nucleus	Nucleus	NO	NO	NO	Not GPI-anchored (0.193)/R-100	No hits	No hits	No hits	No hits	No hits	No hits	-	-	-
2905086	gene_9034	jgi|PhapaK8108|2905086|gm4.47678_g	NO	NO	NO	NO	YES	Secreted (non-classically predicted)	94	2	2.13	No hits	No hits	No hits	No hits	No hits	No hits	No hits	No hits	KAA1086185.1 hypothetical protein PGTUg99_016943 [Puccinia graminis f. sp.	No hits	-	3NUD4 : This enzyme condenses acetyl-CoA with acetoacetyl-CoA to form HMG-CoA, which is the substrate for HMG-CoA reductase	PF08540(IPR013746);	Non-apoplastic	Nucleus	noTP	cyto_nucl	Mitochondrion	Nucleus	NO	NO	NO	Not GPI-anchored (0.052)/S-74	CDD:225959 COG3425, PksG, 3-hydroxy-3-methylglutaryl CoA synthase [Lipid;	CDD:229335 KOG1393, KOG1393, KOG1393, Hydroxymethylglutaryl-CoA synthase;	CDD:337098 pfam08540, HMG_CoA_synt_C, Hydroxymethylglutaryl-coenzyme A synthase;	No hits	No hits	CDD:273826 TIGR01833, Hydroxymethylglutaryl-CoA_synthase, 3-hydroxy-3-methylglutaryl-CoA-synthase,;	-	-	-
2905108	gene_23514	jgi|PhapaK8108|2905108|gm4.47700_g	NO	NO	NO	NO	YES	Secreted (non-classically predicted)	140	0	0	No hits	No hits	No hits	No hits	No hits	No hits	No hits	No hits	No hits	No hits	-	-	-	Non-apoplastic	Nucleus	noTP	mito	Nucleus	Nucleus	NO	NO	NO	Not GPI-anchored (0.452)/E-120	No hits	No hits	No hits	No hits	No hits	No hits	-	-	-
2905981	gene_11900	jgi|PhapaK8108|2905981|gm4.48573_g	NO	NO	NO	NO	YES	Secreted (non-classically predicted)	131	1	0.76	No hits	No hits	No hits	No hits	No hits	No hits	No hits	No hits	No hits	No hits	-	-	-	Non-apoplastic	Nucleus	noTP	mito	Mitochondrion	Mitochondria	NO	NO	NO	Not GPI-anchored (0.036)/S-105	No hits	No hits	No hits	No hits	No hits	No hits	-	-	-
2906506	gene_6912	jgi|PhapaK8108|2906506|gm4.49098_g	NO	NO	NO	NO	YES	Secreted (non-classically predicted)	228	7	3.07	No hits	No hits	No hits	No hits	No hits	No hits	No hits	No hits	No hits	No hits	-	-	-	Non-apoplastic	Nucleus	noTP	nucl	Nucleus	Nucleus	NO	NO	NO	Not GPI-anchored (0.063)/G-204	No hits	No hits	No hits	No hits	No hits	No hits	-	-	-
2906655	gene_3215	jgi|PhapaK8108|2906655|gm4.49247_g	NO	NO	NO	NO	YES	Secreted (non-classically predicted)	132	2	1.52	No hits	No hits	No hits	No hits	No hits	No hits	No hits	No hits	No hits	No hits	-	-	-	Apoplastic	Cloroplast; Nucleus	noTP	nucl	Cytoplasm	Nucleus	NO	NO	NO	Not GPI-anchored (0.193)/S-107	No hits	No hits	No hits	No hits	No hits	No hits	-	-	-
2906821	gene_9954	jgi|PhapaK8108|2906821|gm4.49413_g	NO	NO	NO	NO	YES	Secreted (non-classically predicted)	232	4	1.72	No hits	No hits	No hits	No hits	No hits	No hits	No hits	No hits	XP_007412937.1 uncharacterized protein MELLADRAFT_117252 [Melampsora larici-populina	No hits	-	3NUQV : mRNA cap-binding component of the eukaryotic translation initiation factor 3 (eIF-3) complex, which is involved in protein synthesis of a specialized repertoire of mRNAs and, together with other initiation factors, stimulates binding of mRNA and methionyl-tRNAi to the 40S ribosome. The eIF-3 complex specifically targets and initiates translation of a subset of mRNAs involved in cell proli…	PF05091(IPR007783);	Non-apoplastic	Cloroplast; Nucleus	noTP	cyto	Cell membrane	Not classified	NO	NO	NO	Not GPI-anchored (0.712)/G-211	No hits	CDD:230418 KOG2479, KOG2479, KOG2479, Translation initiation factor 3, subunit;	CDD:368281 pfam05091, eIF-3_zeta, Eukaryotic translation initiation factor;	No hits	No hits	No hits	-	-	-
2906942	gene_27184	jgi|PhapaK8108|2906942|gm4.49534_g	NO	NO	NO	NO	YES	Secreted (non-classically predicted)	94	0	0	No hits	No hits	No hits	No hits	No hits	No hits	No hits	No hits	No hits	No hits	-	-	-	Non-apoplastic	Nucleus	mTP	mito	Mitochondrion	Mitochondria	NO	NO	NO	Not GPI-anchored (0.259)/L-74	No hits	No hits	No hits	No hits	No hits	No hits	-	-	-
2906968	gene_18307	jgi|PhapaK8108|2906968|gm4.49560_g	NO	NO	NO	NO	YES	Secreted (non-classically predicted)	145	6	4.14	No hits	No hits	No hits	No hits	No hits	No hits	No hits	No hits	No hits	No hits	-	-	-	Non-apoplastic	Nucleus	noTP	cyto	Cytoplasm	Cytoplasm	NO	NO	NO	Not GPI-anchored (0.507)/S-125	No hits	No hits	No hits	No hits	No hits	No hits	-	-	-
2907080	gene_27097	jgi|PhapaK8108|2907080|gm4.49672_g	NO	NO	NO	NO	YES	Secreted (non-classically predicted)	91	1	1.1	No hits	No hits	No hits	No hits	No hits	No hits	No hits	No hits	No hits	No hits	-	-	-	Non-apoplastic	Nucleus	noTP	mito	Cytoplasm	Not classified	NO	NO	89-91	Probable (0.996)/E-61	No hits	No hits	No hits	No hits	No hits	No hits	-	-	-
2907179	gene_16914	jgi|PhapaK8108|2907179|gm4.49771_g	YES	NO	NO	NO	YES	Secreted (classically predicted)	91	3	3.3	No hits	No hits	No hits	No hits	No hits	No hits	No hits	No hits	No hits	No hits	-	-	-	Non-apoplastic	Nucleus	noTP	mito	Mitochondrion	Mitochondria	NO	NO	NO	Not GPI-anchored (0.302)/S-71	No hits	No hits	No hits	No hits	No hits	No hits	NO	NO	YES
2907638	gene_27756	jgi|PhapaK8108|2907638|gm4.50230_g	NO	NO	NO	NO	YES	Secreted (non-classically predicted)	112	3	2.68	No hits	No hits	No hits	No hits	No hits	No hits	No hits	No hits	No hits	No hits	-	-	-	Non-apoplastic	Nucleus	noTP	cyto	Cytoplasm	Cytoplasm	NO	NO	NO	Not GPI-anchored (0.325)/I-90	No hits	No hits	No hits	No hits	No hits	No hits	-	-	-
2908164	gene_3394	jgi|PhapaK8108|2908164|gm4.50756_g	NO	NO	NO	NO	YES	Secreted (non-classically predicted)	223	1	0.45	No hits	No hits	No hits	No hits	No hits	No hits	No hits	No hits	XP_007405787.1 uncharacterized protein MELLADRAFT_74124 [Melampsora larici-populina	No hits	-	3NUZ3 : Structural maintenance of chromosomes protein	-	Non-apoplastic	Nucleus	noTP	nucl	Cytoplasm	Nucleus	NO	NO	NO	Not GPI-anchored (0.193)/T-203	CDD:224117 COG1196, Smc, Chromosome segregation ATPases [Cell division and;	CDD:228879 KOG0933, KOG0933, KOG0933, Structural maintenance of chromosome;	No hits	No hits	No hits	CDD:274009 TIGR02169, chromosome_segregation_protein_related_ptotein, chromosome;CDD:274008 TIGR02168, Chromosome_partition_protein_Smc, chromosome segregation;	-	-	-
2908254	gene_3409	jgi|PhapaK8108|2908254|gm4.50846_g	NO	NO	NO	NO	YES	Secreted (non-classically predicted)	183	3	1.64	No hits	No hits	No hits	No hits	No hits	No hits	No hits	sid|110991|pid|110991|hfid|104|sfid|8|gb|OZJ04293.1|taxonID|1938954|Bifiguratusadelaidae	XP_007411514.1 uncharacterized protein MELLADRAFT_88251 [Melampsora larici-populina	No hits	-	3NZNS : exocyst complex	PF03081(IPR004140);	Non-apoplastic	Nucleus	noTP	cysk	Cytoplasm	Not classified	NO	NO	NO	Not GPI-anchored (0.396)/W-163	No hits	CDD:230283 KOG2344, KOG2344, KOG2344, Exocyst component protein and related;	CDD:367324 pfam03081, Exo70, Exo70 exocyst complex subunit. The Exo70 protein;	No hits	No hits	No hits	-	-	-
2908332	gene_27507	jgi|PhapaK8108|2908332|gm4.50924_g	NO	NO	NO	NO	YES	Secreted (non-classically predicted)	50	0	0	No hits	No hits	No hits	No hits	No hits	No hits	No hits	No hits	No hits	No hits	-	-	-	Non-apoplastic	Nucleus	noTP	mito	Nucleus	Nucleus	NO	NO	NO	Not GPI-anchored (0.677)/H-25	No hits	No hits	No hits	No hits	No hits	No hits	-	-	-
2908669	gene_15260	jgi|PhapaK8108|2908669|gm4.51261_g	NO	NO	NO	NO	YES	Secreted (non-classically predicted)	68	2	2.94	No hits	No hits	No hits	No hits	No hits	No hits	No hits	No hits	No hits	No hits	-	-	-	Non-apoplastic	Nucleus	noTP	cyto	Mitochondrion	Not classified	NO	NO	NO	Not GPI-anchored (0.425)/L-48	No hits	No hits	No hits	No hits	No hits	No hits	-	-	-
2909577	gene_21387	jgi|PhapaK8108|2909577|gm4.52169_g	NO	NO	NO	NO	YES	Secreted (non-classically predicted)	121	2	1.65	No hits	No hits	No hits	No hits	No hits	No hits	No hits	No hits	No hits	No hits	-	-	-	Non-apoplastic	Nucleus	noTP	nucl	Nucleus	Nucleus	NO	NO	NO	Not GPI-anchored (0.302)/S-90	No hits	No hits	No hits	No hits	No hits	No hits	-	-	-
2909617	gene_6408	jgi|PhapaK8108|2909617|gm4.52209_g	NO	NO	NO	NO	YES	Secreted (non-classically predicted)	84	0	0	No hits	No hits	No hits	No hits	No hits	No hits	No hits	No hits	KAA1085998.1 hypothetical protein PGT21_026760 [Puccinia graminis f. sp. tritici]	No hits	-	-	-	Non-apoplastic	Nucleus	noTP	nucl	Cytoplasm	Nucleus	NO	NO	NO	Not GPI-anchored (0.537)/D-60	No hits	No hits	No hits	No hits	No hits	No hits	-	-	-
2910011	gene_10696	jgi|PhapaK8108|2910011|gm4.52603_g	NO	NO	NO	NO	YES	Secreted (non-classically predicted)	58	2	3.45	No hits	No hits	No hits	No hits	No hits	No hits	No hits	No hits	No hits	No hits	-	-	-	Non-apoplastic	Nucleus	noTP	mito	Mitochondrion	Mitochondria	NO	NO	NO	Not GPI-anchored (0.784)/L-38	No hits	No hits	No hits	No hits	No hits	No hits	-	-	-
2910225	gene_26151	jgi|PhapaK8108|2910225|gm4.52817_g	NO	NO	NO	NO	YES	Secreted (non-classically predicted)	56	1	1.79	No hits	No hits	No hits	No hits	No hits	No hits	No hits	No hits	No hits	No hits	-	-	-	Non-apoplastic	Nucleus	noTP	mito	Extracellular	Not classified	NO	NO	NO	Not GPI-anchored (0.091)/V-31	No hits	No hits	No hits	No hits	No hits	No hits	-	-	-
2910391	gene_27709	jgi|PhapaK8108|2910391|gm4.52983_g	YES	NO	NO	NO	YES	Secreted (classically predicted)	93	7	7.53	No hits	No hits	No hits	No hits	No hits	No hits	No hits	No hits	No hits	No hits	-	-	-	Non-apoplastic	Nucleus	SP	nucl	Extracellular	Nucleus	NO	79-81	NO	Not GPI-anchored (0.950)/R-73	No hits	No hits	No hits	No hits	No hits	No hits	NO	NO	YES
2910429	gene_17493	jgi|PhapaK8108|2910429|gm4.53021_g	NO	NO	NO	NO	YES	Secreted (non-classically predicted)	149	3	2.01	No hits	No hits	No hits	No hits	No hits	No hits	No hits	No hits	No hits	No hits	-	-	-	Non-apoplastic	Nucleus	noTP	cysk	Cytoplasm	Not classified	NO	NO	NO	Not GPI-anchored (0.452)/M-124	No hits	No hits	No hits	No hits	No hits	No hits	-	-	-
2910586	gene_11757	jgi|PhapaK8108|2910586|gm4.53178_g	NO	NO	NO	NO	YES	Secreted (non-classically predicted)	71	1	1.41	No hits	No hits	No hits	No hits	No hits	No hits	No hits	No hits	PLW07076.1 hypothetical protein PCANC_25979 [Puccinia coronata var. avenae	No hits	-	3NWB0 : spindle pole body component	-	Non-apoplastic	Nucleus	noTP	cyto	Mitochondrion	Not classified	44446	NO	NO	Not GPI-anchored (0.373)/E-51	No hits	No hits	No hits	No hits	No hits	No hits	-	-	-
2910637	gene_11764	jgi|PhapaK8108|2910637|gm4.53229_g	NO	NO	NO	NO	YES	Secreted (non-classically predicted)	155	2	1.29	No hits	No hits	No hits	No hits	No hits	No hits	No hits	No hits	POW03231.1 hypothetical protein PSTT_11313 [Puccinia striiformis]	No hits	-	3NW1X : heat shock protein Hsp90	-	Non-apoplastic	Nucleus	noTP	nucl	Nucleus	Nucleus	NO	NO	NO	Not GPI-anchored (0.748)/L-135	No hits	No hits	No hits	No hits	No hits	No hits	-	-	-
2911000	gene_10509	jgi|PhapaK8108|2911000|gm4.53592_g	NO	NO	NO	NO	YES	Secreted (non-classically predicted)	80	0	0	No hits	No hits	No hits	No hits	No hits	No hits	No hits	No hits	PLW18677.1 hypothetical protein PCASD_18585 [Puccinia coronata var. avenae	No hits	-	-	-	Non-apoplastic	Nucleus	noTP	nucl	Nucleus	Nucleus	NO	NO	NO	Not GPI-anchored (0.280)/N-54	No hits	No hits	No hits	No hits	No hits	No hits	-	-	-
2911406	gene_3957	jgi|PhapaK8108|2911406|gm4.53998_g	YES	NO	NO	NO	YES	Secreted (classically predicted)	75	2	2.67	No hits	No hits	No hits	No hits	No hits	No hits	No hits	No hits	No hits	No hits	-	-	-	Non-apoplastic	Nucleus	noTP	nucl	Extracellular	Nucleus	NO	NO	NO	Not GPI-anchored (0.846)/S-52	No hits	No hits	No hits	No hits	No hits	No hits	NO	NO	YES
2911513	gene_20056	jgi|PhapaK8108|2911513|gm4.54105_g	NO	NO	NO	NO	YES	Secreted (non-classically predicted)	96	1	1.04	No hits	No hits	No hits	No hits	No hits	No hits	No hits	No hits	No hits	No hits	-	-	-	Non-apoplastic	Nucleus	noTP	nucl	Nucleus	Nucleus	NO	NO	NO	Not GPI-anchored (0.478)/S-67	No hits	No hits	No hits	No hits	No hits	No hits	-	-	-
2911779	gene_24959	jgi|PhapaK8108|2911779|gm4.54371_g	NO	NO	NO	NO	YES	Secreted (non-classically predicted)	188	0	0	No hits	No hits	No hits	No hits	No hits	No hits	No hits	No hits	No hits	No hits	-	-	-	Non-apoplastic	Nucleus	noTP	nucl	Nucleus	Nucleus	NO	NO	NO	Not GPI-anchored (0.871)/N-168	No hits	No hits	No hits	No hits	No hits	No hits	-	-	-
2912107	gene_6429	jgi|PhapaK8108|2912107|gm4.54699_g	NO	NO	NO	NO	YES	Secreted (non-classically predicted)	175	5	2.86	No hits	No hits	No hits	No hits	No hits	No hits	No hits	No hits	No hits	No hits	-	-	-	Non-apoplastic	Nucleus	noTP	nucl	Nucleus	Nucleus	NO	NO	NO	Not GPI-anchored (0.133)/G-152	No hits	No hits	No hits	No hits	No hits	No hits	-	-	-
2912192	gene_6441	jgi|PhapaK8108|2912192|gm4.54784_g	NO	NO	NO	NO	YES	Secreted (non-classically predicted)	88	2	2.27	No hits	No hits	No hits	No hits	No hits	No hits	No hits	No hits	KAF5359979.1 hypothetical protein D9758_007597 [Tetrapyrgos nigripes]	No hits	-	3NUPK : Belongs to the class-I aminoacyl-tRNA synthetase family	PF00579(IPR002305);	Non-apoplastic	Nucleus	noTP	mito	Cytoplasm	Not classified	NO	NO	NO	Not GPI-anchored (0.302)/E-68	CDD:223258 COG0180, TrpS, Tryptophanyl-tRNA synthetase [Translation, ribosomal;	CDD:230652 KOG2713, KOG2713, KOG2713, Mitochondrial tryptophanyl-tRNA synthetase;	CDD:366178 pfam00579, tRNA-synt_1b, tRNA synthetases class I (W and Y).;	CDD:234866 PRK00927, PRK00927, tryptophanyl-tRNA synthetase; Reviewed.;CDD:215478 PLN02886, PLN02886, aminoacyl-tRNA ligase.;	No hits	CDD:272975 TIGR00233, Tryptophan--tRNA_ligase, tryptophanyl-tRNA synthetase.;	-	-	-
2912308	gene_7871	jgi|PhapaK8108|2912308|gm4.54900_g	NO	NO	NO	NO	YES	Secreted (non-classically predicted)	115	0	0	No hits	No hits	No hits	No hits	No hits	No hits	No hits	No hits	No hits	No hits	-	3PTBG	-	Non-apoplastic	Nucleus	noTP	nucl	Nucleus	Nucleus	NO	NO	NO	Not GPI-anchored (0.572)/S-90	No hits	No hits	No hits	No hits	No hits	No hits	-	-	-
2912467	gene_22828	jgi|PhapaK8108|2912467|gm4.55059_g	NO	NO	NO	NO	YES	Secreted (non-classically predicted)	108	2	1.85	No hits	No hits	No hits	No hits	No hits	No hits	No hits	No hits	No hits	No hits	-	-	-	Non-apoplastic	Nucleus	noTP	nucl	Nucleus	Nucleus	NO	NO	NO	Not GPI-anchored (0.537)/E-83	No hits	No hits	No hits	No hits	No hits	No hits	-	-	-
2912473	gene_12020	jgi|PhapaK8108|2912473|gm4.55065_g	NO	NO	NO	NO	YES	Secreted (non-classically predicted)	88	0	0	No hits	No hits	No hits	No hits	No hits	No hits	No hits	No hits	OAV97725.1 hypothetical protein PTTG_01107 [Puccinia triticina 1-1 BBBD	No hits	-	-	-	Non-apoplastic	Nucleus	noTP	cyto	Cytoplasm	Cytoplasm	NO	NO	NO	Not GPI-anchored (0.036)/I-63	No hits	No hits	No hits	No hits	No hits	No hits	-	-	-
2912513	gene_12031	jgi|PhapaK8108|2912513|gm4.55105_g	NO	NO	NO	NO	YES	Secreted (non-classically predicted)	73	3	4.11	No hits	No hits	No hits	No hits	No hits	No hits	No hits	No hits	No hits	No hits	-	-	-	Non-apoplastic	Nucleus	noTP	cyto	Extracellular	Not classified	NO	NO	NO	Not GPI-anchored (0.425)/Q-50	No hits	No hits	No hits	No hits	No hits	No hits	-	-	-
2912516	gene_18505	jgi|PhapaK8108|2912516|gm4.55108_g	NO	NO	NO	NO	YES	Secreted (non-classically predicted)	209	0	0	No hits	No hits	No hits	No hits	No hits	No hits	No hits	No hits	POV95708.1 hypothetical protein PSHT_15513 [Puccinia striiformis]	No hits	-	3PC13	-	Non-apoplastic	Nucleus	noTP	nucl	Cytoplasm	Nucleus	NO	NO	NO	Not GPI-anchored (0.452)/L-187	No hits	No hits	No hits	No hits	No hits	No hits	-	-	-
2912632	gene_10775	jgi|PhapaK8108|2912632|gm4.55224_g	NO	NO	NO	NO	YES	Secreted (non-classically predicted)	140	2	1.43	No hits	No hits	No hits	No hits	No hits	No hits	No hits	No hits	No hits	No hits	-	-	PF12223(IPR022024);	Non-apoplastic	Nucleus	noTP	cyto	Nucleus	Nucleus	NO	NO	NO	Not GPI-anchored (0.110)/T-120	No hits	No hits	No hits	No hits	No hits	No hits	-	-	-
2912638	gene_10776	jgi|PhapaK8108|2912638|gm4.55230_g	NO	NO	NO	NO	YES	Secreted (non-classically predicted)	55	2	3.64	No hits	No hits	No hits	No hits	No hits	No hits	No hits	No hits	No hits	No hits	-	-	-	Non-apoplastic	Nucleus	noTP	cyto	Cytoplasm	Cytoplasm	NO	NO	NO	Not GPI-anchored (0.846)/V-33	No hits	No hits	No hits	No hits	No hits	No hits	-	-	-
2912886	gene_14558	jgi|PhapaK8108|2912886|gm4.55478_g	NO	NO	NO	NO	YES	Secreted (non-classically predicted)	154	6	3.9	No hits	No hits	No hits	No hits	No hits	No hits	No hits	No hits	No hits	No hits	-	-	-	Non-apoplastic	Nucleus	noTP	nucl	Extracellular	Nucleus	NO	NO	NO	Not GPI-anchored (0.478)/N-129	No hits	No hits	No hits	No hits	No hits	No hits	-	-	-
2912910	gene_24984	jgi|PhapaK8108|2912910|gm4.55502_g	NO	YES	NO	NO	YES	Secreted (classically predicted)	118	1	0.85	No hits	No hits	No hits	No hits	No hits	No hits	No hits	No hits	No hits	No hits	-	-	-	Non-apoplastic	Nucleus	noTP	mito	Mitochondrion	Mitochondria	NO	NO	NO	Not GPI-anchored (0.145)/V-98	No hits	No hits	No hits	No hits	No hits	No hits	NO	NO	YES
2913123	gene_24665	jgi|PhapaK8108|2913123|gm4.55715_g	NO	NO	NO	NO	YES	Secreted (non-classically predicted)	259	7	2.7	No hits	No hits	No hits	No hits	No hits	No hits	No hits	No hits	No hits	No hits	-	-	-	Non-apoplastic	Nucleus	noTP	cyto	Cytoplasm	Cytoplasm	NO	NO	NO	Not GPI-anchored (0.227)/C-236	No hits	No hits	No hits	No hits	No hits	No hits	-	-	-
2913590	gene_26646	jgi|PhapaK8108|2913590|gm4.56182_g	NO	NO	NO	NO	YES	Secreted (non-classically predicted)	102	2	1.96	No hits	No hits	No hits	No hits	No hits	No hits	No hits	No hits	No hits	No hits	-	-	-	Non-apoplastic	Nucleus	noTP	cyto	Cytoplasm	Cytoplasm	NO	NO	NO	Not GPI-anchored (0.259)/I-81	No hits	No hits	No hits	No hits	No hits	No hits	-	-	-
2913754	gene_10132	jgi|PhapaK8108|2913754|gm4.56346_g	NO	NO	NO	NO	YES	Secreted (non-classically predicted)	69	0	0	No hits	No hits	No hits	No hits	No hits	No hits	No hits	No hits	No hits	No hits	-	-	-	Non-apoplastic	Nucleus	noTP	cysk	Plastid	Not classified	NO	NO	NO	Not GPI-anchored (0.052)/Q-44	No hits	No hits	No hits	No hits	No hits	No hits	-	-	-
2914162	gene_21629	jgi|PhapaK8108|2914162|gm4.56754_g	NO	NO	NO	NO	YES	Secreted (non-classically predicted)	98	1	1.02	No hits	No hits	No hits	No hits	No hits	No hits	No hits	No hits	No hits	No hits	-	-	-	Non-apoplastic	Nucleus	noTP	mito	Mitochondrion	Mitochondria	NO	NO	NO	Not GPI-anchored (0.052)/S-77	No hits	No hits	No hits	No hits	No hits	No hits	-	-	-
2914205	gene_28163	jgi|PhapaK8108|2914205|gm4.56797_g	NO	NO	NO	NO	YES	Secreted (non-classically predicted)	172	1	0.58	No hits	No hits	No hits	No hits	No hits	No hits	No hits	No hits	No hits	No hits	-	-	-	Non-apoplastic	Nucleus	noTP	nucl	Nucleus	Nucleus	NO	NO	NO	Not GPI-anchored (0.227)/M-150	No hits	No hits	No hits	No hits	No hits	No hits	-	-	-
2914247	gene_12063	jgi|PhapaK8108|2914247|gm4.56839_g	YES	NO	NO	NO	NO	Secreted (classically predicted)	70	0	0	No hits	No hits	No hits	No hits	No hits	No hits	No hits	No hits	No hits	No hits	-	-	-	Non-apoplastic	Nucleus	noTP	nucl	Extracellular	Nucleus	NO	NO	NO	Not GPI-anchored (0.957)/Q-48	No hits	No hits	No hits	No hits	No hits	No hits	NO	NO	NO
[truncated: 6,395 more rows]

## Sheet: Supplementary Data 7
Supplementary Data 7. List of candidate effectors from MT2006 isolate.
[truncated: 7,831 more rows]

## Sheet: Supplementary Data 8
Supplementary Data 8. List of candidate effectors from UFV02 isolate.
[truncated: 9,289 more rows]

## Sheet: Supplementary Data 9
Supplementary Data 9. Expression profile of common secreted genes in the three Phapa transcriptomes.
[truncated: 438 more rows]

## Sheet: Supplementary Data 10
Supplementary Data 10. Number of expressed TEs in the P. pachyrhizi genomes K8108, MT2006 and UFV02 per order and superfamily.
[truncated: 23 more rows]

[truncated: 17 more sheets: Supplementary Data 11, Supplementary Data 12, Supplementary Data 13, Supplementary Data 14, Supplementary Data 15, Supplementary Data 16, Supplementary Data 17, Supplementary Data 18, Supplementary Data 19, Supplementary Data 20, Supplementary Data 21, Supplementary Data 22, Supplementary Data 23, Supplementary Data 24, Supplementary Data 25, Supplementary Data 26, Supplementary Data 27]
