# Supplementary material for: Major proliferation of transposable elements shaped the genome of the soybean rust pathogen Phakopsora pachyrhizi
Source: Nat Commun. 2023 Apr 1;14:1835. doi: 10.1038/s41467-023-37551-4 (PMC10067951; doi:10.1038/s41467-023-37551-4)
Supplement: Supplementary file 6 — Source Data [file 41467_2023_37551_MOESM6_ESM.zip]

Archive with 112 entries (110 files):
- source_data/
- source_data/Source_data_Suppl_Fig_5.xlsx
- source_data/Source_data_Figure2b_MT2006.xlsx
- __MACOSX/source_data/._Source_data_Figure2b_MT2006.xlsx
- source_data/Source_data_Figure3d.xlsx
- source_data/Source_data_Suppl_Fig_2_K8108.xlsx
- source_data/Source_data_Suppl_Fig8.xlsx
- source_data/Source_data_Suppl_Fig9.xlsx
- source_data/.DS_Store
- __MACOSX/source_data/._.DS_Store
- source_data/Source_data_Figure2c.xlsx
- source_data/Source_data_Figure1b.xlsx
- __MACOSX/source_data/._Source_data_Figure1b.xlsx
- source_data/Source_data_Suppl_Fig_12-16.xlsx
- source_data/Source_data_Suppl_Fig_2_MT2006.xlsx
- source_data/Source_data_Suppl_Fig_3.xlsx
- source_data/Source_data_Suppl_Fig_2_UFV02.xlsx
- source_data/Source_data_Figure2b_UFV02.xlsx
- source_data/Source_data_Figure4/
- __MACOSX/source_data/._Source_data_Figure4
- source_data/Source_data_Suppl_Fig_7.xlsx
- source_data/Source_data_Figure2b_K8108.xlsx
- source_data/Source_data_Suppl_Fig_6.xlsx
- source_data/Source_data_Figure2a.xlsx
- source_data/Source_data_Figure4/Figure4B_CircosPlot_Layer4_TEsDensity50kb_UFV02.txt
- __MACOSX/source_data/Source_data_Figure4/._Figure4B_CircosPlot_Layer4_TEsDensity50kb_UFV02.txt
- source_data/Source_data_Figure4/Figure4A_Pri_vs_Secondary_UFV02_Deletions_size.txt
- __MACOSX/source_data/Source_data_Figure4/._Figure4A_Pri_vs_Secondary_UFV02_Deletions_size.txt
- source_data/Source_data_Figure4/Figure4A_UFV02vsMT2006_TandemContraction_size.txt
- __MACOSX/source_data/Source_data_Figure4/._Figure4A_UFV02vsMT2006_TandemContraction_size.txt
- source_data/Source_data_Figure4/Figure4A_K8108vsMT2006_RepeatExpansion_size.txt
- __MACOSX/source_data/Source_data_Figure4/._Figure4A_K8108vsMT2006_RepeatExpansion_size.txt
- source_data/Source_data_Figure4/Figure4A_UFV02vsMT2006_Deletions_size.txt
- __MACOSX/source_data/Source_data_Figure4/._Figure4A_UFV02vsMT2006_Deletions_size.txt
- source_data/Source_data_Figure4/.DS_Store
- __MACOSX/source_data/Source_data_Figure4/._.DS_Store
- source_data/Source_data_Figure4/Figure4A_Pri_vs_Secondary_UFV02_Insertions_size.txt
- __MACOSX/source_data/Source_data_Figure4/._Figure4A_Pri_vs_Secondary_UFV02_Insertions_size.txt
- source_data/Source_data_Figure4/Figure4A_Pri_vs_Secondary_UFV02_TandemExpansion_size.txt
- __MACOSX/source_data/Source_data_Figure4/._Figure4A_Pri_vs_Secondary_UFV02_TandemExpansion_size.txt
- source_data/Source_data_Figure4/Figure4A_K8108vsMT2006_RepeatContraction_size.txt
- __MACOSX/source_data/Source_data_Figure4/._Figure4A_K8108vsMT2006_RepeatContraction_size.txt
- source_data/Source_data_Figure4/Figure4B_CircosPlot_Layer7_SNPsUFV02_25kb_UFV02.txt
- __MACOSX/source_data/Source_data_Figure4/._Figure4B_CircosPlot_Layer7_SNPsUFV02_25kb_UFV02.txt
- source_data/Source_data_Figure4/Figure4A_Pri_vs_Secondary_UFV02_TandemContraction_size.txt
- __MACOSX/source_data/Source_data_Figure4/._Figure4A_Pri_vs_Secondary_UFV02_TandemContraction_size.txt
- source_data/Source_data_Figure4/Figure4B_CircosPlot_SyntenicRegions_UFV02.txt
- __MACOSX/source_data/Source_data_Figure4/._Figure4B_CircosPlot_SyntenicRegions_UFV02.txt
- source_data/Source_data_Figure4/Figure4C_CircosPlot_UFV02andK8108_TEsDensity_25kb.txt
- __MACOSX/source_data/Source_data_Figure4/._Figure4C_CircosPlot_UFV02andK8108_TEsDensity_25kb.txt
- source_data/Source_data_Figure4/Figure4A_UFV02vsK8108_Deletions_size.txt
- __MACOSX/source_data/Source_data_Figure4/._Figure4A_UFV02vsK8108_Deletions_size.txt
- source_data/Source_data_Figure4/Figure4B_CircosPlot_Layer3_GeneDensity100kb_UFV02.txt
- __MACOSX/source_data/Source_data_Figure4/._Figure4B_CircosPlot_Layer3_GeneDensity100kb_UFV02.txt
- source_data/Source_data_Figure4/Figure4A_UFV02vsK8108_TandemExpansion_size.txt
- __MACOSX/source_data/Source_data_Figure4/._Figure4A_UFV02vsK8108_TandemExpansion_size.txt
- source_data/Source_data_Figure4/Figure4C_CircosPlot_ContigsK8108.txt
- __MACOSX/source_data/Source_data_Figure4/._Figure4C_CircosPlot_ContigsK8108.txt
- source_data/Source_data_Figure4/Figure4A_UFV02vsK8108_TandemContraction_size.txt
- __MACOSX/source_data/Source_data_Figure4/._Figure4A_UFV02vsK8108_TandemContraction_size.txt
- source_data/Source_data_Figure4/Figure4B_CircosPlot_Layer2_SecretedProteinsDistribution_UFV02.txt
- __MACOSX/source_data/Source_data_Figure4/._Figure4B_CircosPlot_Layer2_SecretedProteinsDistribution_UFV02.txt
- source_data/Source_data_Figure4/Figure4A_UFV02vsMT2006_RepeatExpansion_size.txt
- __MACOSX/source_data/Source_data_Figure4/._Figure4A_UFV02vsMT2006_RepeatExpansion_size.txt
- source_data/Source_data_Figure4/Figure4E_CircosPlot_Contigs_MT2006.txt
- __MACOSX/source_data/Source_data_Figure4/._Figure4E_CircosPlot_Contigs_MT2006.txt
- source_data/Source_data_Figure4/Figure4A_UFV02vsK8108_Insertions_size.txt
- __MACOSX/source_data/Source_data_Figure4/._Figure4A_UFV02vsK8108_Insertions_size.txt
- source_data/Source_data_Figure4/Figure4C_CircosPlot_UFV02andK8108_SyntenicRegions.txt
- __MACOSX/source_data/Source_data_Figure4/._Figure4C_CircosPlot_UFV02andK8108_SyntenicRegions.txt
- source_data/Source_data_Figure4/Figure4A_UFV02vsMT2006_TandemExpansion_size.txt
- __MACOSX/source_data/Source_data_Figure4/._Figure4A_UFV02vsMT2006_TandemExpansion_size.txt
- source_data/Source_data_Figure4/Figure4B_CircosPlot_Layer6_SNPsMT2006_25kb_MT2006.txt
- __MACOSX/source_data/Source_data_Figure4/._Figure4B_CircosPlot_Layer6_SNPsMT2006_25kb_MT2006.txt
- source_data/Source_data_Figure4/Figure4A_Pri_vs_Secondary_UFV02_RepeatContraction_size.txt
- __MACOSX/source_data/Source_data_Figure4/._Figure4A_Pri_vs_Secondary_UFV02_RepeatContraction_size.txt
- source_data/Source_data_Figure4/Figure4A_UFV02vsK8108_RepeatExpansion_size.txt
- __MACOSX/source_data/Source_data_Figure4/._Figure4A_UFV02vsK8108_RepeatExpansion_size.txt
- source_data/Source_data_Figure4/Figure4B_CircosPlot_Layer1_ContigsUFV02.txt
- __MACOSX/source_data/Source_data_Figure4/._Figure4B_CircosPlot_Layer1_ContigsUFV02.txt
- source_data/Source_data_Figure4/Figure4A_UFV02vsMT2006_Insertions_size.txt
- __MACOSX/source_data/Source_data_Figure4/._Figure4A_UFV02vsMT2006_Insertions_size.txt
- source_data/Source_data_Figure4/Figure4C_CircosPlot_ContigsUFV02.txt
- __MACOSX/source_data/Source_data_Figure4/._Figure4C_CircosPlot_ContigsUFV02.txt
- source_data/Source_data_Figure4/Figure4D_CircosPlot_UFV0andMT2006_TEsDensity_25kb.txt
- __MACOSX/source_data/Source_data_Figure4/._Figure4D_CircosPlot_UFV0andMT2006_TEsDensity_25kb.txt
- source_data/Source_data_Figure4/Figure4B_CircosPlot_Layer5_SNPsK8108_25kb_K8108.txt
- __MACOSX/source_data/Source_data_Figure4/._Figure4B_CircosPlot_Layer5_SNPsK8108_25kb_K8108.txt
- source_data/Source_data_Figure4/Figure4A_K8108vsMT2006_Deletions_size.txt
- __MACOSX/source_data/Source_data_Figure4/._Figure4A_K8108vsMT2006_Deletions_size.txt
- source_data/Source_data_Figure4/Figure4A_UFV02vsK8108_RepeatContraction_size.txt
- __MACOSX/source_data/Source_data_Figure4/._Figure4A_UFV02vsK8108_RepeatContraction_size.txt
- source_data/Source_data_Figure4/Figure4E_CircosPlot_Contigs_K8108.txt
- __MACOSX/source_data/Source_data_Figure4/._Figure4E_CircosPlot_Contigs_K8108.txt
- source_data/Source_data_Figure4/Figure4A_Pri_vs_Secondary_UFV02_RepeatExpansion_size.txt
- __MACOSX/source_data/Source_data_Figure4/._Figure4A_Pri_vs_Secondary_UFV02_RepeatExpansion_size.txt
- source_data/Source_data_Figure4/Figure4A_UFV02vsMT2006_RepeatContraction_size.txt
- __MACOSX/source_data/Source_data_Figure4/._Figure4A_UFV02vsMT2006_RepeatContraction_size.txt
- source_data/Source_data_Figure4/Figure4E_CircosPlot_K8108andUFV02_SyntenicRegions.txt
- __MACOSX/source_data/Source_data_Figure4/._Figure4E_CircosPlot_K8108andUFV02_SyntenicRegions.txt
- source_data/Source_data_Figure4/Figure4A_K8108vsMT2006_Insertions_size.txt
- __MACOSX/source_data/Source_data_Figure4/._Figure4A_K8108vsMT2006_Insertions_size.txt
- source_data/Source_data_Figure4/Figure4D_CircosPlot_UFV02andMT2006_SyntenicRegions.txt
- __MACOSX/source_data/Source_data_Figure4/._Figure4D_CircosPlot_UFV02andMT2006_SyntenicRegions.txt
- source_data/Source_data_Figure4/Figure4A_K8108vsMT2006_TandemContraction_size.txt
- __MACOSX/source_data/Source_data_Figure4/._Figure4A_K8108vsMT2006_TandemContraction_size.txt
- source_data/Source_data_Figure4/Figure4A_K8108vsMt2006_TandemExpansion_size.txt
- __MACOSX/source_data/Source_data_Figure4/._Figure4A_K8108vsMt2006_TandemExpansion_size.txt
- source_data/Source_data_Figure4/Figure4D_CircosPlot_ContigsMT2006.txt
- __MACOSX/source_data/Source_data_Figure4/._Figure4D_CircosPlot_ContigsMT2006.txt
- source_data/Source_data_Figure4/Figure4E_CircosPlot_K8108andMT2006_TEsDensity_25kb.txt
- __MACOSX/source_data/Source_data_Figure4/._Figure4E_CircosPlot_K8108andMT2006_TEsDensity_25kb.txt
