# Supplementary material for: Major proliferation of transposable elements shaped the genome of the soybean rust pathogen Phakopsora pachyrhizi
Source: Nat Commun. 2023 Apr 1;14:1835. doi: 10.1038/s41467-023-37551-4 (PMC10067951; doi:10.1038/s41467-023-37551-4)
Supplement: Supplementary file 6 — Source Data [file 41467_2023_37551_MOESM6_ESM.zip › source_data/Source_data_Suppl_Fig_5.xlsx]

## Sheet: K8108
TE_ID	Spore	GermTube	Appressorium_on	Appressorium_out	10h	24h	72h	196
ms100148	0	1.98612	1.77814	0	0	0	0	0
ms100149	14.1268	21.7557	23.7922	44.5929	0	0	0	0
ms100151	1.57918	0.756516	0	1.69272	0	0	0	0
ms100169	1.56185	0	0	0	0	0	0	0
ms100171	0	0	0	0	0	0	0	17.0822
ms100181	0	1.51303	4.04248	0	0	0	0	0
ms100184	2.60855	0.756516	0.941489	0	0	0	0	0
ms100192	1.22996	1.56032	2.17724	1.55569	0	0	0	0
ms100196	0	0.709716	0	0	0	0	0	0
ms1002	0.980145	0	0	0	0	0	0	0
ms100233	2.06149	1.46673	3.62962	8.39402	0	0	0	0
ms100240	3.96981	3.02656	2.30131	0	0	0	0	0
ms100262	0.980145	0	0	0	0	0	0	0
ms100273	4.35092	0	0	0	0	0	0	0
ms100274	3.67257	3.0282	0	0	0	0	0	0
ms100336	0	0	0	0	0	0	0	99.442
ms100350	11.1992	12.3453	4.75905	10.8032	0	0	0	0
ms100351	0	0	0	0	0	0	0	61.0444
ms100352	2.00952	1.46673	0.941489	1.03571	0	0	0	0
ms100363	30.1921	30.5556	28.649	20.7955	0	0	0	24.0978
ms100501	0.814201	0.803808	0	0	0	0	0	0
ms100570	0	0	7.08046	0	0	0	0	0
ms100571	12.3453	3.35826	49.6589	12.9373	0	0	0	73.4791
ms100572	0	0	1.77356	0	0	0	0	0
ms10063	14.5225	14.3326	12.418	8.06366	0	0	0	0
ms100636	0	0.803808	0	0.835473	0	0	0	0
ms10067	0	0.709716	0	0	0	0	0	0
ms100825	0	0	0	1.44043	0	0	0	0
ms100884	3.04163	0	0.849809	2.89999	0	0	0	0
ms100885	13.0409	2.12915	0	0.835473	0	0	0	0
ms100908	0	20.2888	17.1147	15.2759	0	0	0	19.6574
ms10092	0	0	0	0	0	0	0	159.949
ms100945	7.5959	7.28485	8.52737	28.8395	0	0	0	0
ms100948	0	0	0	0.746241	0	0	0	0
ms10097	11.036	4.91957	0	5.11534	0	0	0	0
ms101060	0	0	0	0.746241	0	0	0	0
ms101148	6.89472	2.64805	0	1.17699	0	0	0	0
ms101154	0	0	0	0.720217	0	0	0	0
ms10116	0	0	0	0	426.846	0	221.505	0
ms101210	3.42275	0	0	1.03571	0	0	0	0
ms10123	1.61108	0	0	0	0	0	0	0
ms101304	6.01397	0	0	0.746241	0	0	0	0
ms10131	1.79435	3.92446	1.01543	0	0	0	0	0
ms101351	5.65018	6.57251	6.00398	4.84553	0	0	0	0
ms101370	19.6457	21.0911	11.9025	14.186	0	0	0	0
ms101394	21.0416	21.5164	11.9025	14.186	0	0	0	0
ms101397	0.980145	1.56082	0.597099	1.37723	0	0	0	0
ms1014	3.67257	3.21523	0	1.46646	0	0	0	9.8287
ms101438	0	0	0.634069	0	0	0	0	0
ms101498	0.814201	0	0	0	0	0	0	0
ms10150	8.60794	20.5698	14.1385	10.2849	0	0	0	0
ms101504	0.99747	5.1557	1.35982	2.03849	0	0	0	0
ms101512	1.41323	0	1.44691	1.2402	0	0	0	0
ms101514	0	0	0	0.720217	0	0	0	0
ms101515	11.7608	0	1.70421	1.89721	0	0	0	0
ms101522	1.37858	2.45822	0	1.46646	0	0	0	0
ms101523	1.6284	4.06798	2.59098	3.59418	0	0	0	0
ms101524	2.39338	6.24129	1.57556	4.99743	0	0	0	0
ms101525	4.1704	5.43749	12.4165	8.79184	0	0	0	0
ms101526	0	0	31.3042	32.235	0	0	0	127.239
ms101580	3.19025	3.26466	2.52163	2.18667	0	0	0	17.0514
ms101604	0	2.41258	1.1942	1.2402	0	0	0	0
ms101630	0.814201	0.803808	0	0	0	0	0	0
ms101678	3.60602	4.91858	3.68892	8.26125	0	0	0	0
ms101690	1.81167	2.22373	3.78977	3.16343	0	0	0	0
ms1017	28.9968	24.0704	27.2584	25.6537	0	0	0	0
ms101717	4.83598	4.9176	0	0	0	0	0	10.7459
ms101730	15.055	17.4527	4.24507	5.03886	0	0	0	0
ms10176	6.42973	4.3051	5.04414	5.00008	0	0	0	0
ms101827	0	0.803808	0	0	0	0	0	11.6938
ms101924	1.37858	0	0	0	0	0	0	0
ms101944	2.77449	2.12866	0	1.12494	0	0	0	0
ms101972	2.02684	2.83887	0	1.78195	0	0	0	0
ms102031	0	0	0	1.64492	0	0	0	0
ms102037	0.980145	0	0	0	0	0	0	0
ms102071	14.0411	6.19713	3.37144	5.09357	0	0	0	69.8943
ms102270	0	1.60712	1.61253	0	0	0	0	0
ms10231	64.0394	47.0583	35.6413	35.86	0	0	267.59	0
ms102351	7.94691	2.03456	1.07014	3.85762	0	0	0	0
ms102360	0	0.756516	0	0	0	0	0	0
ms102364	21.8495	20.6223	7.13888	7.92663	0	0	0	0
ms102372	3.83851	3.31097	1.28588	1.96041	0	0	0	0
ms102388	0	0	0	0.835473	0	0	0	0
ms102397	0	0	0	1.46646	0	0	0	0
ms102417	6.79627	2.83623	2.46234	1.64492	0	0	0	0
ms102418	2.45993	0	0	0	0	0	0	0
ms102419	0.980145	0	0	0	0	0	0	0
ms102426	0	0	0	6.51648	0	0	0	0
ms102434	0	0	36.8571	27.2843	0	0	0	0
ms102435	0	0.756516	0	0	0	0	0	0
ms102470	22.9153	19.9036	13.9488	5.41756	0	0	0	23.1498
ms102493	37.6941	28.8013	10.4147	5.56575	0	0	0	0
ms102498	2.42528	6.00467	0	0.835473	0	0	0	0
ms102500	21.7008	31.4006	25.4763	16.0046	0	0	0	37.6259
ms102553	0	0	0	1.3512	0	0	0	0
ms102558	8.59062	9.12696	6.67441	16.9293	0	0	0	0
ms102572	7.84297	6.62194	4.06569	5.83981	0	0	0	0
ms102592	5.00192	3.35826	0	0.835473	0	0	0	0
ms102602	31.0728	29.3723	26.7385	10.1935	0	0	0	11.6938
ms102603	19.6886	13.8562	1.32285	1.17699	0	0	0	0
ms102619	0	0	0	55.4051	0	0	0	0
ms102647	0	2.07972	1.63027	1.26622	0	0	0	0
ms102673	9.43947	2.74264	0.725748	0	0	0	0	0
ms10276	0.980145	1.22911	0	0	0	0	0	0
ms102786	1.96029	0	0	0	0	0	0	0
ms102794	34.6442	34.8114	28.0066	11.2292	0	0	0	11.6938
ms102795	9.48689	1.51352	0	0.720217	0	0	0	0
ms102959	1.97761	0	0	0	0	0	0	0
ms102971	4.97002	2.69584	0	0	0	0	0	0
ms10298	0	0	0	1.75593	0	640.352	322.197	130.908
ms102998	48.9224	37.8884	14.686	27.1207	0	0	0	117.173
ms103	0	44.7431	36.2369	27.2838	0	0	0	14.2691
ms103012	0	0	0	0	0	0	327.997	81.4119
ms103058	0.814201	1.13502	0	0	0	0	0	0
ms103076	0	0	51.6843	0	0	0	0	0
ms103083	0	0	0	1.26622	0	0	0	0
ms103094	2.98966	2.55396	0.634069	2.10169	0	0	0	0
ms103125	0	0.803808	0	0	0	0	0	0
ms103184	0	1.08773	0.886778	0	0	0	0	0
ms103340	0	0	0	0	0	1044.94	327.997	0
ms103364	8.70734	12.9604	6.60655	9.11424	0	0	0	24.0978
ms103395	0.980145	0	0	0	0	0	0	0
ms103410	3.78929	2.55396	1.6495	0	0	0	0	0
ms103412	0	73.1242	0	0	0	0	0	78.775
ms103432	46.395	29.234	16.4021	12.8938	0	0	0	0
ms10344	2.60855	0	1.44691	1.15097	0	0	0	0
ms103447	9.40482	12.4406	4.39146	4.34732	418.989	0	0	0
ms103461	11.1992	1.08822	0	0	0	0	0	0
ms103465	0.980145	0.803808	0	0	0	0	0	0
ms10349	18.2161	24.5946	9.88085	8.75095	0	0	0	0
ms10350	29.0515	61.6661	34.9878	33.4508	0	0	0	31.3512
ms10351	4.38557	15.0855	7.41851	2.10169	0	0	0	0
ms10352	23.6803	37.2223	19.7433	22.7994	0	0	0	10.7459
ms10353	17.0308	19.6733	17.1092	13.7962	0	0	0	11.6938
ms10355	0	1.13502	0	0	0	0	0	0
ms103587	21.1328	9.93027	9.26601	8.86621	0	0	0	9.8287
ms103592	1.21264	0	0	0	0	0	0	0
ms103617	11.7809	20.1034	7.93857	5.73996	0	0	0	0
ms103629	62.1812	0	63.1818	0	0	0	0	58.2005
ms103697	5.16787	6.2922	3.55629	4.78232	0	0	0	52.8429
ms103724	0.99747	0	0	0.720217	0	0	0	0
ms103731	0	0	1.23117	0	0	0	0	0
ms103756	0	1.04093	0	0	0	0	0	0
ms103760	6.99411	3.92659	3.34911	4.69309	0	0	0	0
ms103768	3.9379	3.21523	3.88691	4.51888	0	0	0	0
ms103771	0	3.54595	0.978458	1.64492	0	0	0	0
ms103787	1.41323	0.756516	2.20963	1.66669	0	0	0	0
ms103811	53.7036	29.9869	19.0924	25.4694	0	0	0	11.6938
ms103856	0.99747	0	3.16117	0	0	0	0	0
ms103862	4.81866	4.20837	0	2.84368	0	0	0	0
ms103864	8.2414	6.6198	4.5479	7.02105	0	0	0	0
ms103885	7.75909	2.60174	0.978458	0	0	0	0	0
ms103948	0	0.803808	0	0.746241	0	0	0	0
ms104049	0	0	1.01543	0	0	0	0	0
ms104054	22.2515	24.9228	13.0867	12.6277	0	0	0	0
ms104055	1.39591	0	0	0	0	0	0	0
ms10407	21.2331	25.588	2.93537	5.16102	0	0	0	30.6103
ms104111	0.814201	0	0	0	0	0	0	0
ms104144	4.40289	1.08822	1.13949	1.80798	0	0	0	43.0759
ms104145	0	0	0.941489	0	0	0	0	9.8287
ms104174	0.980145	0	0	0	0	0	0	0
ms104190	2.62587	0	0	0	0	0	0	0
ms104208	0	0	0	4.89333	0	0	0	23.3569
ms104280	10.6868	3.12163	7.11197	1.44043	0	0	0	0
ms104329	2.24476	1.04093	0	0	0	0	0	0
ms104351	55.8381	0	35.7923	48.6518	0	0	0	0
ms104379	0	1.04093	0	0	0	0	0	0
ms10438	7.04609	6.85807	7.72681	14.2859	0	0	0	0
ms104403	0	3.16745	0	0.720217	0	0	0	0
ms104404	33.5291	10.2641	7.69443	2.35398	0	0	0	0
ms104410	0	0	0	0	0	0	0	88.5729
ms104415	0	0	35.9692	44.391	0	0	0	0
ms10442	1.99494	2.78894	2.37524	0	0	0	0	0
ms104423	0	0	0	11.78	0	0	166.898	59.8893
ms104434	0	0	0	5.73942	0	0	0	0
ms104468	1.96029	0	0	0	0	0	0	0
ms104474	0	0.756516	0	0	0	0	0	0
ms104476	32.0384	32.8698	29.6527	25.0509	0	0	0	14.2691
ms104482	0.980145	0	0	0	0	0	0	0
ms104491	3.02431	0	1.1942	2.07142	0	0	0	0
ms104498	0	0	0	0	0	0	0	54.501
ms104505	47.6778	60.5828	0	49.0214	0	0	0	16.1342
ms104507	28.6485	33.5813	17.0383	19.875	0	0	0	35.7608
ms104526	0	0.756516	0	0	0	0	0	0
ms104547	9.80326	10.1679	8.39238	6.27481	0	0	0	0
ms104555	3.37352	0	0	0	0	0	0	0
ms104565	3.30697	5.4879	9.42643	6.86436	0	0	0	0
ms104579	0	68.8697	25.4349	15.2308	0	0	0	57.5212
ms104582	13.1248	15.1832	3.60182	5.06064	0	0	0	0
ms104585	1.21264	0	0.597099	0	0	0	0	0
ms104586	0	0	0	58.9181	0	0	0	0
ms104601	0	0.803808	0	0.720217	0	0	0	0
ms104625	4.05643	8.55978	7.56578	7.80022	0	0	0	0
ms104632	6.64765	7.37845	7.71676	6.32261	0	0	0	0
ms104636	0	0	0	0	0	0	661.793	0
ms104658	58.8569	0	0	0	0	0	374.081	154.799
ms104663	1.61108	0	0	0	0	0	0	0
ms104695	15.1416	4.87244	2.46234	2.33911	0	0	0	0
ms1047	0	0	0	0	0	0	0	45.6203
ms104702	35.9745	24.9217	27.9539	26.2348	0	0	0	0
ms104711	2.37605	0	0	0	0	0	0	0
ms104714	8.95715	8.65436	9.21069	9.66875	0	0	0	0
ms104728	10.3202	9.55489	3.54711	5.30231	0	0	0	14.2691
ms104730	3.4574	1.98563	0	0	0	0	0	0
ms104742	20.2575	19.7665	21.1318	21.5592	0	0	0	9.8287
ms104756	0	66.5974	52.5796	62.1734	0	0	0	48.3718
ms104757	5.91552	4.16207	4.75049	1.52966	0	0	0	0
ms104771	16.8019	12.8654	8.25146	16.8852	0	0	0	0
ms104778	27.6683	32.3037	24.2334	16.4354	0	0	0	15.217
ms104791	2.77449	2.12866	1.89762	1.80798	0	0	0	0
ms104799	31.1722	54.3957	40.9314	37.1363	0	0	281.912	65.216
ms104812	38.7335	25.6386	21.8923	28.7502	0	0	0	0
ms104818	36.2954	20.4783	16.3349	14.7034	0	0	0	16.1342
ms104850	25.3242	19.6719	10.5757	8.67713	0	0	0	0
ms104970	12.1146	9.97921	6.94635	11.6276	0	0	0	0
ms105030	2.04416	1.46673	0	0	0	0	0	0
ms105087	0	0	0	2.00821	0	0	0	0
ms105117	4.38557	3.45235	9.16603	20.5278	0	0	0	0
ms105118	0	1.60762	0.634069	0	0	0	0	0
ms105120	0	0	0	1.58171	0	0	0	0
ms105138	2.17546	0	0	0	0	0	0	0
ms105225	3.44007	0	0	0	0	0	0	0
ms105248	1.77702	0	0	0	0	0	0	0
ms105257	8.35537	7.00093	5.6235	6.43361	0	0	0	9.8287
ms105258	33.5063	24.3077	27.024	20.5102	0	0	0	26.9109
ms105259	3.82119	1.41894	0	1.46646	0	0	0	0
ms105260	0	3.31097	6.29305	4.30589	0	0	0	0
ms105262	45.8689	52.3633	28.514	31.0155	0	0	0	0
ms105283	0.99747	0.803808	0	0	0	0	0	0
ms105293	5.65018	7.89785	9.53187	6.44477	0	0	0	0
ms105296	16.7336	18.5378	11.4433	10.8335	0	0	0	0
ms105324	11.0679	24.1198	11.5157	12.5236	0	0	0	39.284
ms105348	0	1.60712	1.32285	2.44321	0	0	0	0
ms105350	0	0	0	0	0	0	509.217	0
ms105351	8.78846	4.96538	1.52085	3.97288	0	0	0	0
ms105457	1.22996	3.45186	0	0	0	0	0	0
ms105458	45.289	63.7615	39.9481	37.4688	0	0	0	97.5153
ms105461	41.1633	37.5997	14.7777	14.6731	0	0	0	20.5746
ms105468	0	3.73726	2.08556	0.746241	0	0	0	0
ms105475	17.4976	12.9105	4.13416	4.19914	0	0	0	0
ms105480	7.84297	16.4123	12.8618	9.32298	0	0	0	0
ms105650	13.3254	7.94514	25.1124	18.4112	0	0	0	0
ms105663	15.0203	7.52082	8.46632	4.60386	0	0	0	0
ms105694	38.2256	39.3968	50.8345	0	0	0	0	0
ms10571	0	1.18182	0	0	0	0	0	0
ms105730	3.78929	3.68947	1.35982	1.55569	0	0	0	0
ms10575	5.03657	0.803808	0	0	0	0	0	0
ms10578	3.60602	8.32364	6.27444	2.50642	0	0	0	0
ms10579	3.30697	1.56032	0	0	0	0	0	0
ms10583	0	0	0	0	0	0	0	54.7081
ms10585	1.6284	0	0	0	0	0	0	0
ms105857	0	0.709716	0	0	0	0	0	0
ms10586	13.7238	17.1667	15.1023	15.9914	0	0	0	14.2691
ms10588	2.37605	2.36578	1.83285	0.835473	0	0	0	0
ms105909	0	0	0	0	0	0	635.83	0
ms105910	2.02684	0	1.6495	0	0	0	0	0
ms105942	1.56185	1.51352	0	0	0	0	0	0
ms10596	0	0	1.13949	0	0	0	0	0
ms10606	18.7577	25.9188	17.879	20.7572	0	0	0	9.8287
ms106069	1.56185	1.93883	1.41453	0.746241	0	0	0	0
ms10607	2.59122	11.3986	6.7945	4.01006	0	0	0	0
ms106083	1.99494	7.70539	3.50009	1.87118	0	0	0	0
ms106085	0	4.25517	0	0	0	0	0	0
ms106086	13.9244	21.8005	13.8686	4.60811	0	0	0	0
ms106087	0	1.60712	0	1.92323	0	0	0	0
ms106088	2.85837	15.7522	10.2992	0	0	0	0	0
ms106089	0	2.22324	0	2.89999	0	0	0	0
ms10613	2.00952	0	0	0	0	0	0	0
ms106131	11.8821	6.1009	3.56485	3.36366	0	0	0	0
ms10614	0.814201	0.803808	0	1.03571	0	0	0	0
ms106144	0	0	0	0	0	0	0	15.217
ms106149	1.96029	0	0	0	0	0	0	0
ms106175	1.99494	1.22911	0.634069	0	0	0	0	0
ms106197	5.71673	9.50546	7.42398	7.62176	0	0	0	0
ms106250	5.15054	3.54809	1.77356	4.09504	0	0	0	0
ms106256	31.8879	48.8467	46.6355	27.092	0	0	0	0
ms106257	0	0	0	0	0	0	221.505	88.3966
ms106262	7.11539	5.72141	1.35523	0.746241	0	0	0	0
ms106304	44.6836	0	0	52.5657	0	0	0	0
ms10632	1.97761	0	0	1.75593	0	0	0	0
ms106342	2.24476	0.756516	1.3922	0	0	0	0	0
ms106364	0	3.40555	0	3.38544	0	0	0	0
ms106440	0	1.18182	0	0	0	0	0	0
ms106508	3.68989	13.0956	7.42856	16.1916	0	0	0	0
ms106577	0.814201	0	0	0	0	0	0	0
ms106585	0	0	0.634069	1.2402	0	0	0	0
ms106593	0	0	1.44691	0	0	0	0	0
ms106608	0	0.709716	0	0	0	0	0	0
ms106638	0.980145	1.75064	0	0	0	0	0	0
ms106754	23.28	41.1011	43.6687	48.6996	0	0	0	0
ms10682	4.1704	4.63466	7.36231	3.59418	0	0	0	0
ms106820	16.5503	25.3412	16.253	11.5771	0	0	0	0
ms106836	5.76415	2.50765	1.75892	0.835473	0	0	0	0
ms106858	1.21264	0.709716	1.4515	0	0	0	0	0
ms106878	0	0	0.886778	0	0	0	0	0
ms106894	0	6.19449	2.39298	5.29115	0	0	0	0
ms106898	0	0	0.634069	0	0	0	0	0
ms106906	8.98905	10.9758	10.851	12.9788	0	0	0	23.3877
ms106924	0	0	0	0	0	0	0	11.6938
ms106935	0	1.04093	0	1.12494	0	0	0	0
ms106958	5.78148	7.75482	5.61345	5.2938	0	0	0	0
ms10697	18.3291	13.812	2.27898	8.6989	0	0	0	15.217
ms106989	10.3357	5.96001	4.03789	6.21851	0	0	0	25.9937
ms107007	25.088	16.4133	13.9835	19.031	0	0	0	36.6779
ms107017	7.12816	3.78307	2.64569	5.69853	0	0	0	15.217
ms107020	11.1499	4.39968	0	5.34585	0	0	388.403	0
ms107021	6.41516	4.39919	3.80292	3.0742	0	0	0	0
ms107024	4.87063	11.6315	8.22764	9.13336	0	0	0	0
ms107025	9.9373	12.0121	12.8471	8.51353	0	0	0	0
ms107080	0	0	0	2.12772	0	0	0	0
ms107084	2.21011	0	0.725748	2.36514	0	0	0	0
ms107120	0	0	2.87608	1.78195	0	0	0	0
ms107125	0.814201	0	2.08098	1.78195	0	0	0	0
ms107134	4.10565	6.09942	3.16575	2.90689	0	0	0	0
ms107151	0	0	0	0.746241	0	0	0	0
ms107165	0	0	0	0	0	0	408.525	0
ms107182	0	72.9282	59.7939	0	0	0	0	23.1498
ms107198	3.19025	2.97976	4.72208	5.50254	0	0	0	0
ms1072	0.814201	0	0	0	0	0	0	0
ms107200	0	0	0	0.720217	0	0	0	0
ms107218	28.8454	26.7662	9.72987	13.1944	0	0	0	38.336
ms107232	45.3811	39.9234	37.913	0	0	0	0	9.8287
ms107271	21.4656	52.0723	39.691	30.5848	0	0	0	84.8734
ms107285	0	1.65442	0.597099	0	0	0	0	0
ms107316	0	1.41894	0	0	0	0	0	0
ms107335	1.22996	2.17644	1.61253	3.50069	0	0	0	0
ms107339	0	0	0	0	0	0	0	35.7916
ms107343	2.35873	0	2.49472	7.95637	0	0	0	0
ms107358	5.63286	2.50667	1.61253	1.15097	0	0	0	0
ms10742	6.11517	8.93927	10.0504	9.63422	0	0	0	0
ms107456	0	0	0.597099	0	0	0	0	0
ms107467	3.57137	0	0	4.30589	0	0	0	0
ms107481	0	0	0.597099	0	0	0	0	0
ms107515	10.7214	8.70067	3.48235	7.51926	0	0	0	0
ms107589	15.3203	1.41943	2.51705	2.5914	0	0	0	0
ms10759	0	69.9024	0	0	0	0	0	33.8956
ms1076	26.3435	33.009	0	35.9922	0	0	161.099	0
ms10761	0	0	69.3384	0	0	0	0	0
ms107655	4.96728	0	0	1.67095	0	0	0	0
ms10768	3.63792	1.41894	0	1.49248	0	0	0	0
ms107686	8.75381	4.3987	6.05869	6.1006	0	0	0	0
ms10771	0	0.709716	0	0	0	0	0	0
ms10772	13.3746	3.54595	9.02733	5.96993	0	0	0	0
ms107724	0	2.78944	0	0	0	0	0	0
ms107727	1.37858	0	0	0	0	0	0	0
ms10773	2.39338	1.13502	0.725748	0	0	0	0	0
ms107731	48.3215	17.6	0	10.0873	0	0	0	0
ms10774	1.21264	0	1.52085	0	0	0	0	0
ms107741	6.63033	4.11527	0	1.75593	0	0	0	0
ms107744	0	3.50014	0	0	0	0	0	0
ms107750	0	1.18182	0	0	0	0	0	0
ms107762	1.37858	0	0	1.12494	0	0	0	0
ms107763	5.18244	1.46673	0	2.00821	0	0	0	0
ms10777	1.21264	0	1.01543	0	0	0	0	0
ms107774	0	0	3.00472	0.720217	0	0	0	0
ms107780	19.839	21.6623	8.41249	20.4805	0	0	0	0
ms10779	9.23887	16.9281	14.488	11.9144	0	0	0	15.217
ms107801	4.70288	2.74264	2.5586	0.835473	0	0	0	0
ms107809	0.99747	3.73676	1.41453	0	0	0	0	0
ms107810	1.41323	6.61931	0	0	0	0	0	0
ms107811	16.305	23.3687	19.6322	18.8584	0	0	0	0
ms107812	0	0	0	0	0	0	0	111.312
ms107813	14.1687	16.4558	3.93157	8.38341	0	0	0	0
ms107814	4.31902	7.65958	0	7.43002	0	0	0	0
ms107815	52.0343	43.5605	10.9149	19.3035	0	0	0	0
ms107816	23.1724	25.9128	14.6399	8.61817	0	0	0	0
ms107824	1.21264	0	0	0	0	0	0	0
ms107830	0.814201	0	0	0	0	0	0	0
ms107862	0	0	0	0	0	0	0	49.1127
ms107866	6.16534	6.66824	8.67288	9.40371	0	0	0	0
ms107875	33.4443	37.6892	36.6904	15.2674	0	0	0	20.6054
ms107910	44.4429	22.1843	5.10803	4.39937	0	0	0	0
ms107954	15.2674	23.7451	17.0283	18.6789	0	0	0	15.217
ms107968	6.24921	2.03243	0	0	0	0	0	0
ms108043	0	0	2.8984	5.03886	0	0	0	0
ms108064	10.9338	30.7938	32.2539	30.0648	0	0	0	31.3512
ms108066	2.77449	0.803808	3.73047	9.36812	0	0	0	0
ms108067	6.94489	5.72404	9.04655	14.6471	0	0	0	0
ms108068	0	0	2.59098	2.01246	0	0	0	0
ms108071	0	0.756516	5.33295	5.55459	0	0	0	0
ms108113	7.24668	2.08186	2.48008	1.15097	0	0	0	10.7459
ms108162	2.17546	0	0	0	0	0	0	0
ms108204	9.43947	2.22324	0	3.33764	0	0	0	9.8287
ms10824	0	0.803808	0	2.53244	0	0	0	0
ms108252	2.542	0	0	0	0	0	0	0
ms108254	1.56185	1.79744	3.6935	1.87118	0	0	0	0
ms108261	2.35873	0	0	0	0	0	0	0
ms108279	0	0	0	0.746241	0	0	0	0
ms108330	0	0	0	0	1055.33	640.352	0	0
ms108375	1.22996	2.83673	0	0.720217	0	0	0	0
ms108392	4.02178	1.56032	0.597099	0	0	0	0	0
ms108462	1.41323	0	0	0	0	0	0	0
ms108497	57.9242	44.3566	10.8107	3.4529	0	0	0	0
ms10852	1.37858	0.709716	2.74743	24.2972	0	0	0	0
ms108545	0	1.04093	1.35523	1.15097	0	0	0	0
ms108547	4.48677	2.55445	2.71505	2.70666	0	0	0	0
ms108609	1.39591	4.68261	2.08098	5.30867	0	0	0	0
ms108637	0.99747	2.17595	1.01543	3.08535	0	0	0	0
ms108641	0.814201	0	0	0	0	0	0	0
ms108642	0	0	0.634069	0	0	0	0	0
ms108812	4.9527	0.709716	1.70421	2.39116	0	0	0	0
ms108855	3.44007	5.1562	2.8984	3.24841	0	0	0	0
ms108892	9.95187	9.50661	7.02339	4.9714	0	0	0	42.0971
ms108904	1.21264	0	0	0	0	0	0	0
ms108910	26.4201	48.1963	43.5426	36.8548	0	0	0	9.8287
ms108940	0.814201	0	0	0	0	0	0	0
ms108950	9.32094	6.62243	3.90924	1.78195	0	0	0	0
ms108952	4.58616	1.84474	1.01543	2.6392	0	0	0	0
ms10898	1.37858	1.08822	2.2466	0.746241	0	0	0	16.1342
ms108998	0	0	0	1.15097	0	0	0	0
ms109008	6.48171	8.98557	4.58028	6.46443	0	0	0	10.7459
ms109101	0.814201	0	0	0	0	0	0	0
ms109122	3.98713	0	0	0	0	0	0	0
ms109129	1.99494	0.803808	0	0	0	0	0	0
ms109140	47.1544	31.7806	26.2181	28.9935	0	0	0	54.7389
ms109141	1.81167	0	0	0	0	0	0	0
ms109153	0	0	0	0.720217	0	0	0	0
ms109155	5.88542	3.40555	0.978458	5.26778	0	0	0	0
ms109157	0	0	0.725748	0	0	0	0	0
ms109162	6.48446	12.0609	3.5517	12.2522	0	0	0	0
ms109198	1.97761	0	0.597099	0.720217	0	0	0	0
ms109199	0	50.4614	60.8231	39.6916	0	0	0	57.0762
ms109227	0	0	0	0	0	0	0	109.623
ms109231	1.61108	0	0.597099	0	0	0	0	0
ms109245	0	0	0	0.746241	0	0	0	0
ms109250	0.99747	0	1.77356	0	0	0	0	0
ms109251	14.7733	14.0918	11.4796	19.8814	0	0	0	0
ms109267	1.21264	0	0	1.55569	0	0	0	0
ms109365	3.58869	6.09991	3.81298	3.68341	0	0	0	0
ms109381	0	2.60125	0	0.835473	0	0	0	0
ms109384	0	1.93883	1.99389	0	0	0	0	0
ms109390	0.980145	0	0	0	0	0	0	0
ms109405	14.3693	6.28859	7.07959	6.91695	0	0	0	35.8224
ms10945	0	0	0	0.746241	0	0	0	0
ms109515	1.21264	0	0	0	0	0	0	0
ms109614	1.97761	0	0	0	0	0	0	0
ms109619	22.5351	19.1528	11.8023	10.0915	0	0	0	9.8287
ms109641	6.03404	3.35826	4.59802	5.3501	0	0	0	15.1862
ms109651	0	0	0	0.720217	0	0	0	0
ms109666	25.2248	13.3375	7.05179	6.48195	0	0	0	38.5431
ms109688	0.814201	0	0	0	0	0	0	0
ms109700	1.57918	0.803808	0.725748	0	0	0	0	0
ms109704	8.07546	6.66874	2.71046	5.49829	0	0	0	0
ms10975	3.57137	3.26368	3.35829	3.60533	0	0	0	0
ms109754	3.20758	1.84474	1.35523	6.1553	0	0	0	0
ms109761	0.814201	1.75064	0	0	0	0	0	0
ms109765	54.8881	63.4591	0	0	0	0	0	15.217
ms109769	9.98652	10.5485	6.30223	3.15918	0	0	0	10.7459
ms109773	9.35559	10.263	8.32849	10.7963	0	0	0	0
ms109780	9.07293	11.3986	0.634069	2.30193	0	0	0	0
ms109791	1.39591	1.98612	1.32285	0	0	0	0	0
ms109807	43.8685	44.8279	0	0	0	0	0	20.6054
ms109809	8.02623	3.40457	1.9893	4.71912	0	0	0	0
ms109815	20.6678	39.9661	31.6714	31.9211	0	0	161.099	55.4182
ms109832	1.37858	0	0	0	0	0	0	0
ms109844	1.77702	0	0	0	0	0	0	0
ms109846	22.2652	11.0689	3.30358	0	0	0	0	0
ms109853	0	1.46673	1.01543	0	0	0	0	0
ms109854	0	0	1.10252	0	0	0	0	0
ms109864	2.14356	2.55445	0	1.55569	0	0	0	0
ms109904	4.23695	8.22955	10.6484	10.4022	0	0	0	9.8287
ms109916	2.02684	0.756516	0	0	0	0	0	0
ms109920	1.39591	0	0	0	0	0	0	0
ms110	30.3142	17.3563	15.6284	14.6609	0	0	0	0
ms110124	1.39591	0	0	0	0	0	0	0
ms110153	0	0	0	1.03571	0	0	0	0
ms110155	1.22996	1.04093	0	0	0	0	0	0
ms110156	4.00445	3.73676	2.15492	3.22238	0	0	0	0
ms11019	0	1.18231	0	0	0	0	0	0
ms110213	0	0	0	4.60811	0	0	0	0
ms110237	38.2229	30.4526	58.3536	30.7319	0	0	0	15.217
ms110243	1.37858	0	0	3.47892	0	0	0	0
ms110456	1.79435	0	3.50556	1.67095	0	0	0	15.1862
ms110478	2.35873	0	0	0	0	0	0	0
ms110499	4.60349	5.203	1.99389	7.04282	0	0	0	0
ms110501	7.07799	3.07335	2.08556	2.41719	0	0	0	0
ms110508	19.4634	18.7718	7.91078	3.65738	0	0	0	51.895
ms110510	6.08327	7.99457	9.44019	6.33376	0	0	0	16.1342
ms110521	0	0.709716	0	0	0	0	0	0
ms110523	1.99494	0	0	0	0	0	0	0
ms110537	3.62059	0	0	0	0	0	0	0
ms110599	3.98713	2.41142	2.79357	4.39937	0	0	0	0
ms110616	0	1.08822	0	0	0	0	0	0
ms110617	1.96029	0	0.941489	0	0	0	0	0
ms110637	11.3824	20.1519	10.2307	8.43121	0	0	0	0
ms110662	9.42034	13.9983	1.77814	0	0	0	0	0
ms110684	21.5076	29.5993	24.5391	17.793	0	0	0	0
ms110685	5.78148	0	0.634069	12.4014	0	0	0	0
ms110698	0	0	0	9.37928	0	0	0	0
ms110699	0	0.803808	1.64491	2.27591	0	0	0	0
ms110705	41.0985	46.7825	36.4675	50.2553	0	0	0	27.828
ms110715	1.64573	0	1.99389	5.14987	0	0	0	0
ms110717	2.84104	1.93883	0	0	0	0	0	0
ms110718	23.1423	22.7974	30.1231	10.6136	0	0	0	0
ms110725	0	0	0	0.746241	0	0	0	0
ms110747	0	0	0	30.137	0	0	0	0
ms110761	0.980145	0	0	0	0	0	0	0
ms110768	1.37858	3.73775	0.849809	0	0	0	0	0
ms110794	0	0.756516	0.634069	0	0	0	0	0
ms110815	0	0	0	0.720217	0	0	0	0
ms110856	1.81167	4.68146	1.28588	1.12494	0	0	0	0
ms110862	49.4476	63.3283	56.3345	39.2194	0	0	0	31.3512
ms110869	0	1.56082	0	0	0	0	0	0
ms110903	3.1556	1.51303	1.73659	0	0	0	0	0
ms110942	2.60855	4.58688	0	0	0	0	0	0
ms110952	3.57412	4.16322	1.48847	3.02215	0	0	0	0
ms110972	1.21264	0.756516	0	0	0	0	0	0
ms11105	0	0	0	0.720217	0	0	0	0
ms111054	0	0	1.35982	0	0	0	0	0
ms111120	6.49903	11.4491	25.115	38.3218	0	0	0	11.6938
ms111124	4.33634	2.17595	1.86065	3.62711	0	0	0	0
ms111126	0	1.89154	0	1.15097	0	0	0	0
ms111128	0.980145	0	0	0	0	0	0	0
ms111131	0	57.8824	47.6092	36.2743	0	0	0	130.732
ms111133	40.8633	36.6509	38.1028	29.0923	0	0	0	60.8373
ms111137	6.08327	6.38432	8.01102	2.86971	0	0	0	16.1342
ms11118	0	0.709716	0	1.67095	0	0	0	0
ms111268	2.59122	2.45822	0	0	0	0	0	0
ms11129	1.37858	4.06847	0.886778	2.18667	0	0	0	0
ms111293	2.77449	0	2.62337	2.93292	0	0	0	0
ms111302	1.41323	0	0	0	0	0	0	0
ms111309	8.60519	8.13546	10.2723	8.57249	0	0	0	0
ms111390	1.37858	0	0	0	0	0	0	0
ms111512	0	0	0	1.52966	0	0	0	0
ms111532	3.57137	3.97389	2.96776	3.0179	0	0	0	0
ms111554	0.980145	0	0	0	0	0	0	0
ms11158	7.54392	2.97926	0	2.55847	0	0	0	0
ms111586	0	0	0	0	0	0	710.601	0
ms111640	0	1.56032	0	1.06173	0	0	0	0
ms111733	8.69456	13.1424	19.7186	14.8861	0	0	0	0
ms11179	2.62587	1.46623	1.89762	1.06173	0	0	0	0
ms11185	18.9136	21.9439	19.7473	17.5343	0	0	0	16.1342
ms111864	32.7332	70.4786	17.5055	17.4292	0	0	0	31.382
ms111875	4.65271	6.71553	11.4573	25.6851	0	0	0	0
ms111940	1.56185	0	0	0	0	0	0	0
ms111942	0.980145	0	0	0	0	0	0	0
ms111948	0	0.709716	0	0	0	0	0	0
ms112009	0.99747	0	0	0	0	0	0	0
ms112030	9.97195	8.74845	0	1.12494	0	0	0	0
ms112195	58.8633	63.7884	51.3603	40.6726	0	0	0	21.5225
ms112206	5.85077	0	0	0	0	0	0	0
ms112216	0	0.709716	1.01543	1.55569	0	0	0	0
ms112218	2.21011	2.50716	0	0	0	0	0	0
ms112225	1.21264	0	0	60.0935	0	0	0	0
ms112301	0	0.756516	0	0	0	0	0	0
ms112302	0	0	0	0	0	0	0	25.9629
ms112362	35.3891	34.9564	42.7605	51.1832	0	0	0	51.1849
ms112367	0	0	0.886778	0	0	0	0	0
ms112376	0	1.41894	0	0	0	0	0	0
ms112381	1.22996	1.08773	1.01543	0	0	0	0	0
ms112415	0	2.93296	5.79681	1.37723	0	0	0	0
ms112442	0	0	0	0.746241	0	0	0	0
ms112449	11.7663	15.087	10.4186	12.2819	0	0	0	60.1889
ms112499	2.62587	1.46623	2.39298	2.10169	0	0	0	11.6938
ms112502	0	1.37214	0	2.12772	0	0	0	0
ms112510	0	2.27004	0	5.35701	0	0	0	0
ms112513	12.7291	5.72239	6.13351	14.8993	0	0	0	0
ms112568	30.3608	30.9791	14.8055	17.2948	0	0	0	0
ms112588	1.79435	2.27004	0	0	0	0	0	0
ms112589	2.55932	0	0	0	0	0	0	0
ms112598	13.5451	9.64948	0	1.98219	0	0	0	0
ms112609	0	0	1.95233	1.37723	0	0	0	0
ms112624	20.2849	7.71065	9.91498	8.33772	0	0	0	0
ms112634	20.656	13.4762	1.39679	3.26382	0	0	0	32.2684
ms112659	0	1.89154	0	0	0	0	0	0
ms112661	1.81167	1.84424	2.51705	4.65591	0	0	0	0
ms112666	1.41323	3.73413	0	2.03849	0	0	0	0
ms112667	0	0	0	0	0	0	0	57.4596
ms112668	0	0	0	0	0	0	0	119.625
ms112675	30.3608	30.9791	14.8055	17.2948	0	0	0	0
ms112731	22.1513	10.6904	5.4255	6.30349	0	0	0	0
ms112789	0	0	0	1.12494	0	0	0	0
ms112790	0	0	1.60794	0	0	0	0	0
ms112811	4.78401	5.62781	2.54086	3.60533	0	0	0	15.1862
ms112823	1.37858	1.13502	1.13949	0.720217	0	0	0	21.5225
ms112826	0	0	0	2.03849	0	0	0	0
ms112851	0	0.803808	1.91995	0.746241	0	0	0	0
ms112857	2.80914	1.84474	1.35523	3.04392	0	0	0	22.4397
ms112878	0.99747	0	0	0	0	0	0	0
ms112954	6.49723	5.48692	1.10711	1.67095	0	0	0	0
ms112956	0	0.756516	0	0	0	0	0	0
ms112996	0	0.709716	3.41388	1.69272	0	0	0	0
ms113006	28.1133	31.505	53.4196	39.3734	0	0	0	0
ms113012	24.7771	26.0125	17.09	10.7549	0	0	0	25.9937
ms113032	2.39338	1.93883	1.95692	1.55569	0	0	0	0
ms113058	5.23442	10.3582	0	3.24416	0	0	0	0
ms11312	0	0	2.40763	0	0	0	0	0
ms113181	23.7815	13.2875	1.70421	0	0	0	0	0
ms113182	1.21264	0	0	0	0	0	0	0
ms113183	4.0391	0	0.597099	0	0	0	0	0
ms113195	5.76871	1.13502	0	0	0	0	0	0
ms11320	3.37077	0	0	0	0	0	0	0
ms113213	0	1.08773	0	0	0	0	0	0
ms113231	2.4426	0	0.597099	0.835473	0	0	0	0
ms113242	0	0	0.597099	0	0	0	0	0
ms113253	5.58088	4.20887	7.88696	17.5184	0	0	0	0
ms113262	6.7443	1.84474	17.3945	6.45964	0	0	0	0
ms113268	2.21011	0.709716	0	0	0	0	0	0
ms113270	4.02178	0	0	0	0	0	0	0
ms113273	40.6117	70.2645	0	0	426.846	0	166.898	16.1342
ms113296	0	0	0	3.5639	0	0	0	0
ms113321	0	0	0	0	0	0	342.319	0
ms113345	1.22996	1.08773	0	1.03571	0	0	0	0
ms113374	0.980145	0	0	0	0	0	0	0
ms113405	33.6394	21.4723	9.15051	9.49294	0	0	0	0
ms113447	4.20505	1.89203	0	2.55847	0	0	0	0
ms11346	0.814201	0	0	0	0	0	0	0
ms113585	0	1.75064	0	0.835473	0	0	0	0
ms113590	1.77702	0.756516	0	0	0	0	0	0
ms11363	47.5237	33.631	22.8269	27.6168	0	0	0	0
ms113631	52.4965	34.4352	41.4918	50.3817	0	0	0	0
ms113632	3.52214	0.756516	1.23117	2.32796	0	0	0	0
ms113656	0	0	0	1.15097	0	0	0	0
ms113678	19.9703	20.0092	5.35615	15.235	0	0	0	15.1862
ms113679	0	0	1.86065	0	0	0	0	0
ms113691	1.39591	0	0	0	0	0	0	0
ms1137	26.3435	33.6714	17.7631	35.9922	0	0	161.099	0
ms113755	2.6432	0	0	1.06173	0	0	0	0
ms113760	0	0	0	0	0	0	992.513	0
ms113764	19.6713	30.6431	17.7014	19.3927	0	0	0	0
ms113765	5.03382	3.45235	0	0	0	0	0	0
ms113773	5.38579	2.97976	2.51705	2.01246	0	0	0	0
ms113774	0	0	0	0	0	0	0	42.0971
ms113778	0	45.5933	41.4457	35.7591	0	0	166.898	94.8784
ms113779	1.77702	1.98612	1.39679	1.2402	0	0	0	0
ms113782	5.46691	3.02656	3.81756	1.37723	0	0	0	16.1342
ms113792	0	0	0	1.64492	0	0	0	0
ms113807	53.3983	63.147	41.2403	51.0339	0	0	0	0
ms113811	13.3108	19.9115	14.5861	22.1557	0	0	0	0
ms113827	0	0	0.725748	0	0	0	0	0
ms113835	1.77702	1.93932	0	0	0	0	0	0
ms113849	0.980145	0	0	0	0	0	0	0
ms11389	0	0	0	63.6175	0	0	0	0
ms113917	37.4852	52.075	35.8588	30.2624	0	0	0	33.2164
ms113925	2.22743	4.72728	1.66724	0	0	0	0	0
ms113947	0	0	0	2.07567	0	0	0	0
ms113950	0.980145	0	0	0	0	0	0	0
ms113968	1.39591	0	0	0	0	0	0	0
ms113969	2.5739	4.91957	0	3.08535	0	0	0	0
ms114028	4.07375	0	2.40763	2.12347	0	0	0	0
ms11403	4.45487	5.2025	3.54253	2.5914	0	0	0	0
ms11405	41.9082	51.2097	60.334	35.4393	0	0	0	45.5895
ms114051	0.980145	2.27004	1.3922	3.1374	0	0	0	0
ms11406	2.17546	0	1.52085	0	0	0	0	0
ms114066	0	0	0	1.06173	0	0	207.183	28.5381
ms114082	0	0	0	7.6106	0	0	0	0
ms114098	6.46438	7.75597	4.17113	4.06211	0	0	0	0
ms114101	0	0.756516	0	0	0	0	0	0
ms11415	25.6406	18.7759	12.1776	16.7992	0	0	0	0
ms11420	0.814201	0	0.634069	0.746241	0	0	0	0
ms114221	0	0	0	0.835473	0	0	0	0
ms114233	2.22743	0	0	0	0	0	0	0
ms11424	5.49976	8.60658	16.5507	11.3832	0	0	0	0
ms11425	2.62587	0	0	0	0	0	0	0
ms11426	0	1.18182	0	0	0	0	0	0
ms11427	57.4164	68.7639	65.6139	58.2541	0	0	0	42.1279
ms11437	1.21264	0	0	0	0	0	0	0
ms114440	1.6284	1.84474	1.90221	2.24988	0	0	0	0
ms114441	0	0	2.37066	0	0	0	0	0
ms11448	48.6899	56.1303	60.3671	50.472	0	0	0	23.3877
ms114504	1.79435	4.06748	2.45775	1.80798	0	0	0	0
ms114507	2.60855	0	0.597099	0	0	0	0	0
ms11451	0	0	0.597099	0	0	0	0	0
ms114567	16.6196	16.8393	4.31901	4.37335	0	0	0	0
ms114578	14.456	18.0194	6.71199	3.44864	0	0	0	0
ms114579	34.0497	61.3027	14.3881	21.3399	0	0	0	17.0514
ms114580	60.9093	0	37.9127	42.4954	0	0	0	25.9629
ms114613	0	0	0	0	0	640.352	322.197	0
ms114614	0	0	0	0	0	0	0	15.1862
ms114662	13.825	4.91809	3.27517	1.49248	0	0	0	0
ms114686	2.542	2.93246	1.23117	2.74384	0	0	0	0
ms114713	6.82817	13.3375	12.72	5.72455	0	0	0	40.2628
ms114743	6.39508	11.6831	4.34531	6.85374	0	0	0	49.0819
ms114777	8.0764	7.80491	0	2.74384	0	0	0	0
ms114814	2.39338	0	1.70421	0.835473	0	0	0	0
ms114849	0	1.37214	0	0	0	0	0	0
ms114907	0	1.04093	0	0	0	0	0	0
ms114930	6.35041	3.92446	7.66663	5.64382	0	0	0	0
ms114954	2.22743	1.37214	2.35602	3.25266	0	0	0	18.7094
ms115041	19.1762	8.75043	1.70421	2.10169	0	0	0	27.8588
ms115091	0	0	0	3.79441	0	0	0	0
ms115092	0	2.17595	0	0	0	0	0	0
ms11512	4.78401	5.25128	1.86065	4.71487	0	0	0	0
ms115137	0.980145	0.709716	0	0	0	0	0	0
ms115156	21.2869	17.4521	17.147	32.9802	0	0	0	0
ms115175	0	1.46623	1.39679	0.720217	0	0	0	0
ms11518	38.8766	12.7222	4.25363	14.0208	0	0	0	0
ms115197	0	0	0	3.73546	0	0	0	0
ms115201	0	0	3.37691	5.98109	0	0	0	0
ms115229	0	0	0	0.835473	0	0	0	0
ms115257	0	0	0.634069	0	0	0	0	0
ms115300	20.5493	13.0082	14.7972	18.511	0	0	0	27.828
ms11554	3.23948	3.31097	2.39298	8.95969	0	0	0	0
ms115588	11.2466	31.0239	26.7558	24.5771	0	0	0	15.1862
ms115636	0	0	9.06342	12.5517	0	0	0	0
ms115714	0	0.756516	0	0	0	0	0	0
ms115716	1.37858	1.18182	0	0	0	0	0	0
ms115721	12.162	13.7628	4.31901	5.60293	0	0	0	0
ms115737	0	0.756516	0	5.7766	0	0	0	9.8287
ms115805	0.814201	1.18231	0	1.15097	0	0	0	0
ms115836	5.43226	0	0	0	0	0	0	0
ms115849	3.20758	0	0	0	0	0	0	0
ms115909	0	0	0	0	0	0	0	16.1342
ms115918	4.2023	0	0	0	0	0	0	0
ms115919	18.9236	6.71751	4.10266	3.99465	0	0	0	0
ms115947	1.96029	0	0	0	0	0	0	0
ms115995	2.80914	0	0.849809	6.75335	0	724.767	0	9.8287
ms116017	0.99747	0	0	0.720217	0	0	0	0
ms116039	0.980145	0	0.634069	2.68063	0	0	0	0
ms116052	8.52587	0.803808	0	0	0	0	0	0
ms116090	13.5105	14.7075	11.9988	6.27056	0	0	0	0
ms116091	4.47219	7.85006	1.41453	0	0	0	0	0
ms11610	3.85584	1.08773	0	1.89721	0	0	0	0
ms116112	0	0.756516	2.04401	1.80798	0	0	0	0
ms116187	50.3894	36.2228	36.4956	32.3094	0	0	0	9.8287
ms11619	2.4426	0.756516	0	0	0	0	0	0
ms116192	5.36571	2.22275	0	12.1672	0	0	0	9.8287
ms116199	25.6925	41.2941	35.9984	47.1874	0	0	0	0
ms116203	0	0	0	0	0	0	0	128.866
ms116215	2.19278	0	0	0	0	0	0	0
ms116219	4.02178	4.39656	4.99861	4.25119	0	0	0	19.6574
ms116232	0	0.756516	0	0	0	0	0	0
ms116282	13.3126	10.7852	9.02274	9.46266	0	0	0	0
ms116293	0.980145	0.709716	0	0	0	0	0	0
ms116299	39.9351	40.5806	47.7955	53.8888	0	0	0	19.6574
ms116311	2.77449	0.709716	1.48388	3.65313	0	0	0	0
ms116315	8.95896	3.97389	4.95246	5.58327	0	0	0	0
ms116328	0	0	52.7928	28.7109	0	0	0	0
ms116333	7.4272	3.45186	1.90221	2.65461	0	0	0	0
ms116336	0	0	0	3.47892	0	0	0	0
ms116341	28.9749	3.40555	3.34453	4.84128	0	0	0	80.4947
ms116377	1.37858	0	0	0	0	0	0	0
ms116380	5.28364	4.82285	1.44691	0.720217	0	0	0	11.6938
ms116381	16.0178	16.6475	28.1421	23.4782	0	0	0	17.0514
ms116387	2.55932	1.18182	1.1942	0	0	0	0	0
ms116388	21.5869	22.0838	10.6728	19.0576	0	0	0	25.9321
ms116390	1.21264	0	0	2.16065	0	0	0	0
ms116395	2.04416	3.26368	3.34911	2.43896	0	0	0	0
ms116400	2.21011	1.04093	0.597099	2.84794	0	0	0	0
ms116401	2.85837	2.27053	2.51705	2.39116	0	0	0	27.5901
ms11642	0	0	0.941489	0	0	0	0	0
ms116427	0.99747	0	0	0	0	0	0	0
ms116432	47.5293	34.4892	27.7105	2.65461	0	0	0	0
ms116452	0.814201	1.51303	0.634069	0	0	0	0	0
ms116453	1.39591	0	0	0	0	0	0	0
ms116456	0.814201	0	0	0	0	0	0	0
ms116457	0.980145	0	0	0	0	0	0	0
ms116458	7.67702	6.62128	9.54502	8.88533	0	0	0	0
ms116477	10.3184	7.47304	8.83938	39.2157	0	0	0	10.7459
ms116483	2.5739	0.756516	2.59557	1.64492	0	0	0	0
ms116514	0	74.3827	0	0	0	0	0	20.6054
ms116547	3.05896	6.57251	2.12253	11.2207	0	0	0	0
ms116558	0.99747	1.60712	0	0	0	0	0	0
ms116591	0	0	0	0.746241	0	0	0	0
ms116609	1.22996	0	0.978458	3.77955	0	0	0	0
ms116660	0.980145	0	0	0	0	0	0	0
ms116690	3.2249	2.69485	1.01543	0	0	0	0	0
ms11695	0.814201	0	0	0	0	0	0	0
ms11696	4.76943	3.35826	0	0	0	0	0	0
ms117005	0	0	0	5.50891	0	0	0	0
ms11703	9.70661	14.7999	9.86621	11.4921	0	0	0	0
ms117031	2.02684	2.69584	4.89775	7.69983	0	0	0	0
ms117034	3.42275	0.803808	0	1.98644	0	0	0	49.3506
ms117039	13.1622	15.4612	7.1627	9.78029	0	0	0	0
ms11704	3.58869	2.50765	0	1.64492	0	0	0	10.7459
ms117050	5.61828	3.8793	3.87686	6.4793	0	0	0	0
ms117053	0	0	0.597099	0	0	0	0	0
ms117080	0	0	0	1.12494	0	0	0	0
ms117081	0	0	0	1.12494	0	0	0	0
ms117111	1.21264	0	0	0	0	0	0	0
ms117119	1.81167	0	0	0.720217	0	0	0	0
ms117120	0	1.18182	2.42995	0	0	0	0	0
ms11716	11.0041	14.4257	8.33855	20.0673	0	0	0	0
ms117164	0	0	1.39679	0	0	0	0	0
ms117169	0	1.18231	0.849809	0	0	0	0	0
ms117171	0	0	0	60.3999	0	0	0	0
ms117180	0	1.46673	0	1.03571	0	0	0	0
ms117185	26.1557	8.13546	0	4.93847	0	0	0	0
ms117194	0	0	0	1.17699	0	0	0	0
ms117201	1.6284	0	0	0	0	0	0	0
ms117237	1.22996	0	0	0	0	0	0	0
ms117245	11.934	6.71389	4.42384	5.87699	0	0	0	0
ms117297	11.934	6.71389	4.42384	5.87699	0	0	0	0
ms117312	0.814201	0	0	0	0	0	0	0
ms117325	5.70216	2.98025	2.1595	2.9701	0	0	0	0
ms11733	7.08074	7.85105	0	0	0	0	0	0
ms117334	24.9576	19.349	5.71977	9.49294	0	0	0	0
ms117361	2.98966	1.75064	2.59098	3.4529	0	0	0	0
ms117362	0	1.13502	1.10711	0	0	0	0	0
ms117383	45.2644	36.8959	20.2967	22.4977	0	0	0	0
ms117495	6.77895	6.43326	2.11795	3.74236	0	0	0	0
ms117496	0.99747	0	0	0	0	0	0	0
ms11750	0	0	68.468	52.8972	0	0	0	25.0457
ms117512	0.814201	0	0	0	0	0	0	0
ms117525	2.97508	2.36462	0	0	0	0	0	0
ms117542	0	1.22911	0	0	0	0	0	0
ms117557	0	1.98563	2.08556	0	0	0	0	0
ms117604	0	0	0	0	0	0	0	119.099
ms117619	3.40542	0	0	0	0	0	0	0
ms117627	5.05115	7.33001	9.09209	29.8598	0	0	0	0
ms117641	13.0291	10.0723	6.38076	3.94685	0	0	0	0
ms117643	0	0	0	49.6774	0	0	0	37.6567
ms117644	1.56185	0	0.597099	2.76986	0	0	0	0
ms117652	1.61108	0	0	0	0	0	0	0
ms117661	1.39591	2.60224	1.69962	1.78195	0	0	0	0
ms117717	0.814201	0	0	0	0	0	0	0
ms11773	0	0.803808	0	0	0	0	0	0
ms117784	17.597	22.0401	9.91869	18.8334	0	0	161.099	0
ms117884	10.8846	26.1546	69.1318	0	0	0	0	0
ms117887	0	0	0	2.2127	0	0	0	0
ms117893	18.8662	18.3444	20.8633	10.4633	0	0	0	0
ms117901	0	0	0	2.18667	0	0	0	0
ms117909	8.9225	6.6666	14.3594	22.6858	0	0	0	0
ms117915	0	1.65442	2.12253	0	0	0	0	0
ms117921	1.6284	0	5.43009	12.3	0	0	0	0
ms117949	12.3799	23.6448	32.3616	26.8121	0	0	0	0
ms117966	3.60602	1.51352	1.13949	0	0	0	0	0
ms117999	2.22743	0	0	0	0	0	166.898	20.5746
ms118000	15.8692	28.519	29.4638	13.1025	0	0	0	20.6054
ms118021	0	0	0	0	0	0	348.118	0
ms118025	25.5594	13.3386	6.40706	8.72067	0	0	0	63.3201
ms118085	50.5717	49.7975	17.7925	19.2913	0	0	0	136.151
ms118088	1.6284	0	0.597099	0	0	0	0	0
ms118111	0	0	0	0	0	0	0	25.9629
ms118126	63.8853	0	60.991	63.7705	0	0	0	50.0298
ms118129	0	1.41894	0.597099	0	0	0	0	0
ms118130	0	0	0	0.746241	0	0	0	0
ms118131	0.980145	0	0	0.720217	0	0	0	0
ms118137	21.8841	20.4309	10.4364	8.72493	0	0	0	0
ms118138	0	0	0	0.746241	0	0	0	0
ms118141	0	0	0.886778	0	0	0	0	0
ms118166	0	0	0	5.2306	0	0	0	162.969
ms118198	0	0.756516	0	10.5807	0	0	207.183	0
ms118298	0	55.6636	20.0006	40.4893	0	0	0	0
ms11830	25.3624	23.9799	14.0666	21.0945	0	0	0	0
ms118326	2.72527	0	0	0	0	0	0	0
ms118331	11.2311	0	0	0	0	0	0	0
ms118338	2.62587	1.56032	0	2.38691	0	0	0	0
ms118339	0	1.56082	1.73659	0	0	0	0	15.1862
ms118342	1.41323	0	0	0	0	0	0	0
ms118353	15.6021	18.491	30.4455	31.3459	0	0	0	50.947
ms118370	0	0	0.978458	2.2127	0	0	0	0
ms118385	15.6021	19.6733	31.9709	32.1553	0	0	0	57.2525
ms118397	0.814201	0	0	0	0	0	0	0
ms118520	8.65717	1.93833	0	1.17699	0	0	0	0
ms118598	0	0	0	0.746241	0	0	0	0
ms118669	0	0	0	3.27018	0	0	0	0
ms118682	4.40289	5.44012	3.88691	8.914	0	0	0	0
ms118686	14.7067	12.2965	12.2601	11.8538	0	0	0	20.5746
ms118696	0	0	45.9853	53.1606	0	0	221.505	0
ms118755	0	1.56032	0	0	0	0	0	0
ms118773	18.3765	17.5473	7.79069	9.07069	0	0	0	11.6938
ms118777	1.99494	0	0	0.720217	0	0	0	0
ms118781	1.21264	0	1.60794	0	0	0	0	0
ms118802	13.3774	14.0035	5.98563	8.55708	0	0	0	0
ms118848	2.21011	1.70335	0	0	0	0	0	0
ms118864	0	1.04093	0	0	0	0	0	0
ms118938	2.98966	0	0	0	0	0	0	0
ms118945	2.97234	3.68997	0	0	0	0	0	0
ms118989	12.9616	9.08279	1.35523	3.06995	0	0	0	0
ms119059	0	1.13502	0	0	0	0	0	0
ms11907	0	0	3.26661	2.65461	0	0	0	0
ms119111	1.39591	0	0	0	0	0	0	0
ms119123	0	0	0	0	0	0	0	30.4033
ms119159	18.9364	37.4621	10.4385	11.7258	0	0	0	0
ms119160	2.35873	1.18231	1.48388	0	0	0	0	0
ms119177	3.00698	1.51303	5.92546	5.34585	0	0	0	0
ms119179	0	0	1.48388	2.33911	0	0	0	0
ms119182	25.7764	32.964	19.5044	25.0127	0	0	0	60.0964
ms11919	2.00952	0	0	0	0	0	0	0
ms119199	7.46185	16.9785	7.07959	11.7582	0	0	0	10.7459
ms1192	3.23948	9.36556	10.4942	13.2518	0	0	0	0
ms11920	5.03382	0	8.19438	7.13205	0	0	0	0
ms119216	0	1.56032	0.634069	0	0	0	0	0
ms119228	7.40988	5.25144	3.63879	2.68063	0	0	0	0
ms119247	6.08327	5.10841	4.83299	9.12965	0	0	0	0
ms119249	2.80914	6.71553	10.139	4.65591	0	0	0	15.217
ms119250	1.79435	0	0	1.17699	0	0	0	0
ms119252	0	3.87815	0.597099	1.78195	0	0	0	0
ms119271	1.79435	2.88616	0	0	0	0	0	0
ms119283	2.97234	4.30247	2.73279	2.95894	0	0	0	0
ms1193	15.7534	26.013	16.5189	11.4831	0	0	0	24.0669
ms119307	41.8407	35.1434	42.8168	37.0099	0	0	0	46.5066
ms119332	1.77702	0	3.6342	8.95119	0	0	0	0
ms119340	39.5258	45.0681	45.7248	39.5896	0	0	161.099	0
ms119351	0.814201	1.04093	0	0	0	0	0	0
ms119385	6.46438	7.14232	3.88691	4.69309	0	0	0	0
ms11939	2.57665	3.02705	1.86524	2.93292	0	0	0	17.9993
ms119405	64.5755	40.6338	13.9214	20.0497	0	0	0	0
ms119406	1.37858	0.756516	0	0	0	0	0	0
ms119413	22.1658	19.4862	16.4174	19.7868	0	0	0	15.1862
ms119416	0.980145	0	0	0	0	0	0	0
ms119429	3.19025	5.01432	0	0	0	0	0	0
ms11943	8.42467	8.98508	7.18901	5.2391	0	0	0	0
ms11944	0	0	0	5.04152	0	0	0	0
ms11945	0	0	8.09899	10.9387	0	0	0	24.0669
ms11949	0	9.41285	7.53886	0	0	2005.47	0	0
ms119499	2.40795	3.45285	1.39679	1.37723	0	0	0	0
ms119500	1.37858	0	0	0	0	0	0	0
ms119514	48.1282	29.5187	10.3826	24.7736	0	0	0	0
ms119534	37.8363	12.3453	6.18822	4.37335	0	0	0	55.449
ms119615	0.980145	0	0	0	0	0	0	0
ms1197	0	0	0.725748	0	0	0	0	0
ms119719	8.17666	5.43847	2.80672	1.78195	0	0	0	0
ms11972	11.449	7.09404	3.91842	5.20882	0	0	0	0
ms11976	1.81167	0.756516	0	0	0	0	0	0
ms119763	0	0	2.80672	1.78195	0	0	0	0
ms119766	0	0	0	0	1055.32	0	0	33.2164
ms119770	1.96029	0	0	0	0	0	0	0
ms119775	0	50.6642	51.5639	50.9064	0	0	0	0
ms119804	0	1.46623	4.20351	1.46646	0	0	0	17.0514
ms119824	0	0	0.886778	5.27203	0	0	0	9.8287
ms11984	1.81167	0.756516	0	0	0	0	0	0
ms119883	0.814201	0	0	2.7024	0	0	0	0
ms119886	1.22996	0	0	0.835473	0	0	0	0
ms119909	4.55426	4.06699	13.9774	7.81509	0	0	0	0
ms119910	0	68.7635	36.8871	36.9313	0	0	0	0
ms119912	0	0	55.4521	51.274	0	0	0	25.0149
ms119914	17.7629	22.4633	12.3716	7.77845	0	0	0	0
ms119922	5.73225	3.16958	6.52802	4.83012	0	0	0	0
ms119930	2.79182	1.75064	0	0	0	0	0	0
ms119932	27.1532	29.3718	17.7965	14.3576	0	0	0	0
ms119936	0	71.0742	47.7664	24.4146	0	0	0	19.6574
ms119937	0.980145	0	0	0.720217	0	0	0	0
ms11994	0	0	0	1.55569	0	0	0	0
ms119940	43.2868	50.0851	65.381	52.0553	0	0	0	40.2628
ms120021	3.1237	1.84474	0	1.26622	0	0	0	0
ms12003	0	0	0	2.39116	0	0	0	0
ms120062	6.33309	5.62879	2.24201	2.61742	0	0	0	0
ms1202	15.4343	44.7878	28.7643	26.2428	0	0	0	0
ms1203	0	0.756516	0	0	0	0	0	0
ms120315	1.77702	1.46623	5.64124	5.47863	0	0	0	0
ms120324	7.46185	6.95052	1.99389	4.40363	0	0	0	0
ms120364	1.96029	0	0	0	0	0	0	0
ms120368	1.81167	1.79744	3.22046	4.60386	0	0	0	0
ms120369	13.2142	12.6757	63.264	0	0	0	0	0
ms120379	5.71948	0.709716	2.96776	1.06173	0	0	0	0
ms120394	1.39591	0	0	0	0	0	0	0
ms120440	12.5002	7.94448	9.82924	11.2765	0	0	0	55.1495
ms120486	2.21011	1.56032	0	0.720217	0	0	0	0
ms120491	0.814201	0	0	0	0	0	0	0
ms120494	2.21011	1.56032	0	0.720217	0	0	0	0
ms120501	7.79374	10.9223	15.3287	7.3477	0	0	0	0
ms120502	28.467	43.604	57.5496	39.9901	0	0	0	37.6567
ms120503	2.79182	5.91271	2.33827	1.69272	0	0	0	0
ms120504	41.1113	47.7681	42.392	42.0833	0	0	0	46.5066
ms120506	30.5896	19.2019	5.28221	18.1201	0	0	221.505	68.9771
ms120519	11.8502	7.56713	7.77842	3.5639	0	0	0	0
ms120546	0.814201	1.18182	2.26434	8.59851	0	0	0	0
ms120572	0	1.93833	0	0	0	0	0	0
ms120629	0	1.13502	0	0	0	0	0	0
ms120630	26.3043	16.312	16.3496	41.9595	0	0	0	26.8801
ms120647	0.814201	0	0	0	0	0	0	0
ms120692	4.75211	0	2.62795	3.56815	0	0	0	0
ms120758	5.93284	0.709716	1.07014	2.70666	0	0	0	0
ms120762	0	0	1.1942	2.12347	0	0	0	0
ms120778	0	0	2.62795	4.28837	0	0	0	0
ms120875	0	1.60762	0	0	0	0	0	0
ms120907	0	0	0	0	0	0	0	152.223
ms120937	36.8917	48.1052	30.4317	49.5919	0	0	0	0
ms120964	8.442	12.8207	9.62901	12.3712	0	0	0	0
ms120997	13.5378	14.4704	16.2748	17.9613	0	0	0	0
ms121007	51.5154	0	51.917	0	0	0	0	0
ms121032	3.30878	2.31684	2.48466	2.44321	0	0	0	0
ms121057	2.87569	1.08822	0	0	0	0	0	23.3877
ms121072	40.2497	36.9374	34.4016	36.876	0	0	0	58.2929
ms121073	13.2953	6.81324	12.6967	6.1553	0	0	0	0
ms1212	6.73153	10.1206	11.2825	7.6191	0	0	0	0
ms121221	0	0.709716	0	0	0	0	0	0
ms121222	12.9096	10.5464	9.71982	6.66837	0	0	0	9.8287
ms121257	5.78148	3.87864	3.16117	0	0	0	0	0
ms121309	0	0	0	2.65461	0	0	0	0
ms121311	0	0	0	11.6058	0	0	0	0
ms121313	1.21264	0	0	0	0	0	0	0
ms121339	4.83598	1.04093	0	3.6202	0	0	0	0
ms121344	0	0.756516	0	0	0	0	0	0
ms121356	1.77702	0	0	0	0	0	0	0
ms121362	0.99747	1.70335	3.16117	3.60108	0	0	0	0
ms121379	20.7024	22.5122	25.2468	19.7624	0	0	480.572	105.655
ms121405	0	0	47.8484	32.3136	0	0	0	0
ms121407	0	67.0194	12.1506	24.8257	0	0	0	104.769
ms121443	0	0	1.10252	0	0	0	0	0
ms121444	0	2.79157	0	0	0	0	0	0
ms121457	14.3274	10.213	2.35602	1.60774	0	0	0	11.6938
ms121489	10.6001	18.5892	11.6089	6.85374	0	0	0	0
ms121497	1.37858	0	0.978458	0	0	0	0	0
ms121498	0	1.37214	0	0	0	0	0	0
ms121506	0	1.13502	0	0	0	0	0	0
ms121539	11.449	14.5661	9.82614	6.85374	0	0	0	0
ms121566	1.61108	0	0	0	0	0	0	0
ms121583	39.7455	28.0973	52.7328	0	0	0	0	21.4917
ms121599	4.28712	0	0	0	0	0	0	0
ms121609	0	0	1.73659	0	0	0	0	0
ms121741	0	0.709716	0	0	0	0	0	0
ms121797	3.52214	2.31684	0.849809	0	0	0	0	0
ms121954	0	0	2.20504	0	0	0	0	0
ms121978	0	0	0	0	0	640.352	0	114.659
ms122004	0	0.756516	0	0.746241	0	0	0	0
ms122053	0	0	0	0	0	0	0	44.6723
ms122108	2.4426	8.08603	2.81131	7.74817	0	0	0	0
ms122112	2.60855	3.97389	8.0434	21.1301	0	0	0	0
ms122125	14.2107	10.4034	8.43569	17.4907	0	0	0	0
ms122128	1.56185	0	0	0	0	0	0	0
ms122131	29.1162	18.7786	3.40382	14.8144	0	0	0	0
ms122136	0	0	0	0	0	0	0	88.6653
ms122160	3.00698	4.49427	8.76915	28.8857	0	0	0	0
ms12218	3.02431	0	0	0	0	0	0	0
ms122202	0	0	0	1.93439	0	0	0	0
ms122203	3.39085	0.756516	0.634069	1.03571	0	0	0	0
ms122204	35.3326	44.4883	40.5304	21.4052	0	0	0	25.9937
ms122218	0	1.98563	0	1.46646	0	0	0	0
ms122280	0	0	0	1.92323	0	0	0	0
ms12231	8.59337	11.775	5.05791	3.8948	0	0	0	0
ms122395	0	0	0	3.06995	0	0	0	0
ms122440	8.84044	9.12647	11.0527	6.5903	0	0	0	58.2313
ms122459	0	0	1.66724	1.49248	0	0	0	0
ms122467	0	0	0	0	0	0	0	94.1991
ms122472	3.60602	2.55445	4.16195	4.57359	0	0	0	0
ms122485	4.00445	5.91271	3.17493	1.2402	0	0	0	16.1342
ms122515	2.4107	3.73676	0.886778	2.70666	0	0	0	0
ms122523	1.39591	2.08186	1.86065	3.02215	0	0	0	0
ms122526	7.97701	7.09404	4.22125	6.64926	0	0	0	21.5225
ms122547	7.4591	11.305	2.08556	3.1374	0	0	0	26.8801
ms122548	2.45993	0	2.62337	0	0	0	0	0
ms122551	8.07821	4.02019	2.71505	4.94538	0	0	0	0
ms122578	0	0	0	2.47614	0	0	0	0
ms122587	0	0	53.8368	41.3524	0	0	0	21.5225
ms122597	1.39591	1.84474	1.9893	8.05251	0	0	0	0
ms122600	15.654	10.17	4.16195	9.56251	0	0	0	60.8065
ms122663	43.0643	31.8302	12.022	17.5932	0	0	0	21.5225
ms122670	0	0	18.7603	24.8427	0	0	0	19.6266
ms122703	2.74259	0	0.725748	0	0	0	0	0
ms122706	20.1627	12.8639	0.978458	3.85072	0	0	0	0
ms122710	0	0	0	1.87118	0	0	0	0
ms122717	0	0	63.9475	0	0	0	909.261	0
ms12273	0	0	0	1.2402	0	0	0	0
ms12274	11.3478	11.4464	0	0	0	0	0	0
ms122772	12.276	0	0	0	0	0	0	0
ms122778	0	0.709716	2.93537	0	0	0	0	0
ms12279	9.73945	2.12915	0.597099	0	0	0	0	0
ms122829	7.49195	3.92446	7.10738	11.5532	0	0	0	26.8801
ms122872	2.42528	0	0	0	0	0	583.946	0
ms122873	1.97761	0	0	0	0	0	261.79	0
ms122888	0	1.18231	0	0.720217	0	0	0	0
ms12294	0	0	61.5554	58.9218	0	0	0	94.9092
ms122941	0	41.8594	28.6845	29.0248	0	0	0	26.9109
ms122947	63.9819	18.9689	51.2989	54.1208	0	0	0	0
ms122948	0	1.79794	0	0	0	0	0	0
ms122959	2.77449	1.89154	0.978458	1.60774	0	0	0	0
ms122976	0.99747	0	0	0	0	0	0	0
ms12302	0	0	0	4.02493	0	0	0	0
ms12308	0.99747	1.65442	4.55249	2.43896	0	0	0	0
ms12312	40.7457	33.2957	23.604	27.0389	0	0	0	23.1498
ms12316	2.04416	2.12866	1.7913	1.17699	0	0	0	0
ms123194	7.92503	6.19614	9.90405	7.64778	0	0	0	0
ms123212	3.62059	1.93833	2.93537	0.835473	0	0	0	0
ms123214	3.29145	0	1.57556	1.69272	0	0	0	0
ms123215	3.29145	7.61508	1.64491	2.90689	0	0	0	0
ms123220	4.88795	2.31733	5.64037	3.42687	0	0	0	0
ms123232	7.84571	7.47254	1.35982	1.84516	0	0	0	0
ms123233	0	3.02705	3.00782	4.31014	0	0	0	0
ms123242	32.4268	32.4941	15.127	10.9249	0	0	0	11.6938
ms123249	2.21011	1.13502	0	0	0	0	0	0
ms123250	0.980145	0	0	0	0	0	0	0
ms123258	6.38051	7.09404	3.60641	1.92323	0	0	0	0
ms123265	0	0.709716	0	0	0	0	0	0
ms123266	0	44.8903	18.3334	23.2179	0	0	0	11.6938
ms123267	56.2183	57.6157	47.2919	0	0	0	0	14.2691
ms123282	1.96029	1.84474	0	0	0	0	0	0
ms123290	0.980145	0	0	0	0	0	0	0
ms123302	1.22996	0	0.597099	0	0	0	0	0
ms123303	1.96029	0	0	0	0	0	0	0
ms123305	12.4811	27.1439	3.04628	1.55569	0	0	0	0
ms123306	1.39591	0	0	0	0	0	0	0
ms123307	3.20758	3.07549	0	1.3512	0	0	0	0
ms123309	5.23442	5.43864	0	0	0	0	0	0
ms12331	0	0	0	0	0	640.352	0	0
ms123317	4.75211	4.25567	2.2466	1.44043	0	0	0	0
ms12334	2.47725	2.50716	1.74118	2.39116	0	0	0	0
ms123344	15.5373	17.7345	3.23821	11.9818	0	0	0	0
ms12336	10.8718	0	0	0	0	0	0	49.999
ms123366	0	0	0.634069	0	0	0	0	0
ms123371	13.8105	16.3167	14.0351	11.0114	0	0	0	0
ms123388	0.980145	0	0	0	0	0	0	0
ms123398	5.06847	5.06161	2.27898	4.02067	0	0	0	9.8287
ms123400	9.82058	5.29824	4.00551	5.55459	0	0	0	0
ms123402	2.5739	0	0	2.10169	0	0	0	0
ms123405	5.23442	6.0073	6.40396	5.09357	0	0	281.912	0
ms123406	22.6308	8.93927	1.61253	2.99612	0	0	0	0
ms123412	0	0	0	1.12494	0	0	0	0
ms123521	21.1383	14.0918	10.404	7.42577	0	0	0	34.1335
ms123522	18.5963	12.6256	9.96794	9.24491	0	0	0	24.3048
ms123525	0.814201	0	0	0	0	0	0	0
ms123609	0.980145	0	0	0	0	0	0	0
ms123610	0	0	0.941489	0	0	0	0	0
ms123615	1.97761	0	0	0	0	0	0	0
ms123734	0	1.08773	0	0	0	0	0	0
ms123736	0	0	0.886778	0	0	0	0	0
ms123874	4.18772	2.03456	3.74363	1.46646	0	0	0	11.6938
ms124092	32.4049	42.7496	31.9117	22.9455	0	0	0	26.8801
ms124129	0	0	0	45.6944	0	0	161.099	72.5312
ms124169	8.52132	8.2312	8.66061	11.7317	0	0	0	0
ms124171	5.735	0	0	0	0	0	0	0
ms124174	38.3277	38.5393	47.4636	23.6216	0	0	0	51.9874
ms124258	8.49122	4.02068	1.07014	1.58171	0	0	0	0
ms124279	0	37.4074	13.9319	16.6664	0	0	0	0
ms124382	5.01925	2.64854	1.35982	1.55569	0	0	0	0
ms124386	16.4664	17.6908	1.90221	3.55328	0	0	0	0
ms124399	1.6284	0	0	0	0	0	0	0
ms124400	0	0	1.10711	1.3512	0	0	0	0
ms124411	2.59122	0	0	0	0	0	0	0
ms124416	8.27605	6.67021	7.63513	12.778	0	0	0	0
ms12445	12.6616	1.41943	1.01543	1.89721	0	0	0	0
ms124455	16.2503	16.5537	17.5392	23.6742	0	0	0	14.2691
ms12446	1.6284	0	0	0	0	0	0	0
ms124470	1.41323	0	4.32757	4.02493	0	0	0	0
ms124480	2.19278	0	0	0	0	0	0	0
ms124503	3.85584	4.39754	1.86524	4.45833	0	0	0	0
ms124504	5.34839	4.44549	2.9855	8.72067	0	0	0	0
ms124506	1.21264	0	0	0	0	0	0	0
ms124538	3.39085	2.64805	1.60794	2.00821	0	0	0	0
ms124579	1.22996	0	0	0	0	0	0	0
ms124615	4.2023	1.75015	1.35523	0	0	0	0	0
ms124623	46.1005	44.3106	7.06036	3.67916	0	0	0	48.4026
ms124652	3.33887	0	0	0	0	0	0	0
ms124654	14.3548	12.9132	5.15815	7.35406	0	0	0	0
ms124669	38.0651	33.1128	18.9375	29.991	0	0	0	17.0822
ms124682	16.2357	18.3017	15.3439	6.24878	0	0	0	16.1342
ms124685	4.42022	5.72239	0	2.56537	0	0	0	0
ms124688	5.54898	6.57349	11.0143	8.25009	0	0	0	22.4705
ms124790	0	0	0	0.835473	0	0	0	0
ms124803	0.980145	0	0.978458	1.12494	0	0	0	11.6938
ms124811	1.79435	0	1.1942	0	0	0	0	0
ms124818	0	0	0	0	0	0	468.973	0
ms124820	9.70206	7.56614	6.49018	5.03886	0	0	0	15.1862
ms124822	0	1.46623	0	0	0	0	0	0
ms124826	1.61108	1.04093	0	0	0	0	0	0
ms124827	0	0	0	1.15097	0	0	0	0
ms124828	5.38304	3.59489	18.047	16.2723	0	0	0	41.1183
ms124837	6.59568	6.99781	10.9226	4.94538	0	0	0	42.0971
ms124841	0	0	0	0	0	0	0	149.472
ms124846	9.80326	4.34976	16.9498	7.00989	0	0	0	19.6266
ms124864	0	0	0	0.720217	0	0	0	0
ms124870	0	0	1.10252	0	0	0	0	0
ms124942	28.3877	22.3703	8.71903	11.02	0	0	0	0
ms12495	12.7136	27.3845	16.5366	18.1053	0	0	0	0
ms124991	2.60855	1.13502	4.45163	2.23872	0	0	0	0
ms124996	11.211	0	2.17266	4.74089	0	0	0	0
ms125015	0	1.13502	0	0	0	0	0	0
ms125029	0	1.04093	0	0	0	0	0	0
ms125030	12.8303	10.0265	6.08649	6.87552	0	0	0	0
ms125031	1.22996	1.18231	1.35982	0	0	0	0	0
ms125033	12.3334	0	0	1.93439	0	0	0	0
ms125039	1.21264	0	0	0	0	0	0	0
ms12508	2.4426	3.35826	1.01543	1.2402	0	0	0	0
ms125141	2.87569	2.45822	0	0	0	0	0	0
ms125144	13.9418	6.62243	4.92926	2.07142	0	0	0	0
ms125145	0.980145	0	0	0	0	0	0	0
ms12517	0	0.803808	0	0	0	0	0	0
ms125209	0	0.709716	0	0	0	0	0	0
ms12526	37.57	28.9465	35.4843	38.4912	0	0	0	21.5225
ms125276	2.22743	1.46623	0	0	0	0	0	0
ms125292	3.82119	1.46623	1.86982	0	0	0	0	0
ms125349	2.19278	0.756516	0.886778	0	0	0	0	0
ms125362	5.84803	2.17644	1.39679	0	0	0	0	0
ms125363	3.22215	2.88566	1.3922	0	0	0	0	0
ms125370	18.7604	10.4996	11.3008	9.97574	0	0	0	21.4917
ms125380	1.64573	0	0	0	0	0	0	0
ms125396	2.14356	0	0	0	0	0	0	0
ms125409	3.37352	0.709716	2.37066	1.78195	0	0	0	0
ms125428	2.45993	0	0	1.67095	0	0	0	0
ms125431	0	2.64854	0.725748	2.90689	0	0	0	0
ms125441	2.21011	2.31733	1.86524	2.41719	0	0	0	0
ms125467	0.980145	1.22911	0	0.746241	0	0	0	0
ms125474	0	0	0.634069	0	0	0	0	0
ms125503	0	0	0	0	0	0	0	14.2691
ms125562	1.21264	1.18231	0.597099	0	0	0	0	0
ms125598	7.21203	7.75696	0	1.12494	0	0	0	0
ms125650	1.21264	1.18231	0.597099	0	0	0	0	0
ms125751	0	0	1.90221	3.31587	0	0	0	0
ms125775	0	0	0	1.06173	0	0	0	0
ms125831	49.2187	67.7281	44.8727	35.1339	0	0	0	74.3347
ms125838	3.82119	5.06161	6.19281	9.16204	0	0	0	16.1342
ms125852	0	1.56032	8.18521	5.12384	0	0	0	0
ms125858	0.980145	0	0	0	0	0	0	0
ms125862	0	0	0	0.746241	0	0	0	0
ms125934	50.7112	47.961	24.9901	39.964	0	0	0	11.6938
ms126004	0	3.26466	0	0	0	0	0	0
ms126053	1.22996	0	0	0	0	0	0	0
ms126065	0.814201	0	0	0	0	0	0	0
ms126070	0	1.89203	0	0	0	0	0	0
ms126088	0	0	7.96698	0	0	0	0	0
ms126104	0	0	0	2.04965	0	0	0	0
ms126114	4.40289	6.81012	1.90221	1.3512	0	0	0	0
ms126171	0.814201	0	0	0	0	0	0	0
ms126187	44.1685	68.5221	53.6833	38.292	0	0	0	9.8287
ms126194	0.814201	0	0	0	0	0	0	0
ms126266	0.980145	0	0	0	0	0	0	0
ms126288	0	0	0	0	0	0	0	43.9622
ms126303	6.63033	2.41142	6.04095	1.69697	0	0	0	0
ms126320	0	3.64004	3.09182	2.48039	0	0	0	0
ms126333	2.22743	0	0	0	0	0	0	0
ms126382	0	0	0.634069	0	0	0	0	0
ms126401	5.63286	6.7602	5.29288	4.08388	0	0	0	0
ms126425	0	63.5731	53.8193	64.411	0	0	261.79	28.7452
ms126430	38.253	15.0402	0	0	0	0	0	0
ms126431	0.980145	0	0	0	0	0	0	0
ms126439	8.89241	3.69046	0	0	0	0	0	0
ms126508	0.99747	0	1.23117	3.08535	0	0	0	0
ms126509	0	3.49915	1.41453	0	0	0	0	0
ms12654	0	0.709716	0	0	0	0	0	0
ms12657	2.35873	1.22911	0	0	0	0	0	0
ms126573	4.58616	2.97976	3.43621	3.67916	0	0	0	0
ms126580	1.39591	0.709716	0	0	0	0	0	0
ms12661	33.4516	35.3771	0	43.5864	0	0	0	104.861
ms126619	0	0	2.7844	2.61742	0	0	0	0
ms126677	0	0	0	0	426.846	0	958.069	0
ms126701	3.1237	1.93833	0	1.03571	0	0	0	0
ms12671	3.96981	0	0	0	0	0	0	0
ms126712	2.04416	0	0	0	0	0	0	0
ms126793	1.22996	0	3.9193	0	1047.47	1449.53	0	0
ms126849	4.40014	0	0.941489	0	0	0	221.505	74.3655
ms126853	0.99747	0	0	0	0	0	0	0
ms126864	4.78676	0.756516	2.61878	12.9172	0	0	0	0
ms126907	2.19278	0	8.39872	28.4953	0	0	0	0
ms12691	0	0	0	0	0	0	161.099	98.4324
ms12697	4.83323	8.70116	38.0864	32.2631	0	0	0	15.217
ms126980	0	1.04093	0	9.83871	0	0	0	18.7094
ms126981	0	0	0.634069	0	0	0	0	0
ms126993	8.3727	3.45285	10.2224	8.67924	0	0	0	0
ms127099	7.36065	6.15033	11.8071	21.2065	0	0	0	9.8287
ms127104	7.04609	8.03923	3.18808	2.84368	0	0	0	0
ms12712	7.2941	8.61019	12.8171	30.4594	0	0	0	21.5225
ms127120	10.1716	16.743	8.3801	16.6101	0	0	0	0
ms127193	5.33381	2.98025	1.10252	2.18667	0	0	0	0
ms127194	1.61108	0	0	0	0	0	0	0
ms127228	0	1.08822	1.23117	0.720217	0	0	0	0
ms127249	25.9405	30.6004	16.8449	13.9183	0	0	0	9.8287
ms127270	0	0	0	2.85909	0	0	0	0
ms127285	6.41516	5.1562	5.11721	5.73305	0	0	0	0
ms12729	0	1.13502	1.1942	2.32796	0	0	0	30.4033
ms127298	6.86282	2.27004	2.71505	1.46646	0	0	0	0
ms127311	0	3.21638	0	0	0	0	0	0
ms12732	4.1704	2.64854	2.24201	0	0	0	0	0
ms127327	4.55151	1.41943	0	0	0	0	0	0
ms127348	0	0	0	1.12494	0	0	0	0
ms127351	43.8211	33.821	21.9474	36.1925	0	0	0	17.0822
ms127362	6.79352	5.39381	21.6165	42.131	0	0	0	0
ms127364	8.55597	7.23904	3.73047	5.45686	0	0	0	0
ms127384	4.40289	0	4.17201	21.1784	0	0	0	54.4702
ms127421	5.58363	3.92446	5.04873	6.02889	0	0	0	0
ms12756	14.2754	24.3576	14.9519	12.4976	0	0	0	0
ms127561	0	0	1.13949	0	0	0	0	0
ms127586	1.22996	0	0	1.17699	0	0	0	45.6203
ms127594	1.97761	1.89203	0	7.84802	822.254	640.352	615.708	0
ms127637	8.84044	15.5576	5.07416	1.12494	0	0	0	10.7459
ms127638	2.99241	0	0	0	0	0	0	0
ms12765	0	2.74214	3.39924	3.47892	0	0	0	0
ms127651	1.37858	0	0	0	0	0	0	0
ms127690	1.37858	0	0	0	0	0	0	0
ms127693	0.99747	0	0	0	0	0	0	0
ms127699	2.19278	0	0	0	0	0	0	0
ms127702	1.37858	0	0	0	0	0	0	0
ms127727	0	0	0	0	0	0	0	45.5895
ms127737	0	0	0	0.746241	0	0	0	0
ms127745	2.55932	6.57563	3.02705	7.8852	0	0	0	21.4917
ms127762	2.04416	0	1.9893	1.92323	0	0	0	50.2677
ms127770	0	0	0	0.746241	0	0	0	0
ms127785	4.43754	2.45987	2.11795	1.46646	0	0	0	0
ms12782	1.21264	0	0	1.96041	0	0	0	0
ms127827	1.37858	0	0	0	0	0	0	0
ms127833	1.22996	1.04093	0	0	0	0	0	0
ms127870	0	0	0.597099	0	0	0	0	0
ms127871	1.64573	0	0	0	0	0	0	0
ms127884	1.39591	0	0	0	0	0	0	19.6574
ms127894	3.57137	2.88616	2.33369	1.75593	0	0	0	16.1342
ms127930	0	0	0	1.03571	0	0	0	0
ms127948	0	1.70335	1.48847	0	0	0	0	0
ms127997	0	0	0	0.746241	0	0	0	0
ms128024	18.5425	34.1884	23.8249	32.4103	0	0	0	9.8287
ms128083	1.77702	0	0.725748	0	0	0	0	0
ms128115	21.1383	19.9551	12.1537	8.13749	0	0	0	20.5746
ms12827	0	0	0	1.44043	0	0	0	32.2376
ms128352	0	0	0	1.44043	0	0	0	0
ms128357	0.980145	1.41943	1.35982	0	0	0	0	0
ms128374	8.4739	3.73676	0	1.55569	0	0	0	0
ms128383	1.21264	0	0	0.746241	0	0	0	0
ms128432	0	1.60762	0	0	0	0	0	0
ms128447	0	1.84424	0	1.55569	0	0	0	0
ms128519	1.22996	1.84474	0.597099	3.35941	0	0	0	0
ms128558	0	0	0.634069	0	0	0	0	0
ms128571	4.45487	0	1.10252	5.38038	0	0	0	0
ms128583	30.5622	33.0491	48.2202	28.1798	0	0	0	0
ms128609	0.99747	0	0	0	0	0	0	0
ms128644	2.79182	0	0	0.835473	0	0	0	0
ms128646	0	0	0	1.98644	0	0	0	0
ms128660	0	1.18231	0	0.720217	0	0	0	0
ms128661	0	0	0	0	0	724.767	0	15.217
ms128674	4.15307	3.87716	2.24201	3.76839	0	0	0	0
ms128707	40.3445	37.1775	22.7189	33.6722	0	0	0	0
ms128749	0	0	1.57556	2.35398	0	0	0	0
ms128762	0.980145	0	0	0	0	0	0	0
ms128773	0	0	0.597099	0	0	0	0	0
ms128774	11.0651	9.27147	3.40841	6.43415	0	0	0	0
ms128789	0.814201	0	0	0	0	0	0	0
ms128889	0	0	0.849809	0	0	0	0	0
ms128894	1.79435	3.83086	3.14653	10.2652	0	0	0	0
ms128899	0	4.25567	0	1.12494	0	0	0	0
ms128918	1.22996	0	0	0	0	0	0	0
ms128932	8.50855	10.405	12.8933	5.00168	0	0	0	15.217
ms128964	8.78846	13.716	7.26753	7.3955	0	0	0	17.0822
ms129045	1.56185	1.04093	0	0	0	0	0	0
ms129056	4.55426	0.756516	0	0	0	0	0	0
ms129131	0.980145	0	0	1.26622	0	0	0	0
ms129169	0	0	0	1.15097	0	0	0	0
ms129174	1.21264	0	0	0	0	0	0	0
ms129189	0	0	0	21.3632	0	0	0	0
ms129194	1.21264	0	0	0	0	0	0	0
ms129250	5.29916	4.16256	3.40382	7.6122	0	0	0	0
ms129272	0	2.03292	1.07014	3.6202	0	0	0	0
ms129273	25.2539	43.7487	0	0	0	0	0	25.0149
ms129375	38.6104	42.9	38.865	32.0549	0	0	0	95.7956
ms12942	16.5029	9.55325	1.39679	3.73811	0	0	0	0
ms129475	0	1.60762	0	0	0	0	0	0
ms129588	4.58616	5.1562	8.11363	27.8239	0	0	0	0
ms129626	1.81167	0	2.25118	0	0	0	0	0
ms129646	3.92058	0	0	0	0	0	0	0
ms129648	2.04416	7.89686	0	2.45437	0	0	0	0
ms129721	0	1.13502	0	0	0	0	0	0
ms12976	17.0053	6.52308	39.0039	22.4829	830.116	4010.94	0	0
ms129780	2.16088	7.37894	0	3.1374	0	0	0	0
ms12980	0	0	1.86524	0	0	0	0	40.439
ms129831	1.21264	0	0	0	0	0	0	0
ms129854	17.3344	48.5247	31.1567	49.4522	0	0	0	0
ms129977	0	0	0	0.720217	0	0	0	0
ms129978	4.18772	5.01383	8.0712	14.22	0	0	0	0
ms129995	12.6124	21.0002	24.0062	16.0461	0	0	0	0
ms130010	0	0	0	1.03571	0	0	0	0
ms130013	7.21203	17.1688	10.1253	22.1605	0	0	0	0
ms13002	1.97761	0	1.23117	0	0	0	0	0
ms130024	0	0.756516	0	0	0	0	0	0
ms130028	0	0.756516	0	0	0	0	0	0
ms130036	0	1.51352	0	0	0	0	0	0
ms130038	16.3497	8.70264	5.90313	22.5307	0	0	0	0
ms130047	1.97761	0	0	0	0	0	0	0
ms13006	28.633	37.5025	0	0	0	2410.06	837.214	0
ms130065	0	0.709716	1.91995	0.720217	0	0	0	0
ms130068	0	0	0	0	0	0	0	24.0669
ms130070	5.80155	1.37214	1.60794	2.41719	0	0	0	0
ms130082	0	0.803808	0	0	0	0	0	0
ms130111	1.61108	1.08773	0	0	0	0	0	0
ms130119	4.20505	4.77457	0	0	0	0	0	0
ms130129	40.2205	19.7238	15.5737	15.8979	0	0	0	0
ms130154	1.56185	0	0	0	0	0	0	0
ms130190	6.44706	3.73676	3.87686	6.77513	0	0	0	0
ms130232	0.814201	0	0	0	0	0	0	0
ms130242	0.814201	0	0	0	0	0	0	0
ms13026	1.97761	0	0	0	0	0	0	0
ms130293	0	0	2.13569	2.16065	0	0	0	0
ms130313	2.80914	3.02656	1.44691	0	0	0	0	0
ms130314	0	1.65442	1.70421	5.93329	0	0	0	0
ms130324	57.4957	28.2325	9.50346	9.22525	0	0	422.889	0
ms130329	9.1176	2.22275	2.02627	7.39975	0	0	0	0
ms130337	2.00952	3.35777	1.60794	4.49286	0	0	0	0
ms130346	0	0	0	2.61742	0	0	0	0
ms130359	0	0	1.26814	0	0	0	0	0
ms130416	1.37858	0	0	14.0007	0	1854.12	0	0
ms130422	1.39591	0	6.66213	9.19657	853.696	0	0	0
ms130445	0	0	1.32285	0	0	0	0	0
ms130478	0	0	1.32285	0	0	0	0	0
ms130518	20.3077	3.40555	3.34911	4.39512	0	0	0	0
ms13056	2.55932	1.08822	0	0	0	0	0	0
ms130655	24.7297	4.6836	0	8.89648	0	0	0	25.9321
ms130723	1.37858	0	0	0	0	0	0	0
ms130733	5.53441	9.69726	4.95705	10.3874	0	0	0	0
ms130758	2.79182	2.69534	3.44079	2.55422	0	0	0	0
ms13077	0	71.6015	0	65.0208	0	0	0	31.3512
ms130798	2.39338	0	0	0	0	0	0	0
ms130802	3.4574	3.21474	2.21421	2.01246	0	0	0	0
ms130813	3.19025	2.83673	1.95692	0	0	0	0	0
ms130830	0	0	0	0.720217	0	0	0	0
ms130832	23.683	10.407	7.50189	22.1281	0	0	0	0
ms130842	15.0532	25.7307	49.7794	47.01	0	0	0	0
ms130844	15.2209	46.102	60.4723	36.1755	0	0	0	29.4861
ms130855	5.28639	3.31097	0	0	0	0	0	0
ms130871	38.0925	29.0332	32.3977	15.9807	0	0	0	0
ms130900	1.81167	0.709716	1.61253	0	0	0	0	0
ms130949	4.23695	0	1.26814	2.79589	0	0	0	0
ms130952	35.7365	13.102	16.7324	27.0426	0	0	0	123.24
ms130953	3.3881	1.18231	0	0	0	0	0	0
ms130955	2.39338	2.12866	0	0	0	0	0	0
ms130956	7.75634	6.90586	4.70434	8.99262	0	0	0	0
ms130982	37.8618	66.7294	54.119	35.9582	0	0	0	65.2777
ms131035	2.17546	0	0	0	0	0	0	0
ms131049	0.980145	0	0	0	0	0	0	0
ms13105	0	0	0	1.15097	0	0	0	15.217
ms131067	1.96029	0	0	0	0	0	0	10.7459
ms131070	0.814201	0	0	0	0	0	0	0
ms131072	1.37858	0	0	0	0	0	0	0
ms131073	0	1.56032	0	0	0	0	0	0
ms131080	28.9174	18.8201	18.0022	16.6786	0	0	0	9.8287
ms131088	0	59.8248	7.10192	17.0781	0	724.767	448.81	0
ms131101	1.22996	3.07385	0	1.2402	0	0	0	0
ms131143	4.60349	7.99506	1.95233	6.67953	0	0	0	0
ms131192	11.3824	3.64218	8.23769	5.57211	0	0	0	9.8287
ms131246	14.4268	13.7638	9.07745	6.82772	0	0	0	0
ms131279	44.8632	19.0131	40.9742	12.5762	0	0	0	26.8801
ms131311	4.58616	3.49866	1.1942	1.87118	0	0	0	0
ms131318	25.626	12.5829	6.11887	10.1542	0	0	0	0
ms131319	4.75211	3.16794	0	0.835473	0	0	0	0
ms131333	52.1829	43.5641	44.3908	53.8165	0	0	0	0
ms131350	2.19278	0	4.72667	2.01246	0	0	0	0
ms131354	1.57918	1.18231	0	0	0	0	0	0
ms131375	50.8745	15.5656	0	8.20706	0	0	0	0
ms131378	0	0	0	0	0	0	0	78.7442
ms13138	0	0	0	0	0	0	0	17.0822
ms131380	0	0	0.725748	0	0	0	0	0
ms131381	8.27425	5.39217	10.653	22.98	0	0	0	0
ms13144	22.3345	22.4676	27.3393	42.488	0	0	0	21.5225
ms131452	3.9379	0	0	0	0	0	0	0
ms131506	24.9969	31.452	14.1735	13.6708	0	0	0	10.7459
ms131507	48.3598	33.912	14.1846	12.4891	0	0	0	0
ms131508	13.9636	12.1041	0	0.835473	0	0	0	0
ms131510	8.60614	5.29923	0	0.835473	0	0	0	0
ms131536	0	0	1.28588	0	0	0	0	0
ms13154	4.98735	6.95348	0	0	0	0	0	15.217
ms131542	0	0	0.597099	0	0	0	0	0
ms131556	48.9899	28.3287	17.1031	15.4082	0	0	0	0
ms131622	1.21264	0	0	0.720217	0	0	0	0
ms131627	25.5394	14.6617	0	33.1607	411.127	0	161.099	44.7031
ms131629	2.77449	0	0	0	0	0	0	0
ms131631	2.04416	4.68261	4.84217	3.1374	0	0	0	0
ms131632	26.3043	29.9892	19.6354	20.8767	0	0	0	21.4917
ms131669	0	0	0	0.720217	0	0	0	0
ms131691	0	0.709716	0	0	0	0	0	0
ms131717	0	0	0.634069	0	0	0	0	0
ms131721	3.19025	2.31684	1.91995	2.18667	0	0	0	0
ms131723	0	0.756516	0	0	0	0	0	0
ms13175	4.25427	3.31146	2.26434	3.35941	0	0	0	0
ms131850	0.99747	0	0	0	0	0	0	0
ms131878	0	60.6288	56.1221	0	0	0	221.505	0
ms13190	3.96981	4.96538	2.25118	0	0	0	0	0
ms131925	62.6389	71.0251	0	0	0	0	0	30.4341
ms131935	0	0	0	1.2402	0	0	0	0
ms131945	4.00445	3.68849	6.38932	5.3979	0	0	0	0
ms131946	2.02684	0	0.725748	1.89721	0	0	0	0
ms131947	0	0.756516	0	0	0	0	0	0
ms132006	0	1.18231	1.77814	0	0	0	0	0
ms132010	3.53947	2.31733	3.69809	2.01246	0	0	0	0
ms132024	5.31649	7.66188	2.66034	1.84516	0	0	0	0
ms132025	1.37858	0	0	0	0	0	0	0
ms132030	0	1.22911	0	0.835473	0	0	0	0
ms132050	0	3.64004	1.01543	2.07567	0	0	0	0
ms13209	20.3067	16.7882	10.3046	11.4709	0	0	0	0
ms13215	26.8249	19.2449	1.10711	3.22238	0	0	0	0
ms132153	18.7622	23.0339	35.3002	0	0	0	0	75.3135
ms132170	13.9262	19.6702	25.9962	16.266	0	0	0	0
ms132172	0.814201	0	0	0	0	0	0	129.876
ms132174	3.17293	1.46673	2.65575	2.41294	0	0	0	16.1342
ms13218	0.99747	0	0	0	0	0	0	0
ms132185	0	0	0	0	0	0	0	67.0812
ms132195	20.2256	14.1396	6.81224	9.73832	0	0	0	11.6938
ms132210	1.21264	2.17595	0.634069	0	0	0	0	0
ms132217	2.60855	0.709716	0	0	0	0	0	0
ms132256	0	0	0	0.720217	0	0	0	0
ms132294	24.2602	29.2356	6.41772	13.597	0	0	0	0
ms132303	0	3.02656	0.849809	2.07567	0	0	0	0
ms132304	1.22996	0	0	0	0	0	0	0
ms13238	0.814201	0	0	0	0	0	0	0
ms132434	0	0.803808	2.3884	1.06173	0	0	0	0
ms13250	19.0969	23.6504	23.0601	25.4981	0	0	0	25.9321
ms132566	4.18772	0	0	0	0	0	0	0
ms132658	8.30615	10.1689	8.09043	10.4591	0	0	0	0
ms132682	1.39591	1.56032	0	1.58171	0	0	0	0
ms132700	17.5304	31.4452	30.7805	19.4251	0	0	0	30.4033
ms132708	1.77702	2.36364	1.48847	1.03571	0	0	0	0
ms13273	2.17546	1.84523	0	0	0	0	0	0
ms132848	0	1.89154	1.07014	5.14562	0	0	0	0
ms132859	0	0	0	0	612.762	0	221.505	0
ms13288	3.76921	1.84523	0	0	0	0	0	0
ms132924	0	1.51352	0.725748	0.835473	0	0	0	0
ms132934	63.1923	0	65.3228	53.5823	0	0	0	0
ms132935	10.2983	6.10205	6.59737	4.68884	0	0	0	0
ms132948	3.24223	5.43962	2.93996	0	0	0	0	0
ms132957	1.81167	5.91222	1.07014	2.45437	0	0	0	0
ms132962	8.4101	10.2157	4.72208	6.06607	0	0	0	0
ms132973	0	1.13502	0.634069	0	0	0	0	0
ms132997	1.22996	0	0.725748	1.67095	0	0	0	0
ms133020	14.404	14.8526	5.2868	5.80688	0	0	0	26.8801
ms13304	0	0	0	0.835473	0	0	0	0
ms133074	0	2.97976	0.725748	0	0	0	0	0
ms133088	1.56185	0	1.6495	0	0	0	0	0
ms133107	0	0	0	0.746241	0	0	0	0
ms133165	0	0	0	0	0	0	227.305	0
ms133192	7.26126	5.01432	3.13337	2.92866	0	0	0	0
ms13321	0	0	3.66659	23.9605	0	0	0	0
ms13324	8.42467	10.5454	12.2647	18.7872	0	0	0	10.7459
ms133257	0	0	0	0.835473	0	0	0	0
ms133264	0	0.803808	0	0.746241	0	0	0	0
ms13332	0	0	0	20.9436	0	0	0	0
ms133329	0	0	0	2.01246	0	0	0	0
ms133335	0	1.51303	0	0	0	0	0	0
ms133337	0	0	0	1.03571	0	0	0	0
ms133345	28.7414	13.0575	6.66213	12.9894	0	0	0	40.2011
ms133393	22.9025	29.4174	25.7148	31.1228	0	0	0	24.0669
ms133440	1.79435	0	0	0	0	0	0	0
ms133470	8.05908	3.87766	9.47804	0	0	0	0	0
ms133520	0.99747	1.18182	0	0	0	0	0	0
ms133544	0	0	68.6131	51.4556	0	0	0	50.0915
ms133551	43.7171	59.692	34.1852	36.85	0	0	0	17.0514
ms133559	1.81167	1.51352	0.978458	1.46646	0	0	0	0
ms133576	10.1324	0	0	0.746241	0	0	0	0
ms133606	0	0	0	61.323	0	0	0	21.4917
ms133663	1.56185	0	0	0	0	0	0	0
ms133682	0	18.1186	4.83299	8.57674	0	0	221.505	0
ms133715	8.22408	6.43375	3.38608	7.02105	0	0	0	0
ms133927	28.9129	22.9401	18.7996	28.5962	0	0	0	0
ms133941	0.980145	0	0	0	0	0	0	0
ms134023	1.96029	0	0.886778	0	0	0	0	0
ms134037	54.61	55.4375	21.9738	39.101	0	0	0	0
ms134051	22.2214	1.41894	0	0	0	0	0	0
ms134070	4.00445	1.84474	0.978458	2.32796	0	0	0	0
ms134084	0	1.04093	0	0	0	0	0	0
ms134110	0	0	0	0.746241	0	0	0	0
ms134162	0.980145	0	0.634069	5.28265	0	0	0	0
ms134227	18.0602	16.6483	12.022	20.8778	0	0	0	18.7094
ms134229	48.9525	28.5655	58.6735	48.1971	0	0	0	28.5381
ms134355	26.038	47.4303	31.498	27.8797	0	0	0	69.008
ms134375	4.88521	8.1839	8.99953	4.69309	0	0	0	0
ms134378	22.5944	16.2657	7.64889	6.42299	0	0	0	0
ms134379	2.14356	2.74313	0	3.56815	0	0	0	0
ms134382	1.39591	0	0	0.835473	0	0	0	0
ms134394	1.99494	0	0	0	0	0	0	0
ms134418	0	0	0.634069	0	0	0	0	0
ms134424	0	0	1.66724	2.03849	0	0	0	0
ms134427	0	0	0	1.15097	0	0	0	0
ms134446	1.21264	1.98563	1.10711	0	0	0	0	0
ms134463	0	0	0	1.17699	0	0	0	0
ms134482	0	0	0	28.1139	0	0	0	0
ms134527	3.42275	2.08186	5.74756	7.8852	0	0	0	36.7087
ms134538	0.980145	0	1.61253	2.12772	0	0	0	0
ms134556	0	1.13502	0	0	0	0	0	0
ms134585	1.21264	0.756516	0	1.12494	0	0	0	0
ms134589	0	1.04093	0	0	0	0	0	0
ms134592	0	0	0	0	0	0	0	21.5225
ms134612	0	1.08773	0	0	0	0	0	0
ms134643	7.50927	0	7.05267	23.9589	0	0	0	121.079
ms134666	0	0	2.28356	0	0	0	0	0
ms134681	14.1943	15.6101	10.6521	12.5974	0	0	0	0
ms134688	0.814201	0	0	0	0	0	0	0
ms13472	0	0.709716	0	0	0	0	0	0
ms13473	0	73.4945	0	47.4079	0	0	0	0
ms13474	22.7129	17.4053	10.5436	17.8434	0	0	0	32.2992
ms13486	0	0	0	1.78195	0	0	0	0
ms13488	0	0	0	2.50217	0	0	0	0
ms134981	0	0	0	1.06173	0	0	0	0
ms13501	5.36571	5.91321	13.1993	8.99898	0	0	0	0
ms135048	0	0	0	0.720217	0	0	0	0
ms135049	0	0.803808	0	0	0	0	0	0
ms135051	0	1.13502	0	0	0	0	0	0
ms135076	9.40482	8.46305	7.41392	5.26512	0	0	0	0
ms135081	16.5001	12.1062	11.6444	11.5399	0	0	0	14.2691
ms135084	16.8001	13.7649	12.5891	23.7507	0	0	0	0
ms135099	0	0	0	0	0	0	0	49.1435
ms135150	10.9493	16.7918	4.23589	5.89186	0	0	0	0
ms135151	32.6857	41.5787	36.184	39.9465	0	0	0	0
ms135156	0	0.709716	0.597099	0	0	0	0	0
ms135192	0.980145	0	0	0	0	0	0	0
ms135197	27.6373	38.5892	45.2329	0	0	0	0	0
ms135198	49.4576	55.7569	56.1361	0	0	0	0	0
ms1352	0	0.756516	0	0	0	0	0	0
ms135205	0.980145	0	0	0	0	0	0	0
ms135209	13.4631	13.7133	8.93018	9.93005	0	0	0	9.8287
ms135211	0	0	0	0	0	0	0	25.9937
ms135238	0	0	0	1.46646	0	0	0	0
ms135246	0	1.89154	2.04401	2.35398	0	0	0	0
ms135276	2.21011	5.2966	20.028	34.2012	0	0	0	0
ms135282	9.04103	8.13563	7.61192	7.17349	0	0	0	0
ms135286	22.8834	11.6819	12.1461	11.6424	0	0	0	0
ms135287	0	3.12278	1.77356	2.65461	0	0	0	11.6938
ms135331	1.21264	0	0	0	0	0	0	0
ms135376	0	0	0	0.746241	0	0	0	0
ms135383	9.46681	10.3561	0	7.42206	0	0	0	0
ms13540	0	0	0	0.746241	0	0	0	0
ms135402	0	0	0	1.2402	0	0	0	0
ms135407	34.0643	30.694	18.3812	14.7841	0	0	0	17.0822
ms135447	6.38051	8.70264	5.59571	12.9092	0	0	0	22.4397
ms135503	1.6284	1.41943	4.3184	4.28412	0	0	0	0
ms135504	17.3326	16.4113	3.60182	5.90727	0	0	0	0
ms135509	6.59568	4.91957	1.41453	1.84516	0	0	0	9.8287
ms135526	1.96029	0	0	0	0	0	0	0
ms135647	0.99747	1.22911	0.597099	0	0	0	0	0
ms135662	2.99241	1.46673	2.24201	2.55422	0	0	0	0
ms135666	14.6319	0	3.41388	4.68619	0	0	0	0
ms135672	3.44007	1.41943	0.634069	1.03571	0	0	0	0
ms135726	2.60855	0	1.35982	1.98644	0	0	0	0
ms135731	15.6048	22.7035	27.4194	34.4047	0	0	0	0
ms135740	1.22996	1.84424	1.91995	2.07567	0	0	0	0
ms135766	0	0.709716	0	6.4862	0	0	0	0
ms135767	0	1.22911	0	0.746241	0	0	0	0
ms135781	0	0	0	4.69309	0	0	0	0
ms135784	0	0	0.597099	0	0	0	0	0
ms135792	13.278	9.97921	3.66112	4.19489	0	0	0	11.6938
ms135838	12.5139	3.45235	2.0486	6.37466	0	0	0	16.1342
ms135879	0	0	0	13.9513	0	0	0	0
ms135895	2.95776	1.89154	1.01543	1.75593	0	0	0	0
ms135898	2.4107	0	0	0	0	0	0	0
ms135956	2.37605	0	0	3.04817	0	0	0	0
ms135957	0.980145	0.756516	0	2.82191	0	0	0	0
ms135991	1.39591	2.03243	0	0	0	0	0	0
ms136004	1.21264	0	2.87608	3.61595	0	0	0	0
ms136019	0	1.04093	0	0	0	0	0	0
ms136021	9.0556	5.1094	10.3092	16.7966	0	0	0	0
ms136067	0	1.46673	0	0	0	0	0	0
ms136086	3.2568	1.08822	1.13949	0.835473	0	0	0	0
ms136094	0	0	0	1.2402	0	0	0	0
ms136142	1.57918	2.41093	1.79589	2.95894	0	0	0	0
ms136144	9.27352	9.08016	2.97693	4.71912	0	0	0	0
ms136150	0.99747	0	0	1.2402	0	0	0	0
ms136249	0	7.04412	15.9055	22.8892	0	0	0	0
ms136252	0	0.756516	0	2.07567	0	0	0	0
ms136321	7.36065	0	0	0	0	0	0	81.3502
ms136323	0	0	0	3.90967	0	0	0	0
ms136332	5.53166	1.18182	1.10252	5.69587	0	0	0	0
ms136333	1.56185	1.84424	1.3922	2.01246	0	0	0	0
ms136348	3.37352	31.3503	0	0	0	0	166.898	71.9973
ms136359	0	0	0	2.68063	0	0	0	0
ms136365	1.39591	5.34339	29.2465	23.9477	0	0	0	9.8287
ms136407	0	0	44.37	60.9884	0	0	0	10.7459
ms136412	0	1.04093	2.11795	1.46646	0	0	0	0
ms136576	0	2.41307	3.66659	2.6392	0	0	0	0
ms136602	1.61108	0	0	0	0	0	0	0
ms136619	7.87487	7.04773	7.20365	8.19379	0	0	0	0
ms136639	0	0	0.634069	0	0	0	0	0
ms136673	0.980145	0	0	0	0	0	0	0
ms136675	0	1.22911	0.849809	1.17699	0	0	0	0
ms136676	0.99747	5.20201	1.90221	1.37723	0	0	0	0
ms136723	3.04163	9.64537	7.92393	4.08813	0	0	0	0
ms136800	3.53947	3.02705	1.74118	1.58171	0	0	161.099	0
ms136835	0	0	0	3.1374	0	0	0	0
ms136837	0	5.53421	4.20351	7.25847	0	0	0	0
ms136879	0	0	4.67743	10.8962	0	0	0	0
ms136885	8.60794	5.2493	1.48388	0	0	0	0	0
ms1369	0	0.756516	0	0	0	0	0	0
ms136914	0	0	0	0.835473	0	0	0	0
ms136915	1.6284	0	0	0	0	0	0	0
ms136922	0.980145	1.79744	1.61253	0.835473	0	0	0	0
ms136933	0.814201	0	0	0	0	0	0	0
ms136941	6.43248	2.41307	0	2.30193	0	0	0	0
ms136947	14.0083	8.79673	8.66283	8.90975	0	0	0	0
ms136952	1.79435	1.04093	0.978458	0.746241	0	0	0	0
ms136969	2.6432	1.65442	0	0	0	0	0	0
ms136971	2.74259	0	0	0	0	0	0	0
ms136977	3.52214	2.03243	5.52723	21.8099	0	0	0	0
ms136981	1.79435	0	0	0	0	0	0	0
ms136997	0	69.7548	45.4689	33.676	0	0	0	0
ms137000	0	0	0	1.46646	0	0	0	0
ms13713	0.99747	0.709716	4.19433	3.1852	0	0	0	0
ms13716	1.39591	0	0	0	0	0	0	0
ms137222	28.7414	6.99929	1.64491	4.75205	0	0	0	41.1183
ms137233	3.53947	1.84474	0	1.12494	0	0	0	0
ms137318	2.22743	1.51352	1.6495	3.1374	0	0	0	0
ms137323	2.22743	1.51352	1.6495	3.1374	0	0	0	0
ms137382	2.22743	2.27053	2.28356	3.1374	0	0	0	0
ms137413	1.77702	0	0	0	0	0	0	0
ms137429	0	1.51352	0	0	0	0	0	0
ms137430	3.19025	0	0.849809	0	0	0	0	0
ms137436	0.99747	1.13502	1.7913	0	0	0	0	0
ms137484	0	1.56032	0	0	0	0	0	0
ms137522	4.9527	2.60224	0.886778	2.07567	0	0	0	0
ms137534	0.814201	0	0.849809	0.720217	0	0	0	0
ms137535	58.3427	52.6364	32.4834	32.056	0	0	0	31.3204
ms137539	4.23695	5.5347	1.10711	0	0	0	0	0
ms137550	0	1.89154	0	0	0	0	0	0
ms137569	0.980145	0	0	0	0	0	0	0
ms137615	0	0	0	2.86971	0	0	0	0
ms137623	2.39338	0	0	0	0	0	0	0
ms137635	34.4017	38.1624	61.2881	38.7031	0	0	0	26.8801
ms137638	2.99241	0	0	0	0	0	0	0
ms137641	15.5383	34.5654	45.8956	37.608	0	0	0	26.8801
ms137648	1.97761	1.13502	0	2.38691	0	0	0	0
ms137654	56.9122	71.5465	56.8955	65.681	0	0	0	17.0822
ms13766	0	1.84424	1.41453	1.49248	0	0	0	0
ms13767	2.37605	3.64267	1.28588	2.39116	0	0	0	0
ms13773	10.9493	9.17326	7.47869	10.2806	0	0	0	15.217
ms137762	2.98966	5.2498	4.36913	2.09744	0	0	0	0
ms137763	6.69963	0.803808	4.5164	1.3512	0	0	0	0
ms137788	6.41241	6.48006	1.48388	5.84406	0	0	0	0
ms137789	21.0626	23.6504	4.79205	0	0	0	0	14.2691
ms137790	0	0	1.01543	3.02215	0	0	0	0
ms137795	1.57918	1.98563	0	9.32298	0	0	0	0
ms137800	1.57918	0	0	0	0	0	0	0
ms137844	0	0	0.597099	0	0	0	0	0
ms137848	0	0	0.597099	0	0	0	0	0
ms137867	0	1.13502	0	0	0	0	0	0
ms137871	10.0558	8.89099	2.54086	5.92904	0	0	0	0
ms137932	1.6284	1.18231	1.9893	0	0	0	0	0
ms137938	0	0	2.15033	4.88217	0	0	0	0
ms137943	0	0	0	6.26365	0	0	0	0
ms137957	0	0	4.93014	27.5	0	0	0	0
ms137979	0	1.18182	0	0	0	0	0	0
ms137987	4.32357	0	0	0	0	0	0	0
ms138003	0	0	0	1.2402	0	0	0	0
ms138005	4.75211	2.97926	1.69962	3.42687	0	0	0	22.4397
ms138019	0	0	0.634069	0	0	0	0	0
ms138041	0	0.756516	0	0	0	0	0	0
ms138052	11.9167	7.80425	8.04887	8.479	0	0	0	41.1799
ms138060	1.41323	0	0	0	0	0	0	0
ms138111	0.814201	0	0	0.746241	0	0	0	0
ms138116	2.45993	0	0	2.00821	0	0	0	0
ms138130	0.814201	0	0	0	0	0	0	0
ms138141	1.79435	0.709716	0	0	0	0	0	0
ms138171	3.60602	19.0592	19.442	11.362	0	0	0	0
ms138173	0	0	0	0	0	0	0	31.3204
ms138175	2.17546	0.709716	0	0	0	0	0	0
ms138198	1.99494	7.61607	2.36607	3.42687	0	0	0	0
ms138212	18.609	3.31097	2.71505	1.06173	0	0	0	0
ms138238	0	69.9847	51.1664	0	0	0	0	11.6938
ms138241	8.17941	11.0178	8.92559	11.7056	0	0	0	0
ms138249	0	69.8671	25.0585	21.7966	0	0	0	0
ms138255	0	0	0	0	0	0	166.898	0
ms138335	9.70206	13.902	5.16733	2.84794	0	0	0	23.3877
ms138412	8.00891	3.35875	4.98397	4.37335	0	0	0	0
ms138483	0	5.34076	0	0	0	0	0	0
ms138497	17.4119	9.03237	8.42017	0	0	0	0	0
ms138499	1.79435	0	0	0	0	0	0	0
ms13854	0	0	3.49092	4.99318	0	0	0	0
ms13863	1.21264	3.17008	0	0	0	0	0	0
ms138666	43.8612	15.328	3.81756	16.9883	0	0	0	21.5225
ms138668	1.99494	1.13502	0	0	0	0	0	0
ms138670	2.84104	4.8708	1.95692	1.12494	0	0	0	0
ms138675	21.2203	7.37894	6.02719	5.27203	0	0	261.79	115.277
ms138677	15.3896	16.6011	12.371	18.9832	0	0	0	0
ms138686	5.48424	13.5729	7.63425	6.50107	0	0	0	0
ms138687	2.37605	0	0	0	0	0	0	0
ms138694	1.61108	1.46673	2.41221	1.75593	0	0	0	10.7459
ms138695	4.03635	1.56032	0	1.2402	0	0	0	0
ms138721	1.41323	0	0	1.15097	0	0	0	0
ms138722	2.02684	0	0.886778	2.81766	0	0	0	0
ms138724	2.21011	0	0	0.746241	0	0	0	0
ms138735	44.3216	0	0	0	0	0	0	0
ms138745	1.79435	0	0	1.96041	0	0	0	0
ms138746	0.814201	0	0	0	0	0	0	0
ms138760	7.47737	11.161	3.09182	5.32408	0	0	0	11.6938
ms138761	0.814201	0	0	0	0	0	0	0
ms138789	0	0.709716	0	0	0	0	0	0
ms138793	6.79627	0	0	0	0	0	0	0
ms138796	43.2549	32.7775	16.1207	18.0028	0	0	0	58.9414
ms138806	0.99747	0	0	0	0	0	0	0
ms138816	0	0	1.26814	0	0	0	0	0
ms138824	1.21264	0	1.35523	0	0	0	221.505	11.6938
ms138827	2.39338	5.05898	13.0837	7.36682	0	0	0	0
ms138838	18.6264	25.5419	16.9458	14.2126	0	0	0	9.8287
ms138862	3.22215	4.39919	4.47396	5.55034	0	0	0	0
ms138865	0	0	52.4989	0	0	0	261.79	170.284
ms13888	9.07112	16.744	19.362	40.7916	0	0	0	0
ms138881	0	0	1.07014	0.720217	0	0	0	0
ms138884	0	0	0.597099	0	0	0	0	0
ms138890	25.0789	30.3155	26.661	19.329	0	0	0	29.4553
ms13890	2.60855	0	0	0	0	0	0	0
ms138903	9.87255	18.0695	18.6509	19.3619	0	0	0	9.8287
ms138919	0	0	1.3922	3.76839	0	0	0	0
ms13892	18.4103	36.4091	55.2667	61.5966	0	0	0	0
ms138927	1.39591	0	0	0	0	0	0	0
ms138928	0	0	0	0.720217	0	0	0	0
ms13893	5.03657	15.7032	12.8394	23.7709	0	0	0	0
ms13898	2.55932	0	0	1.66669	0	0	0	0
ms139037	0.814201	0	0	0	0	0	0	0
ms13906	0	0	23.9306	57.654	0	0	0	17.0514
ms139105	4.73478	6.99732	7.72134	3.77264	0	0	0	0
ms139106	10.0184	7.75433	8.4755	4.40363	0	0	0	0
ms139112	3.04163	4.82614	6.09108	5.61355	0	0	0	0
ms139119	30.8777	30.6465	15.8273	24.6563	0	0	0	19.6574
ms13914	3.73731	0	0	1.66669	0	0	0	0
ms139163	0	0	0	1.69272	0	0	0	0
ms139164	0	0.756516	0	1.3512	0	0	0	0
ms139175	0	0	0	0.835473	0	0	0	0
ms139176	1.21264	0.803808	0	0	0	0	0	0
ms139177	5.53441	11.8249	13.3403	22.5254	0	0	0	0
ms139189	26.865	24.4985	14.7471	29.6972	0	0	0	19.6574
ms13919	5.99665	8.42086	6.877	13.8206	0	0	0	0
ms139212	41.4724	69.243	0	0	0	0	0	0
ms13922	15.5702	12.2975	4.8877	6.47079	0	0	0	11.6938
ms13923	5.38759	26.0536	51.036	52.1557	0	0	0	0
ms139233	0.980145	0	0	0	0	0	0	0
ms13924	1.21264	0	0	1.80798	0	0	0	0
ms139247	1.57918	0	0	4.3691	0	0	0	0
ms139265	0.980145	0	0	0	0	0	0	0
ms139323	16.8156	5.15669	4.5164	7.59148	0	0	0	0
ms139350	0	0.803808	0	0	0	0	0	0
ms139382	22.1649	6.99995	6.93717	5.06064	0	0	0	0
ms139445	1.57918	0	0	0	0	0	0	0
ms139484	11.2511	0	0	0	0	0	0	0
ms139488	0	0	0	0.835473	0	0	0	0
ms139504	1.21264	6.29023	3.7528	3.8948	0	0	0	14.2691
ms139550	0	1.89203	1.48847	0	0	0	0	0
ms139665	0	0.756516	1.01543	0	0	0	0	0
ms139693	0	0	19.6092	0	0	0	0	0
ms139699	21.1237	21.4204	22.1962	14.2232	0	0	0	20.6054
ms139700	43.2293	58.977	52.0121	58.2749	0	0	0	0
ms139732	0	0	0	0	0	0	0	11.6938
ms139754	5.43501	3.54694	0.886778	1.55569	0	0	0	0
ms139769	0	0.709716	0	0	0	0	0	0
ms139789	14.6219	12.7228	3.13796	5.47652	0	0	0	0
ms139856	1.79435	0	0	0	0	0	0	0
ms139867	11.1499	15.7477	8.40243	11.9101	0	0	0	0
ms139870	0	0.709716	0	0	0	0	0	0
ms139902	5.59546	2.03292	0	0	0	0	0	0
ms139905	0	0	69.6518	0	0	0	0	0
ms139927	65.0031	60.6713	31.6897	40.3173	0	0	0	46.5374
ms139965	1.829	2.27004	0	1.64492	0	0	0	0
ms139988	3.00698	3.26417	3.39067	3.40085	0	0	0	17.9993
ms140013	2.97508	3.12015	1.66724	0	0	0	0	0
ms140024	1.21264	0	0	0	0	0	0	0
ms140059	47.3058	54.3341	46.5382	35.7187	0	0	0	30.4033
ms140076	63.4185	51.8687	62.2718	33.9144	0	0	0	9.8287
ms140088	2.17546	0	0	0	0	0	0	0
ms140180	3.87316	2.22324	4.16195	6.92757	0	0	0	0
ms140209	2.22743	0	0	1.55569	0	0	0	0
ms140224	43.811	56.1925	44.3831	0	0	0	0	0
ms140231	3.98713	0.756516	0.597099	1.3512	0	0	0	0
ms140259	0	0	0	0.746241	0	0	0	0
ms140260	48.0891	0	30.6292	41.5702	0	0	0	107.785
ms140279	3.04163	2.03243	0.634069	0	0	0	0	0
ms140294	0.814201	0	0	0	0	0	0	0
ms140305	60.6832	73.1127	61.7706	42.7642	0	0	0	72.2933
ms140316	8.22408	9.22467	7.21741	6.18132	0	0	0	19.6266
ms14033	13.6792	9.88561	5.79681	8.71377	0	0	0	0
ms140356	0	70.3671	54.1147	35.9466	0	0	0	146.217
ms140358	0	0	0	0	0	0	0	100.359
ms140445	2.59122	0	3.22046	2.41294	0	0	0	0
ms140450	2.59122	4.30247	6.19591	3.5639	0	0	0	0
ms140460	0.980145	0.803808	0	5.41331	0	0	0	0
ms140461	0	0.709716	0.634069	1.03571	0	0	0	0
ms140465	7.26126	10.406	8.16746	7.08426	0	0	0	15.217
ms140469	1.21264	0	0	4.14709	0	0	0	0
ms140470	0	0	1.48388	2.96319	0	0	0	0
ms140473	0	0	2.11336	3.87939	0	0	0	0
ms140522	0.99747	0	0	0	0	0	0	0
ms140545	2.77449	2.64854	3.21588	1.26622	0	0	0	10.7459
ms140600	0	0	0	2.44321	0	0	0	0
ms140606	0	0	63.7178	51.7898	426.846	0	583.988	0
ms140609	5.0165	0	0	1.55569	0	0	0	0
ms140653	4.58616	4.06798	2.20963	7.00829	0	0	0	16.1342
ms140660	0	59.0746	16.3001	43.6778	0	0	0	66.4019
ms140691	0.814201	0	0	0	0	0	0	0
ms140692	2.98966	0	0	0	0	0	0	0
ms140709	2.79182	0	0	0	0	0	0	0
ms140716	3.02431	1.46673	0	0	0	0	0	23.3877
ms140725	1.22996	3.12065	0	0	0	0	0	0
ms140779	23.8134	21.2353	6.15584	9.31236	0	0	0	0
ms140781	7.01144	4.7304	1.82827	2.90689	0	0	0	0
ms140792	19.5199	13.8552	10.3361	4.03183	0	0	0	0
ms140793	22.8661	10.7387	6.51946	28.8936	0	0	0	85.1113
ms140827	0	2.41307	0	1.89721	0	0	0	0
ms140837	40.4166	45.2141	27.9716	22.7453	0	0	0	35.8224
ms14087	0.814201	0	0	0	0	0	0	0
ms1409	0	0	0	0.835473	0	0	0	0
ms140905	0.99747	0	0	0	0	0	0	0
ms140913	2.6432	1.70335	0.597099	0	0	0	0	0
ms14094	0	0	0	0	845.83	0	388.403	0
ms141059	16.2166	17.2641	13.7732	11.379	0	0	0	0
ms141098	0	0	0	2.55847	0	0	0	0
ms1411	0	1.22911	0	0	0	0	0	0
ms141306	6.69782	7.61442	4.94241	2.7587	0	0	0	0
ms141314	10.0385	8.03923	5.53095	4.28412	0	0	0	0
ms141318	1.81167	1.37214	0	1.69272	0	0	0	0
ms14132	1.39591	0	0	0	0	0	0	0
ms141320	5.56631	3.40605	3.12879	1.03571	0	0	0	0
ms14135	0	0	0	1.17699	0	0	0	0
ms141365	6.15076	6.85938	0	0	0	0	0	0
ms141368	0.980145	0	0	0	0	0	0	0
ms141412	1.37858	1.56032	0	0	0	0	0	0
ms141415	48.6425	43.084	19.5661	19.4405	0	0	0	0
ms141430	2.02684	0.756516	0	0.720217	0	0	0	0
ms141465	13.2288	8.79575	2.25118	4.64104	0	0	0	16.1342
ms141526	10.4351	6.52669	1.69962	2.07142	0	0	0	0
ms141560	0	0	0.634069	0	0	0	0	0
ms14157	5.71948	1.56032	2.8984	5.15677	0	0	0	0
ms14160	0	1.18182	2.33369	0	0	0	0	0
ms141637	0	0	67.4428	33.0104	0	0	0	0
ms141638	64.9265	0	0	0	0	0	0	65.5156
ms141758	0	2.78993	0	0	0	0	0	0
ms14176	0	0	0	0.835473	0	0	0	0
ms141803	0	0	0	1.03571	0	0	0	0
ms141808	4.45487	4.39919	7.79677	7.5628	0	0	0	15.217
ms141829	3.1556	0	1.32285	0	0	0	0	0
ms141830	17.2332	11.0221	13.6824	18.7097	0	0	0	17.0514
ms141835	49.2999	32.8269	10.4101	22.4887	0	0	0	0
ms141868	0	0	0	0	0	0	267.59	150.389
ms141940	1.21264	7.85055	8.22217	14.5121	0	0	0	0
ms141963	6.38051	5.86641	4.77369	0	0	0	0	0
ms142005	4.48677	0.709716	0	0	0	0	0	0
ms142011	6.36593	0	0.597099	0	0	0	0	0
ms142070	1.97761	1.79794	0	1.15097	0	0	0	0
ms142074	28.6521	25.826	43.1895	37.9468	0	0	0	0
ms14209	0	0	0	0	0	0	0	21.4917
ms14215	1.61108	0	0	0	0	0	0	0
ms14216	8.92706	18.012	19.5106	20.4996	0	0	0	9.8287
ms142161	0.814201	0	0	0	0	0	0	0
ms1422	2.59122	0	0	0	0	0	0	0
ms142246	13.8888	1.08822	0	0	0	0	0	0
ms142253	9.22155	9.9334	6.15584	9.74523	0	0	0	0
ms142280	4.0391	1.18182	1.10711	0.720217	0	0	0	0
ms142283	0	0	1.1942	0	0	0	0	0
ms142296	0	62.5648	20.1339	23.5876	0	0	0	75.0756
ms142301	0.980145	0	0	0	0	0	0	0
ms14232	5.86535	6.29023	7.7036	6.67953	0	0	0	0
ms142328	8.20675	12.2965	1.6495	5.96622	0	0	0	9.8287
ms142330	7.26126	1.08773	0	0	0	0	0	0
ms142344	2.42528	2.50502	1.57556	0.720217	0	0	0	0
ms14235	28.4588	11.7335	1.01543	8.59001	0	0	0	0
ms142351	26.6581	19.9568	13.3094	8.18954	0	0	0	16.1342
ms142352	26.3563	15.2768	4.33216	2.2127	0	0	0	18.7094
ms142360	2.79182	1.84523	0	1.15097	0	0	0	0
ms142369	2.35873	1.51352	0	1.98219	0	0	0	17.9993
ms142391	0	0	0	1.06173	0	0	0	0
ms142401	57.8111	68.1528	0	65.8987	0	0	0	9.8287
ms142405	3.60602	0	0	1.55569	0	0	0	0
ms142418	0	0	0	0	0	0	0	33.2164
ms14243	9.13767	2.55396	4.07945	0	0	0	0	21.5225
ms14247	12.9935	8.84452	2.93079	8.05676	0	0	0	87.0073
ms142509	21.6853	19.3952	13.3635	17.2167	0	0	0	0
ms142518	38.1053	48.4868	38.7071	40.3757	0	0	166.898	76.0235
ms142561	0	0.803808	0	0	0	0	0	0
ms142631	1.77702	0	0	0.720217	0	0	0	0
ms14265	0	25.3577	8.52649	26.153	0	0	0	0
ms142688	8.15753	4.87228	10.5937	14.2928	0	0	0	17.9993
ms142694	1.39591	0	1.77814	0	0	0	0	0
ms142696	1.77702	4.06847	0.634069	1.2402	0	0	0	0
ms142737	0	0	0	0.720217	0	0	0	0
ms142744	9.41939	17.3127	14.2695	19.6455	0	0	0	0
ms142746	1.39591	2.79108	0	2.53244	0	0	0	0
ms142787	1.77702	0	0	0	0	0	0	0
ms142797	0	0	0	1.15097	0	0	0	0
ms142800	0.980145	0	0.597099	0	0	0	0	0
ms142812	0	0	0.886778	0	0	0	0	0
ms142864	33.768	27.2406	16.294	11.2983	0	0	0	0
ms142869	4.21962	4.20837	4.11642	4.39937	0	0	0	0
ms142870	1.39591	6.42849	0	0	0	0	0	0
ms142874	0	1.08822	0	0	0	0	0	0
ms142876	0	1.08773	0	0	0	0	0	0
ms142878	1.79435	4.49328	0	0	0	0	0	0
ms142883	2.59122	1.13502	0	1.06173	0	0	0	0
ms142884	0	0	0.725748	0	0	0	0	0
ms142892	0	0.756516	0	0	0	0	0	0
ms142902	5.13597	3.30834	3.22964	3.42687	0	0	0	0
ms142915	0	0.756516	0	0.746241	0	0	0	0
ms142919	1.41323	1.79744	0	0	0	0	0	0
ms142921	0	0	0	0.835473	0	0	0	0
ms142924	4.25427	4.49328	2.84369	3.1374	0	0	0	0
ms142926	0	0	0.886778	0	0	0	0	0
ms142936	50.8836	49.4179	58.0374	39.264	0	0	0	0
ms142940	3.04163	4.3046	4.67655	3.42687	0	0	0	0
ms142943	2.77449	0	1.07014	1.12494	0	0	0	0
ms142949	0.814201	0.709716	0	0	0	0	0	0
ms142952	43.109	50.9777	47.8189	25.6367	0	0	0	16.1342
ms14296	18.7622	9.74521	1.35523	3.50069	0	0	0	0
ms142966	3.24223	2.88303	0	0	0	0	0	0
ms14297	1.37858	1.60712	0	0	0	0	0	0
ms142976	9.78593	9.22105	4.63499	8.07853	0	0	0	0
ms142977	0.99747	0	0	0	0	0	0	0
ms14298	1.22996	0.756516	0	0	0	0	0	0
ms142991	8.2095	6.62029	4.57569	4.57359	0	0	0	16.1342
ms142993	0	0.709716	0	0	0	0	0	0
ms142997	2.6432	0	0	1.06173	0	0	0	0
ms143000	0	0	0	0	0	0	267.59	0
ms143048	2.19278	0.709716	1.64491	2.6392	0	0	0	0
ms143090	1.96029	0	0	1.03571	0	0	0	0
ms143131	31.2023	42.9447	30.6476	20.0476	0	0	0	18.7094
ms143173	1.61108	1.89154	0	1.3512	0	0	0	0
ms143242	0	0	0	1.3512	0	0	0	0
ms143269	0	0	0	0.835473	0	0	0	0
ms143278	12.0134	20.1977	15.4766	20.3196	0	0	0	9.8287
ms143321	1.39591	1.08822	1.07014	0	0	0	0	0
ms143374	3.3881	2.17644	0	8.35684	0	0	0	0
ms143388	0	72.2664	67.2228	0	0	0	0	63.5888
ms143410	2.97508	4.02118	3.47317	9.21834	0	0	0	0
ms143413	2.45993	1.08773	0.725748	2.27591	0	0	0	0
ms143433	5.83345	5.86328	1.61253	3.1374	0	0	0	0
ms143449	2.21011	0	0	1.80798	0	0	0	0
ms143458	0	0.803808	0	0	0	0	0	0
ms143508	5.65293	0	0	1.06173	0	0	0	0
ms143529	0.99747	0	0	0	0	0	0	0
ms143530	0	0	0	0.835473	0	0	0	0
ms143533	0.980145	0	0	0	0	0	0	0
ms143537	4.65546	4.68311	2.74743	2.2127	0	0	0	0
ms14364	26.4548	34.7216	30.1583	38.7265	0	0	0	0
ms143731	2.22743	0	0	0	0	0	0	0
ms14374	1.79435	5.43486	2.5586	3.40085	0	0	0	15.1862
ms143803	40.6117	44.941	10.686	46.565	0	0	0	0
ms143832	0.980145	0	0	0	0	0	0	0
ms143848	7.35515	8.70429	6.45469	0	0	0	0	0
ms143849	0	0	42.0006	40.6582	0	0	0	62.8787
ms143857	16.182	1.75064	3.55021	4.55606	0	0	0	17.9993
ms143877	39.9999	61.1581	43.0816	47.5396	0	0	0	0
ms14388	2.35873	3.59538	1.48847	1.69697	0	0	0	0
ms143882	0	0	7.20452	0	0	0	0	0
ms143893	0.980145	0	0	0	0	0	0	0
[truncated: 28,049 more rows]

## Sheet: MT2006
TE_ID	Spore	GermTube	Appressorium	192h	288h
ms100090	0	0	0	7.57798	17.843
ms100091	11.783	10.8977	6.11071	16.8157	15.1088
ms100094	0.161906	0.899213	0.321461	0.381162	0.217238
ms10011	2.06421	1.68936	2.14442	1.2921	1.37856
ms100179	0	0	0.274323	0	0
ms100191	5.92145	5.95007	4.14841	10.6668	11.9908
ms100217	0	0	0	0.190099	0.459519
ms100218	0	0.147659	0	0.259579	0.317132
ms100230	0.394355	0.378191	0.267622	0.492143	0.576863
ms10024	0.385794	0.37803	0.343039	0.303968	0.609219
ms100243	0	0.269635	0	0	0
ms100257	0.169788	0	0	0	0
ms100263	0	0	0	0	28.8097
ms10029	0.606266	0	0	0	0
ms1003	2.42839	2.37722	1.76389	3.28865	2.53539
ms100317	0.52445	0.636177	0.308994	0.164048	0.391982
ms100331	0.0852331	0.279484	0.331199	0	0
ms100338	0.0845548	0	0	0	0
ms100360	0	0	0	0.587674	1.49452
ms100361	0	0	0	1.4629	5.47152
ms100366	0	0	0	0.329058	1.15683
ms100391	0	0.253962	0.15146	0.16501	0
ms100392	0.17767	0	0	0	0
ms100414	0.0845548	0.287401	0	0	0
ms100434	3.11639	1.36095	2.8746	1.86144	1.47989
ms100464	0	0	0	0.380199	0
ms100471	2.64169	2.22132	1.87125	4.38197	5.27
ms100474	0.0852331	0	0.208336	0	0
ms100475	0	0	0	0	29.7557
ms1005	0.394355	0.36786	0.719274	0.632063	0.317132
ms100510	2.20148	0.368021	0.889275	0.587674	0
ms100513	4.26561	2.3097	0.963437	0.946634	2.02013
ms100565	0	0	0.15146	0	0
ms100568	0	0.246206	0.305957	0	0
ms100642	0	0.368021	0.328162	0	0
ms100792	8.00561	7.06659	3.43436	1.01709	2.95352
ms100797	0	0.932813	0.28679	0	0
ms100806	1.84713	2.4199	4.47318	1.16956	1.49873
ms100807	0.131452	0	0	0	0
ms10082	1.18987	0.531514	0.5012	26.615	9.04693
ms100821	4.29821	5.714	6.24534	7.65904	5.38596
ms10083	0.207446	0	0	4.95227	5.21853
ms100853	0	0	0	3.98534	9.75818
ms100854	1.12422	0.54928	0.573579	0.633026	0.893994
ms100881	0.70825	1.21713	1.0179	1.29982	1.39601
ms10095	0	0	0	0.285631	0
ms101003	0.8034	0.476577	0	0.89453	0.576863
ms101035	0	0	0	0	3.85793
ms101072	0.178348	1.07465	0.826325	0.303006	0
ms101077	4.1934	4.9031	3.68028	0	1.01893
ms10109	0	0.106303	0.296528	0	0
ms101131	0.556939	0.559129	0.176702	0.16501	1.09378
ms101133	0	0	0	0	0.217238
ms101140	3.12876	0	0	0	0
ms10117	0.647341	0.466729	0.5012	3.27224	2.02745
ms10127	0.301918	0.189015	0.677902	4.68014	3.77721
ms101285	0	0	0.0976212	0	0
ms101291	0.0845548	0	0	0	0
ms101306	0.0931152	0.147659	0	0.329058	0.399294
ms101317	0.0852331	0.277391	0.233578	0.258616	0
ms101319	0.586715	0	0	0.303968	0.967462
ms101322	1.65206	0.41147	1.74513	2.43561	9.23853
ms101337	0.308443	0	0	0	0
ms101343	1.84888	0.458811	0.810821	1.94056	8.3837
ms10135	2.11792	1.82086	2.8657	9.68645	9.59931
ms101354	0.458372	0	0	0	0
ms101396	0.348815	0.155576	0	0.442927	1.5077
ms101471	0	0	0.0945842	0	0
ms101472	6.61218	6.41458	5.14085	22.0642	15.2294
ms101473	12.6182	6.96193	8.10016	11.8055	10.9426
ms10148	20.9586	12.082	20.8188	0	0
ms101490	1.18549	0.139742	0	0	0
ms101492	14.4041	14.2975	15.3245	23.8099	14.0969
ms101522	1.05026	1.22488	1.5611	3.09372	1.01444
ms101533	0	0	0.0976212	0	0
ms101537	0	0	0.0945842	0	0
ms101541	0.208803	0.196932	0.34733	1.2207	0.284775
ms101558	0.740456	1.41699	2.60885	7.63684	3.49692
ms101567	1.12896	1.10081	0.705872	5.4859	2.46026
ms101576	0.850296	0.590797	1.26824	0.963046	1.37545
ms101593	0	0	0.0976212	0	0
ms101598	0	0	0	0.353184	0.359625
ms101678	0	0	0	0.233527	0
ms101681	0	0	0	0	0.217238
ms101684	0	0	0.30292	0.303006	0
ms101701	0	12.9005	17.3327	0	0
ms101703	0	0	0	0.897431	0
ms101711	0	0.106303	0	0.190099	0.391982
ms101713	0	0.253801	0.255155	0	11.7587
ms101718	0	0	0.211373	0.612763	0.324444
ms101725	0.386473	0.147659	0	0.373448	0.142388
ms101726	0.215328	0	0	0	0
ms101735	0	0	0.0945842	0	0
ms101741	0.0931152	0	0.589392	0	0
ms101751	0.178348	0.181259	0.236615	0.424589	0.352313
ms101756	0.679152	0.87012	0.192205	0.822163	0.723739
ms101762	4.06635	3.50114	2.43111	4.53637	5.81197
ms101767	1.40997	1.19501	2.41572	0	0
ms101770	5.32374	5.07207	4.24183	8.53424	8.39267
ms101774	0.270785	0	0.15146	0	0
ms101814	9.22618	8.58595	5.41749	11.3404	13.9024
ms101834	0.412154	0.507924	0.286163	2.62281	1.93486
ms101837	0	0	0	0.650401	5.41999
ms101855	0	0	0	2.29473	11.1596
ms101856	1.84617	1.30534	1.32533	3.2568	3.45415
ms101859	7.61913	18.4321	0	0	1.31102
ms101860	0.386473	1.23914	1.35884	0	0
ms101888	0	0	0.463492	0	0
ms101900	1.76365	0.486426	0.560486	0.494068	1.96556
ms101901	6.86797	5.27614	5.70309	11.2381	7.99759
ms101933	0	0	0.406616	0	0
ms101961	0	0	0.441914	0	0.277462
ms101964	0.18623	0	0	0	0
ms101971	0.0852331	0.204689	0.226877	0	0
ms101975	8.03883	3.06364	1.92791	7.67058	8.93257
ms101979	0.2379	1.89211	4.66235	1.18499	2.27704
ms101984	0.94652	0	0	0.519157	0.502013
ms101993	0	0	0.210746	0.284668	0.441788
ms102030	14.3394	9.80244	9.01762	12.8651	12.4017
ms102031	0	0	0	9.70189	13.7494
ms10208	0.610361	2.45301	0.850004	1.97338	4.66866
ms10209	0.471027	0.948648	0.541945	0.285631	1.36537
ms102145	0	0	0.34733	0	0
ms102163	0.424809	0.746373	0.750281	2.02741	2.56464
ms102187	0.771589	1.26205	2.89166	0.851103	0.819144
ms102188	0	0	0	0.751721	0.209925
ms102268	0	0	0	0	0.142388
ms10241	0.0852331	0	0	0	0
ms102458	0	0	0	0	0.142388
ms102485	0.47891	0.139903	0.0945842	0.423626	0.292088
ms102503	0	0.106303	0	0	0
ms102522	0.0845548	0	0	0	0
ms102527	0	0	0	0	1.0468
ms102530	0.139334	0	0.233578	0	0
ms102551	0	0.163332	0.208336	0	0.317132
ms102566	0	21.6341	13.6394	0	0
ms102579	0.667853	0.580627	0.555039	0	0
ms102585	3.644	0.360426	0.83691	4.91847	1.88339
ms102586	0.402237	0.155576	0.132292	0.842426	0.733876
ms102590	2.26417	0	0	0	0
ms102599	1.17383	0.781422	0.527069	0	3.05093
ms102600	0.225923	0	0	0	0
ms10263	1.57225	1.13992	1.8172	2.22525	1.83221
ms102639	0.216685	0	0	0.233527	0
ms102675	1.25253	0.978676	0.749027	1.71863	2.68509
ms102809	0.17767	0	0	0	0
ms102818	0.925613	1.23875	0	0	0
ms102841	0.217363	0	0	0	0
ms102863	1.61714	1.3037	0.798575	1.82573	2.57927
ms102865	0.425487	0	0	0.285631	0.601907
ms102887	3.90891	5.1682	5.04352	7.11189	7.79077
ms102899	0	0	0	0.259579	0
ms102918	0	0	0	2.51859	5.3946
ms103038	0	0	0	0	26.7374
ms103046	0	0	0	0	0.142388
ms103072	0	0	0.21441	0	0
ms103144	20.0943	15.5295	11.1377	0	0
ms103159	0.0931152	0	0	0	0
ms103162	1.60203	1.15411	0.673611	1.20525	1.87608
ms103195	0.0852331	0	0	0	0
ms103232	2.26818	2.20246	1.36743	0	0.637088
ms103281	0.17767	0.0983857	0	0	0
ms103287	1.67909	0.163332	0.132292	0	0.209925
ms103300	0	0	0.157534	0.284668	0
ms103301	6.30343	6.63781	5.38291	8.81988	8.55113
ms103302	0.393676	0.450894	0.305957	0.260541	0.359625
ms103367	0	15.0822	8.26991	0	29.3387
ms10338	2.03404	2.18306	1.7995	3.43629	2.19177
ms103392	0	0	0	0.190099	0
ms103402	1.10125	0.287723	0.378964	0	0.217238
ms103403	0	0.139742	0	0.571261	0
ms10348	1.11769	0.0983857	0	1.10876	1.08929
ms103508	0	0	0.154497	0	0
ms103651	0.293357	1.55238	1.43247	0.259579	0.366938
ms103667	0	0	0.0976212	0	0.487387
ms103689	0.896232	9.14607	20.4013	0.476693	0
ms103690	2.06732	10.886	15.6331	0.258616	0.861638
ms103691	0.294036	0	0	0	0
ms103696	0	1.21812	1.92058	0.303006	0.209925
ms103705	0.346101	0	0	0	0
ms103753	0.13213	0.39145	0.0976212	0	0
ms103763	7.32433	12.5927	9.03867	8.92698	8.37943
ms103796	0.131452	0	0	0	0
ms103814	9.59427	9.36448	11.8344	0	26.9929
ms103859	0	0.269474	0.593374	0.164048	0
ms103876	0	0.204689	0	0.164048	0
ms103877	0.233127	0	0	0	0
ms103884	1.23581	1.26997	1.25609	0.441964	0
ms103885	0	19.3094	0	27.5502	13.9305
ms103897	0	23.3875	20.6948	0	0
ms103899	2.59556	3.76675	2.38921	3.65244	3.26506
ms1039	0	0.163332	0.312031	0.589599	0
ms103901	1.25906	0.968989	0.843611	2.33813	1.33578
ms103902	3.93609	7.15387	7.54585	8.56998	8.66138
ms10392	0.0845548	0	0	6.17878	2.48813
ms103925	5.14848	2.84781	2.2386	4.9928	4.2924
ms103926	0.16911	0	0.0976212	0.190099	0.427163
ms103986	10.3593	6.23386	6.63614	3.95737	5.74898
ms103995	0	0.181259	1.81733	7.72175	0.847013
ms104004	0.122891	0.155415	10.916	7.53261	0.851501
ms104009	4.36768	11.5939	16.1444	6.05332	4.97792
ms10403	0.16911	0.326504	0.495126	3.70165	2.34291
ms104122	0	0	0	1.98787	1.47114
ms104123	4.79441	6.15807	4.3038	0	0
ms104130	10.1303	10.3803	9.15164	5.99734	8.00772
ms104158	1.16702	1.44557	1.81921	0.936995	2.75822
ms104164	0.448455	0.287401	0.246044	0.614688	0
ms104195	0	0	0.229914	0.303006	0.142388
ms104282	0	0	0	0	0.217238
ms1043	0	0	0	0	0.317132
ms104300	1.75441	2.9396	3.28121	1.10779	1.30653
ms104302	0.130773	0	0	0.233527	0
ms104309	0	0	0	0.259579	0
ms104330	0.546344	0.893871	0.882574	8.15794	4.76799
ms104338	0.0845548	0	0.15146	0.84629	0.41985
ms104498	5.09246	4.45465	1.20519	1.06725	3.03291
ms104541	0	0	1.29986	0	0
ms104604	0.122891	0	0.246044	0.467053	0.487387
ms104608	1.43399	3.03203	2.61524	2.26286	1.47086
ms104612	2.25346	2.41259	1.28941	5.3064	7.48117
ms104613	9.40507	5.92227	4.11668	12.3208	14.3852
ms104647	0	0	0.116789	0	0
ms10466	0	0	0	0	0.509325
ms104719	0.789388	0	0	0	0
ms104827	1.99406	0.352348	0.283753	0.190099	0.284775
ms104828	2.30454	1.51019	0.520368	1.71477	1.91265
ms104831	0	0	0	0.164048	0.324444
ms104849	0	0.23845	0	0.16501	0
ms104868	0	0	0.27736	0	0
ms104872	1.21937	0.147659	0.327535	0.303968	0.142388
ms104879	0	0	0	0.164048	0
ms104886	6.98024	4.33364	2.3028	9.98655	7.75985
ms10489	0	0	0.296528	0	0
ms104892	0	14.981	13.8	13.3369	11.889
ms104893	2.96375	2.07724	0.862779	3.27128	3.35425
ms104894	0.131452	0	0	0	0
ms104896	0.758538	0.84653	0.939131	2.0612	1.49873
ms104919	1.03966	1.85011	2.95346	2.59	4.04143
ms104923	0	0	0	1.2207	1.68106
ms104924	1.90979	2.27565	4.26789	0	19.494
ms104931	5.86978	3.92504	2.38649	2.63246	2.75545
ms104936	0.495352	0.0906295	0.268249	0.586711	0
ms104937	0.208124	0.0983857	0	0.777773	0.729669
ms104938	0.12357	0.106303	0.170001	1.12324	1.62056
ms104950	11.5882	10.313	9.24313	8.96271	9.86491
ms104957	0	0	0.173665	0	0
ms104959	0.531258	0.287723	0.252118	0	0.284775
ms104961	0.37003	0.214698	0.65025	0	0
ms104970	0.186909	0	0	0	0
ms104975	3.52001	3.38599	3.22894	9.20107	7.52649
ms104976	10.1707	4.50856	4.25461	5.51003	8.28569
ms104977	0.356018	0.189176	0	0	0.209925
ms104978	0.178348	0	0	0	0
ms104981	0	0	0.0976212	0	0
ms105072	20.1333	0	0	2.82545	6.38262
ms105092	0	0	0.176702	0	0
ms105098	0	0	0	0	0.142388
ms105111	0.579228	1.60957	2.21804	1.65204	0.427163
ms105185	0	0	0.230541	0.259579	0.142388
ms105215	1.65886	0.927311	2.30897	11.0538	7.29745
ms105221	0	0	0	3.7914	5.4315
ms105230	0	0	0.189168	0	0
ms105252	0	14.7898	9.78507	0	0
ms105255	0.3639	0.442977	0.419082	1.15026	1.38138
ms105262	0.640137	0.509855	0.45438	1.73986	4.50654
ms105302	0.686356	0.872534	1.36157	3.31374	2.6319
ms105318	0.394355	0.362357	0.403579	1.75723	1.45341
ms105330	0.655901	0.484333	0.614952	5.33151	9.70708
ms105362	1.09131	1.94866	2.35003	2.04383	3.18848
ms105374	2.37567	0.815183	1.70764	7.78545	12.8322
ms105431	0.208124	0.484333	0.457418	0.258616	0
ms105433	0.719919	0	0.0976212	0	0
ms105435	0	0	0	0.284668	0
ms105465	14.2775	13.6778	13.0233	0	25.1793
ms105486	0.216006	0.37803	0.268249	2.02935	0.961532
ms105510	0.122891	0	0	0	0
ms105512	0	0	0.0976212	0	0
ms105515	0	0.106303	0	0	0
ms105525	0.48747	0.818754	0.328162	0.967873	1.08198
ms105550	1.8516	2.97062	2.53187	5.15973	6.60324
ms105574	0.53914	0	0	0	0
ms105593	0	0	0	0	0.217238
ms105619	0.285475	0	0	0	0
ms105645	0	0	0	0.190099	0.609219
ms105698	0	0	0	0	0.142388
ms1057	0.682939	0	0	0	0
ms105725	0	0	0.154497	0	0
ms105766	0	16.7861	16.4484	0	0
ms105784	0.17767	0.253962	0.290454	0.686093	0.352313
ms105795	0	0	0	7.94755	6.03784
ms1058	0.0931152	0	0	0	0
ms105808	0.0852331	0	0.0976212	0.354147	0
ms105851	0.810603	0.77949	0	0.518195	0.879369
ms105852	0	0.196932	0	0	0
ms105857	0.555582	0	0	0.778736	1.17739
ms105875	5.78825	2.14379	2.92897	4.99955	5.13072
ms1059	0	0	0	0	0.142388
ms105907	9.47095	1.64169	1.8263	3.41409	4.5907
ms105908	0.432013	0.834428	1.16423	0.259579	0.217238
ms105914	2.08337	3.13296	2.20991	3.29925	4.69763
ms105918	0.703476	0	0	0	0.209925
ms105926	6.25623	5.839	6.91467	13.0252	15.7469
ms105929	0.317004	0	0	0.752684	0.729669
ms105931	0.394355	0.256054	0.248454	1.08753	1.06874
ms105944	0	0	0.116789	0	0
ms105981	2.1871	3.46854	3.11215	5.12404	3.68629
ms105991	0	0	0	0.164048	0
ms1060	3.46125	1.5026	2.15595	8.20423	5.06457
ms106004	1.59931	2.18486	2.98572	8.14054	5.74697
ms106006	0	0	0.0976212	0	0
ms106011	14.0777	15.8625	8.54769	0	0
ms106014	0.170466	0.295318	0	0.164048	0.142388
ms106024	0.216006	0	0	0.164048	0
ms106025	4.12393	2.92702	4.80889	13.1681	13.3505
ms106026	0.269429	0.139903	0	0	0.541682
ms106039	0.122891	0.0906295	0.37771	3.23556	1.02176
ms106043	0	0.106303	0	0.353184	0.317132
ms106047	0.22321	0	0	0.234489	0
ms106048	2.85739	1.90373	2.02459	2.00136	1.45623
ms106052	0.169788	0	0	0	0
ms106056	2.24216	2.96979	1.97276	6.74229	5.60791
ms106063	0.178348	0	0	0	0
ms106064	16.4811	20.4597	0	27.3011	20.0937
ms106072	3.85521	2.86725	1.3822	3.99983	3.99893
ms106073	0	0	0	2.33621	1.52095
ms106074	15.1364	12.304	13.3876	25.899	21.116
ms106077	4.44542	5.72891	3.71696	5.24947	5.40536
ms106079	0	0	0	0.16501	0
ms106081	7.24687	9.70366	12.1254	24.5972	16.2478
ms106098	10.1067	7.2782	3.68425	0	23.0233
ms106099	0	25.6396	0	0	24.7536
ms1061	2.5831	3.55173	0.81837	1.10683	1.90395
ms106104	0.937985	0	0	0.16501	0
ms106126	4.4033	0	0	0	0
ms106132	0	0.261879	0.494807	0.771022	0.292088
ms106133	0	0	0	0	0.41985
ms106165	1.92488	1.06171	0.736252	1.92707	2.35471
ms106166	3.1384	3.58353	2.52749	7.37632	9.04122
ms106168	1.02729	0.279645	0.776997	1.65397	3.11928
ms106172	2.22301	0.41147	0.980195	10.3079	21.1346
ms106179	3.29067	2.13233	1.93703	1.98014	2.7923
ms106184	6.082	6.28536	5.82565	6.14884	7.42095
ms106185	0.246461	0.196932	0	0.511443	0.459519
ms106289	0.99206	0.940891	1.25818	0.33002	0.427163
ms106359	0	0	0	0	0.292088
ms106360	0.0845548	0	0	0.190099	0
ms106390	0	0	0.0976212	0.495031	0.142388
ms106393	2.98847	1.5735	1.54645	2.94126	2.95075
ms106397	0.139334	0	0	0	0
ms10640	1.90055	1.17902	1.64688	0	26.131
ms106416	0.734609	0	0	1.34711	0
ms106418	0	0	1.5523	0	0
ms106419	13.99	14.545	16.3349	27.8975	21.7584
ms106483	0	0.269635	0	0.259579	0
ms106490	2.59411	4.29795	5.85267	2.94318	2.32829
ms106506	0	0	0	0	0.277462
ms106572	0.246461	0.0906295	0.210746	4.27388	1.82179
ms106577	0.330337	0.393704	0.208336	0	0
ms1066	0	0	0	0.190099	0
ms106763	12.7701	11.9654	9.45486	13.2761	10.4479
ms106816	0.585358	1.49629	0.967728	1.32782	1.39318
ms106865	8.34032	13.5235	14.1123	13.6892	9.36434
ms106892	0.989347	1.30843	1.04681	1.88653	1.42698
ms106923	0.0931152	0	0	0	0
ms106941	7.23656	3.80885	3.38494	9.38053	10.7682
ms106953	2.91315	2.57319	1.91566	4.17545	3.10494
ms106971	0.949259	0.753808	0.608251	1.2535	0.993889
ms106980	0.0845548	0	0	0	0
ms106982	0.311156	0	0.749654	0.519157	1.03356
ms107017	6.79471	4.89492	8.85409	0.824088	0.637088
ms107035	4.12017	1.10648	0.399287	0	0
ms10715	0.13213	0	0	0.492143	0
ms107183	0	0	0.249081	0	0
ms107217	0	0	0.0945842	0	0
ms107240	3.4013	2.38614	0.756047	2.05058	1.70444
ms107281	0	0	0	1.05376	1.88478
ms107297	0.548379	1.10081	1.18361	3.35618	2.16535
ms107320	0	0	0	1.56326	3.26478
ms107404	0.0845548	0.344752	0.248454	0.259579	0
ms107409	0	0	0	0.778736	0.554925
ms107416	9.64094	22.1876	0	5.03526	4.3262
ms107430	0.385794	0	0	0	0.527057
ms107446	0.489505	1.45364	1.24299	5.9732	9.11525
ms107451	4.35669	2.54651	1.37456	3.6534	3.30755
ms107533	0	0	0	0.260541	0.352313
ms107535	0.45905	0.204689	0.865287	0.233527	0.898483
ms107587	1.93372	0.0906295	0.766412	0.538458	0.427163
ms107589	0	0	0	0.823126	1.8409
ms107608	0	20.8682	0	19.2532	19.7979
ms1077	0	0	0.36587	0.424589	0
ms107717	0	0	0	0.33002	0
ms107718	1.44978	0.888047	1.48296	0.822163	0.776651
ms107732	0	0.189015	0	0	0
ms107746	0	0	0.217447	0.303968	0.345
ms107794	0	0	0.0945842	0	0
ms107824	0.454585	0	1.42148	9.43171	15.0032
ms107826	0	0.458811	0.634119	1.03831	1.67796
ms107835	0	0	0	1.48124	0.502013
ms10790	2.36477	3.54218	1.33382	0	0.832387
ms107985	0	0	0.154497	0.754609	0
ms10799	5.82805	9.39203	5.60585	0.16501	1.55613
ms107993	0.83425	0.785315	5.36644	0.940858	2.17404
ms107996	0.224567	0.401621	9.68237	5.13464	1.26093
ms10800	11.3634	0	14.7925	0	3.48374
ms10801	8.20613	12.045	9.42293	2.43174	4.56255
ms10802	9.10344	13.6464	13.4228	17.1197	12.5852
ms108036	0	0	0.116789	0	0
ms108119	0.225923	0.375777	0.274323	0	0
ms108163	1.43331	2.23552	2.26406	6.32927	6.54446
ms108165	0.729157	1.11633	4.16659	2.96632	1.53839
ms108168	0.0931152	0.0983857	0.192205	0	0
ms1082	0	0	0.631082	2.09883	1.63098
ms108221	6.08782	11.5192	0	20.088	20.5991
ms108242	1.51134	2.55427	2.06524	5.54765	7.3062
ms108250	0.225923	0	0	0.939895	0.384669
ms108271	0.873264	0.689022	1.11374	1.81222	0.562238
ms10829	0.701441	0.773827	0.637156	0	0.566726
ms10833	0.131452	0.450894	0.640193	0.233527	0.541682
ms10839	0	0	0	7.83466	0
ms1084	0.131452	0	0	0	0
ms10840	0.12357	0	0	0	0
ms10842	0.140012	0	0	0	0
ms108489	0	0	0	0	0.541682
ms108534	0.292001	0.246206	0.195242	0	0
ms10856	0	0	0.0976212	0	0
ms108590	0	0	0.176702	0	0.277462
ms108636	0.864704	0.805495	0.630764	0.804788	0.722356
ms108703	0.255021	0.106303	0	0	0
ms108773	1.62499	2.34851	11.3564	2.06699	1.43119
ms108782	0	0.106303	0.246044	0	0
ms108788	0.387829	0	0.170001	0	0
ms108796	0.826367	1.11375	1.36617	0	0
ms10880	0	0	0	0.16501	0
ms108808	0	0.0906295	0.381374	0.423626	2.17548
ms108908	1.04548	6.67349	7.53579	1.53238	1.23899
ms108912	10.9774	13.4759	9.96963	18.9194	27.3391
ms108918	0.535045	0	0	0	0.277462
ms108929	0.0931152	0.460743	0.154497	0.303006	0
ms10894	2.05565	0.810837	1.02031	1.15218	1.90395
ms108942	0.930756	0.919554	1.06535	1.16182	1.17877
ms108984	2.78238	2.16056	1.39583	0.616613	1.79841
ms109037	0	0	0.236615	0	0
ms10905	2.96316	2.55108	2.8573	2.1133	1.86877
ms109091	3.94716	1.19547	0.885611	18.1069	22.4914
ms109092	7.4084	3.69357	2.82746	25.4494	23.584
ms109128	0	0	0	0.259579	0
ms109135	0.208124	0.541524	0	0	0
ms109143	1.7982	0.773827	0.74599	7.15919	7.12126
ms109151	1.30663	0	0	0.68513	1.46665
ms109205	0	0	0	1.29403	2.33111
ms109270	1.77085	0.77949	0.207709	0	0
ms109310	0	0	0.15146	0	0
ms10935	0.0852331	0	0	0	0
ms109370	0	0	0	0.16501	0.534369
ms109371	0	0	0.0976212	0	0
ms10938	0.279346	1.07272	1.39173	0.258616	0
ms10939	1.11427	2.35868	2.86275	1.53431	1.31102
ms109400	1.44422	1.17419	2.37581	5.93849	7.08586
ms10943	1.69621	1.68337	1.89534	1.84118	2.15803
ms109442	0.317682	0.803081	2.01883	0.353184	0
ms109450	0.0845548	0	0	0	0
ms10946	0.393676	0.0906295	0	1.17727	2.51035
ms109470	0.217363	0	0	0	0
ms109476	0	0	0.132292	0	0.277462
ms109485	2.16425	2.4645	3.1465	1.37412	2.7349
ms109520	6.29222	12.0012	14.9293	6.80793	10.7209
ms109526	0	23.6848	16.4703	4.25266	5.05132
ms109527	0.284119	0	0	0	0
ms109574	0.0931152	0	0	0.190099	0.391982
ms109583	0.369352	0.310991	0.523405	0	0
ms109587	12.5595	21.7882	0	1.73407	2.40003
ms109608	0.176992	0.334421	0.252118	0	0.217238
ms109647	0.0852331	0.131986	0	0.285631	0
ms109656	1.58666	1.06512	0.870734	0.802862	1.24631
ms109657	0.480266	0.295157	0.626164	0.944709	1.72638
ms109702	0	0	0.15146	0.468016	0.951395
ms109712	0.0845548	0	0	0	0
ms109720	0	0	0.154497	0	0
ms109767	0	0	0.236615	0.588636	0.209925
ms109774	0	0	0.116789	0	0
ms109784	0	0	0.467156	0	0
ms10984	0	0	0	4.12913	2.24613
ms109878	0.271463	15.2886	0	0.682242	0.576863
ms109884	0.804473	1.04121	1.64626	0.727595	1.26404
ms109888	0.906432	1.12843	0.827481	2.87274	3.40883
ms109927	0	0.54928	0.350367	0	0
ms109929	1.23649	1.2438	1.79593	0	0.651713
ms109938	0	0.106303	0.0945842	0	0
ms109939	0.356018	2.89181	5.40718	0	0
ms10994	0.402237	0.0983857	0.826325	0	0
ms10995	0	0	0	0	0.142388
ms10996	0	0	0	1.06437	0.961532
ms109962	0	0	0.0945842	0	0
ms109966	3.31471	6.28935	5.04112	10.3581	10.6489
ms10999	0	0	0	5.25139	1.11434
ms109993	0	0	0	0.190099	0
ms110020	0.0845548	0.310991	0.691622	0	0
ms110022	0.13213	0.139742	0.271286	1.4909	0.98347
ms110064	0.0845548	0	0	0	0
ms11008	1.65203	1.13766	0.95558	1.33843	1.06425
ms110131	3.75364	10.7948	0	7.2653	2.86266
ms110181	0	0	0.208336	0	0
ms110198	0	0	0	1.18595	0
ms110258	0.948863	1.49046	2.78819	3.89174	3.29852
ms11036	0.17767	0	0	0.681279	0
ms110388	0.185552	0.375938	0.293491	0	0
ms110401	0.270785	0.6635	1.39173	0	0
ms110402	0.394355	0.590636	0.608878	0.474767	0.324444
ms110446	0	0	0.649932	4.7564	4.1267
ms110447	0	0	0	1.96374	0.996713
ms110456	0.0845548	0	0.157534	0	0
ms110467	0	0.155576	0	0	0
ms110470	0.858178	4.56034	7.33541	0.968835	0.292088
ms110483	0	0.0983857	0.482659	0	0
ms110551	0	3.48846	6.76078	15.2042	6.5481
ms11056	0.658614	1.20502	1.02859	2.52246	1.27866
ms110591	1.43128	1.59599	1.96646	2.80326	3.65393
ms110606	0.657258	0.997921	1.09488	0.892605	0.7941
ms110607	0	0	0.173665	0	0.284775
ms110608	0.356697	0.106303	0.523405	0.790322	0.76485
ms110615	1.81628	3.49377	4.43945	2.1133	2.11975
ms110631	0.0931152	0	0	0	0
ms110658	0.139334	0	0.479622	0.16501	0.480075
ms110683	1.47233	0	0.498163	0	0
ms110692	0.937282	1.45268	1.01183	0.97076	0.8397
ms110698	0	0.0983857	0	0	0
ms110700	0	0	0	0.423626	0.209925
ms110710	0	0	0	0.16501	0
ms110717	0.0852331	0	0	0.798036	0.459519
ms110722	0.207446	0.253962	0.422746	1.53527	1.1391
ms110732	0.277989	0	0	0	0
ms110749	0	0.147659	0.154497	0	0
ms110751	0	0	0	0	0.547612
ms110763	0.292679	0.500007	1.19461	7.17943	5.05443
ms110770	0.122891	0	0	0	0
ms1108	8.87907	11.939	7.69138	9.97303	9.54219
ms110837	0.617565	0.417294	4.63198	0	0
ms110839	0.895158	0.818754	0.813858	1.62599	0.876263
ms11088	0.494674	0.98775	2.42147	0	0
ms110891	0.140012	0.673832	1.05624	0	0
ms110896	2.3459	4.12444	1.8369	0	2.03199
ms110900	0	0.0983857	0	0.190099	0
ms110906	18.9686	0	0	0	16.7799
ms110918	1.5312	1.19485	0.939758	4.19283	2.86969
ms110949	0.479588	1.73622	2.8704	4.59812	2.1403
ms110986	0.393676	0.645412	0.90907	0.467053	0
ms1110	12.5179	11.0544	8.37379	12.5167	12.8305
ms111005	2.52261	8.66602	0	1.39729	1.22858
ms111046	0	0	0	0.372485	0.527057
ms111062	0.3639	0.32084	0.567814	0.303006	0
ms111068	0	0	0	0.468979	0.609219
ms111114	0.131452	0.139903	0.510938	0	0
ms111182	0.12357	0	0	0	0
ms111190	0	0	0.236615	0.234489	0
ms111196	0	0	0.226877	0	0
ms111197	0.0852331	0.155576	0	0.164048	0.284775
ms111280	6.55829	7.24186	3.92845	0.35511	2.13581
ms111351	0	0	0.132292	0	0
ms111355	0	22.4531	10.9533	5.47045	14.2843
ms111382	7.04363	9.6735	13.5197	18.4137	12.8863
ms111392	3.55191	3.68791	4.75349	17.5298	12.2138
ms111396	0	0	0	0.35511	0
ms111403	0.233805	0.189176	0.230541	0	0.292088
ms111425	0.0845548	0.238289	0.271286	0.447753	0
ms111434	0	0	0	0.909017	0
ms11146	0	0	0	0.260541	0
ms111484	0	0	0	0.994887	0
ms111498	0.35534	0	0	0.259579	0
ms111505	4.42763	2.70054	2.95618	0	0
ms111522	0.0845548	0	0	0	0
ms111529	0	0.0906295	0.0945842	0	0
ms111532	0	0.106303	0	0	0
ms111550	0.356697	0	0	0.233527	0
ms111578	13.5925	17.7784	19.0823	18.5025	21.4334
ms111580	5.29914	13.0627	12.9211	2.30437	2.81257
ms111600	2.42579	0	0.116789	0	0
ms111602	1.35082	0.858018	0.56174	0.16501	0.541682
ms111606	0	0.775145	0.252118	0	0
ms11164	0	0	0.192205	0	0
ms111651	0.348815	0.409377	0.343039	1.09042	2.04772
ms111655	0.16911	0	0	0	0
ms111690	1.56722	0.919876	0.910852	0	0
ms111691	0.255021	0.106303	0	0	0
ms111701	0.788709	0.370113	0.34974	1.24675	1.04962
ms111717	1.29739	1.10065	0.813231	1.34036	0.509325
ms111727	0	0	0	0.260541	0
ms111756	0	24.1553	15.6551	0	0
ms111764	0.131452	0	0	0.494068	0
ms111776	1.54521	0.909545	1.6958	9.43074	4.63464
ms111789	0.279346	0	0	4.28259	2.93723
ms11179	1.52507	2.8994	3.0051	0.851103	0.662132
ms111797	0.819164	0.0906295	0	2.48675	1.64111
ms111800	0	0	0	0.561622	0.366938
ms111805	0.0931152	0	0.207709	0.399499	0.41985
ms111810	1.02661	0.419548	0	1.20429	1.18608
ms111811	1.02661	0.419548	0	1.20429	1.18608
ms111817	1.00647	0.450733	0.532207	3.57522	5.18329
ms111850	0.377234	0.510177	0.397505	1.93767	1.02769
ms11187	0.326242	0.106303	0.271286	0.329058	0
ms111883	0.466254	0	0	0	0
ms111886	0	0	0	0.868478	0.466832
ms111888	1.04102	0.476577	0.472921	8.87876	8.40586
ms111896	0	0	0.677902	0	0
ms111903	0.131452	0.346684	0	0.303968	0
ms111931	2.77178	4.1518	7.18969	3.38032	3.06809
ms111936	0.131452	0.155576	0.371944	0	0
ms111953	0.13213	0.567368	0.425156	4.34915	4.12952
ms111958	0	0	0	0.727595	1.21395
ms111959	10.6896	12.8271	18.1233	0.658115	1.63546
ms111996	0	23.1788	21.3144	6.23662	5.56381
ms112007	0.18623	0.0983857	0	0	0
ms112028	0	22.0501	20.7472	0.587674	5.68869
ms112033	0.0845548	0.0906295	0	0	0
ms112040	0.980109	0.678851	0.302293	0	0.209925
ms112049	0.0852331	0.189015	0.245417	0	1.07605
ms112051	0.311156	0.53586	0	0	0.452207
ms112052	0	3.53464	4.8731	0	0
ms112098	0	0	0	0.303006	0
ms112119	10.7387	0.576894	0.554412	0	1.0012
ms112150	0.140012	0	0	0	0
ms112151	5.49351	4.92956	2.91735	0	1.02176
ms11216	0.902362	0.37803	0.433959	0.303968	0.277462
ms112168	0.18623	0.139903	0	0	0
ms11218	6.38228	7.46509	5.42021	0.356072	1.86284
ms112193	1.46037	4.62171	2.85637	0	0
ms11221	0.0852331	0.147659	0.21441	0.612763	0.391982
ms112213	0.179027	0	0	0	0
ms112219	0	0	0.116789	0	0
ms112226	0.131452	0	0	0	0
ms112236	0	16.5106	0	0	0
ms112244	0.516568	0.971242	0.39625	0	0
ms112311	0.433369	0	0.390485	2.23683	1.82179
ms112321	0	0	0	0.921558	0.974775
ms112337	0	0	0.0945842	0	0
ms112344	0	15.8592	17.2234	0	0
ms11235	1.06427	0.163332	0	0	0
ms112358	0.130773	0.131986	0	0.303006	0
ms112359	0	0	0	0.258616	0
ms112380	0	0	0.271286	0	0
ms112437	0	0	0.132292	0.639778	0.292088
ms112440	0	0.163332	0	0	0
ms11258	0.301918	1.05946	0.810194	0.822163	1.17739
ms112580	0.555582	0.844276	0.249081	0	0.4947
ms112582	0.140012	0	0.0945842	0	0
ms112584	5.44907	2.20565	1.62186	3.64472	4.8209
ms112587	0.247139	0	0	0	0
ms112627	10.5339	11.3447	7.97615	9.86883	9.72143
ms112635	0.140012	0.189015	0	0	0
ms112636	0	0	0.344293	0	0
ms112650	0	0	0.0976212	0	0
ms112665	1.11972	2.39566	2.31473	2.72896	2.08008
ms112708	0.888633	1.26723	2.09791	1.45809	1.29611
ms112724	0.828798	0	0	0	0
ms112735	3.56018	0.8231	0.509375	14.4824	2.83761
ms112738	0.16911	0	0	0	0
ms112741	0.232449	0	0	0	0
ms112755	8.90847	11.5429	16.3954	0	22.8175
ms112758	0	0	0	0.35511	0.209925
ms11278	0	0	0.176702	0	0
ms112784	1.57634	0.758475	0.50361	20.6852	3.89
ms112787	0	0	0.173665	0	0
ms112798	8.04784	3.12035	1.66953	0	14.5417
ms112804	2.69714	5.54275	6.99897	13.2964	10.2481
ms112805	0	0	0	0	0.209925
ms112825	1.16866	1.29807	1.11856	1.20332	1.74832
ms112843	0.130773	0	0	9.83313	9.97523
ms112856	0	0	0.116789	0	0
ms112871	0.215328	0	0	0	0
ms112894	0.131452	0	0	0	0
ms112940	0	0	0.290454	0	0
ms112948	3.19727	2.60193	1.89074	4.51031	3.45415
ms112952	0.0931152	0.163332	0.173665	0.234489	0.142388
ms112955	0	0	0.229914	0	0
ms112957	0.673305	0	0.43584	0.258616	0
ms112958	0	0	0.132292	0	0.277462
ms112982	0	20.0743	11.1026	28.0037	0
ms112984	17.8436	6.29453	3.70941	2.52825	5.59784
ms112993	0.364579	0.927311	0.659361	4.80462	2.19321
ms112998	0.161228	0	0.0945842	0	0.217238
ms113030	0	0	0	8.16752	2.29455
ms113042	0.843488	1.24831	0.659361	5.04779	2.42508
ms113081	0.89036	0	0	0	0.971951
ms113153	0.979713	0.482241	0.840046	0	0
ms113171	0	0	0	0	0.651713
ms113177	0	0	0	0.234489	0
ms113200	0.208124	0	0	0	0
ms113237	0	0	0.173665	0.562584	0
ms11324	6.74917	6.12331	6.17528	10.6331	7.81271
ms11326	0.0931152	0	0	0	0
ms113273	0.169788	0	0.387448	1.43493	1.70583
ms113322	0	0	0.132292	0	0
ms113352	0	0.425211	0	0	0
ms113373	0.131452	0	0.382001	0	0
ms113383	1.93996	1.88806	2.25147	4.41863	3.53941
ms113404	3.21303	5.56708	5.31491	5.32667	4.85747
ms113407	0.23177	0	0	0	0
ms11341	1.3183	0.730378	0.643858	0.373448	0.651713
ms113437	0.478231	0.474163	0.876808	0	0
ms113460	9.72906	15.9373	13.4853	19.4269	14.9503
ms113510	0	0	0	0.233527	0.209925
ms113523	1.64183	4.8088	6.98348	1.62695	1.23899
ms11356	0.597027	0.263971	0.21441	0.260541	0.277462
ms113587	0	0	0	0.96691	0.509325
ms113592	1.16662	2.47612	1.96772	2.64981	1.19933
ms11360	0.12357	0	0	0	0
ms11361	0.826367	0.77949	0.620399	0.753646	0
ms11362	0.207446	0	0	0.190099	0.209925
ms11364	0	0.740388	1.26395	11.02	1.73087
ms113645	0.12357	0.313084	0	0.537495	0.217238
ms113661	5.538	3.85191	3.19145	28.5334	24.9023
ms11372	0.17767	0.313084	0.176702	0.164048	0
ms113743	0.130773	0.321001	2.00114	0.329058	0.662132
ms113747	0.928721	0.515841	0	0	0.284775
ms113764	0	0	0.15146	0	0
ms11381	0.12357	0.269474	0.13533	0.234489	0.654819
ms113810	16.3773	11.0423	9.53543	0	0
ms113840	1.36717	0.468821	0.744834	0.52012	2.52042
ms113905	1.0565	1.78884	2.54487	4.00946	3.27491
ms113907	0.539818	0	0.116789	0.759435	0
ms113916	0.39232	0.163332	0.13533	0.588636	0.209925
ms113934	0.811282	0.238289	0	4.81813	3.0256
ms113935	0	0	0	0.190099	0
ms113947	9.01965	8.07523	8.60077	21.7409	12.2034
ms113956	1.90872	1.83377	2.13709	3.19312	5.35411
ms113991	0	0	0.15146	0	0
ms114025	5.3179	5.16433	6.32192	11.5324	8.02407
ms114038	0.170466	0.691597	0.516076	1.06437	0.996713
ms114039	0.0852331	0	0	0	0
ms114056	0.131452	0	0	0	0
ms114061	1.20736	1.92523	0.620399	2.87276	2.03344
ms114063	14.4098	10.3679	6.39835	24.3743	24.8417
ms114081	0	0	0	0	0.209925
ms114101	0.139334	0.246045	0.208336	0	0
ms114104	10.3151	11.9944	11.9268	14.2759	13.1536
ms114170	0	0.836842	1.8701	0	0
ms114183	0	0	0	0.16501	0
ms114217	1.11357	1.31084	1.87502	0	0.466832
ms114234	0.449812	0.328757	0.405989	0.803825	1.42105
ms114248	0	0	0	0.16501	0
ms114260	0.130773	0	0	0	0.324444
ms114262	1.99708	2.00276	0.954326	1.45519	1.51646
ms114275	0.0852331	0	0	0.164048	0
ms114312	0	0	0.0945842	0	0
ms114313	0.200242	0	0.358542	0.65619	0.659025
ms114379	0.0845548	0.189176	0	0	0
ms114385	0.178348	0	0	0.190099	0.142388
ms114389	0	0	0.116789	0	0
ms114437	0	0	0.290454	0	0
ms114556	2.0687	15.4126	0	0.587674	2.02268
ms114589	0.58711	0	0	0.164048	0.209925
ms114604	2.30386	1.70471	3.07141	2.32657	2.53056
ms114610	0	0	0	1.30948	0
ms114619	0	0.253962	0	0	0
ms114629	0	0	0	0.827952	0
ms114649	3.72163	0.566885	0.875246	2.86599	2.47516
ms114652	1.31248	0.709202	0.493872	0.874267	0.996713
ms114683	0.130773	0	0	0	0
ms114703	0	0	0.0976212	0	0.142388
ms114705	4.33578	4.66388	3.93732	2.54368	2.67467
ms114707	18.6311	19.4701	19.6972	12.8892	12.2861
ms11472	0.868121	2.09825	2.48839	0.518195	0.946907
ms114730	21.0255	13.0836	7.9757	8.89612	12.8629
ms114740	0	0	0	0.494068	0
ms114780	0.0852331	0	0	0.259579	0
ms11481	0.0852331	0	0	0	0
ms114819	0.232449	0	0	0	0
ms114837	0	0	0	0.492143	0.142388
ms114861	0.733252	1.18694	0.51733	0	0.209925
ms114881	0	0	0	0	0.317132
ms114895	0.53301	0.375938	0.236615	0	0
ms114962	0	0	0.207709	0	0
ms114968	0	0	0	0	0.284775
ms115001	1.21411	0	0	0.570298	0.434475
ms115004	1.62511	0.432968	0.560486	2.34971	2.78781
ms115020	0	0.74412	0.716237	0	2.4386
ms115021	0.577476	0.35444	0.34974	2.67298	3.21353
ms115022	10.1561	2.77833	5.04335	8.66358	7.02448
ms115040	1.549	0.925218	0.832399	2.35262	1.48128
ms115043	0.323134	0.0983857	0	5.47045	9.65222
ms115047	0.0931152	0	0.0945842	8.56128	10.8526
ms11506	3.62654	5.47262	5.00121	6.81756	5.11886
ms115079	4.37593	4.48259	1.36	1.19561	1.63691
ms115083	7.50842	9.583	8.83577	8.59698	8.31921
ms115133	0.0931152	0	0	0	0
ms115134	5.34047	3.94077	7.41	6.02436	7.4882
ms115164	0.131452	0	0.15146	0	0
ms115205	10.1426	9.92662	12.4914	9.534	7.95888
ms115207	0.410119	0.147659	0	0	0
ms115209	0.0852331	0	0	0	0
ms115236	0	0	0	0	0.317132
ms115276	1.81462	0.606471	0.308367	0.372485	0.142388
ms115277	0.606266	0	0	0	0
ms115284	0.131452	0	0	0.164048	0
ms115288	2.68285	1.95236	0.0976212	0	0.562238
ms115291	0.627482	0.533446	0.441914	0.779698	0
ms115323	0.0845548	1.1039	0.807784	2.1934	3.1266
ms115330	0	0.139742	0	0.353184	0.284775
ms115340	10.4557	7.75709	10.6567	18.0876	24.5945
ms115373	0	0	0.189168	0	0
ms1154	0	0.106303	0	0	0
ms115404	0.0845548	0.642163	0	0	0
ms115468	0	0.220362	7.27068	0	0
ms115470	0.233127	0	0	0	0
ms115473	0	0	0.0976212	0	0
ms115475	0.453228	0.386109	0.512412	0.90998	1.09799
ms115476	0.16911	0.458811	0.441287	0.16501	0
ms115516	0.0931152	0	0	0	0
ms115558	0	19.5682	19.707	0	0
ms115578	6.58998	7.78431	5.88828	7.60788	8.20808
ms115610	0.0931152	0	0	0.190099	0
ms115764	0	0.0983857	0	0	0
ms115766	0	0	0.116789	0	0
ms115769	7.4763	7.33947	4.85731	4.37714	8.45428
ms115770	0.572703	0	0.674865	0.546172	0.466832
ms115774	0.385794	0	0	0.493105	0.217238
ms115781	0.284797	0.868189	0.45679	1.59222	1.94362
ms115815	0	0	0.0976212	0	0
ms115827	0	0	0	0.728557	1.25224
ms115837	1.89199	1.24831	0.93002	2.8129	1.92899
ms115860	0	0	0	0.233527	0.704625
ms115863	0	0	0.132292	0	0
ms115873	0.224567	0	0	22.7214	23.4417
ms115927	0	0	0	1.76495	0.209925
ms115928	0	0.220362	0.154497	0	0
ms115941	1.67093	2.17485	1.56079	0	0
ms115942	0.681582	0	0	1.10008	0.892612
ms115952	0	0	0.334236	0	0
ms115965	0	0	0.21441	0	0
ms11597	5.27538	3.77808	10.0099	12.0314	6.51687
ms115995	0	0	0.274323	0	0
ms11608	0.262903	0	0.249081	0	0
ms116109	0	0	0.116789	0	0
ms116180	0.326921	0	0	0	0
ms116182	0.0931152	0	0	0	0
ms116250	0.307765	0.647827	1.45866	0.777773	0.901307
ms116259	1.66918	2.92074	4.74541	0.329058	0.427163
ms116283	0	0	0	29.8554	0
ms116285	0.0931152	0	0	0	0
ms11630	0.18623	0.277391	0.116789	0	0
ms116332	0	0	0.116789	0	0
ms116413	0.741813	1.03912	1.18979	0.329058	0
ms116431	0.361865	0.362518	0.207709	0	0.56955
ms116521	0.648697	0.981091	0	1.98687	1.45341
ms116536	0.349493	0	0	0.329058	0.142388
ms116539	11.9228	7.98499	5.04772	27.858	14.0847
ms116551	6.55611	6.63481	6.28474	8.67996	8.36481
ms116552	0.601122	0.269635	0.208336	0.752684	0.594594
ms116553	0	0	0	1.29982	0
ms116559	0.245782	0.557197	0	0.494068	0.502013
ms116561	0.0852331	0.139903	0	0	0
ms116567	0	0.181098	0	0.233527	0.502013
ms116569	0.255021	0.212606	0	0.52012	0.541682
ms116606	1.25906	0.318909	0.510002	0.258616	0
ms116610	14.9658	13.0131	6.21501	19.9789	14.6906
ms116615	1.88654	5.24019	6.59329	1.6752	1.35634
ms116625	0.835606	0.360104	0.289827	0.397574	0.459519
ms116630	2.52736	1.79	0.995072	1.57485	1.25224
ms116646	0	0	0.116789	0	0
ms116672	7.65699	5.79163	6.90819	8.7755	8.51733
ms11669	0.3639	2.82203	4.07998	0	0.427163
ms116795	0	0	0	0	0.142388
ms116817	0.471027	0.44507	1.02608	4.36458	5.23903
ms116821	0	0	0	0.190099	0
ms116834	0	0.728286	0.573579	1.64818	1.83952
ms116859	0	0	0.211373	0	0
ms116865	0.178348	0.352348	0.822034	2.2098	2.57057
ms116867	0	0	0	0.16501	0
ms116883	0.402915	0.222615	0.210746	2.07086	2.89646
ms116894	0	0.155415	0.305957	0.35511	0.142388
ms116896	0	0.238128	0	0	0
ms116900	0.130773	0.0983857	0	1.33264	0.993889
ms117006	15.6895	14.0046	12.3966	15.4667	16.0117
ms117019	1.34155	2.04122	0.541945	0.588636	0.412537
ms117030	5.11943	4.07337	3.73278	4.54502	2.68088
ms117038	0	0	0	0	0.209925
ms117066	0	0	0.0945842	0.398537	0
ms117130	3.29485	0.461065	0.471667	7.33862	4.78826
ms117153	0	0.0983857	0.30533	0	0
ms117168	0	0.254123	0	0	0
ms117266	0	0	0	0.284668	0
ms117270	0.254343	0.440724	0.614952	0.875229	0.801413
ms117375	5.23433	5.22876	9.83158	5.81014	3.59089
ms117404	0	0	0.233578	0	0
ms117420	0.713393	0.352509	1.38806	14.9215	7.77442
ms117460	2.31448	0.395957	0.42882	1.98399	1.36814
ms117500	0	0	0	0.190099	0
ms117519	0.277989	0	0	0	0
ms117534	0.0845548	0.147659	0	0	0
ms117547	3.1169	9.0081	9.85481	0.917694	0.854325
ms117628	0.593919	0.842345	11.6976	2.61412	3.04471
ms117798	0	0.417133	0.760019	0.285631	0
ms117844	2.04534	1.36462	1.40169	0	0
ms117904	5.39188	0.895964	2.0757	0	0.399294
ms117920	0	0	0	0	0.791276
ms117926	0.400485	0.507602	0.615579	0	0
ms117938	0.216006	0.20485	0.943114	0	0
ms11795	3.43107	0.852354	0.36587	4.14169	3.51719
ms117951	0.12357	0.163332	0.51733	0	0
ms117967	0.245782	0.450894	0.233578	0.233527	0.427163
ms11797	4.96908	5.74647	4.53216	5.11053	4.76068
ms117971	0	0	0	0	0.359625
ms117984	0.233805	0	0	0	0
ms117986	0	0.427304	0.252118	0	0.209925
ms117987	0.0852331	0	0	0	0
ms117989	0.326242	1.65318	0.498163	0	0.359625
ms117990	0	0	0	7.65612	28.79
ms118040	0.0931152	0	0	0	0
ms118072	2.97067	2.05606	1.35853	2.88819	2.74221
ms11808	4.35231	2.65072	2.28636	22.8275	21.8972
ms11819	0.58262	0.106303	0	1.76108	0.726563
ms118200	0	0	0	0.441964	0
ms118219	2.51157	4.47921	3.36481	19.287	19.8346
ms118247	2.64236	3.3939	5.12889	7.66095	4.49053
ms11832	0	0.0983857	0	1.37124	0.427163
ms118323	0.55383	2.48291	6.13442	11.0982	5.74126
ms11834	0.990026	1.57124	0.977158	2.59097	3.78314
ms118341	0	0	0	0	0.317132
ms118348	0.225923	0.828442	0	0	0
ms118349	0	0	0.173665	0.780661	0.519744
ms11835	0	0	0.649932	0	0
ms118353	8.87819	9.17224	6.85171	0	1.96135
ms118355	1.9057	0.665753	0.226877	0	0
ms118359	0.635364	1.79566	0.698852	0	0
ms11836	0.404272	0	0.0945842	2.69905	1.45934
ms118360	0	0.38804	0	0	0
ms118396	0	0	0.0976212	0	0
ms11846	0	18.8662	20.5508	0	0
ms118460	0	0.287562	0	0	0.345
ms11850	0.457694	0.409377	0.77615	0.379236	0.534369
ms118532	0.446703	0.328918	0.330572	0	0
ms118545	0	0	0.337273	0	0
ms118558	3.65324	2.73848	1.996	3.11494	1.52377
ms118569	0.416249	0	0	0.570298	0.142388
ms118586	0	0	0.173665	0	0
ms118597	0	0	1.15113	0.259579	0.142388
ms118641	0.179027	0.0983857	0.173665	0.796111	0.772162
ms118686	0	0	0	0.16501	0
ms118703	3.01969	2.62619	1.66324	3.84929	5.09837
ms11873	0.122891	0	0	0	0
ms118730	0	0	0	0.33002	1.25955
ms11874	2.2733	3.30714	3.17384	4.75348	4.11766
ms118744	0	0	0	0.234489	0
ms11875	0.12357	0	0	0.258616	0.391982
ms11876	1.64135	0.716958	0.547711	5.12306	5.01787
ms118791	0.554904	0.852515	2.39046	0.164048	0.391982
ms118819	0.478231	0.0983857	0.356441	0	0
ms118829	0	0	0	0.492143	0.399294
ms118843	0	0.139742	0	0	0
ms118857	0.122891	0.230532	0	0	0
ms118858	11.9943	23.3442	0	17.6552	20.5562
ms118860	2.00632	2.40451	1.92898	3.01459	3.31176
ms118862	0.12357	0	0	0	0
ms118866	2.66533	2.20565	1.6249	2.13164	3.54673
ms118890	0	0.163332	0.132292	0	0.317132
ms11891	3.5669	6.06921	5.35053	8.96654	6.6018
ms11893	0.0931152	0	0	0.398537	0
ms11894	0	0	0	0	0.399294
ms11896	0.170466	0	0.419082	2.29954	1.57075
ms11909	5.38604	5.94192	17.3985	14.9407	10.966
ms119094	0.224567	2.80945	2.66908	0.898393	0.779475
ms119095	0	0	0.0976212	0	0
ms11912	0.495352	0.451055	0.526442	1.18306	1.01134
ms119140	0	0	0	0.16501	0
ms11915	0	0	0	0.536532	0.726563
ms11917	0.682261	0	0	0	0
ms119181	0.704155	0.181259	0.353404	0.936032	0
ms11919	0	0	0	0.164048	0
ms119190	0	0	0	0.329058	0
ms119235	0.140012	0	0.0976212	0	0
ms119248	0.292679	0.230532	0.697069	0	0
ms119253	0	0	0	0	0.723739
ms119266	0.0931152	0	0	12.1124	14.5625
ms119321	0	0.409377	0	0	0
ms119332	0.216006	0.303074	0.678529	0	0
ms119340	3.83876	6.24223	4.35956	8.5082	4.68865
ms119344	3.80927	3.81873	2.97212	6.68921	5.95574
ms119352	0	0.385948	0	0	0
ms119476	0.0852331	0.0983857	0	0	0
ms119478	0.12357	0	0	0	0
ms119479	0	0.0906295	0.407243	0	0
ms119481	0.741134	0	0	0	0
ms119507	1.23852	0.238289	1.74535	15.0585	20.9238
ms119579	0	0	0.211373	0	0
ms119587	0.589824	0.409538	0.249081	0	0
ms119605	2.09331	2.84157	2.92865	2.8216	2.74814
ms119618	0.269429	0	0	0	0.209925
ms119699	0.811677	2.61927	3.52641	0.164048	0
ms119709	0.185552	0	0	0	0
ms119714	0.346101	0	0.236615	0	0
ms119717	1.46854	0.665592	1.18088	2.12006	2.19039
ms119742	0.905753	0.818915	1.17669	0.899356	0.893994
ms119743	1.26013	0	0	1.87013	0
ms11975	0	1.12392	0.936094	0	0.412537
ms119803	0	19.528	12.1354	20.6786	24.6867
ms119832	14.7877	22.4195	0	20.4942	22.5649
ms119833	0	0	0	0	0.142388
ms119846	0	0.943145	1.62437	0.898393	2.252
ms11985	0	0.220362	0.271286	0	0
ms119851	1.18919	0.0906295	0	0	0.217238
ms119855	0	0	0	0.190099	0.142388
ms119872	0.0845548	0.0906295	0	0.259579	0
ms119877	0	0	0	0.545209	0.41985
ms119908	0	0.0983857	0	0	0
ms119953	2.93123	2.61503	2.37089	20.8281	10.1804
ms119969	0	0	0.0976212	0	0
ms120004	0	0	0.116789	0	0
ms120017	0.18623	0	0	0	0
ms120039	20.7403	10.2814	5.0551	0	28.8979
ms120042	0.0931152	0	0	0	0
ms120043	0.0845548	0	0	0	0
ms120051	0.3639	0	0	0	0
ms120073	0.225245	0	0	0	0
ms120075	0.645281	0	0	0	0
ms12010	3.86238	13.7483	19.4119	7.05109	6.27575
ms120115	1.60855	1.28967	1.46589	3.10242	1.55895
ms120116	0.17767	0	0	0	0
ms120150	0	0	0	0.190099	0.142388
ms120151	0	0	0.116789	0	0
ms120154	0.503912	0.427304	0.173038	0.33002	1.11123
ms120482	2.87032	2.64203	3.95796	4.11176	3.48368
ms120487	0	0	0	0.328095	0
ms120514	0.299883	0.212606	0.425783	0.542321	0.217238
ms120540	0	0	0	0	0.217238
ms120542	2.82275	3.5228	4.28151	5.92113	4.58393
ms120556	0	0	0	0.796111	0
ms120565	0.131452	0	0	0	0
ms120607	0.17767	0	0	0	0
ms120610	0.0845548	0	0	0	0
ms120615	0	0	0	4.32598	13.5571
ms120638	0	0	0.116789	0	0
ms120644	5.05802	1.17352	2.6474	0	0
ms120697	0.636042	0.52569	0.0945842	0.190099	0.277462
ms120699	0	0.0906295	0	0	0
ms120703	5.15921	9.93216	13.1395	0.86559	0.594594
ms120721	0.179027	0	0	0	0
ms120724	0	0	0	0.190099	0
ms120729	0	0	0	0.681279	0.893994
ms120751	0.634007	0.212445	0	1.0827	2.51766
ms120774	0.186909	0.702281	0.697069	2.97308	2.30601
ms120841	0	0	0	0.233527	0
ms120868	0	0	0	0.16501	0
ms120870	4.58541	3.92494	2.76115	27.5829	0
ms120881	0.216006	0.155415	0.195242	0	0
ms120925	0.225245	0	0	0	0
ms120933	4.71477	4.41262	5.70887	14.464	10.3833
ms120947	0.463145	0	0	0	0
ms120949	1.08207	0.543455	0.584792	1.45905	2.80099
ms120951	0.216685	0.256054	0	0.632063	0.284775
ms120976	0	0.131986	0.252118	0	0.142388
ms120977	0	0	0	6.00697	10.1004
ms120984	0.861991	0	0	0	0
ms120996	0	0	0.116789	0	0
ms121019	0.130773	0.106303	0	0	0
ms121037	0.796566	1.25607	0.192205	0.495031	0
ms121061	0.130773	0	0	0	0
ms121062	0	0	13.5121	0	0
ms121114	0.630195	0	0	0	0
ms121131	1.36929	0.253801	0.208336	0.965947	0.921863
ms121150	0.508686	0	0	0	0
ms121179	0	0.212445	0.15146	0	1.48859
ms121223	0.585358	1.47659	1.57388	1.17535	0.826457
ms121289	2.03579	3.5844	1.46223	0.633026	2.66736
ms121354	5.22108	1.61183	1.91933	2.88529	4.31014
ms121369	0.279346	0	0.265212	0	0
ms121397	1.52674	1.3346	1.96499	1.2728	1.17877
ms121399	0.505269	0	0	0	0
ms121401	0	0	0.0945842	0.492143	0.384669
ms121402	0	0	0	0.258616	0.324444
ms12142	0.650732	0.939573	1.5607	7.91183	4.90024
ms121445	0	0	0.13533	0	0
ms121488	1.51165	0.797578	1.2144	2.44623	1.12896
ms121509	0	0.0983857	0.208336	0	0
ms121561	0	0	0.308994	0	0
ms121788	2.62457	2.98965	1.92594	4.99665	4.57015
ms121801	0.564143	0.86011	1.06472	1.87303	1.3918
ms121807	0.223888	0	0	0	0
ms121832	0.626125	0	0	0	0
ms121877	1.26898	0.378191	0.898704	16.2281	12.2219
ms121919	0	0	0.116789	0	0
ms121920	0.169788	0	0.195242	0.259579	0.534369
ms121923	0.0845548	0	0	0	0
ms121924	0.867417	0.953154	1.5103	2.04865	1.17877
ms121929	2.45068	1.91165	1.20738	1.63948	1.25224
ms121930	0	0	0	22.8429	27.0813
ms121979	0.0852331	0.261879	0.195242	0.284668	0
ms121999	2.51987	1.83943	3.28948	1.52949	1.38449
ms122006	0.401558	0.196932	0.208336	0.543284	0.324444
ms122008	0	0	0.346703	0	0
ms122022	0.65045	0	0	0	0
ms122023	1.23852	0	0.21441	0	0
ms122025	0.642172	0.712451	0.964064	0.164048	0.209925
ms122048	2.63624	2.99843	3.71012	1.22841	0.766232
ms122065	0	0.139742	0	0	0.142388
ms122069	0	0.189176	0.154497	0.16501	0.292088
ms12208	0.216685	0	0	0	0.284775
ms12210	0	0	0	0.424589	1.06425
ms12213	4.78596	6.95253	6.864	0	20.4328
ms122132	0.577476	0	0	0	0
ms122158	0	0	0	0	0.142388
ms12216	0	0.222615	0.192205	2.04383	1.10392
ms122161	2.73206	6.4989	6.15865	10.7701	12.3408
ms122198	0	0.106303	0.15146	0	0
ms122211	0	0.769642	1.25756	0	0
ms122213	0	0.106303	0	0	0
ms12223	0.18623	0	0	0	0
ms122240	0.0852331	0	0	0	0
ms122253	0	0.106303	0	0	0
ms122289	0	0	0	0.285631	0
ms12229	0.122891	0	0	0	0
ms122337	0	0	0.233578	0	0
ms122353	0.604909	0.704695	1.60855	1.38186	1.5871
ms122354	2.67203	0.878681	1.46223	1.65493	1.14952
ms12237	0.223888	0.238128	0.343666	4.15232	0.826457
ms122370	1.47196	0.850714	1.21033	1.15026	0.779475
ms122378	0	0.774984	0.226877	0.260541	0
ms122379	11.1344	0	0	19.7897	4.44948
ms122463	0.432691	0.575124	1.05047	4.52285	4.83437
ms122466	1.08859	2.04154	1.94069	1.86723	1.21113
ms12251	0.0931152	0	0	0	0
ms122515	0	0	0.271286	0	0
ms122523	0.207446	0	0	0	0
ms122533	0	0	0.116789	0	0
ms122537	4.98999	2.63492	1.49753	6.76256	4.6256
ms122551	0	0	0.154497	0.372485	0.142388
ms122553	0.185552	0	0	0	0
ms122566	0.216006	0	0	0	0
ms122568	1.42681	1.55464	1.13291	1.37316	1.25955
ms122577	0.572703	0	0.0976212	0	0
ms122615	0.122891	0	0	0	0
ms122667	2.10255	0.743798	0.864033	1.6231	1.46354
ms122681	0.131452	0.370113	0.274323	0.988136	0.779475
ms122682	0.0852331	0	2.06052	0	0
ms122683	12.0015	17.356	14.2942	0	0
ms122694	0.0931152	0	0	0	0
ms122714	0.130773	0	0	0	0
ms122731	0	0.0983857	0	0	0
ms122732	0.0845548	0	0	0.354147	0
ms122734	0.727405	0.139742	0.132292	0.916731	1.06425
ms122754	1.51922	1.38886	1.18728	2.99047	3.58357
ms122771	15.3288	12.652	6.82714	0	0
ms122786	3.27976	4.14607	3.04584	9.30431	8.45256
ms122807	0.812356	0.517772	0.573579	2.94029	2.52497
ms122811	0.319039	0	0.255155	0.562584	1.19339
ms122814	11.6654	9.61747	14.4231	6.80598	6.22705
ms122833	0.26426	0.41147	0	0	0
ms122853	1.19883	2.11975	5.33114	3.40735	2.58968
ms122860	0.572703	0.671095	1.67516	0.848215	0.96602
ms122889	0	0.832174	1.0289	0	0
ms12290	1.4521	1.91584	1.80464	3.57332	4.46687
ms122946	0	0	0	0.546172	0
ms123021	0.130773	0	0	0	0
ms12304	0.233127	0	0	0	0
ms12305	0.664462	1.72621	1.40964	0.839538	1.21395
ms123083	2.51538	6.95313	8.36421	1.34903	1.2888
ms123084	0.139334	0.147659	0.476585	0	0
ms123085	3.60397	8.39471	9.19797	1.12709	1.36676
ms123101	0	0	0.116789	0	0
ms12313	0	0	0.674865	0.190099	0
ms123156	0.0852331	0.0906295	0.173665	0	0
ms123160	0	0	0.62469	0	0
ms123176	0	0	0.0976212	0	0
ms123183	0	0	0	0	0.217238
ms123300	0	0	0	0.190099	0
ms123313	0.179027	0.253801	0.498163	0.303006	1.33578
ms123332	0	0.189015	0	5.40292	5.77679
ms123333	0	0.163332	0	0	0
ms12334	0	0.0906295	0	0	0
ms123375	0	0	0	0.380199	0
ms123460	1.31587	1.90341	1.25452	3.6399	3.49975
ms123462	0	0	0	0.284668	0
ms123463	0.525806	0.336674	0.595157	1.24579	0.879369
ms123529	0	0	0.0945842	0	0.284775
ms123629	0.71475	0.139903	0.328162	0	0
ms123632	0.339576	0.139903	0.328162	0	0
ms123671	0.339576	0.139903	0.328162	0	0
ms123681	0.339576	0.139903	0.328162	0	0
ms123683	0.207446	0	0.0945842	0	0
ms123684	1.04373	0.444909	0.517958	1.59801	2.69074
ms123701	0	0	0.217447	0	0
ms123730	0.0931152	0	0	0	0
ms123748	0.18623	0	0.854922	0.285631	0
ms123794	0	0	0	13.5753	2.86997
ms123801	0.216685	0.710359	0.233578	0.303006	0
ms123825	6.01906	5.05961	6.5815	17.7951	18.5676
ms12384	4.80786	4.8133	6.27332	15.8739	13.0326
ms123843	0.200242	0.131986	0	0.190099	0
ms123847	0.581942	1.3186	0.819932	0.587674	1.61773
ms123849	0.910244	1.37563	1.64992	2.30437	1.6912
ms123850	0.178348	0	0.154497	0.449678	0
ms123862	12.3107	20.4359	0	16.3236	13.4896
ms123864	2.1254	1.0572	1.31569	0	0.142388
ms123869	0	0	0.413317	0.16501	0.209925
ms123892	7.25486	3.90115	3.5747	3.67464	2.87728
ms123893	0.5477	0.500168	0.308994	0	0
ms123906	0	0	0	0	0.566726
ms123915	0.0845548	0.484333	0.93704	0.16501	0.391982
ms123925	18.679	14.0236	13.4278	27.0619	26.3088
ms123954	0.356018	0.295318	0.173665	0	0.217238
ms123993	0	16.8204	7.97228	16.8398	20.6313
ms124000	2.58759	2.49112	1.58415	4.32985	7.11395
ms124003	12.0521	23.6014	0	24.5857	16.5489
ms124004	0.66514	0.679173	0.861305	0.424589	0.434475
ms124060	0.0931152	0	0	0	0
ms124089	0.439217	0.728447	0.734778	1.43878	0.811832
ms124098	0	0	0	0.684167	0
ms124100	0	0	0	0.33002	0
ms124125	0.232449	0	0	0	0
ms124199	0.0931152	0	0	0	0
ms124233	4.6553	1.57272	1.77583	4.84709	4.8532
ms124258	5.61128	1.5753	0.690995	0	0
ms124276	0	0	0.116789	0	0.284775
ms124329	0	0	0	0.562584	0.317132
ms124362	0	0.0906295	0	0	0
ms124384	0.130773	0.401782	0	0	0.277462
ms124387	3.05599	0	0.402952	1.17824	0.629775
ms124434	0	0	0.274323	0	0
ms124483	0.263581	0.196932	0.645959	2.94993	0.811832
ms124506	0.131452	0	0	0	0
ms12452	0	0	0.233578	0	0
ms124531	0	0.106303	0	0.260541	0.209925
ms124539	0	0	0	0.373448	0
ms12463	4.35802	6.2729	2.90372	2.07855	3.09452
ms12464	0	0	0	6.33025	8.44841
ms124655	0.300561	0.303235	0.249081	0.52012	0.509325
ms124676	0	0	0	0.16501	0
ms124695	0.30124	0.139903	0.308994	0	0
ms124697	0	0	0	0.16501	0
ms124778	0.233127	1.28307	1.60855	13.2762	6.42401
ms124790	0.670987	0.634085	3.00438	0	0
ms124841	6.46059	15.1704	0	0	22.3966
ms124868	1.48363	1.06123	2.63315	5.86899	5.31444
ms124876	0	0.385948	0.823915	0.16501	0.142388
ms124906	0	0	0	0.736271	0.899925
ms124910	0.207446	0	0	0.285631	0
ms124930	0	0	0	4.19475	1.17877
ms124993	0	0	0	1.6202	0.217238
ms124996	0.749016	3.91058	6.3017	0.923483	0
ms124997	0.698986	1.83042	0.910225	0.33002	0.974775
ms125102	0.794161	0	0	0	0.217238
ms125115	0	0.53927	1.49176	0.606012	0.56955
ms125116	0.54157	2.5372	3.01305	0.373448	0.217238
ms125142	0.923578	0.590797	0.425783	1.01226	0.954219
ms12523	2.01011	1.08031	1.09363	3.6312	1.21706
ms12524	18.5722	24.31	0	0	24.5001
ms125244	0.871229	0.451055	0.381374	5.90376	6.82641
ms125283	0	0	0.173665	0	0
ms12530	0.0845548	0	0	0	0
ms125429	0	0	0.15146	0	0
ms125435	0	0	0.176702	0.164048	0
ms1255	0	0	0	0.657153	0
ms125515	0	0	0.270659	0	0
ms125526	0	0	0	0.260541	0
ms125527	0.17767	0.318909	0.813858	7.92825	6.96397
ms125530	0	0	0	0.423626	0
ms125533	0	0	0	0.379236	0
ms125577	0	0	0	25.323	0
ms125578	0	16.3665	18.7664	0	0
ms125599	4.44534	3.47546	2.37277	8.60952	5.29084
ms12560	0.426166	1.36044	1.57482	0.684167	0.744294
ms125616	7.96286	3.90135	1.52947	0.987173	3.46877
ms125675	5.3796	5.42142	1.56289	0.493105	0.961532
ms125685	0.22321	0	0	0	0
ms125761	2.76322	2.83603	0.81596	2.96152	2.31787
ms125780	0	0	0.116789	0	0
ms125786	0.139334	0	0	0	0
ms125791	0	0.44848	0.211373	0	0
ms12580	0.270785	1.01376	0.419709	0	0
ms125802	0.130773	0	0.0976212	0	0
ms125820	0.215328	0.925701	2.42943	0.35511	0.701801
ms125833	0.587789	0.90372	0.327535	0.303006	0.480075
ms125838	1.38709	0.450894	0	0	0.217238
ms125840	0	0	0.116789	0	0
ms125844	0	0	18.6595	20.5753	16.7944
ms125855	0	0	0.328162	0	0
ms125861	7.6819	4.89963	3.54007	3.62735	5.70332
ms125862	8.26023	12.7015	11.235	2.82739	2.0947
ms12588	0.680508	1.53153	0.838791	1.53431	1.50914
ms125889	0.293357	0.647666	0.362206	0.233527	0.217238
ms125891	4.02576	3.42091	1.99506	3.01845	3.75803
ms125893	5.50345	8.71983	8.56659	6.19901	5.1997
ms125903	2.05186	2.76967	2.4066	2.95186	1.50183
ms125904	0.130773	0.220362	0.454062	0.234489	0
ms125905	3.53993	4.06065	2.18454	3.92939	2.88149
ms125915	0.225245	0.287562	0.154497	0.519157	0.292088
ms125923	0.606266	3.77567	3.26612	1.03349	0.751607
ms125924	0.751051	1.31084	2.62383	1.05473	1.28149
ms125925	0.224567	0	0	0	0
ms125930	1.09647	0.746212	1.00879	0	17.6165
ms125932	0.0852331	0	0.470193	0	0
ms125936	19.1569	7.45141	10.0215	0	0
ms125953	0.899624	4.14887	7.59455	1.17631	1.25362
ms125967	8.76614	6.71495	9.60596	4.10597	5.28347
ms12598	3.55801	3.41859	2.91807	2.26383	2.22108
ms125995	0	0.212606	0	0	0
ms126014	0.6196	0.261718	0.558076	0.303968	0.466832
ms126049	0	0	0.0945842	0	0
ms126052	0.270107	0.279645	0.292864	0.164048	0.324444
ms126079	1.05229	0.336674	0	0	0.352313
ms12609	0	0.106303	0	0	0
ms12623	0.311156	0	0.444951	0	0.317132
ms126241	8.73533	2.78354	3.79322	8.80542	16.9017
ms12626	6.00504	6.27307	5.46178	1.77555	3.42628
ms126276	0	0	0	1.05376	0.684069
ms12628	0.225923	0	0.236615	0	0
ms126287	8.12771	7.18338	4.45574	12.1673	22.2507
ms126290	0.131452	0	0.13533	0.616613	0.142388
ms126291	0	0	0	0.380199	0.791276
ms126294	6.41915	1.55992	3.22593	10.6225	15.671
ms126311	0.0852331	0	0	0.190099	0
ms126318	0	0	0	5.45502	5.21571
ms126350	0.270785	0	0	0	0
ms126376	0.199564	0	0	0.777773	0.939594
ms126378	0.35534	0	0	8.26021	7.18886
ms126387	0	0	0	0	0.384669
ms12640	0.448455	0.722783	0.946151	0.965947	0
ms126416	9.17963	9.8949	9.68369	9.93153	6.73072
ms126426	2.79232	3.34331	2.72984	3.03968	3.65393
ms12645	0.0852331	0	0	0	0
ms12646	0.12357	0.147659	0.173038	0	0.637088
ms126489	11.4301	6.44583	3.43512	7.28846	10.5726
ms126493	0.348815	0.196932	0.308994	0.398537	0
ms126499	1.49286	0.336835	0.305957	0	0.427163
ms1265	1.87552	1.92958	0.890749	2.75501	2.45743
ms126541	0.45905	0	0	0	0
ms126547	0.246461	0	0	0	0
ms126583	0	0	0.13533	0	0.391982
ms126594	1.71879	1.46835	0.697069	0.920582	1.07156
ms126613	19.9044	15.1093	11.1256	0	29.3387
ms126632	1.16594	0.854608	0.714356	21.9484	0
ms126638	0.176992	0	0.13533	0.234489	0.277462
ms126645	0	0.526012	0.504237	7.86648	13.3514
ms126650	3.73472	4.20877	4.12303	9.10362	11.1543
ms126682	0.208124	0.346523	0.210746	1.10779	2.30491
ms126683	0	0	0.245417	0.259579	0.352313
ms126691	0	0.189015	0	0	0
ms126815	0.52445	0.0906295	0.233578	11.7535	8.57611
ms126819	0.122891	0	0	2.89494	2.9006
ms126820	0	19.4465	17.2811	0	0
ms126821	0	0	0	0.164048	0
ms126825	2.06353	1.63783	1.83605	0.613726	0.6444
ms126830	2.51606	1.24622	0.828108	3.40927	2.99463
ms126834	0.488148	0.253962	0.527069	0.164048	0.317132
ms126842	1.96118	0.957339	1.04033	5.5544	3.35115
ms126847	2.03472	2.62861	1.92205	5.23211	5.15577
ms126848	0.232449	0	0	0	0
ms126883	6.58543	1.92391	1.7663	0.614688	0.6444
ms126887	0	5.96706	6.31628	7.43127	8.91801
ms126890	0	24.0041	18.8116	1.01515	5.15577
ms126892	0.17767	0.409377	0	0	0
ms126893	0	0	0	11.793	0
ms126897	10.2758	9.08988	8.43368	4.71102	6.23326
ms126899	1.67053	0	0.402952	0	0
ms126902	0	0	0	4.27292	22.7363
ms126909	3.41732	2.14202	1.4108	0.991999	1.04962
ms126928	0.412832	0.81293	2.34658	0.381162	0.701801
ms126932	0.626408	0.163332	0	0.303968	0
ms126950	1.22276	3.83476	0.756355	1.0113	0.886682
ms127078	0.517924	0	0.116789	0	0
ms127118	0	0	0	0	0.324444
ms127122	0	0	0	0.234489	0
ms127138	0	0	0.0976212	0	0
ms127143	0	0.269474	0	0	0
ms127149	10.3597	16.276	11.827	0	1.49169
ms127160	0.846905	0	0	0	0
ms127167	3.63629	5.0951	3.35546	0	0.209925
ms127178	0	0	0	0.546172	0
ms127212	0.942055	0.864617	1.59389	5.97512	3.94746
ms127225	0.13213	0	0	0	0
ms127234	0	0	0	0.234489	0
ms127239	0	0	0	0.233527	0.609219
ms127244	0	0	0.835436	2.01004	0.961532
ms127309	0.806508	0.393865	1.04985	1.95988	2.24302
ms127310	4.53948	13.1661	7.34164	0	1.14359
ms127317	0.140012	0	0	0	0
ms127332	0	0	0	7.61272	0
ms127333	15.8523	0	18.1936	0.35511	4.99565
ms127336	0.346101	0.885954	1.31265	0.234489	0.6444
ms127358	0.13213	0.409377	0.694032	0.8212	1.42554
ms127378	0.677092	0.633924	0.27736	0	0.142388
ms127380	11.9214	12.8581	8.36776	0.86559	3.71416
ms127381	4.84006	7.83456	4.76242	1.85373	2.79512
ms127389	0	0	0	0.35511	0
ms127418	0.310478	0	0	0	0
ms127428	0	0	0	0.545209	0.684069
ms127436	10.1247	9.9602	13.5551	7.03758	4.81946
ms127471	0	0.63991	0.34974	0.233527	0
ms127625	0.161906	0	0	0.521082	0.359625
ms127673	4.58397	4.21002	3.09038	7.95143	6.20677
ms127724	7.69151	3.31763	3.72795	4.69653	5.232
ms127737	0.971153	0.626329	0	1.81994	1.43429
ms127742	2.03921	3.102	5.35827	0.354147	0.534369
ms127745	0	0	0	0.233527	0
ms127777	1.11116	0.862364	0.535871	1.20236	0.929175
ms127784	0.0931152	0	0	0	0
ms127791	0	0	0	0	0.142388
ms127794	7.17254	7.29287	16.3247	3.1024	5.7385
ms127811	6.94159	9.4711	5.83081	6.4769	6.72313
ms127839	0.440573	0	0	0	0
ms127853	13.2488	10.0793	6.74179	9.96338	14.7111
ms127854	0.393676	0.256054	0	0.379236	0
ms127862	0.0931152	0	0	0	0
ms127914	0	0	0	0.164048	0
ms127918	0	0	0	0.164048	0
ms127926	0.424809	0	0.116789	0.284668	0
ms127931	5.05053	8.20473	13.8515	5.22051	8.17515
ms127933	0.169788	0.189015	0.533461	0	0
ms127935	0.169788	0.189015	0.419709	0	0
ms127942	10.6854	7.79508	4.3356	11.075	11.7371
ms127954	1.41376	1.52036	1.04555	1.50729	2.32967
ms128003	11.9012	14.0201	11.0546	11.9281	7.36188
ms128006	1.89688	0	0	0	0
ms128011	0.840379	0.313084	1.0377	0.80575	0.691382
ms128012	3.89462	4.52182	2.56676	1.31623	2.06263
ms128013	0.555582	0.155415	0.245417	0.545209	0.480075
ms128028	12.2591	12.8663	9.93289	18.8151	18.2049
ms128041	0.262903	0.271728	0.189168	0.328095	0.366938
ms128064	0	0.269474	0.725667	0	0
ms128092	0.13213	0.720691	0.34733	0.925408	1.21113
ms128093	0	0.106303	0.116789	0.190099	0
ms128107	0	0	0.116789	0	0
ms128109	7.95269	4.94716	7.18955	13.3736	15.8161
ms128128	0.356697	0.328918	0.248454	0.258616	0
ms12813	0	0	0	7.51333	4.19982
ms128144	0.479588	0.41147	0.50361	0.917694	1.06874
ms128145	1.65545	0.419548	0.388075	5.44827	4.61126
ms128146	0.959176	0.147659	0	0.871379	1.19933
ms128153	0	0.0983857	0	0	0
ms128160	12.484	9.71624	10.3299	0	25.6347
ms128162	0	0	0.132292	0.164048	0
ms128167	21.8323	16.2711	8.97951	0	0
ms128246	0.130773	0	0	0	0
ms128254	0	0	0	0.234489	0
ms128265	0.30124	0.189015	2.02826	0	0
ms128326	0.262225	0.139903	0	1.10876	0.71925
ms128339	0.139334	0.450894	0	0	0
ms128341	0.315647	0	0	0	0
ms128350	0.0845548	0	0	0	0
ms128365	3.94589	3.39307	2.30731	6.51165	7.72351
ms128418	3.50238	5.47619	2.47897	3.52509	2.30014
ms128426	1.00266	0.279645	0	0.798999	0.899925
ms128428	0.208803	0	0	1.09042	0.534369
ms128439	17.6149	11.4144	6.90214	17.3349	19.1152
ms128445	7.69642	6.45757	7.66986	7.84142	7.44272
ms128456	0.326242	0	0	0.398537	0.209925
ms128457	0.178348	0	0	0	0
ms128465	1.36277	2.24607	2.43791	8.07495	5.95379
ms128475	0.308443	0.393865	0.607624	1.42817	0.601907
ms128476	0.441251	0	0	0	0
ms128489	0	0.295318	0.706499	0	0
ms128501	1.52984	0.489997	0.305957	4.27869	2.49123
ms128512	0.327599	0	0	0	0
ms128515	0.724014	1.83508	1.16601	0.33002	0.427163
ms128598	0	0	0.0976212	0	0
ms128602	15.9693	13.8334	10.2508	0	0
ms128619	3.78574	0	0.0976212	0.587674	0
ms128623	0.215328	0	0	0.35511	0.591488
ms128766	3.9425	3.12746	1.86151	3.18636	4.44493
ms128789	0	0	0.15146	0	0
ms128799	0	0	0.189168	0.234489	0
ms128800	0	0	0.233578	0.423626	0
ms128805	1.05882	0.48208	0.860678	7.5066	2.6308
ms128860	0	0.163332	0	0	0
ms128939	10.3921	16.7627	20.2242	0	0
ms128943	0.729157	0.321001	0.601858	4.40031	1.86877
ms128951	1.13275	0	0	0	0
ms128961	0	0	0	25.4445	29.5963
ms128994	0.301918	0	0	0.682242	0
ms1290	0	0.0906295	0	0.259579	0
ms129024	2.91615	2.62925	1.45123	6.93143	4.00176
ms129029	0.517246	0.694525	0.994224	0	0.292088
ms129045	14.5515	24.0627	0	20.3177	18.3262
ms129052	0.648697	0.313245	0	1.571	1.97708
ms129072	8.32086	10.0958	8.14028	8.45898	10.3585
ms129081	1.36073	2.13977	0.93243	6.70079	4.56682
ms12910	1.67257	0.303235	0.658734	0.900319	0.974775
ms129140	0.0852331	0	0	0	0
ms129164	0	0	0	0	0.324444
ms129170	1.20671	0	0.15146	0.190099	0
ms129173	2.31135	0	0.15146	0	1.17877
ms12918	0.62573	0.543455	0.308994	1.13673	0.659025
ms129216	0	0.0906295	0	0	0
ms129328	0	0	0.116789	0	0
ms129339	0	0	0	4.14072	2.32995
ms12934	1.76636	2.21907	1.36827	2.30533	2.88177
ms129362	0	0	0	0	0.317132
ms129393	0	0	18.693	0	0
ms129397	0.200242	0.0983857	0	0.562584	0
ms129405	0.122891	0	0.0945842	0.234489	0
ms12943	0.548379	0.484333	0.447361	0.612763	1.17146
ms129434	0.140012	0	0	0	0
ms129436	0.170466	0	0.400542	0	0
ms129457	2.41235	4.91719	3.99776	9.06501	7.50179
ms12948	0	0	0	0.164048	0
ms129481	0.17767	0.393704	0.15146	0.190099	0.217238
ms129484	17.6409	17.5824	9.51614	0	0
ms12953	0	0	0.465902	1.82669	1.14641
ms129563	0	0	0.346076	0	0
ms129581	0	0	0.399915	5.2601	2.95662
ms129690	0	0	0.734778	2.85538	1.49873
ms12970	3.76997	1.10632	2.92581	0	22.5576
ms129701	0	0	0.157534	0.52012	0.459519
ms129702	11.3691	13.2983	18.7957	0	0
ms129800	3.91035	0.797417	0.803493	1.6916	1.74411
ms12981	0.86606	0.344591	0.558076	10.3822	5.99402
ms129848	0.208803	0.196771	0.359796	0.449678	0.509325
ms12986	3.39751	2.72023	2.45435	20.3003	9.24694
ms129860	0	0.0983857	0	0	0
ms129882	0	0.106303	0	0	0
ms129901	0.424809	0.795486	1.04985	2.26094	1.33889
ms12991	1.46543	1.33653	4.00509	7.18618	5.28657
ms129947	0	0	21.1674	0	1.1965
ms129992	0	0.0983857	0	0	0
ms130023	0.207446	0.336513	0.208336	1.08657	0.659025
ms13005	21.7339	24.5735	0	0	29.9327
ms130110	18.0983	8.03693	15.003	0	0
ms130133	0.12357	0	0	1.05473	0.669444
ms130144	0	0	0	0.35511	0
ms13015	8.92631	15.2674	14.8403	17.6639	18.0952
ms130199	0	0	0	2.07663	2.87618
ms130254	0.0931152	0.139742	0	0	0.277462
ms130255	0.26426	0.246206	0.0976212	0.260541	0
ms130256	0	0	0.0976212	0	0
ms130274	0	11.8418	1.29379	0	0
ms130305	1.5603	1.83235	1.54256	0.164048	0
ms130347	1.41212	0.271889	0	1.64915	1.69403
ms130353	0	0	0	0.329058	0
ms130356	0.603836	0.6299	0.86707	0	0
ms130361	0	0	0	2.64404	1.43568
ms130440	0.262903	0	0	0	0
ms130448	0.480944	0.629739	1.45982	17.8636	4.77081
ms130459	0.255021	0.106303	0	0.683205	0.277462
ms130461	6.01163	0.715027	0.571169	0.372485	1.79841
ms130465	0	0	1.73351	6.11022	0.292088
ms130466	0	0	0.296528	2.13357	0
ms130467	0	0	0	0.285631	0
ms130468	0	0	0	0.285631	0
ms130478	1.005	0.708719	0.21441	1.65879	0.817762
ms130491	6.28382	13.7547	12.9654	0.828914	1.89381
ms130500	0.387829	0.212445	0.292864	0	0
ms130502	0	0	0.0945842	0.562584	0
ms130512	0	0	0.0976212	0	0
ms130525	0.216685	0.378352	0.987523	0	0.527057
ms130532	0	0	0	0.285631	0
ms130538	0	0.106303	0	0	0
ms13054	0.0931152	0.80292	2.75937	5.81785	2.81568
ms130553	0	0	0.116789	0	0
ms130565	14.8367	0	14.0633	0	8.60364
ms130573	0	0	0.975057	0	0
ms130576	3.30954	3.80811	2.72041	7.4419	3.68463
ms130578	0	0	0.34974	0	0
ms130598	0.0931152	0	0	0	0
ms130603	0.768172	0.78773	1.33999	0.493105	0.736982
ms130641	1.48772	2.5635	2.47562	1.78811	1.91293
ms130645	0	0	0	28.0132	25.8589
ms130662	2.58516	0.866549	0.993817	6.89187	8.27361
ms130667	0.511794	0	2.2524	0	0
ms130668	0.294036	0.46866	0.210746	0.259579	1.30791
ms130673	1.05774	0.329079	0	0	0.384669
ms130676	1.10464	0.360265	0.229914	1.0827	2.10961
ms130689	1.24914	0.230371	0.592747	0.733383	1.69851
ms130720	1.42952	1.64636	1.15837	4.4109	5.05022
ms130784	0.363222	0.271728	0.229914	0.519157	0.217238
ms130785	0	0	0.612542	0	0
ms130797	0.122891	0	0	0	0
ms130798	6.0029	5.70049	7.05692	10.9245	8.73877
ms130805	10.2199	8.67343	6.28197	20.9255	22.0881
ms130825	0.199564	0.287401	0.462865	1.29789	1.20071
ms130826	2.48495	0.932974	1.64081	5.04011	5.93973
ms130843	1.93208	1.67661	1.58362	2.94993	2.70565
ms130845	0.122891	0.42505	0.621653	0.517232	0.366938
ms130852	3.59979	5.20279	4.93407	3.71613	3.73161
ms130861	0.386473	0.0906295	0.668791	0.544246	0.142388
ms13087	0.140012	0.0906295	0	0	0
ms13089	4.45466	3.0123	1.27002	0	0.744294
ms130929	2.35825	0.712451	0.482032	0.284668	0.733876
ms130935	0.130773	0.230532	0.21441	0.517232	0.277462
ms130972	0	0	0	0.16501	0
ms131020	0	0.155576	0.208336	0	0
ms131033	0	2.11991	3.82473	0.728557	0.41985
ms131044	0	4.54093	4.51017	2.15093	1.703
ms131068	0	0.269635	2.95041	0.234489	0
ms131081	0	0.155576	0	0	0
ms131084	0	0.54928	0.71561	0	0
ms131095	0.402237	0.48208	2.58454	1.38282	1.54737
ms13110	10.7853	22.3733	18.9491	0	2.36796
ms131118	0.186909	0	0	0	0
ms13114	2.75328	6.70993	5.54703	0	0
ms131178	1.10639	1.33427	7.37878	0	0
ms13120	0.533688	0	0	0	0
ms131211	0	0	0	0.164048	0
ms131243	19.2459	11.3584	0	21.9263	0
ms131276	0	0.196771	0.504864	0	0
ms131295	2.90801	1.81101	5.38207	4.1552	21.2144
ms131304	0	0	0.252118	0	0
ms131305	4.8195	6.93969	10.9033	26.6826	0
ms131327	0	0	0	14.1417	4.05191
ms13133	0.609683	0	0	0.258616	0
ms131382	0	0	0.116789	0	0
ms131402	0	0	0	0.875229	0
ms131409	0.752408	0.872373	0.674238	3.34943	4.37174
ms131455	1.29127	1.51228	1.16811	1.03639	1.06874
ms131459	11.6432	19.855	21.2686	7.50461	7.18604
ms131523	0	0	0.116789	0	0
ms131567	0	0	0	0.260541	0.142388
ms131576	0.232449	0	0.0945842	0	0
ms131683	0.140012	0	0	0	0
ms131687	0.581263	0.155415	0.249081	0	0
ms131688	0.0852331	0.261718	0.13533	0	0
ms131697	0	0.204689	0	0	0
ms13177	0.377912	0.362518	0	0.372485	0.786788
ms131816	0	0	0	0.423626	0.976157
ms131863	1.9848	0.81293	0.880693	1.7109	1.01893
ms131880	0	0.139903	0.325125	0.190099	0.217238
ms13189	0.131452	0	0	0.164048	0
ms131918	1.88993	2.02845	1.03403	1.96759	2.18141
ms13193	0.0931152	0	0	0	0
ms131933	0	0	0	19.2696	15.5008
ms131934	1.81433	2.02182	0.775523	0.917694	0.412537
ms131940	2.82509	1.74491	1.50382	4.6039	3.31625
ms131944	1.65683	1.91748	1.42211	1.102	1.81896
ms131965	0	0.45865	0.359796	0.234489	0
ms132008	0.3639	0	0.0945842	0.424589	0.541682
ms132013	0	0.220362	0	0	0
ms132021	1.77221	1.99662	1.02157	0.562584	0.797207
ms132024	1.03994	0.972852	1.03729	1.90487	1.48128
ms132036	0.140012	0	0	0.284668	0
ms132084	0.317682	0	0.346703	0.234489	0
ms132089	0.0931152	0	0	0	0
ms132100	0	0	0	0.665829	0
ms132111	0	0.212445	0.425783	1.62406	3.73299
ms132126	0.208124	0.196932	0.195242	0.987173	0.459519
ms132131	0.186909	0	0	0	0
ms132136	0.139334	0	0.157534	0	0
ms132169	0.223888	0	0	0	0
ms132171	0.140012	0.564953	0.27736	0.329058	0
ms132181	0	0	0	0.233527	0.41985
ms132215	0	0	0	1.98784	0.41985
ms132229	1.92352	1.04153	0.571796	2.84958	2.53511
ms132230	0.279346	0	0	0	0
ms132245	0.775376	0.785315	0.296528	3.33014	1.55302
ms132280	0	0	0	0.614688	0.434475
ms132292	2.53143	4.1713	6.46677	7.52491	10.4215
ms132294	0	0	0	0.74497	0.682687
ms1323	2.35551	0.574963	0	0.998738	1.03328
ms132330	0.836963	0.155415	0.245417	0.632063	0.711938
ms132356	0	0	0.0976212	0.234489	0
ms132374	2.5616	2.86078	2.88475	4.50065	2.64093
ms132378	0.0845548	0	0	0	0
ms132391	0	0	0.116789	0	0
ms132413	4.07559	1.88642	0	4.73223	5.78099
ms132419	9.4103	5.76218	4.46035	23.8591	22.5727
ms132457	0.280702	0	0	0	0
ms132477	0.3098	0.344591	0.15146	0.259579	0.352313
ms132478	0.140012	0	0	0	0
ms132484	0.13213	0	0	0	0
ms132496	0.176992	0	0	0	0
ms132502	0.431334	0.378191	0.547711	0.770059	0.96602
ms132513	0.648697	0	0	0	0
ms132515	0	0.106303	0	0	0
ms132536	9.46524	15.637	4.05414	0.614688	3.10183
ms132553	0.0845548	0.868028	0.861623	0.328095	0.534369
ms132610	4.17834	2.42974	1.4969	3.7142	5.59755
ms132611	0.480944	0	0	0.164048	0
ms132628	0.517246	0.982087	0.871053	0	0
ms132645	0.308443	0.163332	0.176702	0	0
ms132719	0.263581	0	0.116789	0	0.359625
ms132784	0.0931152	0	0.116789	0	0
ms132824	0.439895	0.328757	0.176702	0	0
ms132827	15.1955	18.2066	20.1591	17.8454	14.8425
ms132829	0.957819	1.35445	1.07415	0.373448	0.651713
ms132844	0	0.271728	0.21441	0	0.284775
ms132853	2.108	2.31552	2.14505	2.63342	2.42508
ms132889	0	0.139903	0	0	0
ms132920	0.0845548	0.0983857	0	0	0
ms132925	0.216685	0	0	0	0
ms132934	0	0.212445	0.407243	0.354147	0
ms132986	1.78486	0.574963	1.7135	13.9941	9.37614
ms133004	0	0	0.230541	0	0
ms133008	0.39232	1.21812	4.4671	0	0
ms133015	0.130773	0	0.233578	5.015	4.21617
ms133017	0	0.0906295	0	0.474767	0
ms133020	0.254343	0	0	0.451603	0
ms133023	0.831819	0.709041	0	1.26413	2.18446
ms133024	0.994799	0.318748	0	0.538458	1.50039
ms133047	3.70663	2.51036	2.09813	8.86331	7.29324
ms13306	5.80545	8.20538	6.02928	7.81923	5.27904
ms133061	0	0	0.116789	0	0
ms13307	0.284797	0	0	0	0.284775
ms13309	0.122891	0	0.132292	0.190099	0
ms13311	19.6169	0	18.7576	0	25.7622
ms133114	0	0	0.0945842	0	0
ms133145	1.01601	1.04703	1.74388	2.56009	3.79632
ms133146	1.01706	0	0.116789	0.423626	0.669444
ms13315	0.122891	0.360426	0.346703	0	0
ms13317	0.401558	0	0.62469	0	0
ms133174	0.17767	0	0	0	0
ms13318	6.09737	2.54396	2.31746	2.19532	3.19862
ms133190	0.262225	0	0	0	0
ms133225	2.1973	1.57916	1.2916	1.22649	2.21515
ms133257	1.9314	4.44094	2.9875	0.329058	0.783964
ms133285	13.3878	17.2678	18.4531	0	24.9694
ms133289	0	0	0	0	0.142388
ms133294	0.130773	0	0	0	0
ms133315	0	0	0.0976212	0	0
ms133316	8.31713	14.3707	11.8739	15.0315	0
ms13332	1.58287	0.911637	0.881947	0.758473	0.901307
ms133322	11.3701	17.8714	12.8926	11.2941	12.1902
ms133347	0.975223	1.92832	1.53984	1.09429	0
ms133348	0.0845548	0.277391	0.283753	0.545209	0.704625
ms133350	7.20998	12.6219	16.0346	2.63439	7.7404
ms133351	0.247139	0	0.116789	0	0
ms13336	2.65093	2.21263	2.14683	3.6534	3.21325
ms133375	2.05429	2.08856	1.9498	0.16501	0.858814
ms133376	2.71972	0.67351	0.267622	0	0.459519
ms1334	1.04754	0.181098	0	0.954348	0
ms133401	4.52521	5.96503	2.4443	0	1.17877
ms133425	0	0	0	0	0.648889
ms133426	0.597706	0.0983857	0	0.190099	0
ms13344	2.71359	1.67111	2.61399	3.45462	3.84613
ms133444	0.199564	0.318909	1.20863	0.190099	0
ms133454	0.30124	0.409216	0.157534	0	0
ms133456	0	0	0	0	0.209925
ms133459	1.03274	3.17869	1.77667	2.893	3.03291
ms133461	0.284797	0.368182	0.889902	1.0634	0.277462
ms133490	0	0	0	0	0.284775
ms133522	0.326242	0.189176	0.549592	0	0.217238
ms13356	4.34239	4.55043	3.79363	16.7858	16.96
ms133575	5.25708	13.4841	12.5295	4.7062	2.49261
ms133583	0	0.106303	0	1.6945	0.641576
ms133597	2.91451	3.77145	3.93974	6.46634	4.7829
ms1336	0	0	0	22.2332	13.3413
ms133614	0.0931152	0	0	0	0
ms133625	0.871908	0	0	0	0
ms133679	0	0	0	0	0.142388
ms133683	0.384438	0.645251	1.16454	0.164048	0
ms133687	0.989347	2.19197	1.32899	5.43093	4.69763
ms13369	3.73231	3.25896	2.99088	8.02956	10.63
ms133731	0	0.106303	0.741479	0.682242	0.391982
ms133734	0	0	1.10034	0	0
ms133737	0	0	0	0.164048	0.209925
ms133797	0	0	0.0945842	1.24579	0
ms133814	0.178348	0	0	0	0.427163
ms133826	0	0.131986	0	0	0
ms133841	0	0	0	0.259579	0
ms133844	0	0	0	6.90249	1.23899
ms133845	0	0	0	0.354147	0
ms133857	0	0	0	20.4498	11.9607
ms133941	0	0	0.0976212	0	0
ms133948	0.0931152	0.279806	0.116789	0	0
ms133958	15.2204	18.4387	13.8168	9.15668	11.6605
ms133961	0	0	0.132292	0	0
ms133964	0.0931152	0	0	0	0
ms133972	1.20428	2.15061	3.79559	1.17631	1.27866
ms133979	0.628838	1.68904	1.1724	2.21559	1.06874
ms134012	0	0	5.03734	19.4916	0
ms134016	0.161228	0.432968	0.385038	0.234489	0
ms134017	0.680904	0.689022	0.662398	1.55555	1.78068
ms134020	0.280702	0	0	0	0
ms134044	1.45862	4.97261	2.95556	2.19725	1.5882
ms134046	0.161228	0	0	0.164048	0
ms134063	3.04703	1.43475	2.89104	1.48799	1.98611
ms134066	13.3891	8.54248	6.08042	20.7103	14.9503
ms134097	0	6.93663	7.48289	7.42166	19.5765
ms134098	0	0	0.154497	0.16501	0
ms134099	0	0	0.13533	0.397574	0.284775
ms134111	0	0	0	0	0.324444
ms134112	0	0	0	0.233527	0.769338
ms134175	0.233127	0	0	0	0
ms134176	9.00818	7.45022	3.20896	11.1156	15.245
ms134247	0	0	0.176702	0	0
ms134309	0	0	0.757609	0	0
ms134349	0	0.155576	0	0	0
ms134369	0	0	0	1.74178	1.64871
ms134376	0.364579	0	0	0	0
ms134384	0	0	0	2.95959	2.40735
ms134387	0.178348	0	0	0	0
ms134390	0	0	0	0.802862	1.17877
ms134392	6.71697	3.67455	4.87833	0.16501	0.684069
ms134432	1.48947	0	0.416672	0.190099	0
ms134444	3.86456	2.25772	5.4714	15.4338	5.89579
ms134463	0.130773	0	0	1.6308	2.09643
ms134493	0	0	0.0976212	0	0
ms134512	0	0	0	0.709257	0.669444
ms134528	1.79586	3.04542	1.92205	1.7688	2.94482
ms134532	0	0.246045	0.558076	1.34132	2.09781
ms134567	0	0	0	0.797074	1.04962
ms134592	0.179027	0	0	0	0.142388
ms134604	0	0	0.523405	0.752684	0.584175
ms13461	0	0	0.173038	0	0
ms134659	0	0	0	0.890679	2.13581
ms134759	1.75986	3.38747	6.25331	0.568373	1.19933
ms134765	0	0	0	17.715	11.6957
ms134774	0.169788	0	0	0	0
ms134775	0.216685	0.253962	0.380747	0	0
ms134776	0.741813	0.360104	0.170001	0	0
ms134813	0.434726	0.147659	0.473548	0	0.317132
ms134816	6.33536	0.303074	0.315068	0	0.786788
ms134819	0.262225	0.246045	0.396877	0.707331	0.584175
ms134821	14.3306	2.20098	3.99284	11.6309	7.00081
ms134822	0	7.20595	8.00458	28.4543	15.4292
ms134845	0.331694	0.269635	0.0976212	0.164048	0.142388
ms134865	0.469671	0	0	0	0
ms134868	0.907506	0.131986	0	0	0
ms13487	5.97798	4.84192	3.05706	4.26326	4.0735
ms134898	0	0	0.359169	0	0
ms134908	0	0	0	0	0.209925
ms134921	0.0845548	0	0	0	0
ms134958	8.80698	1.4782	1.31747	2.82836	2.16086
ms134963	0	0	0	0.987173	0.697312
ms134964	0	0.253801	0.249081	0	0
ms13499	1.80091	1.41164	0.768822	2.0747	2.02296
ms134996	0	1.67594	0.854604	0.190099	0.669444
ms134999	0.12357	0	0.132292	0	0
ms135024	0.131452	0	0.132292	0	0
ms135028	0.130773	0	0	0	0
ms13508	1.96632	0	0	0	0
ms135102	0	0.139903	0.15146	0	0
ms135109	0.486113	0	0.826325	0.519157	1.64111
ms135120	0.0845548	0	0	0	0
ms135147	3.69466	5.34135	2.38	17.9467	13.8329
ms135169	0.246461	0	0	0	0
ms135170	0.223888	0.261879	0.482659	0	0.209925
ms13518	13.5103	9.79664	6.3032	26.3014	25.21
ms135266	12.3263	0	0	0	0
ms135271	0	0.352509	0.265212	0.447753	0.209925
ms135275	1.6859	0.751554	7.11556	2.91809	3.4941
ms135285	2.46263	1.66561	0.768822	13.3997	14.8299
ms135323	0.340254	0	0	1.65204	1.05694
ms135396	0	0	0	0	0.217238
ms13551	0	0	0.195242	0	0
ms135582	9.51101	4.32035	4.37496	0	0
ms135608	0.357375	0.91714	0.749654	7.03564	3.36156
ms135688	0.18623	0	0	0	0
ms135697	0.912957	0.901467	0.768822	3.45462	2.90233
ms135707	0.636042	0.850101	0.551375	0	0
ms135708	0	0.31083	0.15146	1.2014	0.921863
ms135710	0	0	0	0.424589	0
ms135714	0.0852331	0	0	0	0
ms13572	0	0	0.0945842	0	0
ms135742	3.40918	6.35755	3.727	5.81881	6.39055
ms135753	1.49871	0	0.154497	0	0
ms135754	0	0	0.255155	0	0
ms135792	0.17767	0.419548	0.189168	0.423626	0.209925
ms135857	9.16152	6.93779	5.41361	12.1828	14.2249
ms135862	0.433369	0.395796	0.466529	0.840501	1.81021
ms135887	0.781506	0.915822	0.399287	2.54561	2.4473
ms135889	0.284119	0.155415	0.15146	0	0
ms135890	0.711358	0.147659	0.43825	0	0.142388
ms135945	0.300561	0	0	0	0
ms135958	0.0931152	0	0.173665	0	0
ms136009	0.13213	0	0.356441	0	0
ms136017	1.23756	0	0	5.7493	2.81568
ms136049	0.0931152	0	0	0	0
ms136066	1.10094	1.69261	0.949815	3.19216	1.32709
ms136074	0.131452	0	0	0	0
ms136090	0.424131	0.403552	0	1.27569	1.13179
ms13611	0.0845548	0.204689	0.274323	0	0
ms136119	9.56012	5.77514	10.8837	5.14624	7.4993
ms136123	4.96227	6.10909	2.38482	11.9339	4.92523
ms136219	0.542249	0.474324	1.0666	0	0.142388
ms136255	0	0	0	0.16501	0
ms136262	0.65658	0.336835	0.308994	0.822163	0.804519
ms136310	0	0	0	0.164048	0
ms136316	0	0.106303	0.328162	0	0
ms136338	0	0	0.116789	0	0
ms136344	0.0845548	0	0	0.16501	0
ms136479	0	0	0	0.47573	0
ms136496	7.1596	6.63597	7.7194	6.19226	4.69763
ms136546	3.93258	2.79017	2.80714	4.67917	4.36898
ms136553	0.300561	0.432968	0.688585	0.944709	0.534369
ms136565	11.402	16.3323	10.6127	14.1572	9.65976
ms136573	1.14269	1.26415	0.926983	1.95312	1.59131
ms136586	9.38589	13.14	12.8198	11.4726	11.2571
ms136594	0.178348	0.253962	0.451025	0.659078	0.209925
ms136601	0.0845548	0	0	0	0
ms136702	0.263581	0.377869	0.325125	26.9962	13.7409
ms136710	0.131452	0	0	0	0.317132
ms136728	0	0	0	0	0.142388
ms136736	0	0.147659	0.173665	0	0
ms136744	0	0	0	0.607937	0
ms136765	0	0.277391	0	0.234489	0.669444
ms136778	0.223888	0.220362	0.305957	0.398537	0
ms136790	0	0.370435	0.132292	0	0
ms136801	0	0	0.302293	0	0
ms136813	0.0931152	0	0	0	0
ms136815	0	1.91715	2.74691	0	0
ms136830	0.52445	2.13993	0.790399	1.01226	1.19933
ms136836	3.38378	2.18129	0.855231	2.42693	2.99912
ms136854	0	18.5146	0	13.1672	17.6167
ms136886	0.737039	0	0	0	0
ms136901	17.3624	13.4582	14.78	12.3024	12.6295
ms136902	0	19.5815	0	0	0
ms136907	9.51513	8.77892	7.81862	0	0
ms136950	4.60928	3.26163	0	6.38036	9.23618
ms136965	2.67974	1.17709	2.43823	19.1655	14.4643
ms137026	0	0	0	2.66334	2.06545
ms137053	0.385116	0.42505	0.447361	1.10779	1.14952
ms137086	0	0	0	0.259579	1.05411
ms13709	0	0	0.173038	0.16501	0
ms137096	0	0	0	0.233527	0
ms137146	8.74055	4.45665	6.663	7.88099	0
ms137169	3.80009	3.14249	2.63882	9.5678	0
ms137180	18.9127	12.9663	12.4094	11.5942	9.21492
ms137206	3.29584	4.52764	4.09467	4.79498	5.82515
ms137220	20.3201	0	0	17.523	15.0734
ms137223	0.122891	0	0.0976212	0.398537	0.609219
ms137225	10.8866	12.8851	14.1957	12.508	10.4261
ms137226	0.34678	0.0983857	0	16.3863	22.4486
ms137247	1.02359	0	0	0	0
ms137271	0.0845548	0	0	0	0
ms137303	0.620278	0.196932	0.0945842	0	0
ms137305	0	25.8767	0	22.5149	20.2087
ms137316	0.269429	0.360104	0.13533	0	0
ms137332	0.768172	0.541524	0.555039	0.260541	0
ms137335	0.0845548	0	0	0	0
ms137341	2.31406	4.06484	5.42635	2.67975	0.601907
ms137358	0	0	0	8.40878	3.89455
ms137367	0.140012	0.868028	1.3403	2.3613	2.45294
ms137371	0.301918	0	0	0	0
ms137372	0.301918	0	0	0	0
ms137374	0	24.4942	17.7163	20.2394	23.1071
ms137378	0	0.295157	0	0.16501	0
ms137379	0	0.720691	2.99514	0	0
ms137386	0.0845548	0	0	1.43781	4.79614
ms13740	5.52718	3.63538	6.29042	7.85009	3.977
ms137442	0	0	0.226877	0	0
ms137474	0	0	0	0	0.474145
ms137535	1.31248	5.19298	3.71138	0	0.923245
ms137537	0	0.0983857	0	0.164048	0.651713
ms137539	0.140012	0	0	0	0
ms137547	8.3688	5.6243	1.79312	0.233527	1.84821
ms137552	0	0	0.157534	0	0
ms137556	0.847583	2.73349	3.5705	0	0
ms13756	7.72344	6.99343	2.9871	3.29444	3.65676
ms137699	0	0	0.385038	0	0
ms13770	0	0.106303	0	0	0
ms137718	1.70955	2.62813	2.34596	0	0
ms137788	0.338219	0.953154	0.571796	0	0
ms137827	0.442608	0.393704	0.21441	0.233527	0.209925
ms137829	4.193	6.05377	3.34617	0	15.8213
ms137835	1.05503	1.83508	0.322088	0.284668	0
ms137866	0.131452	0.321001	0.0945842	2.02741	0.854325
ms137874	1.71675	4.19538	1.7378	0.546172	1.25955
ms137912	0.416249	0.600646	0.535244	0.775848	0.921863
ms137917	0	0	0	1.01226	0.277462
ms137926	0.131452	0	0	0	0
ms137930	0.0852331	0	0	0.372485	0.217238
ms137960	6.92549	11.9617	20.2418	0	20.5594
ms137961	0.0931152	0	0	0.380199	0
ms137974	0.140012	0	0	0	0
ms137978	0	0	0	0.164048	0
ms137987	0.0931152	0	0	0	0
ms138016	0	0	0	0.259579	0
ms138024	5.62461	3.13911	2.68659	7.60981	7.50289
ms138135	0	0	0	0.16501	0
ms138144	0	0	0	0	0.399294
ms138155	0.315251	1.31551	0.510629	1.08078	0.892612
ms138171	0.232449	0	0	0	0
ms138203	0	0.393704	0.226877	1.16956	0.466832
ms138212	0	0.751876	0.447988	0.449678	0.654819
ms138248	0.338219	0.328757	0.436996	0.381162	0.716426
ms138257	0.216685	0.35444	0.173665	0.164048	0.452207
ms138265	0	0	0	0.854004	0.209925
ms138271	19.213	0	0	0	0
ms138278	0.50216	0.230532	0.0976212	0	0
ms1383	0	0	0	19.5958	9.67739
ms138305	0.169788	0.329079	0.154497	0.16501	0.399294
ms138306	4.22397	3.60844	2.79069	2.37771	3.48368
ms138310	0.324886	0.155415	0.374981	0.512406	0
ms138312	0.672344	1.18887	1.47626	0.778736	1.13628
ms138329	0	0	0	0	0.324444
ms138334	0	0.106303	0	0.16501	0.142388
ms138362	0.122891	0	0.176702	0	0
ms138455	0	0	1.28039	0	0
ms138496	0	0	0.116789	0	0
ms13857	2.91287	3.4658	2.45918	0	0.209925
ms138579	0	0	0.43825	0	0
ms138583	0	0	0	1.82382	15.0924
ms138590	0	0	0	1.57581	12.8523
ms1386	0.457694	0	0	0	0
ms138607	0.377912	0.598714	0.602485	0.448715	0.292088
ms138614	0	0.269474	0.879845	0	0
ms138672	0	0	0	2.09497	15.5364
ms138675	0.140012	0	0	0	0
ms138676	0	0	0	3.45366	18.3312
ms138681	20.843	19.3984	13.9247	28.4031	25.8047
ms138691	0.572703	2.12944	2.22172	5.69819	4.15002
ms138717	0	0	0	3.70937	2.15493
ms138719	0.787353	0.139742	0.189168	0	0.292088
ms138720	0	0.0983857	0.15146	0.190099	0
ms138744	0	0	0	2.29762	1.75143
ms138751	10.6349	15.8686	9.1981	12.4048	10.5974
ms13877	19.6624	22.631	0	0	1.28149
ms138782	0	0	0.116789	0	0
ms138798	0.122891	0	0.157534	0.587674	0
ms138807	6.85743	4.55126	2.31527	6.73844	9.49405
ms138808	0	0	0	0.971723	1.22154
ms138837	0.30124	0.189176	0.192205	0.33002	0
ms138844	2.01867	0	0	0	0.142388
[truncated: 33,791 more rows]

## Sheet: UFV02
TE_ID	12h	24h	36h	72h	168
ms10009	0	0	0	0	0
ms100103	0	0	0	0	1.04403
ms10025	0	0	0	0	8.14713
ms100295	0	0	0	0	0
ms100299	0	0	0	0	0
ms100300	0	0	0	0	0
ms100320	0	0	0	0	0
ms100325	0	0	0	0	0
ms100326	0	0	0	0	0
ms100328	0	0	0	0	0
ms100334	0	0	0	0	0
ms100350	0	0	0	0	23.3543
ms100365	161.783	0	0	85.3927	34.4433
ms100367	0	0	0	0	7.76142
ms100380	0	0	0	0	0
ms100388	0	0	0	0	0
ms100406	0	0	0	0	0
ms100438	0	0	0	0	10.768
ms100439	0	0	0	0	0
ms100443	0	0	0	0	32.3229
ms100452	0	0	0	0	3.2764
ms100454	0	0	0	0	25.8956
ms100455	0	0	0	0	4.61583
ms100456	0	0	0	0	1.04403
ms10046	0	0	0	0	0
ms100478	0	0	0	0	0
ms10049	0	0	0	0	4.02503
ms100492	0	0	0	0	0
ms1005	0	0	0	0	2.86228
ms100502	0	0	0	0	0
ms100517	0	0	0	0	10.3215
ms100525	0	0	0	0	0
ms100537	0	0	0	0	0
ms100552	0	0	0	85.3927	15.4809
ms100611	0	0	0	0	0
ms10062	0	0	0	0	13.3349
ms100644	0	0	0	0	20.2155
ms100656	0	0	0	0	0
ms10067	0	0	0	0	0
ms100745	0	0	0	0	0
ms100753	0	0	0	0	0
ms100757	0	0	0	0	22.1133
ms10079	0	0	0	0	8.85665
ms10084	0	0	0	0	2.56689
ms100844	0	0	0	0	12.8817
ms10085	0	0	0	0	0
ms100870	0	0	0	0	4.35279
ms100882	0	0	0	0	7.01279
ms100888	0	0	0	0	0
ms100894	0	0	0	0	1.4905
ms100900	0	0	0	0	1.4905
ms100906	0	0	0	0	0
ms100908	0	0	0	0	0
ms10092	0	0	0	0	19.3293
ms100949	0	0	0	239.56	0
ms100959	0	0	0	0	0
ms101007	0	0	0	0	5.54789
ms10107	0	0	0	0	13.9581
ms101190	0	0	0	0	0
ms101202	0	0	0	0	0
ms101203	0	0	0	0	0
ms101210	0	0	0	0	0
ms101241	0	0	0	0	6.28976
ms101287	0	0	0	0	0
ms101346	0	0	0	0	0
ms10144	0	0	0	0	0
ms101455	0	0	0	0	0
ms101457	0	0	0	0	0
ms101462	0	0	0	0	0
ms101465	0	0	0	0	0
ms101475	0	0	0	0	32.0275
ms101509	0	0	0	0	6.44084
ms101518	0	0	0	0	0
ms101670	0	0	0	0	0
ms10170	0	0	0	0	0
ms101719	0	0	0	0	14.8578
ms101722	0	0	0	0	0
ms101734	0	0	0	0	6.4732
ms101805	0	0	0	0	3.13208
ms101826	0	0	0	0	0
ms101828	0	0	0	0	0
ms101848	0	0	0	0	3.13208
ms101849	0	0	0	0	5.42917
ms10186	0	0	0	0	0
ms101861	334.505	0	0	124.917	0
ms101864	0	0	0	0	0
ms101890	161.783	0	0	206.38	72.1226
ms101945	0	0	0	0	0
ms101948	0	0	0	0	0
ms101977	0	0	0	0	20.7658
ms101980	0	0	0	85.3927	86.6554
ms102012	164.952	0	0	0	62.1963
ms102017	0	0	0	0	0
ms102023	0	0	0	0	0
ms102024	0	0	0	0	9.10084
ms102026	0	0	0	0	0
ms102035	0	0	0	0	2.41581
ms102051	0	0	0	0	0
ms102058	0	0	0	0	12.1142
ms102078	0	0	0	0	0
ms102082	217.056	0	0	160.512	0
ms102087	0	0	0	0	3.13208
ms102097	0	0	0	0	0
ms10211	0	0	0	0	0
ms102144	109.679	0	0	85.3927	64.2196
ms102149	0	0	0	0	9.46096
ms102150	0	0	0	0	1.04403
ms102157	0	0	0	0	1.4905
ms102211	0	0	0	0	0
ms102218	0	0	0	0	75.233
ms102223	0	0	0	0	2.53453
ms102241	0	0	0	0	2.56689
ms10225	0	0	0	0	3.16444
ms102278	0	0	0	256.178	0
ms102315	0	0	0	0	93.5871
ms102379	0	0	0	0	3.90631
ms102441	0	0	0	0	2.68561
ms10248	0	0	0	0	0
ms102481	0	0	0	0	3.87395
ms102482	0	0	0	0	19.5923
ms102527	0	0	0	0	2.08805
ms102560	397.548	0	721.929	0	0
ms102595	0	0	0	0	0
ms102622	0	0	0	0	1.4905
ms102631	0	0	0	0	0
ms102632	0	0	0	0	0
ms102633	0	0	0	0	5.21338
ms102655	0	0	0	0	0
ms102705	0	0	0	0	1.4905
ms102710	0	0	0	0	0
ms102720	0	0	0	0	0
ms102722	0	761.594	866.315	0	0
ms102737	318.098	741.182	0	0	64.3856
ms102740	0	0	0	0	0
ms102743	0	0	0	0	0
ms102749	167.253	888.362	328.684	170.785	0
ms102753	0	0	0	0	16.73
ms102768	0	0	0	0	0
ms102771	161.783	0	0	0	28.6175
ms102963	0	0	0	0	9.66999
ms102978	0	0	0	0	12.1466
ms102991	0	0	0	85.3927	90.443
ms102992	219.357	0	0	0	23.9195
ms102999	0	0	0	0	0
ms103008	0	0	0	0	0
ms103019	0	0	0	0	0
ms103026	0	0	0	0	2.981
ms103027	0	0	0	0	0
ms103041	0	0	0	0	7.89898
ms103058	0	0	0	0	90.1515
ms103079	0	0	0	0	6.91967
ms103089	109.679	0	0	0	0
ms103124	0	0	0	0	1.04403
ms103165	0	0	0	0	1.04403
ms103229	0	0	0	124.917	0
ms103234	0	0	0	0	1.04403
ms103241	0	0	0	0	2.981
ms103246	0	0	0	0	3.01336
ms103257	0	0	0	0	11.9887
ms103260	0	0	0	0	54.4633
ms103306	164.952	0	0	0	21.0505
ms103324	0	0	0	0	7.22183
ms10333	0	0	0	0	0
ms103332	0	0	0	0	5.98761
ms103333	0	0	0	0	0
ms103334	0	0	0	0	18.0897
ms103335	0	0	0	0	18.0155
ms103345	0	0	0	0	0
ms103352	0	0	0	0	22.8471
ms103353	0	0	0	0	0
ms103371	0	0	0	0	9.90743
ms103375	0	0	0	0	1.04403
ms103384	0	0	0	0	6.29652
ms103385	0	0	0	0	0
ms103387	0	0	0	0	0
ms103388	0	0	288.772	85.3927	21.5037
ms103399	0	0	0	0	20.0779
ms103404	0	0	0	0	0
ms103478	0	0	0	0	0
ms103507	0	0	0	0	0
ms103509	0	0	0	0	3.28316
ms103510	0	0	0	206.38	0
ms103519	0	0	0	0	0
ms103525	0	0	0	85.3927	50.7173
ms103536	109.679	0	0	0	26.3286
ms103537	0	0	0	0	1.93698
ms103552	0	0	0	0	0
ms103555	0	0	0	0	3.16444
ms103566	0	0	0	0	0
ms103567	0	0	0	0	9.12645
ms103581	0	0	0	0	2.56689
ms103589	0	0	0	0	0
ms103592	370.202	0	0	0	0
ms103608	0	0	0	0	3.30876
ms103609	0	0	0	0	24.2
ms103613	219.357	0	0	0	0
ms103664	0	0	0	0	6.56631
ms103694	0	0	0	0	0
ms103715	0	0	0	0	0
ms103719	0	0	0	0	5.51553
ms103758	0	0	0	0	0
ms103765	0	0	0	0	3.61091
ms103856	0	0	0	0	0
ms10394	0	0	0	0	27.5048
ms103948	0	0	0	0	1.04403
ms103966	0	0	0	0	0
ms103967	0	0	0	0	18.1989
ms103991	0	0	0	0	1.93698
ms103992	0	0	0	0	5.13377
ms103999	0	0	0	0	19.1782
ms104001	0	0	0	0	0
ms104013	0	314.734	0	0	47.8511
ms104017	0	0	0	0	0
ms104019	0	0	0	0	11.2401
ms104037	0	0	0	0	0
ms104038	0	0	0	0	18.7641
ms104104	0	0	0	0	0
ms104108	0	0	0	0	17.9507
ms104123	0	0	0	0	0
ms104129	0	0	0	0	0
ms104141	0	0	0	0	11.8053
ms104161	0	0	0	0	6.55956
ms104207	0	0	0	0	0
ms104219	0	0	0	0	5.39681
ms104220	0	0	0	0	10.0126
ms104230	109.679	0	0	0	17.8064
ms104232	0	0	0	0	0
ms10425	0	0	0	0	26.3097
ms104252	0	0	0	0	2.23913
ms104261	0	0	0	0	2.86228
ms104275	0	0	0	0	17.3855
ms104281	0	0	0	0	6.28976
ms104294	0	0	0	0	18.6144
ms104307	0	0	0	0	4.79926
ms104312	0	0	0	0	71.904
ms104325	0	0	0	0	1.64158
ms104339	0	0	0	0	2.86228
ms104348	0	0	0	0	0
ms104379	0	0	0	0	1.93698
ms104408	0	0	0	0	0
ms104438	0	0	0	0	36.1536
ms104449	0	0	0	0	4.35954
ms104452	0	0	0	0	0
ms104454	0	0	0	0	60.0517
ms104466	0	0	0	0	0
ms104479	0	0	0	0	0
ms10454	0	0	0	0	0
ms104570	0	0	0	0	3.90631
ms104623	0	0	0	0	1.4905
ms104630	0	0	0	0	0
ms104643	0	0	0	0	0
ms104653	0	0	0	0	0
ms104674	0	0	0	0	0
ms104680	0	0	0	0	0
ms104691	0	0	0	0	1.04403
ms104714	0	0	0	0	0
ms104722	0	0	0	0	2.08805
ms104736	0	0	0	0	59.6187
ms104741	0	0	0	0	0
ms104748	0	0	0	0	18.4296
ms104755	0	0	0	414.275	0
ms10476	0	0	0	0	31.7901
ms104770	0	0	0	85.3927	0
ms104779	0	0	0	0	0
ms104780	0	0	0	0	10.9191
ms104790	0	0	0	0	4.50386
ms104811	0	0	0	0	0
ms104844	0	0	0	0	0
ms104850	392.079	629.467	577.544	0	0
ms10489	0	0	0	0	10.9447
ms104955	0	0	0	0	0
ms104974	0	0	0	0	0
ms104976	0	0	0	0	0
ms104978	0	0	0	0	0
ms105002	0	0	0	0	0
ms105027	0	0	0	0	0
ms105046	0	0	0	0	0
ms105047	0	0	0	0	0
ms105048	0	0	0	0	6.41524
ms105057	0	0	0	0	0
ms105058	0	0	0	0	31.9735
ms105068	0	0	0	0	19.5923
ms105069	0	0	0	0	0
ms105070	0	0	0	0	1.04403
ms10509	0	0	0	0	41.2052
ms105094	0	0	0	0	0
ms105099	0	0	0	0	0
ms105102	0	0	0	0	69.6029
ms105142	0	0	0	0	0
ms105466	0	0	0	0	0
ms105476	0	0	0	0	1.4905
ms105540	161.783	0	0	252.249	0
ms105546	0	0	0	0	40.2745
ms105552	0	0	0	0	1.93698
ms105573	0	0	0	0	0
ms105586	0	0	0	0	7.45251
ms105587	0	0	0	0	16.9391
ms105598	0	0	0	0	15.7116
ms105602	0	0	0	0	13.3282
ms105614	0	0	0	0	69.7526
ms105618	0	0	0	0	0
ms105623	0	0	0	0	0
ms105624	0	0	0	0	0
ms105640	0	0	0	131.261	96.1608
ms105652	0	0	0	0	6.71064
ms105654	0	0	0	0	22.3238
ms105658	0	0	0	248.319	61.3897
ms105667	0	0	0	164.441	51.2246
ms10567	0	0	0	0	2.56689
ms105674	0	0	0	173.2	84.7452
ms105687	0	0	0	0	2.56689
ms105779	0	0	0	0	0
ms105787	0	0	0	0	18.2056
ms105808	0	0	0	0	25.1658
ms105813	0	0	0	0	0
ms105820	0	0	0	0	2.38345
ms105871	0	0	0	0	14.7931
ms105872	0	0	0	0	0
ms105877	0	0	0	0	7.00603
ms105909	0	0	0	0	0
ms105914	0	0	0	0	33.004
ms105924	0	0	0	0	13.4725
ms105930	0	0	288.772	0	0
ms105938	0	0	0	0	0
ms105950	0	0	0	0	0
ms105973	0	0	0	0	0
ms105996	0	0	0	0	0
ms106020	0	0	0	0	0
ms106028	0	0	0	0	6.55956
ms106034	0	0	0	0	0
ms106039	0	0	0	0	0
ms106044	0	0	0	0	0
ms106045	219.357	0	0	0	21.3917
ms106046	0	0	0	0	56.6175
ms106057	0	0	0	85.3927	0
ms106060	0	0	0	0	0
ms10607	0	0	0	0	0
ms106092	0	0	0	0	0
ms106093	0	0	0	0	0
ms106109	0	0	0	0	5.37121
ms106110	0	0	0	0	0
ms106123	0	0	0	0	0
ms106125	0	0	0	0	2.08805
ms106133	0	0	0	0	0
ms106158	0	0	0	0	0
ms10618	0	0	0	0	29.4539
ms106183	0	0	0	0	7.34054
ms106204	0	0	0	0	3.13208
ms106209	0	0	0	0	0
ms106210	0	0	0	0	0
ms106211	0	0	0	0	0
ms106225	0	0	0	0	1.04403
ms106255	0	0	0	0	13.5439
ms106260	0	0	0	0	0
ms106295	0	0	0	206.38	46.1623
ms106349	0	0	0	0	0
ms106500	0	0	0	0	0
ms106626	0	0	0	0	0
ms106649	0	0	0	0	0
ms106712	0	0	0	0	4.79926
ms106819	0	0	0	0	5.98761
ms106839	0	0	0	241.975	0
ms106842	0	0	0	0	0
ms106858	0	0	0	0	2.56689
ms106859	0	0	0	0	28.6392
ms106873	0	0	0	0	6.4732
ms106884	0	0	0	0	0
ms106887	0	426.449	0	333.712	0
ms106889	0	0	0	0	12.4028
ms106892	0	0	0	0	1.4905
ms106894	0	0	0	0	16.9714
ms106895	0	0	0	0	1.4905
ms106923	0	0	0	0	0
ms106941	0	0	0	0	1.93698
ms106949	0	0	0	0	13.0651
ms106985	0	0	0	0	27.3186
ms106986	0	0	0	0	0
ms106991	0	0	0	0	1.4905
ms106992	0	0	0	0	9.42184
ms106993	0	0	0	0	8.67997
ms107028	0	0	0	0	14.6487
ms107031	0	0	0	0	2.86228
ms107042	0	0	0	0	4.61583
ms107136	0	0	0	0	0
ms107186	0	0	0	0	2.83668
ms107203	0	0	0	0	10.4119
ms107207	0	0	0	0	10.8327
ms107215	0	0	0	0	5.06906
ms107251	0	0	0	0	3.13208
ms107265	0	0	0	0	3.2764
ms107278	0	0	0	0	26.5767
ms107291	0	0	0	0	0
ms107292	0	0	0	0	16.1648
ms107312	0	0	0	0	43.3121
ms107497	0	0	0	0	3.28316
ms107507	0	0	0	0	7.6683
ms107655	0	0	0	0	0
ms107664	0	0	0	0	0
ms107680	0	0	0	0	0
ms107684	0	0	0	0	4.50386
ms107746	0	0	0	0	0
ms107748	0	0	0	0	4.02503
ms107768	0	0	0	124.917	40.3001
ms107772	0	0	0	0	13.4401
ms107804	0	0	0	0	4.17611
ms107818	0	0	0	0	28.7902
ms107823	0	0	0	0	0
ms107847	0	0	0	0	0
ms107853	0	0	0	0	1.64158
ms107882	0	0	0	0	53.9574
ms107938	0	0	0	0	0
ms107940	0	0	0	0	0
ms107942	0	0	0	0	2.08805
ms107991	0	0	0	0	0
ms107993	0	0	0	0	0
ms107996	0	0	0	0	0
ms1080	0	0	0	0	15.1464
ms108007	0	0	0	0	2.41581
ms108043	0	0	0	0	42.144
ms108084	0	0	0	0	0
ms108088	0	0	0	0	0
ms108090	0	0	0	0	1.04403
ms108121	0	0	0	0	0
ms108135	0	0	0	0	0
ms108142	0	0	0	0	40.1921
ms108144	0	0	0	0	0
ms108155	0	0	0	0	11.5167
ms108166	0	0	0	0	40.1921
ms108167	0	0	0	0	0
ms108170	0	0	0	0	55.0836
ms108194	0	0	0	0	28.0672
ms108199	0	0	0	0	2.23913
ms10823	0	0	0	0	4.65494
ms108237	0	0	0	0	0
ms108238	0	0	0	0	0
ms108260	0	0	0	0	29.5037
ms108264	0	0	0	0	1.04403
ms108272	0	0	0	249.834	0
ms108275	0	0	0	0	0
ms108293	0	0	0	0	0
ms108312	0	0	0	0	0
ms108313	0	0	0	0	6.61752
ms108314	0	0	0	0	1.04403
ms108320	0	0	0	0	2.23913
ms108325	0	0	0	0	1.4905
ms108327	0	0	0	0	34.9762
ms108332	217.056	0	906.227	0	0
ms108368	0	0	0	0	0
ms108388	0	0	0	0	1.04403
ms108399	0	0	0	0	0
ms108407	0	0	0	0	0
ms108454	0	0	0	0	12.7697
ms108499	0	0	0	0	0
ms108520	0	0	0	0	3.90631
ms108536	0	0	0	0	6.73624
ms108550	0	0	0	0	9.1588
ms10856	0	0	0	0	0
ms10857	0	0	0	0	14.8578
ms108582	0	0	0	0	0
ms10861	0	0	0	0	4.47826
ms108621	0	0	0	0	0
ms108644	0	0	0	0	0
ms108651	0	0	0	0	0
ms108659	0	0	0	0	0
ms108662	0	0	0	0	2.56689
ms108694	0	0	0	0	0
ms108702	0	0	0	0	2.38345
ms10873	0	0	0	0	0
ms108733	0	0	0	0	10.8867
ms108753	0	0	0	0	0
ms10876	0	0	0	0	0
ms108761	0	0	0	0	0
ms108793	0	0	0	0	19.1458
ms108819	0	0	0	0	10.2284
ms108832	0	0	0	0	3.13208
ms108843	0	0	0	0	11.9955
ms108920	0	0	0	0	1.04403
ms108921	0	0	0	0	2.08805
ms108922	0	0	0	0	0
ms108923	0	0	0	0	0
ms108930	0	0	0	0	2.08805
ms108939	0	0	0	0	0
ms108944	0	0	0	0	8.41017
ms108946	0	0	0	0	18.8181
ms108959	0	0	0	0	0
ms108980	0	0	0	0	21.8314
ms108981	0	0	0	0	0
ms108982	0	0	0	0	0
ms108992	0	0	0	0	5.54789
ms108993	0	0	0	0	0
ms109020	0	0	0	0	0
ms109038	0	0	0	0	3.2764
ms109039	0	0	0	0	3.42748
ms109046	0	0	0	0	0
ms109049	0	0	0	0	0
ms109051	0	0	0	0	0
ms109053	0	0	0	0	0
ms109054	0	0	0	0	0
ms109055	0	0	0	0	0
ms109068	0	0	0	0	2.38345
ms109073	0	0	0	0	0
ms109077	0	0	0	0	0
ms109078	0	0	0	0	0
ms109086	0	0	0	0	0
ms109088	0	0	0	0	1.93698
ms1091	0	0	0	0	5.87565
ms109148	0	0	0	0	8.65437
ms109243	0	0	0	0	0
ms109244	0	0	0	0	0
ms109280	0	0	0	0	0
ms10931	0	0	0	0	0
ms109351	0	0	0	0	3.87395
ms109356	0	0	0	0	0
ms109396	0	0	0	0	0
ms109411	0	0	0	0	4.62258
ms109449	0	0	0	0	30.3536
ms109450	0	0	0	0	0
ms109468	0	0	0	343.985	0
ms109476	0	0	0	203.965	87.6468
ms109478	0	0	0	0	0
ms109526	167.253	0	0	0	52.7286
ms109537	0	0	0	0	0
ms109541	0	0	0	0	12.593
ms109549	0	0	0	0	4.47151
ms109558	0	0	0	0	0
ms109563	0	0	0	0	6.11984
ms109573	0	0	0	0	7.93134
ms109589	0	0	617.456	0	0
ms109595	0	0	0	0	0
ms109597	0	0	0	0	0
ms109601	0	0	0	0	48.9989
ms109605	164.952	0	0	0	27.8042
ms109640	0	0	0	0	0
ms109643	0	0	0	0	1.04403
ms109664	0	0	0	0	0
ms109728	0	0	0	0	0
ms109736	0	0	0	291.773	0
ms109769	0	0	0	0	1.4905
ms109777	0	0	0	0	0
ms109779	0	0	0	0	0
ms109879	0	0	0	0	0
ms109886	0	0	617.456	120.987	0
ms109899	0	0	0	0	10.6237
ms109969	0	0	0	0	0
ms109999	0	0	0	0	0
ms110112	0	0	0	0	1.04403
ms110120	0	0	0	0	0
ms110137	0	0	0	0	4.50386
ms110142	0	0	0	0	0
ms110145	0	0	0	0	0
ms110148	0	0	0	0	0
ms110269	0	0	0	0	0
ms110432	0	0	0	0	3.57856
ms110451	0	0	0	0	0
ms11055	0	0	0	0	0
ms11058	0	0	0	0	0
ms110586	0	0	0	0	0
ms110666	0	0	0	0	0
ms110674	0	0	0	0	4.65494
ms110684	0	0	0	0	1.64158
ms110814	0	0	0	124.917	0
ms110846	0	0	0	0	0
ms110865	0	0	0	0	0
ms110892	0	0	0	0	0
ms110895	0	0	0	0	0
ms110901	0	0	0	0	15.8627
ms110916	0	0	721.929	341.571	0
ms110917	0	0	0	0	0
ms110959	0	426.449	0	243.49	0
ms110960	0	0	0	0	30.5789
ms110965	0	0	0	0	40.6602
ms110974	0	0	0	0	2.38345
ms11101	0	0	0	0	6.95203
ms111012	0	0	0	0	0
ms111014	0	629.467	0	262.522	0
ms111015	0	0	0	0	1.64158
ms111018	0	0	0	0	2.23913
ms11103	0	0	0	0	0
ms111148	0	0	0	0	54.6534
ms111176	0	0	0	0	0
ms111178	0	0	0	0	0
ms111190	0	0	0	0	0
ms111210	0	0	0	0	0
ms111222	0	0	0	0	0
ms111243	0	0	0	0	0
ms11128	0	0	0	0	0
ms11129	0	0	0	0	1.93698
ms111324	0	0	0	0	0
ms111335	0	0	0	0	2.41581
ms111353	0	0	0	0	0
ms111383	0	0	0	0	0
ms111404	0	0	0	0	0
ms111427	0	0	0	0	24.4779
ms111445	0	0	0	0	0
ms111452	0	0	0	0	0
ms111453	0	0	0	0	31.2856
ms111454	0	0	0	0	1.4905
ms111500	0	0	0	0	0
ms111509	0	0	0	0	63.9175
ms11152	0	0	0	0	0
ms111527	0	0	0	0	0
ms111538	0	0	0	0	12.4284
ms111546	0	0	0	0	0
ms111553	0	0	0	0	9.7496
ms111688	0	0	0	0	6.29652
ms111764	0	0	0	0	0
ms111780	0	0	0	0	1.04403
ms111800	0	0	0	0	0
ms111808	0	0	0	0	1.04403
ms111857	0	0	0	0	1.04403
ms111869	0	0	0	0	0
ms111884	0	0	0	0	1.93698
ms111901	0	649.879	0	0	87.4673
ms111939	0	0	0	0	22.638
ms111951	0	0	0	0	0
ms111962	0	0	0	0	6.44759
ms111970	0	0	0	0	48.1465
ms111973	0	0	0	0	0
ms111982	0	0	0	0	55.1903
ms111987	0	0	0	164.441	0
ms111988	0	0	0	0	0
ms11200	0	0	0	0	39.0524
ms11211	0	0	0	0	0
ms112121	375.671	0	0	0	4.47826
ms11226	0	0	0	0	0
ms11237	0	0	0	0	4.32043
ms112406	0	0	0	0	0
ms112412	0	0	0	0	0
ms112482	0	0	0	0	0
ms112576	109.679	0	0	323.438	0
ms112578	0	0	0	0	3.61091
ms112593	0	0	0	0	3.01336
ms112601	0	0	0	0	28.7767
ms112602	0	0	0	0	9.27752
ms112610	0	0	0	0	5.36446
ms112630	0	0	0	0	3.01336
ms112644	0	0	0	0	6.74299
ms112645	0	0	0	0	0
ms112668	0	0	0	0	0
ms112672	0	0	0	0	2.86228
ms112691	329.036	1076.33	906.227	0	0
ms11270	0	0	0	0	0
ms112736	0	0	0	0	5.54789
ms112783	0	0	0	0	5.54789
ms112812	0	0	0	0	0
ms112821	0	0	0	0	3.01336
ms112827	0	0	0	0	81.9436
ms112870	0	0	0	0	5.99436
ms112883	0	0	0	0	0
ms112909	0	0	0	0	0
ms112919	0	0	0	0	0
ms112940	0	0	0	0	0
ms112944	0	0	0	0	0
ms112970	0	0	0	0	2.83668
ms113064	0	0	0	0	33.5248
ms113086	0	0	0	0	3.2764
ms113122	0	0	0	0	0
ms113246	0	0	0	0	0
ms113324	0	0	0	0	0
ms113334	0	0	0	0	3.45984
ms113372	0	0	0	0	3.13208
ms113409	0	0	0	0	6.62427
ms113422	0	0	0	0	4.95034
ms113426	0	0	0	0	59.1222
ms113479	0	0	0	0	2.53453
ms113481	0	0	0	0	0
ms113504	0	0	0	0	0
ms113505	0	0	0	0	0
ms113506	0	0	0	0	3.01336
ms113557	0	0	0	0	7.21507
ms113572	0	0	0	0	0
ms113576	0	761.594	577.544	0	0
ms113602	0	0	0	0	1.64158
ms113608	0	0	0	0	8.56125
ms113613	0	0	0	0	2.08805
ms113616	0	0	0	0	20.3665
ms113624	0	0	0	0	0
ms113627	0	0	0	0	65.1058
ms113630	0	0	0	0	48.8223
ms113631	0	0	0	0	5.99436
ms113633	0	0	0	0	2.56689
ms113646	0	0	0	0	1.93698
ms113657	0	0	0	0	0
ms113696	0	0	0	0	3.42748
ms113895	0	0	0	0	69.4586
ms113901	0	0	0	0	0
ms113902	0	0	0	85.3927	45.4488
ms113906	0	0	0	0	3.42748
ms113926	0	0	0	0	16.73
ms113930	0	0	0	0	1.04403
ms113933	0	0	0	0	2.08805
ms113934	0	0	0	0	0
ms113935	0	0	0	0	0
ms113942	0	0	0	0	13.5116
ms113943	0	0	0	0	0
ms113951	0	0	0	120.987	23.8655
ms113952	0	0	0	0	49.6249
ms113969	0	0	0	0	0
ms113980	0	0	0	0	0
ms1140	0	0	0	0	0
ms114009	0	0	0	0	8.50329
ms11401	0	0	0	0	1.04403
ms114039	0	0	0	0	16.6113
ms114066	0	0	0	0	0
ms114100	0	0	0	85.3927	6.44084
ms114112	540.623	944.201	433.158	0	0
ms114119	0	0	0	0	91.9118
ms114144	0	0	0	0	0
ms114148	0	0	0	0	0
ms114171	0	0	0	0	0
ms114189	0	0	0	0	0
ms114196	0	0	0	0	0
ms114207	0	0	0	0	0
ms114247	0	0	0	0	0
ms114367	0	0	0	0	7.16387
ms114417	0	0	0	0	3.57856
ms11442	0	0	0	0	0
ms114479	0	0	0	0	0
ms114486	0	0	0	0	37.6981
ms114526	0	0	0	0	2.41581
ms114547	0	0	0	0	9.83596
ms114559	0	0	0	0	0
ms114566	0	0	0	0	0
ms114636	0	0	0	0	0
ms114684	0	0	0	0	14.6743
ms114696	0	0	0	0	9.27077
ms114697	0	0	0	0	17.9831
ms114700	0	0	0	0	24.7328
ms114711	0	0	0	0	7.78027
ms114713	0	0	0	0	26.9652
ms114716	0	0	0	0	0
ms114735	0	0	0	0	0
ms114750	0	0	0	0	4.50386
ms114756	0	0	0	0	0
ms114757	0	0	0	0	19.1714
ms114772	0	0	0	0	5.06906
ms114778	0	629.467	0	166.856	0
ms114788	0	0	0	0	0
ms114791	323.567	964.612	0	0	0
ms114795	0	0	0	0	8.37782
ms114829	0	0	0	0	0
ms114831	0	0	0	0	0
ms114940	0	0	0	0	9.1332
ms114976	0	0	0	0	0
ms114977	0	0	0	0	0
ms115071	0	0	0	0	0
ms115125	0	0	0	0	3.16444
ms115198	0	0	0	0	0
ms115211	0	0	0	0	4.16935
ms115213	0	0	0	0	6.95203
ms115227	0	0	0	0	3.57856
ms115229	0	0	0	0	5.81093
ms11527	0	0	0	0	0
ms115308	0	0	0	0	12.8884
ms115320	0	0	0	0	2.23913
ms115325	0	0	0	0	0
ms115356	0	0	0	0	0
ms115417	0	0	0	0	0
ms115455	0	0	0	0	0
ms115456	0	0	0	0	1.04403
ms115460	0	0	0	0	9.30988
ms115494	0	0	0	0	0
ms115497	0	0	0	0	1.04403
ms11554	0	0	0	0	0
ms115564	0	0	0	0	4.05739
ms115565	0	0	0	0	4.17611
ms115573	0	0	0	0	0
ms115595	0	0	0	0	0
ms115597	0	0	0	0	1.4905
ms115610	0	0	0	0	0
ms115650	0	0	0	0	1.4905
ms115678	0	0	0	0	0
ms115684	0	0	0	0	0
ms115687	0	314.734	0	0	31.7901
ms115695	0	0	0	0	2.08805
ms115696	0	0	0	0	1.04403
ms115702	0	0	0	0	58.7229
ms11571	0	0	0	0	20.5176
ms115750	0	0	0	0	12.3165
ms115754	0	0	0	0	66.3845
ms115755	0	0	0	0	1.04403
ms115762	0	0	0	0	2.41581
ms115769	0	0	0	298.117	0
ms115770	0	0	0	85.3927	64.9007
ms115774	0	0	0	0	0
ms115781	0	0	0	0	1.04403
ms115788	0	0	0	0	2.41581
ms11585	0	0	0	0	0
ms115875	0	0	0	0	94.2373
ms115891	0	0	0	0	4.50386
ms115896	0	0	0	0	0
ms115900	0	0	0	0	1.04403
ms115951	0	0	0	0	0
ms115952	0	0	0	0	0
ms115958	0	0	0	0	0
ms115979	389.778	0	0	287.843	0
ms116067	0	0	0	0	4.53622
ms116148	0	0	0	0	0
ms116149	0	0	0	0	0
ms116165	0	0	0	0	0
ms116166	0	0	0	0	48.4445
ms116176	0	0	0	0	40.8167
ms116181	0	0	0	0	0
ms116196	0	0	0	308.391	0
ms116198	0	0	0	0	0
ms116235	0	0	0	120.987	14.8834
ms116236	0	0	0	0	0
ms116253	0	0	0	0	13.3538
ms116262	0	0	0	0	9.90068
ms116312	0	0	0	0	0
ms11635	0	0	0	0	0
ms11654	0	0	0	0	0
ms116598	0	0	0	0	0
ms116623	167.253	0	0	0	2.68561
ms116624	167.253	0	0	0	10.9123
ms11673	0	0	0	0	0
ms116756	0	0	0	0	3.30876
ms11678	0	0	0	0	15.6064
ms116944	0	0	0	0	0
ms116963	0	0	0	0	2.23913
ms116979	0	0	0	0	0
ms117015	0	0	0	0	0
ms117031	0	0	0	0	0
ms117041	0	0	0	0	0
ms117068	0	0	0	0	5.51553
ms117072	0	0	0	0	6.17104
ms117079	0	0	0	0	3.01336
ms117100	0	0	0	0	3.75523
ms117114	0	0	0	0	6.32888
ms117140	0	0	0	0	0
ms117151	0	0	0	0	9.11969
ms117153	0	0	0	0	0
ms117196	0	0	0	0	1.64158
ms117197	0	0	0	0	27.8191
ms11722	0	0	0	0	0
ms11723	0	0	0	0	0
ms117238	0	0	0	0	2.68561
ms117294	0	0	0	0	0
ms117306	0	0	0	0	4.17611
ms117336	0	0	0	0	3.13208
ms117348	0	0	0	0	0
ms117362	0	0	0	0	20.3733
ms11737	0	0	0	0	4.65494
ms117371	0	0	0	0	0
ms117378	0	0	0	0	4.20846
ms11738	0	0	0	0	0
ms1174	0	0	0	0	4.47151
ms11740	0	0	0	0	0
ms117407	0	0	0	0	2.56689
ms11741	0	0	0	0	0
ms117411	0	0	0	0	0
ms11742	0	0	0	0	0
ms117441	0	0	0	0	3.13208
ms117442	0	0	0	0	1.4905
ms117444	0	0	0	0	4.20846
ms117514	0	0	0	0	1.93698
ms117544	0	0	0	0	23.1385
ms117580	0	0	0	0	17.832
ms117588	0	0	0	0	36.2036
ms117698	0	0	0	0	0
ms117699	0	0	0	0	0
ms117701	0	0	0	0	1.4905
ms117710	0	0	0	0	0
ms117724	0	0	0	0	13.598
ms117796	0	0	0	0	11.4559
ms117839	0	0	0	0	4.05739
ms117851	109.679	0	0	0	44.8228
ms117858	0	0	0	0	0
ms117873	0	0	0	0	0
ms117881	0	0	0	0	6.55956
ms117882	0	0	0	0	0
ms117898	0	0	0	0	4.02503
ms117917	0	0	0	0	0
ms117918	0	0	0	0	36.2332
ms117921	0	0	0	0	0
ms117937	0	0	0	0	0
ms117943	0	0	0	0	0
ms117955	0	0	0	0	0
ms117962	0	0	0	0	0
ms117969	0	0	0	0	0
ms117990	0	0	0	0	1.04403
ms118021	0	0	0	0	10.2028
ms118023	167.253	0	288.772	170.785	0
ms118057	0	0	0	0	56.5094
ms118079	0	0	0	0	4.03179
ms118185	0	0	0	0	21.5616
ms118348	0	0	0	0	7.33379
ms118375	0	0	0	0	17.3208
ms118385	0	0	0	0	0
ms11843	170.421	0	0	0	2.82993
ms118433	0	0	0	0	24.9109
ms118436	0	0	0	166.856	80.0148
ms118438	0	0	0	0	0
ms118440	0	0	0	0	0
ms118460	0	0	0	0	5.84329
ms118472	0	0	0	160.512	24.5427
ms118478	0	0	0	0	16.4993
ms118483	0	0	0	0	0
ms11853	0	0	0	0	15.632
ms118565	0	0	0	0	0
ms118581	0	0	0	0	16.3294
ms118635	0	0	0	0	6.59192
ms118649	0	0	0	0	0
ms118701	0	0	0	0	4.91798
ms118703	0	0	0	0	18.3716
ms118708	0	0	0	0	43.9231
ms118719	0	0	0	0	2.38345
ms11873	0	0	0	0	14.851
ms118837	0	0	0	0	1.04403
ms118847	0	0	0	0	0
ms118860	0	756.235	866.315	0	0
ms118865	0	0	0	0	14.1024
ms118866	0	0	0	0	47.4477
ms118900	0	0	0	0	0
ms118911	0	0	0	0	2.56689
ms118964	0	0	0	0	0
ms119004	0	0	0	0	7.15711
ms119029	0	0	0	124.917	64.2911
ms119055	0	0	0	0	0
ms119059	0	0	0	0	9.4542
ms119128	0	0	0	0	0
ms119141	0	0	0	0	1.04403
ms119171	0	0	0	0	1.93698
ms119185	0	0	0	0	0
ms119239	0	0	0	0	0
ms119287	0	0	0	0	5.96876
ms11943	0	0	0	0	0
ms119559	0	0	0	0	0
ms119584	0	0	0	0	0
ms119614	219.357	0	0	124.917	0
ms119621	0	0	0	0	13.0907
ms119622	161.783	0	0	120.987	76.0964
ms119627	0	0	0	0	9.71724
ms119631	0	0	0	0	29.6252
ms119633	0	0	0	0	7.00603
ms119646	0	0	0	0	0
ms119647	0	0	0	0	11.87
ms119686	0	0	0	0	10.6493
ms119740	0	0	0	0	0
ms119741	0	0	0	0	0
ms119758	0	0	0	0	4.77366
ms119958	0	0	0	0	1.4905
ms119974	0	0	0	0	66.1822
ms120034	0	0	0	0	2.08805
ms120183	0	0	0	0	0
ms120197	0	0	0	0	2.41581
ms120204	0	0	0	0	0
ms120291	0	0	0	0	1.04403
ms120293	0	0	0	0	1.93698
ms120326	0	0	0	0	0
ms120330	0	0	0	0	0
ms120331	0	0	0	0	0
ms120349	0	0	0	0	0
ms120356	0	0	0	0	0
ms120625	0	0	0	0	0
ms120633	0	0	0	0	2.38345
ms120792	0	0	0	0	1.4905
ms120798	0	0	0	0	30.1553
ms120805	0	0	0	0	0
ms120850	0	0	0	0	0
ms12086	0	0	0	0	47.1658
ms120904	0	0	0	0	18.4296
ms120956	0	0	0	0	1.04403
ms120999	0	0	0	0	0
ms121098	0	0	0	0	10.9447
ms121107	0	0	0	0	3.57856
ms121112	0	0	0	0	4.32043
ms121136	0	0	0	0	40.7114
ms121174	0	0	0	127.332	89.9897
ms121196	0	0	0	0	0
ms1212	0	0	0	0	21.594
ms121208	0	0	0	0	0
ms12123	0	0	0	0	0
ms121230	0	0	0	0	0
ms121232	0	0	0	0	0
ms121247	0	0	0	0	0
ms121261	0	0	0	0	1.93698
ms121272	0	0	0	0	22.2591
ms121273	0	0	0	0	0
ms121275	0	0	0	0	4.64818
ms121303	0	0	0	0	7.48487
ms12133	0	0	0	0	30.4965
ms121340	0	0	0	0	0
ms121358	0	0	0	0	2.41581
ms121370	0	0	0	0	0
ms121377	0	0	0	0	0
ms121388	0	0	0	0	0
ms121410	0	0	0	0	0
ms121454	0	0	0	0	0
ms121473	0	0	0	0	0
ms121478	0	0	0	0	0
ms121497	0	0	0	0	0
ms121506	0	0	0	0	0
ms121512	0	0	0	0	0
ms121523	0	0	0	0	0
ms121526	0	0	0	0	0
ms121530	0	0	0	0	0
ms121542	0	0	0	0	0
ms121551	0	0	0	0	0
ms121558	0	0	0	0	2.08805
ms121568	0	0	0	0	0
ms1216	0	0	0	0	3.43423
ms121611	0	0	0	0	0
ms121632	0	0	0	0	0
ms121637	0	0	0	0	0
ms121661	0	0	0	0	0
ms12168	0	0	0	0	6.1778
ms121783	0	0	0	0	0
ms121800	0	0	0	0	0
ms121855	0	0	0	0	1.04403
ms121897	0	0	0	0	0
ms1219	0	0	0	0	6.14544
ms12192	0	0	0	0	0
ms121962	0	0	0	0	2.53453
ms121970	0	0	0	0	0
ms121973	0	0	0	0	0
ms121980	0	0	0	0	0
ms122009	0	0	0	0	0
ms122028	0	0	0	0	0
ms122046	0	0	0	0	0
ms122077	0	0	0	0	0
ms122101	0	0	0	0	0
ms122108	0	0	0	0	0
ms122111	0	0	0	0	0
ms122115	0	0	0	0	0
ms122116	0	0	0	0	0
ms122125	0	0	0	0	0
ms122127	0	0	0	0	0
ms122131	224.826	0	0	0	4.62934
ms122137	0	0	0	0	0
ms122138	0	0	0	0	0
ms122139	0	0	0	0	0
ms122140	0	0	0	0	0
ms122147	0	0	0	0	0
ms122151	0	0	0	0	0
ms122152	0	0	0	0	0
ms122157	0	0	0	0	0
ms122164	0	0	0	0	0
ms122165	0	0	0	0	0
ms122257	276.931	0	0	200.036	0
ms122268	0	0	0	124.917	63.6018
ms122293	0	0	0	0	11.6542
ms122295	0	0	0	0	0
ms122296	0	0	0	0	16.7947
ms122298	0	0	0	0	0
ms122305	0	0	0	0	13.2418
ms122324	0	0	0	0	11.4303
ms122325	0	0	0	0	47.6528
ms122326	0	0	0	0	16.9067
ms122333	0	0	0	0	19.7757
ms122338	0	0	0	0	3.01336
ms122339	0	0	0	0	24.5171
ms122343	167.253	0	0	0	23.5377
ms122353	0	0	0	0	6.55956
ms122370	0	0	0	0	0
ms122371	0	0	0	0	0
ms122374	0	0	0	0	0
ms122378	0	0	0	0	0
ms122397	0	0	617.456	0	0
ms122401	219.357	0	0	0	26.566
ms122417	0	0	0	0	2.53453
ms122424	0	0	473.07	0	0
ms122449	0	0	0	0	0
ms122456	0	0	0	0	10.6425
ms122469	0	0	0	0	2.08805
ms122472	0	0	0	0	7.03839
ms122475	0	0	0	0	13.9581
ms122495	0	0	0	0	11.3979
ms122508	0	0	0	0	23.3152
ms12256	0	0	0	0	3.88071
ms122565	0	0	0	0	0
ms122568	0	0	0	0	0
ms122571	0	0	0	0	0
ms122588	0	0	0	0	17.569
ms122597	0	0	0	0	0
ms122645	0	0	0	0	0
ms122669	0	0	0	0	2.08805
ms122676	0	0	0	0	10.9191
ms12271	0	0	0	0	0
ms122720	0	0	0	0	0
ms12274	0	0	0	0	1.4905
ms122742	0	0	0	0	2.53453
ms122807	0	0	0	0	9.96539
ms12284	0	0	0	0	6.91967
ms12288	0	0	0	0	1.04403
ms122894	0	0	0	0	6.88731
ms122918	0	0	0	0	0
ms122920	0	0	0	0	0
ms122926	0	0	0	0	0
ms122927	0	0	0	0	0
ms122929	0	0	0	0	0
ms122946	0	0	0	0	0
ms122977	0	0	0	0	0
ms122989	0	0	0	0	0
ms123015	0	0	0	0	0
ms123018	0	0	0	0	0
ms123019	0	0	0	0	0
ms123039	0	0	0	0	0
ms123048	0	0	0	0	0
ms123050	0	0	0	0	0
ms123056	0	0	0	0	0
ms123059	0	0	0	0	0
ms123073	0	0	0	0	0
ms123077	0	0	0	0	0
ms123097	0	0	0	0	0
ms12310	0	0	0	249.834	0
ms123100	0	0	0	0	0
ms123101	0	0	0	0	0
ms123102	0	0	0	0	0
ms123103	0	0	0	0	0
ms123105	0	0	0	0	0
ms123106	0	0	0	0	0
ms123109	0	0	0	0	0
ms123117	0	0	0	0	0
ms123124	0	0	0	0	0
ms123127	0	0	0	0	0
ms123128	0	0	0	0	0
ms123146	0	0	0	0	0
ms123154	0	0	0	0	0
ms123184	0	0	0	0	0
ms123189	0	0	0	0	0
ms12320	0	0	0	0	21.8894
ms123229	0	0	0	0	0
ms123235	0	0	0	0	0
ms123237	0	0	0	0	0
ms12337	0	0	0	0	3.90631
ms123457	0	0	0	0	4.62258
ms123484	0	0	0	0	0
ms123604	0	0	0	0	0
ms12365	0	0	0	0	0
ms123736	0	0	0	0	0
ms123763	0	0	0	0	1.64158
ms123770	0	0	0	0	6.59192
ms123779	0	0	0	0	1.04403
ms123780	0	0	0	120.987	43.3647
ms123785	0	0	0	0	35.1852
ms1238	0	0	0	0	0
ms123836	0	0	0	0	0
ms123858	0	0	0	0	0
ms123872	0	0	0	0	0
ms123873	0	0	0	0	3.87395
ms123890	0	0	0	0	0
ms123919	0	0	0	0	0
ms123934	0	0	0	0	0
ms123956	0	0	0	0	0
ms123973	0	0	0	0	5.22013
ms124041	0	0	0	0	0
ms124057	0	0	0	0	0
ms124065	0	0	0	0	0
ms124079	217.056	0	0	0	20.9709
ms12408	0	0	0	0	1.64158
ms124081	0	0	0	0	0
ms124100	0	0	0	0	5.42917
ms124120	0	0	0	0	2.08805
ms124130	0	0	0	0	0
ms124142	0	0	0	0	15.0668
ms124148	0	0	0	0	19.7825
ms124167	0	0	0	0	6.29652
ms124174	0	0	0	0	0
ms124180	0	0	0	0	0
ms1242	0	0	0	0	0
ms124203	0	0	0	0	0
ms124221	0	0	0	0	0
ms124266	0	0	0	0	0
ms124274	0	0	0	0	4.95034
ms124288	0	0	0	0	11.5423
ms124296	0	0	0	0	2.53453
ms124305	0	0	0	0	3.01336
ms124306	0	0	0	0	6.91967
ms124311	0	0	0	0	4.47826
ms12432	0	0	0	0	0
ms124332	0	0	0	0	0
ms124334	0	0	0	0	0
ms124346	0	0	0	0	0
ms124379	0	0	0	0	2.68561
ms124396	0	0	0	0	0
ms124398	0	0	0	0	0
ms124446	0	0	0	0	0
ms124533	0	0	0	0	0
ms124586	0	0	0	0	0
ms1246	0	0	0	0	0
ms12466	0	0	0	0	26.512
ms124680	0	0	0	0	0
ms124721	0	0	0	0	0
ms124790	0	0	0	0	0
ms124842	0	0	0	0	0
ms124883	0	0	0	85.3927	28.5649
ms124931	0	0	0	0	1.04403
ms124942	0	0	0	0	0
ms12505	0	0	0	0	0
ms125096	0	0	0	0	2.83668
ms125098	0	0	0	166.856	69.7931
ms1251	0	0	0	0	0
ms12511	0	0	0	0	0
ms125166	0	0	0	0	13.8393
ms125167	0	0	0	0	1.04403
ms125204	0	0	0	0	0
ms125215	0	0	0	0	0
ms125265	0	0	0	0	0
ms125290	0	0	0	0	5.96201
ms125309	0	0	0	0	1.64158
ms12536	0	0	0	164.441	44.8768
ms125390	0	0	0	0	0
ms125414	0	0	0	0	0
ms125432	0	0	0	0	62.3499
ms125453	0	0	0	0	0
ms125475	0	0	0	0	14.5233
ms125494	0	0	0	0	4.47151
ms125522	0	0	0	0	0
ms125543	0	0	0	0	0
ms125544	0	0	0	0	0
ms125552	0	0	0	0	0
ms125555	0	0	0	0	0
ms125567	0	0	0	0	16.9323
ms125572	0	0	0	0	0
ms125585	0	0	0	0	4.65494
ms125587	0	0	0	0	11.3588
ms125594	0	0	0	0	0
ms125606	0	0	0	0	0
ms125675	0	0	0	0	0
ms125680	0	0	0	0	0
ms125686	0	0	0	0	0
ms125695	0	0	0	0	0
ms125727	0	0	0	0	0
ms125728	0	0	0	0	13.5116
ms125729	0	0	0	0	1.04403
ms125764	0	0	0	0	0
ms125765	0	0	0	0	0
ms125773	0	0	0	0	12.651
ms125806	0	0	0	0	0
ms125823	0	0	0	0	0
ms125838	0	0	0	0	0
ms125879	0	0	0	0	0
ms125891	0	0	0	0	0
ms125919	0	0	577.544	0	2.23913
ms125971	224.826	0	0	0	0
ms125975	0	0	0	0	3.87395
ms126092	496.288	0	0	0	0
ms126112	0	0	0	0	0
ms126125	0	0	0	0	0
ms126159	0	0	0	0	0
ms126479	0	0	0	0	0
ms126537	0	0	0	0	1.4905
ms126620	0	0	0	0	0
ms126623	0	0	0	0	0
ms126641	0	0	0	0	0
ms126642	271.462	0	0	177.13	0
ms126649	0	0	0	0	7.18947
ms126794	282.4	0	288.772	170.785	0
ms12686	0	0	0	0	0
ms12687	0	0	0	0	0
ms1269	0	0	0	0	0
ms126969	0	0	0	0	0
ms126994	0	0	0	0	0
ms127021	0	0	0	0	1.64158
ms127022	0	0	0	0	3.16444
ms127036	0	0	0	0	0
ms127133	0	0	0	0	15.2651
ms127159	0	0	0	0	0
ms127162	0	0	0	0	0
ms127272	0	0	0	0	5.42917
ms127395	0	0	0	0	0
ms127423	0	0	0	0	0
ms127515	0	0	0	0	25.0755
ms127516	0	0	0	0	6.14544
ms127545	0	0	0	0	2.86228
ms127570	0	0	0	0	0
ms127572	0	0	0	0	0
ms127589	0	0	0	0	3.76199
ms127610	0	0	0	0	3.45984
ms127616	0	0	0	0	6.35448
ms127618	0	0	0	0	6.74299
ms127643	0	0	0	0	7.34054
ms127694	0	0	0	0	0
ms127742	0	0	0	0	1.64158
ms127773	0	0	0	0	0
ms12784	0	0	0	0	7.81262
ms127874	0	0	0	0	4.65494
ms127876	0	0	0	0	27.2418
ms127963	0	0	0	0	0
ms12802	0	0	0	0	0
ms128163	0	0	0	0	4.02503
ms128164	0	0	0	0	13.5183
ms128194	0	0	0	0	2.86228
ms128219	0	0	0	0	3.45984
ms128257	109.679	0	0	0	53.0819
ms128261	0	0	0	0	1.64158
ms128308	0	0	0	0	0
ms128317	0	0	0	0	3.72288
ms128318	0	0	0	0	44.6664
ms128330	0	0	0	0	7.75466
ms128336	0	0	0	0	2.981
ms128355	0	0	0	0	0
ms128387	0	0	0	0	7.48487
ms128416	0	0	0	0	6.91967
ms128419	0	0	0	0	13.9069
ms128440	0	0	0	0	8.19438
ms128457	0	0	0	0	3.43423
ms128674	384.309	426.449	761.842	295.702	0
ms128707	0	0	0	0	0
ms128719	0	0	0	0	0
ms128783	0	0	0	0	1.04403
ms128820	222.526	0	0	0	76.234
ms128847	0	0	0	0	1.04403
ms128877	269.161	0	288.772	0	63.5034
ms128893	0	0	0	0	0
ms128898	0	0	0	0	2.41581
ms128909	0	0	0	0	1.04403
ms128938	0	0	0	0	18.8828
ms128942	0	0	0	0	22.4546
ms128962	0	0	0	0	9.78196
ms129072	0	0	0	0	6.11308
ms129073	0	0	0	0	6.71064
ms129131	0	0	0	0	2.68561
ms129183	0	0	0	0	2.68561
ms129186	0	0	0	0	0
ms129223	0	0	0	0	2.53453
ms129226	0	0	0	0	0
ms129249	0	0	0	0	11.3265
ms129260	0	0	0	0	0
ms129267	0	0	0	0	27.2283
ms129291	0	0	0	0	12.4352
ms129311	0	0	0	0	0
ms129349	0	0	0	0	0
ms129351	0	0	0	0	8.44253
ms129369	0	0	0	0	0
ms129395	0	0	0	0	0
ms129402	0	0	0	0	1.04403
ms129425	0	0	0	0	0
ms129439	0	0	0	0	1.04403
ms129448	0	0	0	0	0
ms129456	217.056	0	0	0	0
ms129466	0	0	0	0	0
ms129467	0	0	0	0	0
ms129495	0	0	0	0	7.78027
ms129501	0	0	0	0	2.82993
ms129507	0	0	0	0	22.3359
ms12958	0	0	0	0	0
ms129631	0	0	0	0	0
ms129646	0	0	0	0	0
ms12965	0	0	0	0	0
ms129660	0	0	0	0	0
ms129662	0	0	0	0	0
ms129683	0	0	0	0	0
ms129690	0	0	0	0	8.97537
ms129704	0	0	0	0	3.72963
ms129705	0	0	0	0	0
ms129720	0	0	0	0	0
ms129728	161.783	0	288.772	335.227	0
ms129767	0	0	0	0	6.35448
ms12984	0	0	0	0	6.91967
ms12987	0	0	0	0	4.64818
ms129891	0	0	0	0	0
ms129920	0	0	0	0	1.64158
ms129936	0	0	0	0	0
ms129944	0	0	0	0	0
ms129947	0	0	0	0	0
ms129966	0	0	0	0	7.9637
ms129980	0	0	0	0	3.01336
ms129982	0	0	0	124.917	69.1241
ms129983	0	0	0	0	3.2764
ms129984	0	0	0	0	48.5916
ms129985	0	0	0	0	92.4798
ms130011	0	0	0	0	21.3661
ms130012	0	0	0	0	76.4754
ms130070	0	0	0	0	1.93698
ms130073	0	0	0	0	36.0782
ms130086	0	0	0	0	4.91798
ms130088	0	0	0	0	0
ms130107	0	0	0	0	0
ms130182	0	0	0	0	0
ms130194	0	0	0	0	0
ms130269	0	0	0	0	4.53622
ms13037	0	0	0	0	3.42748
ms130399	0	0	0	0	0
ms1304	0	0	0	0	17.6877
ms130431	0	0	0	0	17.6013
ms13050	0	0	0	0	22.6245
ms13051	274.63	0	0	243.49	0
ms130524	0	0	0	0	4.79926
ms130525	0	0	0	0	4.79926
ms130570	0	0	0	0	0
ms130580	0	0	0	0	0
ms130586	0	0	0	0	0
ms130602	0	0	0	0	0
ms130626	0	0	0	0	0
ms130631	0	0	0	0	0
ms130660	0	0	0	0	3.2764
ms130665	0	0	0	0	82.0516
ms130690	0	0	0	85.3927	0
ms130691	0	0	0	0	0
ms130699	0	0	0	0	35.2567
ms130702	0	0	0	0	2.08805
ms130719	0	0	0	0	7.03839
ms130727	0	0	0	0	1.4905
ms130730	0	0	0	0	0
ms130732	170.421	0	0	0	9.12645
ms130738	0	0	0	0	0
ms130740	0	0	0	0	0
ms130752	0	0	0	0	2.68561
ms130766	282.4	0	0	0	0
ms130773	0	0	0	0	3.01336
ms130781	0	0	0	0	0
ms130789	0	0	0	0	33.9105
ms130829	0	314.734	0	0	0
ms130830	0	0	0	0	22.3426
ms130839	0	0	0	0	4.47151
ms130869	0	0	0	0	4.47151
ms130897	0	0	0	0	33.9496
ms130899	0	0	0	0	9.60528
ms130951	0	517.752	577.544	0	0
ms130999	0	0	0	0	21.8962
ms131033	0	0	0	0	0
ms131035	0	0	0	0	0
ms131061	0	0	0	0	18.2717
ms131085	0	0	0	0	0
ms131088	0	0	0	0	0
ms131112	0	538.164	577.544	0	0
ms131135	0	0	0	0	6.59192
ms131142	109.679	0	0	131.261	54.5536
ms131146	0	0	0	0	0
ms131148	0	0	0	0	2.53453
ms131171	0	0	0	0	0
ms131182	0	0	0	0	1.4905
ms131198	0	0	0	0	6.14544
ms13120	0	0	0	0	0
ms13128	0	0	0	0	0
ms131294	0	0	0	0	1.04403
ms131301	0	0	0	164.441	88.966
ms13132	0	0	0	0	0
ms13133	0	0	0	0	0
ms131377	0	0	0	0	0
ms13145	0	0	0	0	4.38514
ms13146	0	0	0	0	0
ms131542	0	0	0	0	25.8348
ms131562	0	0	0	0	28.9278
ms131581	0	0	0	0	0
ms131594	0	0	0	0	0
ms131613	0	0	0	0	0
ms131616	0	0	0	0	11.5423
ms131619	0	0	0	0	43.1759
ms131633	0	0	0	0	0
ms131640	0	0	0	0	0
ms131658	0	0	0	0	0
ms13173	0	0	0	0	0
ms13176	0	0	0	0	8.2591
ms131768	0	0	0	0	2.82993
ms13177	0	0	0	0	6.71064
ms131803	0	0	0	0	31.0617
ms131885	0	0	0	0	0
ms131916	271.462	771.288	288.772	0	0
ms131973	0	0	0	0	1.93698
ms131995	0	0	0	0	11.9564
ms13203	0	0	0	0	3.30876
ms132038	0	0	0	0	16.9714
ms132054	0	0	0	0	0
ms13209	0	0	0	0	4.16935
ms132099	0	0	0	0	0
ms13210	0	0	0	0	2.53453
ms132106	0	0	0	0	0
ms13211	0	0	0	0	0
ms132120	323.567	0	473.07	0	0
ms132159	0	0	0	0	4.20846
ms13219	0	0	0	0	1.4905
ms132247	0	0	0	0	36.7216
ms132365	0	0	0	0	30.9377
ms132366	0	0	0	0	0
ms132369	0	0	0	0	1.64158
ms132370	0	0	0	164.441	52.6625
ms132462	0	0	0	0	3.01336
ms132469	0	0	0	0	12.9748
ms132471	0	0	0	0	2.41581
ms132498	0	0	0	85.3927	33.9496
ms132515	0	0	0	0	0
ms132635	0	0	0	0	0
ms132656	0	0	0	0	0
ms132685	0	0	0	0	0
ms132761	0	0	0	0	0
ms132793	0	0	0	0	3.61091
ms132871	0	0	0	0	7.18271
ms132878	0	0	0	0	4.47826
ms132897	0	0	0	0	78.809
ms132905	0	0	0	0	0
ms132952	0	0	0	0	2.68561
ms132957	0	0	0	0	0
ms133010	0	0	0	0	12.8035
ms133036	0	0	0	0	0
ms133084	0	0	0	0	2.56689
ms13310	0	0	0	0	4.62258
ms133123	0	0	0	124.917	70.5606
ms133181	0	0	0	0	2.56689
ms133330	0	314.734	0	0	0
ms133332	0	0	0	0	2.41581
ms133348	0	0	0	0	2.41581
ms133414	0	0	0	0	85.3928
ms133575	0	0	0	0	0
ms133669	0	0	0	85.3927	55.0864
ms133671	0	0	0	0	5.54113
ms133685	0	0	0	0	1.93698
ms133708	0	0	0	0	5.54789
ms133709	0	0	0	0	10.7613
ms133749	274.63	0	0	0	0
ms133792	0	0	0	0	4.02503
ms133819	0	0	0	0	0
ms133838	0	0	0	0	2.23913
ms133870	0	0	0	0	44.9658
ms133893	0	0	0	0	17.6297
ms133895	0	0	0	0	20.6943
ms133906	0	0	0	0	0
ms133956	0	0	0	0	12.3488
ms133958	0	0	0	0	12.3488
ms13396	0	0	0	0	0
ms133981	0	0	0	0	25.5327
ms134001	0	0	0	0	0
ms134019	0	0	0	0	0
ms134043	0	0	0	0	0
ms134133	493.988	888.362	577.544	0	0
ms134328	0	0	0	0	7.78027
ms134359	450.52	0	433.158	0	56.8332
ms134432	0	0	0	0	19.2902
ms134433	0	0	0	0	0
ms134444	0	0	0	0	0
ms134469	0	0	0	0	8.88901
ms134486	0	0	0	166.856	90.053
ms134574	0	0	0	0	0
ms134651	0	0	0	0	5.25249
ms134696	0	0	0	0	17.051
ms13472	0	0	0	0	0
ms13478	0	0	0	0	7.00603
ms134840	0	0	0	0	5.84329
ms134845	0	0	0	0	24.9284
ms134852	0	0	0	0	0
ms134885	0	0	0	0	0
ms134891	0	0	0	0	0
ms134946	0	0	0	0	4.35279
ms134947	0	0	866.315	200.036	0
ms13498	0	0	0	0	0
ms135124	0	0	0	0	0
ms135134	0	0	0	0	0
ms135145	0	0	0	0	4.32043
ms135146	0	0	288.772	0	11.8053
ms135270	0	0	0	0	10.2892
ms135292	0	0	0	0	0
ms135312	0	0	0	0	0
ms135357	0	0	0	0	19.3293
ms135409	0	0	0	0	19.7757
ms13543	0	0	0	0	0
ms13547	109.679	0	0	0	44.9956
ms135578	0	0	0	0	4.16935
ms135591	0	0	0	0	2.41581
ms135599	271.462	0	0	0	15.2975
ms135736	0	0	0	0	2.41581
ms135739	0	0	0	0	3.01336
ms135785	0	0	0	0	0
ms135843	0	0	0	0	0
ms135877	0	0	0	0	6.32212
ms135900	0	0	0	0	0
ms135908	0	0	0	0	0
ms135960	0	0	0	0	0
ms135984	0	0	0	0	2.68561
ms136000	0	0	0	0	0
ms136089	0	0	0	0	0
ms136126	0	0	0	0	0
ms136128	0	0	0	0	4.35279
ms136283	0	0	0	0	0
ms136284	0	0	0	0	20.8521
ms136287	0	0	0	0	2.53453
ms136309	0	0	0	0	0
ms13633	0	0	0	124.917	89.6524
ms13634	109.679	0	0	0	73.1787
ms136346	0	0	0	0	0
ms13635	0	0	0	0	27.4333
ms136361	0	0	0	0	8.85665
ms136365	0	0	0	124.917	0
ms136368	0	0	0	0	0
ms13637	0	0	0	0	0
ms136384	0	0	0	0	5.69897
ms136385	0	0	0	0	4.35279
ms136398	0	0	0	0	2.68561
ms136401	0	0	0	0	0
ms136407	0	0	0	0	2.23913
ms136413	0	0	0	0	0
ms136422	0	0	0	0	7.18947
ms136520	0	0	0	0	0
ms136635	0	0	0	0	17.8132
ms136641	0	0	0	0	0
ms136655	0	0	0	0	30.1553
ms136657	0	0	0	0	4.65494
ms136664	0	0	0	0	16.2836
ms136671	0	0	0	0	4.05739
ms136672	0	0	0	0	0
ms136697	0	0	0	0	2.53453
ms136714	109.679	0	0	327.367	0
ms13674	0	0	0	0	15.3906
ms136749	0	0	0	0	0
ms136757	0	0	0	0	1.93698
ms136758	0	0	0	0	3.76199
ms136784	0	0	0	0	1.04403
ms136786	0	0	0	0	0
ms136799	0	0	0	0	0
ms136828	0	0	0	0	0
ms13685	0	0	0	0	8.83105
ms1369	0	0	0	0	8.64761
ms136933	0	0	0	0	4.35279
ms136934	0	0	0	0	0
ms136950	0	0	0	0	0
ms136963	0	0	0	0	0
ms136964	0	0	0	0	16.846
ms13697	0	0	0	0	4.62258
ms137015	0	0	0	0	0
ms137018	0	0	0	0	4.65494
ms137051	0	0	0	0	0
ms13707	0	0	0	0	26.0979
ms13709	0	0	0	0	13.8745
ms13710	0	0	0	0	76.3822
ms137113	0	0	0	0	6.88731
ms137134	0	0	0	0	0
ms137189	0	0	0	0	0
ms137190	0	0	0	0	5.69221
ms137195	0	0	0	0	2.41581
ms137233	0	0	0	0	0
ms137250	0	0	328.684	0	47.2643
ms137256	0	0	0	0	7.99606
ms13728	0	0	0	0	13.1838
ms137340	0	0	0	0	0
ms137404	0	0	0	0	1.04403
ms137409	0	0	0	0	3.42748
ms137437	0	0	0	0	1.4905
ms13745	0	0	0	0	7.99606
ms13746	109.679	0	0	0	0
ms137463	0	0	0	0	0
ms137531	0	0	0	0	0
ms13756	0	0	0	0	3.75523
ms137667	0	0	0	0	0
ms137715	0	0	0	0	0
ms137716	0	0	0	0	0
ms137731	0	0	0	0	0
ms137830	0	0	0	0	1.4905
ms137866	0	0	0	0	0
ms137969	0	0	0	0	0
ms137975	0	0	0	0	0
ms137998	0	0	0	0	12.4352
ms138012	0	0	0	0	0
ms13810	0	0	0	0	0
ms138113	0	0	0	0	0
ms138125	0	0	0	0	3.45984
ms138126	0	0	0	0	0
ms138127	0	0	0	0	0
ms13815	0	0	0	0	0
ms138153	0	0	0	0	1.04403
ms138156	0	0	0	0	23.2032
ms138164	0	0	0	0	5.27809
ms138168	0	0	0	0	0
ms138176	0	0	0	0	0
ms138195	0	0	0	0	0
ms138210	0	0	0	0	3.61091
ms13823	0	0	0	0	24.6074
ms138286	0	0	0	0	1.4905
ms138343	0	0	0	0	0
ms138392	0	0	0	0	95.4808
ms138394	0	0	0	295.702	0
ms138525	0	0	0	0	0
ms138535	0	0	0	0	0
ms138592	0	0	0	0	2.38345
ms13860	0	0	0	173.2	51.5335
ms13861	0	0	0	0	0
ms13862	0	0	0	268.867	0
ms138644	0	0	0	0	0
ms138645	0	0	0	0	62.0385
ms138663	0	0	0	0	0
ms138677	0	0	0	0	1.04403
ms138683	0	0	0	0	1.04403
ms138723	0	0	0	0	0
ms138749	0	0	0	0	1.04403
ms138832	549.261	1188.04	0	0	0
ms138894	0	0	0	0	0
ms138899	0	0	0	0	0
ms138904	0	0	0	0	13.1124
ms138919	0	0	0	0	43.4173
ms138921	0	0	0	0	7.45251
ms138922	0	0	0	0	59.7414
ms138945	0	0	0	0	0
ms138946	109.679	426.449	473.07	127.332	0
ms138947	0	0	0	0	70.214
ms138956	0	0	0	0	4.95034
ms138957	0	0	0	0	2.981
ms138960	0	0	0	0	0
ms138964	0	0	0	0	0
ms138965	0	0	0	0	0
ms138972	0	0	0	0	77.7568
ms13898	0	0	0	252.249	71.8232
ms138999	0	0	0	0	6.14544
ms139002	0	0	0	0	5.81093
ms139003	0	0	0	0	1.04403
ms139022	0	0	0	0	0
ms139029	0	0	0	0	0
ms139065	0	0	0	0	2.68561
ms139098	0	0	0	0	1.4905
ms139131	0	0	0	0	94.4868
ms139142	0	0	0	0	0
ms139158	0	0	0	0	2.38345
ms139197	0	0	0	0	7.15711
ms139309	0	0	0	0	24.4239
ms139310	0	0	0	0	12.4352
ms139313	0	0	0	0	0
ms139341	0	0	0	0	4.20846
ms139349	0	0	0	0	0
ms139350	0	0	0	0	4.7669
ms139357	0	0	0	0	24.4239
ms139369	0	0	0	0	0
ms139383	0	0	0	0	1.4905
ms139392	0	0	0	0	0
ms139433	0	0	0	0	3.13208
ms139514	0	0	0	0	0
ms139516	0	0	0	0	1.64158
ms139542	0	0	0	0	0
ms139551	0	0	0	0	0
ms139587	0	0	0	0	1.4905
ms139599	0	0	0	0	0
ms139601	0	0	0	0	0
ms139602	0	0	0	0	0
ms139610	0	0	0	0	3.57856
ms139627	0	0	0	0	2.08805
ms139631	0	0	0	0	0
ms139639	0	0	0	0	3.87395
ms139647	0	0	0	0	0
ms139650	0	0	0	0	3.45984
ms139651	0	0	0	0	0
ms139654	0	0	0	0	5.87565
ms139661	0	0	0	0	0
ms139662	0	0	0	0	12.2909
ms139668	0	0	0	0	7.9637
ms139682	0	0	0	0	10.0518
ms139687	0	0	0	0	0
ms139688	0	0	0	0	3.30876
ms139731	0	0	0	0	1.4905
ms139762	0	0	0	0	90.2297
ms139764	0	0	0	0	9.54056
ms139765	0	0	0	0	1.4905
ms139767	0	0	0	0	1.4905
ms139771	0	0	0	0	0
ms139772	0	0	0	0	2.56689
ms139849	0	0	0	0	0
ms139851	0	0	0	0	4.05739
ms139859	0	0	0	0	0
ms139863	0	0	0	0	11.0958
ms1399	0	0	0	0	0
ms139924	0	0	0	0	0
ms139952	0	0	0	0	6.44084
ms139978	0	0	0	0	3.61091
ms139980	0	0	0	0	0
ms139981	0	0	0	0	0
ms139983	0	0	0	0	0
ms140044	0	0	0	0	5.54789
ms140052	0	0	0	0	0
ms140075	0	0	0	0	5.54789
ms140166	0	0	0	0	0
ms140191	0	0	0	0	0
ms14030	0	0	0	0	4.92474
ms140301	0	0	0	0	19.7757
ms140320	0	0	0	0	2.23913
ms140361	0	0	0	0	3.01336
ms140366	0	0	0	0	0
ms14045	0	0	0	0	0
ms140475	0	0	0	0	10.4442
ms140519	0	0	0	0	1.93698
ms140543	0	0	0	0	23.74
ms140553	0	0	0	0	0
ms140554	0	0	0	0	5.69897
ms140628	0	0	0	0	31.2533
ms140671	0	0	0	0	0
ms140687	0	0	0	0	0
ms140689	0	0	0	0	0
ms140690	0	0	0	0	0
ms140695	0	0	0	0	0
ms140762	0	0	0	0	52.9458
ms140782	0	0	0	0	0
ms140791	0	0	0	0	0
ms140793	0	0	0	124.917	0
ms140810	0	0	0	160.512	89.2991
ms140814	605.967	314.734	866.315	0	0
ms140836	0	0	0	0	8.49654
ms140850	0	0	0	0	2.23913
ms140875	0	0	0	0	0
ms140876	0	0	0	0	7.89898
ms140883	0	0	0	0	0
ms140896	0	0	0	0	0
ms140907	0	0	0	0	35.5737
ms140925	0	0	0	0	0
ms140931	0	0	0	0	1.4905
ms140938	0	0	0	0	0
ms140943	0	0	0	0	23.9707
ms140967	0	0	0	0	10.0585
ms140980	0	0	0	0	3.01336
ms141004	0	0	0	0	8.08242
ms141005	0	0	0	0	2.82993
ms141011	0	0	0	0	0
ms141013	164.952	0	0	0	42.5649
ms141015	0	0	0	0	0
ms141016	0	0	0	0	0
ms141046	0	0	0	0	1.04403
ms141054	0	0	0	124.917	12.1398
ms141055	0	0	0	0	1.64158
ms141056	0	0	0	0	0
ms141061	0	0	0	0	0
ms141076	0	0	0	404.001	0
ms141077	0	0	0	0	0
ms141083	0	0	473.07	219.069	0
ms141087	0	0	0	0	0
ms141112	436.414	0	577.544	416.69	0
ms141141	0	0	0	85.3927	38.8352
ms141143	0	0	0	0	47.5881
ms141175	0	0	0	0	7.47811
ms141191	0	0	0	0	93.5413
ms141240	0	0	0	0	10.4982
ms141241	0	0	0	0	5.99436
ms141252	0	0	0	120.987	48.3043
ms141309	0	0	0	0	72.2776
ms141311	0	0	0	0	17.1765
ms141320	0	0	0	0	19.8081
ms141329	0	0	0	0	15.5929
ms141331	109.679	0	288.772	131.261	0
ms141340	0	0	0	0	2.41581
ms141349	0	0	0	0	62.9759
ms141350	0	0	0	0	28.0416
ms141351	0	0	0	0	86.7617
ms141354	0	0	0	0	0
ms14138	0	0	0	0	9.00773
ms141399	0	0	0	85.3927	0
ms141406	0	0	0	0	0
ms141411	0	314.734	0	131.261	0
ms141426	0	0	0	0	0
ms141430	0	0	0	0	3.90631
ms141431	0	0	0	85.3927	39.2561
ms141467	0	0	0	0	0
ms141471	0	1035.5	0	0	0
ms141475	0	0	0	0	2.41581
ms141483	0	0	0	0	11.2469
ms141524	0	0	0	0	0
ms141594	0	0	0	0	28.6
ms141700	0	0	0	0	0
ms141706	0	0	0	0	0
ms141716	0	0	0	0	8.05006
ms141725	0	0	0	0	0
ms141726	0	0	0	0	39.6202
ms141731	0	0	0	0	0
ms141732	0	0	0	0	0
ms141754	488.518	0	0	0	0
ms141762	0	0	0	0	0
ms141785	0	0	0	0	0
ms141786	0	0	0	0	1.04403
ms141807	0	0	0	0	7.03164
ms141813	0	0	0	0	0
ms141814	384.309	0	0	249.834	0
ms141834	0	0	0	0	9.60528
ms141837	0	0	0	0	39.5703
ms141846	0	0	0	0	0
ms14187	0	0	0	0	0
ms141968	0	0	0	0	0
ms141971	0	0	0	0	4.05739
ms142023	0	0	0	0	1.04403
ms142035	0	0	0	0	1.04403
ms142036	0	0	0	0	0
ms142047	0	0	0	0	24.4495
ms142053	0	0	0	85.3927	9.46096
ms142062	0	0	0	0	12.8426
ms142063	0	0	0	0	4.47826
ms142065	0	0	288.772	0	4.05739
ms142072	0	0	0	208.795	18.3972
ms142074	0	0	288.772	0	87.6966
ms142079	0	0	0	0	1.04403
ms142094	0	0	577.544	216.654	0
ms142095	0	0	0	0	8.71233
ms142108	0	0	0	0	8.5424
ms142109	0	0	0	0	16.5534
ms14212	0	0	0	0	0
ms142120	0	0	0	0	38.2121
ms142121	0	0	0	0	11.3453
ms142127	0	0	0	0	14.9374
ms142138	0	0	0	0	19.9524
ms142140	0	0	0	0	94.9238
ms142141	0	0	0	0	0
ms142143	0	0	0	0	0
ms142144	0	0	0	0	2.86228
ms142237	0	0	0	0	2.41581
ms142244	0	0	0	0	4.35279
ms142251	0	0	0	0	1.4905
ms142279	0	0	0	0	0
ms142386	0	0	0	0	0
ms142399	0	0	0	0	0
ms14240	0	0	0	0	0
ms142513	0	0	0	0	2.23913
ms142515	0	0	0	0	63.0434
ms142566	0	0	0	0	16.5506
ms142579	0	0	0	0	0
ms142587	0	0	0	0	2.56689
ms142599	0	0	0	0	0
ms142600	0	0	0	0	1.04403
ms142606	0	0	0	0	9.42184
ms142609	0	0	0	0	0
ms142637	0	0	0	0	5.21338
ms142696	0	0	0	0	38.6842
ms142698	109.679	0	0	0	84.6146
ms142709	222.526	0	0	308.391	0
ms14271	0	0	0	0	0
ms142724	0	0	617.456	335.227	0
ms142729	0	0	0	0	0
ms142811	0	0	0	0	4.20846
ms143063	0	0	0	0	4.38514
ms143119	0	0	0	0	3.87395
ms143131	0	0	721.929	210.31	67.9209
ms143133	0	0	0	0	11.4303
ms143152	0	0	0	0	1.04403
ms143161	0	0	0	0	0
ms143171	0	0	0	0	15.0021
ms143177	0	0	0	0	15.2004
ms143180	0	0	0	0	6.41524
ms1432	0	0	0	0	0
ms143210	0	0	0	0	16.7165
ms143211	0	0	0	0	0
ms143221	0	0	0	0	43.3903
ms143235	0	0	0	202.451	35.4618
ms143236	0	0	0	0	51.8652
ms143248	0	0	0	0	0
ms143250	0	0	0	0	7.78702
ms143252	0	0	0	0	3.28316
ms143256	0	0	0	85.3927	0
ms143257	0	0	0	0	17.7524
ms143272	0	0	0	0	2.53453
ms143308	0	0	0	0	0
ms143321	0	0	0	0	29.3366
ms143322	109.679	741.182	0	0	41.7839
ms143333	0	0	0	0	0
ms143337	0	0	0	0	0
ms143340	0	0	0	0	36.1322
ms143341	0	0	0	0	0
ms143342	0	0	0	0	27.1028
ms143343	0	0	0	0	0
ms143346	0	0	0	0	0
ms143367	0	0	0	0	0
ms143376	0	0	0	0	13.8933
ms143378	0	0	0	0	6.73624
ms143387	0	0	0	0	11.9631
ms143392	0	0	0	0	84.1395
ms143413	0	0	0	0	0
ms143414	0	0	0	0	15.5673
ms143417	0	0	0	0	0
ms143418	0	0	0	0	0
ms143469	0	0	0	0	6.62427
ms143473	164.952	0	0	239.56	0
ms143477	213.888	0	0	0	0
ms143490	0	0	0	0	11.0958
ms143494	222.526	314.734	0	0	24.1474
ms143600	0	0	0	0	0
ms143624	0	0	0	0	0
ms143629	0	0	0	0	2.23913
ms143632	0	0	0	0	6.55956
ms143677	0	0	0	0	0
ms143678	0	0	0	0	0
ms143682	0	0	0	0	0
ms143706	0	0	0	0	4.20171
ms143786	0	0	0	0	30.8648
ms143841	0	0	328.684	0	0
ms143868	0	0	0	0	21.1084
ms143869	0	0	0	0	25.5394
ms143870	0	0	0	0	7.63594
ms143898	0	517.752	0	389.854	0
ms144031	0	0	0	0	0
ms144056	0	0	0	0	0
ms144069	0	0	0	0	0
ms144078	0	0	0	0	0
ms144094	0	0	0	0	0
ms144113	0	441.501	0	0	89.5244
ms14420	0	0	0	0	0
ms144443	0	0	0	0	2.08805
ms144448	0	0	0	0	2.53453
ms144498	0	0	0	0	2.86228
ms144793	0	0	0	0	0
ms144875	0	0	0	0	0
ms144876	0	0	0	164.441	0
ms144881	0	0	0	0	5.81769
ms145085	0	0	0	0	0
ms145142	0	0	0	0	3.72288
ms145149	0	0	0	0	0
ms145154	0	0	0	0	25.2238
ms145171	0	0	0	0	0
ms145186	0	0	0	0	0
ms14526	0	0	0	0	0
ms145300	0	0	0	0	21.4429
ms145301	0	0	0	0	0
ms145320	0	0	0	170.785	64.0725
ms145342	0	0	0	0	0
ms145354	0	0	0	0	1.04403
ms145355	0	0	0	0	12.3165
ms145369	0	0	0	0	8.79193
ms145375	0	0	0	0	1.04403
ms145376	0	0	0	0	1.93698
ms145387	0	0	0	0	0
ms145451	0	0	0	0	2.53453
[truncated: 35,487 more rows]
