# Supplementary material for: Major proliferation of transposable elements shaped the genome of the soybean rust pathogen Phakopsora pachyrhizi
Source: Nat Commun. 2023 Apr 1;14:1835. doi: 10.1038/s41467-023-37551-4 (PMC10067951; doi:10.1038/s41467-023-37551-4)
Supplement: Supplementary file 6 — Source Data [file 41467_2023_37551_MOESM6_ESM.zip › source_data/Source_data_Figure2b_MT2006.xlsx]

## Sheet: Figure 2b_MT2006
Figure 2B
TE consensus	Identity to consensus	Class	Superfamily	Family	Genome
DHX-comp_Pp_sup500-B-G13221-Map3	77.6	II	08-Helitron	21-Helitron	MT2006
DHX-comp_Pp_sup500-B-G13221-Map3	73.5	II	08-Helitron	21-Helitron	MT2006
DHX-comp_Pp_sup500-B-G13221-Map3	85.5	II	08-Helitron	21-Helitron	MT2006
DHX-comp_Pp_sup500-B-G13221-Map3	89.5	II	08-Helitron	21-Helitron	MT2006
DHX-comp_Pp_sup500-B-G13221-Map3	93.2	II	08-Helitron	21-Helitron	MT2006
DHX-comp_Pp_sup500-B-G13221-Map3	81.7	II	08-Helitron	21-Helitron	MT2006
DHX-comp_Pp_sup500-B-G13221-Map3	82.7	II	08-Helitron	21-Helitron	MT2006
DHX-comp_Pp_sup500-B-G13221-Map3	91.5	II	08-Helitron	21-Helitron	MT2006
DHX-comp_Pp_sup500-B-G13221-Map3	78.9	II	08-Helitron	21-Helitron	MT2006
DHX-comp_Pp_sup500-B-G13221-Map3	82.2	II	08-Helitron	21-Helitron	MT2006
DHX-comp_Pp_sup500-B-G13221-Map3	94.5	II	08-Helitron	21-Helitron	MT2006
DHX-comp_Pp_sup500-B-G13221-Map3	<50	II	08-Helitron	21-Helitron	MT2006
DHX-comp_Pp_sup500-B-G13221-Map3	<50	II	08-Helitron	21-Helitron	MT2006
DHX-comp_Pp_sup500-B-G13221-Map3	74	II	08-Helitron	21-Helitron	MT2006
DHX-comp_Pp_sup500-B-G13221-Map3	74.4	II	08-Helitron	21-Helitron	MT2006
DHX-comp_Pp_sup500-B-G13221-Map3	93.9	II	08-Helitron	21-Helitron	MT2006
DHX-comp_Pp_sup500-B-G13221-Map3	72.4	II	08-Helitron	21-Helitron	MT2006
DHX-comp_Pp_sup500-B-G13221-Map3	<50	II	08-Helitron	21-Helitron	MT2006
DHX-comp_Pp_sup500-B-G13221-Map3	<50	II	08-Helitron	21-Helitron	MT2006
DHX-comp_Pp_sup500-B-G13221-Map3	84.8	II	08-Helitron	21-Helitron	MT2006
DHX-comp_Pp_sup500-B-G13221-Map3	86	II	08-Helitron	21-Helitron	MT2006
DHX-comp_Pp_sup500-B-G13221-Map3	91.5	II	08-Helitron	21-Helitron	MT2006
DHX-comp_Pp_sup500-B-G13221-Map3	96.2	II	08-Helitron	21-Helitron	MT2006
DHX-comp_Pp_sup500-B-G13221-Map3	<50	II	08-Helitron	21-Helitron	MT2006
DHX-comp_Pp_sup500-B-G13221-Map3	80.1	II	08-Helitron	21-Helitron	MT2006
DHX-comp_Pp_sup500-B-G13221-Map3	<50	II	08-Helitron	21-Helitron	MT2006
DHX-comp_Pp_sup500-B-G13221-Map3	87.9	II	08-Helitron	21-Helitron	MT2006
DHX-comp_Pp_sup500-B-G13221-Map3	89.6	II	08-Helitron	21-Helitron	MT2006
DHX-comp_Pp_sup500-B-G13221-Map3	80.9	II	08-Helitron	21-Helitron	MT2006
DHX-comp_Pp_sup500-B-G13221-Map3	72	II	08-Helitron	21-Helitron	MT2006
DHX-comp_Pp_sup500-B-G13221-Map3	74.8	II	08-Helitron	21-Helitron	MT2006
DHX-comp_Pp_sup500-B-G13221-Map3	83.7	II	08-Helitron	21-Helitron	MT2006
DHX-comp_Pp_sup500-B-G13221-Map3	71.3	II	08-Helitron	21-Helitron	MT2006
DHX-comp_Pp_sup500-B-G13221-Map3	57.5	II	08-Helitron	21-Helitron	MT2006
DHX-comp_Pp_sup500-B-G13221-Map3	70.8	II	08-Helitron	21-Helitron	MT2006
DHX-comp_Pp_sup500-B-G13221-Map3	<50	II	08-Helitron	21-Helitron	MT2006
DHX-comp_Pp_sup500-B-G13221-Map3	72.9	II	08-Helitron	21-Helitron	MT2006
DHX-comp_Pp_sup500-B-G13221-Map3	92.6	II	08-Helitron	21-Helitron	MT2006
DHX-comp_Pp_sup500-B-G13221-Map3	82.5	II	08-Helitron	21-Helitron	MT2006
DHX-comp_Pp_sup500-B-G13221-Map3	70.8	II	08-Helitron	21-Helitron	MT2006
DHX-comp_Pp_sup500-B-G13221-Map3	78.6	II	08-Helitron	21-Helitron	MT2006
DHX-comp_Pp_sup500-B-G13221-Map3	91.3	II	08-Helitron	21-Helitron	MT2006
DHX-comp_Pp_sup500-B-G13221-Map3	75	II	08-Helitron	21-Helitron	MT2006
DHX-comp_Pp_sup500-B-G13221-Map3	58.8	II	08-Helitron	21-Helitron	MT2006
DHX-comp_Pp_sup500-B-G13221-Map3	82.8	II	08-Helitron	21-Helitron	MT2006
DHX-comp_Pp_sup500-B-G13221-Map3	80.9	II	08-Helitron	21-Helitron	MT2006
DHX-comp_Pp_sup500-B-G13221-Map3	71.8	II	08-Helitron	21-Helitron	MT2006
DHX-comp_Pp_sup500-B-G13221-Map3	72.8	II	08-Helitron	21-Helitron	MT2006
DHX-comp_Pp_sup500-B-G13221-Map3	95	II	08-Helitron	21-Helitron	MT2006
DHX-comp_Pp_sup500-B-G13221-Map3	92.1	II	08-Helitron	21-Helitron	MT2006
DHX-comp_Pp_sup500-B-G13221-Map3	92.6	II	08-Helitron	21-Helitron	MT2006
DHX-comp_Pp_sup500-B-G13221-Map3	71.7	II	08-Helitron	21-Helitron	MT2006
DHX-comp_Pp_sup500-B-G13221-Map3	93.6	II	08-Helitron	21-Helitron	MT2006
DHX-comp_Pp_sup500-B-G13221-Map3	77.6	II	08-Helitron	21-Helitron	MT2006
DHX-comp_Pp_sup500-B-G13221-Map3	91.6	II	08-Helitron	21-Helitron	MT2006
DHX-comp_Pp_sup500-B-G13221-Map3	77.8	II	08-Helitron	21-Helitron	MT2006
DHX-comp_Pp_sup500-B-G13221-Map3	<50	II	08-Helitron	21-Helitron	MT2006
DHX-comp_Pp_sup500-B-G13221-Map3	<50	II	08-Helitron	21-Helitron	MT2006
DHX-comp_Pp_sup500-B-G13221-Map3	79	II	08-Helitron	21-Helitron	MT2006
DHX-comp_Pp_sup500-B-G13221-Map3	95	II	08-Helitron	21-Helitron	MT2006
DHX-comp_Pp_sup500-B-G13221-Map3	94.1	II	08-Helitron	21-Helitron	MT2006
DHX-comp_Pp_sup500-B-G13221-Map3	82.6	II	08-Helitron	21-Helitron	MT2006
DHX-comp_Pp_sup500-B-G13221-Map3	<50	II	08-Helitron	21-Helitron	MT2006
DHX-comp_Pp_sup500-B-G13221-Map3	57.8	II	08-Helitron	21-Helitron	MT2006
DHX-comp_Pp_sup500-B-G13221-Map3	69	II	08-Helitron	21-Helitron	MT2006
DHX-comp_Pp_sup500-B-G13221-Map3	79	II	08-Helitron	21-Helitron	MT2006
DHX-comp_Pp_sup500-B-G13221-Map3	71.7	II	08-Helitron	21-Helitron	MT2006
DHX-comp_Pp_sup500-B-G13221-Map3	92.5	II	08-Helitron	21-Helitron	MT2006
DHX-comp_Pp_sup500-B-G13221-Map3	79	II	08-Helitron	21-Helitron	MT2006
DHX-comp_Pp_sup500-B-G13221-Map3	81.5	II	08-Helitron	21-Helitron	MT2006
DHX-comp_Pp_sup500-B-G13221-Map3	86	II	08-Helitron	21-Helitron	MT2006
DHX-comp_Pp_sup500-B-G13221-Map3	92.9	II	08-Helitron	21-Helitron	MT2006
DHX-comp_Pp_sup500-B-G13221-Map3	91.7	II	08-Helitron	21-Helitron	MT2006
DHX-comp_Pp_sup500-B-G13221-Map3	75.5	II	08-Helitron	21-Helitron	MT2006
DHX-comp_Pp_sup500-B-G13221-Map3	79.7	II	08-Helitron	21-Helitron	MT2006
DHX-comp_Pp_sup500-B-G13221-Map3	81.7	II	08-Helitron	21-Helitron	MT2006
DHX-comp_Pp_sup500-B-G13221-Map3	84.6	II	08-Helitron	21-Helitron	MT2006
DHX-comp_Pp_sup500-B-G13221-Map3	91.8	II	08-Helitron	21-Helitron	MT2006
DHX-comp_Pp_sup500-B-G13221-Map3	82.4	II	08-Helitron	21-Helitron	MT2006
DHX-comp_Pp_sup500-B-G13221-Map3	92.7	II	08-Helitron	21-Helitron	MT2006
DHX-comp_Pp_sup500-B-G13221-Map3	93.2	II	08-Helitron	21-Helitron	MT2006
DHX-comp_Pp_sup500-B-G13221-Map3	80	II	08-Helitron	21-Helitron	MT2006
DHX-comp_Pp_sup500-B-G13221-Map3	<50	II	08-Helitron	21-Helitron	MT2006
DHX-comp_Pp_sup500-B-G13221-Map3	92.7	II	08-Helitron	21-Helitron	MT2006
DHX-comp_Pp_sup500-B-G13221-Map3	89.9	II	08-Helitron	21-Helitron	MT2006
DHX-comp_Pp_sup500-B-G13221-Map3	71.5	II	08-Helitron	21-Helitron	MT2006
DHX-comp_Pp_sup500-B-G13221-Map3	57.8	II	08-Helitron	21-Helitron	MT2006
DHX-comp_Pp_sup500-B-G13221-Map3	95.5	II	08-Helitron	21-Helitron	MT2006
DHX-comp_Pp_sup500-B-G13221-Map3	92.3	II	08-Helitron	21-Helitron	MT2006
DHX-comp_Pp_sup500-B-G13221-Map3	93.5	II	08-Helitron	21-Helitron	MT2006
DHX-comp_Pp_sup500-B-G13221-Map3	95.8	II	08-Helitron	21-Helitron	MT2006
DHX-comp_Pp_sup500-B-G13221-Map3	94.9	II	08-Helitron	21-Helitron	MT2006
DHX-comp_Pp_sup500-B-G13221-Map3	<50	II	08-Helitron	21-Helitron	MT2006
DHX-comp_Pp_sup500-B-G13221-Map3	98.6	II	08-Helitron	21-Helitron	MT2006
DHX-comp_Pp_sup500-B-G13221-Map3	85.3	II	08-Helitron	21-Helitron	MT2006
DHX-comp_Pp_sup500-B-G13221-Map3	93.1	II	08-Helitron	21-Helitron	MT2006
DHX-comp_Pp_sup500-B-G13221-Map3	72.8	II	08-Helitron	21-Helitron	MT2006
DHX-comp_Pp_sup500-B-G13221-Map3	80	II	08-Helitron	21-Helitron	MT2006
DHX-comp_Pp_sup500-B-G13221-Map3	<50	II	08-Helitron	21-Helitron	MT2006
DHX-comp_Pp_sup500-B-G13221-Map3	93	II	08-Helitron	21-Helitron	MT2006
DHX-comp_Pp_sup500-B-G13221-Map3	70.7	II	08-Helitron	21-Helitron	MT2006
DHX-comp_Pp_sup500-B-G13221-Map3	94.5	II	08-Helitron	21-Helitron	MT2006
DHX-comp_Pp_sup500-B-G13221-Map3	94.4	II	08-Helitron	21-Helitron	MT2006
DHX-comp_Pp_sup500-B-G13221-Map3	91.7	II	08-Helitron	21-Helitron	MT2006
DHX-comp_Pp_sup500-B-G13221-Map3	84.6	II	08-Helitron	21-Helitron	MT2006
DHX-comp_Pp_sup500-B-G13221-Map3	87.9	II	08-Helitron	21-Helitron	MT2006
DHX-comp_Pp_sup500-B-G13221-Map3	79.2	II	08-Helitron	21-Helitron	MT2006
DHX-comp_Pp_sup500-B-G13221-Map3	90	II	08-Helitron	21-Helitron	MT2006
DHX-comp_Pp_sup500-B-G13221-Map3	88.9	II	08-Helitron	21-Helitron	MT2006
DHX-comp_Pp_sup500-B-G13221-Map3	94.6	II	08-Helitron	21-Helitron	MT2006
DHX-comp_Pp_sup500-B-G13221-Map3	96.2	II	08-Helitron	21-Helitron	MT2006
DHX-comp_Pp_sup500-B-G13221-Map3	92.2	II	08-Helitron	21-Helitron	MT2006
DHX-comp_Pp_sup500-B-G13221-Map3	74	II	08-Helitron	21-Helitron	MT2006
DHX-comp_Pp_sup500-B-G13221-Map3	92.7	II	08-Helitron	21-Helitron	MT2006
DHX-comp_Pp_sup500-B-G13221-Map3	95.5	II	08-Helitron	21-Helitron	MT2006
DHX-comp_Pp_sup500-B-G13221-Map3	57.8	II	08-Helitron	21-Helitron	MT2006
DHX-comp_Pp_sup500-B-G13221-Map3	80.8	II	08-Helitron	21-Helitron	MT2006
DHX-comp_Pp_sup500-B-G13221-Map3	77.3	II	08-Helitron	21-Helitron	MT2006
DHX-comp_Pp_sup500-B-G13221-Map3	82.4	II	08-Helitron	21-Helitron	MT2006
DHX-comp_Pp_sup500-B-G13221-Map3	74	II	08-Helitron	21-Helitron	MT2006
DHX-comp_Pp_sup500-B-G13221-Map3	<50	II	08-Helitron	21-Helitron	MT2006
DHX-comp_Pp_sup500-B-G13221-Map3	91.7	II	08-Helitron	21-Helitron	MT2006
DHX-comp_Pp_sup500-B-G13221-Map3	61	II	08-Helitron	21-Helitron	MT2006
DHX-comp_Pp_sup500-B-G13221-Map3	92.7	II	08-Helitron	21-Helitron	MT2006
DHX-comp_Pp_sup500-B-G13221-Map3	69.6	II	08-Helitron	21-Helitron	MT2006
DHX-comp_Pp_sup500-B-G13221-Map3	<50	II	08-Helitron	21-Helitron	MT2006
DHX-comp_Pp_sup500-B-G13221-Map3	84.5	II	08-Helitron	21-Helitron	MT2006
DHX-comp_Pp_sup500-B-G13221-Map3	90.8	II	08-Helitron	21-Helitron	MT2006
DHX-comp_Pp_sup500-B-G13221-Map3	92.5	II	08-Helitron	21-Helitron	MT2006
DHX-comp_Pp_sup500-B-G13221-Map3	<50	II	08-Helitron	21-Helitron	MT2006
DHX-comp_Pp_sup500-B-G13221-Map3	74.4	II	08-Helitron	21-Helitron	MT2006
DHX-comp_Pp_sup500-B-G13221-Map3	94.8	II	08-Helitron	21-Helitron	MT2006
DHX-comp_Pp_sup500-B-G13221-Map3	80.7	II	08-Helitron	21-Helitron	MT2006
DHX-comp_Pp_sup500-B-G13221-Map3	87.3	II	08-Helitron	21-Helitron	MT2006
DHX-comp_Pp_sup500-B-G13221-Map3	90.5	II	08-Helitron	21-Helitron	MT2006
DHX-comp_Pp_sup500-B-G13221-Map3	90.4	II	08-Helitron	21-Helitron	MT2006
DHX-comp_Pp_sup500-B-G13221-Map3	89.7	II	08-Helitron	21-Helitron	MT2006
DHX-comp_Pp_sup500-B-G13221-Map3	90.6	II	08-Helitron	21-Helitron	MT2006
DHX-comp_Pp_sup500-B-G13221-Map3	<50	II	08-Helitron	21-Helitron	MT2006
DHX-comp_Pp_sup500-B-G13221-Map3	93.1	II	08-Helitron	21-Helitron	MT2006
DHX-comp_Pp_sup500-B-G13221-Map3	93	II	08-Helitron	21-Helitron	MT2006
DHX-comp_Pp_sup500-B-G13221-Map3	94.6	II	08-Helitron	21-Helitron	MT2006
DHX-comp_Pp_sup500-B-G13221-Map3	68.4	II	08-Helitron	21-Helitron	MT2006
DHX-comp_Pp_sup500-B-G13221-Map3	57.9	II	08-Helitron	21-Helitron	MT2006
DHX-comp_Pp_sup500-B-G13221-Map3	95	II	08-Helitron	21-Helitron	MT2006
DHX-comp_Pp_sup500-B-G13221-Map3	85.1	II	08-Helitron	21-Helitron	MT2006
DHX-comp_Pp_sup500-B-G13221-Map3	92.2	II	08-Helitron	21-Helitron	MT2006
DHX-comp_Pp_sup500-B-G13221-Map3	<50	II	08-Helitron	21-Helitron	MT2006
DHX-comp_Pp_sup500-B-G13221-Map3	74.2	II	08-Helitron	21-Helitron	MT2006
DHX-comp_Pp_sup500-B-G13221-Map3	93.6	II	08-Helitron	21-Helitron	MT2006
DHX-comp_Pp_sup500-B-G13221-Map3	91.7	II	08-Helitron	21-Helitron	MT2006
DHX-comp_Pp_sup500-B-G13221-Map3	90.4	II	08-Helitron	21-Helitron	MT2006
DHX-comp_Pp_sup500-B-G13221-Map3	93.1	II	08-Helitron	21-Helitron	MT2006
DHX-comp_Pp_sup500-B-G13221-Map3	90.2	II	08-Helitron	21-Helitron	MT2006
DHX-comp_Pp_sup500-B-G13221-Map3	95.6	II	08-Helitron	21-Helitron	MT2006
DHX-comp_Pp_sup500-B-G13221-Map3	79.7	II	08-Helitron	21-Helitron	MT2006
DHX-comp_Pp_sup500-B-G13221-Map3	93.1	II	08-Helitron	21-Helitron	MT2006
DHX-comp_Pp_sup500-B-G13221-Map3	83.5	II	08-Helitron	21-Helitron	MT2006
DHX-comp_Pp_sup500-B-G13221-Map3	77.1	II	08-Helitron	21-Helitron	MT2006
DHX-comp_Pp_sup500-B-G13221-Map3	76.5	II	08-Helitron	21-Helitron	MT2006
DHX-comp_Pp_sup500-B-G13221-Map3	81.1	II	08-Helitron	21-Helitron	MT2006
DHX-comp_Pp_sup500-B-G13221-Map3	82.5	II	08-Helitron	21-Helitron	MT2006
DHX-comp_Pp_sup500-B-G13221-Map3	89.7	II	08-Helitron	21-Helitron	MT2006
DHX-comp_Pp_sup500-B-G13221-Map3	58	II	08-Helitron	21-Helitron	MT2006
DHX-comp_Pp_sup500-B-G13221-Map3	74.4	II	08-Helitron	21-Helitron	MT2006
DHX-comp_Pp_sup500-B-G13221-Map3	<50	II	08-Helitron	21-Helitron	MT2006
DHX-comp_Pp_sup500-B-G13221-Map3	75.5	II	08-Helitron	21-Helitron	MT2006
DHX-comp_Pp_sup500-B-G13221-Map3	70.5	II	08-Helitron	21-Helitron	MT2006
DHX-comp_Pp_sup500-B-G13221-Map3	93.3	II	08-Helitron	21-Helitron	MT2006
DHX-comp_Pp_sup500-B-G13221-Map3	89	II	08-Helitron	21-Helitron	MT2006
DHX-comp_Pp_sup500-B-G13221-Map3	70	II	08-Helitron	21-Helitron	MT2006
DHX-comp_Pp_sup500-B-G13221-Map3	84.6	II	08-Helitron	21-Helitron	MT2006
DHX-comp_Pp_sup500-B-G13221-Map3	81.8	II	08-Helitron	21-Helitron	MT2006
DHX-comp_Pp_sup500-B-G13221-Map3	92.6	II	08-Helitron	21-Helitron	MT2006
DHX-comp_Pp_sup500-B-G13221-Map3	68.7	II	08-Helitron	21-Helitron	MT2006
DHX-comp_Pp_sup500-B-G13221-Map3	<50	II	08-Helitron	21-Helitron	MT2006
DHX-comp_Pp_sup500-B-G13221-Map3	88.8	II	08-Helitron	21-Helitron	MT2006
DHX-comp_Pp_sup500-B-G13221-Map3	80.1	II	08-Helitron	21-Helitron	MT2006
DHX-comp_Pp_sup500-B-G13221-Map3	<50	II	08-Helitron	21-Helitron	MT2006
DHX-comp_Pp_sup500-B-G13221-Map3	88.6	II	08-Helitron	21-Helitron	MT2006
DHX-comp_Pp_sup500-B-G13221-Map3	94.4	II	08-Helitron	21-Helitron	MT2006
DHX-comp_Pp_sup500-B-G13221-Map3	<50	II	08-Helitron	21-Helitron	MT2006
DHX-comp_Pp_sup500-B-G13221-Map3	<50	II	08-Helitron	21-Helitron	MT2006
DHX-comp_Pp_sup500-B-G13221-Map3	77.2	II	08-Helitron	21-Helitron	MT2006
DHX-comp_Pp_sup500-B-G13221-Map3	<50	II	08-Helitron	21-Helitron	MT2006
DHX-comp_Pp_sup500-B-G13221-Map3	75	II	08-Helitron	21-Helitron	MT2006
DHX-comp_Pp_sup500-B-G13221-Map3	61	II	08-Helitron	21-Helitron	MT2006
DHX-comp_Pp_sup500-B-G13221-Map3	96.8	II	08-Helitron	21-Helitron	MT2006
DHX-comp_Pp_sup500-B-G13221-Map3	72.4	II	08-Helitron	21-Helitron	MT2006
DHX-comp_Pp_sup500-B-G13221-Map3	95.8	II	08-Helitron	21-Helitron	MT2006
DHX-comp_Pp_sup500-B-G13221-Map3	<50	II	08-Helitron	21-Helitron	MT2006
DHX-comp_Pp_sup500-B-G13221-Map3	<50	II	08-Helitron	21-Helitron	MT2006
DHX-comp_Pp_sup500-B-G13221-Map3	93.5	II	08-Helitron	21-Helitron	MT2006
DHX-comp_Pp_sup500-B-G13221-Map3	92.7	II	08-Helitron	21-Helitron	MT2006
DHX-comp_Pp_sup500-B-G13221-Map3	84.7	II	08-Helitron	21-Helitron	MT2006
DHX-comp_Pp_sup500-B-G13221-Map3	87.1	II	08-Helitron	21-Helitron	MT2006
DHX-comp_Pp_sup500-B-G13221-Map3	84.6	II	08-Helitron	21-Helitron	MT2006
DHX-comp_Pp_sup500-B-G13221-Map3	93.1	II	08-Helitron	21-Helitron	MT2006
DHX-comp_Pp_sup500-B-G13221-Map3	<50	II	08-Helitron	21-Helitron	MT2006
DHX-comp_Pp_sup500-B-G13221-Map3	93.8	II	08-Helitron	21-Helitron	MT2006
DHX-comp_Pp_sup500-B-G13221-Map3	95	II	08-Helitron	21-Helitron	MT2006
DHX-comp_Pp_sup500-B-G13221-Map3	83.5	II	08-Helitron	21-Helitron	MT2006
DHX-comp_Pp_sup500-B-G13221-Map3	91.6	II	08-Helitron	21-Helitron	MT2006
DHX-comp_Pp_sup500-B-G13221-Map3	94.3	II	08-Helitron	21-Helitron	MT2006
DHX-comp_Pp_sup500-B-G13221-Map3	76.1	II	08-Helitron	21-Helitron	MT2006
DHX-comp_Pp_sup500-B-G13221-Map3	72.5	II	08-Helitron	21-Helitron	MT2006
DHX-comp_Pp_sup500-B-G13221-Map3	95.1	II	08-Helitron	21-Helitron	MT2006
DHX-comp_Pp_sup500-B-G13221-Map3	94.6	II	08-Helitron	21-Helitron	MT2006
DHX-comp_Pp_sup500-B-G13221-Map3	<50	II	08-Helitron	21-Helitron	MT2006
DHX-comp_Pp_sup500-B-G13221-Map3	<50	II	08-Helitron	21-Helitron	MT2006
DHX-comp_Pp_sup500-B-G13221-Map3	<50	II	08-Helitron	21-Helitron	MT2006
DHX-comp_Pp_sup500-B-G13221-Map3	<50	II	08-Helitron	21-Helitron	MT2006
DHX-comp_Pp_sup500-B-G13221-Map3	93.1	II	08-Helitron	21-Helitron	MT2006
DHX-comp_Pp_sup500-B-G13221-Map3	88.4	II	08-Helitron	21-Helitron	MT2006
DHX-comp_Pp_sup500-B-G13221-Map3	57.7	II	08-Helitron	21-Helitron	MT2006
DHX-comp_Pp_sup500-B-G13221-Map3	92.8	II	08-Helitron	21-Helitron	MT2006
DHX-comp_Pp_sup500-B-G13221-Map3	84.3	II	08-Helitron	21-Helitron	MT2006
DHX-comp_Pp_sup500-B-G13221-Map3	83.9	II	08-Helitron	21-Helitron	MT2006
DHX-comp_Pp_sup500-B-G13221-Map3	81.8	II	08-Helitron	21-Helitron	MT2006
DHX-comp_Pp_sup500-B-G13221-Map3	80.7	II	08-Helitron	21-Helitron	MT2006
DHX-comp_Pp_sup500-B-G13221-Map3	84.5	II	08-Helitron	21-Helitron	MT2006
DHX-comp_Pp_sup500-B-G13221-Map3	84.7	II	08-Helitron	21-Helitron	MT2006
DHX-comp_Pp_sup500-B-G13221-Map3	67.3	II	08-Helitron	21-Helitron	MT2006
DHX-comp_Pp_sup500-B-G13221-Map3	94.3	II	08-Helitron	21-Helitron	MT2006
DHX-comp_Pp_sup500-B-G13221-Map3	57.7	II	08-Helitron	21-Helitron	MT2006
DHX-comp_Pp_sup500-B-G13221-Map3	76.4	II	08-Helitron	21-Helitron	MT2006
DHX-comp_Pp_sup500-B-G13221-Map3	82.5	II	08-Helitron	21-Helitron	MT2006
DHX-comp_Pp_sup500-B-G13221-Map3	93.8	II	08-Helitron	21-Helitron	MT2006
DHX-comp_Pp_sup500-B-G13221-Map3	79.7	II	08-Helitron	21-Helitron	MT2006
DHX-comp_Pp_sup500-B-G13221-Map3	96.1	II	08-Helitron	21-Helitron	MT2006
DHX-comp_Pp_sup500-B-G13221-Map3	90.4	II	08-Helitron	21-Helitron	MT2006
DHX-comp_Pp_sup500-B-G13221-Map3	94.6	II	08-Helitron	21-Helitron	MT2006
DHX-comp_Pp_sup500-B-G13221-Map3	87.2	II	08-Helitron	21-Helitron	MT2006
DHX-comp_Pp_sup500-B-G13221-Map3	68.8	II	08-Helitron	21-Helitron	MT2006
DHX-comp_Pp_sup500-B-G13221-Map3	94.6	II	08-Helitron	21-Helitron	MT2006
DHX-comp_Pp_sup500-B-G13221-Map3	<50	II	08-Helitron	21-Helitron	MT2006
DHX-comp_Pp_sup500-B-G13221-Map3	84.1	II	08-Helitron	21-Helitron	MT2006
DHX-comp_Pp_sup500-B-G13221-Map3	82.3	II	08-Helitron	21-Helitron	MT2006
DHX-comp_Pp_sup500-B-G13221-Map3	92.9	II	08-Helitron	21-Helitron	MT2006
DHX-comp_Pp_sup500-B-G13221-Map3	66.6	II	08-Helitron	21-Helitron	MT2006
DHX-comp_Pp_sup500-B-G13221-Map3	92.8	II	08-Helitron	21-Helitron	MT2006
DHX-comp_Pp_sup500-B-G13221-Map3	83.5	II	08-Helitron	21-Helitron	MT2006
DHX-comp_Pp_sup500-B-G13221-Map3	57.5	II	08-Helitron	21-Helitron	MT2006
DHX-comp_Pp_sup500-B-G13221-Map3	88.9	II	08-Helitron	21-Helitron	MT2006
DHX-comp_Pp_sup500-B-G13221-Map3	69.4	II	08-Helitron	21-Helitron	MT2006
DHX-comp_Pp_sup500-B-G13221-Map3	84.7	II	08-Helitron	21-Helitron	MT2006
DHX-comp_Pp_sup500-B-G13221-Map3	74.2	II	08-Helitron	21-Helitron	MT2006
DHX-comp_Pp_sup500-B-G13221-Map3	71.4	II	08-Helitron	21-Helitron	MT2006
DHX-comp_Pp_sup500-B-G13221-Map3	72.4	II	08-Helitron	21-Helitron	MT2006
DHX-comp_Pp_sup500-B-G13221-Map3	70.8	II	08-Helitron	21-Helitron	MT2006
DHX-comp_Pp_sup500-B-G13221-Map3	66.5	II	08-Helitron	21-Helitron	MT2006
DHX-comp_Pp_sup500-B-G13221-Map3	92.4	II	08-Helitron	21-Helitron	MT2006
DHX-comp_Pp_sup500-B-G13221-Map3	72.1	II	08-Helitron	21-Helitron	MT2006
DHX-comp_Pp_sup500-B-G13221-Map3	83.3	II	08-Helitron	21-Helitron	MT2006
DHX-comp_Pp_sup500-B-G13221-Map3	73.5	II	08-Helitron	21-Helitron	MT2006
DHX-comp_Pp_sup500-B-G13221-Map3	<50	II	08-Helitron	21-Helitron	MT2006
DHX-comp_Pp_sup500-B-G13221-Map3	57.8	II	08-Helitron	21-Helitron	MT2006
DHX-comp_Pp_sup500-B-G13221-Map3	71.3	II	08-Helitron	21-Helitron	MT2006
DHX-comp_Pp_sup500-B-G13221-Map3	91.4	II	08-Helitron	21-Helitron	MT2006
DHX-comp_Pp_sup500-B-G13221-Map3	57.8	II	08-Helitron	21-Helitron	MT2006
DHX-comp_Pp_sup500-B-G13221-Map3	94.3	II	08-Helitron	21-Helitron	MT2006
DHX-comp_Pp_sup500-B-G13221-Map3	<50	II	08-Helitron	21-Helitron	MT2006
DHX-comp_Pp_sup500-B-G13221-Map3	83.5	II	08-Helitron	21-Helitron	MT2006
DHX-comp_Pp_sup500-B-G13221-Map3	57.3	II	08-Helitron	21-Helitron	MT2006
DHX-comp_Pp_sup500-B-G13221-Map3	78	II	08-Helitron	21-Helitron	MT2006
DHX-comp_Pp_sup500-B-G13221-Map3	94.5	II	08-Helitron	21-Helitron	MT2006
DHX-comp_Pp_sup500-B-G13221-Map3	88.8	II	08-Helitron	21-Helitron	MT2006
DHX-comp_Pp_sup500-B-G13221-Map3	96.1	II	08-Helitron	21-Helitron	MT2006
DHX-comp_Pp_sup500-B-G13221-Map3	74	II	08-Helitron	21-Helitron	MT2006
DHX-comp_Pp_sup500-B-G13221-Map3	<50	II	08-Helitron	21-Helitron	MT2006
DHX-comp_Pp_sup500-B-G13221-Map3	89.4	II	08-Helitron	21-Helitron	MT2006
DHX-comp_Pp_sup500-B-G13221-Map3	77.2	II	08-Helitron	21-Helitron	MT2006
DHX-comp_Pp_sup500-B-G13221-Map3	<50	II	08-Helitron	21-Helitron	MT2006
DHX-comp_Pp_sup500-B-G13221-Map3	84.7	II	08-Helitron	21-Helitron	MT2006
DHX-comp_Pp_sup500-B-G13221-Map3	79.7	II	08-Helitron	21-Helitron	MT2006
DHX-comp_Pp_sup500-B-G13221-Map3	85.1	II	08-Helitron	21-Helitron	MT2006
DHX-comp_Pp_sup500-B-G13221-Map3	70	II	08-Helitron	21-Helitron	MT2006
DHX-comp_Pp_sup500-B-G13221-Map3	74.3	II	08-Helitron	21-Helitron	MT2006
DHX-comp_Pp_sup500-B-G13221-Map3	72.4	II	08-Helitron	21-Helitron	MT2006
DHX-comp_Pp_sup500-B-G13221-Map3	<50	II	08-Helitron	21-Helitron	MT2006
DHX-comp_Pp_sup500-B-G13221-Map3	<50	II	08-Helitron	21-Helitron	MT2006
DHX-comp_Pp_sup500-B-G13221-Map3	<50	II	08-Helitron	21-Helitron	MT2006
DHX-comp_Pp_sup500-B-G13221-Map3	84	II	08-Helitron	21-Helitron	MT2006
DHX-comp_Pp_sup500-B-G13221-Map3	74.9	II	08-Helitron	21-Helitron	MT2006
DHX-comp_Pp_sup500-B-G13221-Map3	94.4	II	08-Helitron	21-Helitron	MT2006
DHX-comp_Pp_sup500-B-G13221-Map3	82.3	II	08-Helitron	21-Helitron	MT2006
DHX-comp_Pp_sup500-B-G13221-Map3	92.3	II	08-Helitron	21-Helitron	MT2006
DHX-comp_Pp_sup500-B-G13221-Map3	<50	II	08-Helitron	21-Helitron	MT2006
DHX-comp_Pp_sup500-B-G13221-Map3	80.8	II	08-Helitron	21-Helitron	MT2006
DHX-comp_Pp_sup500-B-G13221-Map3	72.9	II	08-Helitron	21-Helitron	MT2006
DHX-comp_Pp_sup500-B-G13221-Map3	83.3	II	08-Helitron	21-Helitron	MT2006
DHX-comp_Pp_sup500-B-G13221-Map3	80	II	08-Helitron	21-Helitron	MT2006
DHX-comp_Pp_sup500-B-G13221-Map3	84	II	08-Helitron	21-Helitron	MT2006
DHX-comp_Pp_sup500-B-G13221-Map3	95.4	II	08-Helitron	21-Helitron	MT2006
DHX-comp_Pp_sup500-B-G13221-Map3	80.6	II	08-Helitron	21-Helitron	MT2006
DHX-comp_Pp_sup500-B-G13221-Map3	85.2	II	08-Helitron	21-Helitron	MT2006
DHX-comp_Pp_sup500-B-G13221-Map3	68.2	II	08-Helitron	21-Helitron	MT2006
DHX-comp_Pp_sup500-B-G13221-Map3	91.8	II	08-Helitron	21-Helitron	MT2006
DHX-comp_Pp_sup500-B-G13221-Map3	73.1	II	08-Helitron	21-Helitron	MT2006
DHX-comp_Pp_sup500-B-G13221-Map3	70.1	II	08-Helitron	21-Helitron	MT2006
DHX-comp_Pp_sup500-B-G13221-Map3	94.7	II	08-Helitron	21-Helitron	MT2006
DHX-comp_Pp_sup500-B-G13221-Map3	57.8	II	08-Helitron	21-Helitron	MT2006
DHX-comp_Pp_sup500-B-G13221-Map3	69.1	II	08-Helitron	21-Helitron	MT2006
DHX-comp_Pp_sup500-B-G13221-Map3	74	II	08-Helitron	21-Helitron	MT2006
DHX-comp_Pp_sup500-B-G13221-Map3	<50	II	08-Helitron	21-Helitron	MT2006
DHX-comp_Pp_sup500-B-G13221-Map3	96.7	II	08-Helitron	21-Helitron	MT2006
DHX-comp_Pp_sup500-B-G13221-Map3	90.3	II	08-Helitron	21-Helitron	MT2006
DHX-comp_Pp_sup500-B-G13221-Map3	<50	II	08-Helitron	21-Helitron	MT2006
DHX-comp_Pp_sup500-B-G13221-Map3	92.8	II	08-Helitron	21-Helitron	MT2006
DHX-comp_Pp_sup500-B-G13221-Map3	86.5	II	08-Helitron	21-Helitron	MT2006
DHX-comp_Pp_sup500-B-G13221-Map3	58	II	08-Helitron	21-Helitron	MT2006
DHX-comp_Pp_sup500-B-G13221-Map3	57.7	II	08-Helitron	21-Helitron	MT2006
DHX-comp_Pp_sup500-B-G13221-Map3	<50	II	08-Helitron	21-Helitron	MT2006
DHX-comp_Pp_sup500-B-G13221-Map3	91.2	II	08-Helitron	21-Helitron	MT2006
DHX-comp_Pp_sup500-B-G13221-Map3	93.8	II	08-Helitron	21-Helitron	MT2006
DHX-comp_Pp_sup500-B-G13221-Map3	57.8	II	08-Helitron	21-Helitron	MT2006
DHX-comp_Pp_sup500-B-G13221-Map3	92.6	II	08-Helitron	21-Helitron	MT2006
DHX-comp_Pp_sup500-B-G13221-Map3	71.6	II	08-Helitron	21-Helitron	MT2006
DHX-comp_Pp_sup500-B-G13221-Map3	85.7	II	08-Helitron	21-Helitron	MT2006
DHX-comp_Pp_sup500-B-G13221-Map3	83	II	08-Helitron	21-Helitron	MT2006
DHX-comp_Pp_sup500-B-G13221-Map3	93.7	II	08-Helitron	21-Helitron	MT2006
DHX-comp_Pp_sup500-B-G13221-Map3	<50	II	08-Helitron	21-Helitron	MT2006
DHX-comp_Pp_sup500-B-G13221-Map3	94.2	II	08-Helitron	21-Helitron	MT2006
DHX-comp_Pp_sup500-B-G13221-Map3	93.1	II	08-Helitron	21-Helitron	MT2006
DHX-comp_Pp_sup500-B-G13221-Map3	<50	II	08-Helitron	21-Helitron	MT2006
DHX-comp_Pp_sup500-B-G13221-Map3	<50	II	08-Helitron	21-Helitron	MT2006
DHX-comp_Pp_sup500-B-G13221-Map3	77	II	08-Helitron	21-Helitron	MT2006
DHX-comp_Pp_sup500-B-G13221-Map3	93.9	II	08-Helitron	21-Helitron	MT2006
DHX-comp_Pp_sup500-B-G13221-Map3	77.3	II	08-Helitron	21-Helitron	MT2006
DHX-comp_Pp_sup500-B-G13221-Map3	57.8	II	08-Helitron	21-Helitron	MT2006
DHX-comp_Pp_sup500-B-G13221-Map3	91.3	II	08-Helitron	21-Helitron	MT2006
DHX-comp_Pp_sup500-B-G13221-Map3	96.1	II	08-Helitron	21-Helitron	MT2006
DHX-comp_Pp_sup500-B-G13221-Map3	76.5	II	08-Helitron	21-Helitron	MT2006
DHX-comp_Pp_sup500-B-G13221-Map3	72.8	II	08-Helitron	21-Helitron	MT2006
DHX-comp_Pp_sup500-B-G13221-Map3	81.7	II	08-Helitron	21-Helitron	MT2006
DHX-comp_Pp_sup500-B-G13221-Map3	57.7	II	08-Helitron	21-Helitron	MT2006
DHX-comp_Pp_sup500-B-G13221-Map3	78.6	II	08-Helitron	21-Helitron	MT2006
DHX-comp_Pp_sup500-B-G13221-Map3	94.3	II	08-Helitron	21-Helitron	MT2006
DHX-comp_Pp_sup500-B-G13221-Map3	<50	II	08-Helitron	21-Helitron	MT2006
DHX-comp_Pp_sup500-B-G13221-Map3	82.5	II	08-Helitron	21-Helitron	MT2006
DHX-comp_Pp_sup500-B-G13221-Map3	79	II	08-Helitron	21-Helitron	MT2006
DHX-comp_Pp_sup500-B-G13221-Map3	93.5	II	08-Helitron	21-Helitron	MT2006
DHX-comp_Pp_sup500-B-G13221-Map3	84	II	08-Helitron	21-Helitron	MT2006
DHX-comp_Pp_sup500-B-G13221-Map3	92.9	II	08-Helitron	21-Helitron	MT2006
DHX-comp_Pp_sup500-B-G13221-Map3	92.1	II	08-Helitron	21-Helitron	MT2006
DHX-comp_Pp_sup500-B-G13221-Map3	83.6	II	08-Helitron	21-Helitron	MT2006
DHX-comp_Pp_sup500-B-G13221-Map3	96.2	II	08-Helitron	21-Helitron	MT2006
DHX-comp_Pp_sup500-B-G13221-Map3	95	II	08-Helitron	21-Helitron	MT2006
DHX-comp_Pp_sup500-B-G13221-Map3	<50	II	08-Helitron	21-Helitron	MT2006
DHX-comp_Pp_sup500-B-G13221-Map3	<50	II	08-Helitron	21-Helitron	MT2006
DHX-comp_Pp_sup500-B-G13221-Map3	91.2	II	08-Helitron	21-Helitron	MT2006
DHX-comp_Pp_sup500-B-G13221-Map3	76.7	II	08-Helitron	21-Helitron	MT2006
DHX-comp_Pp_sup500-B-G13221-Map3	<50	II	08-Helitron	21-Helitron	MT2006
DHX-comp_Pp_sup500-B-G13221-Map3	82.1	II	08-Helitron	21-Helitron	MT2006
DHX-comp_Pp_sup500-B-G13221-Map3	<50	II	08-Helitron	21-Helitron	MT2006
DHX-comp_Pp_sup500-B-G13221-Map3	93.1	II	08-Helitron	21-Helitron	MT2006
DHX-comp_Pp_sup500-B-G13221-Map3	81.4	II	08-Helitron	21-Helitron	MT2006
DHX-comp_Pp_sup500-B-G13221-Map3	95.2	II	08-Helitron	21-Helitron	MT2006
DHX-comp_Pp_sup500-B-G13221-Map3	96.9	II	08-Helitron	21-Helitron	MT2006
DHX-comp_Pp_sup500-B-G13221-Map3	92	II	08-Helitron	21-Helitron	MT2006
DHX-comp_Pp_sup500-B-G13221-Map3	71.9	II	08-Helitron	21-Helitron	MT2006
DHX-comp_Pp_sup500-B-G13221-Map3	68.2	II	08-Helitron	21-Helitron	MT2006
DHX-comp_Pp_sup500-B-G13221-Map3	85.1	II	08-Helitron	21-Helitron	MT2006
DHX-comp_Pp_sup500-B-G13221-Map3	85.9	II	08-Helitron	21-Helitron	MT2006
DHX-comp_Pp_sup500-B-G13221-Map3	59	II	08-Helitron	21-Helitron	MT2006
DHX-comp_Pp_sup500-B-G13221-Map3	77.3	II	08-Helitron	21-Helitron	MT2006
DHX-comp_Pp_sup500-B-G13221-Map3	93.8	II	08-Helitron	21-Helitron	MT2006
DHX-comp_Pp_sup500-B-G13221-Map3	76.5	II	08-Helitron	21-Helitron	MT2006
DHX-comp_Pp_sup500-B-G13221-Map3	94.3	II	08-Helitron	21-Helitron	MT2006
DHX-comp_Pp_sup500-B-G13221-Map3	79.8	II	08-Helitron	21-Helitron	MT2006
DHX-comp_Pp_sup500-B-G13221-Map3	77	II	08-Helitron	21-Helitron	MT2006
DHX-comp_Pp_sup500-B-G13221-Map3	75.8	II	08-Helitron	21-Helitron	MT2006
DHX-comp_Pp_sup500-B-G13221-Map3	75.9	II	08-Helitron	21-Helitron	MT2006
DHX-comp_Pp_sup500-B-G13221-Map3	81	II	08-Helitron	21-Helitron	MT2006
DHX-comp_Pp_sup500-B-G13221-Map3	<50	II	08-Helitron	21-Helitron	MT2006
DHX-comp_Pp_sup500-B-G13221-Map3	<50	II	08-Helitron	21-Helitron	MT2006
DHX-comp_Pp_sup500-B-G13221-Map3	84.8	II	08-Helitron	21-Helitron	MT2006
DHX-comp_Pp_sup500-B-G13221-Map3	93.1	II	08-Helitron	21-Helitron	MT2006
DHX-comp_Pp_sup500-B-G13221-Map3	75.8	II	08-Helitron	21-Helitron	MT2006
DHX-comp_Pp_sup500-B-G13221-Map3	57.7	II	08-Helitron	21-Helitron	MT2006
DHX-comp_Pp_sup500-B-G13221-Map3	91.5	II	08-Helitron	21-Helitron	MT2006
DHX-comp_Pp_sup500-B-G13221-Map3	82.7	II	08-Helitron	21-Helitron	MT2006
DHX-comp_Pp_sup500-B-G13221-Map3	93.5	II	08-Helitron	21-Helitron	MT2006
DHX-comp_Pp_sup500-B-G13221-Map3	93.7	II	08-Helitron	21-Helitron	MT2006
DHX-comp_Pp_sup500-B-G13221-Map3	58	II	08-Helitron	21-Helitron	MT2006
DHX-comp_Pp_sup500-B-G13221-Map3	89.9	II	08-Helitron	21-Helitron	MT2006
DHX-comp_Pp_sup500-B-G13221-Map3	<50	II	08-Helitron	21-Helitron	MT2006
DHX-comp_Pp_sup500-B-G13221-Map3	95.1	II	08-Helitron	21-Helitron	MT2006
DHX-comp_Pp_sup500-B-G13221-Map3	<50	II	08-Helitron	21-Helitron	MT2006
DHX-comp_Pp_sup500-B-G13221-Map3	74	II	08-Helitron	21-Helitron	MT2006
DHX-comp_Pp_sup500-B-G13221-Map3	93.7	II	08-Helitron	21-Helitron	MT2006
DHX-comp_Pp_sup500-B-G13221-Map3	78	II	08-Helitron	21-Helitron	MT2006
DHX-comp_Pp_sup500-B-G13221-Map3	93.2	II	08-Helitron	21-Helitron	MT2006
DHX-comp_Pp_sup500-B-G13221-Map3	72.2	II	08-Helitron	21-Helitron	MT2006
DHX-comp_Pp_sup500-B-G13221-Map3	80	II	08-Helitron	21-Helitron	MT2006
DHX-comp_Pp_sup500-B-G13221-Map3	73.2	II	08-Helitron	21-Helitron	MT2006
DHX-comp_Pp_sup500-B-G13221-Map3	<50	II	08-Helitron	21-Helitron	MT2006
DHX-comp_Pp_sup500-B-G13221-Map3	<50	II	08-Helitron	21-Helitron	MT2006
DHX-comp_Pp_sup500-B-G13221-Map3	<50	II	08-Helitron	21-Helitron	MT2006
DHX-comp_Pp_sup500-B-G13221-Map3	84.5	II	08-Helitron	21-Helitron	MT2006
DHX-comp_Pp_sup500-B-G13221-Map3	<50	II	08-Helitron	21-Helitron	MT2006
DHX-comp_Pp_sup500-B-G13221-Map3	94.3	II	08-Helitron	21-Helitron	MT2006
DHX-comp_Pp_sup500-B-G13221-Map3	57.7	II	08-Helitron	21-Helitron	MT2006
DHX-comp_Pp_sup500-B-G13221-Map3	96	II	08-Helitron	21-Helitron	MT2006
DHX-comp_Pp_sup500-B-G13221-Map3	75	II	08-Helitron	21-Helitron	MT2006
DHX-comp_Pp_sup500-B-G13221-Map3	71.2	II	08-Helitron	21-Helitron	MT2006
DHX-comp_Pp_sup500-B-G13221-Map3	93.7	II	08-Helitron	21-Helitron	MT2006
DHX-comp_Pp_sup500-B-G13221-Map3	72.5	II	08-Helitron	21-Helitron	MT2006
DHX-comp_Pp_sup500-B-G13221-Map3	95	II	08-Helitron	21-Helitron	MT2006
DHX-comp_Pp_sup500-B-G13221-Map3	82.2	II	08-Helitron	21-Helitron	MT2006
DHX-comp_Pp_sup500-B-G13221-Map3	82.8	II	08-Helitron	21-Helitron	MT2006
DHX-comp_Pp_sup500-B-G13221-Map3	69.9	II	08-Helitron	21-Helitron	MT2006
DHX-comp_Pp_sup500-B-G13221-Map3	78.5	II	08-Helitron	21-Helitron	MT2006
DHX-comp_Pp_sup500-B-G13221-Map3	72.5	II	08-Helitron	21-Helitron	MT2006
DHX-comp_Pp_sup500-B-G13221-Map3	73.8	II	08-Helitron	21-Helitron	MT2006
DHX-comp_Pp_sup500-B-G13221-Map3	73.8	II	08-Helitron	21-Helitron	MT2006
DHX-comp_Pp_sup500-B-G13221-Map3	73.3	II	08-Helitron	21-Helitron	MT2006
DHX-comp_Pp_sup500-B-G13221-Map3	83.1	II	08-Helitron	21-Helitron	MT2006
DHX-comp_Pp_sup500-B-G13221-Map3	86.8	II	08-Helitron	21-Helitron	MT2006
DHX-comp_Pp_sup500-B-G13221-Map3	96.2	II	08-Helitron	21-Helitron	MT2006
DHX-comp_Pp_sup500-B-G13221-Map3	77.9	II	08-Helitron	21-Helitron	MT2006
DHX-comp_Pp_sup500-B-G13221-Map3	83.9	II	08-Helitron	21-Helitron	MT2006
DHX-comp_Pp_sup500-B-G13221-Map3	75.8	II	08-Helitron	21-Helitron	MT2006
DHX-comp_Pp_sup500-B-G13221-Map3	67.9	II	08-Helitron	21-Helitron	MT2006
DHX-comp_Pp_sup500-B-G13221-Map3	96.3	II	08-Helitron	21-Helitron	MT2006
DHX-comp_Pp_sup500-B-G13221-Map3	84.7	II	08-Helitron	21-Helitron	MT2006
DHX-comp_Pp_sup500-B-G13221-Map3	71.9	II	08-Helitron	21-Helitron	MT2006
DHX-comp_Pp_sup500-B-G13221-Map3	85.4	II	08-Helitron	21-Helitron	MT2006
DHX-comp_Pp_sup500-B-G13221-Map3	86.5	II	08-Helitron	21-Helitron	MT2006
DHX-comp_Pp_sup500-B-G13221-Map3	82.2	II	08-Helitron	21-Helitron	MT2006
DHX-comp_Pp_sup500-B-G13221-Map3	77.6	II	08-Helitron	21-Helitron	MT2006
DHX-comp_Pp_sup500-B-G13221-Map3	80.8	II	08-Helitron	21-Helitron	MT2006
DHX-comp_Pp_sup500-B-G13221-Map3	90.5	II	08-Helitron	21-Helitron	MT2006
DHX-comp_Pp_sup500-B-G13221-Map3	90.7	II	08-Helitron	21-Helitron	MT2006
DHX-comp_Pp_sup500-B-G13221-Map3	85.2	II	08-Helitron	21-Helitron	MT2006
DHX-comp_Pp_sup500-B-G13221-Map3	58	II	08-Helitron	21-Helitron	MT2006
DHX-comp_Pp_sup500-B-G13221-Map3	75	II	08-Helitron	21-Helitron	MT2006
DHX-comp_Pp_sup500-B-G13221-Map3	73.7	II	08-Helitron	21-Helitron	MT2006
DHX-comp_Pp_sup500-B-G13221-Map3	<50	II	08-Helitron	21-Helitron	MT2006
DHX-comp_Pp_sup500-B-G13221-Map3	91.2	II	08-Helitron	21-Helitron	MT2006
DHX-comp_Pp_sup500-B-G13221-Map3	96	II	08-Helitron	21-Helitron	MT2006
DHX-comp_Pp_sup500-B-G13221-Map3	94.8	II	08-Helitron	21-Helitron	MT2006
DHX-comp_Pp_sup500-B-G13221-Map3	83.5	II	08-Helitron	21-Helitron	MT2006
DHX-comp_Pp_sup500-B-G13221-Map3	<50	II	08-Helitron	21-Helitron	MT2006
DHX-comp_Pp_sup500-B-G13221-Map3	75	II	08-Helitron	21-Helitron	MT2006
DHX-comp_Pp_sup500-B-G13221-Map3	83.9	II	08-Helitron	21-Helitron	MT2006
DHX-comp_Pp_sup500-B-G13221-Map3	<50	II	08-Helitron	21-Helitron	MT2006
DHX-comp_Pp_sup500-B-G13221-Map3	75.9	II	08-Helitron	21-Helitron	MT2006
DHX-comp_Pp_sup500-B-G13221-Map3	77.4	II	08-Helitron	21-Helitron	MT2006
DHX-comp_Pp_sup500-B-G15018-Map3_reversed	69.2	II	08-Helitron	21-Helitron	MT2006
DHX-comp_Pp_sup500-B-G15018-Map3_reversed	69.2	II	08-Helitron	21-Helitron	MT2006
DHX-comp_Pp_sup500-B-G15018-Map3_reversed	72.2	II	08-Helitron	21-Helitron	MT2006
DHX-comp_Pp_sup500-B-G15018-Map3_reversed	75	II	08-Helitron	21-Helitron	MT2006
DHX-comp_Pp_sup500-B-G15018-Map3_reversed	76.9	II	08-Helitron	21-Helitron	MT2006
DHX-comp_Pp_sup500-B-G15018-Map3_reversed	98.6	II	08-Helitron	21-Helitron	MT2006
DHX-comp_Pp_sup500-B-G15018-Map3_reversed	98.5	II	08-Helitron	21-Helitron	MT2006
DHX-comp_Pp_sup500-B-G15018-Map3_reversed	98.3	II	08-Helitron	21-Helitron	MT2006
DHX-comp_Pp_sup500-B-G15018-Map3_reversed	77	II	08-Helitron	21-Helitron	MT2006
DHX-comp_Pp_sup500-B-G15018-Map3_reversed	<50	II	08-Helitron	21-Helitron	MT2006
DHX-comp_Pp_sup500-B-G15018-Map3_reversed	<50	II	08-Helitron	21-Helitron	MT2006
DHX-comp_Pp_sup500-B-G15018-Map3_reversed	69.3	II	08-Helitron	21-Helitron	MT2006
DHX-comp_Pp_sup500-B-G15018-Map3_reversed	<50	II	08-Helitron	21-Helitron	MT2006
DHX-comp_Pp_sup500-B-G15018-Map3_reversed	62.7	II	08-Helitron	21-Helitron	MT2006
DHX-comp_Pp_sup500-B-G15018-Map3_reversed	<50	II	08-Helitron	21-Helitron	MT2006
DHX-comp_Pp_sup500-B-G15018-Map3_reversed	65.4	II	08-Helitron	21-Helitron	MT2006
DHX-comp_Pp_sup500-B-G15018-Map3_reversed	97.7	II	08-Helitron	21-Helitron	MT2006
DHX-comp_Pp_sup500-B-G15018-Map3_reversed	70.2	II	08-Helitron	21-Helitron	MT2006
DHX-comp_Pp_sup500-B-G15018-Map3_reversed	99.3	II	08-Helitron	21-Helitron	MT2006
DHX-comp_Pp_sup500-B-G15018-Map3_reversed	<50	II	08-Helitron	21-Helitron	MT2006
DHX-comp_Pp_sup500-B-G15018-Map3_reversed	68.9	II	08-Helitron	21-Helitron	MT2006
DHX-comp_Pp_sup500-B-G15018-Map3_reversed	<50	II	08-Helitron	21-Helitron	MT2006
DHX-comp_Pp_sup500-B-G15018-Map3_reversed	68.8	II	08-Helitron	21-Helitron	MT2006
DHX-comp_Pp_sup500-B-G15018-Map3_reversed	99.4	II	08-Helitron	21-Helitron	MT2006
DHX-comp_Pp_sup500-B-G15018-Map3_reversed	<50	II	08-Helitron	21-Helitron	MT2006
DHX-comp_Pp_sup500-B-G15018-Map3_reversed	75	II	08-Helitron	21-Helitron	MT2006
DHX-comp_Pp_sup500-B-G15018-Map3_reversed	<50	II	08-Helitron	21-Helitron	MT2006
DHX-comp_Pp_sup500-B-G15018-Map3_reversed	96.3	II	08-Helitron	21-Helitron	MT2006
DHX-comp_Pp_sup500-B-G15018-Map3_reversed	<50	II	08-Helitron	21-Helitron	MT2006
DHX-comp_Pp_sup500-B-G15018-Map3_reversed	99.1	II	08-Helitron	21-Helitron	MT2006
DHX-comp_Pp_sup500-B-G15018-Map3_reversed	<50	II	08-Helitron	21-Helitron	MT2006
DHX-comp_Pp_sup500-B-G15018-Map3_reversed	61.6	II	08-Helitron	21-Helitron	MT2006
DHX-comp_Pp_sup500-B-G15018-Map3_reversed	99.4	II	08-Helitron	21-Helitron	MT2006
DHX-comp_Pp_sup500-B-G15018-Map3_reversed	68.8	II	08-Helitron	21-Helitron	MT2006
DHX-comp_Pp_sup500-B-G15018-Map3_reversed	<50	II	08-Helitron	21-Helitron	MT2006
DHX-comp_Pp_sup500-B-G15018-Map3_reversed	62.5	II	08-Helitron	21-Helitron	MT2006
DHX-comp_Pp_sup500-B-G15018-Map3_reversed	67.8	II	08-Helitron	21-Helitron	MT2006
DHX-comp_Pp_sup500-B-G15018-Map3_reversed	98.9	II	08-Helitron	21-Helitron	MT2006
DHX-comp_Pp_sup500-B-G15018-Map3_reversed	98.2	II	08-Helitron	21-Helitron	MT2006
DHX-comp_Pp_sup500-B-G15018-Map3_reversed	98.6	II	08-Helitron	21-Helitron	MT2006
DHX-comp_Pp_sup500-B-G15018-Map3_reversed	70.7	II	08-Helitron	21-Helitron	MT2006
DHX-comp_Pp_sup500-B-G15018-Map3_reversed	99.2	II	08-Helitron	21-Helitron	MT2006
DHX-comp_Pp_sup500-B-G15018-Map3_reversed	99.3	II	08-Helitron	21-Helitron	MT2006
DHX-comp_Pp_sup500-B-G15018-Map3_reversed	<50	II	08-Helitron	21-Helitron	MT2006
DHX-comp_Pp_sup500-B-G15018-Map3_reversed	99.4	II	08-Helitron	21-Helitron	MT2006
DHX-comp_Pp_sup500-B-G15018-Map3_reversed	57.9	II	08-Helitron	21-Helitron	MT2006
DHX-comp_Pp_sup500-B-G15018-Map3_reversed	72.2	II	08-Helitron	21-Helitron	MT2006
DHX-comp_Pp_sup500-B-G15018-Map3_reversed	100	II	08-Helitron	21-Helitron	MT2006
DHX-comp_Pp_sup500-B-G15018-Map3_reversed	96.7	II	08-Helitron	21-Helitron	MT2006
DHX-comp_Pp_sup500-B-G15018-Map3_reversed	68.9	II	08-Helitron	21-Helitron	MT2006
DHX-comp_Pp_sup500-B-G15018-Map3_reversed	98.8	II	08-Helitron	21-Helitron	MT2006
DHX-comp_Pp_sup500-B-G15018-Map3_reversed	99.3	II	08-Helitron	21-Helitron	MT2006
DHX-comp_Pp_sup500-B-G15018-Map3_reversed	<50	II	08-Helitron	21-Helitron	MT2006
DHX-comp_Pp_sup500-B-G15018-Map3_reversed	69.1	II	08-Helitron	21-Helitron	MT2006
DHX-comp_Pp_sup500-B-G15018-Map3_reversed	69.5	II	08-Helitron	21-Helitron	MT2006
DHX-comp_Pp_sup500-B-G15018-Map3_reversed	98.2	II	08-Helitron	21-Helitron	MT2006
DHX-comp_Pp_sup500-B-G15018-Map3_reversed	72.8	II	08-Helitron	21-Helitron	MT2006
DHX-comp_Pp_sup500-B-G15018-Map3_reversed	99.4	II	08-Helitron	21-Helitron	MT2006
DHX-comp_Pp_sup500-B-G15018-Map3_reversed	70.3	II	08-Helitron	21-Helitron	MT2006
DHX-comp_Pp_sup500-B-G15018-Map3_reversed	98.2	II	08-Helitron	21-Helitron	MT2006
DHX-comp_Pp_sup500-B-G15018-Map3_reversed	70.5	II	08-Helitron	21-Helitron	MT2006
DHX-comp_Pp_sup500-B-G15018-Map3_reversed	99.4	II	08-Helitron	21-Helitron	MT2006
DHX-comp_Pp_sup500-B-G15018-Map3_reversed	68.8	II	08-Helitron	21-Helitron	MT2006
DHX-comp_Pp_sup500-B-G15018-Map3_reversed	68.9	II	08-Helitron	21-Helitron	MT2006
DHX-comp_Pp_sup500-B-G15018-Map3_reversed	77	II	08-Helitron	21-Helitron	MT2006
DHX-comp_Pp_sup500-B-G15018-Map3_reversed	99.5	II	08-Helitron	21-Helitron	MT2006
DHX-comp_Pp_sup500-B-G15018-Map3_reversed	99	II	08-Helitron	21-Helitron	MT2006
DHX-comp_Pp_sup500-B-G15018-Map3_reversed	67	II	08-Helitron	21-Helitron	MT2006
DHX-comp_Pp_sup500-B-G15018-Map3_reversed	98	II	08-Helitron	21-Helitron	MT2006
DHX-comp_Pp_sup500-B-G15018-Map3_reversed	70.9	II	08-Helitron	21-Helitron	MT2006
DHX-comp_Pp_sup500-B-G15050-Map3_reversed	77.9	II	08-Helitron	21-Helitron	MT2006
DHX-comp_Pp_sup500-B-G15050-Map3_reversed	66.5	II	08-Helitron	21-Helitron	MT2006
DHX-comp_Pp_sup500-B-G15050-Map3_reversed	99.3	II	08-Helitron	21-Helitron	MT2006
DHX-comp_Pp_sup500-B-G15050-Map3_reversed	99.1	II	08-Helitron	21-Helitron	MT2006
DHX-comp_Pp_sup500-B-G15050-Map3_reversed	<50	II	08-Helitron	21-Helitron	MT2006
DHX-comp_Pp_sup500-B-G15050-Map3_reversed	89.4	II	08-Helitron	21-Helitron	MT2006
DHX-comp_Pp_sup500-B-G15050-Map3_reversed	99.6	II	08-Helitron	21-Helitron	MT2006
DHX-comp_Pp_sup500-B-G15050-Map3_reversed	88.2	II	08-Helitron	21-Helitron	MT2006
DHX-comp_Pp_sup500-B-G15050-Map3_reversed	95.5	II	08-Helitron	21-Helitron	MT2006
DHX-comp_Pp_sup500-B-G15050-Map3_reversed	91.6	II	08-Helitron	21-Helitron	MT2006
DHX-comp_Pp_sup500-B-G15050-Map3_reversed	95.4	II	08-Helitron	21-Helitron	MT2006
DHX-comp_Pp_sup500-B-G15050-Map3_reversed	84.4	II	08-Helitron	21-Helitron	MT2006
DHX-comp_Pp_sup500-B-G15050-Map3_reversed	99.3	II	08-Helitron	21-Helitron	MT2006
DHX-comp_Pp_sup500-B-G15050-Map3_reversed	97.7	II	08-Helitron	21-Helitron	MT2006
DHX-comp_Pp_sup500-B-G15050-Map3_reversed	93.7	II	08-Helitron	21-Helitron	MT2006
DHX-comp_Pp_sup500-B-G15050-Map3_reversed	99.3	II	08-Helitron	21-Helitron	MT2006
DHX-comp_Pp_sup500-B-G15050-Map3_reversed	<50	II	08-Helitron	21-Helitron	MT2006
DHX-comp_Pp_sup500-B-G15050-Map3_reversed	<50	II	08-Helitron	21-Helitron	MT2006
DHX-comp_Pp_sup500-B-G15050-Map3_reversed	<50	II	08-Helitron	21-Helitron	MT2006
DHX-comp_Pp_sup500-B-G15050-Map3_reversed	93.6	II	08-Helitron	21-Helitron	MT2006
DHX-comp_Pp_sup500-B-G15050-Map3_reversed	92.1	II	08-Helitron	21-Helitron	MT2006
DHX-comp_Pp_sup500-B-G15050-Map3_reversed	98.9	II	08-Helitron	21-Helitron	MT2006
DHX-comp_Pp_sup500-B-G15050-Map3_reversed	91	II	08-Helitron	21-Helitron	MT2006
DHX-comp_Pp_sup500-B-G15050-Map3_reversed	97	II	08-Helitron	21-Helitron	MT2006
DHX-comp_Pp_sup500-B-G15050-Map3_reversed	96.3	II	08-Helitron	21-Helitron	MT2006
DHX-comp_Pp_sup500-B-G15050-Map3_reversed	97.3	II	08-Helitron	21-Helitron	MT2006
DHX-comp_Pp_sup500-B-G15050-Map3_reversed	73.5	II	08-Helitron	21-Helitron	MT2006
DHX-comp_Pp_sup500-B-G15050-Map3_reversed	85.5	II	08-Helitron	21-Helitron	MT2006
DHX-comp_Pp_sup500-B-G15050-Map3_reversed	95.8	II	08-Helitron	21-Helitron	MT2006
DHX-comp_Pp_sup500-B-G15050-Map3_reversed	92	II	08-Helitron	21-Helitron	MT2006
DHX-comp_Pp_sup500-B-G15050-Map3_reversed	93.5	II	08-Helitron	21-Helitron	MT2006
DHX-comp_Pp_sup500-B-G15050-Map3_reversed	91.7	II	08-Helitron	21-Helitron	MT2006
DHX-comp_Pp_sup500-B-G15050-Map3_reversed	97.2	II	08-Helitron	21-Helitron	MT2006
DHX-comp_Pp_sup500-B-G15050-Map3_reversed	94.7	II	08-Helitron	21-Helitron	MT2006
DHX-comp_Pp_sup500-B-G15050-Map3_reversed	96.1	II	08-Helitron	21-Helitron	MT2006
DHX-comp_Pp_sup500-B-G15050-Map3_reversed	96.6	II	08-Helitron	21-Helitron	MT2006
DHX-comp_Pp_sup500-B-G15050-Map3_reversed	97.9	II	08-Helitron	21-Helitron	MT2006
DHX-comp_Pp_sup500-B-G15050-Map3_reversed	84.7	II	08-Helitron	21-Helitron	MT2006
DHX-comp_Pp_sup500-B-G15050-Map3_reversed	81.1	II	08-Helitron	21-Helitron	MT2006
DHX-comp_Pp_sup500-B-G15050-Map3_reversed	97.1	II	08-Helitron	21-Helitron	MT2006
DHX-comp_Pp_sup500-B-G15050-Map3_reversed	71.6	II	08-Helitron	21-Helitron	MT2006
DHX-comp_Pp_sup500-B-G15050-Map3_reversed	99.4	II	08-Helitron	21-Helitron	MT2006
DHX-comp_Pp_sup500-B-G15050-Map3_reversed	97.9	II	08-Helitron	21-Helitron	MT2006
DHX-comp_Pp_sup500-B-G15050-Map3_reversed	97.2	II	08-Helitron	21-Helitron	MT2006
DHX-comp_Pp_sup500-B-G15050-Map3_reversed	96.2	II	08-Helitron	21-Helitron	MT2006
DHX-comp_Pp_sup500-B-G15050-Map3_reversed	<50	II	08-Helitron	21-Helitron	MT2006
DHX-comp_Pp_sup500-B-G15050-Map3_reversed	99.1	II	08-Helitron	21-Helitron	MT2006
DHX-comp_Pp_sup500-B-G15050-Map3_reversed	91.6	II	08-Helitron	21-Helitron	MT2006
DHX-comp_Pp_sup500-B-G15050-Map3_reversed	83.8	II	08-Helitron	21-Helitron	MT2006
DHX-comp_Pp_sup500-B-G15050-Map3_reversed	87.8	II	08-Helitron	21-Helitron	MT2006
DHX-comp_Pp_sup500-B-G15050-Map3_reversed	97.8	II	08-Helitron	21-Helitron	MT2006
DHX-comp_Pp_sup500-B-G15050-Map3_reversed	99.1	II	08-Helitron	21-Helitron	MT2006
DHX-comp_Pp_sup500-B-G15050-Map3_reversed	99.3	II	08-Helitron	21-Helitron	MT2006
DHX-comp_Pp_sup500-B-G15050-Map3_reversed	94.4	II	08-Helitron	21-Helitron	MT2006
DHX-comp_Pp_sup500-B-G15050-Map3_reversed	77.6	II	08-Helitron	21-Helitron	MT2006
DHX-comp_Pp_sup500-B-G15050-Map3_reversed	99.2	II	08-Helitron	21-Helitron	MT2006
DHX-comp_Pp_sup500-B-G15050-Map3_reversed	88.2	II	08-Helitron	21-Helitron	MT2006
DHX-comp_Pp_sup500-B-G15050-Map3_reversed	95.5	II	08-Helitron	21-Helitron	MT2006
DHX-comp_Pp_sup500-B-G15050-Map3_reversed	86	II	08-Helitron	21-Helitron	MT2006
DHX-comp_Pp_sup500-B-G15050-Map3_reversed	99.6	II	08-Helitron	21-Helitron	MT2006
DHX-comp_Pp_sup500-B-G15050-Map3_reversed	<50	II	08-Helitron	21-Helitron	MT2006
DHX-comp_Pp_sup500-B-G15050-Map3_reversed	93.2	II	08-Helitron	21-Helitron	MT2006
DHX-comp_Pp_sup500-B-G15050-Map3_reversed	87.5	II	08-Helitron	21-Helitron	MT2006
DHX-comp_Pp_sup500-B-G15050-Map3_reversed	71.6	II	08-Helitron	21-Helitron	MT2006
DHX-comp_Pp_sup500-B-G15050-Map3_reversed	98.2	II	08-Helitron	21-Helitron	MT2006
DHX-comp_Pp_sup500-B-G15050-Map3_reversed	97.2	II	08-Helitron	21-Helitron	MT2006
DHX-comp_Pp_sup500-B-G15050-Map3_reversed	95.2	II	08-Helitron	21-Helitron	MT2006
DHX-comp_Pp_sup500-B-G15050-Map3_reversed	99.3	II	08-Helitron	21-Helitron	MT2006
DHX-comp_Pp_sup500-B-G15050-Map3_reversed	<50	II	08-Helitron	21-Helitron	MT2006
DHX-comp_Pp_sup500-B-G15050-Map3_reversed	98.5	II	08-Helitron	21-Helitron	MT2006
DHX-comp_Pp_sup500-B-G15050-Map3_reversed	96.9	II	08-Helitron	21-Helitron	MT2006
DHX-comp_Pp_sup500-B-G15050-Map3_reversed	71	II	08-Helitron	21-Helitron	MT2006
DHX-comp_Pp_sup500-B-G15050-Map3_reversed	96.2	II	08-Helitron	21-Helitron	MT2006
DHX-comp_Pp_sup500-B-G15050-Map3_reversed	74.5	II	08-Helitron	21-Helitron	MT2006
DHX-comp_Pp_sup500-B-G15050-Map3_reversed	71.8	II	08-Helitron	21-Helitron	MT2006
DHX-comp_Pp_sup500-B-G15050-Map3_reversed	96.2	II	08-Helitron	21-Helitron	MT2006
DHX-comp_Pp_sup500-B-G15050-Map3_reversed	95.6	II	08-Helitron	21-Helitron	MT2006
DHX-comp_Pp_sup500-B-G15050-Map3_reversed	90.8	II	08-Helitron	21-Helitron	MT2006
DHX-comp_Pp_sup500-B-G15050-Map3_reversed	<50	II	08-Helitron	21-Helitron	MT2006
DHX-comp_Pp_sup500-B-G15050-Map3_reversed	83.5	II	08-Helitron	21-Helitron	MT2006
DHX-comp_Pp_sup500-B-G15050-Map3_reversed	83.1	II	08-Helitron	21-Helitron	MT2006
DHX-comp_Pp_sup500-B-G15050-Map3_reversed	96	II	08-Helitron	21-Helitron	MT2006
DHX-comp_Pp_sup500-B-G15050-Map3_reversed	99.2	II	08-Helitron	21-Helitron	MT2006
DHX-comp_Pp_sup500-B-G15050-Map3_reversed	97	II	08-Helitron	21-Helitron	MT2006
DHX-comp_Pp_sup500-B-G15050-Map3_reversed	97.7	II	08-Helitron	21-Helitron	MT2006
DHX-comp_Pp_sup500-B-G15050-Map3_reversed	88.2	II	08-Helitron	21-Helitron	MT2006
DHX-comp_Pp_sup500-B-G15050-Map3_reversed	75.1	II	08-Helitron	21-Helitron	MT2006
DHX-comp_Pp_sup500-B-G15050-Map3_reversed	<50	II	08-Helitron	21-Helitron	MT2006
DHX-comp_Pp_sup500-B-G15050-Map3_reversed	96.8	II	08-Helitron	21-Helitron	MT2006
DHX-comp_Pp_sup500-B-G15050-Map3_reversed	95	II	08-Helitron	21-Helitron	MT2006
DHX-comp_Pp_sup500-B-G15050-Map3_reversed	<50	II	08-Helitron	21-Helitron	MT2006
DHX-comp_Pp_sup500-B-G15050-Map3_reversed	<50	II	08-Helitron	21-Helitron	MT2006
DHX-comp_Pp_sup500-B-G15050-Map3_reversed	98.3	II	08-Helitron	21-Helitron	MT2006
DHX-comp_Pp_sup500-B-G15050-Map3_reversed	98.6	II	08-Helitron	21-Helitron	MT2006
DHX-comp_Pp_sup500-B-G15050-Map3_reversed	74.7	II	08-Helitron	21-Helitron	MT2006
DHX-comp_Pp_sup500-B-G15050-Map3_reversed	99.4	II	08-Helitron	21-Helitron	MT2006
DHX-comp_Pp_sup500-B-G15050-Map3_reversed	90.3	II	08-Helitron	21-Helitron	MT2006
DHX-comp_Pp_sup500-B-G15050-Map3_reversed	97.8	II	08-Helitron	21-Helitron	MT2006
DHX-comp_Pp_sup500-B-G15050-Map3_reversed	98.6	II	08-Helitron	21-Helitron	MT2006
DHX-comp_Pp_sup500-B-G15050-Map3_reversed	96.9	II	08-Helitron	21-Helitron	MT2006
DHX-comp_Pp_sup500-B-G15050-Map3_reversed	97.7	II	08-Helitron	21-Helitron	MT2006
DHX-comp_Pp_sup500-B-G15050-Map3_reversed	<50	II	08-Helitron	21-Helitron	MT2006
DHX-comp_Pp_sup500-B-G15050-Map3_reversed	88.6	II	08-Helitron	21-Helitron	MT2006
DHX-comp_Pp_sup500-B-G15050-Map3_reversed	<50	II	08-Helitron	21-Helitron	MT2006
DHX-comp_Pp_sup500-B-G15050-Map3_reversed	<50	II	08-Helitron	21-Helitron	MT2006
DHX-comp_Pp_sup500-B-G15050-Map3_reversed	95.9	II	08-Helitron	21-Helitron	MT2006
DHX-comp_Pp_sup500-B-G15050-Map3_reversed	92.2	II	08-Helitron	21-Helitron	MT2006
DHX-comp_Pp_sup500-B-G15050-Map3_reversed	96.3	II	08-Helitron	21-Helitron	MT2006
DHX-comp_Pp_sup500-B-G15050-Map3_reversed	91.2	II	08-Helitron	21-Helitron	MT2006
DHX-comp_Pp_sup500-B-G15050-Map3_reversed	94.7	II	08-Helitron	21-Helitron	MT2006
DHX-comp_Pp_sup500-B-G15050-Map3_reversed	79.1	II	08-Helitron	21-Helitron	MT2006
DHX-comp_Pp_sup500-B-G15050-Map3_reversed	67	II	08-Helitron	21-Helitron	MT2006
DHX-comp_Pp_sup500-B-G15050-Map3_reversed	88.2	II	08-Helitron	21-Helitron	MT2006
DHX-comp_Pp_sup500-B-G15050-Map3_reversed	99.1	II	08-Helitron	21-Helitron	MT2006
DHX-comp_Pp_sup500-B-G15050-Map3_reversed	96.7	II	08-Helitron	21-Helitron	MT2006
DHX-comp_Pp_sup500-B-G15050-Map3_reversed	94.7	II	08-Helitron	21-Helitron	MT2006
DHX-comp_Pp_sup500-B-G15050-Map3_reversed	<50	II	08-Helitron	21-Helitron	MT2006
DHX-comp_Pp_sup500-B-G15050-Map3_reversed	97	II	08-Helitron	21-Helitron	MT2006
DHX-comp_Pp_sup500-B-G15050-Map3_reversed	71.5	II	08-Helitron	21-Helitron	MT2006
DHX-comp_Pp_sup500-B-G15050-Map3_reversed	74	II	08-Helitron	21-Helitron	MT2006
DHX-comp_Pp_sup500-B-G15050-Map3_reversed	64.4	II	08-Helitron	21-Helitron	MT2006
DHX-comp_Pp_sup500-B-G15050-Map3_reversed	97	II	08-Helitron	21-Helitron	MT2006
DHX-comp_Pp_sup500-B-G15050-Map3_reversed	98.8	II	08-Helitron	21-Helitron	MT2006
DHX-comp_Pp_sup500-B-G15050-Map3_reversed	79.4	II	08-Helitron	21-Helitron	MT2006
DHX-comp_Pp_sup500-B-G15050-Map3_reversed	95.6	II	08-Helitron	21-Helitron	MT2006
DHX-comp_Pp_sup500-B-G15050-Map3_reversed	91.4	II	08-Helitron	21-Helitron	MT2006
DHX-comp_Pp_sup500-B-G15050-Map3_reversed	90	II	08-Helitron	21-Helitron	MT2006
DHX-comp_Pp_sup500-B-G15050-Map3_reversed	<50	II	08-Helitron	21-Helitron	MT2006
DHX-comp_Pp_sup500-B-G15050-Map3_reversed	91.5	II	08-Helitron	21-Helitron	MT2006
DHX-comp_Pp_sup500-B-G15050-Map3_reversed	71.9	II	08-Helitron	21-Helitron	MT2006
DHX-comp_Pp_sup500-B-G15050-Map3_reversed	<50	II	08-Helitron	21-Helitron	MT2006
DHX-comp_Pp_sup500-B-G15050-Map3_reversed	57.9	II	08-Helitron	21-Helitron	MT2006
DHX-comp_Pp_sup500-B-G15050-Map3_reversed	94.2	II	08-Helitron	21-Helitron	MT2006
DHX-comp_Pp_sup500-B-G15050-Map3_reversed	96.3	II	08-Helitron	21-Helitron	MT2006
DHX-comp_Pp_sup500-B-G15050-Map3_reversed	71.7	II	08-Helitron	21-Helitron	MT2006
DHX-comp_Pp_sup500-B-G15050-Map3_reversed	78.8	II	08-Helitron	21-Helitron	MT2006
DHX-comp_Pp_sup500-B-G15050-Map3_reversed	<50	II	08-Helitron	21-Helitron	MT2006
DHX-comp_Pp_sup500-B-G15050-Map3_reversed	99.4	II	08-Helitron	21-Helitron	MT2006
DHX-comp_Pp_sup500-B-G15050-Map3_reversed	93.3	II	08-Helitron	21-Helitron	MT2006
DHX-comp_Pp_sup500-B-G15050-Map3_reversed	82.8	II	08-Helitron	21-Helitron	MT2006
DHX-comp_Pp_sup500-B-G15050-Map3_reversed	98.6	II	08-Helitron	21-Helitron	MT2006
DHX-comp_Pp_sup500-B-G15050-Map3_reversed	97	II	08-Helitron	21-Helitron	MT2006
DHX-comp_Pp_sup500-B-G15050-Map3_reversed	72.1	II	08-Helitron	21-Helitron	MT2006
DHX-comp_Pp_sup500-B-G15050-Map3_reversed	85.5	II	08-Helitron	21-Helitron	MT2006
DHX-comp_Pp_sup500-B-G15050-Map3_reversed	91.4	II	08-Helitron	21-Helitron	MT2006
DHX-comp_Pp_sup500-B-G15050-Map3_reversed	<50	II	08-Helitron	21-Helitron	MT2006
DHX-comp_Pp_sup500-B-G15050-Map3_reversed	97.8	II	08-Helitron	21-Helitron	MT2006
DHX-comp_Pp_sup500-B-G15050-Map3_reversed	99.1	II	08-Helitron	21-Helitron	MT2006
DHX-comp_Pp_sup500-B-G15050-Map3_reversed	96.8	II	08-Helitron	21-Helitron	MT2006
DHX-comp_Pp_sup500-B-G15050-Map3_reversed	97.5	II	08-Helitron	21-Helitron	MT2006
DHX-comp_Pp_sup500-B-G15050-Map3_reversed	<50	II	08-Helitron	21-Helitron	MT2006
DHX-comp_Pp_sup500-B-G15050-Map3_reversed	96.4	II	08-Helitron	21-Helitron	MT2006
DHX-comp_Pp_sup500-B-G15050-Map3_reversed	97.5	II	08-Helitron	21-Helitron	MT2006
DHX-comp_Pp_sup500-B-G15050-Map3_reversed	96.3	II	08-Helitron	21-Helitron	MT2006
DHX-comp_Pp_sup500-B-G15050-Map3_reversed	96	II	08-Helitron	21-Helitron	MT2006
DHX-comp_Pp_sup500-B-G15050-Map3_reversed	99.2	II	08-Helitron	21-Helitron	MT2006
DHX-comp_Pp_sup500-B-G15050-Map3_reversed	75.1	II	08-Helitron	21-Helitron	MT2006
DHX-comp_Pp_sup500-B-G15050-Map3_reversed	<50	II	08-Helitron	21-Helitron	MT2006
DHX-comp_Pp_sup500-B-G15050-Map3_reversed	78.3	II	08-Helitron	21-Helitron	MT2006
DHX-comp_Pp_sup500-B-G15050-Map3_reversed	84.9	II	08-Helitron	21-Helitron	MT2006
DHX-comp_Pp_sup500-B-G15050-Map3_reversed	97.1	II	08-Helitron	21-Helitron	MT2006
DHX-comp_Pp_sup500-B-G15050-Map3_reversed	96.8	II	08-Helitron	21-Helitron	MT2006
DHX-comp_Pp_sup500-B-G15050-Map3_reversed	92	II	08-Helitron	21-Helitron	MT2006
DHX-comp_Pp_sup500-B-G15050-Map3_reversed	<50	II	08-Helitron	21-Helitron	MT2006
DHX-comp_Pp_sup500-B-G15050-Map3_reversed	97.4	II	08-Helitron	21-Helitron	MT2006
DHX-comp_Pp_sup500-B-G15050-Map3_reversed	94.6	II	08-Helitron	21-Helitron	MT2006
DHX-comp_Pp_sup500-B-G15050-Map3_reversed	97.9	II	08-Helitron	21-Helitron	MT2006
DHX-comp_Pp_sup500-B-G15050-Map3_reversed	71.2	II	08-Helitron	21-Helitron	MT2006
DHX-comp_Pp_sup500-B-G15050-Map3_reversed	92	II	08-Helitron	21-Helitron	MT2006
DHX-comp_Pp_sup500-B-G15050-Map3_reversed	<50	II	08-Helitron	21-Helitron	MT2006
DHX-comp_Pp_sup500-B-G15050-Map3_reversed	<50	II	08-Helitron	21-Helitron	MT2006
DHX-comp_Pp_sup500-B-G15050-Map3_reversed	<50	II	08-Helitron	21-Helitron	MT2006
DHX-comp_Pp_sup500-B-G15050-Map3_reversed	98.7	II	08-Helitron	21-Helitron	MT2006
DHX-comp_Pp_sup500-B-G15050-Map3_reversed	91.4	II	08-Helitron	21-Helitron	MT2006
DHX-comp_Pp_sup500-B-G15050-Map3_reversed	94.4	II	08-Helitron	21-Helitron	MT2006
DHX-comp_Pp_sup500-B-G15050-Map3_reversed	98.3	II	08-Helitron	21-Helitron	MT2006
DHX-comp_Pp_sup500-B-G15050-Map3_reversed	94.7	II	08-Helitron	21-Helitron	MT2006
DHX-comp_Pp_sup500-B-G15050-Map3_reversed	96.5	II	08-Helitron	21-Helitron	MT2006
DHX-comp_Pp_sup500-B-G15050-Map3_reversed	98.5	II	08-Helitron	21-Helitron	MT2006
DHX-comp_Pp_sup500-B-G15050-Map3_reversed	97.3	II	08-Helitron	21-Helitron	MT2006
DHX-comp_Pp_sup500-B-G15050-Map3_reversed	70.4	II	08-Helitron	21-Helitron	MT2006
DHX-comp_Pp_sup500-B-G15050-Map3_reversed	96.7	II	08-Helitron	21-Helitron	MT2006
DHX-comp_Pp_sup500-B-G15050-Map3_reversed	99	II	08-Helitron	21-Helitron	MT2006
DHX-comp_Pp_sup500-B-G15050-Map3_reversed	96.3	II	08-Helitron	21-Helitron	MT2006
DHX-comp_Pp_sup500-B-G15050-Map3_reversed	98.4	II	08-Helitron	21-Helitron	MT2006
DHX-comp_Pp_sup500-B-G15050-Map3_reversed	77.8	II	08-Helitron	21-Helitron	MT2006
DHX-comp_Pp_sup500-B-G15050-Map3_reversed	64.3	II	08-Helitron	21-Helitron	MT2006
DHX-comp_Pp_sup500-B-G15050-Map3_reversed	<50	II	08-Helitron	21-Helitron	MT2006
DHX-comp_Pp_sup500-B-G15050-Map3_reversed	96.2	II	08-Helitron	21-Helitron	MT2006
DHX-comp_Pp_sup500-B-G15050-Map3_reversed	<50	II	08-Helitron	21-Helitron	MT2006
DHX-comp_Pp_sup500-B-G15050-Map3_reversed	97.5	II	08-Helitron	21-Helitron	MT2006
DHX-comp_Pp_sup500-B-G15050-Map3_reversed	98.3	II	08-Helitron	21-Helitron	MT2006
DHX-comp_Pp_sup500-B-G15050-Map3_reversed	96.7	II	08-Helitron	21-Helitron	MT2006
DHX-comp_Pp_sup500-B-G15050-Map3_reversed	61.2	II	08-Helitron	21-Helitron	MT2006
DHX-comp_Pp_sup500-B-G15050-Map3_reversed	99	II	08-Helitron	21-Helitron	MT2006
DHX-comp_Pp_sup500-B-G15050-Map3_reversed	96.9	II	08-Helitron	21-Helitron	MT2006
DHX-comp_Pp_sup500-B-G15050-Map3_reversed	98.2	II	08-Helitron	21-Helitron	MT2006
DHX-comp_Pp_sup500-B-G15050-Map3_reversed	98.7	II	08-Helitron	21-Helitron	MT2006
DHX-comp_Pp_sup500-B-G15050-Map3_reversed	<50	II	08-Helitron	21-Helitron	MT2006
DHX-comp_Pp_sup500-B-G15050-Map3_reversed	<50	II	08-Helitron	21-Helitron	MT2006
DHX-comp_Pp_sup500-B-G15050-Map3_reversed	71.4	II	08-Helitron	21-Helitron	MT2006
DHX-comp_Pp_sup500-B-G15050-Map3_reversed	84.3	II	08-Helitron	21-Helitron	MT2006
DHX-comp_Pp_sup500-B-G15050-Map3_reversed	96.5	II	08-Helitron	21-Helitron	MT2006
DHX-comp_Pp_sup500-B-G15050-Map3_reversed	98.4	II	08-Helitron	21-Helitron	MT2006
DHX-comp_Pp_sup500-B-G15050-Map3_reversed	94.2	II	08-Helitron	21-Helitron	MT2006
DHX-comp_Pp_sup500-B-G15050-Map3_reversed	80.1	II	08-Helitron	21-Helitron	MT2006
DHX-comp_Pp_sup500-B-G15050-Map3_reversed	87.6	II	08-Helitron	21-Helitron	MT2006
DHX-comp_Pp_sup500-B-G15050-Map3_reversed	95.3	II	08-Helitron	21-Helitron	MT2006
DHX-comp_Pp_sup500-B-G15050-Map3_reversed	96.8	II	08-Helitron	21-Helitron	MT2006
DHX-comp_Pp_sup500-B-G15050-Map3_reversed	85.4	II	08-Helitron	21-Helitron	MT2006
DHX-comp_Pp_sup500-B-G15050-Map3_reversed	92.8	II	08-Helitron	21-Helitron	MT2006
DHX-comp_Pp_sup500-B-G15050-Map3_reversed	96	II	08-Helitron	21-Helitron	MT2006
DHX-comp_Pp_sup500-B-G15050-Map3_reversed	61.6	II	08-Helitron	21-Helitron	MT2006
DHX-comp_Pp_sup500-B-G15050-Map3_reversed	79.7	II	08-Helitron	21-Helitron	MT2006
DHX-comp_Pp_sup500-B-G15050-Map3_reversed	98.8	II	08-Helitron	21-Helitron	MT2006
DHX-comp_Pp_sup500-B-G15050-Map3_reversed	<50	II	08-Helitron	21-Helitron	MT2006
DHX-comp_Pp_sup500-B-G15050-Map3_reversed	92.3	II	08-Helitron	21-Helitron	MT2006
DHX-comp_Pp_sup500-B-G15050-Map3_reversed	89.7	II	08-Helitron	21-Helitron	MT2006
DHX-comp_Pp_sup500-B-G15050-Map3_reversed	99.2	II	08-Helitron	21-Helitron	MT2006
DHX-comp_Pp_sup500-B-G15050-Map3_reversed	97	II	08-Helitron	21-Helitron	MT2006
DHX-comp_Pp_sup500-B-G15050-Map3_reversed	98.4	II	08-Helitron	21-Helitron	MT2006
DHX-comp_Pp_sup500-B-G15050-Map3_reversed	95.7	II	08-Helitron	21-Helitron	MT2006
DHX-comp_Pp_sup500-B-G15050-Map3_reversed	78	II	08-Helitron	21-Helitron	MT2006
DHX-comp_Pp_sup500-B-G15050-Map3_reversed	96	II	08-Helitron	21-Helitron	MT2006
DHX-comp_Pp_sup500-B-G15050-Map3_reversed	94.8	II	08-Helitron	21-Helitron	MT2006
DHX-comp_Pp_sup500-B-G15050-Map3_reversed	97.4	II	08-Helitron	21-Helitron	MT2006
DHX-comp_Pp_sup500-B-G15050-Map3_reversed	<50	II	08-Helitron	21-Helitron	MT2006
DHX-comp_Pp_sup500-B-G15050-Map3_reversed	98.7	II	08-Helitron	21-Helitron	MT2006
DHX-comp_Pp_sup500-B-G15050-Map3_reversed	<50	II	08-Helitron	21-Helitron	MT2006
DHX-comp_Pp_sup500-B-G15050-Map3_reversed	82.3	II	08-Helitron	21-Helitron	MT2006
DHX-comp_Pp_sup500-B-G15050-Map3_reversed	96.3	II	08-Helitron	21-Helitron	MT2006
DHX-comp_Pp_sup500-B-G15050-Map3_reversed	84.3	II	08-Helitron	21-Helitron	MT2006
DHX-comp_Pp_sup500-B-G15050-Map3_reversed	92.2	II	08-Helitron	21-Helitron	MT2006
DHX-comp_Pp_sup500-B-G15050-Map3_reversed	76.5	II	08-Helitron	21-Helitron	MT2006
DHX-comp_Pp_sup500-B-G15050-Map3_reversed	80.3	II	08-Helitron	21-Helitron	MT2006
DHX-comp_Pp_sup500-B-G15050-Map3_reversed	<50	II	08-Helitron	21-Helitron	MT2006
DHX-comp_Pp_sup500-B-G15050-Map3_reversed	<50	II	08-Helitron	21-Helitron	MT2006
DHX-comp_Pp_sup500-B-G15050-Map3_reversed	95.5	II	08-Helitron	21-Helitron	MT2006
DHX-comp_Pp_sup500-B-G15050-Map3_reversed	95.9	II	08-Helitron	21-Helitron	MT2006
DHX-comp_Pp_sup500-B-G15050-Map3_reversed	88.9	II	08-Helitron	21-Helitron	MT2006
DHX-comp_Pp_sup500-B-G15050-Map3_reversed	98.5	II	08-Helitron	21-Helitron	MT2006
DHX-comp_Pp_sup500-B-G15050-Map3_reversed	95.4	II	08-Helitron	21-Helitron	MT2006
DHX-comp_Pp_sup500-B-G15050-Map3_reversed	98.4	II	08-Helitron	21-Helitron	MT2006
DHX-comp_Pp_sup500-B-G15050-Map3_reversed	97	II	08-Helitron	21-Helitron	MT2006
DHX-comp_Pp_sup500-B-G15050-Map3_reversed	<50	II	08-Helitron	21-Helitron	MT2006
DHX-comp_Pp_sup500-B-G15050-Map3_reversed	85.9	II	08-Helitron	21-Helitron	MT2006
DHX-comp_Pp_sup500-B-G15050-Map3_reversed	98.6	II	08-Helitron	21-Helitron	MT2006
DHX-comp_Pp_sup500-B-G15050-Map3_reversed	97.1	II	08-Helitron	21-Helitron	MT2006
DHX-comp_Pp_sup500-B-G15050-Map3_reversed	88	II	08-Helitron	21-Helitron	MT2006
DHX-comp_Pp_sup500-B-G15050-Map3_reversed	<50	II	08-Helitron	21-Helitron	MT2006
DHX-comp_Pp_sup500-B-G15050-Map3_reversed	86.4	II	08-Helitron	21-Helitron	MT2006
DHX-comp_Pp_sup500-B-G15050-Map3_reversed	<50	II	08-Helitron	21-Helitron	MT2006
DHX-comp_Pp_sup500-B-G15050-Map3_reversed	90.3	II	08-Helitron	21-Helitron	MT2006
DHX-comp_Pp_sup500-B-G15050-Map3_reversed	79.7	II	08-Helitron	21-Helitron	MT2006
DHX-comp_Pp_sup500-B-G15050-Map3_reversed	<50	II	08-Helitron	21-Helitron	MT2006
DHX-comp_Pp_sup500-B-G15050-Map3_reversed	89.8	II	08-Helitron	21-Helitron	MT2006
DHX-comp_Pp_sup500-B-G15050-Map3_reversed	73.3	II	08-Helitron	21-Helitron	MT2006
DHX-comp_Pp_sup500-B-G15050-Map3_reversed	82.4	II	08-Helitron	21-Helitron	MT2006
DHX-comp_Pp_sup500-B-G15050-Map3_reversed	68.9	II	08-Helitron	21-Helitron	MT2006
DHX-comp_Pp_sup500-B-G15050-Map3_reversed	97.4	II	08-Helitron	21-Helitron	MT2006
DHX-comp_Pp_sup500-B-G15050-Map3_reversed	80.4	II	08-Helitron	21-Helitron	MT2006
DHX-comp_Pp_sup500-B-G15050-Map3_reversed	<50	II	08-Helitron	21-Helitron	MT2006
DHX-comp_Pp_sup500-B-G15050-Map3_reversed	<50	II	08-Helitron	21-Helitron	MT2006
DHX-comp_Pp_sup500-B-G15050-Map3_reversed	94.6	II	08-Helitron	21-Helitron	MT2006
DHX-comp_Pp_sup500-B-G15050-Map3_reversed	93.8	II	08-Helitron	21-Helitron	MT2006
DHX-comp_Pp_sup500-B-G15050-Map3_reversed	93.5	II	08-Helitron	21-Helitron	MT2006
DHX-comp_Pp_sup500-B-G15050-Map3_reversed	94.4	II	08-Helitron	21-Helitron	MT2006
DHX-comp_Pp_sup500-B-G15050-Map3_reversed	95.7	II	08-Helitron	21-Helitron	MT2006
DHX-comp_Pp_sup500-B-G15050-Map3_reversed	97.1	II	08-Helitron	21-Helitron	MT2006
DHX-comp_Pp_sup500-B-G15050-Map3_reversed	<50	II	08-Helitron	21-Helitron	MT2006
DHX-comp_Pp_sup500-B-G15050-Map3_reversed	<50	II	08-Helitron	21-Helitron	MT2006
DHX-comp_Pp_sup500-B-G15050-Map3_reversed	96.9	II	08-Helitron	21-Helitron	MT2006
DHX-comp_Pp_sup500-B-G15050-Map3_reversed	<50	II	08-Helitron	21-Helitron	MT2006
DHX-comp_Pp_sup500-B-G15050-Map3_reversed	99.2	II	08-Helitron	21-Helitron	MT2006
DHX-comp_Pp_sup500-B-G15050-Map3_reversed	99.2	II	08-Helitron	21-Helitron	MT2006
DHX-comp_Pp_sup500-B-G15050-Map3_reversed	95	II	08-Helitron	21-Helitron	MT2006
DHX-comp_Pp_sup500-B-G15050-Map3_reversed	95.9	II	08-Helitron	21-Helitron	MT2006
DHX-comp_Pp_sup500-B-G15050-Map3_reversed	99.1	II	08-Helitron	21-Helitron	MT2006
DHX-comp_Pp_sup500-B-G15050-Map3_reversed	<50	II	08-Helitron	21-Helitron	MT2006
DHX-comp_Pp_sup500-B-G15050-Map3_reversed	100	II	08-Helitron	21-Helitron	MT2006
DHX-comp_Pp_sup500-B-G15050-Map3_reversed	98.2	II	08-Helitron	21-Helitron	MT2006
DHX-comp_Pp_sup500-B-G15050-Map3_reversed	<50	II	08-Helitron	21-Helitron	MT2006
DHX-comp_Pp_sup500-B-G15050-Map3_reversed	72.2	II	08-Helitron	21-Helitron	MT2006
DHX-comp_Pp_sup500-B-G15050-Map3_reversed	<50	II	08-Helitron	21-Helitron	MT2006
DHX-comp_Pp_sup500-B-G15050-Map3_reversed	96.4	II	08-Helitron	21-Helitron	MT2006
DHX-comp_Pp_sup500-B-G15050-Map3_reversed	<50	II	08-Helitron	21-Helitron	MT2006
DHX-comp_Pp_sup500-B-G15050-Map3_reversed	76.1	II	08-Helitron	21-Helitron	MT2006
DHX-comp_Pp_sup500-B-G15050-Map3_reversed	99.1	II	08-Helitron	21-Helitron	MT2006
DHX-comp_Pp_sup500-B-G15050-Map3_reversed	92.1	II	08-Helitron	21-Helitron	MT2006
DHX-comp_Pp_sup500-B-G15050-Map3_reversed	95.7	II	08-Helitron	21-Helitron	MT2006
DHX-comp_Pp_sup500-B-G15050-Map3_reversed	98.4	II	08-Helitron	21-Helitron	MT2006
DHX-comp_Pp_sup500-B-G15050-Map3_reversed	99.1	II	08-Helitron	21-Helitron	MT2006
DHX-comp_Pp_sup500-B-G15050-Map3_reversed	88	II	08-Helitron	21-Helitron	MT2006
DHX-comp_Pp_sup500-B-G15050-Map3_reversed	88.2	II	08-Helitron	21-Helitron	MT2006
DHX-comp_Pp_sup500-B-G15050-Map3_reversed	<50	II	08-Helitron	21-Helitron	MT2006
DHX-comp_Pp_sup500-B-G15050-Map3_reversed	97.5	II	08-Helitron	21-Helitron	MT2006
DHX-comp_Pp_sup500-B-G15050-Map3_reversed	66.4	II	08-Helitron	21-Helitron	MT2006
DHX-comp_Pp_sup500-B-G15050-Map3_reversed	85.3	II	08-Helitron	21-Helitron	MT2006
DHX-comp_Pp_sup500-B-G15050-Map3_reversed	88.6	II	08-Helitron	21-Helitron	MT2006
DHX-comp_Pp_sup500-B-G15050-Map3_reversed	<50	II	08-Helitron	21-Helitron	MT2006
DHX-comp_Pp_sup500-B-G15050-Map3_reversed	97.2	II	08-Helitron	21-Helitron	MT2006
DHX-comp_Pp_sup500-B-G15050-Map3_reversed	96.6	II	08-Helitron	21-Helitron	MT2006
DHX-comp_Pp_sup500-B-G15050-Map3_reversed	95.8	II	08-Helitron	21-Helitron	MT2006
DHX-comp_Pp_sup500-B-G15050-Map3_reversed	99	II	08-Helitron	21-Helitron	MT2006
DHX-comp_Pp_sup500-B-G15050-Map3_reversed	97.8	II	08-Helitron	21-Helitron	MT2006
DHX-comp_Pp_sup500-B-G15050-Map3_reversed	98	II	08-Helitron	21-Helitron	MT2006
DHX-comp_Pp_sup500-B-G15050-Map3_reversed	96.1	II	08-Helitron	21-Helitron	MT2006
DHX-comp_Pp_sup500-B-G15050-Map3_reversed	99.2	II	08-Helitron	21-Helitron	MT2006
DHX-comp_Pp_sup500-B-G15050-Map3_reversed	99.1	II	08-Helitron	21-Helitron	MT2006
DHX-comp_Pp_sup500-B-G15050-Map3_reversed	95.5	II	08-Helitron	21-Helitron	MT2006
DHX-comp_Pp_sup500-B-G15050-Map3_reversed	94.1	II	08-Helitron	21-Helitron	MT2006
DHX-comp_Pp_sup500-B-G15050-Map3_reversed	<50	II	08-Helitron	21-Helitron	MT2006
DHX-comp_Pp_sup500-B-G15050-Map3_reversed	94.9	II	08-Helitron	21-Helitron	MT2006
DHX-comp_Pp_sup500-B-G15050-Map3_reversed	84.3	II	08-Helitron	21-Helitron	MT2006
DHX-comp_Pp_sup500-B-G15050-Map3_reversed	<50	II	08-Helitron	21-Helitron	MT2006
DHX-comp_Pp_sup500-B-G15050-Map3_reversed	81	II	08-Helitron	21-Helitron	MT2006
DHX-comp_Pp_sup500-B-G15050-Map3_reversed	96	II	08-Helitron	21-Helitron	MT2006
DHX-comp_Pp_sup500-B-G15050-Map3_reversed	93.3	II	08-Helitron	21-Helitron	MT2006
DHX-comp_Pp_sup500-B-G15050-Map3_reversed	95.8	II	08-Helitron	21-Helitron	MT2006
DHX-comp_Pp_sup500-B-G15050-Map3_reversed	98.7	II	08-Helitron	21-Helitron	MT2006
DHX-comp_Pp_sup500-B-G15050-Map3_reversed	<50	II	08-Helitron	21-Helitron	MT2006
DHX-comp_Pp_sup500-B-G15050-Map3_reversed	98.6	II	08-Helitron	21-Helitron	MT2006
DHX-comp_Pp_sup500-B-G15050-Map3_reversed	96.2	II	08-Helitron	21-Helitron	MT2006
DHX-comp_Pp_sup500-B-G15050-Map3_reversed	96.8	II	08-Helitron	21-Helitron	MT2006
DHX-comp_Pp_sup500-B-G15050-Map3_reversed	80.6	II	08-Helitron	21-Helitron	MT2006
DHX-comp_Pp_sup500-B-G15050-Map3_reversed	99.2	II	08-Helitron	21-Helitron	MT2006
DHX-comp_Pp_sup500-B-G15050-Map3_reversed	<50	II	08-Helitron	21-Helitron	MT2006
DHX-comp_Pp_sup500-B-G15050-Map3_reversed	89.7	II	08-Helitron	21-Helitron	MT2006
DHX-comp_Pp_sup500-B-G15050-Map3_reversed	95.5	II	08-Helitron	21-Helitron	MT2006
DHX-comp_Pp_sup500-B-G15050-Map3_reversed	96.9	II	08-Helitron	21-Helitron	MT2006
DHX-comp_Pp_sup500-B-G15050-Map3_reversed	<50	II	08-Helitron	21-Helitron	MT2006
DHX-comp_Pp_sup500-B-G15050-Map3_reversed	<50	II	08-Helitron	21-Helitron	MT2006
DHX-comp_Pp_sup500-B-G15050-Map3_reversed	<50	II	08-Helitron	21-Helitron	MT2006
DHX-comp_Pp_sup500-B-G15050-Map3_reversed	<50	II	08-Helitron	21-Helitron	MT2006
DHX-comp_Pp_sup500-B-G15050-Map3_reversed	<50	II	08-Helitron	21-Helitron	MT2006
DHX-comp_Pp_sup500-B-G15050-Map3_reversed	62.2	II	08-Helitron	21-Helitron	MT2006
DHX-comp_Pp_sup500-B-G15050-Map3_reversed	87	II	08-Helitron	21-Helitron	MT2006
DHX-comp_Pp_sup500-B-G15050-Map3_reversed	<50	II	08-Helitron	21-Helitron	MT2006
DHX-comp_Pp_sup500-B-G15050-Map3_reversed	95.4	II	08-Helitron	21-Helitron	MT2006
DHX-comp_Pp_sup500-B-G15050-Map3_reversed	84.7	II	08-Helitron	21-Helitron	MT2006
DHX-comp_Pp_sup500-B-G15050-Map3_reversed	84.8	II	08-Helitron	21-Helitron	MT2006
DHX-comp_Pp_sup500-B-G15050-Map3_reversed	<50	II	08-Helitron	21-Helitron	MT2006
DHX-comp_Pp_sup500-B-G15050-Map3_reversed	95.7	II	08-Helitron	21-Helitron	MT2006
DHX-comp_Pp_sup500-B-G15050-Map3_reversed	79.5	II	08-Helitron	21-Helitron	MT2006
DHX-comp_Pp_sup500-B-G15050-Map3_reversed	95.2	II	08-Helitron	21-Helitron	MT2006
DHX-comp_Pp_sup500-B-G15050-Map3_reversed	99.2	II	08-Helitron	21-Helitron	MT2006
DHX-comp_Pp_sup500-B-G15050-Map3_reversed	98.9	II	08-Helitron	21-Helitron	MT2006
DHX-comp_Pp_sup500-B-G15050-Map3_reversed	99.4	II	08-Helitron	21-Helitron	MT2006
DHX-comp_Pp_sup500-B-G15050-Map3_reversed	92.8	II	08-Helitron	21-Helitron	MT2006
DHX-comp_Pp_sup500-B-G15050-Map3_reversed	61.9	II	08-Helitron	21-Helitron	MT2006
DHX-comp_Pp_sup500-B-G15050-Map3_reversed	68.7	II	08-Helitron	21-Helitron	MT2006
DHX-comp_Pp_sup500-B-G15050-Map3_reversed	98.6	II	08-Helitron	21-Helitron	MT2006
DHX-comp_Pp_sup500-B-G15050-Map3_reversed	<50	II	08-Helitron	21-Helitron	MT2006
DHX-comp_Pp_sup500-B-G15050-Map3_reversed	90.2	II	08-Helitron	21-Helitron	MT2006
DHX-comp_Pp_sup500-B-G15050-Map3_reversed	98.7	II	08-Helitron	21-Helitron	MT2006
DHX-comp_Pp_sup500-B-G15050-Map3_reversed	97.8	II	08-Helitron	21-Helitron	MT2006
DHX-comp_Pp_sup500-B-G15050-Map3_reversed	99.2	II	08-Helitron	21-Helitron	MT2006
DHX-comp_Pp_sup500-B-G15050-Map3_reversed	97.2	II	08-Helitron	21-Helitron	MT2006
DHX-comp_Pp_sup500-B-G15050-Map3_reversed	92	II	08-Helitron	21-Helitron	MT2006
DHX-comp_Pp_sup500-B-G15050-Map3_reversed	71.5	II	08-Helitron	21-Helitron	MT2006
DHX-comp_Pp_sup500-B-G15050-Map3_reversed	99.3	II	08-Helitron	21-Helitron	MT2006
DHX-comp_Pp_sup500-B-G15050-Map3_reversed	95.4	II	08-Helitron	21-Helitron	MT2006
DHX-comp_Pp_sup500-B-G15050-Map3_reversed	98.7	II	08-Helitron	21-Helitron	MT2006
DHX-comp_Pp_sup500-B-G15050-Map3_reversed	99.6	II	08-Helitron	21-Helitron	MT2006
DHX-comp_Pp_sup500-B-G15050-Map3_reversed	<50	II	08-Helitron	21-Helitron	MT2006
DHX-comp_Pp_sup500-B-G15050-Map3_reversed	97.7	II	08-Helitron	21-Helitron	MT2006
DHX-comp_Pp_sup500-B-G15050-Map3_reversed	93.7	II	08-Helitron	21-Helitron	MT2006
DHX-comp_Pp_sup500-B-G15050-Map3_reversed	98.9	II	08-Helitron	21-Helitron	MT2006
DHX-comp_Pp_sup500-B-G15050-Map3_reversed	87.3	II	08-Helitron	21-Helitron	MT2006
DHX-comp_Pp_sup500-B-G15050-Map3_reversed	99.3	II	08-Helitron	21-Helitron	MT2006
DHX-comp_Pp_sup500-B-G15050-Map3_reversed	<50	II	08-Helitron	21-Helitron	MT2006
DHX-comp_Pp_sup500-B-G15050-Map3_reversed	61.4	II	08-Helitron	21-Helitron	MT2006
DHX-comp_Pp_sup500-B-G15050-Map3_reversed	95	II	08-Helitron	21-Helitron	MT2006
DHX-comp_Pp_sup500-B-G15050-Map3_reversed	<50	II	08-Helitron	21-Helitron	MT2006
DHX-comp_Pp_sup500-B-G15050-Map3_reversed	97.2	II	08-Helitron	21-Helitron	MT2006
DHX-comp_Pp_sup500-B-G15050-Map3_reversed	98.9	II	08-Helitron	21-Helitron	MT2006
DHX-comp_Pp_sup500-B-G15050-Map3_reversed	90.8	II	08-Helitron	21-Helitron	MT2006
DHX-comp_Pp_sup500-B-G15050-Map3_reversed	<50	II	08-Helitron	21-Helitron	MT2006
DHX-comp_Pp_sup500-B-G15050-Map3_reversed	71.5	II	08-Helitron	21-Helitron	MT2006
DHX-comp_Pp_sup500-B-G15050-Map3_reversed	89.5	II	08-Helitron	21-Helitron	MT2006
DHX-comp_Pp_sup500-B-G15050-Map3_reversed	83	II	08-Helitron	21-Helitron	MT2006
DHX-comp_Pp_sup500-B-G15050-Map3_reversed	99.2	II	08-Helitron	21-Helitron	MT2006
DHX-comp_Pp_sup500-B-G15050-Map3_reversed	97.4	II	08-Helitron	21-Helitron	MT2006
DHX-comp_Pp_sup500-B-G15050-Map3_reversed	96.8	II	08-Helitron	21-Helitron	MT2006
DHX-comp_Pp_sup500-B-G15050-Map3_reversed	99.4	II	08-Helitron	21-Helitron	MT2006
DHX-comp_Pp_sup500-B-G15050-Map3_reversed	88.7	II	08-Helitron	21-Helitron	MT2006
DHX-comp_Pp_sup500-B-G15050-Map3_reversed	88.2	II	08-Helitron	21-Helitron	MT2006
DHX-comp_Pp_sup500-B-G15050-Map3_reversed	96.7	II	08-Helitron	21-Helitron	MT2006
DHX-comp_Pp_sup500-B-G15050-Map3_reversed	<50	II	08-Helitron	21-Helitron	MT2006
DHX-comp_Pp_sup500-B-G15050-Map3_reversed	<50	II	08-Helitron	21-Helitron	MT2006
DHX-comp_Pp_sup500-B-G15050-Map3_reversed	87	II	08-Helitron	21-Helitron	MT2006
DHX-comp_Pp_sup500-B-G15050-Map3_reversed	98.4	II	08-Helitron	21-Helitron	MT2006
DHX-comp_Pp_sup500-B-G15050-Map3_reversed	<50	II	08-Helitron	21-Helitron	MT2006
DHX-comp_Pp_sup500-B-G15050-Map3_reversed	96.6	II	08-Helitron	21-Helitron	MT2006
DHX-comp_Pp_sup500-B-G15050-Map3_reversed	88.5	II	08-Helitron	21-Helitron	MT2006
DHX-comp_Pp_sup500-B-G15050-Map3_reversed	98.6	II	08-Helitron	21-Helitron	MT2006
DHX-comp_Pp_sup500-B-G15050-Map3_reversed	96.8	II	08-Helitron	21-Helitron	MT2006
DHX-comp_Pp_sup500-B-G15050-Map3_reversed	98.1	II	08-Helitron	21-Helitron	MT2006
DHX-comp_Pp_sup500-B-G15050-Map3_reversed	98.5	II	08-Helitron	21-Helitron	MT2006
DHX-comp_Pp_sup500-B-G15050-Map3_reversed	<50	II	08-Helitron	21-Helitron	MT2006
DHX-comp_Pp_sup500-B-G15050-Map3_reversed	94.2	II	08-Helitron	21-Helitron	MT2006
DHX-comp_Pp_sup500-B-G15050-Map3_reversed	84.5	II	08-Helitron	21-Helitron	MT2006
DHX-comp_Pp_sup500-B-G15050-Map3_reversed	99.3	II	08-Helitron	21-Helitron	MT2006
DHX-comp_Pp_sup500-B-G15050-Map3_reversed	99.2	II	08-Helitron	21-Helitron	MT2006
DHX-comp_Pp_sup500-B-G15050-Map3_reversed	<50	II	08-Helitron	21-Helitron	MT2006
DHX-comp_Pp_sup500-B-G15050-Map3_reversed	92.6	II	08-Helitron	21-Helitron	MT2006
DHX-comp_Pp_sup500-B-G15050-Map3_reversed	98.2	II	08-Helitron	21-Helitron	MT2006
DHX-comp_Pp_sup500-B-G15050-Map3_reversed	96.3	II	08-Helitron	21-Helitron	MT2006
DHX-comp_Pp_sup500-B-G15050-Map3_reversed	95.9	II	08-Helitron	21-Helitron	MT2006
DHX-comp_Pp_sup500-B-G15050-Map3_reversed	97.6	II	08-Helitron	21-Helitron	MT2006
DHX-comp_Pp_sup500-B-G15050-Map3_reversed	94.6	II	08-Helitron	21-Helitron	MT2006
DHX-comp_Pp_sup500-B-G15050-Map3_reversed	89	II	08-Helitron	21-Helitron	MT2006
DHX-comp_Pp_sup500-B-G15050-Map3_reversed	87.8	II	08-Helitron	21-Helitron	MT2006
DHX-comp_Pp_sup500-B-G15050-Map3_reversed	87.8	II	08-Helitron	21-Helitron	MT2006
DHX-comp_Pp_sup500-B-G15050-Map3_reversed	69.2	II	08-Helitron	21-Helitron	MT2006
DHX-comp_Pp_sup500-B-G15050-Map3_reversed	<50	II	08-Helitron	21-Helitron	MT2006
DHX-comp_Pp_sup500-B-G15050-Map3_reversed	94.4	II	08-Helitron	21-Helitron	MT2006
DHX-comp_Pp_sup500-B-G15050-Map3_reversed	<50	II	08-Helitron	21-Helitron	MT2006
DHX-comp_Pp_sup500-B-G15050-Map3_reversed	86.6	II	08-Helitron	21-Helitron	MT2006
DHX-comp_Pp_sup500-B-G15050-Map3_reversed	<50	II	08-Helitron	21-Helitron	MT2006
DHX-comp_Pp_sup500-B-G15050-Map3_reversed	95.5	II	08-Helitron	21-Helitron	MT2006
DHX-comp_Pp_sup500-B-G15050-Map3_reversed	84.5	II	08-Helitron	21-Helitron	MT2006
DHX-comp_Pp_sup500-B-G15050-Map3_reversed	96.9	II	08-Helitron	21-Helitron	MT2006
DHX-comp_Pp_sup500-B-G15050-Map3_reversed	79	II	08-Helitron	21-Helitron	MT2006
DHX-comp_Pp_sup500-B-G15050-Map3_reversed	<50	II	08-Helitron	21-Helitron	MT2006
DHX-comp_Pp_sup500-B-G15050-Map3_reversed	75.3	II	08-Helitron	21-Helitron	MT2006
DHX-comp_Pp_sup500-B-G15050-Map3_reversed	98.6	II	08-Helitron	21-Helitron	MT2006
DHX-comp_Pp_sup500-B-G15050-Map3_reversed	<50	II	08-Helitron	21-Helitron	MT2006
DHX-comp_Pp_sup500-B-G15050-Map3_reversed	95.1	II	08-Helitron	21-Helitron	MT2006
DHX-comp_Pp_sup500-B-G15050-Map3_reversed	75.2	II	08-Helitron	21-Helitron	MT2006
DHX-comp_Pp_sup500-B-G15050-Map3_reversed	<50	II	08-Helitron	21-Helitron	MT2006
DHX-comp_Pp_sup500-B-G15050-Map3_reversed	99.3	II	08-Helitron	21-Helitron	MT2006
DHX-comp_Pp_sup500-B-G15050-Map3_reversed	93.3	II	08-Helitron	21-Helitron	MT2006
DHX-comp_Pp_sup500-B-G15050-Map3_reversed	99	II	08-Helitron	21-Helitron	MT2006
DHX-comp_Pp_sup500-B-G15050-Map3_reversed	<50	II	08-Helitron	21-Helitron	MT2006
DHX-comp_Pp_sup500-B-G15050-Map3_reversed	95.8	II	08-Helitron	21-Helitron	MT2006
DHX-comp_Pp_sup500-B-G15050-Map3_reversed	91.6	II	08-Helitron	21-Helitron	MT2006
DHX-comp_Pp_sup500-B-G15050-Map3_reversed	<50	II	08-Helitron	21-Helitron	MT2006
DHX-comp_Pp_sup500-B-G15050-Map3_reversed	97.1	II	08-Helitron	21-Helitron	MT2006
DHX-comp_Pp_sup500-B-G15050-Map3_reversed	89.9	II	08-Helitron	21-Helitron	MT2006
DHX-comp_Pp_sup500-B-G15050-Map3_reversed	96.3	II	08-Helitron	21-Helitron	MT2006
DHX-comp_Pp_sup500-B-G15050-Map3_reversed	95.8	II	08-Helitron	21-Helitron	MT2006
DHX-comp_Pp_sup500-B-G15050-Map3_reversed	97	II	08-Helitron	21-Helitron	MT2006
DHX-comp_Pp_sup500-B-G15050-Map3_reversed	<50	II	08-Helitron	21-Helitron	MT2006
DHX-comp_Pp_sup500-B-G15050-Map3_reversed	99.1	II	08-Helitron	21-Helitron	MT2006
DHX-comp_Pp_sup500-B-G15050-Map3_reversed	86.1	II	08-Helitron	21-Helitron	MT2006
DHX-comp_Pp_sup500-B-G15050-Map3_reversed	85.9	II	08-Helitron	21-Helitron	MT2006
DHX-comp_Pp_sup500-B-G15050-Map3_reversed	86.8	II	08-Helitron	21-Helitron	MT2006
DHX-comp_Pp_sup500-B-G15050-Map3_reversed	57.9	II	08-Helitron	21-Helitron	MT2006
DHX-comp_Pp_sup500-B-G15050-Map3_reversed	84.5	II	08-Helitron	21-Helitron	MT2006
DHX-comp_Pp_sup500-B-G15050-Map3_reversed	<50	II	08-Helitron	21-Helitron	MT2006
DHX-comp_Pp_sup500-B-G15050-Map3_reversed	92.1	II	08-Helitron	21-Helitron	MT2006
DHX-comp_Pp_sup500-B-G15050-Map3_reversed	92.3	II	08-Helitron	21-Helitron	MT2006
DHX-comp_Pp_sup500-B-G15050-Map3_reversed	81.2	II	08-Helitron	21-Helitron	MT2006
DHX-comp_Pp_sup500-B-G15050-Map3_reversed	64.2	II	08-Helitron	21-Helitron	MT2006
DHX-comp_Pp_sup500-B-G15050-Map3_reversed	99	II	08-Helitron	21-Helitron	MT2006
DHX-comp_Pp_sup500-B-G15050-Map3_reversed	<50	II	08-Helitron	21-Helitron	MT2006
DHX-comp_Pp_sup500-B-G15050-Map3_reversed	98.5	II	08-Helitron	21-Helitron	MT2006
DHX-comp_Pp_sup500-B-G15050-Map3_reversed	88.9	II	08-Helitron	21-Helitron	MT2006
DHX-comp_Pp_sup500-B-G15050-Map3_reversed	89.4	II	08-Helitron	21-Helitron	MT2006
DHX-comp_Pp_sup500-B-G15050-Map3_reversed	98.6	II	08-Helitron	21-Helitron	MT2006
DHX-comp_Pp_sup500-B-G15050-Map3_reversed	93.8	II	08-Helitron	21-Helitron	MT2006
DHX-comp_Pp_sup500-B-G15050-Map3_reversed	75.4	II	08-Helitron	21-Helitron	MT2006
DHX-comp_Pp_sup500-B-G15050-Map3_reversed	<50	II	08-Helitron	21-Helitron	MT2006
DHX-comp_Pp_sup500-B-G15050-Map3_reversed	85.3	II	08-Helitron	21-Helitron	MT2006
DHX-comp_Pp_sup500-B-G15050-Map3_reversed	<50	II	08-Helitron	21-Helitron	MT2006
DHX-comp_Pp_sup500-B-G15050-Map3_reversed	<50	II	08-Helitron	21-Helitron	MT2006
DHX-comp_Pp_sup500-B-G15050-Map3_reversed	<50	II	08-Helitron	21-Helitron	MT2006
DHX-comp_Pp_sup500-B-G15050-Map3_reversed	99.3	II	08-Helitron	21-Helitron	MT2006
DHX-comp_Pp_sup500-B-G15050-Map3_reversed	<50	II	08-Helitron	21-Helitron	MT2006
DHX-comp_Pp_sup500-B-G15050-Map3_reversed	<50	II	08-Helitron	21-Helitron	MT2006
DHX-comp_Pp_sup500-B-G15050-Map3_reversed	75.7	II	08-Helitron	21-Helitron	MT2006
DHX-comp_Pp_sup500-B-G15050-Map3_reversed	99.1	II	08-Helitron	21-Helitron	MT2006
DHX-comp_Pp_sup500-B-G15050-Map3_reversed	89.2	II	08-Helitron	21-Helitron	MT2006
DHX-comp_Pp_sup500-B-G15050-Map3_reversed	92.6	II	08-Helitron	21-Helitron	MT2006
DHX-comp_Pp_sup500-B-G15050-Map3_reversed	<50	II	08-Helitron	21-Helitron	MT2006
DHX-comp_Pp_sup500-B-G15050-Map3_reversed	97.8	II	08-Helitron	21-Helitron	MT2006
DHX-comp_Pp_sup500-B-G15050-Map3_reversed	94.5	II	08-Helitron	21-Helitron	MT2006
DHX-comp_Pp_sup500-B-G15050-Map3_reversed	71.9	II	08-Helitron	21-Helitron	MT2006
DHX-comp_Pp_sup500-B-G15050-Map3_reversed	<50	II	08-Helitron	21-Helitron	MT2006
DHX-comp_Pp_sup500-B-G15050-Map3_reversed	99.2	II	08-Helitron	21-Helitron	MT2006
DHX-comp_Pp_sup500-B-G15050-Map3_reversed	92	II	08-Helitron	21-Helitron	MT2006
DHX-comp_Pp_sup500-B-G15050-Map3_reversed	82.7	II	08-Helitron	21-Helitron	MT2006
DHX-comp_Pp_sup500-B-G15050-Map3_reversed	<50	II	08-Helitron	21-Helitron	MT2006
DHX-comp_Pp_sup500-B-G15050-Map3_reversed	84.4	II	08-Helitron	21-Helitron	MT2006
DHX-comp_Pp_sup500-B-G15050-Map3_reversed	88.4	II	08-Helitron	21-Helitron	MT2006
DHX-comp_Pp_sup500-B-G15050-Map3_reversed	<50	II	08-Helitron	21-Helitron	MT2006
DHX-comp_Pp_sup500-B-G15050-Map3_reversed	71.8	II	08-Helitron	21-Helitron	MT2006
DHX-comp_Pp_sup500-B-G15050-Map3_reversed	98.1	II	08-Helitron	21-Helitron	MT2006
DHX-comp_Pp_sup500-B-G15050-Map3_reversed	98.3	II	08-Helitron	21-Helitron	MT2006
DHX-comp_Pp_sup500-B-G15050-Map3_reversed	85.4	II	08-Helitron	21-Helitron	MT2006
DHX-comp_Pp_sup500-B-G15050-Map3_reversed	98.3	II	08-Helitron	21-Helitron	MT2006
DHX-comp_Pp_sup500-B-G15050-Map3_reversed	73.6	II	08-Helitron	21-Helitron	MT2006
DHX-comp_Pp_sup500-B-G15050-Map3_reversed	96	II	08-Helitron	21-Helitron	MT2006
DHX-comp_Pp_sup500-B-G15050-Map3_reversed	96.9	II	08-Helitron	21-Helitron	MT2006
DHX-comp_Pp_sup500-B-G15050-Map3_reversed	97.6	II	08-Helitron	21-Helitron	MT2006
DHX-comp_Pp_sup500-B-G15050-Map3_reversed	99.4	II	08-Helitron	21-Helitron	MT2006
DHX-comp_Pp_sup500-B-G15050-Map3_reversed	<50	II	08-Helitron	21-Helitron	MT2006
DHX-comp_Pp_sup500-B-G15050-Map3_reversed	95.4	II	08-Helitron	21-Helitron	MT2006
DHX-comp_Pp_sup500-B-G15050-Map3_reversed	57.8	II	08-Helitron	21-Helitron	MT2006
DHX-comp_Pp_sup500-B-G15050-Map3_reversed	99	II	08-Helitron	21-Helitron	MT2006
DHX-comp_Pp_sup500-B-G15050-Map3_reversed	87.8	II	08-Helitron	21-Helitron	MT2006
DHX-comp_Pp_sup500-B-G15050-Map3_reversed	99	II	08-Helitron	21-Helitron	MT2006
DHX-comp_Pp_sup500-B-G15050-Map3_reversed	88.9	II	08-Helitron	21-Helitron	MT2006
DHX-comp_Pp_sup500-B-G15050-Map3_reversed	96.4	II	08-Helitron	21-Helitron	MT2006
DHX-comp_Pp_sup500-B-G15050-Map3_reversed	75.6	II	08-Helitron	21-Helitron	MT2006
DHX-comp_Pp_sup500-B-G15050-Map3_reversed	93.3	II	08-Helitron	21-Helitron	MT2006
DHX-comp_Pp_sup500-B-G15050-Map3_reversed	95.4	II	08-Helitron	21-Helitron	MT2006
DHX-comp_Pp_sup500-B-G15050-Map3_reversed	99.4	II	08-Helitron	21-Helitron	MT2006
DHX-comp_Pp_sup500-B-G15050-Map3_reversed	96.9	II	08-Helitron	21-Helitron	MT2006
DHX-comp_Pp_sup500-B-G15050-Map3_reversed	<50	II	08-Helitron	21-Helitron	MT2006
DHX-comp_Pp_sup500-B-G15050-Map3_reversed	<50	II	08-Helitron	21-Helitron	MT2006
DHX-comp_Pp_sup500-B-G15050-Map3_reversed	81.5	II	08-Helitron	21-Helitron	MT2006
DHX-comp_Pp_sup500-B-G15050-Map3_reversed	97.8	II	08-Helitron	21-Helitron	MT2006
DHX-comp_Pp_sup500-B-G15050-Map3_reversed	92.1	II	08-Helitron	21-Helitron	MT2006
DHX-comp_Pp_sup500-B-G15050-Map3_reversed	91.5	II	08-Helitron	21-Helitron	MT2006
DHX-comp_Pp_sup500-B-G15050-Map3_reversed	97.2	II	08-Helitron	21-Helitron	MT2006
DHX-comp_Pp_sup500-B-G15050-Map3_reversed	87.7	II	08-Helitron	21-Helitron	MT2006
DHX-comp_Pp_sup500-B-G15050-Map3_reversed	<50	II	08-Helitron	21-Helitron	MT2006
DHX-comp_Pp_sup500-B-G15050-Map3_reversed	89.1	II	08-Helitron	21-Helitron	MT2006
DHX-comp_Pp_sup500-B-G15050-Map3_reversed	84.5	II	08-Helitron	21-Helitron	MT2006
DHX-comp_Pp_sup500-B-G15050-Map3_reversed	92	II	08-Helitron	21-Helitron	MT2006
DHX-comp_Pp_sup500-B-G15050-Map3_reversed	81.4	II	08-Helitron	21-Helitron	MT2006
DHX-comp_Pp_sup500-B-G15050-Map3_reversed	93.1	II	08-Helitron	21-Helitron	MT2006
DHX-comp_Pp_sup500-B-G15050-Map3_reversed	99.2	II	08-Helitron	21-Helitron	MT2006
DHX-comp_Pp_sup500-B-G15050-Map3_reversed	79.3	II	08-Helitron	21-Helitron	MT2006
DHX-comp_Pp_sup500-B-G15050-Map3_reversed	98.6	II	08-Helitron	21-Helitron	MT2006
DHX-comp_Pp_sup500-B-G15050-Map3_reversed	<50	II	08-Helitron	21-Helitron	MT2006
DHX-comp_Pp_sup500-B-G15050-Map3_reversed	94.4	II	08-Helitron	21-Helitron	MT2006
DHX-comp_Pp_sup500-B-G15050-Map3_reversed	99.1	II	08-Helitron	21-Helitron	MT2006
DHX-comp_Pp_sup500-B-G15050-Map3_reversed	86.5	II	08-Helitron	21-Helitron	MT2006
DHX-comp_Pp_sup500-B-G15050-Map3_reversed	93.6	II	08-Helitron	21-Helitron	MT2006
DHX-comp_Pp_sup500-B-G15050-Map3_reversed	<50	II	08-Helitron	21-Helitron	MT2006
DHX-comp_Pp_sup500-B-G15050-Map3_reversed	<50	II	08-Helitron	21-Helitron	MT2006
DHX-comp_Pp_sup500-B-G15050-Map3_reversed	<50	II	08-Helitron	21-Helitron	MT2006
DHX-comp_Pp_sup500-B-G15050-Map3_reversed	99.2	II	08-Helitron	21-Helitron	MT2006
DHX-comp_Pp_sup500-B-G15050-Map3_reversed	91.6	II	08-Helitron	21-Helitron	MT2006
DHX-comp_Pp_sup500-B-G15050-Map3_reversed	96.5	II	08-Helitron	21-Helitron	MT2006
DHX-comp_Pp_sup500-B-G15050-Map3_reversed	<50	II	08-Helitron	21-Helitron	MT2006
DHX-comp_Pp_sup500-B-G15050-Map3_reversed	96.2	II	08-Helitron	21-Helitron	MT2006
DHX-comp_Pp_sup500-B-G15050-Map3_reversed	90.4	II	08-Helitron	21-Helitron	MT2006
DHX-comp_Pp_sup500-B-G15050-Map3_reversed	95.9	II	08-Helitron	21-Helitron	MT2006
DHX-comp_Pp_sup500-B-G15050-Map3_reversed	96.3	II	08-Helitron	21-Helitron	MT2006
DHX-comp_Pp_sup500-B-G15050-Map3_reversed	98.3	II	08-Helitron	21-Helitron	MT2006
DHX-comp_Pp_sup500-B-G15050-Map3_reversed	73.9	II	08-Helitron	21-Helitron	MT2006
DHX-comp_Pp_sup500-B-G15050-Map3_reversed	98.6	II	08-Helitron	21-Helitron	MT2006
DHX-comp_Pp_sup500-B-G15050-Map3_reversed	90.1	II	08-Helitron	21-Helitron	MT2006
DHX-comp_Pp_sup500-B-G15050-Map3_reversed	95.4	II	08-Helitron	21-Helitron	MT2006
DHX-comp_Pp_sup500-B-G15050-Map3_reversed	<50	II	08-Helitron	21-Helitron	MT2006
DHX-comp_Pp_sup500-B-G15050-Map3_reversed	<50	II	08-Helitron	21-Helitron	MT2006
DHX-comp_Pp_sup500-B-G15050-Map3_reversed	95.5	II	08-Helitron	21-Helitron	MT2006
DHX-comp_Pp_sup500-B-G15050-Map3_reversed	72.6	II	08-Helitron	21-Helitron	MT2006
DHX-comp_Pp_sup500-B-G15050-Map3_reversed	<50	II	08-Helitron	21-Helitron	MT2006
DHX-comp_Pp_sup500-B-G15050-Map3_reversed	97.4	II	08-Helitron	21-Helitron	MT2006
DHX-comp_Pp_sup500-B-G15050-Map3_reversed	78.3	II	08-Helitron	21-Helitron	MT2006
DHX-comp_Pp_sup500-B-G15050-Map3_reversed	94.7	II	08-Helitron	21-Helitron	MT2006
DHX-comp_Pp_sup500-B-G15050-Map3_reversed	<50	II	08-Helitron	21-Helitron	MT2006
DHX-comp_Pp_sup500-B-G15050-Map3_reversed	97.7	II	08-Helitron	21-Helitron	MT2006
DHX-comp_Pp_sup500-B-G15050-Map3_reversed	99.5	II	08-Helitron	21-Helitron	MT2006
DHX-comp_Pp_sup500-B-G15050-Map3_reversed	100	II	08-Helitron	21-Helitron	MT2006
DHX-comp_Pp_sup500-B-G15050-Map3_reversed	<50	II	08-Helitron	21-Helitron	MT2006
DHX-comp_Pp_sup500-B-G15050-Map3_reversed	99.2	II	08-Helitron	21-Helitron	MT2006
DHX-comp_Pp_sup500-B-G15050-Map3_reversed	<50	II	08-Helitron	21-Helitron	MT2006
DHX-comp_Pp_sup500-B-G15050-Map3_reversed	<50	II	08-Helitron	21-Helitron	MT2006
DHX-comp_Pp_sup500-B-G15050-Map3_reversed	91.6	II	08-Helitron	21-Helitron	MT2006
DHX-comp_Pp_sup500-B-G15050-Map3_reversed	85.9	II	08-Helitron	21-Helitron	MT2006
DHX-comp_Pp_sup500-B-G15050-Map3_reversed	72.3	II	08-Helitron	21-Helitron	MT2006
DHX-comp_Pp_sup500-B-G15050-Map3_reversed	74.6	II	08-Helitron	21-Helitron	MT2006
DHX-comp_Pp_sup500-B-G15050-Map3_reversed	98.8	II	08-Helitron	21-Helitron	MT2006
DHX-comp_Pp_sup500-B-G15050-Map3_reversed	94.2	II	08-Helitron	21-Helitron	MT2006
DHX-comp_Pp_sup500-B-G15050-Map3_reversed	72.6	II	08-Helitron	21-Helitron	MT2006
DHX-comp_Pp_sup500-B-G15050-Map3_reversed	71.2	II	08-Helitron	21-Helitron	MT2006
DHX-comp_Pp_sup500-B-G15050-Map3_reversed	<50	II	08-Helitron	21-Helitron	MT2006
DHX-comp_Pp_sup500-B-G15050-Map3_reversed	95.7	II	08-Helitron	21-Helitron	MT2006
DHX-comp_Pp_sup500-B-G15050-Map3_reversed	<50	II	08-Helitron	21-Helitron	MT2006
DHX-comp_Pp_sup500-B-G15050-Map3_reversed	95.4	II	08-Helitron	21-Helitron	MT2006
DHX-comp_Pp_sup500-B-G15050-Map3_reversed	62.9	II	08-Helitron	21-Helitron	MT2006
DHX-comp_Pp_sup500-B-G15050-Map3_reversed	98.7	II	08-Helitron	21-Helitron	MT2006
DHX-comp_Pp_sup500-B-G15050-Map3_reversed	85.8	II	08-Helitron	21-Helitron	MT2006
DHX-comp_Pp_sup500-B-G15050-Map3_reversed	95.1	II	08-Helitron	21-Helitron	MT2006
DHX-comp_Pp_sup500-B-G15050-Map3_reversed	<50	II	08-Helitron	21-Helitron	MT2006
DHX-comp_Pp_sup500-B-G15050-Map3_reversed	<50	II	08-Helitron	21-Helitron	MT2006
DHX-comp_Pp_sup500-B-G15347-Map4	95	II	08-Helitron	21-Helitron	MT2006
DHX-comp_Pp_sup500-B-G15347-Map4	86.9	II	08-Helitron	21-Helitron	MT2006
DHX-comp_Pp_sup500-B-G15347-Map4	89.5	II	08-Helitron	21-Helitron	MT2006
DHX-comp_Pp_sup500-B-G15347-Map4	98.8	II	08-Helitron	21-Helitron	MT2006
DHX-comp_Pp_sup500-B-G15347-Map4	<50	II	08-Helitron	21-Helitron	MT2006
DHX-comp_Pp_sup500-B-G15347-Map4	89.9	II	08-Helitron	21-Helitron	MT2006
DHX-comp_Pp_sup500-B-G15347-Map4	95.9	II	08-Helitron	21-Helitron	MT2006
DHX-comp_Pp_sup500-B-G15347-Map4	98	II	08-Helitron	21-Helitron	MT2006
DHX-comp_Pp_sup500-B-G15347-Map4	93.5	II	08-Helitron	21-Helitron	MT2006
DHX-comp_Pp_sup500-B-G15347-Map4	98.9	II	08-Helitron	21-Helitron	MT2006
DHX-comp_Pp_sup500-B-G15347-Map4	98.4	II	08-Helitron	21-Helitron	MT2006
DHX-comp_Pp_sup500-B-G15347-Map4	95.9	II	08-Helitron	21-Helitron	MT2006
DHX-comp_Pp_sup500-B-G15347-Map4	73.6	II	08-Helitron	21-Helitron	MT2006
DHX-comp_Pp_sup500-B-G15347-Map4	<50	II	08-Helitron	21-Helitron	MT2006
DHX-comp_Pp_sup500-B-G15347-Map4	98.4	II	08-Helitron	21-Helitron	MT2006
DHX-comp_Pp_sup500-B-G15347-Map4	85.3	II	08-Helitron	21-Helitron	MT2006
DHX-comp_Pp_sup500-B-G15347-Map4	87.6	II	08-Helitron	21-Helitron	MT2006
DHX-comp_Pp_sup500-B-G15347-Map4	77	II	08-Helitron	21-Helitron	MT2006
DHX-comp_Pp_sup500-B-G15347-Map4	90	II	08-Helitron	21-Helitron	MT2006
DHX-comp_Pp_sup500-B-G15347-Map4	92.8	II	08-Helitron	21-Helitron	MT2006
DHX-comp_Pp_sup500-B-G15347-Map4	91.3	II	08-Helitron	21-Helitron	MT2006
DHX-comp_Pp_sup500-B-G15347-Map4	91.4	II	08-Helitron	21-Helitron	MT2006
DHX-comp_Pp_sup500-B-G15347-Map4	83.6	II	08-Helitron	21-Helitron	MT2006
DHX-comp_Pp_sup500-B-G15347-Map4	73.8	II	08-Helitron	21-Helitron	MT2006
DHX-comp_Pp_sup500-B-G15347-Map4	90.8	II	08-Helitron	21-Helitron	MT2006
DHX-comp_Pp_sup500-B-G15347-Map4	95	II	08-Helitron	21-Helitron	MT2006
DHX-comp_Pp_sup500-B-G15347-Map4	<50	II	08-Helitron	21-Helitron	MT2006
DHX-comp_Pp_sup500-B-G15347-Map4	95	II	08-Helitron	21-Helitron	MT2006
DHX-comp_Pp_sup500-B-G15347-Map4	96.3	II	08-Helitron	21-Helitron	MT2006
DHX-comp_Pp_sup500-B-G15347-Map4	73.2	II	08-Helitron	21-Helitron	MT2006
DHX-comp_Pp_sup500-B-G15347-Map4	98	II	08-Helitron	21-Helitron	MT2006
DHX-comp_Pp_sup500-B-G15347-Map4	74	II	08-Helitron	21-Helitron	MT2006
DHX-comp_Pp_sup500-B-G15347-Map4	94.2	II	08-Helitron	21-Helitron	MT2006
DHX-comp_Pp_sup500-B-G15347-Map4	92.3	II	08-Helitron	21-Helitron	MT2006
DHX-comp_Pp_sup500-B-G15347-Map4	100	II	08-Helitron	21-Helitron	MT2006
DHX-comp_Pp_sup500-B-G15347-Map4	85.2	II	08-Helitron	21-Helitron	MT2006
DHX-comp_Pp_sup500-B-G15347-Map4	98.6	II	08-Helitron	21-Helitron	MT2006
DHX-comp_Pp_sup500-B-G15347-Map4	<50	II	08-Helitron	21-Helitron	MT2006
DHX-comp_Pp_sup500-B-G15347-Map4	85.3	II	08-Helitron	21-Helitron	MT2006
DHX-comp_Pp_sup500-B-G15347-Map4	73.9	II	08-Helitron	21-Helitron	MT2006
DHX-comp_Pp_sup500-B-G15347-Map4	96.5	II	08-Helitron	21-Helitron	MT2006
DHX-comp_Pp_sup500-B-G15347-Map4	89.8	II	08-Helitron	21-Helitron	MT2006
DHX-comp_Pp_sup500-B-G15347-Map4	97.8	II	08-Helitron	21-Helitron	MT2006
DHX-comp_Pp_sup500-B-G15347-Map4	<50	II	08-Helitron	21-Helitron	MT2006
DHX-comp_Pp_sup500-B-G15347-Map4	98.3	II	08-Helitron	21-Helitron	MT2006
DHX-comp_Pp_sup500-B-G15347-Map4	89.2	II	08-Helitron	21-Helitron	MT2006
DHX-comp_Pp_sup500-B-G15347-Map4	88.8	II	08-Helitron	21-Helitron	MT2006
DHX-comp_Pp_sup500-B-G15347-Map4	95.5	II	08-Helitron	21-Helitron	MT2006
DHX-comp_Pp_sup500-B-G15347-Map4	95.7	II	08-Helitron	21-Helitron	MT2006
DHX-comp_Pp_sup500-B-G15347-Map4	74.8	II	08-Helitron	21-Helitron	MT2006
DHX-comp_Pp_sup500-B-G15347-Map4	94.3	II	08-Helitron	21-Helitron	MT2006
DHX-comp_Pp_sup500-B-G15347-Map4	88.3	II	08-Helitron	21-Helitron	MT2006
DHX-comp_Pp_sup500-B-G15347-Map4	76.7	II	08-Helitron	21-Helitron	MT2006
DHX-comp_Pp_sup500-B-G15347-Map4	97.8	II	08-Helitron	21-Helitron	MT2006
DHX-comp_Pp_sup500-B-G15347-Map4	<50	II	08-Helitron	21-Helitron	MT2006
DHX-comp_Pp_sup500-B-G15347-Map4	98.7	II	08-Helitron	21-Helitron	MT2006
DHX-comp_Pp_sup500-B-G15347-Map4	96.6	II	08-Helitron	21-Helitron	MT2006
DHX-comp_Pp_sup500-B-G15347-Map4	96.7	II	08-Helitron	21-Helitron	MT2006
DHX-comp_Pp_sup500-B-G15347-Map4	97.2	II	08-Helitron	21-Helitron	MT2006
DHX-comp_Pp_sup500-B-G15347-Map4	<50	II	08-Helitron	21-Helitron	MT2006
DHX-comp_Pp_sup500-B-G15347-Map4	88.3	II	08-Helitron	21-Helitron	MT2006
DHX-comp_Pp_sup500-B-G15347-Map4	97.3	II	08-Helitron	21-Helitron	MT2006
DHX-comp_Pp_sup500-B-G15347-Map4	84.3	II	08-Helitron	21-Helitron	MT2006
DHX-comp_Pp_sup500-B-G15347-Map4	81.8	II	08-Helitron	21-Helitron	MT2006
DHX-comp_Pp_sup500-B-G15347-Map4	76.3	II	08-Helitron	21-Helitron	MT2006
DHX-comp_Pp_sup500-B-G15347-Map4	<50	II	08-Helitron	21-Helitron	MT2006
DHX-comp_Pp_sup500-B-G15347-Map4	84.9	II	08-Helitron	21-Helitron	MT2006
DHX-comp_Pp_sup500-B-G15347-Map4	<50	II	08-Helitron	21-Helitron	MT2006
DHX-comp_Pp_sup500-B-G15347-Map4	97	II	08-Helitron	21-Helitron	MT2006
DHX-comp_Pp_sup500-B-G15347-Map4	<50	II	08-Helitron	21-Helitron	MT2006
DHX-comp_Pp_sup500-B-G15347-Map4	72.8	II	08-Helitron	21-Helitron	MT2006
DHX-comp_Pp_sup500-B-G15347-Map4	97.5	II	08-Helitron	21-Helitron	MT2006
DHX-comp_Pp_sup500-B-G15347-Map4	97.3	II	08-Helitron	21-Helitron	MT2006
DHX-comp_Pp_sup500-B-G15347-Map4	92.2	II	08-Helitron	21-Helitron	MT2006
DHX-comp_Pp_sup500-B-G15347-Map4	94.6	II	08-Helitron	21-Helitron	MT2006
DHX-comp_Pp_sup500-B-G15347-Map4	90.3	II	08-Helitron	21-Helitron	MT2006
DHX-comp_Pp_sup500-B-G15347-Map4	90.3	II	08-Helitron	21-Helitron	MT2006
DHX-comp_Pp_sup500-B-G15347-Map4	93.8	II	08-Helitron	21-Helitron	MT2006
DHX-comp_Pp_sup500-B-G15347-Map4	77.5	II	08-Helitron	21-Helitron	MT2006
DHX-comp_Pp_sup500-B-G15347-Map4	69.9	II	08-Helitron	21-Helitron	MT2006
DHX-comp_Pp_sup500-B-G15347-Map4	94.4	II	08-Helitron	21-Helitron	MT2006
DHX-comp_Pp_sup500-B-G15347-Map4	88.1	II	08-Helitron	21-Helitron	MT2006
DHX-comp_Pp_sup500-B-G15347-Map4	<50	II	08-Helitron	21-Helitron	MT2006
DHX-comp_Pp_sup500-B-G15347-Map4	98.7	II	08-Helitron	21-Helitron	MT2006
DHX-comp_Pp_sup500-B-G15347-Map4	98.9	II	08-Helitron	21-Helitron	MT2006
DHX-comp_Pp_sup500-B-G15347-Map4	85.5	II	08-Helitron	21-Helitron	MT2006
DHX-comp_Pp_sup500-B-G15347-Map4	81.7	II	08-Helitron	21-Helitron	MT2006
DHX-comp_Pp_sup500-B-G15347-Map4	<50	II	08-Helitron	21-Helitron	MT2006
DHX-comp_Pp_sup500-B-G15347-Map4	71	II	08-Helitron	21-Helitron	MT2006
DHX-comp_Pp_sup500-B-G15347-Map4	73.7	II	08-Helitron	21-Helitron	MT2006
DHX-comp_Pp_sup500-B-G15347-Map4	91.6	II	08-Helitron	21-Helitron	MT2006
DHX-comp_Pp_sup500-B-G15347-Map4	82.3	II	08-Helitron	21-Helitron	MT2006
DHX-comp_Pp_sup500-B-G15347-Map4	96.6	II	08-Helitron	21-Helitron	MT2006
DHX-comp_Pp_sup500-B-G15347-Map4	90.5	II	08-Helitron	21-Helitron	MT2006
DHX-comp_Pp_sup500-B-G15347-Map4	72.7	II	08-Helitron	21-Helitron	MT2006
DHX-comp_Pp_sup500-B-G15347-Map4	88.2	II	08-Helitron	21-Helitron	MT2006
DHX-comp_Pp_sup500-B-G15347-Map4	<50	II	08-Helitron	21-Helitron	MT2006
DHX-comp_Pp_sup500-B-G15347-Map4	98.4	II	08-Helitron	21-Helitron	MT2006
DHX-comp_Pp_sup500-B-G15347-Map4	78.1	II	08-Helitron	21-Helitron	MT2006
DHX-comp_Pp_sup500-B-G15347-Map4	86.2	II	08-Helitron	21-Helitron	MT2006
DHX-comp_Pp_sup500-B-G15347-Map4	97.1	II	08-Helitron	21-Helitron	MT2006
DHX-comp_Pp_sup500-B-G15347-Map4	73.9	II	08-Helitron	21-Helitron	MT2006
DHX-comp_Pp_sup500-B-G15347-Map4	91.5	II	08-Helitron	21-Helitron	MT2006
DHX-comp_Pp_sup500-B-G15347-Map4	98.4	II	08-Helitron	21-Helitron	MT2006
DHX-comp_Pp_sup500-B-G15347-Map4	<50	II	08-Helitron	21-Helitron	MT2006
DHX-comp_Pp_sup500-B-G15347-Map4	98	II	08-Helitron	21-Helitron	MT2006
DHX-comp_Pp_sup500-B-G15347-Map4	98.4	II	08-Helitron	21-Helitron	MT2006
DHX-comp_Pp_sup500-B-G15347-Map4	94.7	II	08-Helitron	21-Helitron	MT2006
DHX-comp_Pp_sup500-B-G15347-Map4	80.2	II	08-Helitron	21-Helitron	MT2006
DHX-comp_Pp_sup500-B-G15347-Map4	93.8	II	08-Helitron	21-Helitron	MT2006
DHX-comp_Pp_sup500-B-G15347-Map4	74.3	II	08-Helitron	21-Helitron	MT2006
DHX-comp_Pp_sup500-B-G15347-Map4	<50	II	08-Helitron	21-Helitron	MT2006
DHX-comp_Pp_sup500-B-G15347-Map4	98.7	II	08-Helitron	21-Helitron	MT2006
DHX-comp_Pp_sup500-B-G15347-Map4	89.2	II	08-Helitron	21-Helitron	MT2006
DHX-comp_Pp_sup500-B-G15347-Map4	76.6	II	08-Helitron	21-Helitron	MT2006
DHX-comp_Pp_sup500-B-G15347-Map4	97.8	II	08-Helitron	21-Helitron	MT2006
DHX-comp_Pp_sup500-B-G15347-Map4	90.3	II	08-Helitron	21-Helitron	MT2006
DHX-comp_Pp_sup500-B-G15347-Map4	98.5	II	08-Helitron	21-Helitron	MT2006
DHX-comp_Pp_sup500-B-G15347-Map4	97	II	08-Helitron	21-Helitron	MT2006
DHX-comp_Pp_sup500-B-G15347-Map4	71.8	II	08-Helitron	21-Helitron	MT2006
DHX-comp_Pp_sup500-B-G15347-Map4	91.3	II	08-Helitron	21-Helitron	MT2006
DHX-comp_Pp_sup500-B-G15347-Map4	87.5	II	08-Helitron	21-Helitron	MT2006
DHX-comp_Pp_sup500-B-G15347-Map4	96.1	II	08-Helitron	21-Helitron	MT2006
DHX-comp_Pp_sup500-B-G15347-Map4	74.5	II	08-Helitron	21-Helitron	MT2006
DHX-comp_Pp_sup500-B-G15347-Map4	91.7	II	08-Helitron	21-Helitron	MT2006
DHX-comp_Pp_sup500-B-G15347-Map4	71.3	II	08-Helitron	21-Helitron	MT2006
DHX-comp_Pp_sup500-B-G15347-Map4	74.7	II	08-Helitron	21-Helitron	MT2006
DHX-comp_Pp_sup500-B-G15347-Map4	80.8	II	08-Helitron	21-Helitron	MT2006
DHX-comp_Pp_sup500-B-G15347-Map4	92	II	08-Helitron	21-Helitron	MT2006
DHX-comp_Pp_sup500-B-G15347-Map4	76.6	II	08-Helitron	21-Helitron	MT2006
DHX-comp_Pp_sup500-B-G15347-Map4	75.5	II	08-Helitron	21-Helitron	MT2006
DHX-comp_Pp_sup500-B-G15347-Map4	68.5	II	08-Helitron	21-Helitron	MT2006
DHX-comp_Pp_sup500-B-G15347-Map4	93.1	II	08-Helitron	21-Helitron	MT2006
DHX-comp_Pp_sup500-B-G15347-Map4	96.8	II	08-Helitron	21-Helitron	MT2006
DHX-comp_Pp_sup500-B-G15347-Map4	91.1	II	08-Helitron	21-Helitron	MT2006
DHX-comp_Pp_sup500-B-G15347-Map4	98.2	II	08-Helitron	21-Helitron	MT2006
DHX-comp_Pp_sup500-B-G15347-Map4	96.4	II	08-Helitron	21-Helitron	MT2006
DHX-comp_Pp_sup500-B-G15347-Map4	98.4	II	08-Helitron	21-Helitron	MT2006
DHX-comp_Pp_sup500-B-G15347-Map4	97.6	II	08-Helitron	21-Helitron	MT2006
DHX-comp_Pp_sup500-B-G15347-Map4	95.2	II	08-Helitron	21-Helitron	MT2006
DHX-comp_Pp_sup500-B-G15347-Map4	75.5	II	08-Helitron	21-Helitron	MT2006
DHX-comp_Pp_sup500-B-G15347-Map4	76.5	II	08-Helitron	21-Helitron	MT2006
DHX-comp_Pp_sup500-B-G15347-Map4	97.3	II	08-Helitron	21-Helitron	MT2006
DHX-comp_Pp_sup500-B-G15347-Map4	76	II	08-Helitron	21-Helitron	MT2006
DHX-comp_Pp_sup500-B-G15347-Map4	87.6	II	08-Helitron	21-Helitron	MT2006
DHX-comp_Pp_sup500-B-G15347-Map4	98.9	II	08-Helitron	21-Helitron	MT2006
DHX-comp_Pp_sup500-B-G15347-Map4	95.8	II	08-Helitron	21-Helitron	MT2006
DHX-comp_Pp_sup500-B-G15347-Map4	96	II	08-Helitron	21-Helitron	MT2006
DHX-comp_Pp_sup500-B-G15347-Map4	79	II	08-Helitron	21-Helitron	MT2006
DHX-comp_Pp_sup500-B-G15347-Map4	72.2	II	08-Helitron	21-Helitron	MT2006
DHX-comp_Pp_sup500-B-G15347-Map4	98.6	II	08-Helitron	21-Helitron	MT2006
DHX-comp_Pp_sup500-B-G15347-Map4	98.2	II	08-Helitron	21-Helitron	MT2006
DHX-comp_Pp_sup500-B-G15347-Map4	<50	II	08-Helitron	21-Helitron	MT2006
DHX-comp_Pp_sup500-B-G15347-Map4	97.8	II	08-Helitron	21-Helitron	MT2006
DHX-comp_Pp_sup500-B-G15347-Map4	95.8	II	08-Helitron	21-Helitron	MT2006
DHX-comp_Pp_sup500-B-G15347-Map4	90.8	II	08-Helitron	21-Helitron	MT2006
DHX-comp_Pp_sup500-B-G15347-Map4	75.9	II	08-Helitron	21-Helitron	MT2006
DHX-comp_Pp_sup500-B-G15347-Map4	<50	II	08-Helitron	21-Helitron	MT2006
DHX-comp_Pp_sup500-B-G15347-Map4	94.9	II	08-Helitron	21-Helitron	MT2006
DHX-comp_Pp_sup500-B-G15347-Map4	91.9	II	08-Helitron	21-Helitron	MT2006
DHX-comp_Pp_sup500-B-G15347-Map4	79.1	II	08-Helitron	21-Helitron	MT2006
DHX-comp_Pp_sup500-B-G15347-Map4	97.9	II	08-Helitron	21-Helitron	MT2006
DHX-comp_Pp_sup500-B-G15347-Map4	95.2	II	08-Helitron	21-Helitron	MT2006
DHX-comp_Pp_sup500-B-G15347-Map4	89.7	II	08-Helitron	21-Helitron	MT2006
DHX-comp_Pp_sup500-B-G15347-Map4	97.5	II	08-Helitron	21-Helitron	MT2006
DHX-comp_Pp_sup500-B-G15347-Map4	95.9	II	08-Helitron	21-Helitron	MT2006
DHX-comp_Pp_sup500-B-G15347-Map4	83.3	II	08-Helitron	21-Helitron	MT2006
DHX-comp_Pp_sup500-B-G15347-Map4	73.7	II	08-Helitron	21-Helitron	MT2006
DHX-comp_Pp_sup500-B-G15347-Map4	93	II	08-Helitron	21-Helitron	MT2006
DHX-comp_Pp_sup500-B-G15347-Map4	86.5	II	08-Helitron	21-Helitron	MT2006
DHX-comp_Pp_sup500-B-G15347-Map4	72.7	II	08-Helitron	21-Helitron	MT2006
DHX-comp_Pp_sup500-B-G15347-Map4	80.9	II	08-Helitron	21-Helitron	MT2006
DHX-comp_Pp_sup500-B-G15347-Map4	90.2	II	08-Helitron	21-Helitron	MT2006
DHX-comp_Pp_sup500-B-G15347-Map4	<50	II	08-Helitron	21-Helitron	MT2006
DHX-comp_Pp_sup500-B-G15347-Map4	93.7	II	08-Helitron	21-Helitron	MT2006
DHX-comp_Pp_sup500-B-G15347-Map4	64.7	II	08-Helitron	21-Helitron	MT2006
DHX-comp_Pp_sup500-B-G15347-Map4	87.3	II	08-Helitron	21-Helitron	MT2006
DHX-comp_Pp_sup500-B-G15347-Map4	86.3	II	08-Helitron	21-Helitron	MT2006
DHX-comp_Pp_sup500-B-G15347-Map4	94.4	II	08-Helitron	21-Helitron	MT2006
DHX-comp_Pp_sup500-B-G15347-Map4	88.8	II	08-Helitron	21-Helitron	MT2006
DHX-comp_Pp_sup500-B-G15347-Map4	<50	II	08-Helitron	21-Helitron	MT2006
DHX-comp_Pp_sup500-B-G15347-Map4	96.3	II	08-Helitron	21-Helitron	MT2006
DHX-comp_Pp_sup500-B-G15347-Map4	78.6	II	08-Helitron	21-Helitron	MT2006
DHX-comp_Pp_sup500-B-G15347-Map4	91.1	II	08-Helitron	21-Helitron	MT2006
DHX-comp_Pp_sup500-B-G15347-Map4	<50	II	08-Helitron	21-Helitron	MT2006
DHX-comp_Pp_sup500-B-G15347-Map4	97.7	II	08-Helitron	21-Helitron	MT2006
DHX-comp_Pp_sup500-B-G15347-Map4	97.1	II	08-Helitron	21-Helitron	MT2006
DHX-comp_Pp_sup500-B-G15347-Map4	98.4	II	08-Helitron	21-Helitron	MT2006
DHX-comp_Pp_sup500-B-G15347-Map4	89.1	II	08-Helitron	21-Helitron	MT2006
DHX-comp_Pp_sup500-B-G15347-Map4	<50	II	08-Helitron	21-Helitron	MT2006
DHX-comp_Pp_sup500-B-G15347-Map4	98.4	II	08-Helitron	21-Helitron	MT2006
DHX-comp_Pp_sup500-B-G15347-Map4	98.8	II	08-Helitron	21-Helitron	MT2006
DHX-comp_Pp_sup500-B-G15347-Map4	97	II	08-Helitron	21-Helitron	MT2006
DHX-comp_Pp_sup500-B-G15347-Map4	93.4	II	08-Helitron	21-Helitron	MT2006
DHX-comp_Pp_sup500-B-G15347-Map4	98.4	II	08-Helitron	21-Helitron	MT2006
DHX-comp_Pp_sup500-B-G15347-Map4	<50	II	08-Helitron	21-Helitron	MT2006
DHX-comp_Pp_sup500-B-G15347-Map4	81.7	II	08-Helitron	21-Helitron	MT2006
DHX-comp_Pp_sup500-B-G15347-Map4	72.8	II	08-Helitron	21-Helitron	MT2006
DHX-comp_Pp_sup500-B-G15347-Map4	95	II	08-Helitron	21-Helitron	MT2006
DHX-comp_Pp_sup500-B-G15347-Map4	98.4	II	08-Helitron	21-Helitron	MT2006
DHX-comp_Pp_sup500-B-G15347-Map4	93.9	II	08-Helitron	21-Helitron	MT2006
DHX-comp_Pp_sup500-B-G15347-Map4	<50	II	08-Helitron	21-Helitron	MT2006
DHX-comp_Pp_sup500-B-G15347-Map4	96.9	II	08-Helitron	21-Helitron	MT2006
DHX-comp_Pp_sup500-B-G15347-Map4	88.2	II	08-Helitron	21-Helitron	MT2006
DHX-comp_Pp_sup500-B-G15347-Map4	73	II	08-Helitron	21-Helitron	MT2006
DHX-comp_Pp_sup500-B-G15347-Map4	96.5	II	08-Helitron	21-Helitron	MT2006
DHX-comp_Pp_sup500-B-G15347-Map4	95.4	II	08-Helitron	21-Helitron	MT2006
DHX-comp_Pp_sup500-B-G15347-Map4	76.2	II	08-Helitron	21-Helitron	MT2006
DHX-comp_Pp_sup500-B-G15347-Map4	95.9	II	08-Helitron	21-Helitron	MT2006
DHX-comp_Pp_sup500-B-G15347-Map4	<50	II	08-Helitron	21-Helitron	MT2006
DHX-comp_Pp_sup500-B-G15347-Map4	<50	II	08-Helitron	21-Helitron	MT2006
DHX-comp_Pp_sup500-B-G15347-Map4	82.7	II	08-Helitron	21-Helitron	MT2006
DHX-comp_Pp_sup500-B-G15347-Map4	91.4	II	08-Helitron	21-Helitron	MT2006
DHX-comp_Pp_sup500-B-G15347-Map4	96.8	II	08-Helitron	21-Helitron	MT2006
DHX-comp_Pp_sup500-B-G15347-Map4	95	II	08-Helitron	21-Helitron	MT2006
DHX-comp_Pp_sup500-B-G15347-Map4	98.9	II	08-Helitron	21-Helitron	MT2006
DHX-comp_Pp_sup500-B-G15347-Map4	98	II	08-Helitron	21-Helitron	MT2006
DHX-comp_Pp_sup500-B-G15347-Map4	96.5	II	08-Helitron	21-Helitron	MT2006
DHX-comp_Pp_sup500-B-G15347-Map4	<50	II	08-Helitron	21-Helitron	MT2006
DHX-comp_Pp_sup500-B-G15347-Map4	<50	II	08-Helitron	21-Helitron	MT2006
DHX-comp_Pp_sup500-B-G15347-Map4	<50	II	08-Helitron	21-Helitron	MT2006
DHX-comp_Pp_sup500-B-G15347-Map4	<50	II	08-Helitron	21-Helitron	MT2006
DHX-comp_Pp_sup500-B-G15347-Map4	97.5	II	08-Helitron	21-Helitron	MT2006
DHX-comp_Pp_sup500-B-G15347-Map4	<50	II	08-Helitron	21-Helitron	MT2006
DHX-comp_Pp_sup500-B-G15347-Map4	97.6	II	08-Helitron	21-Helitron	MT2006
DHX-comp_Pp_sup500-B-G15347-Map4	97.2	II	08-Helitron	21-Helitron	MT2006
DHX-comp_Pp_sup500-B-G15347-Map4	98.2	II	08-Helitron	21-Helitron	MT2006
DHX-comp_Pp_sup500-B-G15347-Map4	95.7	II	08-Helitron	21-Helitron	MT2006
DHX-comp_Pp_sup500-B-G15347-Map4	96.6	II	08-Helitron	21-Helitron	MT2006
DHX-comp_Pp_sup500-B-G15347-Map4	98.8	II	08-Helitron	21-Helitron	MT2006
DHX-comp_Pp_sup500-B-G15347-Map4	91.4	II	08-Helitron	21-Helitron	MT2006
DHX-comp_Pp_sup500-B-G15347-Map4	75.2	II	08-Helitron	21-Helitron	MT2006
DHX-comp_Pp_sup500-B-G15347-Map4	91.3	II	08-Helitron	21-Helitron	MT2006
DHX-comp_Pp_sup500-B-G15347-Map4	<50	II	08-Helitron	21-Helitron	MT2006
DHX-comp_Pp_sup500-B-G15347-Map4	86.5	II	08-Helitron	21-Helitron	MT2006
DHX-comp_Pp_sup500-B-G15347-Map4	96.1	II	08-Helitron	21-Helitron	MT2006
DHX-comp_Pp_sup500-B-G15347-Map4	81	II	08-Helitron	21-Helitron	MT2006
DHX-comp_Pp_sup500-B-G15347-Map4	<50	II	08-Helitron	21-Helitron	MT2006
DHX-comp_Pp_sup500-B-G15347-Map4	<50	II	08-Helitron	21-Helitron	MT2006
DHX-comp_Pp_sup500-B-G15347-Map4	96.5	II	08-Helitron	21-Helitron	MT2006
DHX-comp_Pp_sup500-B-G15347-Map4	93.7	II	08-Helitron	21-Helitron	MT2006
DHX-comp_Pp_sup500-B-G15347-Map4	87.5	II	08-Helitron	21-Helitron	MT2006
DHX-comp_Pp_sup500-B-G15347-Map4	98.6	II	08-Helitron	21-Helitron	MT2006
DHX-comp_Pp_sup500-B-G15347-Map4	89.8	II	08-Helitron	21-Helitron	MT2006
DHX-comp_Pp_sup500-B-G15347-Map4	97.8	II	08-Helitron	21-Helitron	MT2006
DHX-comp_Pp_sup500-B-G15347-Map4	79	II	08-Helitron	21-Helitron	MT2006
DHX-comp_Pp_sup500-B-G15347-Map4	99.3	II	08-Helitron	21-Helitron	MT2006
DHX-comp_Pp_sup500-B-G15347-Map4	95.2	II	08-Helitron	21-Helitron	MT2006
DHX-comp_Pp_sup500-B-G15347-Map4	<50	II	08-Helitron	21-Helitron	MT2006
DHX-comp_Pp_sup500-B-G15347-Map4	97.1	II	08-Helitron	21-Helitron	MT2006
DHX-comp_Pp_sup500-B-G15347-Map4	76.7	II	08-Helitron	21-Helitron	MT2006
DHX-comp_Pp_sup500-B-G15347-Map4	94.8	II	08-Helitron	21-Helitron	MT2006
DHX-comp_Pp_sup500-B-G15347-Map4	<50	II	08-Helitron	21-Helitron	MT2006
DHX-comp_Pp_sup500-B-G15347-Map4	94.8	II	08-Helitron	21-Helitron	MT2006
DHX-comp_Pp_sup500-B-G15347-Map4	<50	II	08-Helitron	21-Helitron	MT2006
DHX-comp_Pp_sup500-B-G15347-Map4	97.9	II	08-Helitron	21-Helitron	MT2006
DHX-comp_Pp_sup500-B-G15347-Map4	81.8	II	08-Helitron	21-Helitron	MT2006
DHX-comp_Pp_sup500-B-G15347-Map4	98.8	II	08-Helitron	21-Helitron	MT2006
DHX-comp_Pp_sup500-B-G15347-Map4	98.5	II	08-Helitron	21-Helitron	MT2006
DHX-comp_Pp_sup500-B-G15347-Map4	81.7	II	08-Helitron	21-Helitron	MT2006
DHX-comp_Pp_sup500-B-G15347-Map4	90.7	II	08-Helitron	21-Helitron	MT2006
DHX-comp_Pp_sup500-B-G15347-Map4	92.1	II	08-Helitron	21-Helitron	MT2006
DHX-comp_Pp_sup500-B-G15347-Map4	<50	II	08-Helitron	21-Helitron	MT2006
DHX-comp_Pp_sup500-B-G15347-Map4	91.3	II	08-Helitron	21-Helitron	MT2006
DHX-comp_Pp_sup500-B-G15347-Map4	76.7	II	08-Helitron	21-Helitron	MT2006
DHX-comp_Pp_sup500-B-G15347-Map4	98	II	08-Helitron	21-Helitron	MT2006
DHX-comp_Pp_sup500-B-G15347-Map4	98.4	II	08-Helitron	21-Helitron	MT2006
DHX-comp_Pp_sup500-B-G15347-Map4	93.5	II	08-Helitron	21-Helitron	MT2006
DHX-comp_Pp_sup500-B-G15347-Map4	<50	II	08-Helitron	21-Helitron	MT2006
DHX-comp_Pp_sup500-B-G15347-Map4	77.5	II	08-Helitron	21-Helitron	MT2006
DHX-comp_Pp_sup500-B-G15347-Map4	97.8	II	08-Helitron	21-Helitron	MT2006
DHX-comp_Pp_sup500-B-G15347-Map4	<50	II	08-Helitron	21-Helitron	MT2006
DHX-comp_Pp_sup500-B-G15347-Map4	93.4	II	08-Helitron	21-Helitron	MT2006
DHX-comp_Pp_sup500-B-G15347-Map4	98	II	08-Helitron	21-Helitron	MT2006
DHX-comp_Pp_sup500-B-G15347-Map4	97.9	II	08-Helitron	21-Helitron	MT2006
DHX-comp_Pp_sup500-B-G15347-Map4	70.5	II	08-Helitron	21-Helitron	MT2006
DHX-comp_Pp_sup500-B-G15347-Map4	92.3	II	08-Helitron	21-Helitron	MT2006
DHX-comp_Pp_sup500-B-G15347-Map4	<50	II	08-Helitron	21-Helitron	MT2006
DHX-comp_Pp_sup500-B-G15347-Map4	98.2	II	08-Helitron	21-Helitron	MT2006
DHX-comp_Pp_sup500-B-G15347-Map4	92.9	II	08-Helitron	21-Helitron	MT2006
DHX-comp_Pp_sup500-B-G15347-Map4	96.2	II	08-Helitron	21-Helitron	MT2006
DHX-comp_Pp_sup500-B-G15347-Map4	83.4	II	08-Helitron	21-Helitron	MT2006
DHX-comp_Pp_sup500-B-G15347-Map4	91.2	II	08-Helitron	21-Helitron	MT2006
DHX-comp_Pp_sup500-B-G15347-Map4	98.4	II	08-Helitron	21-Helitron	MT2006
DHX-comp_Pp_sup500-B-G15347-Map4	99	II	08-Helitron	21-Helitron	MT2006
DHX-comp_Pp_sup500-B-G15347-Map4	98	II	08-Helitron	21-Helitron	MT2006
DHX-comp_Pp_sup500-B-G15347-Map4	<50	II	08-Helitron	21-Helitron	MT2006
DHX-comp_Pp_sup500-B-G15347-Map4	<50	II	08-Helitron	21-Helitron	MT2006
DHX-comp_Pp_sup500-B-G15347-Map4	<50	II	08-Helitron	21-Helitron	MT2006
DHX-comp_Pp_sup500-B-G15347-Map4	75	II	08-Helitron	21-Helitron	MT2006
DHX-comp_Pp_sup500-B-G15347-Map4	84.3	II	08-Helitron	21-Helitron	MT2006
DHX-comp_Pp_sup500-B-G15347-Map4	73	II	08-Helitron	21-Helitron	MT2006
DHX-comp_Pp_sup500-B-G15347-Map4	94.6	II	08-Helitron	21-Helitron	MT2006
DHX-comp_Pp_sup500-B-G15347-Map4	96.2	II	08-Helitron	21-Helitron	MT2006
DHX-comp_Pp_sup500-B-G15347-Map4	97.7	II	08-Helitron	21-Helitron	MT2006
DHX-comp_Pp_sup500-B-G15347-Map4	97.8	II	08-Helitron	21-Helitron	MT2006
DHX-comp_Pp_sup500-B-G15347-Map4	<50	II	08-Helitron	21-Helitron	MT2006
DHX-comp_Pp_sup500-B-G15347-Map4	90.1	II	08-Helitron	21-Helitron	MT2006
DHX-comp_Pp_sup500-B-G15347-Map4	98.2	II	08-Helitron	21-Helitron	MT2006
DHX-comp_Pp_sup500-B-G15347-Map4	<50	II	08-Helitron	21-Helitron	MT2006
DHX-comp_Pp_sup500-B-G15347-Map4	<50	II	08-Helitron	21-Helitron	MT2006
DHX-comp_Pp_sup500-B-G15347-Map4	84.3	II	08-Helitron	21-Helitron	MT2006
DHX-comp_Pp_sup500-B-G15347-Map4	98.5	II	08-Helitron	21-Helitron	MT2006
DHX-comp_Pp_sup500-B-G15347-Map4	77.8	II	08-Helitron	21-Helitron	MT2006
DHX-comp_Pp_sup500-B-G15347-Map4	76.2	II	08-Helitron	21-Helitron	MT2006
DHX-comp_Pp_sup500-B-G15347-Map4	85.4	II	08-Helitron	21-Helitron	MT2006
DHX-comp_Pp_sup500-B-G15347-Map4	68.5	II	08-Helitron	21-Helitron	MT2006
DHX-comp_Pp_sup500-B-G15347-Map4	98.9	II	08-Helitron	21-Helitron	MT2006
DHX-comp_Pp_sup500-B-G15347-Map4	98.5	II	08-Helitron	21-Helitron	MT2006
DHX-comp_Pp_sup500-B-G15347-Map4	98.4	II	08-Helitron	21-Helitron	MT2006
DHX-comp_Pp_sup500-B-G15347-Map4	95.6	II	08-Helitron	21-Helitron	MT2006
DHX-comp_Pp_sup500-B-G15347-Map4	98.3	II	08-Helitron	21-Helitron	MT2006
DHX-comp_Pp_sup500-B-G15347-Map4	96.8	II	08-Helitron	21-Helitron	MT2006
DHX-comp_Pp_sup500-B-G15347-Map4	82.6	II	08-Helitron	21-Helitron	MT2006
DHX-comp_Pp_sup500-B-G15347-Map4	<50	II	08-Helitron	21-Helitron	MT2006
DHX-comp_Pp_sup500-B-G15347-Map4	67.9	II	08-Helitron	21-Helitron	MT2006
DHX-comp_Pp_sup500-B-G15347-Map4	98.5	II	08-Helitron	21-Helitron	MT2006
DHX-comp_Pp_sup500-B-G15347-Map4	88.8	II	08-Helitron	21-Helitron	MT2006
DHX-comp_Pp_sup500-B-G15347-Map4	94	II	08-Helitron	21-Helitron	MT2006
DHX-comp_Pp_sup500-B-G15347-Map4	92.4	II	08-Helitron	21-Helitron	MT2006
DHX-comp_Pp_sup500-B-G15347-Map4	94.1	II	08-Helitron	21-Helitron	MT2006
DHX-comp_Pp_sup500-B-G15347-Map4	97.9	II	08-Helitron	21-Helitron	MT2006
DHX-comp_Pp_sup500-B-G15347-Map4	76.8	II	08-Helitron	21-Helitron	MT2006
DHX-comp_Pp_sup500-B-G15347-Map4	<50	II	08-Helitron	21-Helitron	MT2006
DHX-comp_Pp_sup500-B-G15347-Map4	81.6	II	08-Helitron	21-Helitron	MT2006
DHX-comp_Pp_sup500-B-G15347-Map4	93.1	II	08-Helitron	21-Helitron	MT2006
DHX-comp_Pp_sup500-B-G15347-Map4	99.1	II	08-Helitron	21-Helitron	MT2006
DHX-comp_Pp_sup500-B-G15347-Map4	71.1	II	08-Helitron	21-Helitron	MT2006
DHX-comp_Pp_sup500-B-G15347-Map4	79	II	08-Helitron	21-Helitron	MT2006
DHX-comp_Pp_sup500-B-G15347-Map4	98.8	II	08-Helitron	21-Helitron	MT2006
DHX-comp_Pp_sup500-B-G15347-Map4	98	II	08-Helitron	21-Helitron	MT2006
DHX-comp_Pp_sup500-B-G15347-Map4	81.4	II	08-Helitron	21-Helitron	MT2006
DHX-comp_Pp_sup500-B-G15347-Map4	76.6	II	08-Helitron	21-Helitron	MT2006
DHX-comp_Pp_sup500-B-G15347-Map4	88.1	II	08-Helitron	21-Helitron	MT2006
DHX-comp_Pp_sup500-B-G15347-Map4	98.3	II	08-Helitron	21-Helitron	MT2006
DHX-comp_Pp_sup500-B-G15347-Map4	78.6	II	08-Helitron	21-Helitron	MT2006
DHX-comp_Pp_sup500-B-G15347-Map4	95.6	II	08-Helitron	21-Helitron	MT2006
DHX-comp_Pp_sup500-B-G15347-Map4	97.6	II	08-Helitron	21-Helitron	MT2006
DHX-comp_Pp_sup500-B-G15347-Map4	85.1	II	08-Helitron	21-Helitron	MT2006
DHX-comp_Pp_sup500-B-G15347-Map4	97.8	II	08-Helitron	21-Helitron	MT2006
DHX-comp_Pp_sup500-B-G15347-Map4	97.4	II	08-Helitron	21-Helitron	MT2006
DHX-comp_Pp_sup500-B-G15347-Map4	73	II	08-Helitron	21-Helitron	MT2006
DHX-comp_Pp_sup500-B-G15347-Map4	88.8	II	08-Helitron	21-Helitron	MT2006
DHX-comp_Pp_sup500-B-G15347-Map4	85	II	08-Helitron	21-Helitron	MT2006
DHX-comp_Pp_sup500-B-G15347-Map4	81	II	08-Helitron	21-Helitron	MT2006
DHX-comp_Pp_sup500-B-G15347-Map4	76.2	II	08-Helitron	21-Helitron	MT2006
DHX-comp_Pp_sup500-B-G15347-Map4	<50	II	08-Helitron	21-Helitron	MT2006
DHX-comp_Pp_sup500-B-G15347-Map4	<50	II	08-Helitron	21-Helitron	MT2006
DHX-comp_Pp_sup500-B-G15347-Map4	91.1	II	08-Helitron	21-Helitron	MT2006
DHX-comp_Pp_sup500-B-G15347-Map4	97.1	II	08-Helitron	21-Helitron	MT2006
DHX-comp_Pp_sup500-B-G15347-Map4	93.7	II	08-Helitron	21-Helitron	MT2006
DHX-comp_Pp_sup500-B-G15347-Map4	83.2	II	08-Helitron	21-Helitron	MT2006
DHX-comp_Pp_sup500-B-G15347-Map4	94	II	08-Helitron	21-Helitron	MT2006
DHX-comp_Pp_sup500-B-G15347-Map4	76.7	II	08-Helitron	21-Helitron	MT2006
DHX-comp_Pp_sup500-B-G15347-Map4	84.4	II	08-Helitron	21-Helitron	MT2006
DHX-comp_Pp_sup500-B-G15347-Map4	<50	II	08-Helitron	21-Helitron	MT2006
DHX-comp_Pp_sup500-B-G15347-Map4	82.7	II	08-Helitron	21-Helitron	MT2006
DHX-comp_Pp_sup500-B-G15347-Map4	94.9	II	08-Helitron	21-Helitron	MT2006
DHX-comp_Pp_sup500-B-G15347-Map4	73	II	08-Helitron	21-Helitron	MT2006
DHX-comp_Pp_sup500-B-G15347-Map4	75.2	II	08-Helitron	21-Helitron	MT2006
DHX-comp_Pp_sup500-B-G15347-Map4	70.5	II	08-Helitron	21-Helitron	MT2006
DHX-comp_Pp_sup500-B-G15347-Map4	97.2	II	08-Helitron	21-Helitron	MT2006
DHX-comp_Pp_sup500-B-G15347-Map4	79.6	II	08-Helitron	21-Helitron	MT2006
DHX-comp_Pp_sup500-B-G15347-Map4	98.5	II	08-Helitron	21-Helitron	MT2006
DHX-comp_Pp_sup500-B-G15347-Map4	<50	II	08-Helitron	21-Helitron	MT2006
DHX-comp_Pp_sup500-B-G15347-Map4	88.2	II	08-Helitron	21-Helitron	MT2006
DHX-comp_Pp_sup500-B-G15347-Map4	97.1	II	08-Helitron	21-Helitron	MT2006
DHX-comp_Pp_sup500-B-G15347-Map4	93.6	II	08-Helitron	21-Helitron	MT2006
DHX-comp_Pp_sup500-B-G15347-Map4	95.5	II	08-Helitron	21-Helitron	MT2006
DHX-comp_Pp_sup500-B-G15347-Map4	94.7	II	08-Helitron	21-Helitron	MT2006
DHX-comp_Pp_sup500-B-G15347-Map4	98.3	II	08-Helitron	21-Helitron	MT2006
DHX-comp_Pp_sup500-B-G15347-Map4	94.1	II	08-Helitron	21-Helitron	MT2006
DHX-comp_Pp_sup500-B-G15347-Map4	89.7	II	08-Helitron	21-Helitron	MT2006
DHX-comp_Pp_sup500-B-G15347-Map4	98.8	II	08-Helitron	21-Helitron	MT2006
DHX-comp_Pp_sup500-B-G15347-Map4	83.3	II	08-Helitron	21-Helitron	MT2006
DHX-comp_Pp_sup500-B-G15347-Map4	98.5	II	08-Helitron	21-Helitron	MT2006
DHX-comp_Pp_sup500-B-G15347-Map4	77.9	II	08-Helitron	21-Helitron	MT2006
DHX-comp_Pp_sup500-B-G15347-Map4	97.8	II	08-Helitron	21-Helitron	MT2006
DHX-comp_Pp_sup500-B-G15347-Map4	78	II	08-Helitron	21-Helitron	MT2006
DHX-comp_Pp_sup500-B-G15347-Map4	86.5	II	08-Helitron	21-Helitron	MT2006
DHX-comp_Pp_sup500-B-G15347-Map4	<50	II	08-Helitron	21-Helitron	MT2006
DHX-comp_Pp_sup500-B-G15347-Map4	98.3	II	08-Helitron	21-Helitron	MT2006
DHX-comp_Pp_sup500-B-G15347-Map4	<50	II	08-Helitron	21-Helitron	MT2006
DHX-comp_Pp_sup500-B-G15347-Map4	<50	II	08-Helitron	21-Helitron	MT2006
DHX-comp_Pp_sup500-B-G15347-Map4	90.2	II	08-Helitron	21-Helitron	MT2006
DHX-comp_Pp_sup500-B-G15347-Map4	73.4	II	08-Helitron	21-Helitron	MT2006
DHX-comp_Pp_sup500-B-G15347-Map4	77.8	II	08-Helitron	21-Helitron	MT2006
DHX-comp_Pp_sup500-B-G15347-Map4	<50	II	08-Helitron	21-Helitron	MT2006
DHX-comp_Pp_sup500-B-G15347-Map4	97	II	08-Helitron	21-Helitron	MT2006
DHX-comp_Pp_sup500-B-G15347-Map4	95.6	II	08-Helitron	21-Helitron	MT2006
DHX-comp_Pp_sup500-B-G15347-Map4	87.1	II	08-Helitron	21-Helitron	MT2006
DHX-comp_Pp_sup500-B-G15347-Map4	95.9	II	08-Helitron	21-Helitron	MT2006
DHX-comp_Pp_sup500-B-G15347-Map4	95.9	II	08-Helitron	21-Helitron	MT2006
DHX-comp_Pp_sup500-B-G15347-Map4	91.9	II	08-Helitron	21-Helitron	MT2006
DHX-comp_Pp_sup500-B-G15347-Map4	79	II	08-Helitron	21-Helitron	MT2006
DHX-comp_Pp_sup500-B-G15347-Map4	<50	II	08-Helitron	21-Helitron	MT2006
DHX-comp_Pp_sup500-B-G15347-Map4	96	II	08-Helitron	21-Helitron	MT2006
DHX-comp_Pp_sup500-B-G15347-Map4	76.8	II	08-Helitron	21-Helitron	MT2006
DHX-comp_Pp_sup500-B-G15347-Map4	94.2	II	08-Helitron	21-Helitron	MT2006
DHX-comp_Pp_sup500-B-G15347-Map4	93	II	08-Helitron	21-Helitron	MT2006
DHX-comp_Pp_sup500-B-G15347-Map4	92.2	II	08-Helitron	21-Helitron	MT2006
DHX-comp_Pp_sup500-B-G15347-Map4	97.6	II	08-Helitron	21-Helitron	MT2006
DHX-comp_Pp_sup500-B-G15347-Map4	98.5	II	08-Helitron	21-Helitron	MT2006
DHX-comp_Pp_sup500-B-G15347-Map4	99	II	08-Helitron	21-Helitron	MT2006
DHX-comp_Pp_sup500-B-G15347-Map4	98.8	II	08-Helitron	21-Helitron	MT2006
DHX-comp_Pp_sup500-B-G15347-Map4	97	II	08-Helitron	21-Helitron	MT2006
DHX-comp_Pp_sup500-B-G15347-Map4	<50	II	08-Helitron	21-Helitron	MT2006
DHX-comp_Pp_sup500-B-G15347-Map4	92.8	II	08-Helitron	21-Helitron	MT2006
DHX-comp_Pp_sup500-B-G15347-Map4	77.2	II	08-Helitron	21-Helitron	MT2006
DHX-comp_Pp_sup500-B-G15347-Map4	98.8	II	08-Helitron	21-Helitron	MT2006
DHX-comp_Pp_sup500-B-G15347-Map4	96.8	II	08-Helitron	21-Helitron	MT2006
DHX-comp_Pp_sup500-B-G15347-Map4	97.9	II	08-Helitron	21-Helitron	MT2006
DHX-comp_Pp_sup500-B-G15347-Map4	99.1	II	08-Helitron	21-Helitron	MT2006
DHX-comp_Pp_sup500-B-G15347-Map4	<50	II	08-Helitron	21-Helitron	MT2006
DHX-comp_Pp_sup500-B-G15347-Map4	<50	II	08-Helitron	21-Helitron	MT2006
DHX-comp_Pp_sup500-B-G15347-Map4	98.4	II	08-Helitron	21-Helitron	MT2006
DHX-comp_Pp_sup500-B-G15347-Map4	87.9	II	08-Helitron	21-Helitron	MT2006
DHX-comp_Pp_sup500-B-G15347-Map4	96.7	II	08-Helitron	21-Helitron	MT2006
DHX-comp_Pp_sup500-B-G15347-Map4	97.8	II	08-Helitron	21-Helitron	MT2006
DHX-comp_Pp_sup500-B-G15347-Map4	97.6	II	08-Helitron	21-Helitron	MT2006
DHX-comp_Pp_sup500-B-G15347-Map4	95.4	II	08-Helitron	21-Helitron	MT2006
DHX-comp_Pp_sup500-B-G15347-Map4	71.8	II	08-Helitron	21-Helitron	MT2006
DHX-comp_Pp_sup500-B-G15347-Map4	<50	II	08-Helitron	21-Helitron	MT2006
DHX-comp_Pp_sup500-B-G15347-Map4	99	II	08-Helitron	21-Helitron	MT2006
DHX-comp_Pp_sup500-B-G15347-Map4	88.2	II	08-Helitron	21-Helitron	MT2006
DHX-comp_Pp_sup500-B-G15347-Map4	98.3	II	08-Helitron	21-Helitron	MT2006
DHX-comp_Pp_sup500-B-G15347-Map4	87.5	II	08-Helitron	21-Helitron	MT2006
DHX-comp_Pp_sup500-B-G15347-Map4	85.2	II	08-Helitron	21-Helitron	MT2006
DHX-comp_Pp_sup500-B-G15347-Map4	97	II	08-Helitron	21-Helitron	MT2006
DHX-comp_Pp_sup500-B-G15347-Map4	91.6	II	08-Helitron	21-Helitron	MT2006
DHX-comp_Pp_sup500-B-G15347-Map4	<50	II	08-Helitron	21-Helitron	MT2006
DHX-comp_Pp_sup500-B-G15347-Map4	93	II	08-Helitron	21-Helitron	MT2006
DHX-comp_Pp_sup500-B-G15347-Map4	95.3	II	08-Helitron	21-Helitron	MT2006
DHX-comp_Pp_sup500-B-G15347-Map4	98	II	08-Helitron	21-Helitron	MT2006
DHX-comp_Pp_sup500-B-G15347-Map4	93.7	II	08-Helitron	21-Helitron	MT2006
DHX-comp_Pp_sup500-B-G15347-Map4	78.1	II	08-Helitron	21-Helitron	MT2006
DHX-comp_Pp_sup500-B-G15347-Map4	73	II	08-Helitron	21-Helitron	MT2006
DHX-comp_Pp_sup500-B-G15347-Map4	73.2	II	08-Helitron	21-Helitron	MT2006
DHX-comp_Pp_sup500-B-G15347-Map4	92	II	08-Helitron	21-Helitron	MT2006
DHX-comp_Pp_sup500-B-G15347-Map4	74.4	II	08-Helitron	21-Helitron	MT2006
DHX-comp_Pp_sup500-B-G15347-Map4	<50	II	08-Helitron	21-Helitron	MT2006
DHX-comp_Pp_sup500-B-G15347-Map4	98.4	II	08-Helitron	21-Helitron	MT2006
DHX-comp_Pp_sup500-B-G15347-Map4	92.4	II	08-Helitron	21-Helitron	MT2006
DHX-comp_Pp_sup500-B-G15347-Map4	78.1	II	08-Helitron	21-Helitron	MT2006
DHX-comp_Pp_sup500-B-G15347-Map4	97.9	II	08-Helitron	21-Helitron	MT2006
DHX-comp_Pp_sup500-B-G15347-Map4	89.6	II	08-Helitron	21-Helitron	MT2006
DHX-comp_Pp_sup500-B-G15347-Map4	78.1	II	08-Helitron	21-Helitron	MT2006
DHX-comp_Pp_sup500-B-G15347-Map4	97.3	II	08-Helitron	21-Helitron	MT2006
DHX-comp_Pp_sup500-B-G15347-Map4	86.7	II	08-Helitron	21-Helitron	MT2006
DHX-comp_Pp_sup500-B-G15347-Map4	93.4	II	08-Helitron	21-Helitron	MT2006
DHX-comp_Pp_sup500-B-G15347-Map4	87	II	08-Helitron	21-Helitron	MT2006
DHX-comp_Pp_sup500-B-G15347-Map4	<50	II	08-Helitron	21-Helitron	MT2006
DHX-comp_Pp_sup500-B-G15347-Map4	<50	II	08-Helitron	21-Helitron	MT2006
DHX-comp_Pp_sup500-B-G15347-Map4	95.8	II	08-Helitron	21-Helitron	MT2006
DHX-comp_Pp_sup500-B-G15347-Map4	93.8	II	08-Helitron	21-Helitron	MT2006
DHX-comp_Pp_sup500-B-G15347-Map4	92.5	II	08-Helitron	21-Helitron	MT2006
DHX-comp_Pp_sup500-B-G15347-Map4	<50	II	08-Helitron	21-Helitron	MT2006
DHX-comp_Pp_sup500-B-G15347-Map4	82.5	II	08-Helitron	21-Helitron	MT2006
DHX-comp_Pp_sup500-B-G15347-Map4	89.5	II	08-Helitron	21-Helitron	MT2006
DHX-comp_Pp_sup500-B-G15347-Map4	73.5	II	08-Helitron	21-Helitron	MT2006
DHX-comp_Pp_sup500-B-G15347-Map4	94.4	II	08-Helitron	21-Helitron	MT2006
DHX-comp_Pp_sup500-B-G15347-Map4	<50	II	08-Helitron	21-Helitron	MT2006
DHX-comp_Pp_sup500-B-G15347-Map4	79.1	II	08-Helitron	21-Helitron	MT2006
DHX-comp_Pp_sup500-B-G15347-Map4	87.6	II	08-Helitron	21-Helitron	MT2006
DHX-comp_Pp_sup500-B-G15347-Map4	84.7	II	08-Helitron	21-Helitron	MT2006
DHX-comp_Pp_sup500-B-G15347-Map4	98.4	II	08-Helitron	21-Helitron	MT2006
DHX-comp_Pp_sup500-B-G15347-Map4	98.4	II	08-Helitron	21-Helitron	MT2006
DHX-comp_Pp_sup500-B-G15347-Map4	81.4	II	08-Helitron	21-Helitron	MT2006
DHX-comp_Pp_sup500-B-G15347-Map4	<50	II	08-Helitron	21-Helitron	MT2006
DHX-comp_Pp_sup500-B-G15347-Map4	91.9	II	08-Helitron	21-Helitron	MT2006
DHX-comp_Pp_sup500-B-G15347-Map4	81.4	II	08-Helitron	21-Helitron	MT2006
DHX-comp_Pp_sup500-B-G15347-Map4	75.6	II	08-Helitron	21-Helitron	MT2006
DHX-comp_Pp_sup500-B-G15347-Map4	92.6	II	08-Helitron	21-Helitron	MT2006
DHX-comp_Pp_sup500-B-G15347-Map4	86.9	II	08-Helitron	21-Helitron	MT2006
DHX-comp_Pp_sup500-B-G15347-Map4	81	II	08-Helitron	21-Helitron	MT2006
DHX-comp_Pp_sup500-B-G15347-Map4	90.2	II	08-Helitron	21-Helitron	MT2006
DHX-comp_Pp_sup500-B-G15347-Map4	81.1	II	08-Helitron	21-Helitron	MT2006
DHX-comp_Pp_sup500-B-G15347-Map4	78.5	II	08-Helitron	21-Helitron	MT2006
DHX-comp_Pp_sup500-B-G15347-Map4	96.9	II	08-Helitron	21-Helitron	MT2006
DHX-comp_Pp_sup500-B-G15347-Map4	91.3	II	08-Helitron	21-Helitron	MT2006
DHX-comp_Pp_sup500-B-G15347-Map4	96.4	II	08-Helitron	21-Helitron	MT2006
DHX-comp_Pp_sup500-B-G15347-Map4	96.5	II	08-Helitron	21-Helitron	MT2006
DHX-comp_Pp_sup500-B-G15347-Map4	98.7	II	08-Helitron	21-Helitron	MT2006
DHX-comp_Pp_sup500-B-G15347-Map4	<50	II	08-Helitron	21-Helitron	MT2006
DHX-comp_Pp_sup500-B-G15347-Map4	83.3	II	08-Helitron	21-Helitron	MT2006
DHX-comp_Pp_sup500-B-G15347-Map4	99	II	08-Helitron	21-Helitron	MT2006
DHX-comp_Pp_sup500-B-G15347-Map4	97.1	II	08-Helitron	21-Helitron	MT2006
DHX-comp_Pp_sup500-B-G15347-Map4	97.2	II	08-Helitron	21-Helitron	MT2006
DHX-comp_Pp_sup500-B-G15347-Map4	86.3	II	08-Helitron	21-Helitron	MT2006
DHX-comp_Pp_sup500-B-G15347-Map4	99	II	08-Helitron	21-Helitron	MT2006
DHX-comp_Pp_sup500-B-G15347-Map4	98.2	II	08-Helitron	21-Helitron	MT2006
DHX-comp_Pp_sup500-B-G15347-Map4	92.2	II	08-Helitron	21-Helitron	MT2006
DHX-comp_Pp_sup500-B-G15347-Map4	<50	II	08-Helitron	21-Helitron	MT2006
DHX-comp_Pp_sup500-B-G15347-Map4	91.9	II	08-Helitron	21-Helitron	MT2006
DHX-comp_Pp_sup500-B-G15347-Map4	<50	II	08-Helitron	21-Helitron	MT2006
DHX-comp_Pp_sup500-B-G15347-Map4	99.1	II	08-Helitron	21-Helitron	MT2006
DHX-comp_Pp_sup500-B-G15347-Map4	98.3	II	08-Helitron	21-Helitron	MT2006
DHX-comp_Pp_sup500-B-G15347-Map4	89	II	08-Helitron	21-Helitron	MT2006
DHX-comp_Pp_sup500-B-G15347-Map4	96.7	II	08-Helitron	21-Helitron	MT2006
DHX-comp_Pp_sup500-B-G15347-Map4	<50	II	08-Helitron	21-Helitron	MT2006
DHX-comp_Pp_sup500-B-G15347-Map4	<50	II	08-Helitron	21-Helitron	MT2006
DHX-comp_Pp_sup500-B-G15347-Map4	87.7	II	08-Helitron	21-Helitron	MT2006
DHX-comp_Pp_sup500-B-G15347-Map4	74	II	08-Helitron	21-Helitron	MT2006
DHX-comp_Pp_sup500-B-G15347-Map4	95.5	II	08-Helitron	21-Helitron	MT2006
DHX-comp_Pp_sup500-B-G15347-Map4	99	II	08-Helitron	21-Helitron	MT2006
DHX-comp_Pp_sup500-B-G15347-Map4	98.1	II	08-Helitron	21-Helitron	MT2006
DHX-comp_Pp_sup500-B-G15347-Map4	98.9	II	08-Helitron	21-Helitron	MT2006
DHX-comp_Pp_sup500-B-G15347-Map4	80.4	II	08-Helitron	21-Helitron	MT2006
DHX-comp_Pp_sup500-B-G15347-Map4	95.2	II	08-Helitron	21-Helitron	MT2006
DHX-comp_Pp_sup500-B-G15347-Map4	93.5	II	08-Helitron	21-Helitron	MT2006
DHX-comp_Pp_sup500-B-G15347-Map4	<50	II	08-Helitron	21-Helitron	MT2006
DHX-comp_Pp_sup500-B-G15347-Map4	98.6	II	08-Helitron	21-Helitron	MT2006
DHX-comp_Pp_sup500-B-G15347-Map4	92.9	II	08-Helitron	21-Helitron	MT2006
DHX-comp_Pp_sup500-B-G15347-Map4	81.4	II	08-Helitron	21-Helitron	MT2006
DHX-comp_Pp_sup500-B-G15347-Map4	81.6	II	08-Helitron	21-Helitron	MT2006
DHX-comp_Pp_sup500-B-G15347-Map4	100	II	08-Helitron	21-Helitron	MT2006
DHX-comp_Pp_sup500-B-G15347-Map4	<50	II	08-Helitron	21-Helitron	MT2006
DHX-comp_Pp_sup500-B-G15347-Map4	74.3	II	08-Helitron	21-Helitron	MT2006
DHX-comp_Pp_sup500-B-G15347-Map4	87.5	II	08-Helitron	21-Helitron	MT2006
DHX-comp_Pp_sup500-B-G15347-Map4	86.5	II	08-Helitron	21-Helitron	MT2006
DHX-comp_Pp_sup500-B-G15347-Map4	<50	II	08-Helitron	21-Helitron	MT2006
DHX-comp_Pp_sup500-B-G15347-Map4	96.3	II	08-Helitron	21-Helitron	MT2006
DHX-comp_Pp_sup500-B-G15347-Map4	97.9	II	08-Helitron	21-Helitron	MT2006
DHX-comp_Pp_sup500-B-G15347-Map4	95.2	II	08-Helitron	21-Helitron	MT2006
DHX-comp_Pp_sup500-B-G15347-Map4	81.7	II	08-Helitron	21-Helitron	MT2006
DHX-comp_Pp_sup500-B-G15347-Map4	98	II	08-Helitron	21-Helitron	MT2006
DHX-comp_Pp_sup500-B-G15347-Map4	97.5	II	08-Helitron	21-Helitron	MT2006
DHX-comp_Pp_sup500-B-G15347-Map4	95.2	II	08-Helitron	21-Helitron	MT2006
DHX-comp_Pp_sup500-B-G15347-Map4	84.4	II	08-Helitron	21-Helitron	MT2006
DHX-comp_Pp_sup500-B-G15347-Map4	67.9	II	08-Helitron	21-Helitron	MT2006
DHX-comp_Pp_sup500-B-G15347-Map4	98.3	II	08-Helitron	21-Helitron	MT2006
DHX-comp_Pp_sup500-B-G15347-Map4	91.4	II	08-Helitron	21-Helitron	MT2006
DHX-comp_Pp_sup500-B-G1969-Map20	79.4	II	08-Helitron	21-Helitron	MT2006
DHX-comp_Pp_sup500-B-G1969-Map20	77.4	II	08-Helitron	21-Helitron	MT2006
DHX-comp_Pp_sup500-B-G1969-Map20	77.4	II	08-Helitron	21-Helitron	MT2006
DHX-comp_Pp_sup500-B-G1969-Map20	83.6	II	08-Helitron	21-Helitron	MT2006
DHX-comp_Pp_sup500-B-G1969-Map20	<50	II	08-Helitron	21-Helitron	MT2006
DHX-comp_Pp_sup500-B-G1969-Map20	86.9	II	08-Helitron	21-Helitron	MT2006
DHX-comp_Pp_sup500-B-G1969-Map20	<50	II	08-Helitron	21-Helitron	MT2006
DHX-comp_Pp_sup500-B-G1969-Map20	87.6	II	08-Helitron	21-Helitron	MT2006
DHX-comp_Pp_sup500-B-G1969-Map20	81.6	II	08-Helitron	21-Helitron	MT2006
DHX-comp_Pp_sup500-B-G1969-Map20	85.7	II	08-Helitron	21-Helitron	MT2006
DHX-comp_Pp_sup500-B-G1969-Map20	85.5	II	08-Helitron	21-Helitron	MT2006
DHX-comp_Pp_sup500-B-G1969-Map20	72.2	II	08-Helitron	21-Helitron	MT2006
DHX-comp_Pp_sup500-B-G1969-Map20	<50	II	08-Helitron	21-Helitron	MT2006
DHX-comp_Pp_sup500-B-G1969-Map20	95.2	II	08-Helitron	21-Helitron	MT2006
DHX-comp_Pp_sup500-B-G1969-Map20	66.2	II	08-Helitron	21-Helitron	MT2006
DHX-comp_Pp_sup500-B-G1969-Map20	<50	II	08-Helitron	21-Helitron	MT2006
DHX-comp_Pp_sup500-B-G1969-Map20	91.7	II	08-Helitron	21-Helitron	MT2006
DHX-comp_Pp_sup500-B-G1969-Map20	<50	II	08-Helitron	21-Helitron	MT2006
DHX-comp_Pp_sup500-B-G1969-Map20	93.8	II	08-Helitron	21-Helitron	MT2006
DHX-comp_Pp_sup500-B-G1969-Map20	81	II	08-Helitron	21-Helitron	MT2006
DHX-comp_Pp_sup500-B-G1969-Map20	84.2	II	08-Helitron	21-Helitron	MT2006
DHX-comp_Pp_sup500-B-G1969-Map20	89.6	II	08-Helitron	21-Helitron	MT2006
DHX-comp_Pp_sup500-B-G1969-Map20	91	II	08-Helitron	21-Helitron	MT2006
DHX-comp_Pp_sup500-B-G1969-Map20	99.2	II	08-Helitron	21-Helitron	MT2006
DHX-comp_Pp_sup500-B-G1969-Map20	83.5	II	08-Helitron	21-Helitron	MT2006
DHX-comp_Pp_sup500-B-G1969-Map20	94.7	II	08-Helitron	21-Helitron	MT2006
DHX-comp_Pp_sup500-B-G1969-Map20	94.8	II	08-Helitron	21-Helitron	MT2006
DHX-comp_Pp_sup500-B-G1969-Map20	90.5	II	08-Helitron	21-Helitron	MT2006
DHX-comp_Pp_sup500-B-G1969-Map20	<50	II	08-Helitron	21-Helitron	MT2006
DHX-comp_Pp_sup500-B-G1969-Map20	86.9	II	08-Helitron	21-Helitron	MT2006
DHX-comp_Pp_sup500-B-G1969-Map20	89.2	II	08-Helitron	21-Helitron	MT2006
DHX-comp_Pp_sup500-B-G1969-Map20	90.5	II	08-Helitron	21-Helitron	MT2006
DHX-comp_Pp_sup500-B-G1969-Map20	<50	II	08-Helitron	21-Helitron	MT2006
DHX-comp_Pp_sup500-B-G1969-Map20	95.7	II	08-Helitron	21-Helitron	MT2006
DHX-comp_Pp_sup500-B-G1969-Map20	66.5	II	08-Helitron	21-Helitron	MT2006
DHX-comp_Pp_sup500-B-G1969-Map20	86.6	II	08-Helitron	21-Helitron	MT2006
DHX-comp_Pp_sup500-B-G1969-Map20	<50	II	08-Helitron	21-Helitron	MT2006
DHX-comp_Pp_sup500-B-G1969-Map20	74.4	II	08-Helitron	21-Helitron	MT2006
DHX-comp_Pp_sup500-B-G1969-Map20	<50	II	08-Helitron	21-Helitron	MT2006
DHX-comp_Pp_sup500-B-G1969-Map20	96.6	II	08-Helitron	21-Helitron	MT2006
DHX-comp_Pp_sup500-B-G1969-Map20	<50	II	08-Helitron	21-Helitron	MT2006
DHX-comp_Pp_sup500-B-G1969-Map20	99.1	II	08-Helitron	21-Helitron	MT2006
DHX-comp_Pp_sup500-B-G1969-Map20	83.5	II	08-Helitron	21-Helitron	MT2006
DHX-comp_Pp_sup500-B-G1969-Map20	91.2	II	08-Helitron	21-Helitron	MT2006
DHX-comp_Pp_sup500-B-G1969-Map20	<50	II	08-Helitron	21-Helitron	MT2006
DHX-comp_Pp_sup500-B-G1969-Map20	98.8	II	08-Helitron	21-Helitron	MT2006
DHX-comp_Pp_sup500-B-G1969-Map20	94.6	II	08-Helitron	21-Helitron	MT2006
DHX-comp_Pp_sup500-B-G1969-Map20	<50	II	08-Helitron	21-Helitron	MT2006
DHX-comp_Pp_sup500-B-G1969-Map20	99	II	08-Helitron	21-Helitron	MT2006
DHX-comp_Pp_sup500-B-G1969-Map20	<50	II	08-Helitron	21-Helitron	MT2006
DHX-comp_Pp_sup500-B-G1969-Map20	82.9	II	08-Helitron	21-Helitron	MT2006
DHX-comp_Pp_sup500-B-G1969-Map20	<50	II	08-Helitron	21-Helitron	MT2006
DHX-comp_Pp_sup500-B-G1969-Map20	88.7	II	08-Helitron	21-Helitron	MT2006
DHX-comp_Pp_sup500-B-G1969-Map20	99	II	08-Helitron	21-Helitron	MT2006
DHX-comp_Pp_sup500-B-G1969-Map20	95.2	II	08-Helitron	21-Helitron	MT2006
DHX-comp_Pp_sup500-B-G1969-Map20	79.3	II	08-Helitron	21-Helitron	MT2006
DHX-comp_Pp_sup500-B-G1969-Map20	95.2	II	08-Helitron	21-Helitron	MT2006
DHX-comp_Pp_sup500-B-G1969-Map20	90.5	II	08-Helitron	21-Helitron	MT2006
DHX-comp_Pp_sup500-B-G1969-Map20	<50	II	08-Helitron	21-Helitron	MT2006
DHX-comp_Pp_sup500-B-G1969-Map20	66	II	08-Helitron	21-Helitron	MT2006
DHX-comp_Pp_sup500-B-G1969-Map20	88.5	II	08-Helitron	21-Helitron	MT2006
DHX-comp_Pp_sup500-B-G1969-Map20	83.6	II	08-Helitron	21-Helitron	MT2006
DHX-comp_Pp_sup500-B-G1969-Map20	88.1	II	08-Helitron	21-Helitron	MT2006
DHX-comp_Pp_sup500-B-G1969-Map20	<50	II	08-Helitron	21-Helitron	MT2006
DHX-comp_Pp_sup500-B-G1969-Map20	99.3	II	08-Helitron	21-Helitron	MT2006
DHX-comp_Pp_sup500-B-G1969-Map20	97.4	II	08-Helitron	21-Helitron	MT2006
DHX-comp_Pp_sup500-B-G1969-Map20	<50	II	08-Helitron	21-Helitron	MT2006
DHX-comp_Pp_sup500-B-G1969-Map20	73.9	II	08-Helitron	21-Helitron	MT2006
DHX-comp_Pp_sup500-B-G1969-Map20	<50	II	08-Helitron	21-Helitron	MT2006
DHX-comp_Pp_sup500-B-G1969-Map20	96.2	II	08-Helitron	21-Helitron	MT2006
DHX-comp_Pp_sup500-B-G1969-Map20	74.5	II	08-Helitron	21-Helitron	MT2006
DHX-comp_Pp_sup500-B-G1969-Map20	99.2	II	08-Helitron	21-Helitron	MT2006
DHX-comp_Pp_sup500-B-G1969-Map20	100	II	08-Helitron	21-Helitron	MT2006
DHX-comp_Pp_sup500-B-G1969-Map20	98.8	II	08-Helitron	21-Helitron	MT2006
DHX-comp_Pp_sup500-B-G1969-Map20	73.1	II	08-Helitron	21-Helitron	MT2006
DHX-comp_Pp_sup500-B-G1969-Map20	90.7	II	08-Helitron	21-Helitron	MT2006
DHX-comp_Pp_sup500-B-G1969-Map20	98.8	II	08-Helitron	21-Helitron	MT2006
DHX-comp_Pp_sup500-B-G1969-Map20	97.9	II	08-Helitron	21-Helitron	MT2006
DHX-comp_Pp_sup500-B-G1969-Map20	<50	II	08-Helitron	21-Helitron	MT2006
DHX-comp_Pp_sup500-B-G1969-Map20	<50	II	08-Helitron	21-Helitron	MT2006
DHX-comp_Pp_sup500-B-G1969-Map20	<50	II	08-Helitron	21-Helitron	MT2006
DHX-comp_Pp_sup500-B-G1969-Map20	<50	II	08-Helitron	21-Helitron	MT2006
DHX-comp_Pp_sup500-B-G1969-Map20	88.5	II	08-Helitron	21-Helitron	MT2006
DHX-comp_Pp_sup500-B-G1969-Map20	78.1	II	08-Helitron	21-Helitron	MT2006
DHX-comp_Pp_sup500-B-G1969-Map20	97.1	II	08-Helitron	21-Helitron	MT2006
DHX-comp_Pp_sup500-B-G1969-Map20	93.3	II	08-Helitron	21-Helitron	MT2006
DHX-comp_Pp_sup500-B-G1969-Map20	<50	II	08-Helitron	21-Helitron	MT2006
DHX-comp_Pp_sup500-B-G1969-Map20	94.8	II	08-Helitron	21-Helitron	MT2006
DHX-comp_Pp_sup500-B-G1969-Map20	87.3	II	08-Helitron	21-Helitron	MT2006
DHX-comp_Pp_sup500-B-G1969-Map20	97.5	II	08-Helitron	21-Helitron	MT2006
DHX-comp_Pp_sup500-B-G1969-Map20	96.8	II	08-Helitron	21-Helitron	MT2006
DHX-comp_Pp_sup500-B-G1969-Map20	<50	II	08-Helitron	21-Helitron	MT2006
DHX-comp_Pp_sup500-B-G1969-Map20	<50	II	08-Helitron	21-Helitron	MT2006
DHX-comp_Pp_sup500-B-G1969-Map20	83.2	II	08-Helitron	21-Helitron	MT2006
DHX-comp_Pp_sup500-B-G1969-Map20	73.9	II	08-Helitron	21-Helitron	MT2006
DHX-comp_Pp_sup500-B-G1969-Map20	75.5	II	08-Helitron	21-Helitron	MT2006
DHX-comp_Pp_sup500-B-G1969-Map20	99.2	II	08-Helitron	21-Helitron	MT2006
DHX-comp_Pp_sup500-B-G1969-Map20	95.7	II	08-Helitron	21-Helitron	MT2006
DHX-comp_Pp_sup500-B-G1969-Map20	97.7	II	08-Helitron	21-Helitron	MT2006
DHX-comp_Pp_sup500-B-G1969-Map20	64.1	II	08-Helitron	21-Helitron	MT2006
DHX-comp_Pp_sup500-B-G1969-Map20	91.8	II	08-Helitron	21-Helitron	MT2006
DHX-comp_Pp_sup500-B-G1969-Map20	84.4	II	08-Helitron	21-Helitron	MT2006
DHX-comp_Pp_sup500-B-G1969-Map20	94.7	II	08-Helitron	21-Helitron	MT2006
DHX-comp_Pp_sup500-B-G1969-Map20	82.2	II	08-Helitron	21-Helitron	MT2006
DHX-comp_Pp_sup500-B-G1969-Map20	71.7	II	08-Helitron	21-Helitron	MT2006
DHX-comp_Pp_sup500-B-G1969-Map20	92.6	II	08-Helitron	21-Helitron	MT2006
DHX-comp_Pp_sup500-B-G1969-Map20	76.2	II	08-Helitron	21-Helitron	MT2006
DHX-comp_Pp_sup500-B-G1969-Map20	95.5	II	08-Helitron	21-Helitron	MT2006
DHX-comp_Pp_sup500-B-G1969-Map20	73	II	08-Helitron	21-Helitron	MT2006
DHX-comp_Pp_sup500-B-G1969-Map20	93.1	II	08-Helitron	21-Helitron	MT2006
DHX-comp_Pp_sup500-B-G1969-Map20	<50	II	08-Helitron	21-Helitron	MT2006
DHX-comp_Pp_sup500-B-G1969-Map20	99	II	08-Helitron	21-Helitron	MT2006
DHX-comp_Pp_sup500-B-G1969-Map20	90.6	II	08-Helitron	21-Helitron	MT2006
DHX-comp_Pp_sup500-B-G1969-Map20	95.1	II	08-Helitron	21-Helitron	MT2006
DHX-comp_Pp_sup500-B-G1969-Map20	87.5	II	08-Helitron	21-Helitron	MT2006
DHX-comp_Pp_sup500-B-G1969-Map20	<50	II	08-Helitron	21-Helitron	MT2006
DHX-comp_Pp_sup500-B-G1969-Map20	90.3	II	08-Helitron	21-Helitron	MT2006
DHX-comp_Pp_sup500-B-G1969-Map20	<50	II	08-Helitron	21-Helitron	MT2006
DHX-comp_Pp_sup500-B-G1969-Map20	93.4	II	08-Helitron	21-Helitron	MT2006
DHX-comp_Pp_sup500-B-G1969-Map20	90.4	II	08-Helitron	21-Helitron	MT2006
DHX-comp_Pp_sup500-B-G1969-Map20	90.3	II	08-Helitron	21-Helitron	MT2006
DHX-comp_Pp_sup500-B-G1969-Map20	98.7	II	08-Helitron	21-Helitron	MT2006
DHX-comp_Pp_sup500-B-G1969-Map20	88.8	II	08-Helitron	21-Helitron	MT2006
DHX-comp_Pp_sup500-B-G1969-Map20	77.4	II	08-Helitron	21-Helitron	MT2006
DHX-comp_Pp_sup500-B-G1969-Map20	99.2	II	08-Helitron	21-Helitron	MT2006
DHX-comp_Pp_sup500-B-G1969-Map20	80.5	II	08-Helitron	21-Helitron	MT2006
DHX-comp_Pp_sup500-B-G1969-Map20	81.7	II	08-Helitron	21-Helitron	MT2006
DHX-comp_Pp_sup500-B-G1969-Map20	<50	II	08-Helitron	21-Helitron	MT2006
DHX-comp_Pp_sup500-B-G1969-Map20	96.2	II	08-Helitron	21-Helitron	MT2006
DHX-comp_Pp_sup500-B-G1969-Map20	76.8	II	08-Helitron	21-Helitron	MT2006
DHX-comp_Pp_sup500-B-G1969-Map20	<50	II	08-Helitron	21-Helitron	MT2006
DHX-comp_Pp_sup500-B-G1969-Map20	94	II	08-Helitron	21-Helitron	MT2006
DHX-comp_Pp_sup500-B-G1969-Map20	<50	II	08-Helitron	21-Helitron	MT2006
DHX-comp_Pp_sup500-B-G1969-Map20	<50	II	08-Helitron	21-Helitron	MT2006
DHX-comp_Pp_sup500-B-G1969-Map20	87.4	II	08-Helitron	21-Helitron	MT2006
DHX-comp_Pp_sup500-B-G1969-Map20	<50	II	08-Helitron	21-Helitron	MT2006
DHX-comp_Pp_sup500-B-G1969-Map20	67.6	II	08-Helitron	21-Helitron	MT2006
DHX-comp_Pp_sup500-B-G1969-Map20	94	II	08-Helitron	21-Helitron	MT2006
DHX-comp_Pp_sup500-B-G1969-Map20	99.2	II	08-Helitron	21-Helitron	MT2006
DHX-comp_Pp_sup500-B-G1969-Map20	96.8	II	08-Helitron	21-Helitron	MT2006
DHX-comp_Pp_sup500-B-G1969-Map20	89.7	II	08-Helitron	21-Helitron	MT2006
DHX-comp_Pp_sup500-B-G1969-Map20	<50	II	08-Helitron	21-Helitron	MT2006
DHX-comp_Pp_sup500-B-G1969-Map20	87.6	II	08-Helitron	21-Helitron	MT2006
DHX-comp_Pp_sup500-B-G1969-Map20	65	II	08-Helitron	21-Helitron	MT2006
DHX-comp_Pp_sup500-B-G1969-Map20	98.2	II	08-Helitron	21-Helitron	MT2006
DHX-comp_Pp_sup500-B-G1969-Map20	93.9	II	08-Helitron	21-Helitron	MT2006
DHX-comp_Pp_sup500-B-G1969-Map20	<50	II	08-Helitron	21-Helitron	MT2006
DHX-comp_Pp_sup500-B-G1969-Map20	94.6	II	08-Helitron	21-Helitron	MT2006
DHX-comp_Pp_sup500-B-G1969-Map20	<50	II	08-Helitron	21-Helitron	MT2006
DHX-comp_Pp_sup500-B-G1969-Map20	82.6	II	08-Helitron	21-Helitron	MT2006
DHX-comp_Pp_sup500-B-G1969-Map20	95	II	08-Helitron	21-Helitron	MT2006
DHX-comp_Pp_sup500-B-G1969-Map20	89.4	II	08-Helitron	21-Helitron	MT2006
DHX-comp_Pp_sup500-B-G1969-Map20	<50	II	08-Helitron	21-Helitron	MT2006
DHX-comp_Pp_sup500-B-G1969-Map20	95.2	II	08-Helitron	21-Helitron	MT2006
DHX-comp_Pp_sup500-B-G1969-Map20	88	II	08-Helitron	21-Helitron	MT2006
DHX-comp_Pp_sup500-B-G1969-Map20	<50	II	08-Helitron	21-Helitron	MT2006
DHX-comp_Pp_sup500-B-G1969-Map20	85	II	08-Helitron	21-Helitron	MT2006
DHX-comp_Pp_sup500-B-G1969-Map20	92.4	II	08-Helitron	21-Helitron	MT2006
DHX-comp_Pp_sup500-B-G1969-Map20	96.8	II	08-Helitron	21-Helitron	MT2006
DHX-comp_Pp_sup500-B-G1969-Map20	<50	II	08-Helitron	21-Helitron	MT2006
DHX-comp_Pp_sup500-B-G1969-Map20	91.7	II	08-Helitron	21-Helitron	MT2006
DHX-comp_Pp_sup500-B-G1969-Map20	<50	II	08-Helitron	21-Helitron	MT2006
DHX-comp_Pp_sup500-B-G1969-Map20	91.6	II	08-Helitron	21-Helitron	MT2006
DHX-comp_Pp_sup500-B-G1969-Map20	<50	II	08-Helitron	21-Helitron	MT2006
DHX-comp_Pp_sup500-B-G1969-Map20	<50	II	08-Helitron	21-Helitron	MT2006
DHX-comp_Pp_sup500-B-G1969-Map20	99.3	II	08-Helitron	21-Helitron	MT2006
DHX-comp_Pp_sup500-B-G1969-Map20	95.8	II	08-Helitron	21-Helitron	MT2006
DHX-comp_Pp_sup500-B-G1969-Map20	98.7	II	08-Helitron	21-Helitron	MT2006
DHX-comp_Pp_sup500-B-G1969-Map20	72.7	II	08-Helitron	21-Helitron	MT2006
DHX-comp_Pp_sup500-B-G1969-Map20	88.1	II	08-Helitron	21-Helitron	MT2006
DHX-comp_Pp_sup500-B-G1969-Map20	89.8	II	08-Helitron	21-Helitron	MT2006
DHX-comp_Pp_sup500-B-G1969-Map20	<50	II	08-Helitron	21-Helitron	MT2006
DHX-comp_Pp_sup500-B-G1969-Map20	96.7	II	08-Helitron	21-Helitron	MT2006
DHX-comp_Pp_sup500-B-G1969-Map20	79.4	II	08-Helitron	21-Helitron	MT2006
DHX-comp_Pp_sup500-B-G1969-Map20	99.5	II	08-Helitron	21-Helitron	MT2006
DHX-comp_Pp_sup500-B-G1969-Map20	81.5	II	08-Helitron	21-Helitron	MT2006
DHX-comp_Pp_sup500-B-G1969-Map20	96.7	II	08-Helitron	21-Helitron	MT2006
DHX-comp_Pp_sup500-B-G1969-Map20	78.7	II	08-Helitron	21-Helitron	MT2006
DHX-comp_Pp_sup500-B-G1969-Map20	75.2	II	08-Helitron	21-Helitron	MT2006
DHX-comp_Pp_sup500-B-G1969-Map20	91.1	II	08-Helitron	21-Helitron	MT2006
DHX-comp_Pp_sup500-B-G1969-Map20	92.7	II	08-Helitron	21-Helitron	MT2006
DHX-comp_Pp_sup500-B-G1969-Map20	99	II	08-Helitron	21-Helitron	MT2006
DHX-comp_Pp_sup500-B-G1969-Map20	98.8	II	08-Helitron	21-Helitron	MT2006
DHX-comp_Pp_sup500-B-G1969-Map20	80.3	II	08-Helitron	21-Helitron	MT2006
DHX-comp_Pp_sup500-B-G1969-Map20	<50	II	08-Helitron	21-Helitron	MT2006
DHX-comp_Pp_sup500-B-G1969-Map20	<50	II	08-Helitron	21-Helitron	MT2006
DHX-comp_Pp_sup500-B-G1969-Map20	95.1	II	08-Helitron	21-Helitron	MT2006
DHX-comp_Pp_sup500-B-G1969-Map20	<50	II	08-Helitron	21-Helitron	MT2006
DHX-comp_Pp_sup500-B-G1969-Map20	95.2	II	08-Helitron	21-Helitron	MT2006
DHX-comp_Pp_sup500-B-G1969-Map20	89.3	II	08-Helitron	21-Helitron	MT2006
DHX-comp_Pp_sup500-B-G1969-Map20	94.9	II	08-Helitron	21-Helitron	MT2006
DHX-comp_Pp_sup500-B-G1969-Map20	<50	II	08-Helitron	21-Helitron	MT2006
DHX-comp_Pp_sup500-B-G1969-Map20	78.7	II	08-Helitron	21-Helitron	MT2006
DHX-comp_Pp_sup500-B-G1969-Map20	83.6	II	08-Helitron	21-Helitron	MT2006
DHX-comp_Pp_sup500-B-G1969-Map20	<50	II	08-Helitron	21-Helitron	MT2006
DHX-comp_Pp_sup500-B-G1969-Map20	89.8	II	08-Helitron	21-Helitron	MT2006
DHX-comp_Pp_sup500-B-G1969-Map20	89.2	II	08-Helitron	21-Helitron	MT2006
DHX-comp_Pp_sup500-B-G1969-Map20	90.3	II	08-Helitron	21-Helitron	MT2006
DHX-comp_Pp_sup500-B-G1969-Map20	64.1	II	08-Helitron	21-Helitron	MT2006
DHX-comp_Pp_sup500-B-G1969-Map20	82.8	II	08-Helitron	21-Helitron	MT2006
DHX-comp_Pp_sup500-B-G1969-Map20	99.2	II	08-Helitron	21-Helitron	MT2006
DHX-comp_Pp_sup500-B-G1969-Map20	85	II	08-Helitron	21-Helitron	MT2006
DHX-comp_Pp_sup500-B-G1969-Map20	<50	II	08-Helitron	21-Helitron	MT2006
DHX-comp_Pp_sup500-B-G1969-Map20	96.4	II	08-Helitron	21-Helitron	MT2006
DHX-comp_Pp_sup500-B-G1969-Map20	<50	II	08-Helitron	21-Helitron	MT2006
DHX-comp_Pp_sup500-B-G1969-Map20	<50	II	08-Helitron	21-Helitron	MT2006
DHX-comp_Pp_sup500-B-G1969-Map20	<50	II	08-Helitron	21-Helitron	MT2006
DHX-comp_Pp_sup500-B-G1969-Map20	100	II	08-Helitron	21-Helitron	MT2006
DHX-comp_Pp_sup500-B-G1969-Map20	<50	II	08-Helitron	21-Helitron	MT2006
DHX-comp_Pp_sup500-B-G1969-Map20	96.2	II	08-Helitron	21-Helitron	MT2006
DHX-comp_Pp_sup500-B-G1969-Map20	99.1	II	08-Helitron	21-Helitron	MT2006
DHX-comp_Pp_sup500-B-G1969-Map20	99.2	II	08-Helitron	21-Helitron	MT2006
DHX-comp_Pp_sup500-B-G1969-Map20	90.9	II	08-Helitron	21-Helitron	MT2006
DHX-comp_Pp_sup500-B-G1969-Map20	98	II	08-Helitron	21-Helitron	MT2006
DHX-comp_Pp_sup500-B-G1969-Map20	89.2	II	08-Helitron	21-Helitron	MT2006
DHX-comp_Pp_sup500-B-G1969-Map20	92.6	II	08-Helitron	21-Helitron	MT2006
DHX-comp_Pp_sup500-B-G1969-Map20	99.5	II	08-Helitron	21-Helitron	MT2006
DHX-comp_Pp_sup500-B-G1969-Map20	94.6	II	08-Helitron	21-Helitron	MT2006
DHX-comp_Pp_sup500-B-G1969-Map20	86.1	II	08-Helitron	21-Helitron	MT2006
DHX-comp_Pp_sup500-B-G1969-Map20	75.5	II	08-Helitron	21-Helitron	MT2006
DHX-comp_Pp_sup500-B-G1969-Map20	94.5	II	08-Helitron	21-Helitron	MT2006
DHX-comp_Pp_sup500-B-G1969-Map20	91.9	II	08-Helitron	21-Helitron	MT2006
DHX-comp_Pp_sup500-B-G1969-Map20	97.2	II	08-Helitron	21-Helitron	MT2006
DHX-comp_Pp_sup500-B-G1969-Map20	77.8	II	08-Helitron	21-Helitron	MT2006
DHX-comp_Pp_sup500-B-G1969-Map20	94.9	II	08-Helitron	21-Helitron	MT2006
DHX-comp_Pp_sup500-B-G1969-Map20	83.8	II	08-Helitron	21-Helitron	MT2006
DHX-comp_Pp_sup500-B-G1969-Map20	98.6	II	08-Helitron	21-Helitron	MT2006
DHX-comp_Pp_sup500-B-G1969-Map20	78.8	II	08-Helitron	21-Helitron	MT2006
DHX-comp_Pp_sup500-B-G1969-Map20	89.2	II	08-Helitron	21-Helitron	MT2006
DHX-comp_Pp_sup500-B-G1969-Map20	88	II	08-Helitron	21-Helitron	MT2006
DHX-comp_Pp_sup500-B-G1969-Map20	<50	II	08-Helitron	21-Helitron	MT2006
DHX-comp_Pp_sup500-B-G1969-Map20	95.2	II	08-Helitron	21-Helitron	MT2006
DHX-comp_Pp_sup500-B-G1969-Map20	79.3	II	08-Helitron	21-Helitron	MT2006
DHX-comp_Pp_sup500-B-G1969-Map20	91.7	II	08-Helitron	21-Helitron	MT2006
DHX-comp_Pp_sup500-B-G1969-Map20	86.4	II	08-Helitron	21-Helitron	MT2006
DHX-comp_Pp_sup500-B-G1969-Map20	68.2	II	08-Helitron	21-Helitron	MT2006
DHX-comp_Pp_sup500-B-G1969-Map20	89.6	II	08-Helitron	21-Helitron	MT2006
DHX-comp_Pp_sup500-B-G1969-Map20	<50	II	08-Helitron	21-Helitron	MT2006
DHX-comp_Pp_sup500-B-G1969-Map20	83.5	II	08-Helitron	21-Helitron	MT2006
DHX-comp_Pp_sup500-B-G1969-Map20	86.9	II	08-Helitron	21-Helitron	MT2006
DHX-comp_Pp_sup500-B-G1969-Map20	90.8	II	08-Helitron	21-Helitron	MT2006
DHX-comp_Pp_sup500-B-G1969-Map20	<50	II	08-Helitron	21-Helitron	MT2006
DHX-comp_Pp_sup500-B-G1969-Map20	99.1	II	08-Helitron	21-Helitron	MT2006
DHX-comp_Pp_sup500-B-G1969-Map20	75.5	II	08-Helitron	21-Helitron	MT2006
DHX-comp_Pp_sup500-B-G1969-Map20	74.4	II	08-Helitron	21-Helitron	MT2006
DHX-comp_Pp_sup500-B-G1969-Map20	<50	II	08-Helitron	21-Helitron	MT2006
DHX-comp_Pp_sup500-B-G1969-Map20	<50	II	08-Helitron	21-Helitron	MT2006
DHX-comp_Pp_sup500-B-G1969-Map20	84.2	II	08-Helitron	21-Helitron	MT2006
DHX-comp_Pp_sup500-B-G1969-Map20	89.3	II	08-Helitron	21-Helitron	MT2006
DHX-comp_Pp_sup500-B-G1969-Map20	88.1	II	08-Helitron	21-Helitron	MT2006
DHX-comp_Pp_sup500-B-G1969-Map20	95.3	II	08-Helitron	21-Helitron	MT2006
DHX-comp_Pp_sup500-B-G1969-Map20	97.3	II	08-Helitron	21-Helitron	MT2006
DHX-comp_Pp_sup500-B-G1969-Map20	<50	II	08-Helitron	21-Helitron	MT2006
DHX-comp_Pp_sup500-B-G1969-Map20	64.1	II	08-Helitron	21-Helitron	MT2006
DHX-comp_Pp_sup500-B-G1969-Map20	93.1	II	08-Helitron	21-Helitron	MT2006
DHX-comp_Pp_sup500-B-G1969-Map20	99.5	II	08-Helitron	21-Helitron	MT2006
DHX-comp_Pp_sup500-B-G1969-Map20	<50	II	08-Helitron	21-Helitron	MT2006
DHX-comp_Pp_sup500-B-G1969-Map20	86.2	II	08-Helitron	21-Helitron	MT2006
DHX-comp_Pp_sup500-B-G1969-Map20	92.3	II	08-Helitron	21-Helitron	MT2006
DHX-comp_Pp_sup500-B-G1969-Map20	95.5	II	08-Helitron	21-Helitron	MT2006
DHX-comp_Pp_sup500-B-G1969-Map20	73	II	08-Helitron	21-Helitron	MT2006
DHX-comp_Pp_sup500-B-G1969-Map20	66.5	II	08-Helitron	21-Helitron	MT2006
DHX-comp_Pp_sup500-B-G1969-Map20	97.7	II	08-Helitron	21-Helitron	MT2006
DHX-comp_Pp_sup500-B-G1969-Map20	89.9	II	08-Helitron	21-Helitron	MT2006
DHX-comp_Pp_sup500-B-G1969-Map20	96.2	II	08-Helitron	21-Helitron	MT2006
DHX-comp_Pp_sup500-B-G1969-Map20	71.6	II	08-Helitron	21-Helitron	MT2006
DHX-comp_Pp_sup500-B-G2594-Map3	86	II	08-Helitron	21-Helitron	MT2006
DHX-comp_Pp_sup500-B-G2594-Map3	74.4	II	08-Helitron	21-Helitron	MT2006
DHX-comp_Pp_sup500-B-G2594-Map3	79.5	II	08-Helitron	21-Helitron	MT2006
DHX-comp_Pp_sup500-B-G2594-Map3	72.4	II	08-Helitron	21-Helitron	MT2006
DHX-comp_Pp_sup500-B-G2594-Map3	96	II	08-Helitron	21-Helitron	MT2006
DHX-comp_Pp_sup500-B-G2594-Map3	80.9	II	08-Helitron	21-Helitron	MT2006
DHX-comp_Pp_sup500-B-G2594-Map3	86.4	II	08-Helitron	21-Helitron	MT2006
DHX-comp_Pp_sup500-B-G2594-Map3	90.5	II	08-Helitron	21-Helitron	MT2006
DHX-comp_Pp_sup500-B-G2594-Map3	88.4	II	08-Helitron	21-Helitron	MT2006
DHX-comp_Pp_sup500-B-G2594-Map3	91.9	II	08-Helitron	21-Helitron	MT2006
DHX-comp_Pp_sup500-B-G2594-Map3	79.4	II	08-Helitron	21-Helitron	MT2006
DHX-comp_Pp_sup500-B-G2594-Map3	90.4	II	08-Helitron	21-Helitron	MT2006
DHX-comp_Pp_sup500-B-G2594-Map3	64.8	II	08-Helitron	21-Helitron	MT2006
DHX-comp_Pp_sup500-B-G2594-Map3	97.6	II	08-Helitron	21-Helitron	MT2006
DHX-comp_Pp_sup500-B-G2594-Map3	73.8	II	08-Helitron	21-Helitron	MT2006
DHX-comp_Pp_sup500-B-G2594-Map3	78.5	II	08-Helitron	21-Helitron	MT2006
DHX-comp_Pp_sup500-B-G2594-Map3	92	II	08-Helitron	21-Helitron	MT2006
DHX-comp_Pp_sup500-B-G2594-Map3	95.9	II	08-Helitron	21-Helitron	MT2006
DHX-comp_Pp_sup500-B-G2594-Map3	96.9	II	08-Helitron	21-Helitron	MT2006
DHX-comp_Pp_sup500-B-G2594-Map3	82.4	II	08-Helitron	21-Helitron	MT2006
DHX-comp_Pp_sup500-B-G2594-Map3	73	II	08-Helitron	21-Helitron	MT2006
DHX-comp_Pp_sup500-B-G2594-Map3	75.2	II	08-Helitron	21-Helitron	MT2006
DHX-comp_Pp_sup500-B-G2594-Map3	73.1	II	08-Helitron	21-Helitron	MT2006
DHX-comp_Pp_sup500-B-G2594-Map3	73.2	II	08-Helitron	21-Helitron	MT2006
DHX-comp_Pp_sup500-B-G2594-Map3	87.7	II	08-Helitron	21-Helitron	MT2006
DHX-comp_Pp_sup500-B-G2594-Map3	<50	II	08-Helitron	21-Helitron	MT2006
DHX-comp_Pp_sup500-B-G2594-Map3	93.4	II	08-Helitron	21-Helitron	MT2006
DHX-comp_Pp_sup500-B-G2594-Map3	82.4	II	08-Helitron	21-Helitron	MT2006
DHX-comp_Pp_sup500-B-G2594-Map3	<50	II	08-Helitron	21-Helitron	MT2006
DHX-comp_Pp_sup500-B-G2594-Map3	98	II	08-Helitron	21-Helitron	MT2006
DHX-comp_Pp_sup500-B-G2594-Map3	94.1	II	08-Helitron	21-Helitron	MT2006
DHX-comp_Pp_sup500-B-G2594-Map3	73.8	II	08-Helitron	21-Helitron	MT2006
DHX-comp_Pp_sup500-B-G2594-Map3	96.9	II	08-Helitron	21-Helitron	MT2006
DHX-comp_Pp_sup500-B-G2594-Map3	<50	II	08-Helitron	21-Helitron	MT2006
DHX-comp_Pp_sup500-B-G2594-Map3	82.7	II	08-Helitron	21-Helitron	MT2006
DHX-comp_Pp_sup500-B-G2594-Map3	88	II	08-Helitron	21-Helitron	MT2006
DHX-comp_Pp_sup500-B-G2594-Map3	<50	II	08-Helitron	21-Helitron	MT2006
DHX-comp_Pp_sup500-B-G2594-Map3	96.4	II	08-Helitron	21-Helitron	MT2006
DHX-comp_Pp_sup500-B-G2594-Map3	75.3	II	08-Helitron	21-Helitron	MT2006
DHX-comp_Pp_sup500-B-G2594-Map3	92.9	II	08-Helitron	21-Helitron	MT2006
DHX-comp_Pp_sup500-B-G2594-Map3	72.7	II	08-Helitron	21-Helitron	MT2006
DHX-comp_Pp_sup500-B-G2594-Map3	97.1	II	08-Helitron	21-Helitron	MT2006
DHX-comp_Pp_sup500-B-G2594-Map3	<50	II	08-Helitron	21-Helitron	MT2006
DHX-comp_Pp_sup500-B-G2594-Map3	75.7	II	08-Helitron	21-Helitron	MT2006
DHX-comp_Pp_sup500-B-G2594-Map3	98.4	II	08-Helitron	21-Helitron	MT2006
DHX-comp_Pp_sup500-B-G2594-Map3	93.3	II	08-Helitron	21-Helitron	MT2006
DHX-comp_Pp_sup500-B-G2594-Map3	90.7	II	08-Helitron	21-Helitron	MT2006
DHX-comp_Pp_sup500-B-G2594-Map3	<50	II	08-Helitron	21-Helitron	MT2006
DHX-comp_Pp_sup500-B-G2594-Map3	76.9	II	08-Helitron	21-Helitron	MT2006
DHX-comp_Pp_sup500-B-G2594-Map3	95.7	II	08-Helitron	21-Helitron	MT2006
DHX-comp_Pp_sup500-B-G2594-Map3	97.2	II	08-Helitron	21-Helitron	MT2006
DHX-comp_Pp_sup500-B-G2594-Map3	92.5	II	08-Helitron	21-Helitron	MT2006
DHX-comp_Pp_sup500-B-G2594-Map3	73.6	II	08-Helitron	21-Helitron	MT2006
DHX-comp_Pp_sup500-B-G2594-Map3	76.4	II	08-Helitron	21-Helitron	MT2006
DHX-comp_Pp_sup500-B-G2594-Map3	74.6	II	08-Helitron	21-Helitron	MT2006
DHX-comp_Pp_sup500-B-G2594-Map3	89.7	II	08-Helitron	21-Helitron	MT2006
DHX-comp_Pp_sup500-B-G2594-Map3	98.9	II	08-Helitron	21-Helitron	MT2006
DHX-comp_Pp_sup500-B-G2594-Map3	95.9	II	08-Helitron	21-Helitron	MT2006
DHX-comp_Pp_sup500-B-G2594-Map3	92.9	II	08-Helitron	21-Helitron	MT2006
DHX-comp_Pp_sup500-B-G2594-Map3	75.2	II	08-Helitron	21-Helitron	MT2006
DHX-comp_Pp_sup500-B-G2594-Map3	93	II	08-Helitron	21-Helitron	MT2006
DHX-comp_Pp_sup500-B-G2594-Map3	57.6	II	08-Helitron	21-Helitron	MT2006
DHX-comp_Pp_sup500-B-G2594-Map3	92.8	II	08-Helitron	21-Helitron	MT2006
DHX-comp_Pp_sup500-B-G2594-Map3	83.2	II	08-Helitron	21-Helitron	MT2006
DHX-comp_Pp_sup500-B-G2594-Map3	93.2	II	08-Helitron	21-Helitron	MT2006
DHX-comp_Pp_sup500-B-G2594-Map3	79.1	II	08-Helitron	21-Helitron	MT2006
DHX-comp_Pp_sup500-B-G2594-Map3	79.6	II	08-Helitron	21-Helitron	MT2006
DHX-comp_Pp_sup500-B-G2594-Map3	72.5	II	08-Helitron	21-Helitron	MT2006
DHX-comp_Pp_sup500-B-G2594-Map3	97.6	II	08-Helitron	21-Helitron	MT2006
DHX-comp_Pp_sup500-B-G2594-Map3	<50	II	08-Helitron	21-Helitron	MT2006
DHX-comp_Pp_sup500-B-G2594-Map3	97.4	II	08-Helitron	21-Helitron	MT2006
DHX-comp_Pp_sup500-B-G2594-Map3	83	II	08-Helitron	21-Helitron	MT2006
DHX-comp_Pp_sup500-B-G2594-Map3	59.2	II	08-Helitron	21-Helitron	MT2006
DHX-comp_Pp_sup500-B-G2594-Map3	93.1	II	08-Helitron	21-Helitron	MT2006
DHX-comp_Pp_sup500-B-G2594-Map3	94.8	II	08-Helitron	21-Helitron	MT2006
DHX-comp_Pp_sup500-B-G2594-Map3	65	II	08-Helitron	21-Helitron	MT2006
DHX-comp_Pp_sup500-B-G2594-Map3	<50	II	08-Helitron	21-Helitron	MT2006
DHX-comp_Pp_sup500-B-G2594-Map3	93.8	II	08-Helitron	21-Helitron	MT2006
DHX-comp_Pp_sup500-B-G2594-Map3	<50	II	08-Helitron	21-Helitron	MT2006
DHX-comp_Pp_sup500-B-G2594-Map3	91.6	II	08-Helitron	21-Helitron	MT2006
DHX-comp_Pp_sup500-B-G2594-Map3	98.6	II	08-Helitron	21-Helitron	MT2006
DHX-comp_Pp_sup500-B-G2594-Map3	82.7	II	08-Helitron	21-Helitron	MT2006
DHX-comp_Pp_sup500-B-G2594-Map3	71.1	II	08-Helitron	21-Helitron	MT2006
DHX-comp_Pp_sup500-B-G2594-Map3	72.7	II	08-Helitron	21-Helitron	MT2006
DHX-comp_Pp_sup500-B-G2594-Map3	96.8	II	08-Helitron	21-Helitron	MT2006
DHX-comp_Pp_sup500-B-G2594-Map3	78.5	II	08-Helitron	21-Helitron	MT2006
DHX-comp_Pp_sup500-B-G2594-Map3	98	II	08-Helitron	21-Helitron	MT2006
DHX-comp_Pp_sup500-B-G2594-Map3	98.9	II	08-Helitron	21-Helitron	MT2006
DHX-comp_Pp_sup500-B-G2594-Map3	75.3	II	08-Helitron	21-Helitron	MT2006
DHX-comp_Pp_sup500-B-G2594-Map3	96.6	II	08-Helitron	21-Helitron	MT2006
DHX-comp_Pp_sup500-B-G2594-Map3	94.1	II	08-Helitron	21-Helitron	MT2006
DHX-comp_Pp_sup500-B-G2594-Map3	<50	II	08-Helitron	21-Helitron	MT2006
DHX-comp_Pp_sup500-B-G2594-Map3	84.1	II	08-Helitron	21-Helitron	MT2006
DHX-comp_Pp_sup500-B-G2594-Map3	78.1	II	08-Helitron	21-Helitron	MT2006
DHX-comp_Pp_sup500-B-G2594-Map3	<50	II	08-Helitron	21-Helitron	MT2006
DHX-comp_Pp_sup500-B-G2594-Map3	90.4	II	08-Helitron	21-Helitron	MT2006
DHX-comp_Pp_sup500-B-G2594-Map3	92.9	II	08-Helitron	21-Helitron	MT2006
DHX-comp_Pp_sup500-B-G2594-Map3	87.8	II	08-Helitron	21-Helitron	MT2006
DHX-comp_Pp_sup500-B-G2594-Map3	<50	II	08-Helitron	21-Helitron	MT2006
[truncated: 661,132+ more rows]
