# Supplementary material for: Major proliferation of transposable elements shaped the genome of the soybean rust pathogen Phakopsora pachyrhizi
Source: Nat Commun. 2023 Apr 1;14:1835. doi: 10.1038/s41467-023-37551-4 (PMC10067951; doi:10.1038/s41467-023-37551-4)
Supplement: Supplementary file 6 — Source Data [file 41467_2023_37551_MOESM6_ESM.zip › source_data/Source_data_Figure3d.xlsx]

## Sheet: Figure 3d
Figure 3d
Isolate K8108				Isolate UFV02
Type	Condition	Average expression*		Type	Condition	Average expression*
Effectors	Spore	1.64334		Effectors	Spore	1.66809
Effectors	GermTube	1.623		Effectors	GermTube	1.72429
Effectors	AppOut	1.94386		Effectors	12h	2.44678
Effectors	AppOn	2.14736		Effectors	24h	2.54826
Effectors	10h	2.6478		Effectors	36h	2.51538
Effectors	24h	2.68918		Effectors	72h	2.69683
Effectors	72h	2.64795		Effectors	168h	2.61216
Effectors	196h	2.77078		TEs	Spore	1.62423
Most stable genes	Spore	1.80307		TEs	GermTube	1.67596
Most stable genes	GermTube	1.85383		TEs	12h	2.69335
Most stable genes	AppOut	1.74881		TEs	24h	3.00042
Most stable genes	AppOn	1.75113		TEs	36h	2.90424
Most stable genes	10h	1.68633		TEs	72h	2.51017
Most stable genes	24h	1.84375		TEs	168h	1.65714
Most stable genes	72h	1.70664		MostStable	Spore	1.88342
Most stable genes	196h	1.75489		MostStable	GermTube	1.95124
TEs	Spore	1.61819		MostStable	12h	1.79711
TEs	GermTube	1.70681		MostStable	24h	1.94228
TEs	AppOut	1.70261		MostStable	36h	1.92225
TEs	AppOn	1.73172		MostStable	72h	1.88093
TEs	10h	3.30576		MostStable	168h	1.93354
TEs	24h	3.38502
TEs	72h	2.89994
TEs	196h	2.11136
* 3 biological replicates in transcriptome analysis
