# Supplementary material for: Major proliferation of transposable elements shaped the genome of the soybean rust pathogen Phakopsora pachyrhizi
Source: Nat Commun. 2023 Apr 1;14:1835. doi: 10.1038/s41467-023-37551-4 (PMC10067951; doi:10.1038/s41467-023-37551-4)
Supplement: Supplementary file 6 — Source Data [file 41467_2023_37551_MOESM6_ESM.zip › source_data/Source_data_Suppl_Fig_2_K8108.xlsx]

## Sheet: FigureS2_K8108
Supplementary Fig 2	K8108 source data
Strain	TE copy	Indentity_to_consensus
K8108	ms1_tig00032309_DMX-incomp_PpK8108-B-G18356-Map3	92.1
K8108	ms10_tig00032309_DTX-comp_PpK8108-B-R10375-Map5_reversed	95.6
K8108	ms100_tig00032309_RLX-incomp_PpK8108-B-G16938-Map20	<50
K8108	ms10000_tig00000781_DTX-incomp_PpK8108-B-R2122-Map13	78.7
K8108	ms100000_tig00002050_RLX-incomp_PpK8108-B-R70-Map20_reversed	88.9
K8108	ms100001_tig00002050_DHX-comp_PpK8108-B-G15524-Map5_reversed	<50
K8108	ms100002_tig00002050_DHX-comp_PpK8108-B-G807-Map20_reversed	83.1
K8108	ms100003_tig00002050_DHX-comp_PpK8108-B-R2599-Map20_reversed	<50
K8108	ms100004_tig00002050_DTX-incomp_PpK8108-B-G12391-Map6	91.4
K8108	ms100005_tig00002050_DTX-incomp_PpK8108-B-G3324-Map16	73.8
K8108	ms100006_tig00002050_DTX-incomp_PpK8108-B-G3324-Map16	73.8
K8108	ms100007_tig00002050_DTX-incomp_PpK8108-B-R1798-Map20	75.8
K8108	ms100008_tig00002050_DTX-incomp_PpK8108-B-R2040-Map11	77.4
K8108	ms100009_tig00002050_DTX-incomp_PpK8108-B-R3331-Map20	<50
K8108	ms10001_tig00000781_DTX-incomp_PpK8108-B-R3706-Map6	96.6
K8108	ms100010_tig00002050_noCat-DTX-like_PpK8108-B-R724-Map15	67.3
K8108	ms100011_tig00002050_noCat-DTX-like_PpK8108-B-R724-Map15	79.9
K8108	ms100012_tig00002050_noCat-RLX-like_PpK8108-B-G11035-Map20	95
K8108	ms100013_tig00002050_noCat_PpK8108-B-R1603-Map20	70.5
K8108	ms100014_tig00002050_DTX-incomp_PpK8108-B-R487-Map20	87.5
K8108	ms100015_tig00002050_noCat-RLX-like_PpK8108-B-G1964-Map18	88
K8108	ms100016_tig00002050_DXX-MITE_PpK8108-B-R898-Map16	96.3
K8108	ms100017_tig00002050_DXX_PpK8108-B-R3009-Map7	90
K8108	ms100018_tig00002050_noCat-DTX-like_PpK8108-B-R351-Map12	77.7
K8108	ms100019_tig00002050_RXX-TRIM_PpK8108-B-G22270-Map3	92.5
K8108	ms10002_tig00000781_DTX-incomp_PpK8108-B-R4494-Map20	98.2
K8108	ms100020_tig00002050_RXX-TRIM_PpK8108-B-G22270-Map3	92.5
K8108	ms100021_tig00002050_RXX-TRIM_PpK8108-B-G22270-Map3	92.5
K8108	ms100022_tig00002050_RXX-TRIM_PpK8108-B-G5376-Map3	78.4
K8108	ms100023_tig00002050_DTX-incomp_PpK8108-B-G7853-Map3	79.8
K8108	ms100024_tig00031301_DMX-incomp_PpK8108-B-R3990-Map9	81.8
K8108	ms100025_tig00031301_DMX-incomp_PpK8108-B-R3990-Map9	<50
K8108	ms100026_tig00031301_DTX-incomp_PpK8108-B-G2178-Map20_reversed	96.8
K8108	ms100027_tig00031301_noCat-DTX-like_PpK8108-B-P149.8-Map15	97.2
K8108	ms100028_tig00031301_noCat-RIX-like_PpK8108-B-G5688-Map20	<50
K8108	ms100029_tig00031301_noCat-RLX-like_PpK8108-B-G1597-Map20	87.5
K8108	ms10003_tig00000781_DTX-incomp_PpK8108-B-R4494-Map20	97.3
K8108	ms100031_tig00031301_noCat-RLX-like_PpK8108-B-G4082-Map20	77.9
K8108	ms100032_tig00031301_noCat-RLX-like_PpK8108-B-G8609-Map15	95.5
K8108	ms100033_tig00031301_noCat-RLX-like_PpK8108-B-R3040-Map15	74.3
K8108	ms100034_tig00031301_noCat-RLX-like_PpK8108-B-R4195-Map12	80.7
K8108	ms100035_tig00031301_noCat-RLX-like_PpK8108-B-R4195-Map12	96.1
K8108	ms100036_tig00031301_noCat-RXX-LARD-like_PpK8108-B-R2705-Map18	98.4
K8108	ms100037_tig00031301_RIX-incomp_PpK8108-B-G12547-Map4	81.9
K8108	ms100038_tig00031301_RIX-incomp_PpK8108-B-G26577-Map15	92.9
K8108	ms100039_tig00031301_RLX-incomp_PpK8108-B-G17357-Map3	66.9
K8108	ms100040_tig00031301_RLX-incomp_PpK8108-B-G18169-Map3	73.1
K8108	ms100041_tig00031301_RLX-incomp_PpK8108-B-G18326-Map3_reversed	<50
K8108	ms100042_tig00031301_RLX-incomp_PpK8108-B-G18326-Map3_reversed	<50
K8108	ms100043_tig00031301_RLX-incomp_PpK8108-B-G18345-Map11	80
K8108	ms100044_tig00031301_RLX-incomp_PpK8108-B-R1178-Map8	75.2
K8108	ms100045_tig00031301_RLX-incomp_PpK8108-B-R4990-Map6	91.5
K8108	ms100046_tig00031301_DTX-incomp_PpK8108-B-P97.281-Map20	98.1
K8108	ms100047_tig00031301_DTX-incomp_PpK8108-B-R3471-Map20	92.3
K8108	ms100049_tig00031301_noCat-DHX-like_PpK8108-B-R635-Map13	87.5
K8108	ms100050_tig00031301_noCat-DHX-like_PpK8108-B-R635-Map13	<50
K8108	ms100051_tig00031301_RLX-comp_PpK8108-B-G17979-Map14_reversed	96
K8108	ms100052_tig00031301_RLX-comp_PpK8108-B-G3494-Map3	97
K8108	ms100053_tig00031301_RLX-incomp_PpK8108-B-G17092-Map3_reversed	<50
K8108	ms100054_tig00031301_RLX-incomp_PpK8108-B-G17523-Map13	97.6
K8108	ms100055_tig00031301_RLX-incomp_PpK8108-B-G17523-Map13	95.1
K8108	ms100057_tig00031301_RLX-incomp_PpK8108-B-G2779-Map5	89.7
K8108	ms100058_tig00031301_RLX-incomp_PpK8108-B-G2779-Map5	<50
K8108	ms100059_tig00031301_RLX-incomp_PpK8108-B-G3244-Map4_reversed	<50
K8108	ms10006_tig00000781_noCat-DTX-like_PpK8108-B-R4090-Map13	92
K8108	ms100060_tig00031301_RLX-incomp_PpK8108-B-R5515-Map6	70.2
K8108	ms100061_tig00031301_RIX-incomp_PpK8108-B-G8540-Map3	92.2
K8108	ms100062_tig00031301_RIX-incomp_PpK8108-B-G8540-Map3	86.3
K8108	ms100063_tig00031301_RLX-incomp_PpK8108-B-G2097-Map3	97.6
K8108	ms100064_tig00031301_RLX-incomp_PpK8108-B-G2097-Map3	91.2
K8108	ms100065_tig00031301_RXX-TRIM_PpK8108-B-G22270-Map3	96.9
K8108	ms100066_tig00031301_RXX-TRIM_PpK8108-B-G22270-Map3	92.2
K8108	ms100067_tig00031301_RXX-TRIM_PpK8108-B-G22270-Map3	92.2
K8108	ms100068_tig00031301_DTX-incomp_PpK8108-B-P194.217-Map20	97.5
K8108	ms100069_tig00019952_DMX-incomp_PpK8108-B-R217-Map20	82.4
K8108	ms10007_tig00000781_noCat-DTX-like_PpK8108-B-R4090-Map13	<50
K8108	ms100070_tig00019952_DTX-incomp_PpK8108-B-G10003-Map3	77.3
K8108	ms100071_tig00019952_DTX-incomp_PpK8108-B-G2648-Map20	76.1
K8108	ms100072_tig00019952_noCat-RLX-like_PpK8108-B-G15826-Map12	81.9
K8108	ms100073_tig00019952_noCat-RXX-LARD-like_PpK8108-B-G14938-Map13	87.5
K8108	ms100074_tig00019952_noCat-RXX-LARD-like_PpK8108-B-G14938-Map13	84.7
K8108	ms100075_tig00019952_noCat-RXX-LARD-like_PpK8108-B-G14938-Map13	84.7
K8108	ms100076_tig00019952_RLX-incomp_PpK8108-B-G15266-Map3	75.3
K8108	ms100077_tig00019952_RLX-incomp_PpK8108-B-G18136-Map3_reversed	<50
K8108	ms100079_tig00019952_RLX-incomp_PpK8108-B-G18136-Map3_reversed	98.2
K8108	ms10008_tig00000781_noCat-DXX-MITE-like_PpK8108-B-R285-Map12	91.2
K8108	ms100080_tig00019952_RLX-incomp_PpK8108-B-G18136-Map3_reversed	98.2
K8108	ms100081_tig00019952_RLX-incomp_PpK8108-B-G18355-Map7_reversed	<50
K8108	ms100082_tig00019952_RLX-incomp_PpK8108-B-G18365-Map3	<50
K8108	ms100084_tig00019952_RLX-incomp_PpK8108-B-G18367-Map5_reversed	<50
K8108	ms100085_tig00019952_RLX-incomp_PpK8108-B-G4403-Map18	83.6
K8108	ms100086_tig00019952_RLX-incomp_PpK8108-B-G4463-Map3	<50
K8108	ms100087_tig00019952_RLX-incomp_PpK8108-B-G4475-Map4_reversed	97.1
K8108	ms100088_tig00019952_RLX-incomp_PpK8108-B-G4475-Map4_reversed	98
K8108	ms100089_tig00019952_RLX-incomp_PpK8108-B-G4984-Map4_reversed	98.6
K8108	ms10009_tig00000781_noCat-RLX-like_PpK8108-B-G650-Map12	94
K8108	ms100090_tig00019952_RLX-incomp_PpK8108-B-G4984-Map4_reversed	69.1
K8108	ms100091_tig00019952_RLX-incomp_PpK8108-B-G4984-Map4_reversed	<50
K8108	ms100092_tig00019952_RLX-incomp_PpK8108-B-G4984-Map4_reversed	61
K8108	ms100093_tig00019952_RLX-incomp_PpK8108-B-G4984-Map4_reversed	<50
K8108	ms100094_tig00019952_RXX-LARD_PpK8108-B-G17861-Map4	<50
K8108	ms100095_tig00019952_RXX-LARD_PpK8108-B-G17861-Map4	81.3
K8108	ms100097_tig00019952_DTX-incomp_PpK8108-B-G18382-Map3	97.3
K8108	ms100098_tig00019952_DTX-incomp_PpK8108-B-R1295-Map20	90
K8108	ms100099_tig00019952_DTX-incomp_PpK8108-B-R1295-Map20	98.4
K8108	ms10010_tig00000781_noCat_PpK8108-B-R1489-Map12	97.2
K8108	ms100100_tig00019952_DTX-incomp_PpK8108-B-R1295-Map20	96.4
K8108	ms100101_tig00019952_RLX-incomp_PpK8108-B-G12192-Map4_reversed	83.7
K8108	ms100102_tig00019952_RLX-incomp_PpK8108-B-G15775-Map3	78.5
K8108	ms100103_tig00019952_RLX-incomp_PpK8108-B-G15775-Map3	86.6
K8108	ms100104_tig00019952_RLX-incomp_PpK8108-B-R7983-Map12_reversed	66.5
K8108	ms100105_tig00019952_RLX-comp_PpK8108-B-R8964-Map3_reversed	93.7
K8108	ms100106_tig00019952_RLX-incomp_PpK8108-B-G17457-Map6	91.5
K8108	ms100107_tig00019952_DXX-MITE_PpK8108-B-R4397-Map4	87.8
K8108	ms100108_tig00019952_noCat-DTX-like_PpK8108-B-G4226-Map20	83
K8108	ms100109_tig00031705_DTX-incomp_PpK8108-B-G17299-Map4	94.2
K8108	ms100110_tig00031705_DTX-incomp_PpK8108-B-G17299-Map4	92.8
K8108	ms100111_tig00031705_DTX-incomp_PpK8108-B-G2000-Map4	<50
K8108	ms100112_tig00031705_DTX-incomp_PpK8108-B-G2008-Map9_reversed	96.2
K8108	ms100113_tig00031705_DTX-incomp_PpK8108-B-R1611-Map18	79.3
K8108	ms100114_tig00031705_DTX-incomp_PpK8108-B-R2263-Map15_reversed	74.8
K8108	ms100115_tig00031705_noCat-DTX-like_PpK8108-B-G1516-Map20	66.6
K8108	ms100116_tig00031705_noCat-RIX-like_PpK8108-B-G181-Map20	90.2
K8108	ms100117_tig00031705_noCat-RLX-like_PpK8108-B-P31.276-Map20	91.9
K8108	ms100118_tig00031705_noCat-RLX-like_PpK8108-B-P31.276-Map20	94.2
K8108	ms10012_tig00000781_RIX-incomp_PpK8108-B-G12547-Map4	82.1
K8108	ms100120_tig00031705_RLX-comp_PpK8108-B-G15115-Map8_reversed	90.5
K8108	ms100121_tig00031705_RLX-comp_PpK8108-B-G17242-Map8_reversed	94
K8108	ms100122_tig00031705_RLX-incomp_PpK8108-B-G17915-Map11	94.9
K8108	ms100123_tig00031705_RLX-incomp_PpK8108-B-G17915-Map11	74.2
K8108	ms100124_tig00031705_RLX-incomp_PpK8108-B-G17915-Map11	95.3
K8108	ms100125_tig00031705_RLX-incomp_PpK8108-B-G23709-Map4_reversed	95.9
K8108	ms100126_tig00031705_RLX-incomp_PpK8108-B-G303-Map20_reversed	94.8
K8108	ms100127_tig00031705_RLX-incomp_PpK8108-B-R1274-Map6	74.9
K8108	ms100128_tig00031705_DTX-incomp_PpK8108-B-G17441-Map5_reversed	90
K8108	ms100129_tig00031705_DTX-incomp_PpK8108-B-G18354-Map7_reversed	<50
K8108	ms10013_tig00000781_RIX-incomp_PpK8108-B-G22909-Map4	90.1
K8108	ms100130_tig00031705_DTX-incomp_PpK8108-B-G18354-Map7_reversed	79.5
K8108	ms100131_tig00031705_DTX-incomp_PpK8108-B-G18354-Map7_reversed	<50
K8108	ms100133_tig00031705_RLX-comp_PpK8108-B-R742-Map15	96.6
K8108	ms100134_tig00031705_RLX-incomp_PpK8108-B-G17391-Map3_reversed	91.6
K8108	ms100135_tig00031705_DTX-incomp_PpK8108-B-G15865-Map20	86.9
K8108	ms100136_tig00031705_DTX-incomp_PpK8108-B-G15865-Map20	92.9
K8108	ms100137_tig00031705_DMX-incomp_PpK8108-B-G18269-Map3	81.1
K8108	ms100138_tig00031705_RIX-comp_PpK8108-B-P29.8-Map3_reversed	91.4
K8108	ms100139_tig00031705_noCat_PpK8108-B-P323.202-Map20	<50
K8108	ms10014_tig00000781_RLX-comp_PpK8108-B-G18153-Map3_reversed	93.6
K8108	ms100140_tig00031705_RLX-incomp_PpK8108-B-G10059-Map3	94.5
K8108	ms100141_tig00006726_DTX-comp_PpK8108-B-G16965-Map4_reversed	81.4
K8108	ms100142_tig00006726_DTX-comp_PpK8108-B-G5146-Map9_reversed	73.2
K8108	ms100143_tig00006726_DTX-comp_PpK8108-B-G5185-Map6	93.1
K8108	ms100144_tig00006726_DTX-incomp_PpK8108-B-G17301-Map8	68.5
K8108	ms100145_tig00006726_DTX-incomp_PpK8108-B-G2296-Map20	80.1
K8108	ms100146_tig00006726_DTX-incomp_PpK8108-B-G2296-Map20	<50
K8108	ms100147_tig00006726_DTX-incomp_PpK8108-B-G2296-Map20	80.8
K8108	ms100148_tig00006726_DTX-incomp_PpK8108-B-G2648-Map20	79.8
K8108	ms100149_tig00006726_DTX-incomp_PpK8108-B-G3841-Map20_reversed	70.3
K8108	ms10015_tig00000781_RLX-comp_PpK8108-B-G4406-Map4_reversed	<50
K8108	ms100150_tig00006726_DTX-incomp_PpK8108-B-G404-Map5	92.4
K8108	ms100151_tig00006726_DTX-incomp_PpK8108-B-G4341-Map20	71
K8108	ms100152_tig00006726_DTX-incomp_PpK8108-B-G5165-Map20_reversed	72.7
K8108	ms100153_tig00006726_DTX-incomp_PpK8108-B-G7553-Map3	88.4
K8108	ms100154_tig00006726_DTX-incomp_PpK8108-B-P539.8-Map3	78.6
K8108	ms100155_tig00006726_DTX-incomp_PpK8108-B-R1940-Map5	97.6
K8108	ms100156_tig00006726_DTX-incomp_PpK8108-B-R220-Map20	77.5
K8108	ms100157_tig00006726_DTX-incomp_PpK8108-B-R220-Map20	71.8
K8108	ms100158_tig00006726_DTX-incomp_PpK8108-B-R2929-Map3	76.3
K8108	ms10016_tig00000781_RLX-incomp_PpK8108-B-G12896-Map7	94.6
K8108	ms100160_tig00006726_noCat-RLX-like_PpK8108-B-G12940-Map20	83.6
K8108	ms100161_tig00006726_noCat-RLX-like_PpK8108-B-G12940-Map20	83.7
K8108	ms100162_tig00006726_RLX-comp_PpK8108-B-G17486-Map9_reversed	81.8
K8108	ms100163_tig00006726_RLX-comp_PpK8108-B-G17486-Map9_reversed	68
K8108	ms100164_tig00006726_RLX-comp_PpK8108-B-G18212-Map3_reversed	95.4
K8108	ms100165_tig00006726_RLX-comp_PpK8108-B-G5014-Map3_reversed	69.2
K8108	ms100166_tig00006726_RLX-incomp_PpK8108-B-G16956-Map20	86.9
K8108	ms100167_tig00006726_RLX-incomp_PpK8108-B-G16991-Map20_reversed	<50
K8108	ms100168_tig00006726_RLX-incomp_PpK8108-B-G16991-Map20_reversed	84.7
K8108	ms100169_tig00006726_RLX-incomp_PpK8108-B-G3798-Map5	71.2
K8108	ms10017_tig00000781_RLX-incomp_PpK8108-B-G12896-Map7	96
K8108	ms100170_tig00006726_RLX-incomp_PpK8108-B-G5068-Map3	97.5
K8108	ms100171_tig00006726_RLX-incomp_PpK8108-B-P99.24-Map10_reversed	78.6
K8108	ms100172_tig00006726_RLX-incomp_PpK8108-B-R11802-Map3_reversed	68
K8108	ms100173_tig00006726_DTX-incomp_PpK8108-B-G9822-Map6	90.7
K8108	ms100176_tig00006726_DTX-incomp_PpK8108-B-R1701-Map20	86.3
K8108	ms100177_tig00006726_DTX-incomp_PpK8108-B-R3331-Map20	77.5
K8108	ms100178_tig00006726_noCat-DTX-like_PpK8108-B-R1255-Map13	<50
K8108	ms100179_tig00006726_RLX-incomp_PpK8108-B-G16899-Map3_reversed	93.1
K8108	ms10018_tig00000781_RLX-incomp_PpK8108-B-G15285-Map4	88.4
K8108	ms100180_tig00006726_DTX-incomp_PpK8108-B-G1933-Map10	88.9
K8108	ms100181_tig00006726_DTX-incomp_PpK8108-B-R6798-Map9	75.9
K8108	ms100182_tig00006726_noCat-DTX-like_PpK8108-B-G2561-Map20	<50
K8108	ms100183_tig00006726_noCat-RLX-like_PpK8108-B-G4534-Map20	<50
K8108	ms100184_tig00006726_DMX-incomp_PpK8108-B-R2367-Map9	77.7
K8108	ms100185_tig00006726_DTX-incomp_PpK8108-B-G16555-Map5	98
K8108	ms100186_tig00006726_RLX-incomp_PpK8108-B-R1676-Map11	81.2
K8108	ms100187_tig00006726_DTX-incomp_PpK8108-B-G10099-Map19	84.4
K8108	ms100188_tig00006726_DTX-incomp_PpK8108-B-R2391-Map9	78.1
K8108	ms100189_tig00006726_DTX-incomp_PpK8108-B-R5026-Map13_reversed	<50
K8108	ms10019_tig00000781_RLX-incomp_PpK8108-B-G15655-Map3	95
K8108	ms100190_tig00006726_RLX-incomp_PpK8108-B-G10979-Map4	97.2
K8108	ms100191_tig00006726_RLX-incomp_PpK8108-B-R1785-Map3_reversed	90.6
K8108	ms100192_tig00000048_DMX-incomp_PpK8108-B-G18287-Map19	85.7
K8108	ms100193_tig00000048_DMX-incomp_PpK8108-B-G4768-Map13	73.7
K8108	ms100196_tig00000048_DTX-incomp_PpK8108-B-G13933-Map3	68.3
K8108	ms100198_tig00000048_DTX-incomp_PpK8108-B-G3809-Map4_reversed	<50
K8108	ms100199_tig00000048_DTX-incomp_PpK8108-B-G3809-Map4_reversed	<50
K8108	ms1002_tig00032132_DHX-comp_PpK8108-B-G15524-Map5_reversed	91.1
K8108	ms10020_tig00000781_RLX-incomp_PpK8108-B-G16277-Map3	97.4
K8108	ms100200_tig00000048_DTX-incomp_PpK8108-B-G3809-Map4_reversed	81.5
K8108	ms100201_tig00000048_DTX-incomp_PpK8108-B-G9556-Map4	83.8
K8108	ms100202_tig00000048_DTX-incomp_PpK8108-B-R10636-Map5	<50
K8108	ms100203_tig00000048_noCat-RXX-like_PpK8108-B-G1456-Map13	<50
K8108	ms100204_tig00000048_noCat-RXX-like_PpK8108-B-G1456-Map13	97.2
K8108	ms100205_tig00000048_RLX-comp_PpK8108-B-G17780-Map5_reversed	73.3
K8108	ms100206_tig00000048_RLX-incomp_PpK8108-B-G15020-Map4	94.2
K8108	ms100207_tig00000048_RLX-incomp_PpK8108-B-G15020-Map4	93.7
K8108	ms100208_tig00000048_RLX-incomp_PpK8108-B-G17414-Map3_reversed	96.2
K8108	ms100209_tig00000048_RLX-incomp_PpK8108-B-G18300-Map6	83.3
K8108	ms10021_tig00000781_RLX-incomp_PpK8108-B-G16277-Map3	94.5
K8108	ms100210_tig00000048_DHX-incomp_PpK8108-B-R3357-Map12	69.5
K8108	ms100211_tig00000048_DTX-incomp_PpK8108-B-G16767-Map3	86.3
K8108	ms100212_tig00000048_DTX-incomp_PpK8108-B-G4372-Map20_reversed	98
K8108	ms100213_tig00000048_DTX-incomp_PpK8108-B-P97.281-Map20	87.2
K8108	ms100215_tig00000048_DTX-incomp_PpK8108-B-R1295-Map20	97.1
K8108	ms100216_tig00000048_DTX-incomp_PpK8108-B-R1295-Map20	93.9
K8108	ms100217_tig00000048_DTX-incomp_PpK8108-B-R1295-Map20	91.4
K8108	ms100218_tig00000048_DTX-incomp_PpK8108-B-R1295-Map20	<50
K8108	ms10022_tig00000781_RLX-incomp_PpK8108-B-G16419-Map3_reversed	96.6
K8108	ms100220_tig00000048_noCat-DTX-like_PpK8108-B-R724-Map15	71.1
K8108	ms100221_tig00000048_noCat-DTX-like_PpK8108-B-R724-Map15	94.9
K8108	ms100222_tig00000048_RLX-comp_PpK8108-B-G17431-Map5	93.5
K8108	ms100223_tig00000048_RLX-incomp_PpK8108-B-G4028-Map3_reversed	95.1
K8108	ms100224_tig00000048_RLX-incomp_PpK8108-B-G16694-Map6	96.2
K8108	ms100225_tig00000048_DTX-incomp_PpK8108-B-G8303-Map5	88.9
K8108	ms100227_tig00000048_noCat-DTX-like_PpK8108-B-G4226-Map20	91.5
K8108	ms100228_tig00000048_noCat-DTX-like_PpK8108-B-G4226-Map20	98.5
K8108	ms100229_tig00000048_DTX-comp_PpK8108-B-R465-Map20_reversed	<50
K8108	ms10023_tig00000781_RLX-incomp_PpK8108-B-G16885-Map6_reversed	<50
K8108	ms100231_tig00000048_DTX-incomp_PpK8108-B-R2076-Map4	94.4
K8108	ms100232_tig00000048_DTX-incomp_PpK8108-B-G14219-Map11	97.8
K8108	ms100233_tig00000048_DTX-incomp_PpK8108-B-R1945-Map19_reversed	74
K8108	ms100234_tig00000048_noCat-DTX-like_PpK8108-B-P109.86-Map12	88
K8108	ms100235_tig00000048_noCat-RLX-like_PpK8108-B-R827-Map12	80.2
K8108	ms100236_tig00000048_noCat-RSX-like_PpK8108-B-P196.247-Map20	92
K8108	ms100237_tig00000048_noCat-RXX-TRIM-like_PpK8108-B-P98.280-Map19	98.8
K8108	ms100238_tig00000048_RLX-incomp_PpK8108-B-G16333-Map3_reversed	71.8
K8108	ms100239_tig00012833_DMX-incomp_PpK8108-B-R1571-Map20	89.8
K8108	ms10024_tig00000781_RLX-incomp_PpK8108-B-G17075-Map4_reversed	94.4
K8108	ms100240_tig00012833_DTX-incomp_PpK8108-B-G16957-Map3	81.2
K8108	ms100241_tig00012833_DTX-incomp_PpK8108-B-G17883-Map19	96.5
K8108	ms100242_tig00012833_DTX-incomp_PpK8108-B-G9779-Map3	89.4
K8108	ms100243_tig00012833_DTX-incomp_PpK8108-B-R11696-Map13	96.3
K8108	ms100244_tig00012833_noCat-DTX-like_PpK8108-B-R2424-Map11	92.8
K8108	ms100245_tig00012833_noCat-RLX-like_PpK8108-B-G7779-Map20	92.2
K8108	ms100246_tig00012833_noCat-RLX-like_PpK8108-B-G9817-Map20	90.2
K8108	ms100247_tig00012833_RLX-comp_PpK8108-B-G17577-Map3	<50
K8108	ms100248_tig00012833_RLX-incomp_PpK8108-B-G14057-Map5	87
K8108	ms100249_tig00012833_RLX-incomp_PpK8108-B-G15499-Map3	88.3
K8108	ms10025_tig00000781_RLX-incomp_PpK8108-B-G17599-Map3_reversed	94
K8108	ms100250_tig00012833_RLX-incomp_PpK8108-B-G17022-Map3_reversed	94.1
K8108	ms100251_tig00012833_RLX-incomp_PpK8108-B-G17022-Map3_reversed	94.1
K8108	ms100252_tig00012833_RLX-incomp_PpK8108-B-G17155-Map5	98.8
K8108	ms100253_tig00012833_RLX-incomp_PpK8108-B-G18083-Map5	<50
K8108	ms100254_tig00012833_RLX-incomp_PpK8108-B-G18083-Map5	89.7
K8108	ms100255_tig00012833_RLX-incomp_PpK8108-B-G18296-Map3	97.9
K8108	ms100256_tig00012833_RLX-incomp_PpK8108-B-G3619-Map4_reversed	97
K8108	ms100257_tig00012833_RLX-incomp_PpK8108-B-G3619-Map4_reversed	64.5
K8108	ms100258_tig00012833_RLX-incomp_PpK8108-B-G4403-Map18	93.7
K8108	ms100259_tig00012833_RLX-incomp_PpK8108-B-G4403-Map18	93.7
K8108	ms10026_tig00000781_RLX-incomp_PpK8108-B-G17857-Map3_reversed	95.2
K8108	ms100260_tig00012833_RLX-incomp_PpK8108-B-G4403-Map18	93.7
K8108	ms100261_tig00012833_RLX-incomp_PpK8108-B-R14007-Map3	75.5
K8108	ms100262_tig00012833_DTX-incomp_PpK8108-B-R5728-Map7	72.7
K8108	ms100263_tig00012833_RLX-comp_PpK8108-B-G3052-Map3_reversed	94
K8108	ms100264_tig00012833_RLX-incomp_PpK8108-B-G17075-Map4_reversed	77.2
K8108	ms100265_tig00012833_RLX-incomp_PpK8108-B-G17075-Map4_reversed	95.6
K8108	ms100266_tig00012833_RLX-incomp_PpK8108-B-R2547-Map16_reversed	92.6
K8108	ms100267_tig00012833_RLX-incomp_PpK8108-B-R2547-Map16_reversed	95.2
K8108	ms100269_tig00012833_DXX_PpK8108-B-G10986-Map3	<50
K8108	ms10027_tig00000781_RLX-incomp_PpK8108-B-G17857-Map3_reversed	87.1
K8108	ms100270_tig00012833_DXX-MITE_PpK8108-B-R10969-Map4	98.5
K8108	ms100271_tig00012833_DXX-MITE_PpK8108-B-R10969-Map4	<50
K8108	ms100272_tig00012833_DTX-incomp_PpK8108-B-G17506-Map6	76.6
K8108	ms100273_tig00012833_RLX-incomp_PpK8108-B-R583-Map20_reversed	94.8
K8108	ms100274_tig00012833_RLX-incomp_PpK8108-B-R583-Map20_reversed	81.1
K8108	ms100276_tig00011948_DTX-comp_PpK8108-B-R4816-Map9	95.9
K8108	ms100277_tig00011948_DTX-incomp_PpK8108-B-G15966-Map20	86.6
K8108	ms100278_tig00011948_DTX-incomp_PpK8108-B-G17120-Map9	89.9
K8108	ms100279_tig00011948_DTX-incomp_PpK8108-B-G2008-Map9_reversed	82.8
K8108	ms10028_tig00000781_RLX-incomp_PpK8108-B-G17948-Map6	<50
K8108	ms100280_tig00011948_DTX-incomp_PpK8108-B-G2008-Map9_reversed	86.7
K8108	ms100281_tig00011948_DTX-incomp_PpK8108-B-G309-Map20_reversed	93.2
K8108	ms100282_tig00011948_DTX-incomp_PpK8108-B-G312-Map3	89.8
K8108	ms100283_tig00011948_DXX-MITE_PpK8108-B-G10449-Map20	84
K8108	ms100285_tig00011948_DXX-MITE_PpK8108-B-G2789-Map5	68.4
K8108	ms100286_tig00011948_DXX-MITE_PpK8108-B-G2789-Map5	<50
K8108	ms100287_tig00011948_noCat-DTX-like_PpK8108-B-G16107-Map20	69.1
K8108	ms100288_tig00011948_noCat-RIX-like_PpK8108-B-G1213-Map20	94.2
K8108	ms100289_tig00011948_noCat-RLX-like_PpK8108-B-G12940-Map20	86.8
K8108	ms10029_tig00000781_RLX-incomp_PpK8108-B-G18169-Map3	<50
K8108	ms100290_tig00011948_noCat-RLX-like_PpK8108-B-G12940-Map20	91.7
K8108	ms100291_tig00011948_noCat-RLX-like_PpK8108-B-G15826-Map12	72.7
K8108	ms100292_tig00011948_noCat-RLX-like_PpK8108-B-G4082-Map20	<50
K8108	ms100293_tig00011948_noCat-RLX-like_PpK8108-B-R2084-Map20	73
K8108	ms100294_tig00011948_noCat_PpK8108-B-R1172-Map20	94.7
K8108	ms100295_tig00011948_noCat_PpK8108-B-R1172-Map20	87.9
K8108	ms100296_tig00011948_RIX-incomp_PpK8108-B-R12054-Map3	<50
K8108	ms100297_tig00011948_RLX-comp_PpK8108-B-G1511-Map20	98.2
K8108	ms100298_tig00011948_RLX-comp_PpK8108-B-G15115-Map8_reversed	97.2
K8108	ms100299_tig00011948_RLX-comp_PpK8108-B-G17780-Map5_reversed	73.1
K8108	ms1003_tig00032132_DMX-incomp_PpK8108-B-R1627-Map15	84.4
K8108	ms10030_tig00000781_RLX-incomp_PpK8108-B-G18210-Map4	<50
K8108	ms100300_tig00011948_RLX-incomp_PpK8108-B-G15020-Map4	93.5
K8108	ms100301_tig00011948_RLX-incomp_PpK8108-B-G16422-Map3_reversed	77.9
K8108	ms100302_tig00011948_RLX-incomp_PpK8108-B-G17739-Map8	98.7
K8108	ms100303_tig00011948_RLX-incomp_PpK8108-B-G18182-Map3	81.9
K8108	ms100304_tig00011948_RLX-incomp_PpK8108-B-G4750-Map4_reversed	95.9
K8108	ms100305_tig00011948_RLX-incomp_PpK8108-B-P629.8-Map5_reversed	93
K8108	ms100306_tig00011948_RLX-incomp_PpK8108-B-R1029-Map17	81.7
K8108	ms100307_tig00011948_RLX-incomp_PpK8108-B-R168-Map20_reversed	93.7
K8108	ms100308_tig00011948_RLX-incomp_PpK8108-B-R168-Map20_reversed	95.9
K8108	ms100309_tig00011948_RLX-incomp_PpK8108-B-R470-Map6	82.5
K8108	ms10031_tig00000781_RLX-incomp_PpK8108-B-G2643-Map3_reversed	94
K8108	ms100310_tig00011948_noCat-RLX-like_PpK8108-B-G11035-Map20	<50
K8108	ms100311_tig00011948_noCat-RLX-like_PpK8108-B-G11035-Map20	81.7
K8108	ms100312_tig00011948_RLX-incomp_PpK8108-B-G16838-Map3_reversed	90.3
K8108	ms100313_tig00011948_DTX-incomp_PpK8108-B-G3166-Map3	87.8
K8108	ms100314_tig00011948_noCat-RLX-like_PpK8108-B-P124.8-Map20	92.2
K8108	ms100315_tig00011948_noCat-RLX-like_PpK8108-B-P124.8-Map20	88
K8108	ms100316_tig00011948_RLX-incomp_PpK8108-B-G16758-Map3	65.2
K8108	ms100317_tig00011948_DTX-incomp_PpK8108-B-G6522-Map5	90.5
K8108	ms100318_tig00011948_DTX-incomp_PpK8108-B-G17632-Map4	<50
K8108	ms100319_tig00011948_noCat-DTX-like_PpK8108-B-R1175-Map20	95.9
K8108	ms10032_tig00000781_RLX-incomp_PpK8108-B-G4240-Map6_reversed	90.3
K8108	ms100320_tig00011948_noCat-RXX-LARD-like_PpK8108-B-R960-Map20	<50
K8108	ms100322_tig00011948_RIX-comp_PpK8108-B-R3315-Map6_reversed	<50
K8108	ms100323_tig00011948_RIX-comp_PpK8108-B-R3315-Map6_reversed	69.4
K8108	ms100324_tig00011948_RLX-incomp_PpK8108-B-R2930-Map3_reversed	95
K8108	ms100325_tig00011948_DMX-incomp_PpK8108-B-G4789-Map8	77.1
K8108	ms100326_tig00011948_RIX-incomp_PpK8108-B-R853-Map3	97.7
K8108	ms100327_tig00001265_DTX-incomp_PpK8108-B-G17120-Map9	95.9
K8108	ms100328_tig00001265_DTX-incomp_PpK8108-B-G5040-Map5	73.5
K8108	ms100329_tig00001265_DTX-incomp_PpK8108-B-R578-Map20	<50
K8108	ms100330_tig00001265_noCat-RIX-like_PpK8108-B-G6268-Map13	95.7
K8108	ms100331_tig00001265_noCat-RIX-like_PpK8108-B-G856-Map20	<50
K8108	ms100332_tig00001265_noCat-RIX-like_PpK8108-B-G856-Map20	<50
K8108	ms100333_tig00001265_noCat-RLX-like_PpK8108-B-G12940-Map20	<50
K8108	ms100334_tig00001265_RLX-comp_PpK8108-B-G17780-Map5_reversed	<50
K8108	ms100335_tig00001265_RLX-comp_PpK8108-B-G17780-Map5_reversed	99.1
K8108	ms100336_tig00001265_RLX-comp_PpK8108-B-G5038-Map3	78.4
K8108	ms100337_tig00001265_RLX-comp_PpK8108-B-R1218-Map20	<50
K8108	ms100338_tig00001265_RLX-incomp_PpK8108-B-G17048-Map20	<50
K8108	ms100339_tig00001265_RLX-incomp_PpK8108-B-G17048-Map20	99.7
K8108	ms10034_tig00000781_RLX-incomp_PpK8108-B-P170.8-Map4	93
K8108	ms100341_tig00001265_RLX-incomp_PpK8108-B-G17881-Map3	<50
K8108	ms100342_tig00001265_RLX-incomp_PpK8108-B-G18136-Map3_reversed	91.2
K8108	ms100343_tig00001265_RLX-incomp_PpK8108-B-G18253-Map3	<50
K8108	ms100344_tig00001265_RLX-incomp_PpK8108-B-G18344-Map4_reversed	65.8
K8108	ms100345_tig00001265_RLX-incomp_PpK8108-B-G18344-Map4_reversed	<50
K8108	ms100346_tig00001265_RLX-incomp_PpK8108-B-G3778-Map3	71.9
K8108	ms100347_tig00001265_RLX-incomp_PpK8108-B-G3778-Map3	80.7
K8108	ms100348_tig00001265_RLX-incomp_PpK8108-B-G3778-Map3	98.2
K8108	ms100349_tig00001265_RLX-incomp_PpK8108-B-G4932-Map20_reversed	<50
K8108	ms10035_tig00000781_RSX-incomp_PpK8108-B-R7216-Map14	<50
K8108	ms100350_tig00001265_RLX-incomp_PpK8108-B-P274.24-Map7_reversed	72
K8108	ms100351_tig00001265_RLX-incomp_PpK8108-B-R2535-Map3	73.3
K8108	ms100352_tig00001265_RXX-LARD_PpK8108-B-R3205-Map10	71.8
K8108	ms100353_tig00001265_noCat-DTX-like_PpK8108-B-R724-Map15	93.8
K8108	ms100354_tig00001265_noCat-RLX-like_PpK8108-B-R330-Map20	81.8
K8108	ms100355_tig00001265_RLX-incomp_PpK8108-B-G16877-Map3	82.7
K8108	ms100356_tig00001265_RLX-incomp_PpK8108-B-R18-Map20_reversed	80.8
K8108	ms100357_tig00001265_RLX-incomp_PpK8108-B-G4333-Map3	92.3
K8108	ms100359_tig00001265_RSX-incomp_PpK8108-B-R7216-Map14	99
K8108	ms10036_tig00000781_RSX-incomp_PpK8108-B-R7216-Map14	98.8
K8108	ms100360_tig00001265_RSX-incomp_PpK8108-B-R7216-Map14	100
K8108	ms100362_tig00001265_DTX-incomp_PpK8108-B-G17182-Map9	92.7
K8108	ms100363_tig00001265_DTX-incomp_PpK8108-B-G17182-Map9	94.8
K8108	ms100364_tig00001265_DTX-incomp_PpK8108-B-P153.193-Map20	87
K8108	ms100365_tig00032170_DTX-incomp_PpK8108-B-G3841-Map20_reversed	<50
K8108	ms100366_tig00032170_DTX-incomp_PpK8108-B-G8203-Map8	85.7
K8108	ms100368_tig00032170_DTX-incomp_PpK8108-B-G8203-Map8	85.9
K8108	ms10037_tig00003965_DMX-incomp_PpK8108-B-G18287-Map19	95.1
K8108	ms100370_tig00032170_DTX-incomp_PpK8108-B-R578-Map20	95
K8108	ms100371_tig00032170_RLX-comp_PpK8108-B-G17562-Map4_reversed	<50
K8108	ms100372_tig00032170_RLX-comp_PpK8108-B-G17562-Map4_reversed	<50
K8108	ms100373_tig00032170_RLX-comp_PpK8108-B-G17562-Map4_reversed	<50
K8108	ms100374_tig00032170_RLX-comp_PpK8108-B-G17562-Map4_reversed	<50
K8108	ms100375_tig00032170_RLX-comp_PpK8108-B-G17562-Map4_reversed	<50
K8108	ms100376_tig00032170_RLX-comp_PpK8108-B-R265-Map11_reversed	80.2
K8108	ms100377_tig00032170_RLX-comp_PpK8108-B-R265-Map11_reversed	<50
K8108	ms100378_tig00032170_RLX-incomp_PpK8108-B-G15099-Map3_reversed	91.6
K8108	ms100379_tig00032170_RLX-incomp_PpK8108-B-G15099-Map3_reversed	96.4
K8108	ms10038_tig00003965_DTX-comp_PpK8108-B-R632-Map15_reversed	98.1
K8108	ms100380_tig00032170_RLX-incomp_PpK8108-B-G15099-Map3_reversed	96.8
K8108	ms100381_tig00032170_RLX-incomp_PpK8108-B-G17155-Map5	74.5
K8108	ms100382_tig00032170_RLX-incomp_PpK8108-B-G17155-Map5	74.5
K8108	ms100383_tig00032170_RLX-incomp_PpK8108-B-G17155-Map5	74.6
K8108	ms100384_tig00032170_RLX-incomp_PpK8108-B-G17155-Map5	74.6
K8108	ms100385_tig00032170_RLX-incomp_PpK8108-B-G2643-Map3_reversed	94.5
K8108	ms100386_tig00032170_RLX-incomp_PpK8108-B-G3984-Map20	<50
K8108	ms100387_tig00032170_RLX-incomp_PpK8108-B-R13703-Map3	82
K8108	ms100388_tig00032170_RLX-incomp_PpK8108-B-R13703-Map3	82.4
K8108	ms100389_tig00032170_RLX-incomp_PpK8108-B-R3886-Map8	94.5
K8108	ms10039_tig00003965_DTX-comp_PpK8108-B-R632-Map15_reversed	95
K8108	ms100391_tig00032170_RLX-incomp_PpK8108-B-R3886-Map8	96.9
K8108	ms100392_tig00032170_RLX-incomp_PpK8108-B-R3886-Map8	96.7
K8108	ms100393_tig00032170_DXX_PpK8108-B-R2710-Map5_reversed	92.5
K8108	ms100394_tig00032170_DXX_PpK8108-B-R2710-Map5_reversed	92.2
K8108	ms100395_tig00032170_DTX-incomp_PpK8108-B-R6777-Map5	<50
K8108	ms100396_tig00032170_RLX-incomp_PpK8108-B-G17539-Map4	93.3
K8108	ms100398_tig00032170_DTX-incomp_PpK8108-B-R1892-Map20	94.6
K8108	ms100399_tig00032170_DTX-incomp_PpK8108-B-R1892-Map20	97
K8108	ms1004_tig00032132_DTX-incomp_PpK8108-B-G18354-Map7_reversed	78.9
K8108	ms10040_tig00003965_DTX-comp_PpK8108-B-R632-Map15_reversed	95
K8108	ms100400_tig00032170_DTX-incomp_PpK8108-B-R1892-Map20	94.5
K8108	ms100401_tig00032170_DTX-incomp_PpK8108-B-R1892-Map20	96.7
K8108	ms100402_tig00032170_noCat-RSX-like_PpK8108-B-P196.247-Map20	76.4
K8108	ms100403_tig00032170_noCat-RSX-like_PpK8108-B-P196.247-Map20	76.4
K8108	ms100404_tig00032170_RLX-comp_PpK8108-B-G16673-Map5	79.9
K8108	ms100405_tig00032170_RLX-comp_PpK8108-B-G16673-Map5	79.9
K8108	ms100406_tig00017874_DTX-incomp_PpK8108-B-G12061-Map3_reversed	89
K8108	ms100407_tig00017874_DTX-incomp_PpK8108-B-G18320-Map3	95.5
K8108	ms100408_tig00017874_DTX-incomp_PpK8108-B-G18320-Map3	<50
K8108	ms100409_tig00017874_DTX-incomp_PpK8108-B-R11504-Map17	<50
K8108	ms10041_tig00003965_DTX-incomp_PpK8108-B-G15940-Map9	<50
K8108	ms100410_tig00017874_noCat-DTX-like_PpK8108-B-P79.8-Map13	96.2
K8108	ms100412_tig00017874_noCat-RIX-like_PpK8108-B-G16571-Map15	85.6
K8108	ms100413_tig00017874_noCat-RIX-like_PpK8108-B-G26826-Map15	87.1
K8108	ms100414_tig00017874_noCat-RLX-like_PpK8108-B-G815-Map20	88.2
K8108	ms100415_tig00017874_noCat-RLX-like_PpK8108-B-R1140-Map11	90.7
K8108	ms100416_tig00017874_RLX-incomp_PpK8108-B-G15356-Map4_reversed	96.1
K8108	ms100417_tig00017874_RLX-incomp_PpK8108-B-G15356-Map4_reversed	87.4
K8108	ms100418_tig00017874_RLX-incomp_PpK8108-B-G17111-Map8_reversed	98.4
K8108	ms100419_tig00017874_RLX-incomp_PpK8108-B-G18169-Map3	<50
K8108	ms10042_tig00003965_DTX-incomp_PpK8108-B-G17299-Map4	98
K8108	ms100420_tig00017874_RLX-incomp_PpK8108-B-G5141-Map3	89.6
K8108	ms100421_tig00017874_RLX-incomp_PpK8108-B-R470-Map6	<50
K8108	ms100422_tig00017874_RXX-TRIM_PpK8108-B-G16118-Map5	98.8
K8108	ms100423_tig00017874_DHX-comp_PpK8108-B-G807-Map20_reversed	<50
K8108	ms100424_tig00017874_DHX-comp_PpK8108-B-G807-Map20_reversed	94.7
K8108	ms100425_tig00017874_noCat-DTX-like_PpK8108-B-R352-Map20	<50
K8108	ms100426_tig00017874_noCat-DTX-like_PpK8108-B-R352-Map20	<50
K8108	ms100427_tig00017874_noCat-DTX-like_PpK8108-B-R352-Map20	90.3
K8108	ms100428_tig00017874_noCat-DTX-like_PpK8108-B-R352-Map20	67.8
K8108	ms100429_tig00017874_noCat-DTX-like_PpK8108-B-R352-Map20	<50
K8108	ms10043_tig00003965_DTX-incomp_PpK8108-B-G17715-Map7_reversed	<50
K8108	ms100430_tig00017874_noCat-DTX-like_PpK8108-B-R352-Map20	<50
K8108	ms100431_tig00017874_noCat-DTX-like_PpK8108-B-R352-Map20	81.3
K8108	ms100432_tig00017874_noCat-RXX-LARD-like_PpK8108-B-R1625-Map18	96.8
K8108	ms100433_tig00017874_noCat-RXX-TRIM-like_PpK8108-B-G18370-Map12	93.8
K8108	ms100435_tig00017874_RIX-incomp_PpK8108-B-G7228-Map11	90.9
K8108	ms100436_tig00017874_RLX-comp_PpK8108-B-G3571-Map16_reversed	<50
K8108	ms100437_tig00017874_RLX-comp_PpK8108-B-P464.86-Map9_reversed	96.2
K8108	ms100438_tig00017874_RLX-incomp_PpK8108-B-G1754-Map5_reversed	92.3
K8108	ms100439_tig00017874_RLX-incomp_PpK8108-B-R7983-Map12_reversed	71.1
K8108	ms10044_tig00003965_DTX-incomp_PpK8108-B-G17715-Map7_reversed	96.5
K8108	ms100440_tig00017874_noCat-RLX-like_PpK8108-B-P354.8-Map20	91.7
K8108	ms100441_tig00017874_RLX-incomp_PpK8108-B-G2097-Map3	87.9
K8108	ms100442_tig00017874_RLX-incomp_PpK8108-B-G2097-Map3	90.9
K8108	ms100443_tig00017874_DTX-incomp_PpK8108-B-G9124-Map9	88
K8108	ms100444_tig00017874_RIX-incomp_PpK8108-B-R14598-Map4	79
K8108	ms100445_tig00017874_noCat_PpK8108-B-R328-Map11	88.1
K8108	ms100446_tig00004737_DMX-incomp_PpK8108-B-G4532-Map4	74.5
K8108	ms100447_tig00004737_DTX-comp_PpK8108-B-G11835-Map4	<50
K8108	ms100448_tig00004737_DTX-comp_PpK8108-B-R1991-Map9	97.5
K8108	ms100449_tig00004737_DTX-comp_PpK8108-B-R1991-Map9	97.3
K8108	ms10045_tig00003965_DTX-incomp_PpK8108-B-G18144-Map3_reversed	61.7
K8108	ms100450_tig00004737_DTX-incomp_PpK8108-B-G10619-Map20	95.7
K8108	ms100451_tig00004737_DTX-incomp_PpK8108-B-G16820-Map19	<50
K8108	ms100452_tig00004737_DTX-incomp_PpK8108-B-G17120-Map9	91.4
K8108	ms100453_tig00004737_DTX-incomp_PpK8108-B-G17120-Map9	<50
K8108	ms100454_tig00004737_DTX-incomp_PpK8108-B-G17474-Map3	<50
K8108	ms100455_tig00004737_DTX-incomp_PpK8108-B-G17632-Map4	77
K8108	ms100456_tig00004737_DTX-incomp_PpK8108-B-G7425-Map10	87
K8108	ms100457_tig00004737_DTX-incomp_PpK8108-B-R3331-Map20	83.1
K8108	ms100458_tig00004737_DTX-incomp_PpK8108-B-R59-Map8	87.2
K8108	ms100459_tig00004737_noCat-RLX-like_PpK8108-B-R164-Map20	86.5
K8108	ms10046_tig00003965_DTX-incomp_PpK8108-B-G2178-Map20_reversed	93.3
K8108	ms100460_tig00004737_noCat-RLX-like_PpK8108-B-R164-Map20	86.5
K8108	ms100461_tig00004737_noCat-RSX-like_PpK8108-B-P196.247-Map20	88.4
K8108	ms100462_tig00004737_RIX-comp_PpK8108-B-R6895-Map3_reversed	73.5
K8108	ms100463_tig00004737_RLX-comp_PpK8108-B-R309-Map20_reversed	<50
K8108	ms100464_tig00004737_RLX-comp_PpK8108-B-R999-Map20_reversed	95.5
K8108	ms100465_tig00004737_RLX-incomp_PpK8108-B-G14526-Map3_reversed	86.3
K8108	ms100466_tig00004737_RLX-incomp_PpK8108-B-G14984-Map4	95.7
K8108	ms100467_tig00004737_RLX-incomp_PpK8108-B-G15356-Map4_reversed	72.5
K8108	ms100468_tig00004737_RLX-incomp_PpK8108-B-G15863-Map5_reversed	86.8
K8108	ms100469_tig00004737_RLX-incomp_PpK8108-B-G16298-Map4_reversed	96.9
K8108	ms10047_tig00003965_DTX-incomp_PpK8108-B-G2363-Map3	99.1
K8108	ms100470_tig00004737_RLX-incomp_PpK8108-B-G17448-Map20_reversed	98.9
K8108	ms100471_tig00004737_RLX-incomp_PpK8108-B-G17805-Map20	95.2
K8108	ms100472_tig00004737_RLX-incomp_PpK8108-B-G18150-Map5_reversed	86.8
K8108	ms100473_tig00004737_RLX-incomp_PpK8108-B-G303-Map20_reversed	<50
K8108	ms100474_tig00004737_RLX-incomp_PpK8108-B-G3685-Map9	96
K8108	ms100475_tig00004737_RLX-incomp_PpK8108-B-G3778-Map3	87
K8108	ms100476_tig00004737_RLX-incomp_PpK8108-B-G3778-Map3	<50
K8108	ms100477_tig00004737_RLX-incomp_PpK8108-B-G4475-Map4_reversed	<50
K8108	ms100478_tig00004737_RLX-incomp_PpK8108-B-G4475-Map4_reversed	82.8
K8108	ms100479_tig00004737_RSX-incomp_PpK8108-B-G19261-Map4	92.1
K8108	ms10048_tig00003965_DTX-incomp_PpK8108-B-G2850-Map3	<50
K8108	ms100480_tig00004737_RSX-incomp_PpK8108-B-R11536-Map3	87.9
K8108	ms100481_tig00004737_RXX-LARD_PpK8108-B-G17861-Map4	96
K8108	ms100482_tig00018838_DTX-incomp_PpK8108-B-G1429-Map4_reversed	97
K8108	ms100483_tig00018838_DTX-incomp_PpK8108-B-G1429-Map4_reversed	96.7
K8108	ms100484_tig00018838_DTX-incomp_PpK8108-B-G1429-Map4_reversed	<50
K8108	ms100485_tig00018838_DTX-incomp_PpK8108-B-G15966-Map20	<50
K8108	ms100486_tig00018838_DTX-incomp_PpK8108-B-G16887-Map3_reversed	97
K8108	ms100487_tig00018838_DTX-incomp_PpK8108-B-G2178-Map20_reversed	98.6
K8108	ms100488_tig00018838_DTX-incomp_PpK8108-B-G2178-Map20_reversed	99.1
K8108	ms100489_tig00018838_DTX-incomp_PpK8108-B-G9058-Map7	95.8
K8108	ms10049_tig00003965_DTX-incomp_PpK8108-B-G2850-Map3	96
K8108	ms100490_tig00018838_DTX-incomp_PpK8108-B-P434.51-Map3	92
K8108	ms100491_tig00018838_noCat-DTX-like_PpK8108-B-R3423-Map12	<50
K8108	ms100492_tig00018838_RLX-comp_PpK8108-B-G3223-Map10	97.2
K8108	ms100493_tig00018838_RLX-comp_PpK8108-B-G5014-Map3_reversed	78.7
K8108	ms100494_tig00018838_RLX-comp_PpK8108-B-R999-Map20_reversed	71.3
K8108	ms100495_tig00018838_RLX-incomp_PpK8108-B-G17414-Map3_reversed	<50
K8108	ms100496_tig00018838_RLX-incomp_PpK8108-B-G17458-Map10_reversed	96.5
K8108	ms100497_tig00018838_RLX-incomp_PpK8108-B-G17755-Map9	94.1
K8108	ms100498_tig00018838_RLX-incomp_PpK8108-B-G17911-Map6_reversed	94.7
K8108	ms100499_tig00018838_RLX-incomp_PpK8108-B-G18308-Map4	94.8
K8108	ms1005_tig00032132_DTX-incomp_PpK8108-B-R5323-Map9	71.6
K8108	ms10050_tig00003965_DTX-incomp_PpK8108-B-P417.15-Map5	98.7
K8108	ms100500_tig00018838_RLX-incomp_PpK8108-B-G18308-Map4	87.5
K8108	ms100501_tig00018838_RLX-incomp_PpK8108-B-G18355-Map7_reversed	79.3
K8108	ms100502_tig00018838_RLX-incomp_PpK8108-B-G3762-Map3	86
K8108	ms100503_tig00018838_RLX-incomp_PpK8108-B-G3762-Map3	89.5
K8108	ms100504_tig00018838_RLX-incomp_PpK8108-B-G3762-Map3	91.4
K8108	ms100506_tig00018838_RLX-incomp_PpK8108-B-G3984-Map20	94.2
K8108	ms100507_tig00018838_RLX-incomp_PpK8108-B-G3984-Map20	90.7
K8108	ms100508_tig00018838_RLX-incomp_PpK8108-B-G4198-Map3_reversed	<50
K8108	ms100509_tig00018838_RLX-incomp_PpK8108-B-P99.24-Map10_reversed	73.8
K8108	ms10051_tig00003965_DTX-incomp_PpK8108-B-R1213-Map20	73.6
K8108	ms100510_tig00018838_DTX-incomp_PpK8108-B-G15799-Map8	96.4
K8108	ms100511_tig00018838_DTX-incomp_PpK8108-B-R4687-Map5	95.2
K8108	ms100513_tig00018838_noCat-RLX-like_PpK8108-B-G6477-Map20	91.2
K8108	ms100514_tig00010287_DHX-incomp_PpK8108-B-R4706-Map4	77.7
K8108	ms100515_tig00010287_DTX-incomp_PpK8108-B-G17120-Map9	<50
K8108	ms100516_tig00010287_DTX-incomp_PpK8108-B-G2850-Map3	<50
K8108	ms100518_tig00010287_DTX-incomp_PpK8108-B-G2850-Map3	88.7
K8108	ms100519_tig00010287_DTX-incomp_PpK8108-B-G2850-Map3	81.3
K8108	ms10052_tig00003965_DTX-incomp_PpK8108-B-R1264-Map20_reversed	75.5
K8108	ms100520_tig00010287_DTX-incomp_PpK8108-B-R11687-Map7	77.4
K8108	ms100521_tig00010287_DTX-incomp_PpK8108-B-R11687-Map7	85.7
K8108	ms100522_tig00010287_DTX-incomp_PpK8108-B-R342-Map20	95.6
K8108	ms100523_tig00010287_noCat-DTX-like_PpK8108-B-G7205-Map20	82.6
K8108	ms100524_tig00010287_noCat-RIX-like_PpK8108-B-G3777-Map12	<50
K8108	ms100525_tig00010287_noCat-RLX-like_PpK8108-B-G13520-Map11	72.8
K8108	ms100526_tig00010287_noCat-RLX-like_PpK8108-B-G624-Map13	85.4
K8108	ms100527_tig00010287_noCat-RLX-like_PpK8108-B-P354.8-Map20	91.9
K8108	ms100528_tig00010287_noCat-RLX-like_PpK8108-B-R4195-Map12	90
K8108	ms100529_tig00010287_RLX-comp_PpK8108-B-G17522-Map12	60.3
K8108	ms10053_tig00003965_DTX-incomp_PpK8108-B-R1798-Map20	78
K8108	ms100530_tig00010287_RLX-comp_PpK8108-B-G18286-Map5	93.4
K8108	ms100531_tig00010287_RLX-comp_PpK8108-B-G3571-Map16_reversed	<50
K8108	ms100532_tig00010287_RLX-incomp_PpK8108-B-G16899-Map3_reversed	<50
K8108	ms100533_tig00010287_RLX-incomp_PpK8108-B-G16975-Map3	96.8
K8108	ms100534_tig00010287_RLX-incomp_PpK8108-B-G18110-Map4_reversed	91.7
K8108	ms100535_tig00010287_RLX-incomp_PpK8108-B-G18110-Map4_reversed	82.1
K8108	ms100536_tig00010287_RLX-incomp_PpK8108-B-G18210-Map4	97.5
K8108	ms100537_tig00010287_RLX-incomp_PpK8108-B-G18210-Map4	<50
K8108	ms100538_tig00010287_RLX-incomp_PpK8108-B-G18281-Map3_reversed	<50
K8108	ms100539_tig00010287_RLX-incomp_PpK8108-B-R10096-Map8	<50
K8108	ms10054_tig00003965_DTX-incomp_PpK8108-B-R2089-Map18_reversed	98.7
K8108	ms100540_tig00010287_RLX-incomp_PpK8108-B-R1658-Map11	80.2
K8108	ms100541_tig00010287_RLX-incomp_PpK8108-B-R470-Map6	77.3
K8108	ms100542_tig00010287_RLX-incomp_PpK8108-B-R5189-Map12	75.6
K8108	ms100543_tig00010287_RSX-incomp_PpK8108-B-G20563-Map4	78.4
K8108	ms100544_tig00010287_RSX-incomp_PpK8108-B-R5158-Map4	82.9
K8108	ms100545_tig00010287_DTX-comp_PpK8108-B-G4297-Map3_reversed	88.7
K8108	ms100546_tig00010287_DTX-comp_PpK8108-B-G4297-Map3_reversed	84.4
K8108	ms100547_tig00010287_DTX-incomp_PpK8108-B-G13454-Map8_reversed	<50
K8108	ms100549_tig00010287_DTX-incomp_PpK8108-B-G13454-Map8_reversed	92.3
K8108	ms10055_tig00003965_DTX-incomp_PpK8108-B-R220-Map20	77.1
K8108	ms100550_tig00010287_DTX-incomp_PpK8108-B-G14019-Map4_reversed	66.3
K8108	ms100551_tig00010287_DTX-incomp_PpK8108-B-G8628-Map8	93.4
K8108	ms100552_tig00010287_DTX-incomp_PpK8108-B-G8628-Map8	93.4
K8108	ms100553_tig00010287_DTX-incomp_PpK8108-B-P180.78-Map7	74.5
K8108	ms100554_tig00010287_DTX-incomp_PpK8108-B-R1164-Map4	83.5
K8108	ms100555_tig00010287_noCat-DTX-like_PpK8108-B-G15288-Map13	<50
K8108	ms100556_tig00010287_RLX-incomp_PpK8108-B-R14039-Map3_reversed	79.2
K8108	ms100557_tig00010287_DMX-incomp_PpK8108-B-R6672-Map12	89.4
K8108	ms100558_tig00010287_DTX-incomp_PpK8108-B-P97.281-Map20	96.5
K8108	ms100559_tig00010287_DTX-incomp_PpK8108-B-R520-Map20_reversed	85.7
K8108	ms10056_tig00003965_DTX-incomp_PpK8108-B-R600-Map20	96.7
K8108	ms100560_tig00010287_DTX-incomp_PpK8108-B-R594-Map15_reversed	75
K8108	ms100561_tig00010287_DTX-incomp_PpK8108-B-R6777-Map5	<50
K8108	ms100562_tig00010287_RLX-incomp_PpK8108-B-P147.4-Map11_reversed	86.4
K8108	ms100563_tig00010287_RXX-TRIM_PpK8108-B-R14-Map20	96.7
K8108	ms100564_tig00010287_DTX-incomp_PpK8108-B-R4225-Map7	71.2
K8108	ms100565_tig00006814_DTX-incomp_PpK8108-B-G15966-Map20	99.2
K8108	ms100566_tig00006814_DTX-incomp_PpK8108-B-G2496-Map5	91.8
K8108	ms100567_tig00006814_DTX-incomp_PpK8108-B-G510-Map20	94.8
K8108	ms100568_tig00006814_DTX-incomp_PpK8108-B-G510-Map20	96.5
K8108	ms100569_tig00006814_noCat-DTX-like_PpK8108-B-G10368-Map11	<50
K8108	ms10057_tig00003965_DTX-incomp_PpK8108-B-R68-Map12	<50
K8108	ms100570_tig00006814_noCat-DTX-like_PpK8108-B-R1263-Map20	72.3
K8108	ms100571_tig00006814_noCat-RLX-like_PpK8108-B-G2940-Map18	74
K8108	ms100572_tig00006814_noCat-RLX-like_PpK8108-B-G502-Map20	74
K8108	ms100573_tig00006814_noCat-RLX-like_PpK8108-B-G6448-Map20	83.1
K8108	ms100574_tig00006814_noCat-RLX-like_PpK8108-B-R3136-Map17	<50
K8108	ms100575_tig00006814_RLX-comp_PpK8108-B-G17423-Map3	90.1
K8108	ms100576_tig00006814_RLX-comp_PpK8108-B-G17460-Map5_reversed	96.6
K8108	ms100577_tig00006814_RLX-comp_PpK8108-B-G17927-Map4_reversed	80.3
K8108	ms100578_tig00006814_RLX-comp_PpK8108-B-G18096-Map9_reversed	97.6
K8108	ms100579_tig00006814_RLX-comp_PpK8108-B-G3618-Map17_reversed	92.8
K8108	ms10058_tig00003965_DTX-incomp_PpK8108-B-R68-Map12	97.2
K8108	ms100580_tig00006814_RLX-incomp_PpK8108-B-G11063-Map5_reversed	92.3
K8108	ms100581_tig00006814_RLX-incomp_PpK8108-B-G17288-Map4	<50
K8108	ms100582_tig00006814_RLX-incomp_PpK8108-B-G18136-Map3_reversed	<50
K8108	ms100583_tig00006814_RLX-incomp_PpK8108-B-G18136-Map3_reversed	93.7
K8108	ms100584_tig00006814_RLX-incomp_PpK8108-B-G18216-Map3	96.8
K8108	ms100585_tig00006814_RLX-incomp_PpK8108-B-G1832-Map20_reversed	94.4
K8108	ms100586_tig00006814_RLX-incomp_PpK8108-B-G18378-Map7_reversed	<50
K8108	ms100587_tig00006814_RXX-TRIM_PpK8108-B-G16118-Map5	84.8
K8108	ms100588_tig00006814_DTX-incomp_PpK8108-B-R2203-Map9	87.5
K8108	ms100589_tig00006814_DHX-incomp_PpK8108-B-R3022-Map20	73.3
K8108	ms10059_tig00003965_noCat-DTX-like_PpK8108-B-G4798-Map15	78.1
K8108	ms100590_tig00006814_noCat-DHX-like_PpK8108-B-G5638-Map20	87.5
K8108	ms100591_tig00006814_noCat-DHX-like_PpK8108-B-R3943-Map12	84
K8108	ms100592_tig00004876_DHX-comp_PpK8108-B-G15230-Map4_reversed	84.9
K8108	ms100593_tig00004876_DMX-incomp_PpK8108-B-R3990-Map9	<50
K8108	ms100594_tig00004876_DTX-comp_PpK8108-B-G491-Map20_reversed	81.6
K8108	ms100595_tig00004876_DTX-incomp_PpK8108-B-G1429-Map4_reversed	<50
K8108	ms100596_tig00004876_DTX-incomp_PpK8108-B-G1429-Map4_reversed	75.2
K8108	ms100597_tig00004876_DTX-incomp_PpK8108-B-G1429-Map4_reversed	65.8
K8108	ms100598_tig00004876_DTX-incomp_PpK8108-B-G1429-Map4_reversed	74.1
K8108	ms1006_tig00032132_DHX-incomp_PpK8108-B-P329.8-Map4	97.8
K8108	ms10060_tig00003965_noCat-RLX-like_PpK8108-B-G2442-Map13	94.8
K8108	ms100600_tig00004876_DTX-incomp_PpK8108-B-G1429-Map4_reversed	78.4
K8108	ms100601_tig00004876_DTX-incomp_PpK8108-B-G14732-Map3	95.6
K8108	ms100602_tig00004876_DTX-incomp_PpK8108-B-G14732-Map3	73.5
K8108	ms100603_tig00004876_DTX-incomp_PpK8108-B-G16386-Map3	84
K8108	ms100604_tig00004876_DTX-incomp_PpK8108-B-G16917-Map5	80.9
K8108	ms100605_tig00004876_DTX-incomp_PpK8108-B-G16917-Map5	82.3
K8108	ms100606_tig00004876_DTX-incomp_PpK8108-B-G2000-Map4	<50
K8108	ms100607_tig00004876_DTX-incomp_PpK8108-B-G2008-Map9_reversed	89.7
K8108	ms100608_tig00004876_DTX-incomp_PpK8108-B-G9459-Map20	94.9
K8108	ms100609_tig00004876_DTX-incomp_PpK8108-B-R1940-Map5	78.6
K8108	ms10061_tig00003965_noCat-RLX-like_PpK8108-B-G502-Map20	70.2
K8108	ms100610_tig00004876_DTX-incomp_PpK8108-B-R220-Map20	78
K8108	ms100611_tig00004876_DXX-MITE_PpK8108-B-R1837-Map7	93.6
K8108	ms100612_tig00004876_noCat-RIX-like_PpK8108-B-R4720-Map20	83.9
K8108	ms100613_tig00004876_noCat-RLX-like_PpK8108-B-R164-Map20	86.5
K8108	ms100614_tig00004876_noCat-RLX-like_PpK8108-B-R2427-Map18	90.6
K8108	ms100615_tig00004876_RLX-comp_PpK8108-B-G17486-Map9_reversed	97.1
K8108	ms100616_tig00004876_RLX-comp_PpK8108-B-G5014-Map3_reversed	93
K8108	ms100617_tig00004876_RLX-comp_PpK8108-B-G5014-Map3_reversed	90.2
K8108	ms100618_tig00004876_RLX-incomp_PpK8108-B-G11063-Map5_reversed	93.1
K8108	ms100619_tig00004876_RLX-incomp_PpK8108-B-G17379-Map7_reversed	<50
K8108	ms10062_tig00003965_noCat-RLX-like_PpK8108-B-G5230-Map20	76.4
K8108	ms100620_tig00004876_RLX-incomp_PpK8108-B-G17740-Map6	95.1
K8108	ms100621_tig00004876_RLX-incomp_PpK8108-B-G2097-Map3	94.4
K8108	ms100622_tig00004876_RLX-incomp_PpK8108-B-G3287-Map7_reversed	87.2
K8108	ms100623_tig00004876_RLX-incomp_PpK8108-B-G3619-Map4_reversed	90.4
K8108	ms100624_tig00004876_RLX-incomp_PpK8108-B-G3619-Map4_reversed	93.8
K8108	ms100625_tig00004876_RLX-incomp_PpK8108-B-G3619-Map4_reversed	96.4
K8108	ms100626_tig00004876_RLX-incomp_PpK8108-B-G4198-Map3_reversed	91.4
K8108	ms100627_tig00004876_RLX-incomp_PpK8108-B-G4198-Map3_reversed	65.2
K8108	ms100628_tig00004876_RLX-incomp_PpK8108-B-R1274-Map6	<50
K8108	ms100629_tig00004876_RLX-incomp_PpK8108-B-R5189-Map12	95.7
K8108	ms10063_tig00003965_RLX-comp_PpK8108-B-R999-Map20_reversed	75
K8108	ms100630_tig00004876_DTX-incomp_PpK8108-B-G13963-Map3	94.1
K8108	ms100631_tig00004876_DTX-incomp_PpK8108-B-R2203-Map9	87.2
K8108	ms100632_tig00004876_DTX-incomp_PpK8108-B-R2493-Map20	95
K8108	ms100633_tig00004876_noCat-RLX-like_PpK8108-B-R5511-Map13	80.7
K8108	ms100634_tig00004876_RIX-incomp_PpK8108-B-R3020-Map6	88
K8108	ms100635_tig00004876_DTX-incomp_PpK8108-B-R696-Map20_reversed	93.8
K8108	ms100636_tig00004876_RIX-incomp_PpK8108-B-G1971-Map20	95.4
K8108	ms100637_tig00004876_DMX-incomp_PpK8108-B-G18147-Map3	<50
K8108	ms100638_tig00004876_DMX-incomp_PpK8108-B-R3258-Map20	79.4
K8108	ms100639_tig00004876_DMX-incomp_PpK8108-B-R3258-Map20	74.9
K8108	ms10064_tig00003965_RLX-incomp_PpK8108-B-G17146-Map13_reversed	97
K8108	ms100640_tig00004876_DTX-incomp_PpK8108-B-R3096-Map10	96.9
K8108	ms100641_tig00004876_noCat_PpK8108-B-R536-Map14	78
K8108	ms100642_tig00004876_RLX-comp_PpK8108-B-R2551-Map9_reversed	97.2
K8108	ms100643_tig00004876_RLX-comp_PpK8108-B-R3427-Map11	<50
K8108	ms100644_tig00004876_RLX-incomp_PpK8108-B-G13054-Map7	97.5
K8108	ms100645_tig00004876_RLX-incomp_PpK8108-B-R3251-Map8_reversed	97.2
K8108	ms100646_tig00004876_RLX-incomp_PpK8108-B-R3251-Map8_reversed	96.3
K8108	ms100647_tig00004876_RLX-incomp_PpK8108-B-R3256-Map3_reversed	96.7
K8108	ms100648_tig00002536_DMX-incomp_PpK8108-B-R1571-Map20	75.7
K8108	ms100649_tig00002536_DTX-incomp_PpK8108-B-G14120-Map4	93.1
K8108	ms10065_tig00003965_RLX-incomp_PpK8108-B-G2535-Map20	72.2
K8108	ms100650_tig00002536_DTX-incomp_PpK8108-B-G15034-Map5_reversed	91.5
K8108	ms100651_tig00002536_DTX-incomp_PpK8108-B-G15034-Map5_reversed	95.6
K8108	ms100652_tig00002536_DTX-incomp_PpK8108-B-G16738-Map4	100
K8108	ms100653_tig00002536_DTX-incomp_PpK8108-B-G2000-Map4	92.6
K8108	ms100654_tig00002536_DTX-incomp_PpK8108-B-G2000-Map4	<50
K8108	ms100655_tig00002536_DTX-incomp_PpK8108-B-G2296-Map20	77
K8108	ms100656_tig00002536_DTX-incomp_PpK8108-B-R3211-Map10_reversed	82.7
K8108	ms100657_tig00002536_DTX-incomp_PpK8108-B-R455-Map17	95.1
K8108	ms100658_tig00002536_noCat-RIX-like_PpK8108-B-G3777-Map12	78.3
K8108	ms100659_tig00002536_noCat-RLX-like_PpK8108-B-G3122-Map20	81.5
K8108	ms10066_tig00003965_DHX-comp_PpK8108-B-G15524-Map5_reversed	59
K8108	ms100660_tig00002536_noCat-RLX-like_PpK8108-B-G5587-Map12	93.8
K8108	ms100661_tig00002536_noCat-RLX-like_PpK8108-B-G8162-Map20	<50
K8108	ms100662_tig00002536_noCat-RLX-like_PpK8108-B-P36.57-Map20	92
K8108	ms100663_tig00002536_noCat-RLX-like_PpK8108-B-R1267-Map18	68.6
K8108	ms100664_tig00002536_noCat-RLX-like_PpK8108-B-R4195-Map12	90.6
K8108	ms100665_tig00002536_RIX-comp_PpK8108-B-R6895-Map3_reversed	<50
K8108	ms100666_tig00002536_RIX-incomp_PpK8108-B-R5606-Map4	<50
K8108	ms100667_tig00002536_RLX-comp_PpK8108-B-R1218-Map20	<50
K8108	ms100668_tig00002536_RLX-incomp_PpK8108-B-G14867-Map3_reversed	96.7
K8108	ms100669_tig00002536_RLX-incomp_PpK8108-B-G15356-Map4_reversed	67.1
K8108	ms10067_tig00003965_DHX-comp_PpK8108-B-G15524-Map5_reversed	92.5
K8108	ms100670_tig00002536_RLX-incomp_PpK8108-B-G15356-Map4_reversed	88.5
K8108	ms100671_tig00002536_RLX-incomp_PpK8108-B-G17235-Map8	94.8
K8108	ms100672_tig00002536_RLX-incomp_PpK8108-B-G1754-Map5_reversed	91.1
K8108	ms100673_tig00002536_RLX-incomp_PpK8108-B-G17739-Map8	98
K8108	ms100674_tig00002536_RLX-incomp_PpK8108-B-G17805-Map20	92.1
K8108	ms100675_tig00002536_RLX-incomp_PpK8108-B-G4984-Map4_reversed	<50
K8108	ms100676_tig00002536_RLX-incomp_PpK8108-B-G4984-Map4_reversed	<50
K8108	ms100677_tig00002536_RLX-incomp_PpK8108-B-R168-Map20_reversed	95.4
K8108	ms100678_tig00002536_RLX-incomp_PpK8108-B-R168-Map20_reversed	96.2
K8108	ms100679_tig00002536_RLX-incomp_PpK8108-B-R37-Map20_reversed	98
K8108	ms10068_tig00003965_DHX-incomp_PpK8108-B-P598.86-Map3	67
K8108	ms100680_tig00002536_RLX-incomp_PpK8108-B-R37-Map20_reversed	96.6
K8108	ms100682_tig00002536_RLX-incomp_PpK8108-B-R37-Map20_reversed	96.6
K8108	ms100683_tig00002536_RLX-incomp_PpK8108-B-R6812-Map3	69.9
K8108	ms100684_tig00002536_DTX-incomp_PpK8108-B-G16270-Map3	<50
K8108	ms100685_tig00002536_DTX-incomp_PpK8108-B-G16270-Map3	<50
K8108	ms100686_tig00002536_DTX-incomp_PpK8108-B-G4208-Map20_reversed	<50
K8108	ms100687_tig00002536_DTX-incomp_PpK8108-B-R4034-Map20	88.5
K8108	ms100688_tig00002536_RIX-incomp_PpK8108-B-G7993-Map8	95.1
K8108	ms100689_tig00002536_DTX-incomp_PpK8108-B-R696-Map20_reversed	72.1
K8108	ms10069_tig00003965_DTX-incomp_PpK8108-B-G14253-Map7	75.9
K8108	ms100690_tig00002536_RIX-comp_PpK8108-B-G17168-Map3_reversed	57
K8108	ms100691_tig00002536_DXX_PpK8108-B-G395-Map20_reversed	91.1
K8108	ms100692_tig00002536_DXX_PpK8108-B-G395-Map20_reversed	85.6
K8108	ms100693_tig00002536_noCat-DMX-like_PpK8108-B-G10966-Map18	94.9
K8108	ms100694_tig00002536_DTX-incomp_PpK8108-B-G12597-Map9_reversed	80.4
K8108	ms100695_tig00000122_DHX-incomp_PpK8108-B-R4706-Map4	88.3
K8108	ms100696_tig00000122_DTX-incomp_PpK8108-B-G1429-Map4_reversed	89.5
K8108	ms100697_tig00000122_DTX-incomp_PpK8108-B-G1429-Map4_reversed	87.1
K8108	ms100698_tig00000122_DTX-incomp_PpK8108-B-G150-Map20	94.4
K8108	ms100699_tig00000122_DTX-incomp_PpK8108-B-G15790-Map5	91.3
K8108	ms1007_tig00032132_DTX-incomp_PpK8108-B-G15304-Map3_reversed	84.5
K8108	ms10070_tig00003965_DTX-incomp_PpK8108-B-G16974-Map5	99
K8108	ms100700_tig00000122_DTX-incomp_PpK8108-B-G15790-Map5	87.7
K8108	ms100701_tig00000122_DTX-incomp_PpK8108-B-G15790-Map5	91.5
K8108	ms100702_tig00000122_DTX-incomp_PpK8108-B-G2260-Map3	<50
K8108	ms100703_tig00000122_DTX-incomp_PpK8108-B-G7425-Map10	75.9
K8108	ms100704_tig00000122_DTX-incomp_PpK8108-B-R220-Map20	90.3
K8108	ms100705_tig00000122_DTX-incomp_PpK8108-B-R220-Map20	<50
K8108	ms100706_tig00000122_DTX-incomp_PpK8108-B-R220-Map20	91.8
K8108	ms100707_tig00000122_noCat-RLX-like_PpK8108-B-G12335-Map20	90.2
K8108	ms100708_tig00000122_noCat-RLX-like_PpK8108-B-G13470-Map20	95.8
K8108	ms100709_tig00000122_noCat-RLX-like_PpK8108-B-G13470-Map20	84.2
K8108	ms100710_tig00000122_noCat-RLX-like_PpK8108-B-G630-Map20	87.5
K8108	ms100711_tig00000122_noCat-RLX-like_PpK8108-B-P124.8-Map20	76.8
K8108	ms100712_tig00000122_RIX-incomp_PpK8108-B-G17005-Map6	71.9
K8108	ms100713_tig00000122_RIX-incomp_PpK8108-B-R12054-Map3	<50
K8108	ms100714_tig00000122_RLX-comp_PpK8108-B-G17780-Map5_reversed	<50
K8108	ms100715_tig00000122_RLX-comp_PpK8108-B-G17780-Map5_reversed	<50
K8108	ms100716_tig00000122_RLX-comp_PpK8108-B-P358.59-Map3	92.5
K8108	ms100717_tig00000122_RLX-incomp_PpK8108-B-G17539-Map4	74.1
K8108	ms100718_tig00000122_RLX-incomp_PpK8108-B-G17634-Map8	97.3
K8108	ms100719_tig00000122_RLX-incomp_PpK8108-B-G17634-Map8	98.4
K8108	ms10072_tig00003965_DTX-incomp_PpK8108-B-R3054-Map19_reversed	<50
K8108	ms100720_tig00000122_RLX-incomp_PpK8108-B-G17634-Map8	98.4
K8108	ms100721_tig00000122_RLX-incomp_PpK8108-B-G17805-Map20	84
K8108	ms100722_tig00000122_RLX-incomp_PpK8108-B-G17805-Map20	83.8
K8108	ms100723_tig00000122_RLX-incomp_PpK8108-B-G18169-Map3	92.5
K8108	ms100724_tig00000122_RLX-incomp_PpK8108-B-G18169-Map3	92.5
K8108	ms100725_tig00000122_RLX-incomp_PpK8108-B-G4333-Map3	<50
K8108	ms100726_tig00000122_RLX-incomp_PpK8108-B-G4333-Map3	82
K8108	ms100727_tig00000122_RLX-incomp_PpK8108-B-G4333-Map3	<50
K8108	ms100729_tig00000122_RLX-incomp_PpK8108-B-G4932-Map20_reversed	97
K8108	ms10073_tig00003965_DTX-incomp_PpK8108-B-R890-Map10_reversed	79
K8108	ms100730_tig00000122_DTX-comp_PpK8108-B-G16813-Map3_reversed	83.4
K8108	ms100731_tig00000122_DTX-comp_PpK8108-B-G16813-Map3_reversed	67
K8108	ms100732_tig00000122_DTX-comp_PpK8108-B-G16813-Map3_reversed	68.6
K8108	ms100733_tig00000122_DTX-comp_PpK8108-B-R2611-Map14	89.1
K8108	ms100734_tig00000122_DTX-comp_PpK8108-B-R2611-Map14	75.3
K8108	ms100735_tig00000122_DTX-comp_PpK8108-B-R2611-Map14	87.5
K8108	ms100736_tig00000122_DTX-incomp_PpK8108-B-G651-Map20	<50
K8108	ms100737_tig00000122_DTX-incomp_PpK8108-B-P533.9-Map6	90.7
K8108	ms100738_tig00000122_noCat-DTX-like_PpK8108-B-R3497-Map20	72.7
K8108	ms100739_tig00000122_DTX-incomp_PpK8108-B-G16767-Map3	72.5
K8108	ms10074_tig00003965_noCat-RSX-like_PpK8108-B-P196.247-Map20	96.1
K8108	ms100740_tig00000122_DTX-incomp_PpK8108-B-R6777-Map5	99.1
K8108	ms100741_tig00000122_noCat-RLX-like_PpK8108-B-P83.0-Map19	91.6
K8108	ms100742_tig00000122_noCat-DTX-like_PpK8108-B-G1224-Map20	70.5
K8108	ms100743_tig00000122_noCat-DTX-like_PpK8108-B-R4090-Map13	78.5
K8108	ms100744_tig00000122_noCat-DTX-like_PpK8108-B-R4090-Map13	80.4
K8108	ms100745_tig00000122_noCat-RLX-like_PpK8108-B-R827-Map12	88.9
K8108	ms100746_tig00000122_RLX-incomp_PpK8108-B-R4121-Map5	74.7
K8108	ms100747_tig00019196_DHX-incomp_PpK8108-B-R3597-Map4	<50
K8108	ms100748_tig00019196_DTX-incomp_PpK8108-B-G1429-Map4_reversed	94.2
K8108	ms100749_tig00019196_DTX-incomp_PpK8108-B-G1429-Map4_reversed	88.6
K8108	ms10075_tig00003965_RLX-comp_PpK8108-B-P335.8-Map3_reversed	97.8
K8108	ms100750_tig00019196_DTX-incomp_PpK8108-B-G17519-Map20	90.1
K8108	ms100751_tig00019196_DTX-incomp_PpK8108-B-G4724-Map5	91.2
K8108	ms100752_tig00019196_DTX-incomp_PpK8108-B-R220-Map20	<50
K8108	ms100756_tig00019196_DXX_PpK8108-B-R2640-Map4	84.7
K8108	ms100757_tig00019196_noCat-RIX-like_PpK8108-B-G26826-Map15	87.2
K8108	ms100758_tig00019196_noCat-RIX-like_PpK8108-B-G5453-Map20	82.8
K8108	ms100759_tig00019196_noCat-RLX-like_PpK8108-B-G230-Map20	84.9
K8108	ms10076_tig00003965_RLX-comp_PpK8108-B-R913-Map7	97.1
K8108	ms100761_tig00019196_noCat-RLX-like_PpK8108-B-G624-Map13	84.8
K8108	ms100762_tig00019196_noCat-RLX-like_PpK8108-B-G9080-Map11	94
K8108	ms100763_tig00019196_RLX-comp_PpK8108-B-G18202-Map3	87.4
K8108	ms100764_tig00019196_RLX-incomp_PpK8108-B-G17146-Map13_reversed	94.5
K8108	ms100765_tig00019196_RLX-incomp_PpK8108-B-G17858-Map3_reversed	<50
K8108	ms100766_tig00019196_RLX-incomp_PpK8108-B-G17858-Map3_reversed	86.2
K8108	ms100767_tig00019196_RLX-incomp_PpK8108-B-G17858-Map3_reversed	<50
K8108	ms100768_tig00019196_RLX-incomp_PpK8108-B-G18110-Map4_reversed	88.6
K8108	ms100769_tig00019196_RLX-incomp_PpK8108-B-G18247-Map3	<50
K8108	ms10077_tig00003965_RLX-comp_PpK8108-B-R913-Map7	97.6
K8108	ms100771_tig00019196_RLX-incomp_PpK8108-B-G2718-Map3	99.4
K8108	ms100772_tig00019196_RLX-incomp_PpK8108-B-G2718-Map3	65.5
K8108	ms100773_tig00019196_RLX-incomp_PpK8108-B-R1029-Map17	85.3
K8108	ms100774_tig00019196_RLX-incomp_PpK8108-B-R1178-Map8	83.5
K8108	ms100775_tig00019196_RLX-incomp_PpK8108-B-R6235-Map5	75.2
K8108	ms100776_tig00019196_RLX-incomp_PpK8108-B-R6812-Map3	62.3
K8108	ms100777_tig00019196_RXX-TRIM_PpK8108-B-G16863-Map6	94.1
K8108	ms100778_tig00019196_RXX-TRIM_PpK8108-B-G16863-Map6	91.4
K8108	ms100779_tig00019196_RXX-TRIM_PpK8108-B-G16863-Map6	<50
K8108	ms100780_tig00019196_RXX-TRIM_PpK8108-B-G16863-Map6	<50
K8108	ms100781_tig00019196_RXX-TRIM_PpK8108-B-G16863-Map6	91.5
K8108	ms100782_tig00019196_RXX-TRIM_PpK8108-B-G16863-Map6	91.8
K8108	ms100783_tig00019196_DTX-comp_PpK8108-B-G4677-Map20	96.4
K8108	ms100784_tig00019196_DTX-comp_PpK8108-B-G853-Map20_reversed	86.5
K8108	ms100785_tig00019196_DTX-comp_PpK8108-B-G853-Map20_reversed	74.4
K8108	ms100786_tig00019196_DTX-comp_PpK8108-B-R410-Map20_reversed	83.8
K8108	ms100787_tig00019196_DTX-comp_PpK8108-B-R410-Map20_reversed	88.9
K8108	ms100788_tig00019196_DTX-comp_PpK8108-B-R410-Map20_reversed	94
K8108	ms100789_tig00019196_DTX-incomp_PpK8108-B-G2089-Map20	94
K8108	ms10079_tig00003965_RLX-incomp_PpK8108-B-G15287-Map3	91.4
K8108	ms100790_tig00019196_DTX-incomp_PpK8108-B-G2089-Map20	69.4
K8108	ms100791_tig00019196_DTX-incomp_PpK8108-B-G2089-Map20	89.5
K8108	ms100792_tig00019196_DTX-incomp_PpK8108-B-G2089-Map20	93.4
K8108	ms100793_tig00019196_DTX-incomp_PpK8108-B-G9918-Map5	89
K8108	ms100794_tig00019196_DTX-incomp_PpK8108-B-P443.9-Map4	74.3
K8108	ms100795_tig00019196_DTX-incomp_PpK8108-B-R2194-Map7	96.8
K8108	ms100796_tig00019196_DTX-incomp_PpK8108-B-R2263-Map15_reversed	61.1
K8108	ms100797_tig00019196_noCat-DHX-like_PpK8108-B-R3109-Map14	76.8
K8108	ms100798_tig00019196_RIX-incomp_PpK8108-B-G7228-Map11	84.4
K8108	ms100799_tig00019196_DTX-incomp_PpK8108-B-R4169-Map15	<50
K8108	ms1008_tig00032132_DTX-incomp_PpK8108-B-R2076-Map4	80.3
K8108	ms10080_tig00003965_RLX-incomp_PpK8108-B-G304-Map20	91.9
K8108	ms100800_tig00019196_RLX-incomp_PpK8108-B-G17893-Map3	97
K8108	ms100801_tig00019196_RIX-incomp_PpK8108-B-R14598-Map4	84.1
K8108	ms100802_tig00031519_DMX-incomp_PpK8108-B-G4768-Map13	70.6
K8108	ms100803_tig00031519_DMX-incomp_PpK8108-B-R1179-Map7	88.2
K8108	ms100805_tig00031519_DMX-incomp_PpK8108-B-R1571-Map20	78.1
K8108	ms100806_tig00031519_DMX-incomp_PpK8108-B-R6779-Map4_reversed	82.5
K8108	ms100807_tig00031519_DTX-comp_PpK8108-B-G1562-Map4	75.1
K8108	ms100808_tig00031519_DTX-comp_PpK8108-B-G16681-Map7_reversed	<50
K8108	ms100809_tig00031519_DTX-comp_PpK8108-B-G2902-Map20_reversed	<50
K8108	ms10081_tig00003965_RLX-incomp_PpK8108-B-G304-Map20	96
K8108	ms100810_tig00031519_DTX-comp_PpK8108-B-G2902-Map20_reversed	<50
K8108	ms100811_tig00031519_DTX-comp_PpK8108-B-G3479-Map20	97.2
K8108	ms100812_tig00031519_DTX-comp_PpK8108-B-G3479-Map20	89.5
K8108	ms100813_tig00031519_DTX-comp_PpK8108-B-G3479-Map20	86.4
K8108	ms100814_tig00031519_DTX-comp_PpK8108-B-G3479-Map20	93.1
K8108	ms100815_tig00031519_DTX-comp_PpK8108-B-G4297-Map3_reversed	86.1
K8108	ms100816_tig00031519_DTX-comp_PpK8108-B-G4455-Map3_reversed	98.7
K8108	ms100817_tig00031519_DTX-comp_PpK8108-B-G4455-Map3_reversed	98.7
K8108	ms100818_tig00031519_DTX-comp_PpK8108-B-G491-Map20_reversed	<50
K8108	ms100819_tig00031519_DTX-comp_PpK8108-B-G491-Map20_reversed	94.8
K8108	ms10082_tig00003965_RLX-incomp_PpK8108-B-G304-Map20	91.8
K8108	ms100820_tig00031519_DTX-comp_PpK8108-B-G491-Map20_reversed	83.6
K8108	ms100821_tig00031519_DTX-comp_PpK8108-B-G491-Map20_reversed	90.5
K8108	ms100822_tig00031519_DTX-comp_PpK8108-B-G491-Map20_reversed	69.7
K8108	ms100823_tig00031519_DTX-comp_PpK8108-B-R3268-Map6_reversed	<50
K8108	ms100824_tig00031519_DTX-comp_PpK8108-B-R3268-Map6_reversed	82.9
K8108	ms100825_tig00031519_DTX-comp_PpK8108-B-R433-Map11	71
K8108	ms100828_tig00031519_DTX-incomp_PpK8108-B-G10968-Map7	65.4
K8108	ms100829_tig00031519_DTX-incomp_PpK8108-B-G11543-Map3	96.4
K8108	ms10083_tig00003965_RXX-LARD_PpK8108-B-R643-Map9	74.5
K8108	ms100831_tig00031519_DTX-incomp_PpK8108-B-G13933-Map3	92
K8108	ms100832_tig00031519_DTX-incomp_PpK8108-B-G13933-Map3	88.1
K8108	ms100834_tig00031519_DTX-incomp_PpK8108-B-G14017-Map4	95.2
K8108	ms100838_tig00031519_DTX-incomp_PpK8108-B-G15034-Map5_reversed	<50
K8108	ms10084_tig00003965_DTX-incomp_PpK8108-B-G8333-Map4	77
K8108	ms100840_tig00031519_DTX-incomp_PpK8108-B-G15614-Map4	98.7
K8108	ms100841_tig00031519_DTX-incomp_PpK8108-B-G15713-Map6_reversed	<50
K8108	ms100842_tig00031519_DTX-incomp_PpK8108-B-G15940-Map9	86.3
K8108	ms100843_tig00031519_DTX-incomp_PpK8108-B-G15940-Map9	87
K8108	ms100844_tig00031519_DTX-incomp_PpK8108-B-G16386-Map3	<50
K8108	ms100845_tig00031519_DTX-incomp_PpK8108-B-G16386-Map3	78.8
K8108	ms100846_tig00031519_DTX-incomp_PpK8108-B-G16555-Map5	100
K8108	ms100847_tig00031519_DTX-incomp_PpK8108-B-G16736-Map5	78.2
K8108	ms100848_tig00031519_DTX-incomp_PpK8108-B-G16820-Map19	89.8
K8108	ms100849_tig00031519_DTX-incomp_PpK8108-B-G16917-Map5	72.4
K8108	ms10085_tig00008361_DTX-comp_PpK8108-B-G3882-Map3_reversed	90.4
K8108	ms100850_tig00031519_DTX-incomp_PpK8108-B-G16917-Map5	73.3
K8108	ms100851_tig00031519_DTX-incomp_PpK8108-B-G17120-Map9	87.6
K8108	ms100852_tig00031519_DTX-incomp_PpK8108-B-G17120-Map9	88.2
K8108	ms100854_tig00031519_DTX-incomp_PpK8108-B-G17897-Map3	70.8
K8108	ms100855_tig00031519_DTX-incomp_PpK8108-B-G2008-Map9_reversed	<50
K8108	ms100856_tig00031519_DTX-incomp_PpK8108-B-G3809-Map4_reversed	<50
K8108	ms100858_tig00031519_DTX-incomp_PpK8108-B-G510-Map20	<50
K8108	ms100859_tig00031519_DTX-incomp_PpK8108-B-G510-Map20	82.3
K8108	ms10086_tig00008361_DTX-comp_PpK8108-B-G3882-Map3_reversed	74.3
K8108	ms100860_tig00031519_DTX-incomp_PpK8108-B-G510-Map20	<50
K8108	ms100861_tig00031519_DTX-incomp_PpK8108-B-G651-Map20	95.3
K8108	ms100863_tig00031519_DTX-incomp_PpK8108-B-G7425-Map10	<50
K8108	ms100865_tig00031519_DTX-incomp_PpK8108-B-G7425-Map10	86.6
K8108	ms100866_tig00031519_DTX-incomp_PpK8108-B-G8703-Map6	<50
K8108	ms100867_tig00031519_DTX-incomp_PpK8108-B-P533.9-Map6	81.4
K8108	ms100868_tig00031519_DTX-incomp_PpK8108-B-P97.281-Map20	97.6
K8108	ms100869_tig00031519_DTX-incomp_PpK8108-B-R10594-Map6	97.3
K8108	ms10087_tig00008361_DTX-comp_PpK8108-B-G3882-Map3_reversed	85.2
K8108	ms100870_tig00031519_DTX-incomp_PpK8108-B-R107-Map20	<50
K8108	ms100871_tig00031519_DTX-incomp_PpK8108-B-R1448-Map6	72.3
K8108	ms100872_tig00031519_DTX-incomp_PpK8108-B-R2076-Map4	<50
K8108	ms100873_tig00031519_DTX-incomp_PpK8108-B-R2493-Map20	97.5
K8108	ms100874_tig00031519_DTX-incomp_PpK8108-B-R347-Map18	96.7
K8108	ms100875_tig00031519_DTX-incomp_PpK8108-B-R5018-Map5	79.5
K8108	ms100876_tig00031519_DTX-incomp_PpK8108-B-R631-Map20	85.8
K8108	ms100877_tig00031519_DTX-incomp_PpK8108-B-R6545-Map15	94.3
K8108	ms100879_tig00031519_DTX-incomp_PpK8108-B-R6777-Map5	96.3
K8108	ms100880_tig00031519_DTX-incomp_PpK8108-B-R6798-Map9	71.1
K8108	ms100881_tig00031519_DTX-incomp_PpK8108-B-R696-Map20_reversed	94.5
K8108	ms100882_tig00031519_DTX-incomp_PpK8108-B-R696-Map20_reversed	83.9
K8108	ms100883_tig00031519_DTX-incomp_PpK8108-B-R7914-Map4	75.9
K8108	ms100884_tig00031519_DTX-incomp_PpK8108-B-R833-Map20	71.4
K8108	ms100885_tig00031519_DTX-incomp_PpK8108-B-R9396-Map3	70.8
K8108	ms100886_tig00031519_DXX-MITE_PpK8108-B-P267.220-Map9	96.6
K8108	ms100887_tig00031519_DXX-MITE_PpK8108-B-R3624-Map8	<50
K8108	ms100888_tig00031519_noCat-DTX-like_PpK8108-B-G4506-Map20	74.4
K8108	ms100889_tig00031519_noCat-DTX-like_PpK8108-B-G9911-Map13	<50
K8108	ms10089_tig00008361_DTX-incomp_PpK8108-B-G10445-Map3	79.4
K8108	ms100890_tig00031519_noCat-DTX-like_PpK8108-B-P143.8-Map14	93.7
K8108	ms100891_tig00031519_noCat-DTX-like_PpK8108-B-R1255-Map13	90.1
K8108	ms100893_tig00031519_noCat-DTX-like_PpK8108-B-R279-Map20	91.5
K8108	ms100895_tig00031519_noCat-RLX-like_PpK8108-B-G11035-Map20	<50
K8108	ms100897_tig00031519_noCat-RLX-like_PpK8108-B-G8803-Map20	<50
K8108	ms100898_tig00031519_noCat-RLX-like_PpK8108-B-G8803-Map20	71.6
K8108	ms100899_tig00031519_noCat-RLX-like_PpK8108-B-R1284-Map15	87.2
K8108	ms1009_tig00032132_DTX-incomp_PpK8108-B-R3331-Map20	82.9
K8108	ms10090_tig00008361_DTX-incomp_PpK8108-B-G12061-Map3_reversed	93.2
K8108	ms100902_tig00031519_noCat-RLX-like_PpK8108-B-R5460-Map11	<50
K8108	ms100903_tig00031519_noCat-RLX-like_PpK8108-B-R827-Map12	81.4
K8108	ms100904_tig00031519_noCat-RLX-like_PpK8108-B-R827-Map12	<50
K8108	ms100905_tig00031519_noCat-RLX-like_PpK8108-B-R827-Map12	81.9
K8108	ms100906_tig00031519_noCat-RLX-like_PpK8108-B-R827-Map12	85.3
K8108	ms100907_tig00031519_noCat-RXX-LARD-like_PpK8108-B-G25883-Map20	93.5
K8108	ms100908_tig00031519_RIX-comp_PpK8108-B-G17262-Map4	81
K8108	ms100909_tig00031519_RIX-incomp_PpK8108-B-G20971-Map18	76.5
K8108	ms10091_tig00008361_DTX-incomp_PpK8108-B-G13256-Map3	93.8
K8108	ms100910_tig00031519_RIX-incomp_PpK8108-B-G20971-Map18	85.1
K8108	ms100911_tig00031519_RLX-comp_PpK8108-B-G16131-Map3	<50
K8108	ms100912_tig00031519_RLX-comp_PpK8108-B-R6281-Map10	86.9
K8108	ms100913_tig00031519_RLX-incomp_PpK8108-B-G13718-Map14	96.4
K8108	ms100914_tig00031519_RLX-incomp_PpK8108-B-G14107-Map4	93.1
K8108	ms100915_tig00031519_RLX-incomp_PpK8108-B-G15356-Map4_reversed	83.6
K8108	ms100916_tig00031519_RLX-incomp_PpK8108-B-G15356-Map4_reversed	<50
K8108	ms100917_tig00031519_RLX-incomp_PpK8108-B-G16419-Map3_reversed	75.8
K8108	ms100918_tig00031519_RLX-incomp_PpK8108-B-G16509-Map3_reversed	81.4
K8108	ms100919_tig00031519_RLX-incomp_PpK8108-B-G16861-Map3	75.1
K8108	ms10092_tig00008361_DTX-incomp_PpK8108-B-G150-Map20	74.6
K8108	ms100920_tig00031519_RLX-incomp_PpK8108-B-G16861-Map3	<50
K8108	ms100921_tig00031519_RLX-incomp_PpK8108-B-G17126-Map20_reversed	85.9
K8108	ms100922_tig00031519_RLX-incomp_PpK8108-B-G17126-Map20_reversed	86
K8108	ms100924_tig00031519_RLX-incomp_PpK8108-B-G17440-Map8_reversed	93.5
K8108	ms100925_tig00031519_RLX-incomp_PpK8108-B-G18316-Map4_reversed	94.5
K8108	ms100926_tig00031519_RLX-incomp_PpK8108-B-G18316-Map4_reversed	79.6
K8108	ms100927_tig00031519_RLX-incomp_PpK8108-B-G3244-Map4_reversed	96
K8108	ms100928_tig00031519_RLX-incomp_PpK8108-B-G4400-Map4	75
K8108	ms100929_tig00031519_RLX-incomp_PpK8108-B-G5068-Map3	<50
K8108	ms10093_tig00008361_DTX-incomp_PpK8108-B-G16887-Map3_reversed	95.2
K8108	ms100930_tig00031519_RLX-incomp_PpK8108-B-P147.4-Map11_reversed	91.3
K8108	ms100931_tig00031519_RLX-incomp_PpK8108-B-P253.8-Map20_reversed	93.1
K8108	ms100933_tig00031519_RLX-incomp_PpK8108-B-R10266-Map4	<50
K8108	ms100934_tig00031519_RLX-incomp_PpK8108-B-R11802-Map3_reversed	74.2
K8108	ms100935_tig00031519_RLX-incomp_PpK8108-B-R1913-Map3	90.9
K8108	ms100936_tig00031519_RLX-incomp_PpK8108-B-R1913-Map3	90.9
K8108	ms100937_tig00031519_RLX-incomp_PpK8108-B-R5087-Map3	81.1
K8108	ms100938_tig00031519_RXX-LARD_PpK8108-B-G15127-Map3	92.4
K8108	ms100939_tig00031519_RXX-LARD_PpK8108-B-G15127-Map3	86.4
K8108	ms10094_tig00008361_DTX-incomp_PpK8108-B-G17120-Map9	<50
K8108	ms100941_tig00031519_RXX-TRIM_PpK8108-B-G236-Map20	<50
K8108	ms100942_tig00031519_RXX-TRIM_PpK8108-B-G236-Map20	92.2
K8108	ms100943_tig00031519_RXX-TRIM_PpK8108-B-G236-Map20	87.7
K8108	ms100944_tig00031519_RXX-TRIM_PpK8108-B-G236-Map20	79
K8108	ms100945_tig00031519_DTX-incomp_PpK8108-B-G18776-Map3	75.9
K8108	ms100946_tig00031519_DTX-comp_PpK8108-B-R421-Map17	98.5
K8108	ms100947_tig00031519_DTX-comp_PpK8108-B-R7620-Map6_reversed	95.2
K8108	ms100948_tig00031519_DTX-incomp_PpK8108-B-G13159-Map3	80.9
K8108	ms100949_tig00031519_DTX-incomp_PpK8108-B-G13933-Map3	<50
K8108	ms10095_tig00008361_DTX-incomp_PpK8108-B-G17120-Map9	95.6
K8108	ms100950_tig00031519_DTX-incomp_PpK8108-B-G15034-Map5_reversed	94.2
K8108	ms100951_tig00031519_DTX-incomp_PpK8108-B-G16595-Map12	65.6
K8108	ms100952_tig00031519_DTX-incomp_PpK8108-B-G16595-Map12	95.3
K8108	ms100953_tig00031519_DTX-incomp_PpK8108-B-G17883-Map19	85.7
K8108	ms100954_tig00031519_DTX-incomp_PpK8108-B-G257-Map5	85
K8108	ms100955_tig00031519_DTX-incomp_PpK8108-B-G257-Map5	91
K8108	ms100956_tig00031519_DTX-incomp_PpK8108-B-G6586-Map3_reversed	84.6
K8108	ms100957_tig00031519_DTX-incomp_PpK8108-B-G9459-Map20	74.8
K8108	ms100958_tig00031519_DTX-incomp_PpK8108-B-P434.51-Map3	92.5
K8108	ms100959_tig00031519_DTX-incomp_PpK8108-B-R1278-Map13	97.9
K8108	ms10096_tig00008361_DTX-incomp_PpK8108-B-G17120-Map9	77.5
K8108	ms100960_tig00031519_DTX-incomp_PpK8108-B-R215-Map20	73.3
K8108	ms100961_tig00031519_DTX-incomp_PpK8108-B-R3689-Map8	76.9
K8108	ms100962_tig00031519_DTX-incomp_PpK8108-B-R4371-Map6	78.9
K8108	ms100964_tig00031519_DTX-incomp_PpK8108-B-R6777-Map5	99.4
K8108	ms100965_tig00031519_DTX-incomp_PpK8108-B-R696-Map20_reversed	83.3
K8108	ms100966_tig00031519_DTX-incomp_PpK8108-B-R696-Map20_reversed	83.3
K8108	ms100967_tig00031519_DXX-MITE_PpK8108-B-R10969-Map4	<50
K8108	ms100968_tig00031519_DXX_PpK8108-B-R3009-Map7	67.5
K8108	ms100969_tig00031519_DXX_PpK8108-B-R3009-Map7	<50
K8108	ms10097_tig00008361_DTX-incomp_PpK8108-B-G17494-Map4	73.1
K8108	ms100970_tig00031519_noCat-DTX-like_PpK8108-B-G10368-Map11	93.7
K8108	ms100971_tig00031519_noCat-DTX-like_PpK8108-B-G10368-Map11	<50
K8108	ms100972_tig00031519_noCat-DTX-like_PpK8108-B-P174.8-Map20	94.5
K8108	ms100973_tig00031519_noCat-DTX-like_PpK8108-B-R72-Map20	<50
K8108	ms100974_tig00031519_noCat-RLX-like_PpK8108-B-G7674-Map12	86.3
K8108	ms100975_tig00031519_noCat-RLX-like_PpK8108-B-G7674-Map12	79.2
K8108	ms100976_tig00031519_noCat-RLX-like_PpK8108-B-P124.8-Map20	92.1
K8108	ms100977_tig00031519_noCat-RLX-like_PpK8108-B-P124.8-Map20	89.3
K8108	ms100978_tig00031519_noCat-RLX-like_PpK8108-B-R164-Map20	76.2
K8108	ms100979_tig00031519_noCat-RLX-like_PpK8108-B-R164-Map20	87
K8108	ms10098_tig00008361_DTX-incomp_PpK8108-B-G17506-Map6	<50
K8108	ms100980_tig00031519_noCat-RLX-like_PpK8108-B-R4195-Map12	67.9
K8108	ms100981_tig00031519_noCat-RLX-like_PpK8108-B-R4195-Map12	<50
K8108	ms100982_tig00031519_RIX-incomp_PpK8108-B-G12533-Map10	86.5
K8108	ms100983_tig00031519_RIX-incomp_PpK8108-B-G20539-Map8	77.9
K8108	ms100984_tig00031519_RIX-incomp_PpK8108-B-G8481-Map17	96.8
K8108	ms100985_tig00031519_RLX-comp_PpK8108-B-G1511-Map20	98.8
K8108	ms100986_tig00031519_RLX-comp_PpK8108-B-G1511-Map20	90.8
K8108	ms100987_tig00031519_RLX-comp_PpK8108-B-G1511-Map20	97.6
K8108	ms100988_tig00031519_RLX-comp_PpK8108-B-G16685-Map3	93.1
K8108	ms100989_tig00031519_RLX-comp_PpK8108-B-G16685-Map3	85.4
K8108	ms10099_tig00008361_DTX-incomp_PpK8108-B-G17519-Map20	76.3
K8108	ms100990_tig00031519_RLX-comp_PpK8108-B-G16685-Map3	96.8
K8108	ms100991_tig00031519_RLX-comp_PpK8108-B-G16685-Map3	80.4
K8108	ms100992_tig00031519_RLX-comp_PpK8108-B-G17780-Map5_reversed	<50
K8108	ms100993_tig00031519_RLX-comp_PpK8108-B-G17967-Map3	98
K8108	ms100994_tig00031519_RLX-comp_PpK8108-B-G18223-Map3_reversed	73.2
K8108	ms100995_tig00031519_RLX-comp_PpK8108-B-G3571-Map16_reversed	<50
K8108	ms100996_tig00031519_RLX-comp_PpK8108-B-P358.59-Map3	79.3
K8108	ms100997_tig00031519_RLX-comp_PpK8108-B-P358.59-Map3	<50
K8108	ms100998_tig00031519_RLX-comp_PpK8108-B-P358.59-Map3	95.2
K8108	ms100999_tig00031519_RLX-comp_PpK8108-B-P358.59-Map3	80.1
K8108	ms101_tig00032309_RLX-incomp_PpK8108-B-G17163-Map7_reversed	94.6
K8108	ms1010_tig00032132_DTX-incomp_PpK8108-B-R3558-Map5	90.5
K8108	ms10100_tig00008361_DTX-incomp_PpK8108-B-G5037-Map3	62.8
K8108	ms101000_tig00031519_RLX-incomp_PpK8108-B-G13537-Map6	91.6
K8108	ms101002_tig00031519_RLX-incomp_PpK8108-B-G13537-Map6	90
K8108	ms101003_tig00031519_RLX-incomp_PpK8108-B-G13746-Map15	91
K8108	ms101005_tig00031519_RLX-incomp_PpK8108-B-G15285-Map4	88.4
K8108	ms101007_tig00031519_RLX-incomp_PpK8108-B-G15665-Map4	95.5
K8108	ms101008_tig00031519_RLX-incomp_PpK8108-B-G16358-Map3	<50
K8108	ms10101_tig00008361_DTX-incomp_PpK8108-B-G797-Map17	<50
K8108	ms101010_tig00031519_RLX-incomp_PpK8108-B-G17048-Map20	99.6
K8108	ms101011_tig00031519_RLX-incomp_PpK8108-B-G17048-Map20	99.6
K8108	ms101012_tig00031519_RLX-incomp_PpK8108-B-G17169-Map10	<50
K8108	ms101014_tig00031519_RLX-incomp_PpK8108-B-G17236-Map3_reversed	84.9
K8108	ms101015_tig00031519_RLX-incomp_PpK8108-B-G17786-Map3	<50
K8108	ms101016_tig00031519_RLX-incomp_PpK8108-B-G17790-Map10_reversed	<50
K8108	ms101018_tig00031519_RLX-incomp_PpK8108-B-G17790-Map10_reversed	95.6
K8108	ms101019_tig00031519_RLX-incomp_PpK8108-B-G17805-Map20	88.1
K8108	ms10102_tig00008361_DTX-incomp_PpK8108-B-G797-Map17	<50
K8108	ms101020_tig00031519_RLX-incomp_PpK8108-B-G17805-Map20	88.2
K8108	ms101021_tig00031519_RLX-incomp_PpK8108-B-G17991-Map4_reversed	84.5
K8108	ms101022_tig00031519_RLX-incomp_PpK8108-B-G18151-Map3	70.7
K8108	ms101023_tig00031519_RLX-incomp_PpK8108-B-G18151-Map3	95.9
K8108	ms101024_tig00031519_RLX-incomp_PpK8108-B-G18206-Map3_reversed	98.6
K8108	ms101025_tig00031519_RLX-incomp_PpK8108-B-G18206-Map3_reversed	95.2
K8108	ms101027_tig00031519_RLX-incomp_PpK8108-B-G1832-Map20_reversed	73
K8108	ms101028_tig00031519_RLX-incomp_PpK8108-B-G1832-Map20_reversed	79
K8108	ms101029_tig00031519_RLX-incomp_PpK8108-B-G18378-Map7_reversed	89.5
K8108	ms10103_tig00008361_DTX-incomp_PpK8108-B-P434.51-Map3	90.6
K8108	ms101030_tig00031519_RLX-incomp_PpK8108-B-G303-Map20_reversed	76.4
K8108	ms101031_tig00031519_RLX-incomp_PpK8108-B-G303-Map20_reversed	87.9
K8108	ms101032_tig00031519_RLX-incomp_PpK8108-B-G3984-Map20	<50
K8108	ms101033_tig00031519_RLX-incomp_PpK8108-B-G3984-Map20	<50
K8108	ms101034_tig00031519_RLX-incomp_PpK8108-B-G4240-Map6_reversed	76.5
K8108	ms101035_tig00031519_RLX-incomp_PpK8108-B-G4293-Map3	74.8
K8108	ms101036_tig00031519_RLX-incomp_PpK8108-B-G4463-Map3	88.8
K8108	ms101037_tig00031519_RLX-incomp_PpK8108-B-G4463-Map3	75.9
K8108	ms101038_tig00031519_RLX-incomp_PpK8108-B-G4463-Map3	78
K8108	ms101039_tig00031519_RLX-incomp_PpK8108-B-G5071-Map4	<50
K8108	ms10104_tig00008361_DTX-incomp_PpK8108-B-R1264-Map20_reversed	64.4
K8108	ms101040_tig00031519_RLX-incomp_PpK8108-B-G5071-Map4	<50
K8108	ms101041_tig00031519_RLX-incomp_PpK8108-B-G5071-Map4	67
K8108	ms101042_tig00031519_RLX-incomp_PpK8108-B-P170.8-Map4	90.8
K8108	ms101043_tig00031519_RLX-incomp_PpK8108-B-R120-Map20_reversed	73.2
K8108	ms101044_tig00031519_RLX-incomp_PpK8108-B-R2147-Map17	97.9
K8108	ms101045_tig00031519_RLX-incomp_PpK8108-B-R675-Map20_reversed	<50
K8108	ms101046_tig00031519_RLX-incomp_PpK8108-B-R9980-Map3_reversed	96.1
K8108	ms101048_tig00031519_DTX-incomp_PpK8108-B-G17182-Map9	92.3
K8108	ms101049_tig00031519_noCat-RIX-like_PpK8108-B-G5688-Map20	60.6
K8108	ms10105_tig00008361_DTX-incomp_PpK8108-B-R215-Map20	98.2
K8108	ms101050_tig00031519_noCat-RIX-like_PpK8108-B-R2296-Map20	60.8
K8108	ms101051_tig00031519_noCat-RLX-like_PpK8108-B-G10599-Map20	91.7
K8108	ms101052_tig00031519_noCat-RLX-like_PpK8108-B-G10599-Map20	92.7
K8108	ms101053_tig00031519_noCat-RLX-like_PpK8108-B-G1764-Map20	82.5
K8108	ms101054_tig00031519_noCat-RLX-like_PpK8108-B-G2442-Map13	<50
K8108	ms101055_tig00031519_noCat-RLX-like_PpK8108-B-G5587-Map12	94.9
K8108	ms101057_tig00031519_noCat-RLX-like_PpK8108-B-G6448-Map20	94.3
K8108	ms101058_tig00031519_noCat-RLX-like_PpK8108-B-R254-Map11	<50
K8108	ms101059_tig00031519_noCat-RSX-like_PpK8108-B-P196.247-Map20	88.3
K8108	ms10106_tig00008361_DTX-incomp_PpK8108-B-R4169-Map15	97.5
K8108	ms101060_tig00031519_RIX-incomp_PpK8108-B-G1344-Map20	89.1
K8108	ms101061_tig00031519_RIX-incomp_PpK8108-B-P642.24-Map3	<50
K8108	ms101062_tig00031519_RIX-incomp_PpK8108-B-R5388-Map5	90.6
K8108	ms101063_tig00031519_RIX-incomp_PpK8108-B-R853-Map3	97.6
K8108	ms101064_tig00031519_RIX-incomp_PpK8108-B-R853-Map3	91.8
K8108	ms101065_tig00031519_RLX-comp_PpK8108-B-G16416-Map5	<50
K8108	ms101066_tig00031519_RLX-comp_PpK8108-B-G17384-Map20_reversed	60.1
K8108	ms101067_tig00031519_RLX-comp_PpK8108-B-R2943-Map8	99.1
K8108	ms101068_tig00031519_RLX-comp_PpK8108-B-R876-Map11	69.4
K8108	ms101069_tig00031519_RLX-incomp_PpK8108-B-G16899-Map3_reversed	<50
K8108	ms10107_tig00008361_DTX-incomp_PpK8108-B-R4169-Map15	97.9
K8108	ms101070_tig00031519_RLX-incomp_PpK8108-B-G17149-Map7	<50
K8108	ms101071_tig00031519_RLX-incomp_PpK8108-B-G17379-Map7_reversed	98.3
K8108	ms101072_tig00031519_RLX-incomp_PpK8108-B-G3220-Map3	77.5
K8108	ms101073_tig00031519_RLX-incomp_PpK8108-B-R6812-Map3	77.3
K8108	ms101074_tig00031519_DMX-incomp_PpK8108-B-R1571-Map20	91.4
K8108	ms10108_tig00008361_DTX-incomp_PpK8108-B-R6777-Map5	98.2
K8108	ms101080_tig00031519_DTX-incomp_PpK8108-B-G10445-Map3	92.5
K8108	ms101083_tig00031519_DTX-incomp_PpK8108-B-G11034-Map3	84.7
K8108	ms101084_tig00031519_DTX-incomp_PpK8108-B-G12052-Map4	96.5
K8108	ms101085_tig00031519_DTX-incomp_PpK8108-B-G12052-Map4	<50
K8108	ms101086_tig00031519_DTX-incomp_PpK8108-B-G13103-Map4	93.3
K8108	ms101087_tig00031519_DTX-incomp_PpK8108-B-G13561-Map3_reversed	87.6
K8108	ms101089_tig00031519_DTX-incomp_PpK8108-B-G13561-Map3_reversed	89.6
K8108	ms10109_tig00008361_DXX-MITE_PpK8108-B-G6433-Map20	94.8
K8108	ms101090_tig00031519_DTX-incomp_PpK8108-B-G14406-Map4	90.6
K8108	ms101092_tig00031519_DTX-incomp_PpK8108-B-G16595-Map12	<50
K8108	ms101093_tig00031519_DTX-incomp_PpK8108-B-G16722-Map3_reversed	<50
K8108	ms101094_tig00031519_DTX-incomp_PpK8108-B-G16722-Map3_reversed	81.1
K8108	ms101095_tig00031519_DTX-incomp_PpK8108-B-G16736-Map5	<50
K8108	ms101098_tig00031519_DTX-incomp_PpK8108-B-G17030-Map12	97.3
K8108	ms101099_tig00031519_DTX-incomp_PpK8108-B-G17120-Map9	<50
K8108	ms1011_tig00032132_DTX-incomp_PpK8108-B-R6708-Map4	92
K8108	ms10110_tig00008361_DXX-MITE_PpK8108-B-R14254-Map3	81.2
K8108	ms101100_tig00031519_DTX-incomp_PpK8108-B-G17120-Map9	90.1
K8108	ms101101_tig00031519_DTX-incomp_PpK8108-B-G17120-Map9	91.6
K8108	ms101102_tig00031519_DTX-incomp_PpK8108-B-G17120-Map9	<50
K8108	ms101103_tig00031519_DTX-incomp_PpK8108-B-G17120-Map9	91.1
K8108	ms101104_tig00031519_DTX-incomp_PpK8108-B-G1716-Map3	71.8
K8108	ms101105_tig00031519_DTX-incomp_PpK8108-B-G17299-Map4	88.3
K8108	ms101106_tig00031519_DTX-incomp_PpK8108-B-G17299-Map4	<50
K8108	ms101107_tig00031519_DTX-incomp_PpK8108-B-G17329-Map4	86.6
K8108	ms101108_tig00031519_DTX-incomp_PpK8108-B-G17329-Map4	87.5
K8108	ms101109_tig00031519_DTX-incomp_PpK8108-B-G17329-Map4	85
K8108	ms10111_tig00008361_noCat-DTX-like_PpK8108-B-G4798-Map15	91.9
K8108	ms101110_tig00031519_DTX-incomp_PpK8108-B-G17329-Map4	90.9
K8108	ms101111_tig00031519_DTX-incomp_PpK8108-B-G17337-Map20	90.4
K8108	ms101112_tig00031519_DTX-incomp_PpK8108-B-G17369-Map3	84.3
K8108	ms101113_tig00031519_DTX-incomp_PpK8108-B-G17369-Map3	91.5
K8108	ms101115_tig00031519_DTX-incomp_PpK8108-B-G2000-Map4	81.7
K8108	ms101116_tig00031519_DTX-incomp_PpK8108-B-G2000-Map4	85.6
K8108	ms101118_tig00031519_DTX-incomp_PpK8108-B-G2008-Map9_reversed	94.9
K8108	ms10112_tig00008361_noCat-RIX-like_PpK8108-B-G26826-Map15	84
K8108	ms101120_tig00031519_DTX-incomp_PpK8108-B-G2008-Map9_reversed	<50
K8108	ms101121_tig00031519_DTX-incomp_PpK8108-B-G2008-Map9_reversed	87.3
K8108	ms101126_tig00031519_DTX-incomp_PpK8108-B-G296-Map4	73
K8108	ms101127_tig00031519_DTX-incomp_PpK8108-B-G4724-Map5	95
K8108	ms101129_tig00031519_DTX-incomp_PpK8108-B-G6522-Map5	91.9
K8108	ms10113_tig00008361_noCat-RIX-like_PpK8108-B-R2296-Map20	<50
K8108	ms101130_tig00031519_DTX-incomp_PpK8108-B-G6522-Map5	87.6
K8108	ms101132_tig00031519_DTX-incomp_PpK8108-B-G7425-Map10	<50
K8108	ms101135_tig00031519_DTX-incomp_PpK8108-B-G797-Map17	<50
K8108	ms101136_tig00031519_DTX-incomp_PpK8108-B-G797-Map17	85.7
K8108	ms101139_tig00031519_DTX-incomp_PpK8108-B-G8744-Map8	76.4
K8108	ms10114_tig00008361_noCat-RIX-like_PpK8108-B-R4720-Map20	85.4
K8108	ms101140_tig00031519_DTX-incomp_PpK8108-B-G8873-Map5	78.4
K8108	ms101143_tig00031519_DTX-incomp_PpK8108-B-P393.173-Map4	78.4
K8108	ms101144_tig00031519_DTX-incomp_PpK8108-B-P97.281-Map20	96
K8108	ms101145_tig00031519_DTX-incomp_PpK8108-B-R11687-Map7	72.6
K8108	ms101146_tig00031519_DTX-incomp_PpK8108-B-R1213-Map20	81.2
K8108	ms101147_tig00031519_DTX-incomp_PpK8108-B-R1611-Map18	82.4
K8108	ms101148_tig00031519_DTX-incomp_PpK8108-B-R1701-Map20	84.5
K8108	ms101149_tig00031519_DTX-incomp_PpK8108-B-R220-Map20	92.5
K8108	ms10115_tig00008361_noCat-RLX-like_PpK8108-B-G15826-Map12	78.8
K8108	ms101150_tig00031519_DTX-incomp_PpK8108-B-R220-Map20	92.5
K8108	ms101151_tig00031519_DTX-incomp_PpK8108-B-R3211-Map10_reversed	73.1
K8108	ms101152_tig00031519_DTX-incomp_PpK8108-B-R3786-Map3	93.1
K8108	ms101154_tig00031519_DTX-incomp_PpK8108-B-R6452-Map3	79.4
K8108	ms101155_tig00031519_DTX-incomp_PpK8108-B-R68-Map12	<50
K8108	ms10116_tig00008361_noCat-RLX-like_PpK8108-B-R1194-Map18	78.9
K8108	ms10117_tig00008361_RIX-incomp_PpK8108-B-G14663-Map4	63
K8108	ms101172_tig00031519_DXX_PpK8108-B-G214-Map12	71
K8108	ms101173_tig00031519_DXX_PpK8108-B-G214-Map12	60.5
K8108	ms10118_tig00008361_RIX-incomp_PpK8108-B-G14663-Map4	63.3
K8108	ms101185_tig00031519_noCat-DTX-like_PpK8108-B-G20328-Map18	<50
K8108	ms101187_tig00031519_noCat-RIX-like_PpK8108-B-G3777-Map12	70.8
K8108	ms101188_tig00031519_noCat-RLX-like_PpK8108-B-G13506-Map20	94.6
K8108	ms101189_tig00031519_noCat-RLX-like_PpK8108-B-G13520-Map11	71.9
K8108	ms10119_tig00008361_RLX-comp_PpK8108-B-G1511-Map20	<50
K8108	ms101190_tig00031519_noCat-RLX-like_PpK8108-B-G13520-Map11	<50
K8108	ms101191_tig00031519_noCat-RLX-like_PpK8108-B-G13520-Map11	76.5
K8108	ms101192_tig00031519_noCat-RLX-like_PpK8108-B-G15826-Map12	<50
K8108	ms101193_tig00031519_noCat-RLX-like_PpK8108-B-G15826-Map12	78.3
K8108	ms101194_tig00031519_noCat-RLX-like_PpK8108-B-G630-Map20	<50
K8108	ms101195_tig00031519_noCat-RLX-like_PpK8108-B-G630-Map20	79.7
K8108	ms101196_tig00031519_noCat-RLX-like_PpK8108-B-G7779-Map20	93.7
K8108	ms101197_tig00031519_noCat-RLX-like_PpK8108-B-P139.8-Map11	91.4
K8108	ms101198_tig00031519_noCat-RLX-like_PpK8108-B-P83.0-Map19	86
K8108	ms1012_tig00032132_noCat-DTX-like_PpK8108-B-G11426-Map20	77
K8108	ms10120_tig00008361_RLX-comp_PpK8108-B-G1511-Map20	68.8
K8108	ms101200_tig00031519_noCat-RLX-like_PpK8108-B-R330-Map20	<50
K8108	ms101203_tig00031519_noCat-RXX-TRIM-like_PpK8108-B-G360-Map17	64.2
K8108	ms101204_tig00031519_RIX-incomp_PpK8108-B-R3020-Map6	81.7
K8108	ms101205_tig00031519_RLX-comp_PpK8108-B-G16685-Map3	83.7
K8108	ms101206_tig00031519_RLX-comp_PpK8108-B-G17423-Map3	73.9
K8108	ms101207_tig00031519_RLX-comp_PpK8108-B-G17752-Map6_reversed	95.3
K8108	ms101208_tig00031519_RLX-comp_PpK8108-B-G17752-Map6_reversed	88.2
K8108	ms101209_tig00031519_RLX-comp_PpK8108-B-G18174-Map20_reversed	85.1
K8108	ms10121_tig00008361_RLX-comp_PpK8108-B-G18153-Map3_reversed	67.1
K8108	ms101210_tig00031519_RLX-comp_PpK8108-B-G18223-Map3_reversed	73.1
K8108	ms101211_tig00031519_RLX-comp_PpK8108-B-G18235-Map3	<50
K8108	ms101213_tig00031519_RLX-comp_PpK8108-B-R1218-Map20	86.6
K8108	ms101214_tig00031519_RLX-incomp_PpK8108-B-G1117-Map17	97.2
K8108	ms101215_tig00031519_RLX-incomp_PpK8108-B-G1117-Map17	87.6
K8108	ms101216_tig00031519_RLX-incomp_PpK8108-B-G13537-Map6	76
K8108	ms101217_tig00031519_RLX-incomp_PpK8108-B-G15020-Map4	92.5
K8108	ms101218_tig00031519_RLX-incomp_PpK8108-B-G15285-Map4	75.2
K8108	ms101219_tig00031519_RLX-incomp_PpK8108-B-G15655-Map3	<50
K8108	ms10122_tig00008361_RLX-comp_PpK8108-B-G18155-Map6_reversed	94.9
K8108	ms101220_tig00031519_RLX-incomp_PpK8108-B-G16546-Map5_reversed	93.3
K8108	ms101221_tig00031519_RLX-incomp_PpK8108-B-G16546-Map5_reversed	86.8
K8108	ms101224_tig00031519_RLX-incomp_PpK8108-B-G17440-Map8_reversed	84.8
K8108	ms101225_tig00031519_RLX-incomp_PpK8108-B-G17440-Map8_reversed	90.6
K8108	ms101226_tig00031519_RLX-incomp_PpK8108-B-G17440-Map8_reversed	82.3
K8108	ms101228_tig00031519_RLX-incomp_PpK8108-B-G17811-Map18	90.9
K8108	ms10123_tig00008361_RLX-comp_PpK8108-B-G18197-Map5	80
K8108	ms101231_tig00031519_RLX-incomp_PpK8108-B-G18281-Map3_reversed	82.5
K8108	ms101233_tig00031519_RLX-incomp_PpK8108-B-G18281-Map3_reversed	80.2
K8108	ms101238_tig00031519_RLX-incomp_PpK8108-B-G2771-Map11	72.9
K8108	ms101241_tig00031519_RLX-incomp_PpK8108-B-G3337-Map3_reversed	63
K8108	ms101242_tig00031519_RLX-incomp_PpK8108-B-G3619-Map4_reversed	78
K8108	ms101243_tig00031519_RLX-incomp_PpK8108-B-G3619-Map4_reversed	<50
K8108	ms101244_tig00031519_RLX-incomp_PpK8108-B-G3843-Map20	62.1
K8108	ms101246_tig00031519_RLX-incomp_PpK8108-B-G4403-Map18	<50
K8108	ms101247_tig00031519_RLX-incomp_PpK8108-B-G4475-Map4_reversed	76.4
K8108	ms101248_tig00031519_RLX-incomp_PpK8108-B-G4475-Map4_reversed	70.6
K8108	ms101249_tig00031519_RLX-incomp_PpK8108-B-G4475-Map4_reversed	<50
K8108	ms10125_tig00008361_RLX-incomp_PpK8108-B-G14867-Map3_reversed	97.1
K8108	ms101250_tig00031519_RLX-incomp_PpK8108-B-G4816-Map7_reversed	81.2
K8108	ms101251_tig00031519_RLX-incomp_PpK8108-B-G5071-Map4	82.4
K8108	ms101252_tig00031519_RLX-incomp_PpK8108-B-G5071-Map4	<50
K8108	ms101254_tig00031519_RLX-incomp_PpK8108-B-P147.4-Map11_reversed	84.9
K8108	ms101255_tig00031519_RLX-incomp_PpK8108-B-P170.8-Map4	94.9
K8108	ms101256_tig00031519_RLX-incomp_PpK8108-B-P253.8-Map20_reversed	96.3
K8108	ms101257_tig00031519_RLX-incomp_PpK8108-B-P253.8-Map20_reversed	88.8
K8108	ms101258_tig00031519_RLX-incomp_PpK8108-B-P253.8-Map20_reversed	93.8
K8108	ms101259_tig00031519_RLX-incomp_PpK8108-B-P629.8-Map5_reversed	87.8
K8108	ms10126_tig00008361_RLX-incomp_PpK8108-B-G15099-Map3_reversed	96.5
K8108	ms101260_tig00031519_RLX-incomp_PpK8108-B-R1913-Map3	90.1
K8108	ms101261_tig00031519_RLX-incomp_PpK8108-B-R2130-Map6	88
K8108	ms101263_tig00031519_RLX-incomp_PpK8108-B-R3267-Map4	<50
K8108	ms101264_tig00031519_RLX-incomp_PpK8108-B-R3267-Map4	88.3
K8108	ms101265_tig00031519_RLX-incomp_PpK8108-B-R3267-Map4	88.3
K8108	ms101267_tig00031519_RLX-incomp_PpK8108-B-R4121-Map5	86.3
K8108	ms101268_tig00031519_RLX-incomp_PpK8108-B-R470-Map6	75.7
K8108	ms10127_tig00008361_RLX-incomp_PpK8108-B-G16648-Map5	79.7
K8108	ms101270_tig00031519_RSX-incomp_PpK8108-B-G19242-Map15	72
K8108	ms101271_tig00031519_RXX-LARD_PpK8108-B-G16186-Map3	<50
K8108	ms101272_tig00031519_DTX-incomp_PpK8108-B-G17182-Map9	95.8
K8108	ms101273_tig00031519_DTX-incomp_PpK8108-B-G17182-Map9	93.5
K8108	ms101274_tig00031519_noCat-RLX-like_PpK8108-B-G11707-Map19	84
K8108	ms101275_tig00031519_noCat-RLX-like_PpK8108-B-G19020-Map20	81.7
K8108	ms101276_tig00031519_noCat-RLX-like_PpK8108-B-G5587-Map12	78
K8108	ms101278_tig00031519_noCat-RLX-like_PpK8108-B-R1267-Map18	86.4
K8108	ms101279_tig00031519_noCat_PpK8108-B-R1603-Map20	81.3
K8108	ms10128_tig00008361_RLX-incomp_PpK8108-B-G16861-Map3	95.9
K8108	ms101280_tig00031519_noCat_PpK8108-B-R1603-Map20	83
K8108	ms101281_tig00031519_RIX-incomp_PpK8108-B-G10345-Map3	82.7
K8108	ms101282_tig00031519_RIX-incomp_PpK8108-B-G1090-Map9	83.7
K8108	ms101283_tig00031519_RIX-incomp_PpK8108-B-G1090-Map9	82.3
K8108	ms101284_tig00031519_RIX-incomp_PpK8108-B-R5388-Map5	62.6
K8108	ms101286_tig00031519_RLX-incomp_PpK8108-B-G1658-Map3	95.4
K8108	ms101289_tig00031519_RLX-incomp_PpK8108-B-G18182-Map3	90.6
K8108	ms10129_tig00008361_RLX-incomp_PpK8108-B-G18119-Map3	78.7
K8108	ms101290_tig00031519_RLX-incomp_PpK8108-B-G18182-Map3	87.2
K8108	ms101291_tig00031519_RLX-incomp_PpK8108-B-G18182-Map3	77.5
K8108	ms101297_tig00031519_RXX-LARD_PpK8108-B-R3205-Map10	<50
K8108	ms101298_tig00031519_DMX-incomp_PpK8108-B-G5003-Map3	<50
K8108	ms101299_tig00031519_DMX-incomp_PpK8108-B-G5127-Map9	75.4
K8108	ms1013_tig00032132_noCat-RLX-like_PpK8108-B-G5315-Map20	<50
K8108	ms10130_tig00008361_RLX-incomp_PpK8108-B-G18119-Map3	<50
K8108	ms101300_tig00031519_DMX-incomp_PpK8108-B-G5127-Map9	83.7
K8108	ms101301_tig00031519_DMX-incomp_PpK8108-B-G5127-Map9	83.1
K8108	ms101302_tig00031519_DMX-incomp_PpK8108-B-G5127-Map9	<50
K8108	ms101303_tig00031519_DMX-incomp_PpK8108-B-R5763-Map5	<50
K8108	ms101304_tig00031519_DTX-incomp_PpK8108-B-G17471-Map4	95.7
K8108	ms101305_tig00031519_DTX-incomp_PpK8108-B-P382.4-Map14	84.3
K8108	ms101307_tig00031519_RLX-incomp_PpK8108-B-R4990-Map6	95.6
K8108	ms101308_tig00031519_RSX-incomp_PpK8108-B-G19044-Map6	81.7
K8108	ms101309_tig00031519_RXX-LARD_PpK8108-B-G14076-Map7	99.1
K8108	ms10131_tig00008361_RLX-incomp_PpK8108-B-G3778-Map3	93
K8108	ms101310_tig00031519_RXX-LARD_PpK8108-B-R7733-Map3	86.6
K8108	ms101311_tig00031519_DMX-incomp_PpK8108-B-R1571-Map20	<50
K8108	ms101318_tig00031519_DTX-comp_PpK8108-B-G933-Map12_reversed	<50
K8108	ms101319_tig00031519_DTX-comp_PpK8108-B-R2088-Map11	96.3
K8108	ms10132_tig00008361_RLX-incomp_PpK8108-B-G3843-Map20	83.8
K8108	ms101320_tig00031519_DTX-incomp_PpK8108-B-G10920-Map3	87
K8108	ms101321_tig00031519_DTX-incomp_PpK8108-B-G11448-Map7	93
K8108	ms101322_tig00031519_DTX-incomp_PpK8108-B-G12391-Map6	78.6
K8108	ms101324_tig00031519_DTX-incomp_PpK8108-B-G12850-Map3_reversed	<50
K8108	ms101325_tig00031519_DTX-incomp_PpK8108-B-G13933-Map3	<50
K8108	ms101327_tig00031519_DTX-incomp_PpK8108-B-G1491-Map3	74.5
K8108	ms101328_tig00031519_DTX-incomp_PpK8108-B-G1491-Map3	94.1
K8108	ms101329_tig00031519_DTX-incomp_PpK8108-B-G15709-Map8	96.8
K8108	ms10133_tig00008361_RLX-incomp_PpK8108-B-G3843-Map20	95
K8108	ms101330_tig00031519_DTX-incomp_PpK8108-B-G16270-Map3	<50
K8108	ms101331_tig00031519_DTX-incomp_PpK8108-B-G16270-Map3	70.3
K8108	ms101332_tig00031519_DTX-incomp_PpK8108-B-G16270-Map3	79.4
K8108	ms101333_tig00031519_DTX-incomp_PpK8108-B-G16595-Map12	79.9
K8108	ms101334_tig00031519_DTX-incomp_PpK8108-B-G16722-Map3_reversed	64.7
K8108	ms101335_tig00031519_DTX-incomp_PpK8108-B-G1716-Map3	78.3
K8108	ms101336_tig00031519_DTX-incomp_PpK8108-B-G17474-Map3	<50
K8108	ms101337_tig00031519_DTX-incomp_PpK8108-B-G2008-Map9_reversed	92.3
K8108	ms101338_tig00031519_DTX-incomp_PpK8108-B-G2008-Map9_reversed	79.8
K8108	ms101339_tig00031519_DTX-incomp_PpK8108-B-G2008-Map9_reversed	86.9
K8108	ms10134_tig00008361_RLX-incomp_PpK8108-B-G4241-Map4	93.6
K8108	ms101340_tig00031519_DTX-incomp_PpK8108-B-G2008-Map9_reversed	81.2
K8108	ms101341_tig00031519_DTX-incomp_PpK8108-B-G3440-Map20	81.8
K8108	ms101342_tig00031519_DTX-incomp_PpK8108-B-G510-Map20	81.1
K8108	ms101344_tig00031519_DTX-incomp_PpK8108-B-G5155-Map3	77.9
K8108	ms101345_tig00031519_DTX-incomp_PpK8108-B-G7553-Map3	<50
K8108	ms101346_tig00031519_DTX-incomp_PpK8108-B-R1576-Map20_reversed	72
K8108	ms101347_tig00031519_DTX-incomp_PpK8108-B-R1611-Map18	<50
K8108	ms101348_tig00031519_DTX-incomp_PpK8108-B-R220-Map20	70.5
K8108	ms101349_tig00031519_DTX-incomp_PpK8108-B-R220-Map20	84
K8108	ms10135_tig00008361_RLX-incomp_PpK8108-B-G4293-Map3	91.8
K8108	ms101350_tig00031519_DTX-incomp_PpK8108-B-R2203-Map9	86.5
K8108	ms101351_tig00031519_DTX-incomp_PpK8108-B-R3455-Map15	78.5
K8108	ms101354_tig00031519_DTX-incomp_PpK8108-B-R6777-Map5	78.3
K8108	ms101355_tig00031519_DTX-incomp_PpK8108-B-R696-Map20_reversed	92.3
K8108	ms101356_tig00031519_DTX-incomp_PpK8108-B-R696-Map20_reversed	92.3
K8108	ms101357_tig00031519_DTX-incomp_PpK8108-B-R696-Map20_reversed	76.8
K8108	ms101358_tig00031519_DTX-incomp_PpK8108-B-R8157-Map4_reversed	<50
K8108	ms101359_tig00031519_DTX-incomp_PpK8108-B-R9396-Map3	92.3
K8108	ms10136_tig00008361_RLX-incomp_PpK8108-B-R1178-Map8	83.1
K8108	ms101360_tig00031519_DXX-MITE_PpK8108-B-G2789-Map5	80.6
K8108	ms101361_tig00031519_noCat-DTX-like_PpK8108-B-R279-Map20	75.4
K8108	ms101362_tig00031519_noCat-DTX-like_PpK8108-B-R710-Map20	94.6
K8108	ms101363_tig00031519_noCat-DTX-like_PpK8108-B-R724-Map15	73.2
K8108	ms101364_tig00031519_noCat-RLX-like_PpK8108-B-G11587-Map15	<50
K8108	ms101366_tig00031519_noCat-RLX-like_PpK8108-B-G5564-Map20	81.3
K8108	ms101367_tig00031519_noCat-RLX-like_PpK8108-B-G7674-Map12	86.4
K8108	ms101368_tig00031519_noCat-RLX-like_PpK8108-B-G7779-Map20	82.8
K8108	ms101369_tig00031519_RIX-incomp_PpK8108-B-G15498-Map8	<50
K8108	ms10137_tig00008361_RLX-incomp_PpK8108-B-R120-Map20_reversed	73.9
K8108	ms101370_tig00031519_RLX-comp_PpK8108-B-G17148-Map3_reversed	<50
K8108	ms101371_tig00031519_RLX-comp_PpK8108-B-G17460-Map5_reversed	94
K8108	ms101372_tig00031519_RLX-comp_PpK8108-B-G18223-Map3_reversed	71.9
K8108	ms101373_tig00031519_RLX-comp_PpK8108-B-G3494-Map3	96.9
K8108	ms101374_tig00031519_RLX-comp_PpK8108-B-G3494-Map3	89.3
K8108	ms101375_tig00031519_RLX-comp_PpK8108-B-P335.8-Map3_reversed	97.3
K8108	ms101376_tig00031519_RLX-comp_PpK8108-B-P358.59-Map3	83.4
K8108	ms101377_tig00031519_RLX-incomp_PpK8108-B-G1388-Map7_reversed	89.2
K8108	ms101378_tig00031519_RLX-incomp_PpK8108-B-G1388-Map7_reversed	82.1
K8108	ms101379_tig00031519_RLX-incomp_PpK8108-B-G1388-Map7_reversed	<50
K8108	ms10138_tig00008361_RLX-incomp_PpK8108-B-R6812-Map3	79.9
K8108	ms101380_tig00031519_RLX-incomp_PpK8108-B-G16358-Map3	76.8
K8108	ms101381_tig00031519_RLX-incomp_PpK8108-B-G16639-Map3_reversed	75.1
K8108	ms101382_tig00031519_RLX-incomp_PpK8108-B-G16694-Map6	89.5
K8108	ms101384_tig00031519_RLX-incomp_PpK8108-B-G16694-Map6	<50
K8108	ms101385_tig00031519_RLX-incomp_PpK8108-B-G16694-Map6	83.4
K8108	ms101386_tig00031519_RLX-incomp_PpK8108-B-G17092-Map3_reversed	93
K8108	ms101387_tig00031519_RLX-incomp_PpK8108-B-G17382-Map5	97.3
K8108	ms101388_tig00031519_RLX-incomp_PpK8108-B-G17447-Map7_reversed	<50
K8108	ms101389_tig00031519_RLX-incomp_PpK8108-B-G17790-Map10_reversed	<50
K8108	ms10139_tig00008361_RLX-incomp_PpK8108-B-R6812-Map3	88.2
K8108	ms101390_tig00031519_RLX-incomp_PpK8108-B-G17790-Map10_reversed	85.5
K8108	ms101391_tig00031519_RLX-incomp_PpK8108-B-G17991-Map4_reversed	90
K8108	ms101392_tig00031519_RLX-incomp_PpK8108-B-G18321-Map3_reversed	<50
K8108	ms101393_tig00031519_RLX-incomp_PpK8108-B-G18326-Map3_reversed	93.8
K8108	ms101394_tig00031519_RLX-incomp_PpK8108-B-G18326-Map3_reversed	97.1
K8108	ms101395_tig00031519_RLX-incomp_PpK8108-B-G18344-Map4_reversed	93.6
K8108	ms101396_tig00031519_RLX-incomp_PpK8108-B-G2097-Map3	91.1
K8108	ms101397_tig00031519_RLX-incomp_PpK8108-B-G3798-Map5	76.9
K8108	ms101398_tig00031519_RLX-incomp_PpK8108-B-G3984-Map20	94.2
K8108	ms101399_tig00031519_RLX-incomp_PpK8108-B-G3984-Map20	62.1
K8108	ms1014_tig00032132_noCat-RSX-like_PpK8108-B-P196.247-Map20	97
K8108	ms10140_tig00008361_RLX-incomp_PpK8108-B-R6812-Map3	90.2
K8108	ms101400_tig00031519_RLX-incomp_PpK8108-B-G3984-Map20	83.4
K8108	ms101401_tig00031519_RLX-incomp_PpK8108-B-G4463-Map3	86.7
K8108	ms101402_tig00031519_RLX-incomp_PpK8108-B-G4463-Map3	93.8
K8108	ms101403_tig00031519_RLX-incomp_PpK8108-B-G4750-Map4_reversed	95.8
K8108	ms101404_tig00031519_RLX-incomp_PpK8108-B-P147.4-Map11_reversed	86.3
K8108	ms101405_tig00031519_RLX-incomp_PpK8108-B-P147.4-Map11_reversed	88
K8108	ms101407_tig00031519_RLX-incomp_PpK8108-B-R218-Map20_reversed	95.2
K8108	ms101408_tig00031519_RLX-incomp_PpK8108-B-R5189-Map12	95.3
K8108	ms101409_tig00031519_RLX-incomp_PpK8108-B-R675-Map20_reversed	79.6
K8108	ms10141_tig00008361_RLX-incomp_PpK8108-B-R70-Map20_reversed	82.3
K8108	ms101410_tig00031519_RSX-incomp_PpK8108-B-R7216-Map14	98.7
K8108	ms101411_tig00031519_DHX-incomp_PpK8108-B-R3597-Map4	86.1
K8108	ms101412_tig00031519_noCat-RLX-like_PpK8108-B-G2442-Map13	<50
K8108	ms101413_tig00031519_noCat-RLX-like_PpK8108-B-G2442-Map13	93.4
K8108	ms101414_tig00031519_noCat-RLX-like_PpK8108-B-G624-Map13	95.2
K8108	ms101415_tig00031519_noCat-RLX-like_PpK8108-B-G624-Map13	94
K8108	ms101416_tig00031519_noCat-RLX-like_PpK8108-B-G624-Map13	<50
K8108	ms101418_tig00031519_noCat-RLX-like_PpK8108-B-R1267-Map18	74.1
K8108	ms101419_tig00031519_noCat-RLX-like_PpK8108-B-R305-Map13	92.6
K8108	ms10142_tig00008361_RLX-incomp_PpK8108-B-R70-Map20_reversed	80.3
K8108	ms101420_tig00031519_noCat_PpK8108-B-G2397-Map15	<50
K8108	ms101421_tig00031519_noCat_PpK8108-B-G2397-Map15	97
K8108	ms101422_tig00031519_noCat_PpK8108-B-G2397-Map15	78.6
K8108	ms101423_tig00031519_RIX-incomp_PpK8108-B-G1090-Map9	75.3
K8108	ms101425_tig00031519_RLX-incomp_PpK8108-B-G16093-Map4	92.4
K8108	ms101426_tig00031519_RLX-incomp_PpK8108-B-R1029-Map17	83.7
K8108	ms101427_tig00031519_RLX-incomp_PpK8108-B-R1029-Map17	80.9
K8108	ms101428_tig00031519_RLX-incomp_PpK8108-B-R1029-Map17	<50
K8108	ms101429_tig00031519_RLX-incomp_PpK8108-B-R1029-Map17	83.9
K8108	ms101430_tig00031519_RSX-incomp_PpK8108-B-G20563-Map4	89.7
K8108	ms101431_tig00031519_DTX-incomp_PpK8108-B-G17471-Map4	<50
K8108	ms101432_tig00031519_RXX-LARD_PpK8108-B-R643-Map9	79
K8108	ms101433_tig00031519_RXX-LARD_PpK8108-B-R643-Map9	79
K8108	ms101434_tig00031519_noCat-RLX-like_PpK8108-B-P54.137-Map20	73.1
K8108	ms101435_tig00031519_RIX-incomp_PpK8108-B-G21375-Map9	79.1
K8108	ms101436_tig00031519_RLX-incomp_PpK8108-B-R1422-Map11_reversed	84
K8108	ms101437_tig00031519_RLX-incomp_PpK8108-B-R2538-Map11	81
K8108	ms101438_tig00031519_RXX-TRIM_PpK8108-B-R134-Map20	98.6
K8108	ms101439_tig00031519_RXX-TRIM_PpK8108-B-R1374-Map5	85.7
K8108	ms10144_tig00008361_RXX-LARD_PpK8108-B-R3205-Map10	85.8
K8108	ms101440_tig00007038_DTX-comp_PpK8108-B-G1562-Map4	97.8
K8108	ms101441_tig00007038_DTX-comp_PpK8108-B-G1562-Map4	<50
K8108	ms101442_tig00007038_DTX-incomp_PpK8108-B-G14120-Map4	96.8
K8108	ms101443_tig00007038_DTX-incomp_PpK8108-B-G2178-Map20_reversed	95.7
K8108	ms101444_tig00007038_DTX-incomp_PpK8108-B-R2089-Map18_reversed	90
K8108	ms101445_tig00007038_DTX-incomp_PpK8108-B-R2089-Map18_reversed	84.2
K8108	ms101446_tig00007038_DTX-incomp_PpK8108-B-R2089-Map18_reversed	<50
K8108	ms101447_tig00007038_DTX-incomp_PpK8108-B-R2089-Map18_reversed	81.1
K8108	ms101448_tig00007038_DTX-incomp_PpK8108-B-R2089-Map18_reversed	73.5
K8108	ms101449_tig00007038_noCat-DMX-like_PpK8108-B-G17950-Map20	77.2
K8108	ms10145_tig00008361_RXX-LARD_PpK8108-B-R3205-Map10	84.9
K8108	ms101450_tig00007038_noCat-DTX-like_PpK8108-B-G1633-Map20	93.3
K8108	ms101451_tig00007038_DTX-incomp_PpK8108-B-G16286-Map4	<50
K8108	ms101455_tig00007038_DTX-incomp_PpK8108-B-R2281-Map6	99.3
K8108	ms101457_tig00007038_DTX-incomp_PpK8108-B-P204.243-Map8	67.8
K8108	ms101458_tig00007038_noCat_PpK8108-B-P323.202-Map20	71.3
K8108	ms101459_tig00007038_noCat_PpK8108-B-R3193-Map15	98.4
K8108	ms10146_tig00008361_noCat-RXX-LARD-like_PpK8108-B-P16.8-Map18	87.2
K8108	ms101460_tig00000548_DTX-comp_PpK8108-B-R3508-Map17_reversed	<50
K8108	ms101461_tig00000548_DTX-comp_PpK8108-B-R686-Map20_reversed	<50
K8108	ms101462_tig00000548_DTX-incomp_PpK8108-B-G15190-Map3	86
K8108	ms101463_tig00000548_DTX-incomp_PpK8108-B-R3452-Map18_reversed	72.6
K8108	ms101464_tig00000548_DTX-incomp_PpK8108-B-R3452-Map18_reversed	73.4
K8108	ms101465_tig00000548_noCat-RLX-like_PpK8108-B-G9817-Map20	91.8
K8108	ms101466_tig00000548_RLX-incomp_PpK8108-B-G13693-Map20	<50
K8108	ms101467_tig00000548_RLX-incomp_PpK8108-B-G15356-Map4_reversed	<50
K8108	ms101468_tig00000548_RLX-incomp_PpK8108-B-G15665-Map4	95.1
K8108	ms101469_tig00000548_RLX-incomp_PpK8108-B-G1639-Map3_reversed	95.4
K8108	ms10147_tig00008361_RLX-comp_PpK8108-B-R1363-Map5	92.1
K8108	ms101470_tig00000548_RLX-incomp_PpK8108-B-G17288-Map4	88.3
K8108	ms101471_tig00000548_RLX-incomp_PpK8108-B-G17881-Map3	74.2
K8108	ms101472_tig00000548_RLX-incomp_PpK8108-B-R7955-Map3_reversed	81.4
K8108	ms101473_tig00000548_DTX-incomp_PpK8108-B-G17182-Map9	79.7
K8108	ms101474_tig00000548_DTX-incomp_PpK8108-B-G17182-Map9	90.4
K8108	ms101475_tig00000548_DTX-incomp_PpK8108-B-R3054-Map19_reversed	<50
K8108	ms101476_tig00000548_DTX-comp_PpK8108-B-R719-Map20	73.6
K8108	ms101477_tig00000548_DTX-incomp_PpK8108-B-G13233-Map8_reversed	70.9
K8108	ms101478_tig00005684_DTX-comp_PpK8108-B-R2663-Map13	<50
K8108	ms101479_tig00005684_DTX-incomp_PpK8108-B-G16917-Map5	97.4
K8108	ms10148_tig00008361_RLX-incomp_PpK8108-B-R831-Map15	76.7
K8108	ms101480_tig00005684_DTX-incomp_PpK8108-B-G2008-Map9_reversed	81.5
K8108	ms101481_tig00005684_DTX-incomp_PpK8108-B-G2008-Map9_reversed	88.3
K8108	ms101482_tig00005684_DTX-incomp_PpK8108-B-R1611-Map18	80.5
K8108	ms101483_tig00005684_DTX-incomp_PpK8108-B-R61-Map20	90.8
K8108	ms101484_tig00005684_DTX-incomp_PpK8108-B-R6777-Map5	72.9
K8108	ms101485_tig00005684_RIX-incomp_PpK8108-B-G8481-Map17	<50
K8108	ms101486_tig00005684_RIX-incomp_PpK8108-B-G8481-Map17	84.2
K8108	ms101487_tig00005684_RLX-comp_PpK8108-B-G1511-Map20	98.7
K8108	ms101488_tig00005684_RLX-comp_PpK8108-B-G16685-Map3	82.6
K8108	ms101489_tig00005684_RLX-incomp_PpK8108-B-G15285-Map4	88.3
K8108	ms10149_tig00008361_RLX-incomp_PpK8108-B-R831-Map15	73.6
K8108	ms101490_tig00005684_RLX-incomp_PpK8108-B-G17440-Map8_reversed	<50
K8108	ms101492_tig00005684_RLX-incomp_PpK8108-B-G18378-Map7_reversed	92.7
K8108	ms101493_tig00005684_RLX-incomp_PpK8108-B-P253.8-Map20_reversed	92.8
K8108	ms101494_tig00005684_RXX-TRIM_PpK8108-B-R1482-Map13	96.2
K8108	ms101495_tig00010217_DTX-comp_PpK8108-B-G2896-Map7	95.7
K8108	ms101496_tig00010217_DTX-comp_PpK8108-B-R1990-Map10_reversed	95.2
K8108	ms101497_tig00010217_DTX-comp_PpK8108-B-R1990-Map10_reversed	94.7
K8108	ms101498_tig00010217_DTX-comp_PpK8108-B-R1990-Map10_reversed	98.3
K8108	ms101499_tig00010217_DTX-incomp_PpK8108-B-G2296-Map20	88.2
K8108	ms1015_tig00032132_RIX-incomp_PpK8108-B-G26173-Map3	<50
K8108	ms10150_tig00008361_DHX-incomp_PpK8108-B-G16937-Map3	72.3
K8108	ms101500_tig00010217_DTX-incomp_PpK8108-B-G2296-Map20	89.7
K8108	ms101501_tig00010217_DTX-incomp_PpK8108-B-G2296-Map20	81.4
K8108	ms101502_tig00010217_DTX-incomp_PpK8108-B-G2582-Map3_reversed	<50
K8108	ms101503_tig00010217_DTX-incomp_PpK8108-B-R1462-Map7	76.4
K8108	ms101504_tig00010217_DTX-incomp_PpK8108-B-R3096-Map10	86
K8108	ms101505_tig00010217_DTX-incomp_PpK8108-B-R3471-Map20	75.3
K8108	ms101506_tig00010217_DTX-incomp_PpK8108-B-R3471-Map20	72.8
K8108	ms101507_tig00010217_DTX-incomp_PpK8108-B-R4288-Map6	81
K8108	ms101508_tig00010217_DTX-incomp_PpK8108-B-R4488-Map11	73.1
K8108	ms101509_tig00010217_DTX-incomp_PpK8108-B-R4488-Map11	80
K8108	ms10151_tig00008361_DTX-incomp_PpK8108-B-R5728-Map7	75
K8108	ms101510_tig00010217_DTX-incomp_PpK8108-B-R594-Map15_reversed	97.7
K8108	ms101511_tig00010217_noCat-DTX-like_PpK8108-B-R1236-Map20	77.9
K8108	ms101512_tig00010217_noCat-DTX-like_PpK8108-B-R3497-Map20	71.8
K8108	ms101513_tig00010217_noCat-RLX-like_PpK8108-B-G13520-Map11	74.8
K8108	ms101514_tig00010217_noCat-RLX-like_PpK8108-B-R164-Map20	84.8
K8108	ms101515_tig00010217_RIX-comp_PpK8108-B-G17043-Map3_reversed	97.2
K8108	ms101516_tig00010217_RIX-incomp_PpK8108-B-G17005-Map6	97.7
K8108	ms101517_tig00010217_RLX-incomp_PpK8108-B-G1039-Map5	90.2
K8108	ms101518_tig00010217_RLX-incomp_PpK8108-B-G17671-Map4	86.1
K8108	ms101519_tig00010217_RLX-incomp_PpK8108-B-G1832-Map20_reversed	85.7
K8108	ms10152_tig00008361_DTX-incomp_PpK8108-B-R5728-Map7	75
K8108	ms101521_tig00010217_RLX-incomp_PpK8108-B-G1832-Map20_reversed	84.1
K8108	ms101522_tig00010217_RLX-incomp_PpK8108-B-R15218-Map4	97.1
K8108	ms101523_tig00010217_noCat-RIX-like_PpK8108-B-G9156-Map20	69.5
K8108	ms101524_tig00010217_RLX-comp_PpK8108-B-G16388-Map7	87.5
K8108	ms101525_tig00010217_RLX-incomp_PpK8108-B-G461-Map20	72.4
K8108	ms101526_tig00010217_DTX-incomp_PpK8108-B-G8333-Map4	72.2
K8108	ms101527_tig00010217_noCat-RIX-like_PpK8108-B-G184-Map20	98.3
K8108	ms101528_tig00010217_RIX-comp_PpK8108-B-P29.8-Map3_reversed	98.6
K8108	ms101529_tig00010217_DTX-incomp_PpK8108-B-G5153-Map4_reversed	71.6
K8108	ms10153_tig00001391_DTX-comp_PpK8108-B-R222-Map20_reversed	94.3
K8108	ms101530_tig00010217_DTX-incomp_PpK8108-B-R6722-Map7	<50
K8108	ms101532_tig00010217_DXX-MITE_PpK8108-B-R1270-Map20	<50
K8108	ms101534_tig00003004_DTX-incomp_PpK8108-B-G16386-Map3	96.5
K8108	ms101535_tig00003004_DTX-incomp_PpK8108-B-G9124-Map9	91.7
K8108	ms101536_tig00003004_DTX-incomp_PpK8108-B-G9556-Map4	92.3
K8108	ms101537_tig00003004_DTX-incomp_PpK8108-B-G9556-Map4	95.8
K8108	ms101538_tig00003004_noCat-RLX-like_PpK8108-B-G10145-Map11	94.5
K8108	ms10154_tig00001391_DTX-incomp_PpK8108-B-G14732-Map3	89.6
K8108	ms101541_tig00003004_RLX-comp_PpK8108-B-G3187-Map5_reversed	<50
K8108	ms101546_tig00003004_RLX-comp_PpK8108-B-G5150-Map4_reversed	97.2
K8108	ms101547_tig00003004_RLX-comp_PpK8108-B-G5150-Map4_reversed	<50
K8108	ms101548_tig00003004_RLX-incomp_PpK8108-B-G17911-Map6_reversed	<50
K8108	ms101549_tig00003004_RLX-incomp_PpK8108-B-G17911-Map6_reversed	<50
K8108	ms10155_tig00001391_DTX-incomp_PpK8108-B-G14732-Map3	76
K8108	ms101550_tig00003004_RLX-incomp_PpK8108-B-G17911-Map6_reversed	82.3
K8108	ms101551_tig00003004_RLX-incomp_PpK8108-B-G17911-Map6_reversed	75.4
K8108	ms101552_tig00003004_RLX-incomp_PpK8108-B-G17911-Map6_reversed	66.9
K8108	ms101553_tig00003004_RLX-incomp_PpK8108-B-G2097-Map3	84.4
K8108	ms101554_tig00003004_RLX-incomp_PpK8108-B-G2787-Map9	93.5
K8108	ms101555_tig00003004_RLX-incomp_PpK8108-B-G2787-Map9	93.7
K8108	ms101556_tig00003004_RLX-comp_PpK8108-B-G16371-Map3_reversed	96.6
K8108	ms101557_tig00003004_RLX-incomp_PpK8108-B-R3224-Map14	85.5
K8108	ms101558_tig00031519_DHX-comp_PpK8108-B-G15524-Map5_reversed	95.4
K8108	ms101559_tig00031519_DHX-incomp_PpK8108-B-G13929-Map7_reversed	92.5
K8108	ms10156_tig00001391_DTX-incomp_PpK8108-B-G14732-Map3	90.7
K8108	ms101561_tig00031519_DTX-comp_PpK8108-B-G16132-Map3	<50
K8108	ms101562_tig00031519_DTX-comp_PpK8108-B-G16132-Map3	85
K8108	ms101563_tig00031519_DTX-comp_PpK8108-B-G491-Map20_reversed	84.8
K8108	ms101564_tig00031519_DTX-comp_PpK8108-B-R1958-Map20	68.2
K8108	ms101566_tig00031519_DTX-incomp_PpK8108-B-G11617-Map6	98.8
K8108	ms101567_tig00031519_DTX-incomp_PpK8108-B-G12061-Map3_reversed	87
K8108	ms101569_tig00031519_DTX-incomp_PpK8108-B-G13103-Map4	81
K8108	ms10157_tig00001391_DTX-incomp_PpK8108-B-G16386-Map3	<50
K8108	ms101570_tig00031519_DTX-incomp_PpK8108-B-G13454-Map8_reversed	88.6
K8108	ms101571_tig00031519_DTX-incomp_PpK8108-B-G13933-Map3	81.2
K8108	ms101572_tig00031519_DTX-incomp_PpK8108-B-G14120-Map4	97.7
K8108	ms101573_tig00031519_DTX-incomp_PpK8108-B-G15940-Map9	<50
K8108	ms101574_tig00031519_DTX-incomp_PpK8108-B-G16270-Map3	88.6
K8108	ms101575_tig00031519_DTX-incomp_PpK8108-B-G17182-Map9	95.7
K8108	ms101576_tig00031519_DTX-incomp_PpK8108-B-G17182-Map9	95.8
K8108	ms101577_tig00031519_DTX-incomp_PpK8108-B-G18776-Map3	86.5
K8108	ms101578_tig00031519_DTX-incomp_PpK8108-B-G2496-Map5	85.7
K8108	ms101579_tig00031519_DTX-incomp_PpK8108-B-G2496-Map5	80.8
K8108	ms10158_tig00001391_DTX-incomp_PpK8108-B-G16386-Map3	91.7
K8108	ms101580_tig00031519_DTX-incomp_PpK8108-B-G2648-Map20	68.8
K8108	ms101581_tig00031519_DTX-incomp_PpK8108-B-G2722-Map14_reversed	84.7
K8108	ms101582_tig00031519_DTX-incomp_PpK8108-B-G3809-Map4_reversed	<50
K8108	ms101583_tig00031519_DTX-incomp_PpK8108-B-G3809-Map4_reversed	<50
K8108	ms101584_tig00031519_DTX-incomp_PpK8108-B-G510-Map20	83.6
K8108	ms101585_tig00031519_DTX-incomp_PpK8108-B-G510-Map20	<50
K8108	ms101586_tig00031519_DTX-incomp_PpK8108-B-G5125-Map20	91.8
K8108	ms101587_tig00031519_DTX-incomp_PpK8108-B-P393.173-Map4	72.6
K8108	ms101588_tig00031519_DTX-incomp_PpK8108-B-P97.281-Map20	92.4
K8108	ms101589_tig00031519_DTX-incomp_PpK8108-B-R1295-Map20	60.6
K8108	ms10159_tig00001391_DTX-incomp_PpK8108-B-G16386-Map3	78.8
K8108	ms101590_tig00031519_DTX-incomp_PpK8108-B-R1576-Map20_reversed	81.7
K8108	ms101591_tig00031519_DTX-incomp_PpK8108-B-R1731-Map20_reversed	87.7
K8108	ms101592_tig00031519_DTX-incomp_PpK8108-B-R2005-Map9	76.6
K8108	ms101593_tig00031519_DTX-incomp_PpK8108-B-R2005-Map9	85.4
K8108	ms101594_tig00031519_DTX-incomp_PpK8108-B-R2132-Map9_reversed	70.1
K8108	ms101595_tig00031519_DTX-incomp_PpK8108-B-R220-Map20	<50
K8108	ms101596_tig00031519_DTX-incomp_PpK8108-B-R520-Map20_reversed	88.2
K8108	ms101597_tig00031519_DTX-incomp_PpK8108-B-R59-Map8	88.4
K8108	ms101598_tig00031519_DTX-incomp_PpK8108-B-R649-Map20_reversed	74.5
K8108	ms101599_tig00031519_DTX-incomp_PpK8108-B-R7150-Map5	94.6
K8108	ms1016_tig00032132_RXX-LARD_PpK8108-B-R7-Map3	96.9
K8108	ms10160_tig00001391_DTX-incomp_PpK8108-B-G16525-Map9	<50
K8108	ms101600_tig00031519_DTX-incomp_PpK8108-B-R847-Map20	89.1
K8108	ms101601_tig00031519_DTX-incomp_PpK8108-B-R9396-Map3	75.7
K8108	ms101602_tig00031519_DXX_PpK8108-B-R3603-Map3	91.2
K8108	ms101603_tig00031519_noCat-DTX-like_PpK8108-B-G2727-Map20	77
K8108	ms101604_tig00031519_noCat-DTX-like_PpK8108-B-G2727-Map20	70.3
K8108	ms101605_tig00031519_noCat-DTX-like_PpK8108-B-P149.8-Map15	96.2
K8108	ms101606_tig00031519_noCat-DTX-like_PpK8108-B-R279-Map20	<50
K8108	ms101608_tig00031519_noCat-RLX-like_PpK8108-B-G11877-Map16	97.6
K8108	ms101609_tig00031519_noCat-RLX-like_PpK8108-B-G15826-Map12	<50
K8108	ms10161_tig00001391_DTX-incomp_PpK8108-B-G17025-Map4	98.4
K8108	ms101611_tig00031519_noCat-RLX-like_PpK8108-B-G2442-Map13	<50
K8108	ms101615_tig00031519_noCat-RLX-like_PpK8108-B-P124.8-Map20	93.8
K8108	ms101616_tig00031519_noCat-RLX-like_PpK8108-B-R2057-Map15	93.3
K8108	ms101617_tig00031519_noCat-RLX-like_PpK8108-B-R3136-Map17	<50
K8108	ms101618_tig00031519_noCat-RLX-like_PpK8108-B-R827-Map12	81.8
K8108	ms101621_tig00031519_RIX-incomp_PpK8108-B-G25268-Map7	92.2
K8108	ms101623_tig00031519_RIX-incomp_PpK8108-B-R4584-Map13	78.7
K8108	ms101624_tig00031519_RLX-comp_PpK8108-B-G18153-Map3_reversed	100
K8108	ms101625_tig00031519_RLX-comp_PpK8108-B-G2808-Map4_reversed	<50
K8108	ms101626_tig00031519_RLX-comp_PpK8108-B-G3494-Map3	<50
K8108	ms101627_tig00031519_RLX-comp_PpK8108-B-P430.86-Map3	98.7
K8108	ms101628_tig00031519_RLX-comp_PpK8108-B-R2100-Map15	<50
K8108	ms101629_tig00031519_RLX-comp_PpK8108-B-R4369-Map6_reversed	95.1
K8108	ms10163_tig00001391_DTX-incomp_PpK8108-B-G1819-Map20	96.1
K8108	ms101630_tig00031519_RLX-comp_PpK8108-B-R999-Map20_reversed	71.7
K8108	ms101631_tig00031519_RLX-incomp_PpK8108-B-G13537-Map6	85.7
K8108	ms101632_tig00031519_RLX-incomp_PpK8108-B-G15020-Map4	90.3
K8108	ms101633_tig00031519_RLX-incomp_PpK8108-B-G16419-Map3_reversed	99.6
K8108	ms101634_tig00031519_RLX-incomp_PpK8108-B-G16419-Map3_reversed	96.9
K8108	ms101635_tig00031519_RLX-incomp_PpK8108-B-G16509-Map3_reversed	88
K8108	ms101638_tig00031519_RLX-incomp_PpK8108-B-G16888-Map8	84.3
K8108	ms10164_tig00001391_DTX-incomp_PpK8108-B-G6522-Map5	87.5
K8108	ms101640_tig00031519_RLX-incomp_PpK8108-B-G17169-Map10	<50
K8108	ms101641_tig00031519_RLX-incomp_PpK8108-B-G17169-Map10	92.2
K8108	ms101642_tig00031519_RLX-incomp_PpK8108-B-G17717-Map5	<50
K8108	ms101643_tig00031519_RLX-incomp_PpK8108-B-G17911-Map6_reversed	95.2
K8108	ms101644_tig00031519_RLX-incomp_PpK8108-B-G17911-Map6_reversed	96.4
K8108	ms101645_tig00031519_RLX-incomp_PpK8108-B-G17911-Map6_reversed	88.4
K8108	ms101646_tig00031519_RLX-incomp_PpK8108-B-G17911-Map6_reversed	94
K8108	ms101648_tig00031519_RLX-incomp_PpK8108-B-G18206-Map3_reversed	89.7
K8108	ms101649_tig00031519_RLX-incomp_PpK8108-B-G18206-Map3_reversed	89.7
K8108	ms10165_tig00001391_DTX-incomp_PpK8108-B-G9556-Map4	<50
K8108	ms101650_tig00031519_RLX-incomp_PpK8108-B-G18210-Map4	87.8
K8108	ms101651_tig00031519_RLX-incomp_PpK8108-B-G18210-Map4	88.8
K8108	ms101652_tig00031519_RLX-incomp_PpK8108-B-G18210-Map4	73.4
K8108	ms101654_tig00031519_RLX-incomp_PpK8108-B-G18210-Map4	93.5
K8108	ms101655_tig00031519_RLX-incomp_PpK8108-B-G18345-Map11	80.4
K8108	ms101656_tig00031519_RLX-incomp_PpK8108-B-G18345-Map11	75
K8108	ms101657_tig00031519_RLX-incomp_PpK8108-B-G18346-Map3_reversed	86
K8108	ms101658_tig00031519_RLX-incomp_PpK8108-B-G18346-Map3_reversed	83.5
K8108	ms101659_tig00031519_RLX-incomp_PpK8108-B-G18346-Map3_reversed	<50
K8108	ms101660_tig00031519_RLX-incomp_PpK8108-B-G18346-Map3_reversed	<50
K8108	ms101661_tig00031519_RLX-incomp_PpK8108-B-G18346-Map3_reversed	<50
K8108	ms101662_tig00031519_RLX-incomp_PpK8108-B-G2097-Map3	96.3
K8108	ms101663_tig00031519_RLX-incomp_PpK8108-B-G2097-Map3	96.3
K8108	ms101664_tig00031519_RLX-incomp_PpK8108-B-G304-Map20	91.8
K8108	ms101666_tig00031519_RLX-incomp_PpK8108-B-G304-Map20	<50
K8108	ms101667_tig00031519_RLX-incomp_PpK8108-B-G3244-Map4_reversed	95.2
K8108	ms101668_tig00031519_RLX-incomp_PpK8108-B-G3619-Map4_reversed	97.5
K8108	ms101669_tig00031519_RLX-incomp_PpK8108-B-G3958-Map3	94.1
K8108	ms10167_tig00001391_DTX-incomp_PpK8108-B-R9396-Map3	83.4
K8108	ms101670_tig00031519_RLX-incomp_PpK8108-B-G3958-Map3	97.4
K8108	ms101671_tig00031519_RLX-incomp_PpK8108-B-G3958-Map3	95.2
K8108	ms101672_tig00031519_RLX-incomp_PpK8108-B-G4241-Map4	72.6
K8108	ms101673_tig00031519_RLX-incomp_PpK8108-B-G4463-Map3	<50
K8108	ms101674_tig00031519_RLX-incomp_PpK8108-B-G4984-Map4_reversed	<50
K8108	ms101676_tig00031519_RLX-incomp_PpK8108-B-G5071-Map4	<50
K8108	ms101677_tig00031519_RLX-incomp_PpK8108-B-G5071-Map4	78.3
K8108	ms101678_tig00031519_RLX-incomp_PpK8108-B-P274.24-Map7_reversed	74.2
K8108	ms101679_tig00031519_RLX-incomp_PpK8108-B-P274.24-Map7_reversed	69.2
K8108	ms10168_tig00001391_DTX-incomp_PpK8108-B-R9396-Map3	74.2
K8108	ms101680_tig00031519_RLX-incomp_PpK8108-B-R1676-Map11	97.1
K8108	ms101681_tig00031519_RLX-incomp_PpK8108-B-R1883-Map5	<50
K8108	ms101682_tig00031519_RLX-incomp_PpK8108-B-R3267-Map4	83.6
K8108	ms101683_tig00031519_RLX-incomp_PpK8108-B-R3800-Map5_reversed	77
K8108	ms101684_tig00031519_RLX-incomp_PpK8108-B-R5189-Map12	97.2
K8108	ms101686_tig00031519_RLX-incomp_PpK8108-B-R604-Map20	84.9
K8108	ms101687_tig00031519_RSX-incomp_PpK8108-B-G19044-Map6	72
K8108	ms101688_tig00031519_RSX-incomp_PpK8108-B-R7216-Map14	97.5
K8108	ms101689_tig00031519_RXX-LARD_PpK8108-B-G13011-Map4	76.8
K8108	ms10169_tig00001391_noCat-DTX-like_PpK8108-B-P174.8-Map20	95
K8108	ms101690_tig00031519_RXX-LARD_PpK8108-B-G15127-Map3	93
K8108	ms101691_tig00031519_DHX-incomp_PpK8108-B-R3597-Map4	70.5
K8108	ms101692_tig00031519_DHX-incomp_PpK8108-B-R3597-Map4	69.4
K8108	ms101693_tig00031519_DMX-incomp_PpK8108-B-G17880-Map3	86.8
K8108	ms101694_tig00031519_DMX-incomp_PpK8108-B-R1571-Map20	82.2
K8108	ms101695_tig00031519_DMX-incomp_PpK8108-B-R217-Map20	74
K8108	ms101697_tig00031519_DMX-incomp_PpK8108-B-R6779-Map4_reversed	79.8
K8108	ms101698_tig00031519_DTX-comp_PpK8108-B-G491-Map20_reversed	78.3
K8108	ms101699_tig00031519_DTX-comp_PpK8108-B-G491-Map20_reversed	87.9
K8108	ms1017_tig00032132_DXX-MITE_PpK8108-B-P343.70-Map12	71.7
K8108	ms10170_tig00001391_noCat-DXX-MITE-like_PpK8108-B-R285-Map12	<50
K8108	ms101701_tig00031519_DTX-incomp_PpK8108-B-G1429-Map4_reversed	<50
K8108	ms101703_tig00031519_DTX-incomp_PpK8108-B-G1429-Map4_reversed	77.6
K8108	ms101704_tig00031519_DTX-incomp_PpK8108-B-G15034-Map5_reversed	<50
K8108	ms101705_tig00031519_DTX-incomp_PpK8108-B-G16736-Map5	<50
K8108	ms101706_tig00031519_DTX-incomp_PpK8108-B-G16820-Map19	<50
K8108	ms101707_tig00031519_DTX-incomp_PpK8108-B-G17030-Map12	<50
K8108	ms101708_tig00031519_DTX-incomp_PpK8108-B-G17030-Map12	77.9
K8108	ms10171_tig00001391_noCat-DXX-MITE-like_PpK8108-B-R285-Map12	96.2
K8108	ms101710_tig00031519_DTX-incomp_PpK8108-B-G17120-Map9	<50
K8108	ms101711_tig00031519_DTX-incomp_PpK8108-B-G17182-Map9	93.1
K8108	ms101712_tig00031519_DTX-incomp_PpK8108-B-G17925-Map3_reversed	85.8
K8108	ms101713_tig00031519_DTX-incomp_PpK8108-B-G18354-Map7_reversed	<50
K8108	ms101714_tig00031519_DTX-incomp_PpK8108-B-G18354-Map7_reversed	91.6
K8108	ms101715_tig00031519_DTX-incomp_PpK8108-B-G2296-Map20	95.2
K8108	ms101716_tig00031519_DTX-incomp_PpK8108-B-G2296-Map20	82.8
K8108	ms101717_tig00031519_DTX-incomp_PpK8108-B-G3260-Map20	71.3
K8108	ms101718_tig00031519_DTX-incomp_PpK8108-B-G3482-Map20_reversed	<50
K8108	ms10172_tig00001391_noCat-DXX-MITE-like_PpK8108-B-R285-Map12	96.2
K8108	ms101722_tig00031519_DTX-incomp_PpK8108-B-G5165-Map20_reversed	74.6
K8108	ms101723_tig00031519_DTX-incomp_PpK8108-B-P97.281-Map20	97.4
K8108	ms101724_tig00031519_DTX-incomp_PpK8108-B-R1264-Map20_reversed	86
K8108	ms101726_tig00031519_DTX-incomp_PpK8108-B-R220-Map20	88.4
K8108	ms101728_tig00031519_DTX-incomp_PpK8108-B-R59-Map8	89.4
K8108	ms101729_tig00031519_DTX-incomp_PpK8108-B-R59-Map8	93.3
K8108	ms10173_tig00001391_noCat-RIX-like_PpK8108-B-G15681-Map11	80
K8108	ms101730_tig00031519_DTX-incomp_PpK8108-B-R696-Map20_reversed	70.6
K8108	ms101731_tig00031519_DTX-incomp_PpK8108-B-R696-Map20_reversed	82.2
K8108	ms101732_tig00031519_noCat-DTX-like_PpK8108-B-G16107-Map20	96.4
K8108	ms101733_tig00031519_noCat-DTX-like_PpK8108-B-G16107-Map20	96.4
K8108	ms101734_tig00031519_noCat-DTX-like_PpK8108-B-G16107-Map20	89.2
K8108	ms101735_tig00031519_noCat-DTX-like_PpK8108-B-G16107-Map20	83
K8108	ms101737_tig00031519_noCat-DTX-like_PpK8108-B-G4226-Map20	79.1
K8108	ms101738_tig00031519_noCat-DTX-like_PpK8108-B-R1175-Map20	82.8
K8108	ms101739_tig00031519_noCat-DTX-like_PpK8108-B-R1175-Map20	91.2
K8108	ms10174_tig00001391_noCat-RIX-like_PpK8108-B-R2296-Map20	84.2
K8108	ms101740_tig00031519_noCat-RIX-like_PpK8108-B-G15681-Map11	89.2
K8108	ms101741_tig00031519_noCat-RIX-like_PpK8108-B-G16571-Map15	85.9
K8108	ms101743_tig00031519_noCat-RIX-like_PpK8108-B-G16571-Map15	75.5
K8108	ms101744_tig00031519_noCat-RIX-like_PpK8108-B-G16571-Map15	89.6
K8108	ms101745_tig00031519_noCat-RIX-like_PpK8108-B-G16571-Map15	76.5
K8108	ms101746_tig00031519_noCat-RLX-like_PpK8108-B-G12940-Map20	74.6
K8108	ms101747_tig00031519_noCat-RLX-like_PpK8108-B-G12940-Map20	86.9
K8108	ms101749_tig00031519_noCat-RLX-like_PpK8108-B-G5587-Map12	93.4
K8108	ms10175_tig00001391_noCat-RLX-like_PpK8108-B-G10149-Map20	<50
K8108	ms101750_tig00031519_noCat-RLX-like_PpK8108-B-G66-Map20	<50
K8108	ms101751_tig00031519_noCat-RLX-like_PpK8108-B-G8609-Map15	83.5
K8108	ms101752_tig00031519_noCat-RLX-like_PpK8108-B-P36.57-Map20	<50
K8108	ms101753_tig00031519_noCat-RLX-like_PpK8108-B-R3136-Map17	97.7
K8108	ms101754_tig00031519_noCat_PpK8108-B-R1172-Map20	92.7
K8108	ms101755_tig00031519_noCat_PpK8108-B-R1172-Map20	83.8
K8108	ms101756_tig00031519_noCat_PpK8108-B-R1603-Map20	88.9
K8108	ms101757_tig00031519_RIX-incomp_PpK8108-B-G10345-Map3	94.2
K8108	ms101758_tig00031519_RIX-incomp_PpK8108-B-G1090-Map9	82.8
K8108	ms10176_tig00001391_noCat-RLX-like_PpK8108-B-G13105-Map15	94.2
K8108	ms101761_tig00031519_RIX-incomp_PpK8108-B-R2457-Map7	<50
K8108	ms101762_tig00031519_RIX-incomp_PpK8108-B-R4584-Map13	77.5
K8108	ms101763_tig00031519_RLX-comp_PpK8108-B-G17248-Map4	99.5
K8108	ms101764_tig00031519_RLX-comp_PpK8108-B-G17248-Map4	99.5
K8108	ms101765_tig00031519_RLX-comp_PpK8108-B-G17442-Map8	99.6
K8108	ms101766_tig00031519_RLX-comp_PpK8108-B-G17636-Map8_reversed	88.7
K8108	ms101767_tig00031519_RLX-comp_PpK8108-B-G5041-Map3_reversed	66.5
K8108	ms101768_tig00031519_RLX-comp_PpK8108-B-P464.86-Map9_reversed	96.2
K8108	ms101769_tig00031519_RLX-comp_PpK8108-B-P464.86-Map9_reversed	88
K8108	ms10177_tig00001391_noCat-RLX-like_PpK8108-B-G1698-Map12	84
K8108	ms101770_tig00031519_RLX-comp_PpK8108-B-R1018-Map20_reversed	77.3
K8108	ms101771_tig00031519_RLX-comp_PpK8108-B-R1018-Map20_reversed	<50
K8108	ms101772_tig00031519_RLX-comp_PpK8108-B-R3427-Map11	79.9
K8108	ms101773_tig00031519_RLX-comp_PpK8108-B-R3427-Map11	<50
K8108	ms101774_tig00031519_RLX-comp_PpK8108-B-R3427-Map11	71.5
K8108	ms101775_tig00031519_RLX-comp_PpK8108-B-R3427-Map11	85.2
K8108	ms101776_tig00031519_RLX-comp_PpK8108-B-R4369-Map6_reversed	93.8
K8108	ms101779_tig00031519_RLX-incomp_PpK8108-B-G13809-Map3	93.1
K8108	ms10178_tig00001391_noCat-RLX-like_PpK8108-B-G4082-Map20	73.4
K8108	ms101780_tig00031519_RLX-incomp_PpK8108-B-G13939-Map5	79.1
K8108	ms101781_tig00031519_RLX-incomp_PpK8108-B-G13939-Map5	80.2
K8108	ms101782_tig00031519_RLX-incomp_PpK8108-B-G14213-Map4	78
K8108	ms101783_tig00031519_RLX-incomp_PpK8108-B-G17075-Map4_reversed	95.3
K8108	ms101784_tig00031519_RLX-incomp_PpK8108-B-G17075-Map4_reversed	97.9
K8108	ms101785_tig00031519_RLX-incomp_PpK8108-B-G17440-Map8_reversed	70.3
K8108	ms101787_tig00031519_RLX-incomp_PpK8108-B-G17627-Map20	77.9
K8108	ms101788_tig00031519_RLX-incomp_PpK8108-B-G17700-Map5	93.9
K8108	ms101789_tig00031519_RLX-incomp_PpK8108-B-G17857-Map3_reversed	94.9
K8108	ms10179_tig00001391_noCat-RLX-like_PpK8108-B-G8609-Map15	71.2
K8108	ms101790_tig00031519_RLX-incomp_PpK8108-B-G17911-Map6_reversed	97.5
K8108	ms101791_tig00031519_RLX-incomp_PpK8108-B-G18151-Map3	94.1
K8108	ms101792_tig00031519_RLX-incomp_PpK8108-B-G18151-Map3	<50
K8108	ms101793_tig00031519_RLX-incomp_PpK8108-B-G18296-Map3	98.8
K8108	ms101794_tig00031519_RLX-incomp_PpK8108-B-G18296-Map3	96.5
K8108	ms101796_tig00031519_RLX-incomp_PpK8108-B-G18296-Map3	98
K8108	ms101797_tig00031519_RLX-incomp_PpK8108-B-G18365-Map3	98.5
K8108	ms101798_tig00031519_RLX-incomp_PpK8108-B-G3231-Map4	73.7
K8108	ms101799_tig00031519_RLX-incomp_PpK8108-B-G3619-Map4_reversed	96.2
K8108	ms1018_tig00032132_DTX-comp_PpK8108-B-G4223-Map4	74
K8108	ms10180_tig00001391_noCat-RLX-like_PpK8108-B-R1267-Map18	75.7
K8108	ms101800_tig00031519_RLX-incomp_PpK8108-B-G3619-Map4_reversed	88
K8108	ms101801_tig00031519_RLX-incomp_PpK8108-B-G4198-Map3_reversed	97.4
K8108	ms101802_tig00031519_RLX-incomp_PpK8108-B-G4198-Map3_reversed	65.3
K8108	ms101803_tig00031519_RLX-incomp_PpK8108-B-G4333-Map3	86.4
K8108	ms101804_tig00031519_RLX-incomp_PpK8108-B-G4333-Map3	84.2
K8108	ms101805_tig00031519_RLX-incomp_PpK8108-B-G4463-Map3	64.9
K8108	ms101806_tig00031519_RLX-incomp_PpK8108-B-G4816-Map7_reversed	85.6
K8108	ms101807_tig00031519_RLX-incomp_PpK8108-B-G5141-Map3	75.2
K8108	ms101808_tig00031519_RLX-incomp_PpK8108-B-R1029-Map17	59
K8108	ms101809_tig00031519_RLX-incomp_PpK8108-B-R1029-Map17	69.6
K8108	ms10181_tig00001391_RLX-comp_PpK8108-B-G17780-Map5_reversed	99.3
K8108	ms101810_tig00031519_RLX-incomp_PpK8108-B-R15034-Map3_reversed	78.8
K8108	ms101813_tig00031519_RLX-incomp_PpK8108-B-R5189-Map12	95.4
K8108	ms101814_tig00031519_RLX-incomp_PpK8108-B-R70-Map20_reversed	93.2
K8108	ms101815_tig00031519_RSX-incomp_PpK8108-B-R7216-Map14	99.1
K8108	ms101816_tig00031519_RXX-LARD_PpK8108-B-R3205-Map10	<50
K8108	ms101817_tig00031519_RXX-LARD_PpK8108-B-R3205-Map10	66.7
K8108	ms101818_tig00031519_RXX-LARD_PpK8108-B-R3205-Map10	88.7
K8108	ms101819_tig00031519_RXX-TRIM_PpK8108-B-R14-Map20	85.3
K8108	ms10182_tig00001391_RLX-comp_PpK8108-B-R4369-Map6_reversed	<50
K8108	ms101820_tig00031519_DTX-incomp_PpK8108-B-P204.243-Map8	73.9
K8108	ms101821_tig00031519_DTX-incomp_PpK8108-B-R2580-Map20	80.5
K8108	ms101822_tig00031519_DTX-incomp_PpK8108-B-R2580-Map20	75.7
K8108	ms101823_tig00031519_DTX-incomp_PpK8108-B-R3221-Map3	<50
K8108	ms101825_tig00031519_DTX-incomp_PpK8108-B-R3221-Map3	81.7
K8108	ms101826_tig00031519_noCat-DTX-like_PpK8108-B-R4090-Map13	<50
K8108	ms101827_tig00031519_noCat-DTX-like_PpK8108-B-R4090-Map13	<50
K8108	ms101828_tig00031519_noCat-DTX-like_PpK8108-B-R5425-Map13	77.8
K8108	ms101829_tig00031519_noCat-RLX-like_PpK8108-B-P54.137-Map20	78.6
K8108	ms10183_tig00001391_RLX-incomp_PpK8108-B-G13718-Map14	95.7
K8108	ms101830_tig00031519_noCat-RXX-LARD-like_PpK8108-B-R1625-Map18	<50
K8108	ms101831_tig00031519_noCat-RXX-TRIM-like_PpK8108-B-P98.280-Map19	<50
K8108	ms101832_tig00031519_RIX-incomp_PpK8108-B-G8481-Map17	<50
K8108	ms101833_tig00031519_RLX-comp_PpK8108-B-G16685-Map3	<50
K8108	ms101834_tig00031519_RLX-incomp_PpK8108-B-G22793-Map3	86
K8108	ms101835_tig00031519_RLX-incomp_PpK8108-B-R2477-Map3_reversed	71.7
K8108	ms101836_tig00031519_RLX-incomp_PpK8108-B-R3206-Map4	72.7
K8108	ms10184_tig00001391_RLX-incomp_PpK8108-B-G13795-Map3	98.3
K8108	ms101840_tig00031519_DHX-incomp_PpK8108-B-R10164-Map3	68.9
K8108	ms101842_tig00031519_DTX-comp_PpK8108-B-G3882-Map3_reversed	95.8
K8108	ms101843_tig00031519_DTX-comp_PpK8108-B-G491-Map20_reversed	<50
K8108	ms101844_tig00031519_DTX-comp_PpK8108-B-G491-Map20_reversed	<50
K8108	ms101845_tig00031519_DTX-comp_PpK8108-B-G491-Map20_reversed	<50
K8108	ms101846_tig00031519_DTX-comp_PpK8108-B-R1958-Map20	96.6
K8108	ms101847_tig00031519_DTX-comp_PpK8108-B-R3341-Map16	96.3
K8108	ms101848_tig00031519_DTX-comp_PpK8108-B-R3341-Map16	98.2
K8108	ms101849_tig00031519_DTX-incomp_PpK8108-B-G10122-Map8	<50
K8108	ms10185_tig00001391_RLX-incomp_PpK8108-B-G14806-Map4	77.3
K8108	ms101850_tig00031519_DTX-incomp_PpK8108-B-G10586-Map3	93.3
K8108	ms101851_tig00031519_DTX-incomp_PpK8108-B-G11543-Map3	76.8
K8108	ms101852_tig00031519_DTX-incomp_PpK8108-B-G13933-Map3	79.5
K8108	ms101853_tig00031519_DTX-incomp_PpK8108-B-G1429-Map4_reversed	91.5
K8108	ms101854_tig00031519_DTX-incomp_PpK8108-B-G1429-Map4_reversed	96.5
K8108	ms101855_tig00031519_DTX-incomp_PpK8108-B-G14779-Map3	84.2
K8108	ms101856_tig00031519_DTX-incomp_PpK8108-B-G15034-Map5_reversed	<50
K8108	ms101857_tig00031519_DTX-incomp_PpK8108-B-G15034-Map5_reversed	93.1
K8108	ms101858_tig00031519_DTX-incomp_PpK8108-B-G15790-Map5	95.8
K8108	ms101859_tig00031519_DTX-incomp_PpK8108-B-G15790-Map5	<50
K8108	ms10186_tig00001391_RLX-incomp_PpK8108-B-G16422-Map3_reversed	84.8
K8108	ms101860_tig00031519_DTX-incomp_PpK8108-B-G16595-Map12	<50
K8108	ms101861_tig00031519_DTX-incomp_PpK8108-B-G16720-Map3	80.8
K8108	ms101862_tig00031519_DTX-incomp_PpK8108-B-G16722-Map3_reversed	88.7
K8108	ms101863_tig00031519_DTX-incomp_PpK8108-B-G16887-Map3_reversed	97.2
K8108	ms101864_tig00031519_DTX-incomp_PpK8108-B-G17042-Map3_reversed	<50
K8108	ms101865_tig00031519_DTX-incomp_PpK8108-B-G2296-Map20	88
K8108	ms101866_tig00031519_DTX-incomp_PpK8108-B-G6522-Map5	88.6
K8108	ms101867_tig00031519_DTX-incomp_PpK8108-B-G7185-Map3	91.1
K8108	ms101868_tig00031519_DTX-incomp_PpK8108-B-G8976-Map3	<50
K8108	ms101869_tig00031519_DTX-incomp_PpK8108-B-G9918-Map5	78
K8108	ms10187_tig00001391_RLX-incomp_PpK8108-B-G16975-Map3	<50
K8108	ms101870_tig00031519_DTX-incomp_PpK8108-B-G9918-Map5	84.5
K8108	ms101871_tig00031519_DTX-incomp_PpK8108-B-G9918-Map5	83.9
K8108	ms101872_tig00031519_DTX-incomp_PpK8108-B-P393.173-Map4	80.4
K8108	ms101873_tig00031519_DTX-incomp_PpK8108-B-P440.15-Map17_reversed	59.3
K8108	ms101874_tig00031519_DTX-incomp_PpK8108-B-R1731-Map20_reversed	94.7
K8108	ms101875_tig00031519_DTX-incomp_PpK8108-B-R1731-Map20_reversed	<50
K8108	ms101876_tig00031519_DTX-incomp_PpK8108-B-R1731-Map20_reversed	70.3
K8108	ms101877_tig00031519_DTX-incomp_PpK8108-B-R1817-Map20	95.9
K8108	ms101878_tig00031519_DTX-incomp_PpK8108-B-R220-Map20	78.5
K8108	ms101879_tig00031519_DTX-incomp_PpK8108-B-R220-Map20	84
K8108	ms10188_tig00001391_RLX-incomp_PpK8108-B-G18110-Map4_reversed	91
K8108	ms101880_tig00031519_DTX-incomp_PpK8108-B-R4034-Map20	81.4
K8108	ms101881_tig00031519_DTX-incomp_PpK8108-B-R4034-Map20	77.3
K8108	ms101882_tig00031519_DTX-incomp_PpK8108-B-R649-Map20_reversed	84.5
K8108	ms101883_tig00031519_DTX-incomp_PpK8108-B-R879-Map6	98.4
K8108	ms101884_tig00031519_noCat-RIX-like_PpK8108-B-R4720-Map20	<50
K8108	ms101885_tig00031519_noCat-RLX-like_PpK8108-B-G4082-Map20	77.1
K8108	ms101886_tig00031519_noCat-RLX-like_PpK8108-B-P31.276-Map20	88.5
K8108	ms101887_tig00031519_noCat-RLX-like_PpK8108-B-R330-Map20	91.8
K8108	ms101888_tig00031519_noCat-RLX-like_PpK8108-B-R5460-Map11	90.9
K8108	ms101889_tig00031519_RIX-incomp_PpK8108-B-G13678-Map20	82.8
K8108	ms10189_tig00001391_RLX-incomp_PpK8108-B-G18110-Map4_reversed	66.6
K8108	ms101890_tig00031519_RIX-incomp_PpK8108-B-P642.24-Map3	91.5
K8108	ms101891_tig00031519_RLX-comp_PpK8108-B-G16371-Map3_reversed	95.6
K8108	ms101892_tig00031519_RLX-comp_PpK8108-B-P430.86-Map3	91
K8108	ms101893_tig00031519_RLX-incomp_PpK8108-B-G15285-Map4	87.7
K8108	ms101894_tig00031519_RLX-incomp_PpK8108-B-G16545-Map4	93
K8108	ms101895_tig00031519_RLX-incomp_PpK8108-B-G16545-Map4	<50
K8108	ms101896_tig00031519_RLX-incomp_PpK8108-B-G16545-Map4	95.9
K8108	ms101897_tig00031519_RLX-incomp_PpK8108-B-G17414-Map3_reversed	95.6
K8108	ms101898_tig00031519_RLX-incomp_PpK8108-B-G18110-Map4_reversed	89.5
K8108	ms101899_tig00031519_RLX-incomp_PpK8108-B-G18110-Map4_reversed	<50
K8108	ms1019_tig00032132_DTX-comp_PpK8108-B-R1973-Map11	98.5
K8108	ms10190_tig00001391_RLX-incomp_PpK8108-B-G18110-Map4_reversed	85.6
K8108	ms101900_tig00031519_RLX-incomp_PpK8108-B-G18110-Map4_reversed	<50
K8108	ms101901_tig00031519_RLX-incomp_PpK8108-B-G18169-Map3	<50
K8108	ms101902_tig00031519_RLX-incomp_PpK8108-B-G18169-Map3	96.8
K8108	ms101903_tig00031519_RLX-incomp_PpK8108-B-G18216-Map3	99.1
K8108	ms101905_tig00031519_RLX-incomp_PpK8108-B-G18300-Map6	99.3
K8108	ms101906_tig00031519_RLX-incomp_PpK8108-B-G18344-Map4_reversed	<50
K8108	ms101907_tig00031519_RLX-incomp_PpK8108-B-G18344-Map4_reversed	93.9
K8108	ms101908_tig00031519_RLX-incomp_PpK8108-B-G18344-Map4_reversed	<50
K8108	ms101909_tig00031519_RLX-incomp_PpK8108-B-G304-Map20	92.9
K8108	ms10191_tig00001391_RLX-incomp_PpK8108-B-G18110-Map4_reversed	<50
K8108	ms101910_tig00031519_RLX-incomp_PpK8108-B-G304-Map20	92.9
K8108	ms101911_tig00031519_RLX-incomp_PpK8108-B-G304-Map20	92.9
K8108	ms101912_tig00031519_RLX-incomp_PpK8108-B-G3157-Map3_reversed	97.3
K8108	ms101913_tig00031519_RLX-incomp_PpK8108-B-G4333-Map3	98
K8108	ms101914_tig00031519_RLX-incomp_PpK8108-B-G4333-Map3	98
K8108	ms101915_tig00031519_RLX-incomp_PpK8108-B-G4475-Map4_reversed	71.6
K8108	ms101916_tig00031519_RLX-incomp_PpK8108-B-G4475-Map4_reversed	79.2
K8108	ms101917_tig00031519_RLX-incomp_PpK8108-B-G4475-Map4_reversed	<50
K8108	ms101918_tig00031519_RLX-incomp_PpK8108-B-G5071-Map4	81.6
K8108	ms101919_tig00031519_RLX-incomp_PpK8108-B-G5071-Map4	84.4
K8108	ms10192_tig00001391_RLX-incomp_PpK8108-B-G18367-Map5_reversed	71.2
K8108	ms101920_tig00031519_RLX-incomp_PpK8108-B-P147.4-Map11_reversed	87.3
K8108	ms101921_tig00031519_RLX-incomp_PpK8108-B-P253.8-Map20_reversed	84.7
K8108	ms101922_tig00031519_RLX-incomp_PpK8108-B-R1038-Map18_reversed	90.5
K8108	ms101923_tig00031519_DTX-incomp_PpK8108-B-P103.277-Map3	84
K8108	ms101924_tig00031519_DTX-incomp_PpK8108-B-R3221-Map3	89.7
K8108	ms101926_tig00031519_noCat-DHX-like_PpK8108-B-R635-Map13	95.5
K8108	ms101927_tig00031519_noCat-DTX-like_PpK8108-B-R352-Map20	93.6
K8108	ms101928_tig00031519_noCat_PpK8108-B-P323.202-Map20	96
K8108	ms101929_tig00031519_noCat_PpK8108-B-P323.202-Map20	93.4
K8108	ms10193_tig00001391_RLX-incomp_PpK8108-B-G18367-Map5_reversed	81.8
K8108	ms101930_tig00031519_RLX-comp_PpK8108-B-G16685-Map3	83.3
K8108	ms101931_tig00031519_RLX-incomp_PpK8108-B-G15655-Map3	<50
K8108	ms101932_tig00031519_RLX-incomp_PpK8108-B-R2538-Map11	96.1
K8108	ms101933_tig00031519_RLX-incomp_PpK8108-B-R583-Map20_reversed	94.9
K8108	ms101934_tig00031519_DTX-comp_PpK8108-B-R778-Map20_reversed	98.5
K8108	ms101935_tig00031519_DTX-incomp_PpK8108-B-G1851-Map18_reversed	93.6
K8108	ms101936_tig00031519_noCat-RSX-like_PpK8108-B-P196.247-Map20	93.3
K8108	ms101937_tig00031519_RLX-comp_PpK8108-B-G17314-Map6	84.3
K8108	ms101938_tig00031519_RLX-comp_PpK8108-B-G17314-Map6	84.8
K8108	ms10194_tig00001391_RLX-incomp_PpK8108-B-G18367-Map5_reversed	67.3
K8108	ms101940_tig00031519_RLX-comp_PpK8108-B-R6246-Map8_reversed	80.8
K8108	ms101941_tig00031519_RLX-incomp_PpK8108-B-G15686-Map3	96.2
K8108	ms101942_tig00031519_RLX-incomp_PpK8108-B-G15686-Map3	96.3
K8108	ms101943_tig00031519_RLX-incomp_PpK8108-B-G16035-Map4_reversed	84.2
K8108	ms101944_tig00031519_RXX-TRIM_PpK8108-B-G22270-Map3	95.9
K8108	ms101945_tig00031519_DHX-incomp_PpK8108-B-R4706-Map4	76
K8108	ms101946_tig00031519_DTX-comp_PpK8108-B-G491-Map20_reversed	<50
K8108	ms101948_tig00031519_DTX-incomp_PpK8108-B-G12093-Map9	81.2
K8108	ms10195_tig00001391_RLX-incomp_PpK8108-B-G303-Map20_reversed	90.4
K8108	ms101950_tig00031519_DTX-incomp_PpK8108-B-G1429-Map4_reversed	94.9
K8108	ms101951_tig00031519_DTX-incomp_PpK8108-B-G1429-Map4_reversed	89
K8108	ms101952_tig00031519_DTX-incomp_PpK8108-B-G150-Map20	<50
K8108	ms101953_tig00031519_DTX-incomp_PpK8108-B-G150-Map20	72.3
K8108	ms101954_tig00031519_DTX-incomp_PpK8108-B-G150-Map20	66.9
K8108	ms101955_tig00031519_DTX-incomp_PpK8108-B-G15614-Map4	77.7
K8108	ms101956_tig00031519_DTX-incomp_PpK8108-B-G15790-Map5	<50
K8108	ms101957_tig00031519_DTX-incomp_PpK8108-B-G15790-Map5	92.2
K8108	ms101958_tig00031519_DTX-incomp_PpK8108-B-G15857-Map5	95.7
K8108	ms101959_tig00031519_DTX-incomp_PpK8108-B-G15857-Map5	96.5
K8108	ms10196_tig00001391_RLX-incomp_PpK8108-B-G3685-Map9	97.2
K8108	ms101960_tig00031519_DTX-incomp_PpK8108-B-G15857-Map5	67.5
K8108	ms101961_tig00031519_DTX-incomp_PpK8108-B-G15966-Map20	86.2
K8108	ms101962_tig00031519_DTX-incomp_PpK8108-B-G16270-Map3	95.6
K8108	ms101963_tig00031519_DTX-incomp_PpK8108-B-G16270-Map3	88.4
K8108	ms101964_tig00031519_DTX-incomp_PpK8108-B-G16595-Map12	76.8
K8108	ms101965_tig00031519_DTX-incomp_PpK8108-B-G16917-Map5	87
K8108	ms101966_tig00031519_DTX-incomp_PpK8108-B-G16957-Map3	70.5
K8108	ms101967_tig00031519_DTX-incomp_PpK8108-B-G17025-Map4	<50
K8108	ms101968_tig00031519_DTX-incomp_PpK8108-B-G17182-Map9	94.8
K8108	ms101969_tig00031519_DTX-incomp_PpK8108-B-G17850-Map3	63.5
K8108	ms10197_tig00001391_RLX-incomp_PpK8108-B-G4073-Map20	63
K8108	ms101970_tig00031519_DTX-incomp_PpK8108-B-G17925-Map3_reversed	76.5
K8108	ms101971_tig00031519_DTX-incomp_PpK8108-B-G404-Map5	80.1
K8108	ms101972_tig00031519_DTX-incomp_PpK8108-B-G4724-Map5	71.4
K8108	ms101973_tig00031519_DTX-incomp_PpK8108-B-G7425-Map10	76.8
K8108	ms101975_tig00031519_DTX-incomp_PpK8108-B-G7735-Map20	77.5
K8108	ms101976_tig00031519_DTX-incomp_PpK8108-B-G797-Map17	86.6
K8108	ms101978_tig00031519_DTX-incomp_PpK8108-B-G9556-Map4	78
K8108	ms101979_tig00031519_DTX-incomp_PpK8108-B-G9556-Map4	95.7
K8108	ms10198_tig00001391_RLX-incomp_PpK8108-B-G4984-Map4_reversed	98
K8108	ms101981_tig00031519_DTX-incomp_PpK8108-B-G9779-Map3	73.2
K8108	ms101982_tig00031519_DTX-incomp_PpK8108-B-R1213-Map20	93.7
K8108	ms101983_tig00031519_DTX-incomp_PpK8108-B-R1462-Map7	81
K8108	ms101984_tig00031519_DTX-incomp_PpK8108-B-R1462-Map7	76.7
K8108	ms101985_tig00031519_DTX-incomp_PpK8108-B-R2550-Map8	<50
K8108	ms101987_tig00031519_DTX-incomp_PpK8108-B-R4343-Map3	77.7
K8108	ms101988_tig00031519_DTX-incomp_PpK8108-B-R9396-Map3	78.8
K8108	ms101989_tig00031519_DTX-incomp_PpK8108-B-R9396-Map3	<50
K8108	ms10199_tig00001391_RLX-incomp_PpK8108-B-R5592-Map3_reversed	90.6
K8108	ms101990_tig00031519_noCat-DTX-like_PpK8108-B-G4798-Map15	79.1
K8108	ms101991_tig00031519_noCat-DTX-like_PpK8108-B-G501-Map20	83.9
K8108	ms101992_tig00031519_noCat-DTX-like_PpK8108-B-R279-Map20	94.1
K8108	ms101993_tig00031519_noCat-DTX-like_PpK8108-B-R72-Map20	<50
K8108	ms101994_tig00031519_noCat-RIX-like_PpK8108-B-G26826-Map15	82.1
K8108	ms101995_tig00031519_noCat-RIX-like_PpK8108-B-G744-Map20	88.1
K8108	ms101996_tig00031519_noCat-RIX-like_PpK8108-B-R2296-Map20	81.1
K8108	ms101997_tig00031519_noCat-RLX-like_PpK8108-B-G13470-Map20	66.8
K8108	ms101998_tig00031519_noCat-RLX-like_PpK8108-B-G13470-Map20	95.8
K8108	ms101999_tig00031519_noCat-RLX-like_PpK8108-B-G13470-Map20	<50
K8108	ms102_tig00032309_RLX-incomp_PpK8108-B-G17391-Map3_reversed	90.5
K8108	ms1020_tig00032132_DTX-comp_PpK8108-B-R3341-Map16	78
K8108	ms10200_tig00001391_RXX-LARD_PpK8108-B-R3205-Map10	79
K8108	ms102000_tig00031519_noCat-RLX-like_PpK8108-B-G13470-Map20	89
K8108	ms102001_tig00031519_noCat-RLX-like_PpK8108-B-G13470-Map20	97.3
K8108	ms102002_tig00031519_noCat-RLX-like_PpK8108-B-G13506-Map20	94.6
K8108	ms102003_tig00031519_noCat-RLX-like_PpK8108-B-G19020-Map20	85.5
K8108	ms102004_tig00031519_noCat-RLX-like_PpK8108-B-G22060-Map17	63.2
K8108	ms102005_tig00031519_noCat-RLX-like_PpK8108-B-G22060-Map17	78.4
K8108	ms102007_tig00031519_noCat-RLX-like_PpK8108-B-G3568-Map17	71
K8108	ms102008_tig00031519_noCat-RLX-like_PpK8108-B-G394-Map20	76.1
K8108	ms102009_tig00031519_noCat-RLX-like_PpK8108-B-G4082-Map20	<50
K8108	ms10201_tig00001391_RXX-LARD_PpK8108-B-R3205-Map10	<50
K8108	ms102010_tig00031519_noCat-RLX-like_PpK8108-B-G5914-Map20	70.6
K8108	ms102011_tig00031519_noCat-RLX-like_PpK8108-B-G630-Map20	89.7
K8108	ms102012_tig00031519_noCat-RLX-like_PpK8108-B-P124.8-Map20	81
K8108	ms102013_tig00031519_noCat-RLX-like_PpK8108-B-P124.8-Map20	91.2
K8108	ms102014_tig00031519_noCat-RLX-like_PpK8108-B-P124.8-Map20	92.7
K8108	ms102015_tig00031519_noCat-RXX-LARD-like_PpK8108-B-G25883-Map20	93.2
K8108	ms102016_tig00031519_RIX-incomp_PpK8108-B-G13857-Map17	95.7
K8108	ms102017_tig00031519_RIX-incomp_PpK8108-B-G15498-Map8	98.6
K8108	ms102018_tig00031519_RIX-incomp_PpK8108-B-G15498-Map8	99
K8108	ms102019_tig00031519_RLX-comp_PpK8108-B-G17460-Map5_reversed	94.8
K8108	ms10202_tig00001391_DMX-incomp_PpK8108-B-R6779-Map4_reversed	<50
K8108	ms102020_tig00031519_RLX-comp_PpK8108-B-G17460-Map5_reversed	<50
K8108	ms102021_tig00031519_RLX-comp_PpK8108-B-G18209-Map6	98
K8108	ms102022_tig00031519_RLX-comp_PpK8108-B-G18235-Map3	81
K8108	ms102023_tig00031519_RLX-comp_PpK8108-B-G18252-Map4_reversed	95.4
K8108	ms102024_tig00031519_RLX-comp_PpK8108-B-G3292-Map7	95.2
K8108	ms102025_tig00031519_RLX-comp_PpK8108-B-R1218-Map20	75.8
K8108	ms102026_tig00031519_RLX-comp_PpK8108-B-R432-Map4	76.2
[truncated: 672,584+ more rows]
