# Supplementary material for: Major proliferation of transposable elements shaped the genome of the soybean rust pathogen Phakopsora pachyrhizi
Source: Nat Commun. 2023 Apr 1;14:1835. doi: 10.1038/s41467-023-37551-4 (PMC10067951; doi:10.1038/s41467-023-37551-4)
Supplement: Supplementary file 6 — Source Data [file 41467_2023_37551_MOESM6_ESM.zip › source_data/Source_data_Suppl_Fig8.xlsx]

## Sheet: Supplementary Fig. 8a,d
Supplementary Fig 8a and d	source data for UFV02
Gene ID	Gene position	Strand	5' intergenic distance(bp)	3' intergenic distance(bp)	BUSCO	Effector
gene_683	Contig_1:103936-106416	+	37568	62302	Yes	No
gene_684	Contig_1:168718-172224	+	62302	114960	No	No
gene_685	Contig_1:287184-287558	-	7925	114960	No	No
gene_686	Contig_1:295483-297316	+	7925	53589	No	No
gene_687	Contig_1:350905-351786	-	80297	53589	No	No
gene_688	Contig_1:432083-434853	+	80297	81893	No	No
gene_689	Contig_1:516746-517925	-	1291	81893	No	No
gene_690	Contig_1:519216-520119	-	48547	1291	No	No
gene_691	Contig_1:568666-569976	-	20333	48547	No	No
gene_692	Contig_1:590309-591140	+	20333	22341	No	Yes
gene_693	Contig_1:613481-615110	+	22341	33945	No	No
gene_694	Contig_1:649055-654106	-	79387	33945	Yes	No
gene_695	Contig_1:733493-736731	+	79387	1188	No	No
gene_696	Contig_1:737919-738854	-	50649	1188	No	No
gene_697	Contig_1:789503-791210	-	65833	50649	No	No
gene_698	Contig_1:857043-862350	-	198392	65833	No	No
gene_699	Contig_1:1060742-1061384	-	5	198392	No	No
gene_700	Contig_1:1061389-1061754	-	10997	5	No	No
gene_701	Contig_1:1072751-1074736	+	10997	111299	No	No
gene_702	Contig_1:1186035-1187172	+	111299	674	No	No
gene_703	Contig_1:1187846-1191509	-	229	674	Yes	No
gene_704	Contig_1:1191738-1192510	+	229	362	No	No
gene_705	Contig_1:1192872-1193654	+	362	44370	No	No
gene_706	Contig_1:1238024-1238515	+	44370	47924	No	Yes
gene_707	Contig_1:1286439-1287746	+	47924	97992	No	No
gene_708	Contig_1:1385738-1386205	+	97992	8527	No	No
gene_709	Contig_1:1394732-1395441	-	1268	8527	No	No
gene_710	Contig_1:1396709-1397830	+	1268	110096	No	No
gene_712	Contig_1:1507926-1508192	-	364696	110096	No	No
gene_713	Contig_1:1872888-1873396	-	5729	364696	No	No
gene_714	Contig_1:1879125-1882370	+	5729	65961	No	No
gene_715	Contig_1:1948331-1948780	-	330	65961	No	Yes
gene_716	Contig_1:1949110-1951202	-	27568	330	No	No
gene_718	Contig_1:1978770-1980369	-	24042	27568	No	No
gene_719	Contig_1:2004411-2006617	-	50206	24042	No	No
gene_720	Contig_1:2056823-2060589	-	13645	50206	No	No
gene_721	Contig_1:2074234-2076680	+	13645	31925	No	No
gene_722	Contig_1:2108605-2109116	+	31925	76233	No	No
gene_723	Contig_1:2185349-2187365	-	36346	76233	No	No
gene_724	Contig_1:2223711-2226024	+	36346	3037	No	No
gene_725	Contig_1:2229061-2229667	-	151758	3037	No	No
gene_726	Contig_1:2381425-2381861	+	151758	38588	No	No
gene_727	Contig_1:2420449-2424650	+	38588	120580	No	No
gene_728	Contig_1:2545230-2547177	-	46827	120580	No	No
gene_729	Contig_1:2594004-2595652	-	597	46827	No	No
gene_730	Contig_1:2596249-2596833	+	597	27458	No	No
gene_732	Contig_1:2624291-2624638	-	16858	27458	No	No
gene_733	Contig_1:2641496-2644660	-	121072	16858	No	No
gene_734	Contig_1:2765732-2767261	-	22317	121072	No	No
gene_735	Contig_1:2789578-2790518	-	24008	22317	No	No
gene_736	Contig_1:2814526-2816671	-	48817	24008	Yes	No
gene_737	Contig_1:2865488-2867225	+	48817	90323	No	No
gene_738	Contig_1:2957548-2959028	+	90323	69037	No	No
gene_739	Contig_1:3028065-3030704	+	69037	196944	No	No
gene_741	Contig_1:3227648-3228115	+	196944	119769	No	Yes
gene_742	Contig_1:3347884-3348946	-	2012	119769	No	Yes
gene_743	Contig_1:3350958-3351448	+	2012	56753	No	No
gene_744	Contig_1:3408201-3408590	-	390	56753	No	No
gene_745	Contig_1:3408980-3409683	-	875	390	No	No
gene_746	Contig_1:3410558-3411653	-	23600	875	No	No
gene_747	Contig_1:3435253-3437899	-	2149	23600	Yes	No
gene_748	Contig_1:3440048-3441347	-	116636	2149	No	No
gene_749	Contig_1:3557983-3561438	+	116636	38755	No	No
gene_750	Contig_1:3600193-3600695	-	175932	38755	No	No
gene_751	Contig_1:3600595-3602008	-	174619	39157	No	No
gene_752	Contig_1:3776627-3778972	-	3762	174619	No	No
gene_753	Contig_1:3782734-3784016	-	10875	3762	No	Yes
gene_754	Contig_1:3794891-3798647	+	10875	83439	No	No
gene_755	Contig_1:3882086-3884117	+	83439	52962	No	No
gene_756	Contig_1:3937079-3938238	-	20015	52962	No	No
gene_757	Contig_1:3958253-3961415	+	20015	4104	No	No
gene_758	Contig_1:3965519-3967561	+	4104	1624	No	No
gene_759	Contig_1:3969185-3969840	+	1624	9403	No	Yes
gene_761	Contig_1:3979243-3980774	-	80252	9403	No	No
gene_762	Contig_1:4061026-4063269	+	80252	10906	No	No
gene_763	Contig_1:4074175-4076683	+	10906	37764	No	No
gene_764	Contig_1:4114447-4117156	-	5445	37764	No	No
gene_765	Contig_1:4122601-4122912	+	5445	22505	No	No
gene_119	Contig_10:14801-15307	+	4643	14287	No	No
gene_120	Contig_10:29594-31048	-	1332	14287	No	No
gene_121	Contig_10:32380-34743	+	1332	43889	No	No
gene_123	Contig_10:78632-80200	+	43889	105513	Yes	No
gene_125	Contig_10:185713-187408	+	105513	17739	No	No
gene_126	Contig_10:205147-207152	-	16282	17739	No	No
gene_127	Contig_10:223434-223775	-	5919	16282	No	No
gene_128	Contig_10:229694-234926	+	5919	322	Yes	No
gene_129	Contig_10:235248-236675	-	1792	322	No	Yes
gene_130	Contig_10:238467-240162	-	37242	1792	No	Yes
gene_131	Contig_10:277404-279467	-	57425	37242	No	No
gene_132	Contig_10:336892-339145	-	30030	57425	No	No
gene_133	Contig_10:369175-372392	-	61169	30030	No	No
gene_134	Contig_10:433561-434112	-	61291	61169	No	No
gene_135	Contig_10:495403-496522	-	675	61291	No	No
gene_136	Contig_10:497197-497929	+	675	6576	No	No
gene_137	Contig_10:504505-505273	-	73140	6576	No	No
gene_138	Contig_10:578413-579172	+	73140	2447	No	No
gene_139	Contig_10:581619-582894	+	2447	522	No	No
gene_140	Contig_10:583416-584063	+	522	68960	No	No
gene_141	Contig_10:653023-654328	-	17532	68960	No	Yes
gene_142	Contig_10:671860-675398	+	17532	27589	No	No
gene_143	Contig_10:702987-706757	+	27589	53265	No	No
gene_144	Contig_10:760022-761669	+	53265	36581	No	No
gene_145	Contig_10:798250-800018	+	36581	3227	No	No
gene_146	Contig_10:803245-804484	+	3227	71523	No	No
gene_147	Contig_10:876007-876275	+	71523	10485	No	No
gene_148	Contig_10:886760-887818	+	10485	4688	No	No
gene_149	Contig_10:892506-893185	+	4688	34783	No	No
gene_150	Contig_10:927968-928258	-	68351	34783	No	No
gene_151	Contig_10:996609-999462	-	27280	68351	No	No
gene_152	Contig_10:1026742-1028522	-	22066	27280	No	No
gene_153	Contig_10:1050588-1052303	+	22066	52121	No	No
gene_154	Contig_10:1104424-1105516	+	52121	35621	No	No
gene_155	Contig_10:1141137-1141942	-	91560	35621	No	Yes
gene_156	Contig_10:1233502-1233675	-	37764	91560	No	No
gene_157	Contig_10:1271439-1272329	+	37764	47155	No	No
gene_158	Contig_10:1319484-1322177	+	47155	52496	No	No
gene_159	Contig_10:1374673-1376500	-	96250	52496	No	No
gene_160	Contig_10:1472750-1474448	-	468	96250	Yes	No
gene_161	Contig_10:1474916-1475711	+	468	3021	No	No
gene_162	Contig_10:1478732-1483754	+	3021	664	No	No
gene_163	Contig_10:1484418-1485851	-	699	664	No	No
gene_164	Contig_10:1486550-1487860	-	991	699	No	No
gene_165	Contig_10:1488851-1490125	+	991	64038	No	No
gene_166	Contig_10:1554163-1556651	-	876	64038	No	No
gene_167	Contig_10:1557527-1559467	-	8285	876	No	Yes
gene_168	Contig_10:1567752-1569853	+	8285	3257	No	No
gene_169	Contig_10:1573110-1573286	-	11275	3257	No	Yes
gene_170	Contig_10:1584561-1584800	-	34450	11275	No	No
gene_171	Contig_10:1619250-1620611	-	821	34450	No	No
gene_172	Contig_10:1621432-1622321	+	821	42833	No	No
gene_173	Contig_10:1665154-1666134	+	42833	23405	No	No
gene_174	Contig_10:1689539-1689733	-	54400	23405	No	No
gene_175	Contig_10:1744133-1746753	+	54400	116227	No	No
gene_176	Contig_10:1862980-1865107	+	116227	60607	No	No
gene_177	Contig_10:1925714-1929613	-	1816	60607	No	No
gene_178	Contig_10:1931429-1932007	-	2581	1816	No	No
gene_179	Contig_10:1934588-1936141	-	39601	2581	No	No
gene_180	Contig_10:1975742-1976017	-	9054	39601	No	No
gene_181	Contig_10:1985071-1988185	-	37648	9054	No	No
gene_182	Contig_10:2025833-2028397	-	12644	37648	No	No
gene_183	Contig_10:2041041-2042056	+	12644	13238	No	No
gene_184	Contig_10:2055294-2056800	-	2679	13238	No	No
gene_185	Contig_10:2059479-2062239	-	93471	2679	No	No
gene_186	Contig_10:2155710-2156135	-	2684	93471	No	No
gene_187	Contig_10:2158819-2161338	+	2684	1063	No	No
gene_188	Contig_10:2162401-2167207	-	67004	1063	No	No
gene_189	Contig_10:2234211-2234851	+	67004	15732	No	No
gene_190	Contig_10:2250583-2253850	+	15732	30036	No	No
gene_191	Contig_10:2283886-2286654	+	30036	45208	No	No
gene_192	Contig_10:2331862-2333976	+	45208	11968	Yes	No
gene_193	Contig_10:2345944-2349063	+	11968	5412	No	No
gene_194	Contig_10:2354475-2361583	+	5412	100381	Yes	No
gene_195	Contig_10:2461964-2464928	-	16747	100381	No	No
gene_196	Contig_10:2481675-2483395	-	5984	16747	No	No
gene_197	Contig_10:2489379-2492377	+	5984	170571	No	No
gene_198	Contig_10:2662948-2663951	+	170571	9569	No	No
gene_199	Contig_10:2673520-2674123	+	9569	5471	No	No
gene_200	Contig_10:2679594-2681777	-	10104	5471	No	No
gene_201	Contig_10:2691881-2692893	+	10104	52177	No	No
gene_202	Contig_10:2745070-2746604	-	21548	52177	No	No
gene_203	Contig_10:2768152-2769980	+	21548	595	No	No
gene_204	Contig_10:2770575-2770942	-	8478	595	No	No
gene_205	Contig_10:2779420-2781624	-	13530	8478	No	No
gene_206	Contig_10:2795154-2796159	+	13530	559	No	No
gene_207	Contig_10:2796718-2797847	+	559	781	No	No
gene_208	Contig_10:2798628-2799302	+	781	1054	No	No
gene_209	Contig_10:2799062-2800451	+	1215	1096	No	No
gene_210	Contig_10:2800356-2801517	+	1054	30	No	No
gene_211	Contig_10:2801547-2802009	+	30	681	No	No
gene_212	Contig_10:2802690-2804453	+	681	43434	No	No
gene_213	Contig_10:2847887-2848239	-	91	43434	No	No
gene_214	Contig_10:2848330-2849235	-	348	91	No	No
gene_215	Contig_10:2849583-2850500	-	12586	348	No	No
gene_216	Contig_10:2863086-2865458	-	1231	12586	No	No
gene_217	Contig_10:2866689-2868457	+	1231	54085	No	No
gene_10587	Contig_100:22608-25054	+	787	239080	No	No
gene_10588	Contig_100:264134-264828	-	28855	239080	No	No
gene_10589	Contig_100:293683-294522	-	407	28855	No	No
gene_10590	Contig_100:294929-295933	+	407	114273	No	No
gene_10591	Contig_100:410206-410406	-	17847	114273	No	No
gene_10592	Contig_100:428253-428703	-	760	17847	No	No
gene_10593	Contig_100:429463-430005	+	760	6688	No	No
gene_10594	Contig_100:436693-437046	-	4033	6688	No	No
gene_10595	Contig_100:441079-443103	-	51861	4033	No	No
gene_10596	Contig_100:494964-496369	+	51861	97867	No	No
gene_10597	Contig_100:594236-595451	-	1252	97867	No	No
gene_10598	Contig_100:595370-596022	-	681	99001	No	No
gene_10599	Contig_100:596703-599281	+	681	426	Yes	No
gene_10600	Contig_100:599707-600940	-	69640	426	No	Yes
gene_10601	Contig_100:670580-671813	-	149149	69640	No	Yes
gene_10602	Contig_100:820962-822198	-	31470	149149	No	Yes
gene_10603	Contig_100:853668-856693	-	95741	31470	No	No
gene_10604	Contig_100:952434-952787	+	95741	40871	No	No
gene_10605	Contig_100:993658-994338	+	40871	39983	No	No
gene_10606	Contig_100:1034321-1035784	+	39983	58732	No	No
gene_10607	Contig_100:1094516-1097262	-	12178	58732	No	No
gene_10608	Contig_100:1109440-1109689	-	35886	12178	No	No
gene_10609	Contig_100:1145575-1155309	-	105804	35886	No	No
gene_10610	Contig_100:1261113-1262740	-	23356	105804	No	No
gene_10611	Contig_100:1286096-1287635	-	86717	23356	No	No
gene_10612	Contig_100:1374352-1375017	-	12048	86717	No	Yes
gene_10613	Contig_100:1387065-1389300	-	22428	12048	No	No
gene_10614	Contig_100:1411728-1412000	-	23688	22428	No	No
gene_10615	Contig_100:1435688-1440949	-	4650	23688	No	No
gene_27169	Contig_1000:284138-285108	+	220278	27295	No	No
gene_27170	Contig_1000:312403-315018	-	22401	27295	No	No
gene_31060	Contig_1001:140717-142198	-	63749	75567	No	No
gene_31061	Contig_1001:205947-207818	-	21564	63749	No	No
gene_31062	Contig_1001:229382-230299	-	43674	21564	No	No
gene_31063	Contig_1001:273973-277314	-	10647	43674	No	No
gene_31064	Contig_1001:287961-289184	-	153	10647	No	No
gene_31065	Contig_1001:289337-289813	-	60856	153	No	No
gene_30868	Contig_1002:76996-78040	+	1939	31231	No	No
gene_30869	Contig_1002:109271-109730	-	36217	31231	No	No
gene_30870	Contig_1002:145947-148943	+	36217	22765	No	No
gene_30871	Contig_1002:171708-175049	-	152473	22765	No	No
gene_30872	Contig_1002:327522-328028	+	152473	44075	No	No
gene_26406	Contig_1003:111266-111645	+	17552	24405	No	No
gene_26407	Contig_1003:136050-139754	+	24405	11311	No	No
gene_26408	Contig_1003:151065-151934	+	11311	114010	No	No
gene_26410	Contig_1003:265944-266566	+	114010	56193	No	No
gene_26412	Contig_1003:322759-322986	-	66967	56193	No	No
gene_24195	Contig_1004:262437-263031	+	231978	115407	No	No
gene_24198	Contig_1004:378438-380784	-	38154	115407	No	No
gene_28519	Contig_1006:37563-47548	+	1119	31425	No	No
gene_28520	Contig_1006:78973-80487	-	9071	31425	Yes	No
gene_28521	Contig_1006:89558-90035	-	12903	9071	No	No
gene_28522	Contig_1006:90022-90231	-	12707	9535	No	No
gene_28523	Contig_1006:102938-103300	+	12707	168335	No	No
gene_28524	Contig_1006:271635-271883	-	17958	168335	No	No
gene_28525	Contig_1006:289841-290239	+	17958	96448	No	No
gene_28526	Contig_1006:386687-388039	+	96448	641	Yes	No
gene_28629	Contig_1007:7142-9229	+	4759	18187	No	No
gene_28630	Contig_1007:27416-32958	-	375	18187	No	No
gene_28631	Contig_1007:33333-33722	-	33597	375	No	No
gene_28632	Contig_1007:67319-68576	+	33597	217438	No	No
gene_28633	Contig_1007:286014-287862	+	217438	65531	No	No
gene_28634	Contig_1007:353393-355789	-	411	65531	No	No
gene_28635	Contig_1007:356200-356499	+	411	21875	No	No
gene_28636	Contig_1007:378374-378583	-	3951	21875	No	No
gene_22629	Contig_1008:68433-69699	-	104296	38475	No	No
gene_22631	Contig_1008:173995-175206	-	445	104296	No	No
gene_22632	Contig_1008:175651-176737	-	9827	445	No	Yes
gene_22633	Contig_1008:186564-189335	-	48284	9827	No	No
gene_22634	Contig_1008:237619-239828	+	48284	16963	No	No
gene_22635	Contig_1008:256791-258502	+	16963	14602	No	No
gene_22636	Contig_1008:273104-276528	-	8935	14602	No	No
gene_22637	Contig_1008:285463-286155	-	2867	8935	No	No
gene_22638	Contig_1008:289022-289736	-	9900	2867	No	No
gene_22639	Contig_1008:299636-301742	-	1838	9900	No	No
gene_22640	Contig_1008:303580-303978	-	60465	1838	No	No
gene_22641	Contig_1008:364443-365675	-	17905	60465	No	No
gene_5463	Contig_101:83852-84124	-	3808	81126	No	No
gene_5464	Contig_101:87932-91539	+	3808	24895	No	No
gene_5465	Contig_101:116434-117018	+	24895	23897	No	No
gene_5466	Contig_101:140915-141608	-	14396	23897	No	No
gene_5468	Contig_101:156004-156231	+	14396	719	No	No
gene_5469	Contig_101:156950-158380	-	153	719	No	No
gene_5470	Contig_101:158533-158848	+	153	798	No	No
gene_5471	Contig_101:159646-160526	+	798	7728	No	No
gene_5472	Contig_101:168254-169292	+	7728	19330	No	No
gene_5473	Contig_101:188622-189212	+	19330	35921	No	No
gene_5474	Contig_101:225133-225590	-	990	35921	No	No
gene_5475	Contig_101:226580-227365	-	56710	990	No	No
gene_5476	Contig_101:284075-285820	-	2301	56710	No	No
gene_5477	Contig_101:288121-289676	+	2301	28731	No	No
gene_5478	Contig_101:318407-319809	+	28731	52741	No	No
gene_5479	Contig_101:372550-373559	+	52741	85442	Yes	No
gene_5480	Contig_101:459001-461474	-	12463	85442	No	No
gene_5481	Contig_101:473937-477491	-	140289	12463	No	No
gene_5482	Contig_101:617780-621346	-	43772	140289	No	No
gene_5483	Contig_101:665118-667321	-	9102	43772	No	No
gene_5484	Contig_101:676423-679605	-	2544	9102	No	No
gene_5485	Contig_101:682149-683062	-	887	2544	No	Yes
gene_5486	Contig_101:683949-685780	+	887	190	No	No
gene_5487	Contig_101:685970-688309	+	190	3438	No	No
gene_5488	Contig_101:691747-694685	-	25440	3438	No	No
gene_5489	Contig_101:720125-720599	+	25440	3368	No	No
gene_5490	Contig_101:723967-724743	+	3368	21089	No	No
gene_5491	Contig_101:745832-746310	-	94933	21089	No	No
gene_5492	Contig_101:841243-842159	+	94933	25223	No	No
gene_5493	Contig_101:867382-871627	+	25223	122151	No	No
gene_5494	Contig_101:993778-996448	-	46390	122151	No	No
gene_5495	Contig_101:1042838-1045171	-	25688	46390	No	No
gene_5496	Contig_101:1070859-1072358	+	25688	42088	No	No
gene_5497	Contig_101:1114446-1115902	-	151054	42088	No	Yes
gene_5498	Contig_101:1266956-1267670	-	38362	151054	No	No
gene_5499	Contig_101:1306032-1306854	-	14154	38362	No	No
gene_5500	Contig_101:1321008-1321749	-	1239	14154	No	No
gene_5501	Contig_101:1322988-1324097	-	91939	1239	No	No
gene_5502	Contig_101:1416036-1417715	+	91939	15461	No	No
gene_5503	Contig_101:1433176-1434630	+	15461	10055	No	No
gene_26183	Contig_1010:129254-130647	-	90370	101368	No	No
gene_26184	Contig_1010:221017-224007	-	501	90370	No	No
gene_26185	Contig_1010:224508-226678	+	501	17127	No	No
gene_26186	Contig_1010:243805-244035	-	62048	17127	No	No
gene_26187	Contig_1010:306083-306975	+	62048	3871	No	Yes
gene_26188	Contig_1010:310846-311303	-	34352	3871	No	No
gene_26189	Contig_1010:345655-348280	+	34352	71	No	No
gene_26190	Contig_1010:348351-349158	-	21715	71	No	No
gene_26191	Contig_1010:370873-374074	-	17249	21715	No	No
gene_31332	Contig_1013:22811-25688	+	2425	158407	No	No
gene_31333	Contig_1013:184095-185916	-	83205	158407	No	No
gene_31334	Contig_1013:269121-276274	+	83205	76337	Yes	No
gene_31335	Contig_1013:352611-353825	-	1070	76337	No	No
gene_31336	Contig_1013:354895-356361	+	1070	658	No	No
gene_31337	Contig_1013:357019-358368	+	658	47764	No	No
gene_25988	Contig_1014:212080-216535	+	137325	80980	No	No
gene_25989	Contig_1014:297515-300270	+	80980	48796	No	No
gene_25991	Contig_1014:349066-350112	-	30557	48796	No	No
gene_25993	Contig_1014:380669-381363	+	30557	897	No	No
gene_25994	Contig_1014:382260-382634	-	1128	897	No	No
gene_25689	Contig_1015:79369-80061	-	30293	21045	No	No
gene_25691	Contig_1015:110354-111137	-	308297	30293	No	No
gene_27191	Contig_1017:213329-213710	-	11277	152843	No	No
gene_27193	Contig_1017:224987-225439	-	144577	11277	No	No
gene_21969	Contig_1018:113471-114279	+	91255	126	No	No
gene_21970	Contig_1018:114405-114972	-	211	126	No	No
gene_21971	Contig_1018:115183-115581	-	102684	211	No	No
gene_21972	Contig_1018:218265-219698	-	8239	102684	No	No
gene_21973	Contig_1018:227937-229135	+	8239	9459	No	No
gene_21974	Contig_1018:238594-241714	-	19036	9459	No	No
gene_21975	Contig_1018:241570-243030	+	12435	17720	Yes	No
gene_21976	Contig_1018:260750-263629	-	56905	17720	Yes	No
gene_21978	Contig_1018:320534-323941	-	9596	56905	No	No
gene_21979	Contig_1018:333537-337192	-	6	9596	Yes	No
gene_21980	Contig_1018:337198-339044	+	6	62376	No	No
gene_21981	Contig_1018:401420-404176	-	4265	62376	No	No
gene_21982	Contig_1018:408441-409095	+	4265	2423	No	No
gene_21983	Contig_1018:411518-413018	+	2423	1065	No	No
gene_16374	Contig_102:27629-28440	-	46841	15188	No	No
gene_16375	Contig_102:75281-77865	+	46841	131477	No	No
gene_16376	Contig_102:209342-214820	+	131477	100862	No	No
gene_16377	Contig_102:315682-316979	-	102456	100862	No	No
gene_16378	Contig_102:419435-423401	-	80100	102456	No	No
gene_16379	Contig_102:503501-504331	+	80100	85782	No	No
gene_16380	Contig_102:590113-590959	-	110369	85782	No	No
gene_16384	Contig_102:701328-707960	+	110369	49194	No	No
gene_16385	Contig_102:757154-758144	-	40586	49194	No	No
gene_16386	Contig_102:798730-799682	+	40586	206616	No	Yes
gene_16388	Contig_102:1006298-1006582	+	206616	38013	No	No
gene_16389	Contig_102:1044595-1047167	-	14532	38013	No	No
gene_16390	Contig_102:1061699-1062167	+	14532	31666	No	No
gene_16391	Contig_102:1093833-1096277	+	31666	41910	No	No
gene_16392	Contig_102:1138187-1138477	-	50495	41910	No	No
gene_16393	Contig_102:1188972-1189361	-	157737	50495	No	No
gene_16394	Contig_102:1347098-1349314	-	12974	157737	No	No
gene_16395	Contig_102:1362288-1362772	+	12974	61911	No	No
gene_23651	Contig_1021:209813-210713	-	139238	56561	No	No
gene_20220	Contig_1023:44930-45965	-	21662	36615	No	Yes
gene_20221	Contig_1023:67627-69455	+	21662	65766	No	No
gene_20222	Contig_1023:135221-135685	+	65766	35468	No	No
gene_20223	Contig_1023:171153-173626	-	428	35468	Yes	No
gene_20224	Contig_1023:174054-177576	+	428	2575	Yes	No
gene_20225	Contig_1023:180151-181254	+	2575	15189	Yes	No
gene_20226	Contig_1023:196443-196771	+	15189	571	No	No
gene_20227	Contig_1023:197342-197677	-	10309	571	No	No
gene_20228	Contig_1023:207986-208976	+	10309	1499	No	No
gene_20229	Contig_1023:210475-210765	-	9612	1499	No	No
gene_20230	Contig_1023:220377-220883	+	9612	23838	No	No
gene_20231	Contig_1023:244721-245713	+	23838	12402	No	No
gene_20232	Contig_1023:258115-259619	+	12402	30056	No	No
gene_20233	Contig_1023:289675-291514	+	30056	5385	No	No
gene_20234	Contig_1023:296899-300751	-	26898	5385	Yes	No
gene_20235	Contig_1023:327649-328048	+	26898	63747	No	No
gene_20236	Contig_1023:391795-392319	+	63747	2363	No	No
gene_27094	Contig_1024:100353-102634	+	92699	7898	No	No
gene_27095	Contig_1024:110532-112921	+	7898	14973	No	No
gene_27096	Contig_1024:127894-130137	-	51462	14973	No	Yes
gene_27097	Contig_1024:181599-184176	-	22533	51462	No	No
gene_27098	Contig_1024:206709-207367	+	22533	22601	No	No
gene_29349	Contig_1025:81586-84170	+	30882	2241	No	No
gene_29350	Contig_1025:86411-93196	+	2241	22455	No	No
gene_29352	Contig_1025:115651-119931	-	1061	22455	No	No
gene_29353	Contig_1025:120992-123282	+	1061	114722	No	No
gene_29354	Contig_1025:238004-239951	+	114722	26469	No	No
gene_29355	Contig_1025:266420-268707	-	44690	26469	No	No
gene_29356	Contig_1025:313397-313732	+	44690	5656	No	No
gene_18020	Contig_1026:46176-48383	+	1293	24564	No	No
gene_18021	Contig_1026:72947-73273	+	24564	80	No	Yes
gene_18022	Contig_1026:73353-73743	-	93	80	No	Yes
gene_18023	Contig_1026:73836-75286	-	79	93	No	No
gene_18024	Contig_1026:75365-78427	+	79	1524	Yes	No
gene_18025	Contig_1026:79951-80831	-	99374	1524	No	No
gene_18027	Contig_1026:180205-180776	-	6320	99374	No	No
gene_18028	Contig_1026:187096-190557	-	3795	6320	No	No
gene_18029	Contig_1026:194352-197701	+	3795	59317	No	No
gene_18030	Contig_1026:257018-258622	+	59317	1442	No	No
gene_18031	Contig_1026:260064-263323	-	395	1442	No	No
gene_18032	Contig_1026:263718-264797	+	395	27819	No	No
gene_18033	Contig_1026:292616-293939	-	3101	27819	No	No
gene_18034	Contig_1026:297040-298647	-	52188	3101	Yes	No
gene_18035	Contig_1026:350835-352890	+	52188	487	No	No
gene_18036	Contig_1026:353377-353826	-	236	487	No	No
gene_18037	Contig_1026:354062-355569	-	53082	236	No	No
gene_25277	Contig_1028:24197-29261	-	38438	1473	No	No
gene_25278	Contig_1028:67699-67890	+	38438	766	No	No
gene_25279	Contig_1028:68656-71597	+	766	62351	No	No
gene_25282	Contig_1028:133948-136900	+	62351	26626	No	No
gene_25283	Contig_1028:163526-164182	-	3318	26626	No	No
gene_25284	Contig_1028:167500-169720	+	3318	1655	No	No
gene_25285	Contig_1028:171375-172669	-	40211	1655	No	Yes
gene_25286	Contig_1028:212880-214547	-	909	40211	No	No
gene_25287	Contig_1028:215456-217063	-	152536	909	No	No
gene_25288	Contig_1028:369599-371242	-	37187	152536	No	No
gene_15798	Contig_103:56921-59199	-	512	4603	No	No
gene_15799	Contig_103:59711-60743	-	2012	512	No	No
gene_15800	Contig_103:62755-63027	-	25070	2012	No	No
gene_15802	Contig_103:88097-91864	-	50714	25070	Yes	No
gene_15803	Contig_103:142578-143479	-	5328	50714	No	No
gene_15804	Contig_103:148807-151007	+	5328	9484	No	No
gene_15805	Contig_103:160491-162484	+	9484	17491	No	No
gene_15806	Contig_103:179975-180289	-	46067	17491	No	No
gene_15807	Contig_103:226356-227135	-	448503	46067	No	No
gene_15808	Contig_103:675638-676146	-	193855	448503	No	No
gene_15809	Contig_103:870001-870881	-	272797	193855	No	No
gene_15810	Contig_103:1143678-1146259	+	272797	23229	Yes	No
gene_15811	Contig_103:1169488-1172903	-	20436	23229	No	No
gene_15812	Contig_103:1193339-1196397	+	20436	45989	No	No
gene_15813	Contig_103:1242386-1243344	+	45989	15844	No	No
gene_15814	Contig_103:1259188-1259478	+	15844	53528	No	No
gene_15816	Contig_103:1313006-1313686	-	28647	53528	No	No
gene_15817	Contig_103:1342333-1343346	+	28647	12130	No	No
gene_15818	Contig_103:1355476-1357862	+	12130	17669	Yes	No
gene_15819	Contig_103:1375531-1380855	+	17669	65216	Yes	No
gene_21870	Contig_1030:91582-91971	-	16184	3576	No	No
gene_19452	Contig_1034:260185-260851	-	70813	116928	No	No
gene_19456	Contig_1034:331664-333161	-	9861	70813	No	No
gene_26588	Contig_1035:15041-17890	+	7513	81985	No	No
gene_26589	Contig_1035:99875-100792	-	58899	81985	No	No
gene_26590	Contig_1035:159691-160715	-	11863	58899	No	No
gene_26591	Contig_1035:172578-174662	+	11863	56240	No	No
gene_26593	Contig_1035:230902-233552	-	31127	56240	No	No
gene_26594	Contig_1035:264679-267825	-	555	31127	Yes	No
gene_26595	Contig_1035:268380-270523	+	555	13084	No	No
gene_26596	Contig_1035:283607-287371	+	13084	113055	Yes	No
gene_26597	Contig_1035:400426-404295	+	113055	225	Yes	No
gene_25455	Contig_1036:60448-64988	+	53639	87629	No	No
gene_25456	Contig_1036:152617-153035	+	87629	535	No	No
gene_25457	Contig_1036:153570-154207	-	4075	535	No	No
gene_25458	Contig_1036:158282-159940	+	4075	48813	No	No
gene_25459	Contig_1036:208753-209996	+	48813	30221	No	No
gene_25460	Contig_1036:240217-242442	-	19500	30221	No	No
gene_25461	Contig_1036:261942-262673	-	3604	19500	No	Yes
gene_25462	Contig_1036:262616-264334	-	1943	20174	No	No
gene_25463	Contig_1036:266277-268373	+	1943	3909	No	No
gene_25464	Contig_1036:272282-274956	-	32582	3909	No	No
gene_25465	Contig_1036:307538-310886	+	32582	60610	No	No
gene_33871	Contig_1038:226725-228152	-	82247	198387	No	No
gene_21078	Contig_1039:45875-47212	-	21395	13079	No	No
gene_21079	Contig_1039:68607-70504	-	273634	21395	No	No
gene_4986	Contig_104:64689-64901	+	19532	12158	No	No
gene_4987	Contig_104:77059-77559	+	12158	34362	No	Yes
gene_4988	Contig_104:111921-113550	-	80947	34362	No	No
gene_4990	Contig_104:194497-199403	-	20308	80947	No	No
gene_4991	Contig_104:219711-220562	+	20308	91999	No	No
gene_4992	Contig_104:312561-313417	-	8423	91999	No	No
gene_4993	Contig_104:321840-325458	+	8423	4246	No	No
gene_4994	Contig_104:329704-330903	+	4246	1381	No	No
gene_4995	Contig_104:332284-333893	-	203	1381	Yes	No
gene_4996	Contig_104:334096-335895	+	203	10204	Yes	No
gene_4997	Contig_104:346099-347006	+	10204	1794	No	No
gene_4998	Contig_104:348800-350330	+	1794	300	No	Yes
gene_4999	Contig_104:350630-351028	-	30093	300	No	No
gene_5000	Contig_104:381121-382856	+	30093	10274	No	No
gene_5001	Contig_104:393130-394461	-	7479	10274	No	No
gene_5003	Contig_104:401940-403185	+	7479	22348	No	No
gene_5004	Contig_104:425533-426348	-	1271	22348	No	No
gene_5005	Contig_104:427619-427789	-	21181	1271	No	No
gene_5006	Contig_104:448970-451028	+	21181	33575	No	No
gene_5007	Contig_104:484603-485217	+	33575	31125	No	No
gene_5008	Contig_104:516342-517451	-	14979	31125	No	No
gene_5009	Contig_104:532430-532741	+	14979	21127	No	No
gene_5010	Contig_104:553868-554818	-	7242	21127	No	No
gene_5011	Contig_104:562060-565177	-	73842	7242	No	No
gene_5012	Contig_104:639019-642284	+	73842	79860	No	No
gene_5013	Contig_104:722144-725333	+	79860	34018	No	No
gene_5014	Contig_104:759351-760437	-	37096	34018	No	No
gene_5015	Contig_104:797533-799643	-	6715	37096	No	No
gene_5016	Contig_104:806358-807267	+	6715	63812	No	No
gene_5017	Contig_104:871079-871279	-	47863	63812	No	No
gene_5018	Contig_104:919142-921309	-	45	47863	No	No
gene_5019	Contig_104:921354-921792	-	89660	45	No	No
gene_5020	Contig_104:1011452-1011643	-	150196	89660	No	No
gene_5021	Contig_104:1161839-1162758	-	31827	150196	No	Yes
gene_5022	Contig_104:1194585-1197480	-	10981	31827	No	No
gene_5023	Contig_104:1208461-1208791	-	15001	10981	No	No
gene_5024	Contig_104:1223792-1224088	-	53329	15001	No	No
gene_5025	Contig_104:1277417-1278344	-	35932	53329	No	Yes
gene_5026	Contig_104:1314276-1315782	-	91003	35932	No	No
gene_5027	Contig_104:1406785-1407615	+	91003	26611	No	No
gene_21765	Contig_1040:25934-26773	-	1676	6284	No	No
gene_21766	Contig_1040:28449-30015	+	1676	607	No	No
gene_21767	Contig_1040:30622-32357	-	3804	607	No	No
gene_21768	Contig_1040:36161-38704	+	3804	40839	No	No
gene_21769	Contig_1040:79543-80947	+	40839	507	Yes	No
gene_21770	Contig_1040:81454-82487	-	58303	507	Yes	No
gene_21771	Contig_1040:140790-142614	-	5655	58303	No	No
gene_21772	Contig_1040:148269-150780	+	5655	140879	Yes	No
gene_21773	Contig_1040:291659-294090	+	140879	13385	No	No
gene_21774	Contig_1040:307475-308680	+	13385	19059	No	No
gene_21775	Contig_1040:327739-329948	-	3990	19059	No	No
gene_21776	Contig_1040:333938-335693	+	3990	17052	No	No
gene_21777	Contig_1040:352745-353469	-	1896	17052	No	No
gene_21778	Contig_1040:355365-358462	-	205	1896	No	No
gene_21779	Contig_1040:358667-359983	-	2584	205	No	No
gene_27812	Contig_1041:197313-199093	+	154472	102	No	No
gene_27813	Contig_1041:199195-201256	-	57699	102	No	Yes
gene_27814	Contig_1041:258955-259364	+	57699	84061	No	No
gene_27816	Contig_1041:343425-346457	+	84061	6496	No	No
gene_27817	Contig_1041:352953-354071	-	8976	6496	No	No
gene_27818	Contig_1041:363047-364278	+	8976	5525	No	No
gene_27819	Contig_1041:369803-371703	+	5525	15190	No	No
gene_26130	Contig_1042:7761-9168	+	858	5958	No	No
gene_26131	Contig_1042:15126-16073	+	5958	53593	No	No
gene_26132	Contig_1042:69666-70353	+	53593	12666	No	Yes
gene_26133	Contig_1042:83019-83514	+	12666	33614	No	No
gene_26134	Contig_1042:117128-118029	-	41928	33614	No	Yes
gene_26135	Contig_1042:159957-160241	+	41928	43794	No	No
gene_26136	Contig_1042:204035-206128	+	43794	23156	No	No
gene_26137	Contig_1042:229284-230136	+	23156	81847	No	No
gene_26138	Contig_1042:311983-314790	-	36051	81847	No	No
gene_26139	Contig_1042:350841-353399	-	1241	36051	No	No
gene_26140	Contig_1042:354640-355878	-	645	1241	No	No
gene_26379	Contig_1043:90834-92240	-	156761	35734	No	No
gene_26384	Contig_1043:249001-251364	+	156761	22557	No	No
gene_25832	Contig_1044:44856-49080	+	27875	3905	No	No
gene_25833	Contig_1044:52985-54030	-	83255	3905	No	No
gene_25834	Contig_1044:137285-139153	+	83255	56781	No	No
gene_25835	Contig_1044:195934-196202	+	56781	91746	No	No
gene_25836	Contig_1044:287948-289383	-	2527	91746	No	No
gene_25837	Contig_1044:291910-294540	+	2527	25176	No	No
gene_25838	Contig_1044:319716-321267	-	4327	25176	No	Yes
gene_25839	Contig_1044:325594-327816	-	46569	4327	No	No
gene_25572	Contig_1047:21465-23688	-	1575	536	No	No
gene_25573	Contig_1047:25263-27775	+	1575	28044	No	No
gene_25574	Contig_1047:55819-56910	-	38047	28044	No	No
gene_25575	Contig_1047:94957-96389	-	43708	38047	No	No
gene_25577	Contig_1047:140097-142607	-	52430	43708	No	No
gene_25578	Contig_1047:195037-197413	+	52430	63336	Yes	No
gene_25579	Contig_1047:260749-265421	-	17784	63336	No	No
gene_25580	Contig_1047:283205-283426	+	17784	1631	No	No
gene_25581	Contig_1047:285057-285827	+	1631	74665	No	No
gene_25582	Contig_1047:360492-363225	+	74665	36182	Yes	No
gene_15894	Contig_1048:45638-46270	-	448	7886	No	No
gene_15895	Contig_1048:46718-47688	+	448	4529	No	No
gene_15896	Contig_1048:52217-55922	-	55880	4529	Yes	No
gene_15898	Contig_1048:111802-113436	+	55880	25340	No	No
gene_15899	Contig_1048:138776-140605	+	25340	52188	No	No
gene_15900	Contig_1048:192793-193365	-	6331	52188	No	No
gene_15901	Contig_1048:199696-201153	+	6331	2532	No	Yes
gene_15902	Contig_1048:203685-203945	+	2532	92	No	No
gene_15903	Contig_1048:204037-204597	+	92	1842	No	No
gene_15904	Contig_1048:206439-206660	+	1842	31531	No	No
gene_15905	Contig_1048:238191-238767	-	1315	31531	No	No
gene_15906	Contig_1048:240082-241094	+	1315	39301	Yes	No
gene_15907	Contig_1048:280395-280803	-	26702	39301	No	No
gene_15908	Contig_1048:307505-311679	+	26702	4808	No	No
gene_15909	Contig_1048:316487-318463	-	170	4808	No	No
gene_15910	Contig_1048:318633-319771	+	170	1	No	No
gene_15913	Contig_1048:325506-333214	-	25258	3430	No	No
gene_15914	Contig_1048:358472-363028	-	1957	25258	Yes	No
gene_15915	Contig_1048:364985-366133	+	1957	27800	No	No
gene_22394	Contig_1049:4019-4923	+	1564	25756	No	Yes
gene_22395	Contig_1049:30679-35395	+	25756	18342	No	No
gene_22396	Contig_1049:53737-56057	+	18342	53222	No	No
gene_22398	Contig_1049:109279-109943	-	54324	53222	Yes	No
gene_22399	Contig_1049:164267-164446	+	54324	38421	No	No
gene_22400	Contig_1049:202867-204010	+	38421	10175	No	No
gene_22401	Contig_1049:214185-214582	-	45308	10175	No	No
gene_22402	Contig_1049:259890-261020	+	45308	660	No	No
gene_22403	Contig_1049:261680-264174	-	1633	660	No	No
gene_22404	Contig_1049:265807-269432	+	1633	35422	No	No
gene_22405	Contig_1049:304854-305805	-	11912	35422	No	No
gene_22406	Contig_1049:317717-317956	-	7299	11912	No	No
gene_22407	Contig_1049:325255-326206	-	26790	7299	No	No
gene_22408	Contig_1049:352996-355899	+	26790	19642	No	No
gene_7199	Contig_105:413548-414971	-	46435	383672	No	No
gene_7200	Contig_105:461406-463584	-	55890	46435	No	No
gene_7203	Contig_105:519474-519925	+	55890	662	No	Yes
gene_7204	Contig_105:520587-521772	-	135250	662	No	No
gene_7208	Contig_105:657022-658975	+	135250	1157	No	No
gene_7209	Contig_105:660132-660353	-	24729	1157	No	No
gene_7210	Contig_105:685082-685342	+	24729	183913	No	No
gene_7212	Contig_105:869255-873233	-	126707	183913	No	No
gene_7216	Contig_105:999940-1000441	+	126707	61426	No	No
gene_7217	Contig_105:1061867-1062761	+	61426	279825	No	No
gene_28559	Contig_1051:26973-30619	-	9393	15655	No	No
gene_28560	Contig_1051:40012-42610	-	3043	9393	No	No
gene_28561	Contig_1051:45653-47518	-	114354	3043	No	No
gene_28562	Contig_1051:161872-163635	+	114354	22898	No	No
gene_28563	Contig_1051:186533-188800	-	34316	22898	Yes	No
gene_28564	Contig_1051:223116-224161	+	34316	89440	No	No
gene_28565	Contig_1051:313601-315179	-	22787	89440	No	No
gene_28566	Contig_1051:337966-339244	+	22787	50734	No	No
gene_27790	Contig_1052:27980-28303	+	9442	130100	No	No
gene_27792	Contig_1052:158403-159532	-	116750	130100	No	No
gene_27794	Contig_1052:276282-276822	-	94333	116750	No	No
gene_27797	Contig_1052:371155-371925	-	488	94333	No	No
gene_27798	Contig_1052:372413-373319	+	488	3642	No	Yes
gene_26003	Contig_1053:83411-85036	-	106053	26043	No	No
gene_26005	Contig_1053:191089-195801	-	148536	106053	No	No
gene_29179	Contig_1054:220523-221193	-	30465	194255	No	No
gene_29180	Contig_1054:251658-253545	-	16130	30465	No	No
gene_29181	Contig_1054:269675-271967	+	16130	39778	No	No
gene_29182	Contig_1054:311745-312345	+	39778	3257	No	No
gene_29183	Contig_1054:315602-315874	+	3257	17159	No	No
gene_29184	Contig_1054:333033-334499	+	17159	12789	No	No
gene_29185	Contig_1054:347288-350102	+	12789	31218	No	No
gene_34649	Contig_1055:71982-72398	+	65929	291883	No	No
gene_26433	Contig_1057:135345-135740	+	756	80341	No	No
gene_26438	Contig_1057:216081-216730	+	80341	110353	No	No
gene_20904	Contig_1058:143636-144224	+	113927	147546	No	No
gene_20907	Contig_1058:291770-292921	-	13988	147546	No	No
gene_20909	Contig_1058:306909-308911	-	88310	13988	No	No
gene_32581	Contig_1059:154891-156402	-	82030	70318	No	No
gene_32582	Contig_1059:238432-239695	-	78907	82030	No	No
gene_32583	Contig_1059:318602-319501	-	24347	78907	No	No
gene_3576	Contig_106:58817-59579	-	1265	46233	No	No
gene_3577	Contig_106:60844-61029	-	2710	1265	No	No
gene_3578	Contig_106:63739-69551	-	3565	2710	No	No
gene_3579	Contig_106:73116-75384	-	926	3565	No	No
gene_3580	Contig_106:76310-77741	-	3162	926	No	No
gene_3581	Contig_106:80903-82817	-	19430	3162	No	No
gene_3582	Contig_106:102247-102972	-	479	19430	No	No
gene_3583	Contig_106:103451-104069	-	1237	479	No	No
gene_3584	Contig_106:105306-105632	-	21	1237	No	No
gene_3585	Contig_106:105653-107071	-	496	21	No	No
gene_3586	Contig_106:107567-107788	-	111867	496	No	No
gene_3590	Contig_106:219655-222971	+	111867	28119	No	No
gene_3591	Contig_106:251090-253520	-	51434	28119	No	No
gene_3593	Contig_106:304954-312549	+	51434	17471	No	No
gene_3594	Contig_106:330020-331132	-	4931	17471	No	No
gene_3595	Contig_106:336063-336678	+	4931	1168	No	No
gene_3596	Contig_106:337846-338091	-	80858	1168	No	No
gene_3597	Contig_106:418949-420055	-	3203	80858	No	No
gene_3598	Contig_106:423258-424173	+	3203	45098	No	No
gene_3599	Contig_106:469271-472382	-	6690	45098	No	No
gene_3600	Contig_106:479072-481153	-	104107	6690	No	No
gene_3601	Contig_106:585260-588244	+	104107	44270	No	No
gene_3602	Contig_106:632514-637770	-	56157	44270	No	No
gene_3603	Contig_106:693927-694529	-	5473	56157	No	No
gene_3604	Contig_106:700002-701657	-	290	5473	No	No
gene_3605	Contig_106:701947-703105	+	290	5784	No	No
gene_3606	Contig_106:708889-710158	-	8195	5784	No	No
gene_3607	Contig_106:718353-719288	-	15112	8195	No	No
gene_3608	Contig_106:734400-735335	-	1554	15112	No	No
gene_3609	Contig_106:736889-738712	-	43673	1554	No	No
gene_3610	Contig_106:782385-784467	+	43673	1142	No	No
gene_3611	Contig_106:785609-787065	-	14226	1142	No	No
gene_3612	Contig_106:801291-802642	+	14226	95306	No	No
gene_3613	Contig_106:897948-901329	-	26532	95306	No	No
gene_3614	Contig_106:927861-929112	+	26532	38874	No	No
gene_3615	Contig_106:967986-970182	+	38874	14035	No	No
gene_3616	Contig_106:984217-989125	+	14035	26474	No	No
gene_3617	Contig_106:1015599-1015856	+	26474	8390	No	No
gene_3618	Contig_106:1024246-1027328	+	8390	36635	No	No
gene_3619	Contig_106:1063963-1067338	-	30978	36635	No	No
gene_3620	Contig_106:1098316-1099142	+	30978	80718	No	No
gene_3621	Contig_106:1179860-1181358	+	80718	130651	No	No
gene_3622	Contig_106:1312009-1312481	+	130651	16827	No	No
gene_3623	Contig_106:1329308-1331572	+	16827	1239	No	No
gene_3624	Contig_106:1332811-1334268	-	102438	1239	No	No
gene_25902	Contig_1060:234661-237372	-	37272	137851	No	No
gene_25903	Contig_1060:274644-275507	-	14981	37272	No	No
gene_28569	Contig_1061:183472-186220	-	80426	70594	No	No
gene_28570	Contig_1061:266646-268240	+	80426	14042	No	No
gene_28571	Contig_1061:282282-284542	-	49698	14042	No	No
gene_28572	Contig_1061:334240-334653	+	49698	3355	No	No
gene_28573	Contig_1061:338008-339819	+	3355	9111	No	No
gene_28574	Contig_1061:348930-351224	-	27613	9111	No	No
gene_28575	Contig_1061:378837-380465	+	27613	6513	No	No
gene_28576	Contig_1061:386978-387235	+	6513	8801	No	No
gene_29497	Contig_1062:68575-69382	-	45255	2577	No	Yes
gene_29498	Contig_1062:114637-114942	+	45255	497	No	No
gene_29499	Contig_1062:115439-115744	+	497	122045	No	No
gene_29500	Contig_1062:237789-239032	-	34474	122045	No	Yes
gene_29501	Contig_1062:273506-273850	-	22829	34474	No	No
gene_29502	Contig_1062:296679-299050	+	22829	34959	No	No
gene_29503	Contig_1062:334009-334338	-	48968	34959	No	No
gene_27918	Contig_1063:359641-360348	+	132037	8984	No	Yes
gene_22757	Contig_1064:49207-49669	+	43644	25047	No	No
gene_22758	Contig_1064:74716-75583	-	39453	25047	No	Yes
gene_22759	Contig_1064:115036-119126	-	1068	39453	No	No
gene_22760	Contig_1064:120194-121883	-	39537	1068	No	No
gene_22761	Contig_1064:161420-162215	-	23116	39537	No	No
gene_22762	Contig_1064:185331-188014	-	1059	23116	Yes	No
gene_22763	Contig_1064:189073-189447	+	1059	7084	No	No
gene_22764	Contig_1064:196531-197940	-	315	7084	No	No
gene_22765	Contig_1064:198255-199832	-	47114	315	No	No
gene_22766	Contig_1064:246946-248306	-	28008	47114	No	No
gene_22767	Contig_1064:276314-278396	+	28008	36520	No	No
gene_22768	Contig_1064:314916-320076	-	12567	36520	Yes	No
gene_22769	Contig_1064:332643-333692	-	56356	12567	Yes	No
gene_28709	Contig_1067:64720-68929	+	24276	26367	No	No
gene_28710	Contig_1067:95296-96255	+	26367	2092	No	No
gene_28711	Contig_1067:98347-101186	-	27917	2092	No	No
gene_28712	Contig_1067:129103-130050	+	27917	1776	No	Yes
gene_28713	Contig_1067:131826-135945	-	27430	1776	No	No
gene_28714	Contig_1067:163375-165322	-	63226	27430	No	No
gene_28715	Contig_1067:228548-230244	+	63226	4462	No	Yes
gene_28716	Contig_1067:234706-237241	-	8039	4462	No	No
gene_28451	Contig_1068:128641-129515	-	1141	8028	No	No
gene_28452	Contig_1068:130656-130946	-	126804	1141	No	No
gene_28453	Contig_1068:257750-258025	-	4269	126804	No	No
gene_28454	Contig_1068:262294-264415	+	4269	21874	No	No
gene_28455	Contig_1068:286289-287519	+	21874	733	No	No
gene_28456	Contig_1068:288252-288740	+	733	39285	No	No
gene_26418	Contig_1069:114857-117200	-	1941	5785	No	No
gene_26419	Contig_1069:119141-122167	-	1089	1941	No	No
gene_26420	Contig_1069:123256-125566	-	5443	1089	No	No
gene_26421	Contig_1069:131009-131602	+	5443	23438	No	Yes
gene_26422	Contig_1069:155040-155393	+	23438	57203	No	No
gene_26423	Contig_1069:212596-214176	+	57203	17389	No	No
gene_26424	Contig_1069:231565-232528	-	76759	17389	No	No
gene_26425	Contig_1069:309287-313638	+	76759	37935	Yes	No
gene_26426	Contig_1069:351573-351850	+	37935	22835	No	No
gene_6961	Contig_107:190799-191485	-	55282	186566	No	No
gene_6963	Contig_107:246767-247674	-	679	55282	No	No
gene_6964	Contig_107:248353-248865	-	526794	679	No	No
gene_6974	Contig_107:775659-776049	-	111912	526794	No	No
gene_6978	Contig_107:887961-892129	-	3046	111912	No	No
gene_6979	Contig_107:895175-895688	-	46036	3046	No	No
gene_6980	Contig_107:941724-942506	+	46036	19671	No	No
gene_6982	Contig_107:962177-964836	+	19671	77969	No	No
gene_6984	Contig_107:1042805-1047381	-	9644	77969	No	No
gene_6985	Contig_107:1057025-1057360	+	9644	72623	No	No
gene_6986	Contig_107:1129983-1132134	-	86777	72623	No	No
gene_22451	Contig_1070:113010-114842	+	6734	170784	No	No
gene_25181	Contig_1071:275984-279142	-	7373	131308	No	No
gene_25182	Contig_1071:286515-287052	-	5979	7373	No	No
gene_25183	Contig_1071:293031-293459	-	63286	5979	No	No
gene_25446	Contig_1072:179103-179309	+	159598	14222	No	No
gene_25449	Contig_1072:193531-193701	+	14222	139279	No	No
gene_25452	Contig_1072:332980-333577	+	139279	44673	No	No
gene_20125	Contig_1073:4595-11168	+	368	850	No	No
gene_20126	Contig_1073:12018-12942	-	1154	850	No	No
gene_20127	Contig_1073:12754-13227	-	869	1586	No	No
gene_20128	Contig_1073:14096-15585	-	22	869	No	No
gene_20129	Contig_1073:15607-17697	-	2469	22	No	No
gene_20130	Contig_1073:20166-20336	-	94120	2469	No	No
gene_20131	Contig_1073:114456-115691	+	94120	18881	No	No
gene_20133	Contig_1073:134572-136954	+	18881	31066	No	No
gene_20134	Contig_1073:168020-170140	-	74552	31066	No	No
gene_20135	Contig_1073:244692-244994	-	2494	74552	No	No
gene_20136	Contig_1073:247488-247910	-	2627	2494	No	No
gene_20137	Contig_1073:250537-252571	-	22356	2627	Yes	No
gene_20138	Contig_1073:274927-275148	-	10159	22356	No	No
gene_20139	Contig_1073:285307-287761	+	10159	16189	No	No
gene_20140	Contig_1073:303950-305148	-	29775	16189	No	No
gene_33110	Contig_1074:103767-105481	-	129088	66192	No	No
gene_33112	Contig_1074:234569-235559	+	129088	130095	No	No
gene_20543	Contig_1075:47265-47708	-	30042	15769	No	No
gene_20544	Contig_1075:77750-78488	-	599	30042	No	No
gene_20545	Contig_1075:79087-80590	+	599	8642	Yes	No
gene_20546	Contig_1075:89232-90569	+	8642	8468	No	No
gene_20547	Contig_1075:99037-101456	+	8468	8000	No	No
gene_20548	Contig_1075:109456-115141	+	8000	190138	No	No
gene_20557	Contig_1075:305279-306536	-	67192	190138	No	No
gene_24516	Contig_1076:53304-55393	+	49830	59911	No	No
gene_24517	Contig_1076:115304-117662	+	59911	1453	No	No
gene_24518	Contig_1076:119115-121304	+	1453	30000	No	No
gene_24519	Contig_1076:151304-151951	-	82516	30000	No	No
gene_24520	Contig_1076:234467-235089	-	12363	82516	No	No
gene_24522	Contig_1076:247452-249844	+	12363	33457	No	No
gene_24523	Contig_1076:283301-284082	+	33457	2586	No	No
gene_24524	Contig_1076:286668-288152	-	37	2586	No	No
gene_24525	Contig_1076:288189-288754	-	3313	37	No	No
gene_24526	Contig_1076:292067-292816	+	3313	62838	No	No
gene_24527	Contig_1076:355654-356542	+	62838	11068	No	No
gene_24528	Contig_1076:367610-369756	-	967	11068	No	No
gene_20935	Contig_1077:116621-117529	-	85165	670	No	No
gene_20939	Contig_1077:202694-204274	+	85165	25584	No	No
gene_22948	Contig_1078:104231-105647	-	9217	66073	No	Yes
gene_22949	Contig_1078:114864-115953	+	9217	1888	No	No
gene_22950	Contig_1078:117841-119835	-	2566	1888	No	Yes
gene_22951	Contig_1078:122401-125073	-	107	2566	Yes	No
gene_22952	Contig_1078:125180-126872	+	107	28881	No	No
gene_22953	Contig_1078:155753-156854	+	28881	12355	No	No
gene_22954	Contig_1078:169209-170503	+	12355	1257	No	Yes
gene_22955	Contig_1078:171760-174916	-	14469	1257	No	No
gene_22956	Contig_1078:189385-192342	-	618	14469	No	No
gene_22957	Contig_1078:192960-194787	+	618	28007	No	No
gene_22958	Contig_1078:222794-223946	-	1190	28007	No	No
gene_22959	Contig_1078:225136-225698	+	1190	30985	No	No
gene_22960	Contig_1078:256683-259130	+	30985	90578	No	No
gene_22961	Contig_1078:349708-353964	+	90578	8667	No	No
gene_20486	Contig_1079:73576-75599	+	49104	54137	No	No
gene_20487	Contig_1079:129736-132353	-	7123	54137	No	No
gene_20488	Contig_1079:139476-141629	-	69346	7123	Yes	No
gene_20489	Contig_1079:210975-213003	-	6514	69346	No	No
gene_20490	Contig_1079:219517-219669	-	35728	6514	No	No
gene_20491	Contig_1079:255397-255810	-	360	35728	No	No
gene_20492	Contig_1079:256170-257287	+	360	136	No	No
gene_20493	Contig_1079:257423-260249	+	136	2496	No	No
gene_20494	Contig_1079:262745-263834	-	14445	2496	No	No
gene_20495	Contig_1079:278279-280253	+	14445	19691	No	No
gene_20496	Contig_1079:299944-301016	-	321	19691	No	No
gene_20497	Contig_1079:301337-302113	+	321	3230	No	No
gene_20498	Contig_1079:305343-307757	+	3230	2233	No	No
gene_20499	Contig_1079:309990-311631	+	2233	67	No	No
gene_20500	Contig_1079:311698-313435	+	67	12094	No	No
gene_20501	Contig_1079:325529-325800	+	12094	13960	No	No
gene_20502	Contig_1079:339760-341773	-	3574	13960	No	No
gene_5515	Contig_108:241757-242008	+	115	61789	No	No
gene_5516	Contig_108:303797-304190	+	61789	20777	No	No
gene_5518	Contig_108:324967-325806	+	20777	15876	No	No
gene_5519	Contig_108:341682-342559	+	15876	194727	No	No
gene_5525	Contig_108:537286-541925	-	157500	194727	No	No
gene_5531	Contig_108:699425-703443	-	33009	157500	No	No
gene_5532	Contig_108:736452-738407	-	95973	33009	No	No
gene_5535	Contig_108:834380-834677	-	468681	95973	No	No
gene_5545	Contig_108:1303358-1305437	+	468681	94520	No	No
gene_27779	Contig_1080:75656-76140	-	22934	25726	No	No
gene_27780	Contig_1080:99074-100676	+	22934	10933	No	No
gene_27781	Contig_1080:111609-113405	+	10933	2473	No	No
gene_27782	Contig_1080:115878-117409	-	39221	2473	No	No
gene_27783	Contig_1080:156630-159679	-	52699	39221	No	No
gene_27784	Contig_1080:212378-214036	-	1101	52699	Yes	No
gene_27785	Contig_1080:215137-216692	-	75062	1101	No	No
gene_27786	Contig_1080:291754-292506	-	16457	75062	No	No
gene_27787	Contig_1080:308963-309136	+	16457	39650	No	No
gene_21697	Contig_1081:58279-58869	+	48429	705	No	No
gene_21698	Contig_1081:59574-60697	+	705	973	No	No
gene_21699	Contig_1081:61670-62995	+	973	4708	No	No
gene_21701	Contig_1081:67703-69317	-	47711	4708	No	No
gene_21702	Contig_1081:117028-117412	+	47711	288	No	No
gene_21703	Contig_1081:117700-123158	-	108642	288	Yes	No
gene_21704	Contig_1081:231800-232657	+	108642	22368	No	No
gene_21705	Contig_1081:255025-255327	-	6623	22368	No	No
gene_21706	Contig_1081:261950-263124	+	6623	10775	Yes	Yes
gene_21708	Contig_1081:273899-274543	-	12779	10775	No	Yes
gene_21709	Contig_1081:287322-287862	+	12779	16906	No	No
gene_21710	Contig_1081:304768-308031	+	16906	16475	No	No
gene_21711	Contig_1081:324506-325378	-	55967	16475	No	No
gene_19701	Contig_1082:136398-138585	+	4795	33465	Yes	No
gene_19702	Contig_1082:172050-173670	-	2706	33465	No	No
gene_19703	Contig_1082:173641-175230	-	1146	35056	No	No
gene_19704	Contig_1082:176376-176714	+	1146	75077	No	No
gene_19705	Contig_1082:251791-255871	-	10978	75077	No	No
gene_19706	Contig_1082:266849-268260	+	10978	145	No	No
gene_19707	Contig_1082:268405-270134	+	145	1078	No	No
gene_19708	Contig_1082:271212-271670	-	53250	1078	No	No
gene_19709	Contig_1082:324920-325360	-	8904	53250	No	No
gene_19710	Contig_1082:334264-334591	+	8904	33713	No	No
gene_19712	Contig_1082:368304-368945	-	1564	33713	No	No
gene_19713	Contig_1082:370509-373086	+	1564	2685	No	No
gene_19714	Contig_1082:375771-375983	-	181	2685	No	No
gene_19715	Contig_1082:376164-376541	-	7529	181	No	No
gene_19716	Contig_1082:384070-385083	-	265	7529	No	No
gene_25847	Contig_1083:126605-131210	+	66985	133013	No	No
gene_31548	Contig_1084:174471-174689	+	131944	25477	No	No
gene_31549	Contig_1084:200166-202611	+	25477	100463	No	No
gene_20562	Contig_1085:53635-54205	-	4326	27615	No	No
gene_20563	Contig_1085:54152-57799	-	732	28132	Yes	No
gene_20564	Contig_1085:58531-60887	-	9188	732	No	No
gene_20565	Contig_1085:70075-72488	+	9188	36890	No	No
gene_20566	Contig_1085:109378-112363	+	36890	12041	No	No
gene_20567	Contig_1085:124404-127390	+	12041	15968	No	No
gene_20568	Contig_1085:143358-144302	-	399	15968	Yes	No
gene_20570	Contig_1085:144701-146069	+	399	505	Yes	No
gene_20571	Contig_1085:146574-153004	-	1767	505	Yes	No
gene_20572	Contig_1085:154771-156000	+	1767	1769	No	No
gene_20573	Contig_1085:157769-158323	-	25528	1769	No	No
gene_20575	Contig_1085:183851-184288	+	25528	5845	No	No
gene_20576	Contig_1085:190133-196510	-	1096	5845	Yes	No
gene_20577	Contig_1085:197606-198130	+	1096	146594	No	No
gene_30343	Contig_1087:138981-144730	+	130684	63104	No	No
gene_30344	Contig_1087:207834-209841	-	16180	63104	Yes	No
gene_30345	Contig_1087:226021-227068	-	26624	16180	No	No
gene_30346	Contig_1087:253692-254084	-	35059	26624	No	No
gene_30348	Contig_1087:289143-289669	+	35059	20655	No	No
gene_30349	Contig_1087:310324-311965	+	20655	9913	No	No
gene_26119	Contig_1088:118148-120717	-	1184	44421	No	No
gene_26120	Contig_1088:121901-122086	+	1184	8272	No	No
gene_26121	Contig_1088:130358-131309	+	8272	170898	No	No
gene_23981	Contig_1089:38412-39505	-	17245	7803	No	No
gene_23983	Contig_1089:56750-57383	-	25044	17245	No	No
gene_2776	Contig_109:49242-50359	+	21002	158872	No	Yes
gene_2779	Contig_109:209231-210049	+	158872	181529	No	No
gene_2784	Contig_109:391578-391880	-	128018	181529	No	No
gene_2786	Contig_109:519898-520450	+	128018	54283	No	No
gene_2790	Contig_109:574733-575636	-	510	54283	No	No
gene_2791	Contig_109:576146-580978	-	250	510	No	No
gene_2792	Contig_109:581228-582798	-	113052	250	No	No
gene_2795	Contig_109:695850-696809	+	113052	70522	No	No
gene_2799	Contig_109:767331-767801	-	48332	70522	No	No
gene_2801	Contig_109:816133-818438	-	189584	48332	No	No
gene_2808	Contig_109:1008022-1008471	-	1988	189584	No	No
gene_2809	Contig_109:1010459-1010968	-	51232	1988	No	No
gene_2812	Contig_109:1062200-1063303	+	51232	34251	No	No
gene_2814	Contig_109:1097554-1100769	+	34251	55043	No	No
gene_26540	Contig_1090:34741-36121	+	2142	29352	No	No
gene_26542	Contig_1090:65473-66045	-	20452	29352	No	No
gene_26543	Contig_1090:86497-87845	+	20452	51736	No	No
gene_26544	Contig_1090:87516-88749	+	21471	50832	No	No
gene_26545	Contig_1090:139581-139958	-	27844	50832	No	No
gene_26546	Contig_1090:167802-169277	-	20688	27844	No	No
gene_26548	Contig_1090:189965-190879	-	104749	20688	No	No
gene_26549	Contig_1090:295628-296503	+	104749	36108	No	No
gene_22576	Contig_1091:280794-282845	-	10949	20992	No	No
gene_23289	Contig_1092:99697-99852	+	78503	12273	No	No
gene_23290	Contig_1092:112125-113049	-	1129	12273	No	No
gene_23291	Contig_1092:114178-114468	-	79785	1129	No	No
gene_25333	Contig_1093:97762-98208	-	57133	22612	No	No
gene_25337	Contig_1093:155341-157495	+	57133	27034	No	No
gene_25340	Contig_1093:184529-188050	+	27034	71074	No	No
gene_20525	Contig_1094:55104-55996	-	3208	31704	No	No
gene_20526	Contig_1094:59204-59569	+	3208	15798	No	No
gene_20527	Contig_1094:75367-76518	-	180	15798	No	No
gene_20528	Contig_1094:76698-79165	+	180	299	No	No
gene_20529	Contig_1094:79464-79943	+	299	573	No	No
gene_20530	Contig_1094:80516-81423	-	19768	573	No	No
gene_20531	Contig_1094:101191-101412	+	19768	28838	No	No
gene_20532	Contig_1094:130250-131811	+	28838	16079	No	No
gene_20533	Contig_1094:147890-148996	+	16079	15477	No	No
gene_20534	Contig_1094:164473-165544	-	22428	15477	No	No
gene_20535	Contig_1094:187972-190848	+	22428	11156	No	No
gene_20536	Contig_1094:202004-204690	+	11156	50552	No	No
gene_20538	Contig_1094:255242-256620	+	50552	148	No	No
gene_20539	Contig_1094:256768-258968	+	148	32024	No	No
gene_20540	Contig_1094:290992-292398	-	79097	32024	No	No
gene_32515	Contig_1095:70776-70970	-	16108	17293	No	No
gene_32516	Contig_1095:87078-89445	-	55550	16108	No	No
gene_32517	Contig_1095:144995-146676	-	67477	55550	No	No
gene_32518	Contig_1095:214153-214923	+	67477	101108	No	No
gene_31468	Contig_1096:80105-81910	+	12996	26794	No	No
gene_31469	Contig_1096:108704-108976	+	26794	134088	No	No
gene_31470	Contig_1096:243064-246118	-	79959	134088	No	No
gene_31473	Contig_1096:326077-328230	+	79959	21047	No	No
gene_25101	Contig_1097:113773-115208	-	13227	94001	No	No
gene_25103	Contig_1097:128435-130766	+	13227	216787	No	No
gene_32145	Contig_1099:189323-191016	-	28393	144731	No	No
gene_853	Contig_11:195845-196492	+	121398	6542	No	No
gene_854	Contig_11:203034-208328	-	39818	6542	Yes	No
gene_855	Contig_11:248146-250034	-	42150	39818	Yes	No
gene_856	Contig_11:292184-293925	+	42150	89193	No	Yes
gene_857	Contig_11:383118-385649	-	15959	89193	Yes	No
gene_858	Contig_11:401608-404078	-	33888	15959	No	No
gene_859	Contig_11:437966-440008	-	32407	33888	Yes	No
gene_861	Contig_11:472415-474417	+	32407	60475	No	No
gene_862	Contig_11:534892-536215	+	60475	1945	Yes	No
gene_863	Contig_11:538160-539494	+	1945	44429	No	Yes
gene_864	Contig_11:583923-584885	-	101974	44429	No	No
gene_865	Contig_11:686859-688445	-	55019	101974	No	No
gene_866	Contig_11:743464-743987	+	55019	177174	No	No
gene_867	Contig_11:921161-922841	+	177174	131959	No	No
gene_869	Contig_11:1054800-1056856	+	131959	34296	No	No
gene_870	Contig_11:1091152-1091443	-	8006	34296	No	No
gene_871	Contig_11:1099449-1102121	-	66509	8006	No	No
gene_872	Contig_11:1168630-1170769	+	66509	53306	No	No
gene_873	Contig_11:1224075-1225324	+	53306	38526	No	No
gene_874	Contig_11:1263850-1264542	-	117660	38526	No	No
gene_875	Contig_11:1382202-1384354	+	117660	25598	No	No
gene_876	Contig_11:1409952-1410792	-	148	25598	No	No
gene_877	Contig_11:1410940-1411971	-	5764	148	No	Yes
gene_878	Contig_11:1417735-1422907	+	5764	63569	No	No
gene_879	Contig_11:1486476-1487939	-	201	63569	No	No
gene_880	Contig_11:1488140-1489422	+	201	365	No	No
gene_881	Contig_11:1489787-1491672	+	365	1249	No	No
gene_882	Contig_11:1492921-1493876	+	1249	48	No	No
gene_883	Contig_11:1493924-1496092	+	48	88528	No	No
gene_884	Contig_11:1584620-1586055	+	88528	43869	No	No
gene_885	Contig_11:1629924-1631557	+	43869	43370	No	No
gene_886	Contig_11:1674927-1676688	-	7978	43370	No	No
gene_887	Contig_11:1684666-1685361	-	15525	7978	No	No
gene_888	Contig_11:1700886-1703369	+	15525	22336	No	No
gene_889	Contig_11:1725705-1726597	-	316	22336	No	No
gene_890	Contig_11:1726913-1727991	+	316	21721	No	No
gene_891	Contig_11:1749712-1750380	+	21721	1	No	No
gene_892	Contig_11:1750381-1751668	-	661	1	No	No
gene_893	Contig_11:1752329-1753025	+	661	12442	No	No
gene_894	Contig_11:1765467-1767483	-	1884	12442	No	No
gene_895	Contig_11:1769367-1770487	+	1884	3921	No	No
gene_896	Contig_11:1774408-1775060	+	3921	18952	No	No
gene_897	Contig_11:1794012-1795338	-	33014	18952	No	No
gene_898	Contig_11:1828352-1828762	+	33014	93047	No	No
gene_899	Contig_11:1921809-1922126	+	93047	7666	No	No
gene_900	Contig_11:1929792-1931935	+	7666	6409	No	No
gene_901	Contig_11:1938344-1939667	+	6409	3598	No	No
gene_902	Contig_11:1943265-1944465	+	3598	4277	No	No
gene_903	Contig_11:1948742-1949925	-	13513	4277	No	No
gene_904	Contig_11:1963438-1963942	-	33107	13513	No	No
gene_905	Contig_11:1997049-1998516	-	46843	33107	No	No
gene_906	Contig_11:2045359-2045778	-	23916	46843	No	No
gene_907	Contig_11:2069694-2071538	-	20468	23916	No	No
gene_908	Contig_11:2092006-2093114	+	20468	2200	No	No
gene_909	Contig_11:2093060-2094584	-	730	21522	Yes	No
gene_910	Contig_11:2095314-2098313	+	730	32958	No	No
gene_911	Contig_11:2131271-2132574	+	32958	28770	No	Yes
gene_912	Contig_11:2161344-2162914	+	28770	42676	No	No
gene_913	Contig_11:2162753-2165911	-	39679	30179	No	No
gene_914	Contig_11:2205590-2207541	-	13764	39679	No	No
gene_916	Contig_11:2221305-2222939	+	13764	66826	No	No
gene_918	Contig_11:2289765-2290259	+	66826	68	No	No
gene_919	Contig_11:2290327-2290653	-	1869	68	No	No
gene_920	Contig_11:2292522-2293012	+	1869	240	No	No
gene_921	Contig_11:2293252-2294680	-	57002	240	No	No
gene_922	Contig_11:2351682-2351968	-	10732	57002	No	No
gene_923	Contig_11:2362700-2362986	-	24035	10732	No	No
gene_924	Contig_11:2387021-2388094	+	24035	164757	No	Yes
gene_927	Contig_11:2552851-2555265	+	164757	116027	Yes	No
gene_928	Contig_11:2671292-2673759	-	268	116027	No	No
gene_929	Contig_11:2674027-2675337	+	268	10	No	No
gene_930	Contig_11:2675347-2677323	+	10	1150	No	No
gene_931	Contig_11:2678473-2680788	+	1150	168088	No	No
gene_932	Contig_11:2848876-2853652	+	168088	26420	Yes	No
gene_6371	Contig_110:47858-48139	-	23423	1110	No	No
gene_6372	Contig_110:71562-72264	+	23423	17713	No	Yes
gene_6373	Contig_110:89977-91701	-	104770	17713	No	No
gene_6374	Contig_110:196471-196983	+	104770	3736	No	No
gene_6375	Contig_110:200719-203166	+	3736	76167	No	No
gene_6376	Contig_110:279333-281231	+	76167	54945	No	No
gene_6377	Contig_110:336176-338272	+	54945	17643	No	No
gene_6378	Contig_110:355915-357363	+	17643	40074	No	No
gene_6379	Contig_110:397437-401555	+	40074	7308	No	No
gene_6380	Contig_110:408863-411304	-	9786	7308	No	No
gene_6381	Contig_110:421090-422529	-	86177	9786	No	No
gene_6382	Contig_110:508706-509740	+	86177	8927	No	No
gene_6383	Contig_110:518667-519546	-	2284	8927	No	No
gene_6384	Contig_110:521830-522063	+	2284	22556	No	No
gene_6385	Contig_110:544619-545770	+	22556	63104	No	No
gene_6386	Contig_110:608874-611278	-	46121	63104	No	Yes
gene_6388	Contig_110:657399-658647	-	12695	46121	No	No
gene_6389	Contig_110:671342-671731	-	93115	12695	No	No
gene_6390	Contig_110:764846-766083	-	130364	93115	No	No
gene_6391	Contig_110:896447-898943	-	26	130364	No	No
gene_6392	Contig_110:898969-900393	+	26	118262	No	No
gene_6393	Contig_110:1018655-1019889	+	118262	37487	No	No
gene_6394	Contig_110:1057376-1059936	+	37487	14455	No	No
gene_6395	Contig_110:1074391-1077949	+	14455	8576	No	No
gene_6396	Contig_110:1086525-1086815	+	8576	4146	No	No
gene_6397	Contig_110:1090961-1091203	+	4146	39771	No	No
gene_6398	Contig_110:1130974-1132289	-	53876	39771	No	Yes
gene_6400	Contig_110:1186165-1187444	+	53876	469	No	No
gene_6401	Contig_110:1187913-1189772	+	469	61	No	No
gene_6402	Contig_110:1189833-1191300	-	81735	61	No	No
gene_6403	Contig_110:1273035-1273571	+	81735	3215	No	No
gene_6404	Contig_110:1276786-1279442	-	12968	3215	No	No
gene_6405	Contig_110:1292410-1293796	+	12968	958	No	No
gene_6406	Contig_110:1294754-1296051	+	958	21532	Yes	No
gene_6407	Contig_110:1317583-1320082	-	16262	21532	No	No
gene_6408	Contig_110:1336344-1337644	+	16262	16914	No	No
gene_28032	Contig_1100:14497-15187	-	68480	9885	No	No
gene_28033	Contig_1100:83667-86254	-	6286	68480	No	No
gene_28034	Contig_1100:92540-96218	+	6286	24006	No	No
gene_28035	Contig_1100:120224-122445	-	2490	24006	No	No
gene_28036	Contig_1100:124935-126768	-	20064	2490	Yes	No
gene_28037	Contig_1100:146832-147302	-	61873	20064	No	No
gene_28038	Contig_1100:209175-210234	-	41548	61873	No	No
gene_28039	Contig_1100:251782-254342	-	95779	41548	No	No
gene_28040	Contig_1100:350121-350504	-	4865	95779	No	No
gene_22496	Contig_1103:1912-3659	+	529	13027	Yes	No
gene_22498	Contig_1103:16686-18900	-	31720	13027	No	No
gene_22499	Contig_1103:50620-54846	-	6957	31720	No	No
gene_22500	Contig_1103:61803-63100	-	2693	6957	No	No
gene_22501	Contig_1103:65793-67738	+	2693	48424	No	No
gene_22502	Contig_1103:116162-117865	-	360	48424	No	Yes
gene_22503	Contig_1103:118225-121388	-	976	360	No	No
gene_22504	Contig_1103:122364-124908	-	115068	976	No	No
gene_22505	Contig_1103:239976-240814	+	115068	10429	No	No
gene_22506	Contig_1103:251243-252218	-	2999	10429	No	No
gene_22507	Contig_1103:255217-257162	-	46698	2999	No	No
gene_22508	Contig_1103:303860-305609	+	46698	33	Yes	No
gene_22509	Contig_1103:305642-306437	-	29127	33	No	No
gene_22510	Contig_1103:335564-337500	-	1020	29127	Yes	No
gene_23366	Contig_1104:127069-127353	+	113373	13833	No	No
gene_23367	Contig_1104:141186-142675	+	13833	180606	No	No
gene_25806	Contig_1106:40095-41668	-	5220	33056	No	No
gene_25807	Contig_1106:46888-47706	+	5220	95331	No	No
gene_25808	Contig_1106:143037-144429	+	95331	37945	No	No
gene_25810	Contig_1106:182374-183015	-	811	37945	No	No
gene_25811	Contig_1106:183826-185933	+	811	41276	No	No
gene_25812	Contig_1106:227209-229382	+	41276	1308	No	Yes
gene_25813	Contig_1106:230690-231532	-	71743	1308	Yes	No
gene_25814	Contig_1106:303275-305314	-	32007	71743	No	No
gene_25815	Contig_1106:337321-340877	+	32007	1065	Yes	No
gene_25816	Contig_1106:341942-346418	+	1065	27062	No	No
gene_24051	Contig_1108:28901-32230	-	10270	20286	No	No
gene_24052	Contig_1108:42500-44427	-	983	10270	No	No
gene_24053	Contig_1108:45410-46679	-	77654	983	No	No
gene_24054	Contig_1108:124333-125896	+	77654	8135	No	No
gene_24055	Contig_1108:134031-135525	+	8135	71250	No	No
gene_24056	Contig_1108:206775-208213	-	14859	71250	No	No
gene_24057	Contig_1108:223072-224097	-	2591	14859	No	No
gene_24058	Contig_1108:226688-227849	-	8355	2591	No	No
gene_24059	Contig_1108:236204-239722	-	1317	8355	No	No
gene_24060	Contig_1108:241039-241908	-	66962	1317	No	No
gene_24061	Contig_1108:308870-309528	+	66962	19259	No	No
gene_28419	Contig_1109:15058-17794	-	6620	5269	No	No
gene_28420	Contig_1109:24414-24734	-	32838	6620	No	No
gene_28421	Contig_1109:57572-58737	+	32838	32476	No	No
gene_28422	Contig_1109:91213-92638	+	32476	118055	No	No
gene_28423	Contig_1109:210693-213990	-	29054	118055	No	No
gene_28424	Contig_1109:243044-244632	+	29054	61066	No	No
gene_28425	Contig_1109:305698-307776	+	61066	9166	No	No
gene_28426	Contig_1109:316942-317810	+	9166	1550	No	Yes
gene_5634	Contig_111:138208-139939	+	86984	45248	Yes	No
gene_5635	Contig_111:185187-188643	-	25785	45248	No	No
gene_5636	Contig_111:214428-214613	+	25785	1261	No	No
gene_5637	Contig_111:215874-216802	+	1261	6787	No	No
gene_5638	Contig_111:223589-225515	-	20414	6787	No	No
gene_5639	Contig_111:245929-249124	-	12970	20414	No	No
gene_5640	Contig_111:262094-263674	+	12970	42833	No	No
gene_5641	Contig_111:306507-307340	+	42833	123	No	No
gene_5642	Contig_111:307463-307780	-	349	123	No	No
gene_5643	Contig_111:308129-310198	+	349	803	No	No
gene_5644	Contig_111:311001-311225	-	77810	803	No	No
gene_5645	Contig_111:389035-389256	+	77810	106	No	No
gene_5646	Contig_111:389362-390785	+	106	34199	No	No
gene_5647	Contig_111:424984-425357	+	34199	956	No	No
gene_5648	Contig_111:426313-426603	-	63981	956	No	No
gene_5649	Contig_111:490584-493258	+	63981	13176	No	No
gene_5650	Contig_111:506434-508129	+	13176	14577	No	No
gene_5652	Contig_111:522706-525440	+	14577	19395	No	No
gene_5653	Contig_111:544835-547435	+	19395	159538	No	No
gene_5654	Contig_111:706973-709011	-	58503	159538	No	No
gene_5655	Contig_111:767514-768649	-	34848	58503	No	No
gene_5656	Contig_111:768397-769209	-	34288	59386	No	Yes
gene_5657	Contig_111:803497-805602	+	34288	1096	No	No
gene_5658	Contig_111:806698-806937	-	43776	1096	No	No
gene_5659	Contig_111:850713-853364	-	53234	43776	No	No
gene_5660	Contig_111:906598-907088	+	53234	897	No	No
gene_5661	Contig_111:907985-908275	-	12664	897	No	No
gene_5662	Contig_111:920939-921871	-	2395	12664	No	No
gene_5663	Contig_111:924266-927565	+	2395	10329	No	No
gene_5664	Contig_111:937894-939767	-	28472	10329	No	No
gene_5665	Contig_111:968239-969521	+	28472	115338	No	No
gene_5666	Contig_111:1084859-1088258	-	216174	115338	No	No
gene_5668	Contig_111:1304432-1309434	-	41833	216174	No	No
gene_5669	Contig_111:1351267-1354514	-	2253	41833	No	No
gene_5670	Contig_111:1356767-1359352	-	1883	2253	No	No
gene_5671	Contig_111:1361235-1362393	-	16370	1883	No	No
gene_5672	Contig_111:1378763-1380723	+	16370	1377	No	No
gene_5673	Contig_111:1382100-1383285	+	1377	29749	No	Yes
gene_30709	Contig_1110:48875-49083	-	263391	6156	No	No
gene_30712	Contig_1110:312474-313484	-	15314	263391	No	Yes
gene_30713	Contig_1110:328798-329052	+	15314	41604	No	No
gene_22612	Contig_1111:73726-74663	-	296	58577	No	No
gene_22613	Contig_1111:74959-75332	-	39710	296	No	No
gene_22614	Contig_1111:115042-116131	+	39710	289	Yes	No
gene_22615	Contig_1111:116420-118912	-	4553	289	No	No
gene_22616	Contig_1111:123465-123866	+	4553	17874	No	No
gene_22617	Contig_1111:141740-146145	+	17874	1057	No	Yes
gene_22618	Contig_1111:147202-149390	-	16346	1057	Yes	No
gene_22619	Contig_1111:165736-166507	-	15411	16346	No	No
gene_22620	Contig_1111:181918-183401	-	21410	15411	No	No
gene_22621	Contig_1111:204811-206159	+	21410	116418	No	No
gene_22622	Contig_1111:322577-323401	-	1105	116418	No	No
gene_22623	Contig_1111:324506-329585	+	1105	10945	No	No
gene_22624	Contig_1111:340530-341283	+	10945	29069	No	No
gene_22625	Contig_1111:370352-370849	-	710	29069	No	No
gene_32186	Contig_1114:88485-89539	-	191386	70925	No	No
gene_32188	Contig_1114:280925-282981	-	32440	191386	No	No
gene_32189	Contig_1114:315421-317284	-	47346	32440	No	No
gene_31541	Contig_1115:117355-117516	+	74569	90870	No	No
gene_31542	Contig_1115:208386-209301	-	9602	90870	No	No
gene_31543	Contig_1115:218903-221928	-	56168	9602	No	No
gene_31544	Contig_1115:278096-278902	+	56168	29785	No	No
gene_31545	Contig_1115:308687-309731	-	43715	29785	Yes	No
gene_22788	Contig_1116:61074-62875	-	141398	19176	No	Yes
gene_22790	Contig_1116:204273-206940	+	141398	11254	No	No
gene_22791	Contig_1116:218194-219864	-	16762	11254	No	No
gene_22792	Contig_1116:236626-238061	+	16762	1356	No	No
gene_22793	Contig_1116:239417-239746	-	8682	1356	No	No
gene_22794	Contig_1116:248428-249069	+	8682	31745	No	Yes
gene_22795	Contig_1116:280814-281580	-	2634	31745	No	No
gene_22796	Contig_1116:284214-286995	+	2634	10339	Yes	No
gene_22797	Contig_1116:297334-301751	+	10339	40450	No	No
gene_22799	Contig_1116:342201-344005	+	40450	919	No	No
gene_22800	Contig_1116:344924-347366	-	6689	919	No	No
gene_22801	Contig_1116:354055-355720	-	9457	6689	No	No
gene_26032	Contig_1117:245644-247242	+	217512	94976	No	No
gene_26034	Contig_1117:342218-344952	+	94976	11465	No	No
gene_26035	Contig_1117:356417-357931	+	11465	1158	No	No
gene_30326	Contig_1118:35633-35919	-	48396	17911	No	No
gene_30327	Contig_1118:84315-87783	-	57080	48396	No	No
gene_30328	Contig_1118:144863-147029	-	154400	57080	No	No
gene_13322	Contig_112:108459-109074	+	76686	52435	No	Yes
gene_13324	Contig_112:161509-163384	-	28375	52435	No	No
gene_13325	Contig_112:191759-192792	-	50092	28375	No	No
gene_13327	Contig_112:242884-243875	-	73542	50092	No	No
gene_13330	Contig_112:317417-318849	+	73542	195	No	Yes
gene_13331	Contig_112:319044-322974	-	206741	195	No	No
gene_13333	Contig_112:529715-530217	+	206741	25972	No	No
gene_13334	Contig_112:556189-558890	+	25972	82560	No	No
gene_13336	Contig_112:641450-641978	+	82560	86386	No	No
gene_13338	Contig_112:728364-729287	+	86386	460639	No	No
gene_13343	Contig_112:1189926-1192469	-	216700	460639	No	No
gene_22128	Contig_1120:137072-137320	-	50897	36768	No	No
gene_22130	Contig_1120:188217-188936	-	815	50897	No	No
gene_22131	Contig_1120:188892-189542	+	51572	209	No	No
gene_33195	Contig_1121:127788-130809	-	11432	68741	No	No
gene_27405	Contig_1122:49726-51546	+	12549	26238	Yes	Yes
gene_27406	Contig_1122:77784-78745	-	21545	26238	No	Yes
gene_27407	Contig_1122:100290-103411	+	21545	1828	Yes	No
gene_27408	Contig_1122:105239-107487	-	36954	1828	No	No
gene_27409	Contig_1122:144441-145872	+	36954	532	No	No
gene_27410	Contig_1122:146404-147677	-	9466	532	No	No
gene_27411	Contig_1122:157143-160406	+	9466	129832	No	No
gene_27412	Contig_1122:290238-293286	+	129832	71957	No	No
gene_25793	Contig_1123:44443-46034	+	18287	52435	No	No
gene_25795	Contig_1123:98469-100901	+	52435	23986	Yes	No
gene_25796	Contig_1123:124887-127838	-	90498	23986	No	No
gene_25797	Contig_1123:218336-219247	-	19654	90498	No	No
gene_25798	Contig_1123:238901-241825	+	19654	41536	No	No
gene_25799	Contig_1123:283361-288014	+	41536	21117	No	No
gene_25800	Contig_1123:309131-309322	+	21117	30461	No	No
gene_25801	Contig_1123:339783-342080	+	30461	13563	No	No
gene_25802	Contig_1123:355643-356174	-	192	13563	No	Yes
gene_29857	Contig_1124:68248-69744	-	119186	47532	No	No
gene_29858	Contig_1124:188930-190559	+	119186	41068	No	No
gene_29859	Contig_1124:231627-236746	+	41068	29806	No	No
gene_29860	Contig_1124:266552-269371	+	29806	27879	No	No
gene_29861	Contig_1124:297250-299719	+	27879	19042	Yes	No
gene_29862	Contig_1124:318761-320262	+	19042	1643	No	No
gene_29863	Contig_1124:321905-323427	+	1643	24923	No	No
gene_26600	Contig_1125:95165-95986	-	78850	30643	No	No
gene_26601	Contig_1125:174836-175021	+	78850	7365	No	No
gene_26602	Contig_1125:182386-182966	-	18156	7365	No	No
gene_26603	Contig_1125:201122-202439	+	18156	14519	No	No
gene_26604	Contig_1125:216958-219333	-	24925	14519	No	No
gene_26605	Contig_1125:244258-244673	+	24925	5459	No	No
gene_26606	Contig_1125:250132-250404	-	22968	5459	No	No
gene_26607	Contig_1125:273372-273737	-	27219	22968	No	No
gene_26608	Contig_1125:300956-302129	-	3276	27219	No	No
gene_26609	Contig_1125:305405-305871	+	3276	56704	No	No
gene_26528	Contig_1126:91714-95102	+	70278	9271	Yes	No
gene_26529	Contig_1126:104373-106751	-	56816	9271	Yes	No
gene_26530	Contig_1126:163567-164617	+	56816	560	No	No
gene_26531	Contig_1126:165177-165714	+	560	110831	No	No
gene_26533	Contig_1126:276545-279554	-	6537	110831	No	No
gene_26534	Contig_1126:286091-288233	-	38008	6537	No	No
gene_26535	Contig_1126:326241-326841	-	40742	38008	No	No
gene_26536	Contig_1126:367583-370365	+	40742	4538	No	No
gene_19223	Contig_1127:151707-152102	-	760	22510	No	No
gene_19224	Contig_1127:152862-154254	-	145861	760	No	No
gene_19233	Contig_1127:300115-300399	-	59707	145861	No	No
gene_19235	Contig_1127:360106-361256	+	59707	5156	No	No
gene_25263	Contig_1128:23972-24850	+	1715	4954	No	No
gene_25264	Contig_1128:29804-30621	-	30780	4954	No	No
gene_25265	Contig_1128:61401-64002	-	877	30780	No	No
gene_25266	Contig_1128:64879-70000	+	877	106461	Yes	No
gene_25267	Contig_1128:176461-180579	-	14610	106461	No	No
gene_25268	Contig_1128:195189-196699	-	637	14610	No	No
gene_25269	Contig_1128:197336-197656	-	14143	637	No	No
gene_25270	Contig_1128:211799-213340	+	14143	76317	No	No
gene_25271	Contig_1128:289657-292178	-	3828	76317	No	No
gene_25272	Contig_1128:296006-298153	+	3828	10945	No	No
gene_25273	Contig_1128:309098-314718	-	15096	10945	No	No
gene_25274	Contig_1128:329814-330450	-	4976	15096	No	No
gene_5975	Contig_113:246286-248949	+	12009	67015	No	No
gene_5978	Contig_113:315964-316561	+	67015	183352	No	No
gene_5984	Contig_113:499913-502510	+	183352	114523	No	No
gene_5986	Contig_113:617033-618005	+	114523	369099	No	No
gene_5991	Contig_113:987104-989617	-	97545	369099	No	No
gene_5993	Contig_113:1087162-1087469	+	97545	47093	No	No
gene_5994	Contig_113:1134562-1135146	-	160780	47093	No	No
gene_6001	Contig_113:1295926-1297854	-	37635	160780	No	No
gene_6002	Contig_113:1335489-1336525	+	37635	65077	No	No
gene_31109	Contig_1131:157957-161574	+	78143	13682	No	No
gene_31110	Contig_1131:175256-178009	+	13682	5476	No	No
gene_31111	Contig_1131:183485-186597	-	34652	5476	No	No
gene_22547	Contig_1132:18118-20879	-	9011	626	No	No
gene_22548	Contig_1132:29890-30760	+	9011	12679	No	No
gene_22549	Contig_1132:43439-45862	-	16968	12679	No	No
gene_22550	Contig_1132:62830-63681	-	3514	16968	No	No
gene_22552	Contig_1132:67195-68445	-	336	1	No	No
gene_22553	Contig_1132:68781-69835	-	202	336	No	No
gene_22554	Contig_1132:70037-71649	-	88525	202	No	No
gene_22555	Contig_1132:160174-161337	-	264	88525	No	No
gene_22556	Contig_1132:161601-162601	+	264	10	No	No
gene_22557	Contig_1132:162611-162787	-	39824	10	No	No
gene_22558	Contig_1132:202611-205564	+	39824	24603	No	No
gene_22559	Contig_1132:230167-230627	+	24603	55464	No	No
gene_22560	Contig_1132:286091-288142	+	55464	1981	No	No
gene_22561	Contig_1132:290123-291360	+	1981	12169	No	No
gene_20969	Contig_1133:36691-38205	+	20305	29333	No	No
gene_20970	Contig_1133:67538-68306	-	51697	29333	No	No
gene_20971	Contig_1133:120003-120584	+	51697	20711	No	No
gene_20973	Contig_1133:141295-141537	+	20711	86	No	No
gene_20974	Contig_1133:141623-141993	+	86	3892	No	No
gene_20975	Contig_1133:145885-147017	+	3892	23926	No	No
gene_20976	Contig_1133:170943-171729	+	23926	377	No	No
gene_20977	Contig_1133:172106-172483	+	377	1370	No	No
gene_20978	Contig_1133:173853-175491	+	1370	1897	No	No
gene_20979	Contig_1133:177388-182512	+	1897	2016	No	No
gene_20980	Contig_1133:184528-186293	+	2016	48324	No	No
gene_20981	Contig_1133:234617-237894	-	1447	48324	No	No
gene_20982	Contig_1133:239341-243783	-	61949	1447	No	No
gene_20983	Contig_1133:305732-306022	-	2537	61949	No	No
gene_31933	Contig_1134:103519-105894	+	75401	17093	No	No
gene_31934	Contig_1134:122987-124109	-	27084	17093	No	No
gene_31935	Contig_1134:151193-154947	+	27084	596	Yes	No
gene_31936	Contig_1134:155543-158729	+	596	72309	Yes	No
gene_31937	Contig_1134:231038-236955	-	32983	72309	No	No
gene_24351	Contig_1135:141527-143549	-	72922	91577	No	No
gene_24352	Contig_1135:216471-217626	+	72922	45191	No	No
gene_24353	Contig_1135:262817-267000	+	45191	2660	No	No
gene_24354	Contig_1135:269660-271156	+	2660	3924	No	No
gene_24355	Contig_1135:275080-276939	+	3924	185	No	Yes
gene_24356	Contig_1135:277124-278233	-	10564	185	No	No
gene_24358	Contig_1135:288797-289739	+	10564	53647	No	No
gene_24359	Contig_1135:343386-344952	+	53647	19247	No	No
gene_24360	Contig_1135:364199-368035	-	641	19247	No	No
gene_24361	Contig_1135:368676-369596	-	74	641	No	No
gene_24362	Contig_1135:369670-370085	+	74	1260	No	Yes
gene_26624	Contig_1136:29410-30020	+	3157	35590	No	No
gene_26625	Contig_1136:65610-66359	+	35590	45226	No	No
gene_26626	Contig_1136:111585-111875	-	18389	45226	No	No
gene_26627	Contig_1136:130264-132297	-	41261	18389	No	No
gene_26628	Contig_1136:173558-174874	+	41261	829	No	No
gene_26629	Contig_1136:175703-178756	+	829	1653	No	No
gene_26630	Contig_1136:180409-182951	+	1653	483	No	No
gene_26631	Contig_1136:183434-185300	+	483	74664	No	No
gene_26632	Contig_1136:259964-263003	+	74664	43137	No	No
gene_26633	Contig_1136:306140-310202	-	18919	43137	No	No
gene_24955	Contig_1137:4780-8208	+	14	32448	No	No
gene_24956	Contig_1137:8181-9536	-	31120	3415	No	No
gene_24957	Contig_1137:40656-44028	+	31120	9386	No	No
gene_24958	Contig_1137:53414-56910	-	554	9386	Yes	No
gene_24959	Contig_1137:57464-58672	+	554	66339	No	No
gene_24960	Contig_1137:125011-126135	+	66339	54334	No	No
gene_24961	Contig_1137:180469-181481	+	54334	687	No	No
gene_24962	Contig_1137:182168-183863	+	687	78873	Yes	No
gene_24963	Contig_1137:262736-266477	-	742	78873	Yes	No
gene_24964	Contig_1137:267219-269059	+	742	22450	Yes	No
gene_24965	Contig_1137:268955-271402	+	2478	20107	Yes	No
gene_24966	Contig_1137:291509-293028	-	47974	20107	No	No
gene_31244	Contig_1138:55917-56675	+	52828	17264	No	No
gene_31245	Contig_1138:73939-75223	+	17264	1	No	No
gene_31247	Contig_1138:127714-129207	-	4141	50514	No	No
gene_31248	Contig_1138:133348-135254	+	4141	1251	Yes	No
gene_31249	Contig_1138:136505-137657	+	1251	176387	No	No
gene_29490	Contig_1139:61789-66477	-	61610	55943	No	No
gene_29491	Contig_1139:128087-130204	-	113334	61610	No	No
gene_29494	Contig_1139:243538-244213	+	113334	100487	No	No
gene_3631	Contig_114:124032-126193	+	50397	2250	No	No
gene_3632	Contig_114:128443-130768	+	2250	411664	No	No
gene_3647	Contig_114:542432-543066	-	23523	411664	No	Yes
gene_3649	Contig_114:566589-568041	-	115512	23523	No	No
gene_3655	Contig_114:683553-684834	+	115512	93419	No	No
gene_3657	Contig_114:778253-780006	+	93419	254092	No	No
gene_3663	Contig_114:1034098-1034565	-	135011	254092	No	No
gene_3667	Contig_114:1169576-1171980	+	135011	114130	No	No
gene_30176	Contig_1140:257814-260506	-	33	143371	No	No
gene_30694	Contig_1141:60120-62701	+	31992	51780	No	No
gene_30696	Contig_1141:114481-114765	+	51780	73116	No	No
gene_27702	Contig_1142:15111-16923	-	54603	1280	No	No
gene_27703	Contig_1142:71526-74511	+	54603	11655	No	No
gene_27704	Contig_1142:86166-86587	-	35444	11655	No	No
gene_27705	Contig_1142:122031-123572	-	84062	35444	No	No
gene_27706	Contig_1142:207634-212635	+	84062	48885	No	No
gene_27707	Contig_1142:261520-261948	+	48885	8228	No	No
gene_27708	Contig_1142:270176-273918	-	7217	8228	No	No
gene_27709	Contig_1142:281135-283754	-	33465	7217	No	No
gene_27710	Contig_1142:317219-318482	+	33465	987	No	No
gene_23211	Contig_1143:261332-264247	+	112334	59698	No	No
gene_23216	Contig_1143:323945-326340	+	59698	180	No	Yes
gene_24156	Contig_1144:7640-8600	+	2428	52472	No	No
gene_24157	Contig_1144:61072-62391	+	52472	6318	No	No
gene_24158	Contig_1144:68709-70267	+	6318	991	No	No
gene_24159	Contig_1144:71258-72523	+	991	891	No	No
gene_24160	Contig_1144:73414-74203	-	4187	891	No	No
gene_24161	Contig_1144:78390-79741	+	4187	229	No	No
gene_24162	Contig_1144:79970-81226	+	229	48029	No	No
gene_24163	Contig_1144:129255-131070	-	53458	48029	No	No
gene_24164	Contig_1144:184528-186631	-	19967	53458	Yes	No
gene_24165	Contig_1144:206598-208212	+	19967	40580	No	Yes
gene_24166	Contig_1144:248792-251243	-	15267	40580	Yes	No
gene_24167	Contig_1144:266510-268952	+	15267	41635	Yes	No
gene_24168	Contig_1144:310587-312124	-	24737	41635	No	No
gene_29249	Contig_1145:55817-56047	-	32523	29207	No	No
gene_29250	Contig_1145:88570-89566	-	4383	32523	No	No
gene_29251	Contig_1145:93949-95695	-	300	4383	Yes	No
gene_29252	Contig_1145:95995-98114	+	300	33226	Yes	No
gene_29253	Contig_1145:131340-134001	-	60236	33226	No	No
gene_29254	Contig_1145:194237-198048	+	60236	19749	No	No
gene_29255	Contig_1145:217797-220325	-	1186	19749	No	No
gene_29256	Contig_1145:221511-224334	-	124217	1186	No	No
gene_22580	Contig_1146:14455-15799	+	7888	4711	No	No
gene_22581	Contig_1146:20510-21641	-	136	4711	Yes	No
gene_22582	Contig_1146:21777-24875	+	136	34257	Yes	No
gene_22583	Contig_1146:59132-61212	-	49718	34257	No	No
gene_22584	Contig_1146:110930-111554	+	49718	21	No	No
gene_22585	Contig_1146:111575-111799	+	21	37403	No	No
gene_22586	Contig_1146:149202-150555	-	243	37403	Yes	No
gene_22587	Contig_1146:150798-151848	+	243	8413	No	Yes
gene_22588	Contig_1146:160261-162807	+	8413	96903	No	No
gene_22589	Contig_1146:259710-261128	+	96903	1568	No	No
gene_22590	Contig_1146:262696-263735	-	66884	1568	No	No
gene_22591	Contig_1146:330619-331035	+	66884	83	No	No
gene_22592	Contig_1146:331118-332852	-	6558	83	No	No
gene_19140	Contig_1147:45376-45743	-	14800	20613	No	No
gene_19141	Contig_1147:60543-62889	-	2999	14800	No	No
gene_19142	Contig_1147:65888-66788	-	41530	2999	No	No
gene_19143	Contig_1147:108318-109815	+	41530	500	No	No
gene_19144	Contig_1147:110315-113069	-	2066	500	No	No
gene_19145	Contig_1147:115135-116885	+	2066	682	Yes	No
gene_19146	Contig_1147:117567-119914	-	11794	682	No	No
gene_19147	Contig_1147:131708-132486	-	1691	11794	No	No
gene_19149	Contig_1147:134177-134937	+	1691	52235	No	Yes
gene_19150	Contig_1147:134890-137353	+	2404	49819	No	No
gene_19151	Contig_1147:187172-187462	+	49819	13862	No	No
gene_19152	Contig_1147:201324-202622	-	4903	13862	No	Yes
gene_19153	Contig_1147:207525-208872	+	4903	1011	No	No
gene_19154	Contig_1147:209883-210257	+	1011	9437	No	No
gene_19155	Contig_1147:219694-220649	-	16119	9437	No	Yes
gene_19156	Contig_1147:236768-237369	-	31204	16119	No	No
gene_19157	Contig_1147:268573-269118	+	31204	52795	No	No
gene_28919	Contig_1148:49768-58948	-	1464	37855	Yes	No
gene_28920	Contig_1148:60412-63411	+	1464	27193	No	No
gene_28921	Contig_1148:90604-93464	-	3991	27193	No	No
gene_28922	Contig_1148:97455-98676	-	17796	3991	Yes	No
gene_28923	Contig_1148:116472-116801	+	17796	52624	No	No
gene_28924	Contig_1148:169425-171706	-	88340	52624	No	No
gene_28925	Contig_1148:260046-261151	-	5261	88340	No	No
gene_28926	Contig_1148:266412-269795	+	5261	40707	No	No
gene_28164	Contig_1149:19153-21570	+	4735	7592	No	No
gene_28165	Contig_1149:29162-29693	-	23613	7592	No	No
gene_28166	Contig_1149:53306-54592	-	46878	23613	No	No
gene_28167	Contig_1149:101470-101862	-	78872	46878	No	No
gene_28168	Contig_1149:180734-183474	+	78872	66881	Yes	Yes
gene_28169	Contig_1149:250355-252336	-	21067	66881	No	No
gene_28170	Contig_1149:273403-274908	+	21067	3283	No	No
gene_28171	Contig_1149:278191-279000	-	43914	3283	No	No
gene_28172	Contig_1149:322914-324356	+	43914	8341	No	Yes
gene_17427	Contig_115:30997-32751	-	14250	2448	No	No
gene_17428	Contig_115:47001-47210	-	90827	14250	No	No
gene_17429	Contig_115:138037-139125	-	59709	90827	No	Yes
gene_17430	Contig_115:198834-200597	-	2065	59709	No	No
gene_17431	Contig_115:202662-205691	+	2065	4046	Yes	No
gene_17432	Contig_115:209737-211959	+	4046	953	No	No
gene_17433	Contig_115:212912-213181	+	953	51830	No	No
gene_17434	Contig_115:265011-266936	-	20033	51830	No	No
gene_17435	Contig_115:286969-288291	+	20033	7503	No	No
gene_17436	Contig_115:295794-298836	+	7503	30834	No	No
gene_17437	Contig_115:329670-331743	+	30834	168897	No	No
gene_17438	Contig_115:500640-502819	+	168897	132645	No	No
gene_17439	Contig_115:635464-636217	+	132645	19118	No	No
gene_17440	Contig_115:655335-658634	-	80546	19118	No	No
gene_17441	Contig_115:739180-740853	+	80546	7606	No	No
gene_17442	Contig_115:748459-750059	-	44457	7606	No	No
gene_17443	Contig_115:794516-795679	-	87748	44457	No	No
gene_17444	Contig_115:883427-883708	-	159521	87748	No	No
gene_17445	Contig_115:1043229-1043513	-	241874	159521	No	No
gene_17446	Contig_115:1285387-1285845	+	241874	76820	No	No
gene_28310	Contig_1152:193518-193978	-	64454	25758	No	No
gene_28311	Contig_1152:258432-258635	+	64454	3568	No	No
gene_28312	Contig_1152:262203-263689	+	3568	989	No	No
gene_28313	Contig_1152:264678-266787	-	41932	989	No	No
gene_30662	Contig_1153:207247-207734	-	24466	91274	No	No
gene_30663	Contig_1153:232200-233656	-	50647	24466	No	No
gene_27057	Contig_1155:132623-132998	+	117240	175753	No	No
gene_19994	Contig_1156:106901-108217	-	2507	47984	No	Yes
gene_19995	Contig_1156:110724-112555	-	24938	2507	No	No
gene_19996	Contig_1156:137493-137948	-	9752	24938	No	No
gene_19997	Contig_1156:147700-149021	-	2301	9752	No	Yes
gene_19998	Contig_1156:151322-153331	-	358	2301	No	No
gene_19999	Contig_1156:153689-159993	+	358	18314	No	No
gene_20000	Contig_1156:178307-178762	-	58256	18314	No	No
gene_20001	Contig_1156:237018-239960	-	1848	58256	No	No
gene_20002	Contig_1156:239710-240558	-	1250	60948	No	No
gene_20003	Contig_1156:241808-244260	-	2015	1250	No	No
gene_20004	Contig_1156:246275-246832	+	2015	33107	No	No
gene_20005	Contig_1156:279939-281801	-	12346	33107	Yes	No
gene_20006	Contig_1156:294147-296247	+	12346	20250	Yes	No
gene_20007	Contig_1156:316497-319839	-	10796	20250	No	No
gene_20008	Contig_1156:330635-332214	-	772	10796	No	No
gene_29660	Contig_1157:39917-40171	-	29195	31817	No	No
gene_29662	Contig_1157:70358-71488	-	47353	1	No	Yes
gene_29663	Contig_1157:118841-121341	+	47353	81811	No	No
gene_29664	Contig_1157:203152-205236	-	70006	81811	No	No
gene_29665	Contig_1157:275242-275779	+	70006	38934	No	No
gene_26022	Contig_1158:260246-261535	-	70890	118992	No	No
gene_32255	Contig_1159:32765-36179	+	26876	9367	No	No
gene_32256	Contig_1159:45546-47883	+	9367	103854	No	No
gene_7570	Contig_116:138695-140142	+	2813	253694	No	No
gene_7574	Contig_116:393836-394488	+	253694	60235	No	No
gene_7575	Contig_116:454723-455235	-	840	60235	No	No
gene_7576	Contig_116:456075-458821	-	61414	840	No	No
gene_7577	Contig_116:520235-522679	-	154224	61414	No	No
gene_7584	Contig_116:676903-677093	-	172023	154224	No	No
gene_7587	Contig_116:849116-852109	+	172023	73874	No	No
gene_7588	Contig_116:925983-926909	+	73874	3557	No	No
gene_7589	Contig_116:930466-930869	+	3557	137189	No	No
gene_7592	Contig_116:1068058-1068693	-	226371	137189	No	No
gene_7596	Contig_116:1295064-1295727	+	226371	102429	No	No
gene_27117	Contig_1160:74753-77355	+	22331	94337	No	No
gene_27119	Contig_1160:171692-172073	+	94337	28680	No	No
gene_27120	Contig_1160:200753-201032	-	8949	28680	No	No
gene_27121	Contig_1160:209981-211790	-	14173	8949	No	No
gene_27122	Contig_1160:225963-226454	+	14173	44054	No	No
gene_27123	Contig_1160:270508-270792	+	44054	3063	No	No
gene_27124	Contig_1160:273855-277364	-	17717	3063	No	No
gene_27125	Contig_1160:295081-302819	+	17717	26542	Yes	No
gene_26936	Contig_1161:16990-18241	+	96	75390	No	No
gene_26937	Contig_1161:18003-19969	-	73662	1109	No	No
gene_26938	Contig_1161:93631-97632	+	73662	11676	No	No
gene_26939	Contig_1161:109308-109729	-	41117	11676	No	No
gene_26940	Contig_1161:150846-152288	-	120990	41117	No	No
gene_26941	Contig_1161:273278-273850	+	120990	393	No	No
gene_26942	Contig_1161:274243-274725	+	393	19166	No	No
gene_26943	Contig_1161:293891-296479	-	24658	19166	No	No
gene_26944	Contig_1161:321137-322407	+	24658	990	No	No
gene_26945	Contig_1161:323397-326420	-	27766	990	No	No
gene_26565	Contig_1162:94780-96637	+	5444	4952	Yes	No
gene_26566	Contig_1162:101589-103216	-	42116	4952	No	No
gene_26567	Contig_1162:145332-146393	+	42116	457	No	Yes
gene_26568	Contig_1162:146850-147983	+	457	7387	No	No
gene_26569	Contig_1162:155370-160252	+	7387	6079	No	No
gene_26570	Contig_1162:166331-168878	-	47588	6079	No	No
gene_26571	Contig_1162:216466-218410	-	93301	47588	Yes	No
gene_26572	Contig_1162:311711-314598	+	93301	5428	No	No
gene_26573	Contig_1162:320026-323023	+	5428	28959	No	No
gene_20834	Contig_1163:316239-317361	-	33698	103051	No	No
gene_20839	Contig_1163:351059-353573	+	33698	736	No	No
gene_20840	Contig_1163:354309-354578	+	736	5105	No	No
gene_33085	Contig_1164:13049-15204	-	67407	579	No	No
gene_33086	Contig_1164:82611-86188	+	67407	108525	No	No
gene_33087	Contig_1164:194713-196461	-	58078	108525	No	No
gene_33088	Contig_1164:254539-258859	+	58078	12474	No	No
gene_21167	Contig_1165:1822-2550	+	620	1610	No	No
gene_21168	Contig_1165:4160-5226	+	1610	26171	No	No
gene_21169	Contig_1165:31397-32183	+	26171	51275	No	No
gene_21171	Contig_1165:83458-84015	-	56128	51275	No	No
gene_21172	Contig_1165:140143-140718	+	56128	98828	No	No
gene_21173	Contig_1165:239546-240754	-	392	98828	No	No
gene_21174	Contig_1165:241146-242487	+	392	92	No	No
gene_21175	Contig_1165:242579-243176	-	12142	92	No	No
gene_21176	Contig_1165:255318-256449	-	1973	12142	No	No
gene_21177	Contig_1165:258422-260338	+	1973	3705	No	No
gene_21178	Contig_1165:264043-265775	+	3705	1085	No	No
gene_21179	Contig_1165:266860-269187	-	1888	1085	No	No
gene_21180	Contig_1165:271075-273836	-	40844	1888	Yes	No
gene_21181	Contig_1165:314680-318210	-	37087	40844	Yes	No
gene_32407	Contig_1166:50459-50771	-	9925	25730	No	No
gene_32408	Contig_1166:60696-63379	+	9925	49749	No	No
gene_32409	Contig_1166:113128-116632	-	165975	49749	No	No
gene_32410	Contig_1166:282607-283307	-	6833	165975	No	No
gene_24486	Contig_1167:69912-71698	+	52398	12601	No	No
gene_24487	Contig_1167:84299-84781	+	12601	6034	No	No
gene_24488	Contig_1167:90815-92984	+	6034	13335	No	No
gene_24489	Contig_1167:106319-109024	-	1032	13335	No	No
gene_24490	Contig_1167:110056-111456	-	896	1032	No	No
gene_24491	Contig_1167:112352-113514	+	896	34749	No	Yes
gene_24492	Contig_1167:148263-153661	-	48678	34749	No	No
gene_24493	Contig_1167:202339-203656	-	28612	48678	No	No
gene_24495	Contig_1167:232268-233032	-	40785	28612	No	No
gene_28939	Contig_1168:9407-10215	+	193	80721	No	No
gene_28940	Contig_1168:90936-93508	+	80721	40239	No	No
gene_28941	Contig_1168:133747-134226	+	40239	18143	No	No
gene_28943	Contig_1168:152369-154278	+	18143	53901	No	No
gene_28944	Contig_1168:208179-208743	-	49502	53901	No	No
gene_28945	Contig_1168:258245-258601	-	15385	49502	No	No
gene_28946	Contig_1168:273986-275583	-	33709	15385	No	No
gene_24815	Contig_1169:18079-18885	+	511	1612	No	No
gene_24816	Contig_1169:20497-22080	+	1612	55284	No	No
gene_24817	Contig_1169:77364-78889	-	52520	55284	No	No
gene_24819	Contig_1169:131409-133918	+	52520	70045	No	No
gene_24820	Contig_1169:203963-209843	+	70045	803	No	No
gene_24821	Contig_1169:210646-211563	-	4717	803	No	No
gene_24822	Contig_1169:216280-219089	-	21283	4717	No	No
gene_24823	Contig_1169:240372-240843	+	21283	55854	No	No
gene_24824	Contig_1169:296697-298098	+	55854	5326	No	No
gene_24825	Contig_1169:303424-305431	+	5326	15411	No	No
gene_24826	Contig_1169:320842-323012	-	28801	15411	No	No
gene_6844	Contig_117:52423-53350	-	92440	1	No	No
gene_6846	Contig_117:145790-152641	-	130667	92440	No	No
gene_6847	Contig_117:283308-287067	-	100586	130667	Yes	No
gene_6848	Contig_117:387653-388397	+	100586	131284	No	No
gene_6849	Contig_117:519681-520329	-	31665	131284	No	No
gene_6850	Contig_117:551994-553664	-	70188	31665	No	No
gene_6852	Contig_117:623852-625744	+	70188	101018	No	No
gene_6853	Contig_117:726762-727048	+	101018	17375	No	No
gene_6854	Contig_117:744423-745705	+	17375	119264	No	No
gene_6855	Contig_117:864969-865677	-	106485	119264	No	No
gene_6856	Contig_117:972162-972952	+	106485	39425	No	Yes
gene_6857	Contig_117:1012377-1013999	-	56240	39425	No	No
gene_6858	Contig_117:1070239-1070513	+	56240	2202	No	No
gene_6859	Contig_117:1072715-1072985	+	2202	5595	No	No
gene_6860	Contig_117:1078580-1078982	+	5595	1	No	No
gene_6861	Contig_117:1078983-1081975	-	728	1	No	No
gene_6863	Contig_117:1082703-1084620	-	2758	728	No	No
gene_6864	Contig_117:1087378-1087836	+	2758	64617	No	No
gene_6865	Contig_117:1152453-1153446	+	64617	65308	No	No
gene_6866	Contig_117:1218754-1221469	-	3193	65308	No	No
gene_6868	Contig_117:1224662-1225777	-	1933	3193	No	No
gene_6869	Contig_117:1227710-1229094	-	26889	1933	Yes	No
gene_6871	Contig_117:1255983-1256514	+	26889	46130	No	No
gene_6872	Contig_117:1302644-1302934	+	46130	38902	No	No
gene_6873	Contig_117:1341836-1342822	-	1125	38902	No	No
gene_6874	Contig_117:1343947-1344237	-	6075	1125	No	No
gene_6875	Contig_117:1350312-1353381	-	3494	6075	No	No
gene_6876	Contig_117:1356875-1359948	-	229	3494	Yes	No
gene_6877	Contig_117:1360177-1361741	+	229	921	No	No
gene_6878	Contig_117:1362662-1362907	-	14047	921	No	No
gene_6879	Contig_117:1376954-1379025	+	14047	14135	No	No
gene_29606	Contig_1171:73220-73777	-	143686	14119	No	No
gene_24306	Contig_1172:46023-47232	+	20795	283	No	No
gene_24307	Contig_1172:47515-48436	+	283	11702	No	No
gene_24308	Contig_1172:60138-60314	-	999	11702	No	No
gene_24309	Contig_1172:61313-62376	+	999	16397	No	No
gene_24310	Contig_1172:78773-81767	-	130287	16397	No	No
gene_24311	Contig_1172:212054-215332	-	9136	130287	No	No
gene_24312	Contig_1172:224468-225659	+	9136	2008	No	No
gene_24313	Contig_1172:225648-227274	+	10316	393	No	No
gene_24314	Contig_1172:227667-230757	+	393	24215	No	No
gene_24315	Contig_1172:254972-257614	-	19546	24215	No	Yes
gene_24316	Contig_1172:277160-278491	-	975	19546	No	No
gene_24317	Contig_1172:279466-279720	-	35590	975	No	No
gene_32942	Contig_1173:145346-145921	+	23820	4527	No	No
gene_32943	Contig_1173:150448-151215	-	1128	4527	No	No
gene_32944	Contig_1173:152343-154601	+	1128	102623	No	No
gene_23677	Contig_1175:71955-72790	-	24841	3253	No	Yes
gene_23680	Contig_1175:97631-98083	+	24841	187251	No	No
gene_33535	Contig_1176:84473-87646	+	2439	64570	No	No
gene_33536	Contig_1176:87630-88057	-	64159	5596	No	Yes
gene_33537	Contig_1176:152216-155201	-	153890	64159	No	No
gene_22868	Contig_1177:18950-20853	-	29140	11785	No	No
gene_22871	Contig_1177:49993-51341	+	29140	24196	No	No
gene_22872	Contig_1177:75537-77912	-	72619	24196	No	No
gene_22873	Contig_1177:150531-151402	-	7407	72619	No	No
gene_22875	Contig_1177:158809-161892	-	79761	7407	Yes	No
gene_22876	Contig_1177:241653-242857	+	79761	9302	No	No
gene_22877	Contig_1177:252159-254131	-	1905	9302	No	No
gene_22879	Contig_1177:256036-258314	+	1905	90723	Yes	No
gene_26222	Contig_1178:61259-65230	-	135638	43642	No	No
gene_26230	Contig_1178:200868-203716	+	135638	31886	No	No
gene_26231	Contig_1178:235602-236720	-	47108	31886	No	No
gene_28285	Contig_1179:58888-61559	+	412	18938	No	No
gene_28286	Contig_1179:80497-83527	-	17715	18938	No	No
gene_28287	Contig_1179:101242-104728	-	21871	17715	No	No
gene_28288	Contig_1179:126599-132751	+	21871	13634	No	No
gene_28289	Contig_1179:146385-148479	-	82014	13634	Yes	No
gene_28290	Contig_1179:230493-231892	+	82014	3150	No	No
gene_28291	Contig_1179:235042-238141	+	3150	58344	Yes	No
gene_28292	Contig_1179:296485-299143	-	6863	58344	No	Yes
gene_28293	Contig_1179:306006-307358	+	6863	3073	Yes	No
gene_8524	Contig_118:107826-108496	+	58949	17019	No	Yes
gene_8525	Contig_118:125515-126403	-	4938	17019	No	No
gene_8526	Contig_118:131341-131760	+	4938	195809	No	No
gene_8529	Contig_118:327569-327993	-	135558	195809	No	Yes
gene_8530	Contig_118:463551-464496	-	54069	135558	No	No
gene_8531	Contig_118:518565-519115	-	314673	54069	No	No
gene_8536	Contig_118:833788-836125	+	314673	101537	No	No
gene_8539	Contig_118:937662-939666	+	101537	131194	No	No
gene_8542	Contig_118:1070860-1072292	-	130806	131194	No	No
gene_8548	Contig_118:1203098-1204332	-	58218	130806	No	No
gene_8551	Contig_118:1262550-1267861	+	58218	58294	No	No
gene_25781	Contig_1180:59978-63241	+	2118	11785	No	No
gene_25782	Contig_1180:75026-77667	-	82847	11785	No	No
gene_25783	Contig_1180:160514-160786	+	82847	58117	No	No
gene_25784	Contig_1180:218903-220762	-	7048	58117	No	No
gene_25785	Contig_1180:227810-228626	-	1401	7048	No	No
gene_25786	Contig_1180:228396-229780	-	247	7634	No	No
gene_25787	Contig_1180:230027-231951	+	247	64270	No	No
gene_25788	Contig_1180:296221-297778	+	64270	12215	No	No
gene_25789	Contig_1180:309993-310352	+	12215	20094	No	No
gene_25790	Contig_1180:330446-331884	-	12834	20094	No	No
gene_32171	Contig_1182:58001-58708	-	2864	7082	No	No
gene_32172	Contig_1182:61572-66346	+	2864	28129	Yes	No
gene_32173	Contig_1182:94475-95287	+	28129	335	No	Yes
gene_32174	Contig_1182:95622-96169	+	335	60056	No	No
gene_32175	Contig_1182:156225-164950	-	109568	60056	No	No
gene_29938	Contig_1183:30572-32439	+	5671	41361	No	No
gene_29939	Contig_1183:73800-74746	-	13802	41361	No	No
gene_29940	Contig_1183:88548-90123	-	93569	13802	No	No
gene_29941	Contig_1183:183692-185116	-	2481	93569	No	No
gene_29942	Contig_1183:187597-189134	+	2481	55085	No	No
gene_29943	Contig_1183:244219-245904	-	2206	55085	No	No
gene_29944	Contig_1183:248110-249142	-	86118	2206	No	No
gene_25914	Contig_1185:89225-92183	-	16851	29790	No	No
gene_25915	Contig_1185:109034-110588	-	167208	16851	No	No
gene_25918	Contig_1185:277796-280572	+	167208	69550	No	No
gene_24433	Contig_1187:192539-193823	-	22167	119255	No	No
gene_24434	Contig_1187:215990-216564	-	78670	22167	No	No
gene_29299	Contig_1188:170740-172652	-	1473	45367	No	No
gene_29300	Contig_1188:174125-175490	-	15143	1473	No	No
gene_29301	Contig_1188:190633-192271	+	15143	8304	No	No
gene_29302	Contig_1188:200575-200871	+	8304	17173	No	No
gene_29303	Contig_1188:218044-219383	+	17173	30037	No	No
gene_29305	Contig_1188:249420-251541	-	14153	30037	No	No
gene_29306	Contig_1188:265694-268478	+	14153	77585	No	No
gene_26723	Contig_1189:64243-64879	+	1143	28611	No	No
gene_9958	Contig_119:185953-186342	+	155614	70042	No	No
gene_9960	Contig_119:256384-257295	+	70042	7151	No	No
gene_9961	Contig_119:264446-265213	+	7151	79211	No	No
gene_9965	Contig_119:344424-344624	-	440255	79211	No	No
gene_9971	Contig_119:784879-785280	-	44934	440255	No	No
gene_9972	Contig_119:830214-831870	-	539	44934	No	No
gene_9973	Contig_119:832409-833626	+	539	27687	No	No
gene_9974	Contig_119:861313-862004	-	465277	27687	No	No
gene_9982	Contig_119:1327281-1328162	-	68	465277	No	No
gene_28789	Contig_1190:33238-34310	-	14650	256	Yes	No
gene_28790	Contig_1190:48960-51551	-	17687	14650	No	No
gene_28791	Contig_1190:69238-70569	+	17687	60788	No	No
gene_28792	Contig_1190:131357-133785	+	60788	38780	Yes	No
gene_28793	Contig_1190:172565-174771	+	38780	52896	No	No
gene_28794	Contig_1190:227667-228996	+	52896	58111	No	No
gene_28795	Contig_1190:287107-289894	+	58111	44747	Yes	No
gene_28796	Contig_1190:334641-335117	-	6370	44747	No	No
gene_26208	Contig_1191:42176-43470	+	197	97232	Yes	No
gene_26209	Contig_1191:140702-141800	-	13606	97232	No	No
gene_26210	Contig_1191:155406-155651	+	13606	2596	No	No
gene_26211	Contig_1191:158247-159517	+	2596	33996	Yes	No
gene_26212	Contig_1191:193513-197484	+	33996	10239	No	No
gene_26213	Contig_1191:207723-209930	+	10239	16105	No	No
gene_26214	Contig_1191:226035-226331	-	16082	16105	No	No
gene_26215	Contig_1191:242413-242895	-	12636	16082	No	No
gene_26216	Contig_1191:255531-260769	+	12636	43552	No	No
gene_26217	Contig_1191:304321-308568	-	17324	43552	No	No
gene_26218	Contig_1191:325892-329018	-	10309	17324	No	No
gene_31052	Contig_1193:89154-90942	+	2780	51572	No	No
gene_31053	Contig_1193:142514-142929	-	135353	51572	No	No
gene_31055	Contig_1193:278282-280807	+	135353	267	No	No
gene_31056	Contig_1193:281074-283866	-	7627	267	No	No
gene_29533	Contig_1194:153901-155926	-	15834	123249	No	No
gene_29534	Contig_1194:171760-172926	+	15834	3709	No	No
gene_29535	Contig_1194:176635-177380	+	3709	1054	No	No
gene_29536	Contig_1194:178434-180684	+	1054	53114	No	No
gene_29537	Contig_1194:233798-235207	-	5488	53114	No	No
gene_29538	Contig_1194:240695-242729	-	61575	5488	Yes	No
gene_20459	Contig_1196:251192-251623	+	9408	1178	No	No
gene_20461	Contig_1196:252801-253085	+	1178	1524	No	No
gene_20462	Contig_1196:254609-254931	-	7320	1524	No	No
gene_20463	Contig_1196:262251-263283	+	7320	275	No	No
gene_26325	Contig_1197:40931-41574	+	31450	128248	No	No
gene_26333	Contig_1197:169822-170414	-	15377	128248	No	No
gene_22681	Contig_1198:187826-189849	+	65056	50717	No	No
gene_22683	Contig_1198:240566-242041	-	101262	50717	No	No
gene_1459	Contig_12:87047-87382	-	41349	47274	No	No
gene_1460	Contig_12:128731-132052	-	177574	41349	No	No
gene_1467	Contig_12:309626-309991	+	177574	409869	No	No
gene_1471	Contig_12:719860-720895	+	409869	182176	No	No
gene_1476	Contig_12:903071-903858	+	182176	65316	No	No
gene_1477	Contig_12:969174-970391	-	272721	65316	No	No
gene_1485	Contig_12:1243112-1244607	-	6970	272721	No	No
gene_1486	Contig_12:1251577-1253999	+	6970	64910	No	No
gene_1487	Contig_12:1318909-1320550	-	202055	64910	No	No
gene_1489	Contig_12:1522605-1522895	+	202055	1133	No	No
gene_1490	Contig_12:1524028-1525012	+	1133	428406	No	No
gene_1496	Contig_12:1953418-1954454	+	428406	236569	No	No
gene_1501	Contig_12:2191023-2194282	-	79965	236569	No	No
gene_1503	Contig_12:2274247-2274494	-	9	79965	No	No
gene_1504	Contig_12:2274503-2276140	+	9	281	No	No
gene_1505	Contig_12:2276421-2276875	+	281	280	No	Yes
gene_6090	Contig_120:50788-53374	-	129119	23885	Yes	No
gene_6091	Contig_120:182493-183697	-	267	129119	Yes	No
gene_6092	Contig_120:183964-186696	+	267	39605	No	No
gene_6093	Contig_120:186495-188052	-	38249	2798	Yes	No
gene_6094	Contig_120:226301-227252	-	366	38249	No	No
gene_6095	Contig_120:227618-230424	+	366	124323	No	No
gene_6096	Contig_120:354747-355704	+	124323	8652	No	No
gene_6097	Contig_120:364356-365816	-	79711	8652	No	No
gene_6098	Contig_120:445527-446324	-	7045	79711	No	No
gene_6099	Contig_120:453369-454570	+	7045	657	Yes	No
gene_6100	Contig_120:455227-457829	+	657	70228	Yes	No
gene_6102	Contig_120:528057-529543	-	52976	70228	No	No
gene_6103	Contig_120:582519-582716	-	26760	52976	No	No
gene_6104	Contig_120:609476-612312	-	2161	26760	Yes	No
gene_6105	Contig_120:614473-614901	-	49750	2161	No	No
gene_6106	Contig_120:664651-665082	-	2083	49750	No	No
gene_6107	Contig_120:667165-669089	+	2083	1810	Yes	No
gene_6108	Contig_120:670899-674269	+	1810	70056	No	No
gene_6109	Contig_120:744325-745325	-	88674	70056	No	No
gene_6111	Contig_120:833999-838302	+	88674	1226	Yes	No
gene_6112	Contig_120:839528-840986	-	45785	1226	Yes	No
gene_6113	Contig_120:886771-891425	+	45785	15571	No	No
gene_6114	Contig_120:906996-907616	+	15571	23052	No	No
gene_6115	Contig_120:930668-933077	-	51159	23052	No	No
gene_6116	Contig_120:984236-985211	-	685	51159	No	No
gene_6117	Contig_120:985896-986459	-	2374	685	No	No
gene_6118	Contig_120:988833-989240	+	2374	14790	No	No
gene_6119	Contig_120:1004030-1005055	-	49612	14790	No	No
gene_6120	Contig_120:1054667-1055703	-	1929	49612	No	No
gene_6121	Contig_120:1057632-1059240	-	9842	1929	No	No
gene_6122	Contig_120:1069082-1069495	+	9842	60243	No	No
gene_6123	Contig_120:1129738-1130860	-	8630	60243	No	No
gene_6124	Contig_120:1139490-1144013	-	5266	8630	No	No
gene_6125	Contig_120:1149279-1151391	-	55547	5266	No	No
gene_6126	Contig_120:1206938-1210240	+	55547	14713	Yes	No
gene_6127	Contig_120:1224953-1225375	+	14713	6995	No	No
gene_6128	Contig_120:1232370-1233964	+	6995	58758	No	No
gene_32612	Contig_1200:223338-226827	-	60622	50595	No	No
gene_32613	Contig_1200:287449-289963	-	35858	60622	No	No
gene_32614	Contig_1200:325821-327398	+	35858	2329	No	No
gene_25546	Contig_1203:25481-25792	-	55667	9463	No	No
gene_25547	Contig_1203:81459-84364	-	20583	55667	No	No
gene_25548	Contig_1203:104947-106659	-	7297	20583	No	No
gene_25549	Contig_1203:113956-116136	+	7297	3055	No	No
gene_25550	Contig_1203:119191-121446	-	61789	3055	No	No
gene_25551	Contig_1203:183235-183823	-	9356	61789	No	No
gene_25552	Contig_1203:193179-193850	-	9304	9356	No	No
gene_25553	Contig_1203:203154-203751	-	9774	9304	No	No
gene_25554	Contig_1203:213525-215384	+	9774	12892	No	No
gene_25555	Contig_1203:228276-229905	-	92912	12892	No	No
gene_25556	Contig_1203:322817-323388	-	9	92912	No	No
gene_25820	Contig_1204:69435-71364	-	59139	2617	No	No
gene_25822	Contig_1204:130503-132831	-	1825	59139	No	No
gene_25823	Contig_1204:134656-141386	+	1825	17904	No	No
gene_25824	Contig_1204:159290-160207	+	17904	11992	No	No
gene_25825	Contig_1204:172199-173985	+	11992	73511	No	No
gene_26315	Contig_1205:101561-102500	-	16915	31955	No	No
gene_26316	Contig_1205:119415-120308	-	182678	16915	No	No
gene_21731	Contig_1207:33603-34829	+	23466	64230	No	No
gene_21732	Contig_1207:99059-109252	+	64230	777	No	No
gene_21733	Contig_1207:110029-111848	+	777	6175	No	No
gene_21734	Contig_1207:118023-119029	+	6175	9999	No	No
gene_21735	Contig_1207:129028-131207	+	9999	9044	No	No
gene_21736	Contig_1207:140251-140978	-	38254	9044	No	No
gene_21737	Contig_1207:140693-143583	+	9486	35649	Yes	No
gene_21738	Contig_1207:179232-179501	+	35649	6291	No	No
gene_21739	Contig_1207:185792-186076	-	88145	6291	No	No
gene_21740	Contig_1207:274221-275709	+	88145	2185	No	No
gene_21741	Contig_1207:277894-278406	-	9860	2185	No	No
gene_21742	Contig_1207:288266-289600	-	164	9860	No	No
gene_21743	Contig_1207:289764-290798	-	5989	164	No	No
gene_21744	Contig_1207:290508-291965	-	4822	908	No	No
gene_21745	Contig_1207:296787-299620	-	355	4822	No	No
gene_26854	Contig_1208:114379-114674	+	25035	93053	No	No
gene_26858	Contig_1208:207727-208387	+	93053	50186	No	No
gene_26859	Contig_1208:258573-260936	+	50186	15091	No	No
gene_27152	Contig_1209:42360-44041	-	994	1110	Yes	No
gene_27153	Contig_1209:45035-50604	-	4508	994	No	No
gene_27154	Contig_1209:55112-55896	-	22655	4508	No	No
gene_27155	Contig_1209:78551-79087	+	22655	2454	No	No
gene_27156	Contig_1209:81541-83739	+	2454	49307	No	No
gene_27157	Contig_1209:133046-135720	-	18567	49307	No	No
gene_27158	Contig_1209:154287-155195	-	12683	18567	No	No
gene_27159	Contig_1209:167878-168629	+	12683	62255	No	No
gene_27160	Contig_1209:230884-232758	+	62255	48394	No	No
gene_5162	Contig_121:100502-101959	-	30781	79524	No	No
gene_5163	Contig_121:132740-133773	-	55634	30781	No	No
gene_5164	Contig_121:189407-194114	+	55634	27658	No	No
gene_5165	Contig_121:221772-222508	-	48	27658	No	No
gene_5166	Contig_121:222556-223700	+	48	24512	No	No
gene_5167	Contig_121:248212-249963	-	43675	24512	No	No
gene_5168	Contig_121:293638-296073	+	43675	33255	No	No
gene_5170	Contig_121:329328-331851	+	33255	4901	No	No
gene_5171	Contig_121:336752-337577	+	4901	39825	No	No
gene_5172	Contig_121:377402-378785	+	39825	18037	No	No
gene_5173	Contig_121:396822-396986	+	18037	3008	No	No
gene_5174	Contig_121:399994-400750	+	3008	67953	No	No
gene_5175	Contig_121:468703-471234	+	67953	11585	No	No
gene_5176	Contig_121:482819-484288	-	66638	11585	No	No
gene_5177	Contig_121:550926-551800	+	66638	43307	No	No
gene_5178	Contig_121:595107-598894	+	43307	57789	No	No
gene_5179	Contig_121:656683-657658	+	57789	1000	No	No
gene_5180	Contig_121:658658-659334	+	1000	659	No	Yes
gene_5181	Contig_121:659993-660783	+	659	33825	No	No
gene_5182	Contig_121:694608-696036	+	33825	11490	Yes	No
gene_5184	Contig_121:707526-709203	+	11490	43772	No	No
gene_5185	Contig_121:752975-754796	+	43772	9895	No	No
gene_5186	Contig_121:764691-764918	+	9895	26232	No	No
gene_5187	Contig_121:791150-793218	+	26232	25095	No	No
gene_5188	Contig_121:818313-823090	+	25095	3297	No	No
gene_5189	Contig_121:826387-827391	+	3297	6052	Yes	No
gene_5190	Contig_121:833443-834048	-	433	6052	No	No
gene_5191	Contig_121:834481-835255	+	433	74970	No	No
gene_5192	Contig_121:910225-913841	+	74970	25193	No	No
gene_5193	Contig_121:939034-943152	+	25193	37169	No	No
gene_5194	Contig_121:980321-981790	+	37169	85901	No	No
gene_5195	Contig_121:1067691-1068628	+	85901	22493	No	No
gene_5196	Contig_121:1091121-1093983	-	107717	22493	No	No
gene_5197	Contig_121:1201700-1202002	-	2330	107717	No	No
gene_5198	Contig_121:1204332-1204797	+	2330	35095	No	No
gene_5199	Contig_121:1239892-1240290	-	6868	35095	No	No
gene_5200	Contig_121:1247158-1247931	-	19913	6868	No	No
gene_5201	Contig_121:1267844-1270759	+	19913	396	No	No
gene_5202	Contig_121:1271155-1272485	+	396	82649	No	No
gene_32527	Contig_1212:61952-62163	+	39870	46150	No	No
gene_32528	Contig_1212:108313-110620	-	85936	46150	No	No
gene_32529	Contig_1212:196556-197445	+	85936	60585	No	No
gene_32530	Contig_1212:258030-260137	-	17191	60585	No	No
gene_19420	Contig_1213:24619-30536	+	22603	1344	No	No
gene_19421	Contig_1213:31880-33103	-	498	1344	No	No
gene_19422	Contig_1213:33601-34181	-	17997	498	No	No
gene_19423	Contig_1213:52178-53747	+	17997	609	No	No
gene_19424	Contig_1213:54356-55890	-	3967	609	No	No
gene_19425	Contig_1213:59857-61327	+	3967	44540	No	No
gene_19426	Contig_1213:105867-106763	+	44540	913	Yes	No
gene_19427	Contig_1213:107676-108707	-	3764	913	Yes	No
gene_19428	Contig_1213:112471-112926	-	88380	3764	No	No
gene_31080	Contig_1214:300135-300438	-	8766	106779	No	No
gene_31081	Contig_1214:309204-311606	-	1152	8766	No	No
gene_21918	Contig_1216:15990-16972	+	7181	8481	No	No
gene_21919	Contig_1216:25453-27677	-	10179	8481	No	No
gene_21920	Contig_1216:37856-40181	-	6622	10179	No	No
gene_21921	Contig_1216:46803-49970	-	17379	6622	No	No
gene_21922	Contig_1216:67349-68754	+	17379	20816	No	No
gene_21923	Contig_1216:89570-89935	+	20816	17024	No	No
gene_21924	Contig_1216:106959-109236	-	17352	17024	No	No
gene_21925	Contig_1216:126588-126909	-	29335	17352	No	No
gene_21926	Contig_1216:156244-157856	+	29335	2249	No	No
gene_21927	Contig_1216:160105-161849	+	2249	50796	No	No
gene_21929	Contig_1216:212645-213119	-	26733	50796	No	No
gene_21930	Contig_1216:239852-242544	-	813	26733	No	No
gene_21931	Contig_1216:243357-243872	-	61731	813	No	No
gene_21932	Contig_1216:305603-307961	-	303	61731	No	No
gene_26483	Contig_1218:85404-87389	+	16883	19875	Yes	No
gene_26486	Contig_1218:107264-109398	-	133883	19875	No	No
gene_26488	Contig_1218:243281-245623	+	133883	59402	No	No
gene_25928	Contig_1219:196047-197008	+	153174	90754	No	Yes
gene_12686	Contig_122:63861-64538	+	1323	122	No	No
gene_12687	Contig_122:64660-64956	+	122	21822	No	No
gene_12688	Contig_122:86778-88669	+	21822	27348	No	No
gene_12689	Contig_122:116017-118280	+	27348	78269	Yes	No
gene_12690	Contig_122:196549-199033	+	78269	5327	No	No
gene_12691	Contig_122:204360-204682	+	5327	61986	No	No
gene_12692	Contig_122:266668-267177	-	22677	61986	No	No
gene_12693	Contig_122:289854-292790	+	22677	2359	No	No
gene_12694	Contig_122:295149-295996	+	2359	151117	No	No
gene_12695	Contig_122:447113-450268	-	123772	151117	No	No
gene_12696	Contig_122:574040-574325	+	123772	13795	No	No
gene_12697	Contig_122:588120-598523	+	13795	86909	No	No
gene_12698	Contig_122:685432-688651	+	86909	483	No	No
gene_12699	Contig_122:689134-691640	-	1083	483	No	No
gene_12700	Contig_122:692723-695356	-	89527	1083	Yes	No
gene_12701	Contig_122:784883-787710	-	53382	89527	No	No
gene_12702	Contig_122:841092-842699	-	85766	53382	No	No
gene_12703	Contig_122:928465-932554	+	85766	48932	Yes	No
gene_12704	Contig_122:981486-982966	-	22640	48932	No	No
gene_12705	Contig_122:1005606-1006644	-	83966	22640	No	No
gene_12706	Contig_122:1090610-1092325	-	85234	83966	No	No
gene_12707	Contig_122:1177559-1180103	+	85234	35051	No	No
gene_12708	Contig_122:1215154-1215372	+	35051	3699	No	No
gene_12709	Contig_122:1219071-1219767	+	3699	35213	No	No
gene_12710	Contig_122:1254980-1258180	-	18273	35213	No	No
gene_12711	Contig_122:1276453-1278871	+	18273	28239	No	No
gene_30181	Contig_1221:73427-77057	-	640	609	Yes	No
gene_30182	Contig_1221:77697-78228	+	640	10543	No	No
gene_30183	Contig_1221:88771-90625	-	20951	10543	No	No
gene_30184	Contig_1221:111576-113494	+	20951	122456	No	No
gene_30185	Contig_1221:235950-237056	-	1272	122456	No	No
gene_30186	Contig_1221:238328-239809	+	1272	55193	No	No
gene_30187	Contig_1221:295002-297124	+	55193	26772	No	No
gene_31517	Contig_1222:315535-315708	+	307447	21249	No	No
gene_28670	Contig_1225:68026-71431	+	55136	25077	Yes	No
gene_28671	Contig_1225:96508-97826	-	12746	25077	No	Yes
gene_28672	Contig_1225:110572-111374	-	38770	12746	No	No
gene_28673	Contig_1225:150144-151853	+	38770	28050	No	No
gene_28674	Contig_1225:179903-182091	+	28050	4858	No	No
gene_28675	Contig_1225:186949-188264	+	4858	54329	No	No
gene_28676	Contig_1225:242593-243080	+	54329	18266	No	No
gene_28412	Contig_1226:172291-173866	-	60902	129376	No	Yes
gene_28414	Contig_1226:234768-236720	-	37158	60902	No	No
gene_28415	Contig_1226:273878-275659	+	37158	12300	No	No
gene_28416	Contig_1226:287959-289528	+	12300	37766	No	No
gene_27548	Contig_1227:60238-61191	+	2262	14839	No	No
gene_27549	Contig_1227:76030-78471	-	293	14839	No	No
gene_27550	Contig_1227:78764-81082	-	14048	293	No	No
gene_27551	Contig_1227:95130-99517	+	14048	25872	No	No
gene_27552	Contig_1227:125389-128701	-	897	25872	No	No
gene_27553	Contig_1227:129598-130295	+	897	37558	No	No
gene_27554	Contig_1227:167853-168674	-	42432	37558	No	No
gene_27555	Contig_1227:211106-212553	+	42432	40062	No	No
gene_27556	Contig_1227:252615-254892	-	43686	40062	Yes	No
gene_28770	Contig_1229:97377-98838	-	474	20770	No	No
gene_28771	Contig_1229:99312-101476	+	474	10742	No	No
gene_28772	Contig_1229:112218-113118	+	10742	34939	No	No
gene_28773	Contig_1229:148057-149905	+	34939	61286	No	No
gene_28774	Contig_1229:211191-212275	+	61286	65771	No	No
gene_28775	Contig_1229:278046-280784	-	14146	65771	No	No
gene_7893	Contig_123:173829-174062	+	109136	51461	No	No
gene_7895	Contig_123:225523-226265	+	51461	1127	No	No
gene_7896	Contig_123:227392-227766	+	1127	36371	No	No
gene_7897	Contig_123:264137-272366	-	171603	36371	No	No
gene_7900	Contig_123:443969-445102	+	171603	291141	No	No
gene_7909	Contig_123:736243-737761	-	40100	291141	No	No
gene_7911	Contig_123:777861-779213	+	40100	176384	No	No
gene_7915	Contig_123:955597-955807	-	221166	176384	No	No
gene_7920	Contig_123:1176973-1177411	+	221166	121650	No	No
gene_24441	Contig_1231:55188-56452	+	50188	1966	No	Yes
gene_24442	Contig_1231:58418-60701	+	1966	7636	No	No
gene_24443	Contig_1231:68337-68486	+	7636	15545	No	No
gene_24444	Contig_1231:84031-84180	+	15545	49282	No	No
gene_24445	Contig_1231:133462-133743	-	21813	49282	No	No
gene_24446	Contig_1231:155556-155946	-	67006	21813	No	No
gene_24447	Contig_1231:222952-224888	+	67006	857	No	No
gene_24448	Contig_1231:225745-229512	-	955	857	No	No
gene_24449	Contig_1231:230467-232227	-	1008	955	No	No
gene_24450	Contig_1231:233235-236198	-	34082	1008	Yes	No
gene_24451	Contig_1231:270280-274050	-	1513	34082	No	No
gene_24452	Contig_1231:275563-277283	+	1513	23525	Yes	No
gene_24453	Contig_1231:300808-303553	-	4741	23525	No	No
gene_25677	Contig_1232:90654-91616	+	62847	72712	No	No
gene_30371	Contig_1233:157387-159360	+	570	26497	No	No
gene_30372	Contig_1233:185857-189256	+	26497	16331	No	No
gene_30373	Contig_1233:205587-207846	+	16331	56827	Yes	No
gene_30374	Contig_1233:264673-264849	-	526	56827	No	No
gene_30375	Contig_1233:265375-269778	-	11696	526	No	No
gene_30376	Contig_1233:281474-283798	+	11696	26358	No	No
gene_28460	Contig_1234:70767-71970	+	446	108564	No	No
gene_28463	Contig_1234:180534-181602	-	231	108564	No	No
gene_28464	Contig_1234:181833-182713	-	66511	231	No	No
gene_32863	Contig_1235:37317-41781	-	63940	1502	No	No
gene_32864	Contig_1235:105721-107124	+	63940	41366	No	No
[truncated: 15,909 more rows]

## Sheet: Supplementary Fig. 8b,d
Supplementary Fig 8b and d	source data for K8108
Gene ID	Gene position	Strand	5' intergenic distance(bp)	3' intergenic distance(bp)	BUSCO	Effector
gene_10687	tig00000005_3:78392-78652	-	63988	7344	No	No
gene_10688	tig00000005_3:142640-144107	+	63988	2195	Yes	No
gene_10689	tig00000005_3:146302-147821	+	2195	49101	No	No
gene_10690	tig00000005_3:196922-199277	+	49101	12340	No	No
gene_10691	tig00000005_3:211617-214797	-	97947	12340	No	No
gene_10692	tig00000005_3:312744-313862	-	91693	97947	No	No
gene_10693	tig00000005_3:405555-407564	+	91693	179	Yes	No
gene_10694	tig00000005_3:407743-410124	-	98151	179	Yes	No
gene_10695	tig00000005_3:508275-511444	+	98151	11018	No	No
gene_10696	tig00000005_3:522462-522660	+	11018	62350	No	No
gene_10697	tig00000005_3:585010-586292	+	62350	139442	No	No
gene_10698	tig00000005_3:725734-726022	-	60417	139442	No	No
gene_1410	tig00000012_5:48904-50604	+	417	1549	Yes	No
gene_1411	tig00000012_5:52153-55673	+	1549	20862	Yes	No
gene_1412	tig00000012_5:76535-79988	-	5456	20862	No	No
gene_1413	tig00000012_5:85444-85755	-	581	5456	No	No
gene_1414	tig00000012_5:86336-86901	-	94334	581	No	No
gene_1415	tig00000012_5:181235-182253	+	94334	567	No	No
gene_1416	tig00000012_5:182820-183254	-	4234	567	No	No
gene_1417	tig00000012_5:187488-189412	-	5320	4234	No	No
gene_1418	tig00000012_5:194732-195565	-	331	5320	Yes	No
gene_1419	tig00000012_5:195896-196711	+	331	31419	Yes	No
gene_1420	tig00000012_5:228130-228383	+	31419	3365	No	No
gene_1421	tig00000012_5:231748-234420	+	3365	28748	Yes	No
gene_1422	tig00000012_5:263168-265661	-	38210	28748	Yes	No
gene_1423	tig00000012_5:303871-304100	-	2253	38210	No	No
gene_1424	tig00000012_5:306353-307254	+	2253	44118	No	No
gene_1425	tig00000012_5:351372-352782	+	44118	13752	No	No
gene_1426	tig00000012_5:366534-366735	-	1460	13752	No	No
gene_1427	tig00000012_5:366722-366931	+	13940	1264	No	Yes
gene_1428	tig00000012_5:368195-368950	+	1264	24627	No	No
gene_1429	tig00000012_5:393577-396327	+	24627	77859	No	No
gene_1432	tig00000012_5:478169-480088	-	210258	1	No	No
gene_1435	tig00000012_5:692733-694027	-	1885	1	No	No
gene_1436	tig00000012_5:695912-697490	-	22220	1885	No	No
gene_1437	tig00000012_5:719710-721516	+	22220	87025	No	No
gene_1438	tig00000012_5:808541-810550	-	1655	87025	No	No
gene_1439	tig00000012_5:812205-814751	-	37449	1655	No	No
gene_1440	tig00000012_5:852200-854278	+	37449	44783	No	No
gene_1441	tig00000012_5:899061-899490	+	44783	41564	No	No
gene_1442	tig00000012_5:941054-945767	-	83150	41564	No	No
gene_1443	tig00000012_5:1028917-1029744	-	667	83150	No	No
gene_1444	tig00000012_5:1030411-1031134	+	667	109499	Yes	No
gene_1445	tig00000012_5:1140633-1141973	+	109499	580	No	No
gene_1446	tig00000012_5:1142553-1143244	-	2398	580	No	No
gene_1447	tig00000012_5:1145642-1147017	-	3199	2398	No	No
gene_1448	tig00000012_5:1150216-1150533	+	3199	115054	No	No
gene_1450	tig00000012_5:1265587-1267355	-	208432	115054	No	No
gene_1451	tig00000012_5:1475787-1476045	+	208432	4469	No	No
gene_1452	tig00000012_5:1480514-1480821	+	4469	16098	No	Yes
gene_1453	tig00000012_5:1496919-1497364	+	16098	11610	No	No
gene_1454	tig00000012_5:1508974-1512359	-	188359	11610	No	No
gene_1458	tig00000012_5:1700718-1702118	+	188359	136	No	No
gene_1459	tig00000012_5:1702254-1702838	-	16396	136	No	No
gene_3794	tig00000016_7:96052-98672	-	46331	12169	Yes	No
gene_3795	tig00000016_7:145003-146485	-	24616	46331	No	No
gene_3796	tig00000016_7:171101-172045	+	24616	3394	No	No
gene_3797	tig00000016_7:175439-177176	-	1364	3394	No	No
gene_3798	tig00000016_7:178540-180299	+	1364	13307	No	Yes
gene_3799	tig00000016_7:193606-194832	-	29469	13307	No	No
gene_3800	tig00000016_7:224301-225225	+	29469	1743	No	No
gene_3801	tig00000016_7:226968-229726	+	1743	70096	No	No
gene_3802	tig00000016_7:299822-305602	-	57141	70096	Yes	No
gene_3803	tig00000016_7:362743-364642	-	1014	57141	No	No
gene_3804	tig00000016_7:365656-366841	-	59208	1014	No	No
gene_3805	tig00000016_7:426049-429084	-	73197	59208	No	No
gene_3807	tig00000016_7:502281-505524	-	53514	73197	Yes	No
gene_3809	tig00000016_7:559038-559624	-	5466	53514	No	No
gene_3810	tig00000016_7:565090-565820	+	5466	3451	No	No
gene_3811	tig00000016_7:565744-569126	+	6120	145	No	No
gene_3812	tig00000016_7:569271-569748	+	145	44963	No	No
gene_3813	tig00000016_7:569709-570215	-	44496	583	No	Yes
gene_3814	tig00000016_7:614711-617315	+	44496	15113	No	No
gene_3815	tig00000016_7:632428-633831	+	15113	43132	Yes	No
gene_3816	tig00000016_7:676963-677933	+	43132	405	No	No
gene_3817	tig00000016_7:678338-678760	-	1416	405	No	No
gene_3818	tig00000016_7:680176-680787	+	1416	32095	No	No
gene_3819	tig00000016_7:712882-716926	+	32095	13416	Yes	No
gene_3820	tig00000016_7:730342-730584	-	2014	13416	No	No
gene_3821	tig00000016_7:732598-733404	-	75469	2014	No	No
gene_3822	tig00000016_7:808873-812584	+	75469	28592	No	No
gene_3823	tig00000016_7:841176-842906	+	28592	6183	Yes	No
gene_3824	tig00000016_7:849089-850139	-	460	6183	No	No
gene_3825	tig00000016_7:850599-853283	+	460	1440	No	No
gene_11869	tig00000018_8:162740-163243	+	122982	233793	No	No
gene_11873	tig00000018_8:397036-397619	+	233793	11101	No	No
gene_2798	tig00000023_9:166137-169265	-	18839	10215	No	No
gene_2799	tig00000023_9:188104-189016	-	135584	18839	No	No
gene_2800	tig00000023_9:324600-325114	-	11699	135584	No	Yes
gene_2801	tig00000023_9:336813-338041	-	141270	11699	No	No
gene_2802	tig00000023_9:479311-483001	+	141270	23647	No	No
gene_2803	tig00000023_9:506648-507137	-	141470	23647	No	No
gene_2804	tig00000023_9:648607-648824	-	2786	141470	No	No
gene_2805	tig00000023_9:651610-654362	+	2786	36667	No	Yes
gene_2806	tig00000023_9:691029-694145	+	36667	45785	No	No
gene_2807	tig00000023_9:739930-741703	-	57551	45785	No	No
gene_2808	tig00000023_9:799254-800701	-	659	57551	No	No
gene_2809	tig00000023_9:801360-802120	+	659	78702	No	No
gene_2810	tig00000023_9:880822-882832	-	19376	78702	No	No
gene_2811	tig00000023_9:902208-903133	-	1492	19376	No	Yes
gene_2812	tig00000023_9:904625-906870	+	1492	6305	No	No
gene_2813	tig00000023_9:913175-914734	+	6305	16858	No	No
gene_2814	tig00000023_9:931592-932040	-	49649	16858	No	No
gene_2815	tig00000023_9:981689-986200	-	43522	49649	No	No
gene_2816	tig00000023_9:1029722-1030654	+	43522	38803	No	No
gene_2817	tig00000023_9:1069457-1071808	+	38803	35562	No	No
gene_2818	tig00000023_9:1107370-1108544	+	35562	2275	No	No
gene_2819	tig00000023_9:1110819-1111854	-	4066	2275	No	No
gene_2820	tig00000023_9:1115920-1116808	+	4066	5370	No	No
gene_2821	tig00000023_9:1122178-1123921	+	5370	53381	No	No
gene_2822	tig00000023_9:1177302-1178432	-	26437	53381	No	Yes
gene_2823	tig00000023_9:1204869-1213574	-	97613	26437	Yes	No
gene_2824	tig00000023_9:1311187-1314311	+	97613	2057	No	No
gene_2825	tig00000023_9:1316368-1318168	-	23598	2057	No	No
gene_2826	tig00000023_9:1317929-1319015	-	22751	3618	No	No
gene_2828	tig00000023_9:1341766-1342939	-	13951	22751	No	No
gene_2829	tig00000023_9:1356890-1360243	-	314	13951	Yes	No
gene_2830	tig00000023_9:1360557-1361810	+	314	9899	No	No
gene_2831	tig00000023_9:1371709-1372043	+	9899	27507	No	No
gene_2832	tig00000023_9:1399550-1400394	-	29165	27507	Yes	No
gene_2833	tig00000023_9:1429559-1430937	-	68615	29165	No	No
gene_17294	tig00000024_10:56614-57560	+	38920	52905	No	No
gene_17295	tig00000024_10:110465-111887	+	52905	7397	No	No
gene_17296	tig00000024_10:119284-121868	+	7397	60614	No	No
gene_17298	tig00000024_10:182482-188640	+	60614	2803	Yes	No
gene_344	tig00000030_14:24151-25134	+	23496	13289	No	No
gene_345	tig00000030_14:38423-39930	+	13289	31777	Yes	No
gene_346	tig00000030_14:71707-75722	+	31777	29753	Yes	No
gene_347	tig00000030_14:105475-105977	-	24895	29753	No	No
gene_348	tig00000030_14:130872-138319	+	24895	44086	No	No
gene_349	tig00000030_14:182405-183945	-	76787	44086	No	Yes
gene_350	tig00000030_14:260732-264351	-	88509	76787	No	No
gene_351	tig00000030_14:352860-356842	-	5316	88509	No	No
gene_352	tig00000030_14:356789-358672	-	3486	92438	No	No
gene_353	tig00000030_14:362158-364094	-	4234	3486	Yes	No
gene_354	tig00000030_14:368328-368900	-	242	4234	No	No
gene_355	tig00000030_14:369142-371232	+	242	24216	No	No
gene_356	tig00000030_14:395448-395951	+	24216	16001	No	No
gene_357	tig00000030_14:411952-412398	-	122581	16001	No	No
gene_358	tig00000030_14:534979-536801	-	500	122581	No	No
gene_359	tig00000030_14:537301-538540	-	341	500	No	No
gene_360	tig00000030_14:538881-540119	-	2398	341	No	No
gene_361	tig00000030_14:542517-545200	-	1426	2398	No	No
gene_362	tig00000030_14:546626-555216	-	97508	1426	No	No
gene_363	tig00000030_14:652724-653691	-	52148	97508	No	Yes
gene_364	tig00000030_14:705839-709064	+	52148	23768	Yes	No
gene_365	tig00000030_14:732832-734454	-	7141	23768	No	No
gene_366	tig00000030_14:741595-744035	-	26839	7141	No	No
gene_367	tig00000030_14:770874-772610	+	26839	52318	Yes	No
gene_368	tig00000030_14:824928-826158	-	390	52318	No	No
gene_369	tig00000030_14:826548-827815	-	12866	390	No	No
gene_370	tig00000030_14:840681-841197	-	2867	12866	No	No
gene_371	tig00000030_14:844064-844920	+	2867	38994	No	Yes
gene_372	tig00000030_14:883914-889129	-	9481	38994	No	No
gene_374	tig00000030_14:898610-901799	-	11133	9481	No	No
gene_375	tig00000030_14:912932-914801	+	11133	15475	No	No
gene_376	tig00000030_14:930276-933319	+	15475	36571	No	No
gene_377	tig00000030_14:969890-973024	-	256	36571	Yes	No
gene_378	tig00000030_14:973280-974755	+	256	26133	No	No
gene_379	tig00000030_14:1000888-1004241	-	77976	26133	Yes	No
gene_380	tig00000030_14:1082217-1084394	+	77976	49706	No	No
gene_381	tig00000030_14:1134100-1134908	+	49706	925	No	No
gene_382	tig00000030_14:1135833-1138408	-	60731	925	No	No
gene_383	tig00000030_14:1199139-1200322	-	24495	60731	No	Yes
gene_384	tig00000030_14:1224817-1226275	+	24495	15031	Yes	No
gene_385	tig00000030_14:1241306-1241871	+	15031	2113	No	No
gene_386	tig00000030_14:1243984-1244496	+	2113	682	No	No
gene_387	tig00000030_14:1245178-1246063	+	682	31153	No	No
gene_389	tig00000030_14:1277216-1279365	+	31153	61640	No	No
gene_390	tig00000030_14:1341005-1342608	-	20719	61640	No	No
gene_391	tig00000030_14:1363327-1371084	-	15471	20719	Yes	No
gene_392	tig00000030_14:1386555-1389540	-	515	15471	No	No
gene_393	tig00000030_14:1390055-1391392	-	129314	515	No	No
gene_394	tig00000030_14:1520706-1521045	+	129314	2712	No	Yes
gene_395	tig00000030_14:1523757-1526001	-	376	2712	Yes	No
gene_396	tig00000030_14:1526377-1528885	+	376	911	Yes	No
gene_397	tig00000030_14:1529796-1530701	-	92451	911	Yes	No
gene_398	tig00000030_14:1623152-1625891	-	215916	92451	No	No
gene_399	tig00000030_14:1841807-1845835	+	215916	126509	No	No
gene_400	tig00000030_14:1972344-1975038	-	97269	126509	No	No
gene_401	tig00000030_14:2072307-2075859	-	7522	97269	No	No
gene_402	tig00000030_14:2083381-2087533	-	3343	7522	No	No
gene_403	tig00000030_14:2090876-2091271	+	3343	846	No	No
gene_404	tig00000030_14:2092117-2092467	-	25717	846	No	No
gene_405	tig00000030_14:2118184-2120088	-	949	25717	No	No
gene_406	tig00000030_14:2121037-2121400	-	19588	949	No	No
gene_407	tig00000030_14:2121394-2122452	-	18536	1306	No	No
gene_408	tig00000030_14:2140988-2142313	+	18536	42619	No	No
gene_409	tig00000030_14:2184932-2185284	-	1380	42619	No	No
gene_410	tig00000030_14:2186664-2188123	-	78464	1380	No	No
gene_411	tig00000030_14:2266587-2267767	+	78464	376	No	No
gene_412	tig00000030_14:2268143-2269915	-	61166	376	No	No
gene_413	tig00000030_14:2331081-2332157	-	1328	61166	No	Yes
gene_414	tig00000030_14:2333485-2334714	-	33250	1328	No	No
gene_415	tig00000030_14:2367964-2370305	+	33250	679	No	No
gene_416	tig00000030_14:2370984-2372577	-	105205	679	Yes	No
gene_417	tig00000030_14:2477782-2479402	+	105205	27311	No	No
gene_418	tig00000030_14:2506713-2509434	-	338	27311	No	No
gene_2566	tig00000032_15:189929-190165	-	32794	31319	No	No
gene_2567	tig00000032_15:222959-223970	+	32794	2029	No	No
gene_2568	tig00000032_15:225999-226355	-	50644	2029	No	No
gene_2569	tig00000032_15:276999-278720	-	48106	50644	No	No
gene_2570	tig00000032_15:326826-327289	+	48106	74286	No	No
gene_2571	tig00000032_15:401575-402160	+	74286	47106	No	No
gene_2572	tig00000032_15:449266-451800	-	33	47106	No	No
gene_2573	tig00000032_15:451833-455044	+	33	57595	Yes	No
gene_2574	tig00000032_15:512639-514998	-	36255	57595	No	No
gene_2575	tig00000032_15:551253-552134	-	4317	36255	No	No
gene_2576	tig00000032_15:556451-557196	+	4317	1263	No	No
gene_2577	tig00000032_15:558459-559022	-	21868	1263	No	No
gene_2578	tig00000032_15:580890-582311	+	21868	1543	No	No
gene_2579	tig00000032_15:583854-586399	-	6797	1543	No	No
gene_2580	tig00000032_15:593196-593932	-	70959	6797	No	No
gene_2581	tig00000032_15:664891-665109	+	70959	8789	No	No
gene_2582	tig00000032_15:673898-675996	+	8789	25901	No	No
gene_2583	tig00000032_15:701897-703643	-	42936	25901	No	No
gene_2584	tig00000032_15:746579-747695	+	42936	221	Yes	No
gene_2585	tig00000032_15:747916-749720	-	3286	221	No	Yes
gene_2586	tig00000032_15:753006-753834	-	10121	3286	No	No
gene_2588	tig00000032_15:763955-764419	-	18619	10121	No	Yes
gene_2589	tig00000032_15:783038-784936	+	18619	53523	No	No
gene_2590	tig00000032_15:838459-841533	+	53523	26688	No	No
gene_2591	tig00000032_15:868221-870830	-	20841	26688	Yes	No
gene_2592	tig00000032_15:891671-893724	+	20841	285	No	No
gene_2593	tig00000032_15:894009-894799	-	416	285	No	No
gene_2594	tig00000032_15:895215-896492	+	416	78752	Yes	No
gene_2595	tig00000032_15:975244-978654	-	18902	78752	No	No
gene_2596	tig00000032_15:997556-999861	-	8504	18902	No	No
gene_2597	tig00000032_15:1008365-1010094	-	12404	8504	No	No
gene_2598	tig00000032_15:1022498-1024305	+	12404	19648	No	No
gene_2599	tig00000032_15:1043953-1044926	+	19648	27116	No	No
gene_2600	tig00000032_15:1072042-1073639	-	283	27116	No	No
gene_2601	tig00000032_15:1073922-1075980	+	283	1994	Yes	No
gene_2602	tig00000032_15:1077974-1081494	-	100647	1994	No	No
gene_1956	tig00000065_28:88259-88753	+	22249	60	No	No
gene_1957	tig00000065_28:88813-89854	+	60	1528	No	No
gene_1958	tig00000065_28:91382-92121	+	1528	29781	No	No
gene_1959	tig00000065_28:121902-124486	+	29781	52284	No	No
gene_1960	tig00000065_28:176770-178773	-	24339	52284	No	No
gene_1961	tig00000065_28:203112-203923	+	24339	31944	No	No
gene_1962	tig00000065_28:235867-238036	-	41876	31944	No	No
gene_1963	tig00000065_28:279912-281162	-	51703	41876	No	No
gene_1964	tig00000065_28:332865-336435	+	51703	37590	No	No
gene_1965	tig00000065_28:374025-380233	-	114034	37590	No	No
gene_1966	tig00000065_28:494267-497916	-	198667	114034	Yes	No
gene_1969	tig00000065_28:696583-697257	-	68783	198667	No	No
gene_1970	tig00000065_28:766040-767932	+	68783	84024	No	No
gene_1971	tig00000065_28:851956-854872	+	84024	48625	No	Yes
gene_1972	tig00000065_28:903497-904014	+	48625	43270	No	No
gene_1973	tig00000065_28:947284-948301	+	43270	70659	Yes	No
gene_1974	tig00000065_28:1018960-1021775	-	13890	70659	Yes	No
gene_1975	tig00000065_28:1035665-1036212	+	13890	80138	No	No
gene_1976	tig00000065_28:1116350-1118608	-	9753	80138	No	No
gene_1977	tig00000065_28:1128361-1129082	+	9753	2886	No	No
gene_1978	tig00000065_28:1131968-1134401	-	113904	2886	No	No
gene_1979	tig00000065_28:1248305-1249433	-	47714	113904	No	No
gene_1980	tig00000065_28:1297147-1297780	-	24084	47714	No	No
gene_1981	tig00000065_28:1321864-1328904	+	24084	12388	No	No
gene_1982	tig00000065_28:1341292-1341827	-	33358	12388	No	No
gene_1983	tig00000065_28:1375185-1376144	+	33358	14042	No	No
gene_1984	tig00000065_28:1390186-1393302	-	57516	14042	No	No
gene_1985	tig00000065_28:1450818-1453253	+	57516	40931	Yes	No
gene_1986	tig00000065_28:1494184-1496257	-	15142	40931	No	No
gene_1987	tig00000065_28:1511399-1513610	+	15142	106876	No	No
gene_1988	tig00000065_28:1620486-1622643	+	106876	30339	No	No
gene_1989	tig00000065_28:1652982-1654136	-	50196	30339	No	No
gene_1990	tig00000065_28:1704332-1708579	+	50196	20006	No	No
gene_1991	tig00000065_28:1728585-1732673	+	20006	17676	Yes	No
gene_1992	tig00000065_28:1750349-1751837	+	17676	86654	No	No
gene_1994	tig00000065_28:1838491-1841826	+	86654	59559	Yes	No
gene_1995	tig00000065_28:1901385-1903448	-	69313	59559	Yes	No
gene_1996	tig00000065_28:1972761-1974885	+	69313	21475	No	Yes
gene_1997	tig00000065_28:1996360-1998009	-	398	21475	No	No
gene_1998	tig00000065_28:1998407-1999070	+	398	32252	No	No
gene_1999	tig00000065_28:2031322-2034340	-	56816	32252	No	No
gene_2000	tig00000065_28:2091156-2094869	+	56816	32686	No	No
gene_2001	tig00000065_28:2127555-2128241	+	32686	185206	No	No
gene_12448	tig00000069_31:47219-51929	+	21380	89793	No	No
gene_12449	tig00000069_31:141722-142781	+	89793	1632	No	Yes
gene_12450	tig00000069_31:144413-144820	+	1632	2059	No	Yes
gene_12451	tig00000069_31:146879-147747	+	2059	204713	No	Yes
gene_12452	tig00000069_31:352460-353632	-	50321	204713	No	No
gene_12453	tig00000069_31:353522-353928	-	50025	205775	No	Yes
gene_12454	tig00000069_31:403953-405901	-	22238	50025	Yes	No
gene_12456	tig00000069_31:428139-429271	-	2824	22238	No	No
gene_7321	tig00000094_42:168837-173002	+	105699	4128	No	No
gene_7322	tig00000094_42:177130-179590	-	33729	4128	Yes	No
gene_7323	tig00000094_42:213319-215461	+	33729	29489	No	No
gene_7324	tig00000094_42:244950-245285	+	29489	130858	No	No
gene_7325	tig00000094_42:376143-377343	-	562	130858	No	No
gene_7326	tig00000094_42:377905-380592	+	562	649	No	No
gene_7327	tig00000094_42:381241-382095	+	649	316	No	No
gene_7328	tig00000094_42:382411-385937	-	743	316	Yes	No
gene_7329	tig00000094_42:386680-386893	-	72876	743	No	No
gene_7330	tig00000094_42:386881-387069	+	944	72700	No	No
gene_7331	tig00000094_42:459769-462689	-	2166	72700	No	No
gene_7332	tig00000094_42:464855-467054	+	2166	23124	No	No
gene_7333	tig00000094_42:490178-491119	+	23124	46909	Yes	No
gene_7334	tig00000094_42:538028-539204	+	46909	5102	No	No
gene_7335	tig00000094_42:544306-545517	-	2383	5102	No	No
gene_7336	tig00000094_42:547900-548464	+	2383	36807	No	No
gene_7337	tig00000094_42:585271-586320	-	20713	36807	No	No
gene_7338	tig00000094_42:607033-610487	+	20713	78444	No	No
gene_7339	tig00000094_42:688931-693241	-	3832	78444	No	No
gene_7195	tig00000100_43:125497-128907	-	714	84974	No	No
gene_7196	tig00000100_43:129621-135507	-	1823	714	No	No
gene_7197	tig00000100_43:137330-139129	-	125049	1823	No	No
gene_7198	tig00000100_43:264178-266108	+	125049	12464	No	No
gene_7199	tig00000100_43:278572-282436	+	12464	53603	No	No
gene_7201	tig00000100_43:336039-338304	+	53603	3435	No	No
gene_7202	tig00000100_43:341739-342394	-	966	3435	No	No
gene_7203	tig00000100_43:343360-343880	+	966	36521	No	No
gene_7204	tig00000100_43:380401-380639	-	296	36521	No	No
gene_7205	tig00000100_43:380935-381530	-	602	296	No	No
gene_7206	tig00000100_43:382132-382480	-	5416	602	No	No
gene_7207	tig00000100_43:387896-391901	-	59810	5416	Yes	No
gene_7208	tig00000100_43:451711-452001	-	28262	59810	No	No
gene_7209	tig00000100_43:480263-481350	-	28074	28262	No	Yes
gene_7210	tig00000100_43:509424-509867	-	28208	28074	No	No
gene_7211	tig00000100_43:538075-538303	+	28208	28244	No	No
gene_7212	tig00000100_43:566547-568547	+	28244	2851	Yes	No
gene_7213	tig00000100_43:571398-575658	+	2851	214	No	No
gene_21526	tig00000140_58:25470-26126	-	64886	1242	No	No
gene_21527	tig00000140_58:26090-27994	-	63018	1862	No	No
gene_13662	tig00000152_61:70215-70755	-	132	1271	No	No
gene_13663	tig00000152_61:70887-71551	+	132	735	No	No
gene_5746	tig00000160_66:306175-307894	+	69391	1558	No	No
gene_5747	tig00000160_66:309452-310718	+	1558	68752	Yes	No
gene_5750	tig00000160_66:379470-382321	-	42	68752	Yes	No
gene_5751	tig00000160_66:382363-383882	+	42	139136	No	No
gene_5753	tig00000160_66:523018-523677	-	60179	139136	No	No
gene_5754	tig00000160_66:583856-585666	-	126809	60179	No	No
gene_5755	tig00000160_66:712475-714749	-	28798	126809	Yes	No
gene_5756	tig00000160_66:743547-744618	-	11537	28798	No	No
gene_5757	tig00000160_66:756155-758197	+	11537	73842	No	No
gene_5759	tig00000160_66:832039-834578	-	16897	73842	No	No
gene_5760	tig00000160_66:851475-853602	-	1492	16897	No	No
gene_5761	tig00000160_66:855094-856415	-	765	1492	No	No
gene_5762	tig00000160_66:857180-857786	+	765	1022	No	Yes
gene_15694	tig00000162_68:157791-159940	-	1251	17641	Yes	No
gene_15695	tig00000162_68:161191-164266	+	1251	65650	No	No
gene_15696	tig00000162_68:229916-232515	-	36553	65650	No	No
gene_15697	tig00000162_68:269068-271170	-	85	36553	No	No
gene_15698	tig00000162_68:271255-274238	+	85	52181	No	No
gene_15409	tig00000168_73:305239-306095	-	337	5385	No	No
gene_15410	tig00000168_73:306432-307857	-	1414	337	No	No
gene_22534	tig00000174_76:7511-8367	-	337	5411	No	No
gene_25173	tig00000177_77:30763-31779	+	1806	13826	Yes	No
gene_3058	tig00000185_79:20967-22466	-	56885	6541	Yes	No
gene_3059	tig00000185_79:79351-80001	+	56885	1603	No	No
gene_3060	tig00000185_79:81604-82280	+	1603	52657	No	No
gene_3061	tig00000185_79:134937-136267	+	52657	37674	No	Yes
gene_3062	tig00000185_79:173941-174831	-	25111	37674	No	No
gene_3063	tig00000185_79:199942-201334	+	25111	33761	Yes	No
gene_3065	tig00000185_79:235095-235986	-	4783	33761	No	No
gene_3066	tig00000185_79:240769-243628	+	4783	67945	No	No
gene_3068	tig00000185_79:311573-312250	-	26704	67945	No	No
gene_3069	tig00000185_79:338954-339265	-	22571	26704	No	No
gene_3070	tig00000185_79:361836-364604	-	35594	22571	No	No
gene_3072	tig00000185_79:400198-400678	+	35594	44605	No	No
gene_3073	tig00000185_79:445283-445663	+	44605	449	No	No
gene_3074	tig00000185_79:446112-446633	-	46068	449	No	No
gene_3075	tig00000185_79:492701-495094	-	127088	46068	No	No
gene_3076	tig00000185_79:622182-623660	-	951	127088	No	No
gene_3077	tig00000185_79:624611-624829	-	92202	951	No	No
gene_3078	tig00000185_79:717031-717480	+	92202	14886	No	Yes
gene_3079	tig00000185_79:732366-732767	-	10029	14886	No	No
gene_3080	tig00000185_79:742796-744133	-	20831	10029	No	No
gene_3081	tig00000185_79:764964-765490	-	4914	20831	No	No
gene_3082	tig00000185_79:770404-771378	-	82685	4914	No	No
gene_3083	tig00000185_79:854063-858138	+	82685	543	No	Yes
gene_3084	tig00000185_79:858681-858914	+	543	40419	No	No
gene_3086	tig00000185_79:899333-900825	-	7189	40419	No	No
gene_3087	tig00000185_79:908014-910558	+	7189	132074	No	No
gene_3088	tig00000185_79:1042632-1045795	+	132074	32803	No	No
gene_3089	tig00000185_79:1078598-1080413	+	32803	56431	No	No
gene_3090	tig00000185_79:1136844-1139419	+	56431	856	No	No
gene_3091	tig00000185_79:1140275-1140728	+	856	24713	No	No
gene_11673	tig00000187_80:153533-155866	-	96472	67343	No	No
gene_11674	tig00000187_80:252338-252762	+	96472	810	No	No
gene_11675	tig00000187_80:253572-253988	-	116483	810	No	No
gene_11676	tig00000187_80:370471-372487	-	39471	116483	Yes	No
gene_11677	tig00000187_80:411958-412950	-	60344	39471	No	No
gene_11678	tig00000187_80:473294-474199	+	60344	5423	No	Yes
gene_11679	tig00000187_80:479622-479852	+	5423	36115	No	No
gene_11680	tig00000187_80:515967-516437	-	6045	36115	No	No
gene_11681	tig00000187_80:522482-524059	+	6045	36278	No	No
gene_11682	tig00000187_80:560337-561268	+	36278	26229	No	No
gene_16485	tig00000188_81:118740-119771	+	108273	1541	No	No
gene_16486	tig00000188_81:121312-122103	-	2096	1541	No	No
gene_16487	tig00000188_81:124199-125132	+	2096	193	No	Yes
gene_24000	tig00000200_86:57900-58937	+	49693	485	Yes	No
gene_9125	tig00000213_93:12582-13875	+	11156	231261	No	No
gene_9126	tig00000213_93:245136-245303	-	11	231261	No	No
gene_9127	tig00000213_93:245314-245696	-	108157	11	No	No
gene_9128	tig00000213_93:353853-354651	+	108157	327	No	No
gene_9129	tig00000213_93:354978-358850	-	104360	327	Yes	No
gene_9130	tig00000213_93:463210-466971	-	13242	104360	Yes	No
gene_9131	tig00000213_93:480213-482272	-	479	13242	No	No
gene_9132	tig00000213_93:482751-486263	+	479	30348	Yes	No
gene_9133	tig00000213_93:516611-519477	+	30348	56332	No	No
gene_9135	tig00000213_93:575809-577892	-	11807	56332	No	No
gene_9136	tig00000213_93:589699-592253	+	11807	142125	No	No
gene_9137	tig00000213_93:734378-737993	-	32649	142125	No	No
gene_9138	tig00000213_93:770642-772315	-	25774	32649	No	No
gene_9139	tig00000213_93:798089-798987	+	25774	22798	Yes	No
gene_17025	tig00000214_94:43289-43666	-	23556	19896	No	Yes
gene_10463	tig00000216_95:50540-51967	+	2674	13820	No	No
gene_10464	tig00000216_95:65787-66092	-	38611	13820	No	No
gene_10465	tig00000216_95:104703-105840	-	15216	38611	No	Yes
gene_10466	tig00000216_95:121056-121950	-	19172	15216	No	No
gene_10468	tig00000216_95:141122-144206	+	19172	73176	No	No
gene_10469	tig00000216_95:217382-220181	+	73176	146538	No	No
gene_10471	tig00000216_95:366719-367776	+	146538	1611	No	No
gene_10472	tig00000216_95:369387-370557	-	2539	1611	No	No
gene_10473	tig00000216_95:373096-374809	-	192250	2539	No	No
gene_10474	tig00000216_95:567059-567960	+	192250	119594	No	No
gene_10204	tig00000218_96:529371-532464	+	40707	48986	No	No
gene_10205	tig00000218_96:581450-583822	+	48986	17594	No	No
gene_8995	tig00000222_97:448840-451357	-	13922	235463	Yes	No
gene_8996	tig00000222_97:465279-466533	+	13922	11875	No	No
gene_8997	tig00000222_97:478408-483097	-	33116	11875	No	No
gene_8998	tig00000222_97:516213-519376	-	80192	33116	No	No
gene_5091	tig00000226_99:68409-68722	+	47734	49997	No	No
gene_5092	tig00000226_99:118719-121473	+	49997	2496	No	No
gene_5093	tig00000226_99:123969-124522	-	1947	2496	No	Yes
gene_5094	tig00000226_99:126469-126639	+	1947	716	No	No
gene_5095	tig00000226_99:127355-128001	+	716	14427	No	No
gene_5096	tig00000226_99:142428-143087	+	14427	2498	No	No
gene_5097	tig00000226_99:145585-146079	+	2498	676	No	Yes
gene_5098	tig00000226_99:146755-148238	+	676	64905	No	No
gene_5099	tig00000226_99:213143-213322	-	44467	64905	No	No
gene_5100	tig00000226_99:257789-259328	-	6295	44467	No	Yes
gene_5101	tig00000226_99:265623-266606	-	96655	6295	No	No
gene_5102	tig00000226_99:363261-365911	+	96655	27779	No	No
gene_5103	tig00000226_99:393690-394242	+	27779	8132	No	No
gene_5104	tig00000226_99:402374-403472	-	171093	8132	No	No
gene_5105	tig00000226_99:574565-574966	-	1670	171093	No	No
gene_5106	tig00000226_99:576636-577060	-	15876	1670	No	No
gene_5107	tig00000226_99:592936-593785	-	8195	15876	No	No
gene_5108	tig00000226_99:601980-602333	-	13594	8195	No	No
gene_5110	tig00000226_99:615927-616687	+	13594	62458	No	No
gene_5111	tig00000226_99:679145-680463	+	62458	3442	No	No
gene_5112	tig00000226_99:683905-685521	+	3442	8106	No	No
gene_5113	tig00000226_99:693627-700749	+	8106	159394	No	No
gene_5114	tig00000226_99:860143-860380	+	159394	9903	No	Yes
gene_5115	tig00000226_99:870283-870849	+	9903	38876	No	No
gene_15537	tig00000229_101:158793-160713	+	103009	28265	No	No
gene_15538	tig00000229_101:188978-190911	+	28265	31872	No	No
gene_8643	tig00000234_102:6723-15667	+	108	3709	No	No
gene_8644	tig00000234_102:19376-23406	+	3709	29385	No	No
gene_8645	tig00000234_102:52791-54914	+	29385	76250	Yes	No
gene_8646	tig00000234_102:131164-132197	+	76250	29706	No	Yes
gene_8647	tig00000234_102:161903-166393	+	29706	131950	Yes	No
gene_8648	tig00000234_102:298343-299432	-	211	131950	No	Yes
gene_8649	tig00000234_102:299643-300138	+	211	17637	No	No
gene_8650	tig00000234_102:317775-320530	+	17637	46569	Yes	No
gene_8651	tig00000234_102:367099-368433	+	46569	19890	Yes	No
gene_8652	tig00000234_102:388323-389351	+	19890	418	No	No
gene_8653	tig00000234_102:389769-390388	+	418	70751	No	No
gene_8654	tig00000234_102:461139-463495	-	34455	70751	Yes	No
gene_8655	tig00000234_102:497950-502163	-	10779	34455	No	No
gene_8656	tig00000234_102:512942-515238	+	10779	23015	Yes	No
gene_8657	tig00000234_102:538253-539606	-	42455	23015	No	No
gene_8658	tig00000234_102:582061-582521	+	42455	472	No	No
gene_12515	tig00000253_106:70866-71309	+	9186	125990	No	No
gene_12522	tig00000253_106:197299-197709	+	125990	877	No	No
gene_4524	tig00000256_107:21104-22222	+	1730	4390	No	No
gene_4525	tig00000256_107:22153-23309	+	2779	3303	No	No
gene_4526	tig00000256_107:26612-26953	-	64225	3303	No	No
gene_4527	tig00000256_107:91178-93690	+	64225	1172	Yes	No
gene_4528	tig00000256_107:94862-96035	+	1172	75090	Yes	No
gene_4529	tig00000256_107:171125-172817	+	75090	33867	No	No
gene_4530	tig00000256_107:206684-209827	+	33867	23285	No	No
gene_4531	tig00000256_107:233112-233771	-	1263	23285	No	No
gene_4532	tig00000256_107:235034-235798	-	17183	1263	No	No
gene_4533	tig00000256_107:252981-255989	-	49896	17183	No	No
gene_4536	tig00000256_107:305885-312307	-	106866	49896	No	No
gene_4537	tig00000256_107:419173-421376	-	33661	106866	No	No
gene_4538	tig00000256_107:455037-457907	-	18343	33661	No	No
gene_4539	tig00000256_107:476250-477616	-	11270	18343	No	No
gene_4540	tig00000256_107:488886-490780	+	11270	46253	No	No
gene_4541	tig00000256_107:537033-537555	+	46253	7675	No	No
gene_4542	tig00000256_107:545230-545608	+	7675	19406	No	Yes
gene_4543	tig00000256_107:565014-568089	+	19406	710	No	No
gene_4544	tig00000256_107:568799-569658	-	346	710	Yes	No
gene_4545	tig00000256_107:570004-572967	+	346	24678	Yes	No
gene_4546	tig00000256_107:597645-598232	-	1025	24678	No	No
gene_4547	tig00000256_107:599257-600180	-	42674	1025	No	No
gene_4548	tig00000256_107:642854-643102	+	42674	89986	No	No
gene_4549	tig00000256_107:733088-734882	+	89986	2509	No	No
gene_4550	tig00000256_107:737391-739123	-	65672	2509	No	Yes
gene_4551	tig00000256_107:804795-807127	+	65672	877	No	No
gene_8955	tig00000261_109:103995-104504	+	36811	16010	No	No
gene_8956	tig00000261_109:120514-122810	+	16010	12498	Yes	No
gene_8957	tig00000261_109:135308-137878	-	138441	12498	Yes	No
gene_8958	tig00000261_109:276319-280596	-	44874	138441	No	No
gene_8959	tig00000261_109:325470-326798	-	39421	44874	Yes	No
gene_8960	tig00000261_109:366219-367588	-	65091	39421	Yes	No
gene_8961	tig00000261_109:432679-434492	-	27019	65091	No	No
gene_8962	tig00000261_109:461511-464605	+	27019	23732	No	No
gene_8963	tig00000261_109:488337-490947	-	58335	23732	No	No
gene_8964	tig00000261_109:549282-550278	+	58335	43158	No	No
gene_8965	tig00000261_109:593436-596402	-	25680	43158	No	No
gene_8966	tig00000261_109:622082-623694	-	8294	25680	No	No
gene_8968	tig00000261_109:631988-632143	-	1207	8294	No	No
gene_8969	tig00000261_109:633350-633845	-	28310	1207	No	No
gene_15326	tig00000279_111:50152-52050	-	4633	43710	No	No
gene_15327	tig00000279_111:56683-59870	+	4633	41624	No	No
gene_15328	tig00000279_111:101494-101775	+	41624	56269	No	No
gene_15329	tig00000279_111:158044-160527	+	56269	2019	Yes	No
gene_15330	tig00000279_111:162546-163272	-	1103	2019	No	No
gene_15331	tig00000279_111:164375-165773	-	79051	1103	No	No
gene_7870	tig00000280_112:136368-138160	-	6485	121679	No	No
gene_7871	tig00000280_112:144645-145188	-	2533	6485	No	No
gene_7872	tig00000280_112:147721-148587	-	74663	2533	No	No
gene_7873	tig00000280_112:223250-224094	-	1594	74663	No	No
gene_7874	tig00000280_112:223952-224682	-	1006	75365	No	No
gene_7875	tig00000280_112:225688-226011	-	28649	1006	No	No
gene_7876	tig00000280_112:254660-256556	-	3587	28649	No	No
gene_7877	tig00000280_112:260143-260372	-	9293	3587	No	No
gene_7878	tig00000280_112:269665-271073	-	140708	9293	No	No
gene_7879	tig00000280_112:411781-414086	+	140708	4900	No	No
gene_7880	tig00000280_112:418986-419804	-	19136	4900	No	No
gene_7881	tig00000280_112:438940-439548	+	19136	2501	No	No
gene_7882	tig00000280_112:442049-443067	-	73578	2501	No	No
gene_7883	tig00000280_112:516645-519754	+	73578	25701	No	No
gene_7885	tig00000280_112:545455-546205	-	50	25701	No	No
gene_7886	tig00000280_112:546255-547089	-	157228	50	No	No
gene_7887	tig00000280_112:704317-704715	-	1068	157228	No	No
gene_3449	tig00000285_115:39525-42863	+	32696	45730	No	No
gene_3450	tig00000285_115:88593-89086	+	45730	56591	No	No
gene_3451	tig00000285_115:145677-148797	+	56591	82170	No	No
gene_3452	tig00000285_115:230967-233588	+	82170	386	No	No
gene_3453	tig00000285_115:233974-235829	-	2172	386	No	No
gene_3454	tig00000285_115:238001-238874	-	1735	2172	No	No
gene_3455	tig00000285_115:240609-241312	+	1735	1495	No	No
gene_3456	tig00000285_115:242807-246254	-	52452	1495	Yes	No
gene_3457	tig00000285_115:298706-299995	+	52452	1719	Yes	No
gene_3458	tig00000285_115:301714-303676	-	60587	1719	No	No
gene_3459	tig00000285_115:364263-366770	+	60587	6851	No	No
gene_3460	tig00000285_115:373621-374479	-	982	6851	No	No
gene_3461	tig00000285_115:375461-375777	-	16259	982	No	No
gene_3462	tig00000285_115:392036-392809	-	6257	16259	No	No
gene_3464	tig00000285_115:399066-399709	-	50751	6257	No	No
gene_3465	tig00000285_115:450460-451715	-	83	50751	No	No
gene_3466	tig00000285_115:451798-452320	+	83	119704	No	No
gene_3467	tig00000285_115:572024-573686	-	951	119704	Yes	No
gene_3468	tig00000285_115:574637-576615	+	951	38355	No	Yes
gene_3469	tig00000285_115:614970-621864	-	9806	38355	Yes	No
gene_3470	tig00000285_115:631670-631900	+	9806	502	No	No
gene_3471	tig00000285_115:632402-632775	-	103	502	No	No
gene_3472	tig00000285_115:632878-633855	+	103	12999	No	No
gene_3473	tig00000285_115:646854-649306	-	33936	12999	No	No
gene_3474	tig00000285_115:683242-685445	-	714	33936	No	No
gene_3475	tig00000285_115:686159-686737	-	27941	714	No	No
gene_3476	tig00000285_115:714678-717018	+	27941	26836	No	No
gene_3477	tig00000285_115:743854-748279	-	7721	26836	Yes	No
gene_3478	tig00000285_115:756000-757868	-	9006	7721	No	No
gene_3479	tig00000285_115:766874-768139	+	9006	62287	Yes	No
gene_3480	tig00000285_115:830426-832799	+	62287	676	No	No
gene_3481	tig00000285_115:833475-834650	-	55711	676	No	No
gene_7650	tig00000302_119:69449-73288	+	44520	13596	Yes	No
gene_7651	tig00000302_119:86884-88089	+	13596	8955	No	No
gene_7652	tig00000302_119:97044-97220	+	8955	142	No	No
gene_7653	tig00000302_119:97362-98711	+	142	23644	No	No
gene_7654	tig00000302_119:122355-125148	-	249228	23644	No	No
gene_7657	tig00000302_119:374376-375846	-	8179	249228	No	No
gene_7658	tig00000302_119:384025-384399	+	8179	5155	No	No
gene_7659	tig00000302_119:389554-389783	-	96615	5155	No	No
gene_7660	tig00000302_119:486398-486679	+	96615	13183	No	No
gene_7661	tig00000302_119:499862-503673	-	175124	13183	No	No
gene_7662	tig00000302_119:678797-681887	-	16389	175124	Yes	No
gene_7663	tig00000302_119:698276-700334	-	30778	16389	No	No
gene_7664	tig00000302_119:731112-731319	-	9986	30778	No	No
gene_7665	tig00000302_119:741305-741848	+	9986	2785	No	No
gene_7666	tig00000302_119:744633-744923	+	2785	65270	No	No
gene_7667	tig00000302_119:810193-810420	+	65270	12963	No	No
gene_8499	tig00000304_120:32730-35735	-	73489	12832	No	No
gene_8500	tig00000304_120:109224-112628	-	28661	73489	No	No
gene_8501	tig00000304_120:141289-141534	+	28661	1511	No	No
gene_8502	tig00000304_120:143045-143639	-	588	1511	No	No
gene_8503	tig00000304_120:144227-147305	+	588	50343	Yes	No
gene_8504	tig00000304_120:197648-197905	-	39451	50343	No	No
gene_8505	tig00000304_120:237356-237873	-	5219	39451	No	No
gene_8506	tig00000304_120:243092-244474	+	5219	1932	Yes	No
gene_8507	tig00000304_120:246406-247520	+	1932	3517	No	No
gene_8508	tig00000304_120:251037-253255	+	3517	4758	No	No
gene_8509	tig00000304_120:258013-258476	+	4758	454	No	No
gene_8510	tig00000304_120:258930-259451	-	103000	454	No	No
gene_8511	tig00000304_120:362451-362949	-	3589	103000	No	No
gene_8512	tig00000304_120:366538-371075	+	3589	6073	No	No
gene_8513	tig00000304_120:377148-377418	-	59004	6073	No	No
gene_8514	tig00000304_120:436422-437495	+	59004	41149	No	No
gene_8715	tig00000306_121:10827-11043	-	82452	10417	No	No
gene_8716	tig00000306_121:93495-101000	+	82452	418	Yes	No
gene_8717	tig00000306_121:101418-103918	+	418	2195	Yes	No
gene_8718	tig00000306_121:106113-107132	+	2195	16609	No	No
gene_8719	tig00000306_121:123741-126174	-	17217	16609	No	No
gene_8720	tig00000306_121:143391-145395	-	38491	17217	No	No
gene_8721	tig00000306_121:183886-184913	+	38491	226	Yes	No
gene_8722	tig00000306_121:185139-186555	-	22290	226	No	No
gene_8723	tig00000306_121:208845-210719	-	65961	22290	No	No
gene_8724	tig00000306_121:276680-278524	+	65961	51626	No	Yes
gene_8725	tig00000306_121:330150-333196	+	51626	23661	No	No
gene_8726	tig00000306_121:356857-361336	-	1274	23661	Yes	No
gene_8727	tig00000306_121:362610-365836	-	55267	1274	No	No
gene_8728	tig00000306_121:421103-424309	+	55267	14167	No	No
gene_8729	tig00000306_121:438476-438694	-	96596	14167	No	No
gene_8730	tig00000306_121:535290-535580	+	96596	18673	No	No
gene_20899	tig00000310_123:228769-228987	-	2316	217830	No	No
gene_20900	tig00000310_123:231303-232933	-	1519	2316	No	No
gene_20901	tig00000310_123:234452-239431	-	36041	1519	Yes	No
gene_496	tig00000396_143:36262-39389	+	20380	1079	No	No
gene_497	tig00000396_143:40468-43043	+	1079	404	No	No
gene_498	tig00000396_143:43447-46481	-	1672	404	Yes	No
gene_499	tig00000396_143:46112-47571	-	582	3069	No	No
gene_500	tig00000396_143:48153-51425	+	582	6814	Yes	No
gene_501	tig00000396_143:58239-60117	+	6814	38749	Yes	No
gene_502	tig00000396_143:98866-100922	-	26338	38749	No	No
gene_503	tig00000396_143:127260-128430	+	26338	1312	No	No
gene_504	tig00000396_143:129742-130013	+	1312	52081	No	No
gene_505	tig00000396_143:182094-184270	-	60972	52081	Yes	No
gene_506	tig00000396_143:245242-250714	+	60972	36019	Yes	No
gene_507	tig00000396_143:286733-289626	-	14065	36019	No	No
gene_508	tig00000396_143:303691-304074	-	33131	14065	No	No
gene_509	tig00000396_143:337205-339398	-	76677	33131	Yes	No
gene_510	tig00000396_143:416075-416986	-	52454	76677	No	No
gene_511	tig00000396_143:469440-471165	+	52454	13831	No	No
gene_512	tig00000396_143:484996-485703	+	13831	59435	No	No
gene_513	tig00000396_143:545138-546218	+	59435	48202	No	No
gene_514	tig00000396_143:594420-596533	+	48202	69860	No	No
gene_516	tig00000396_143:666393-668733	+	69860	929	No	No
gene_517	tig00000396_143:669662-671270	+	929	326	No	No
gene_518	tig00000396_143:671596-673607	-	1368	326	No	No
gene_519	tig00000396_143:674975-675673	+	1368	37901	No	No
gene_522	tig00000396_143:713574-715643	-	1223	37901	No	Yes
gene_523	tig00000396_143:716866-718242	-	23897	1223	No	Yes
gene_524	tig00000396_143:742139-742341	-	4883	23897	No	No
gene_525	tig00000396_143:747224-752433	-	14014	4883	No	No
gene_526	tig00000396_143:766447-767585	+	14014	51309	No	No
gene_527	tig00000396_143:767455-769051	+	15022	49843	No	No
gene_528	tig00000396_143:818894-821905	-	49527	49843	No	No
gene_529	tig00000396_143:821870-823804	-	47628	52819	No	No
gene_532	tig00000396_143:871432-874972	-	45250	47628	No	No
gene_533	tig00000396_143:920222-921208	+	45250	14262	No	No
gene_534	tig00000396_143:935470-937010	-	18708	14262	No	No
gene_535	tig00000396_143:955718-957093	-	340	18708	No	No
gene_536	tig00000396_143:957433-959356	+	340	300	No	No
gene_537	tig00000396_143:959656-961684	-	53032	300	No	No
gene_538	tig00000396_143:1014716-1015072	+	53032	22317	No	No
gene_539	tig00000396_143:1037389-1040662	-	117232	22317	No	No
gene_540	tig00000396_143:1157894-1159467	+	117232	1347	No	No
gene_541	tig00000396_143:1160814-1161176	+	1347	10901	No	No
gene_542	tig00000396_143:1172077-1174111	-	937	10901	No	No
gene_543	tig00000396_143:1175048-1177584	-	1683	937	No	No
gene_544	tig00000396_143:1179267-1180256	+	1683	28737	No	Yes
gene_545	tig00000396_143:1208993-1209376	+	28737	61221	No	No
gene_546	tig00000396_143:1270597-1271712	-	4277	61221	No	No
gene_547	tig00000396_143:1275989-1278130	+	4277	88391	No	No
gene_548	tig00000396_143:1366521-1368680	-	3858	88391	No	No
gene_549	tig00000396_143:1372538-1374784	+	3858	10991	Yes	No
gene_550	tig00000396_143:1385775-1389065	+	10991	5734	Yes	No
gene_551	tig00000396_143:1394799-1396675	+	5734	81236	No	No
gene_552	tig00000396_143:1477911-1479642	-	603	81236	No	No
gene_553	tig00000396_143:1480245-1482856	-	1073	603	No	No
gene_554	tig00000396_143:1483929-1486696	-	76065	1073	No	No
gene_556	tig00000396_143:1562761-1565512	-	53530	76065	No	No
gene_557	tig00000396_143:1619042-1620342	-	79953	53530	No	No
gene_558	tig00000396_143:1700295-1700740	+	79953	514	No	No
gene_559	tig00000396_143:1701254-1703045	+	514	25328	No	No
gene_560	tig00000396_143:1728373-1731011	+	25328	98112	No	No
gene_562	tig00000396_143:1829123-1830903	+	98112	15949	No	No
gene_563	tig00000396_143:1846852-1848368	+	15949	48761	No	No
gene_564	tig00000396_143:1897129-1900134	-	1113	48761	No	No
gene_565	tig00000396_143:1901247-1903627	-	92781	1113	No	No
gene_567	tig00000396_143:1996408-1998647	-	35367	92781	No	No
gene_902	tig00000404_147:21997-23001	-	55741	17366	No	No
gene_903	tig00000404_147:78742-79279	-	40611	55741	No	No
gene_904	tig00000404_147:119890-121475	-	16256	40611	No	No
gene_905	tig00000404_147:137731-140415	+	16256	9333	Yes	No
gene_906	tig00000404_147:149748-152327	-	52676	9333	Yes	No
gene_907	tig00000404_147:205003-206970	-	33116	52676	No	No
gene_909	tig00000404_147:240086-244558	-	8087	33116	No	No
gene_910	tig00000404_147:252645-255256	-	26664	8087	No	No
gene_911	tig00000404_147:281920-282624	+	26664	4144	No	No
gene_912	tig00000404_147:286768-288442	-	71510	4144	No	No
gene_913	tig00000404_147:359952-360645	-	28835	71510	No	No
gene_914	tig00000404_147:389480-394053	-	1346	28835	No	No
gene_915	tig00000404_147:395399-398953	-	32665	1346	Yes	No
gene_916	tig00000404_147:431618-432492	+	32665	40736	No	No
gene_917	tig00000404_147:473228-476378	-	28307	40736	No	No
gene_918	tig00000404_147:504685-505509	+	28307	1035	Yes	No
gene_919	tig00000404_147:506544-507987	-	42267	1035	No	No
gene_920	tig00000404_147:550254-552361	-	142146	42267	No	No
gene_921	tig00000404_147:694507-695686	+	142146	68722	No	No
gene_922	tig00000404_147:764408-768105	+	68722	26365	No	No
gene_923	tig00000404_147:794470-795950	-	40570	26365	Yes	No
gene_924	tig00000404_147:836520-837595	+	40570	4559	Yes	No
gene_925	tig00000404_147:842154-844651	-	53824	4559	No	No
gene_926	tig00000404_147:898475-899935	+	53824	504	Yes	No
gene_927	tig00000404_147:900439-901295	-	31075	504	No	No
gene_928	tig00000404_147:932370-933734	+	31075	43278	No	No
gene_929	tig00000404_147:977012-977465	-	359	43278	No	No
gene_930	tig00000404_147:977824-978662	+	359	49291	No	No
gene_931	tig00000404_147:1027953-1030915	+	49291	48187	No	No
gene_932	tig00000404_147:1079102-1082282	-	34564	48187	No	No
gene_933	tig00000404_147:1116846-1124033	+	34564	474	Yes	No
gene_934	tig00000404_147:1124507-1126533	+	474	43542	Yes	No
gene_935	tig00000404_147:1170075-1172856	+	43542	25577	No	No
gene_936	tig00000404_147:1198433-1199611	+	25577	4459	No	No
gene_937	tig00000404_147:1204070-1204567	+	4459	34997	No	No
gene_938	tig00000404_147:1239564-1243055	-	3806	34997	No	No
gene_939	tig00000404_147:1246861-1247647	-	90	3806	No	No
gene_940	tig00000404_147:1247737-1248332	-	51588	90	No	No
gene_942	tig00000404_147:1299920-1302008	+	51588	61267	No	Yes
gene_943	tig00000404_147:1363275-1365828	+	61267	119367	No	No
gene_944	tig00000404_147:1485195-1488558	-	45825	119367	No	No
gene_945	tig00000404_147:1534383-1534816	+	45825	17944	No	No
gene_946	tig00000404_147:1552760-1556372	+	17944	3590	Yes	No
gene_947	tig00000404_147:1559962-1560702	+	3590	50796	No	No
gene_949	tig00000404_147:1611498-1612088	-	310	50796	No	No
gene_950	tig00000404_147:1612398-1613918	-	14694	310	No	No
gene_951	tig00000404_147:1628612-1632987	-	73858	14694	Yes	No
gene_953	tig00000404_147:1706845-1710258	+	73858	68232	No	No
gene_954	tig00000404_147:1778490-1780166	+	68232	23820	No	No
gene_955	tig00000404_147:1803986-1805974	-	68374	23820	No	No
gene_956	tig00000404_147:1874348-1880137	+	68374	26331	No	No
gene_957	tig00000404_147:1906468-1907617	+	26331	9921	No	No
gene_958	tig00000404_147:1917538-1920118	-	166499	9921	No	No
gene_959	tig00000404_147:2086617-2086973	-	1167	166499	No	No
gene_960	tig00000404_147:2088140-2088795	+	1167	107289	No	No
gene_3166	tig00000406_148:80397-90867	-	58274	75159	No	No
gene_3167	tig00000406_148:149141-150072	+	58274	22882	No	No
gene_3168	tig00000406_148:172954-173892	+	22882	9913	No	No
gene_3169	tig00000406_148:183805-186932	+	9913	46647	No	No
gene_3170	tig00000406_148:233579-236942	-	77950	46647	No	No
gene_3171	tig00000406_148:314892-316703	+	77950	20902	No	No
gene_3172	tig00000406_148:337605-338083	+	20902	58161	No	No
gene_3173	tig00000406_148:396244-400807	+	58161	8529	No	No
gene_3174	tig00000406_148:409336-410760	+	8529	27792	No	No
gene_3175	tig00000406_148:438552-439380	-	24307	27792	No	Yes
gene_3176	tig00000406_148:463687-465926	+	24307	11009	No	No
gene_3177	tig00000406_148:476935-477521	-	190	11009	No	No
gene_3178	tig00000406_148:477711-480458	-	4551	190	No	No
gene_3179	tig00000406_148:485009-485285	-	4953	4551	No	No
gene_3180	tig00000406_148:490238-492999	-	89712	4953	No	No
gene_3181	tig00000406_148:582711-583852	+	89712	1494	Yes	No
gene_3182	tig00000406_148:585346-586325	+	1494	81216	No	No
gene_3183	tig00000406_148:667541-669986	+	81216	23283	No	No
gene_3184	tig00000406_148:693269-696233	-	89718	23283	No	No
gene_3185	tig00000406_148:785951-787825	-	110277	89718	No	No
gene_3186	tig00000406_148:898102-900506	+	110277	1429	No	No
gene_3187	tig00000406_148:901935-903604	-	42518	1429	No	No
gene_3188	tig00000406_148:946122-947352	-	876	42518	Yes	No
gene_3189	tig00000406_148:948228-949649	+	876	2525	No	No
gene_3190	tig00000406_148:952174-952958	-	56701	2525	No	No
gene_3191	tig00000406_148:1009659-1011442	-	6816	56701	No	No
gene_3192	tig00000406_148:1018258-1020175	-	1765	6816	No	No
gene_3193	tig00000406_148:1021940-1023808	-	4713	1765	No	Yes
gene_3194	tig00000406_148:1028521-1029454	+	4713	69300	No	Yes
gene_3195	tig00000406_148:1098754-1099966	+	69300	60659	Yes	No
gene_3196	tig00000406_148:1160625-1163471	+	60659	18624	No	No
gene_3197	tig00000406_148:1182095-1186799	-	4013	18624	No	No
gene_3198	tig00000406_148:1190812-1192725	+	4013	9004	No	No
gene_3199	tig00000406_148:1201729-1204340	+	9004	13998	No	No
gene_6221	tig00000438_156:13826-14805	+	6061	4560	No	No
gene_6222	tig00000438_156:19365-20214	+	4560	560	No	Yes
gene_6223	tig00000438_156:20774-21263	-	8267	560	No	No
gene_6224	tig00000438_156:29530-30289	+	8267	34762	No	No
gene_6225	tig00000438_156:65051-66445	-	70541	34762	No	No
gene_6226	tig00000438_156:136986-137910	+	70541	1693	No	No
gene_6227	tig00000438_156:139603-142175	+	1693	4265	Yes	No
gene_6228	tig00000438_156:146440-147542	+	4265	748	No	No
gene_6229	tig00000438_156:148290-149168	+	748	1616	No	No
gene_6230	tig00000438_156:150784-151095	-	24832	1616	No	No
gene_6231	tig00000438_156:175927-177840	+	24832	41091	No	No
gene_6232	tig00000438_156:218931-220132	+	41091	433	No	No
gene_6233	tig00000438_156:220565-221984	+	433	107342	Yes	No
gene_6234	tig00000438_156:329326-329544	-	54122	107342	No	No
gene_6235	tig00000438_156:383666-388272	+	54122	25884	No	No
gene_6236	tig00000438_156:414156-415332	+	25884	1903	No	No
gene_6237	tig00000438_156:417235-419839	-	28263	1903	No	No
gene_6238	tig00000438_156:448102-449049	+	28263	1757	No	Yes
gene_6239	tig00000438_156:450806-454520	-	27715	1757	No	No
gene_6240	tig00000438_156:482235-484481	-	63166	27715	No	No
gene_6241	tig00000438_156:547647-549348	+	63166	14523	No	Yes
gene_4464	tig00000444_161:31726-31980	-	24096	15704	No	No
gene_4465	tig00000444_161:56076-59389	-	921	24096	No	No
gene_4466	tig00000444_161:60310-61740	+	921	18216	No	No
gene_4467	tig00000444_161:79956-81794	+	18216	60482	No	No
gene_4469	tig00000444_161:142276-143154	-	16367	60482	No	No
gene_4470	tig00000444_161:159521-160873	-	35602	16367	No	No
gene_4471	tig00000444_161:196475-197338	-	1774	35602	No	Yes
gene_4472	tig00000444_161:199112-199414	+	1774	1736	No	No
gene_4473	tig00000444_161:201150-202571	+	1736	11631	No	No
gene_4474	tig00000444_161:214202-216981	+	11631	17355	Yes	No
gene_4475	tig00000444_161:234336-239659	+	17355	36395	Yes	No
gene_4476	tig00000444_161:276054-278584	+	36395	1820	No	No
gene_4477	tig00000444_161:280404-280622	-	22914	1820	No	No
gene_4478	tig00000444_161:303536-304808	+	22914	41785	No	No
gene_4479	tig00000444_161:346593-349803	+	41785	13354	No	No
gene_4480	tig00000444_161:363157-364064	+	13354	17863	No	No
gene_4481	tig00000444_161:381927-382834	+	17863	29466	No	No
gene_4482	tig00000444_161:412300-414368	-	119527	29466	No	No
gene_4483	tig00000444_161:533895-536970	+	119527	34397	No	No
gene_4484	tig00000444_161:571367-573219	-	11985	34397	Yes	No
gene_4485	tig00000444_161:585204-586409	-	13645	11985	No	No
gene_4486	tig00000444_161:600054-601798	+	13645	36619	No	No
gene_4487	tig00000444_161:638417-641283	-	15541	36619	No	No
gene_4488	tig00000444_161:656824-657464	-	180	15541	No	No
gene_4489	tig00000444_161:657644-658139	+	180	979	No	No
gene_4490	tig00000444_161:659118-659336	-	3112	979	No	No
gene_4491	tig00000444_161:662448-663579	-	11404	3112	No	No
gene_13318	tig00000448_163:56942-57797	+	235	168812	No	No
gene_13319	tig00000448_163:226609-226938	-	69903	168812	No	No
gene_13320	tig00000448_163:296841-299645	-	78370	69903	No	No
gene_13321	tig00000448_163:378015-381439	-	2456	78370	No	No
gene_13322	tig00000448_163:381306-383422	+	81661	473	No	No
gene_13323	tig00000448_163:383895-386610	-	55505	473	Yes	No
gene_13324	tig00000448_163:442115-444501	+	55505	3027	No	No
gene_13325	tig00000448_163:447528-448160	-	1386	3027	No	No
gene_25017	tig00000459_167:71257-71929	-	75	17598	No	No
gene_9193	tig00000470_172:72863-74064	+	31921	42996	No	No
gene_9194	tig00000470_172:117060-117419	+	42996	330	No	No
gene_9195	tig00000470_172:117749-119280	-	37750	330	No	No
gene_9196	tig00000470_172:157030-158849	-	391	37750	Yes	No
gene_9197	tig00000470_172:159240-160786	+	391	65268	No	No
gene_9198	tig00000470_172:226054-228842	-	57533	65268	Yes	No
gene_9199	tig00000470_172:286375-287716	-	53012	57533	No	No
gene_9200	tig00000470_172:340728-343602	-	57258	53012	No	No
gene_9201	tig00000470_172:400860-403620	-	100222	57258	Yes	No
gene_9202	tig00000470_172:503842-506018	+	100222	14622	No	No
gene_9203	tig00000470_172:520640-521988	+	14622	545	Yes	No
gene_9204	tig00000470_172:522533-525001	-	47498	545	No	Yes
gene_9205	tig00000470_172:572499-573459	+	47498	2414	No	No
gene_9206	tig00000470_172:575873-579461	+	2414	57444	No	Yes
gene_9207	tig00000470_172:636905-637587	+	57444	4635	No	No
gene_7426	tig00000474_174:74532-75898	-	22582	51902	Yes	No
gene_7427	tig00000474_174:98480-98737	+	22582	51992	No	No
gene_7428	tig00000474_174:150729-152775	+	51992	46401	No	No
gene_7429	tig00000474_174:199176-202580	+	46401	61478	No	No
gene_7430	tig00000474_174:264058-269266	-	94851	61478	No	No
gene_7431	tig00000474_174:364117-366527	+	94851	3780	No	No
gene_7432	tig00000474_174:370307-374400	+	3780	36576	Yes	No
gene_7433	tig00000474_174:410976-411912	+	36576	3513	No	No
gene_7434	tig00000474_174:415425-415667	+	3513	244948	No	No
gene_7435	tig00000474_174:660615-660980	-	25084	244948	No	No
gene_7437	tig00000474_174:686064-686403	+	25084	9829	No	Yes
gene_7438	tig00000474_174:696232-698288	+	9829	10391	No	No
gene_7439	tig00000474_174:708679-709385	-	99109	10391	No	No
gene_7440	tig00000474_174:808494-811638	+	99109	4742	No	No
gene_7441	tig00000474_174:816380-817856	-	5582	4742	No	Yes
gene_7442	tig00000474_174:823438-824290	+	5582	78977	No	No
gene_7443	tig00000474_174:903267-905461	+	78977	75096	No	No
gene_7444	tig00000474_174:980557-987477	+	75096	22279	No	No
gene_1197	tig00000478_177:62744-63526	+	42415	50678	No	No
gene_1198	tig00000478_177:114204-115790	-	16680	50678	No	No
gene_1199	tig00000478_177:132470-133697	+	16680	163	No	No
gene_1200	tig00000478_177:133860-136645	-	850	163	No	No
gene_1201	tig00000478_177:137495-139698	+	850	4648	No	No
gene_1203	tig00000478_177:144346-144599	+	4648	125928	No	No
gene_1205	tig00000478_177:270527-270879	-	1686	125928	No	No
gene_1206	tig00000478_177:272565-273877	+	1686	2289	No	No
gene_1207	tig00000478_177:276166-276625	+	2289	27653	No	No
gene_1208	tig00000478_177:304278-306732	+	27653	23905	No	No
gene_1209	tig00000478_177:330637-331100	-	33168	23905	No	Yes
gene_1210	tig00000478_177:364268-366610	-	104135	33168	No	No
gene_1211	tig00000478_177:470745-471708	-	2855	104135	No	Yes
gene_1212	tig00000478_177:474563-478457	+	2855	1387	No	No
gene_1213	tig00000478_177:479844-483484	-	58807	1387	No	No
gene_1214	tig00000478_177:542291-548364	+	58807	78831	No	No
gene_1215	tig00000478_177:627195-633068	-	6232	78831	Yes	No
gene_1216	tig00000478_177:639300-640427	+	6232	14464	Yes	No
gene_1217	tig00000478_177:654891-655865	-	64048	14464	No	No
gene_1218	tig00000478_177:719913-721261	+	64048	10234	No	Yes
gene_1219	tig00000478_177:731495-735286	-	203	10234	No	No
gene_1220	tig00000478_177:735489-738264	+	203	14152	No	No
gene_1221	tig00000478_177:752416-753141	-	1851	14152	No	No
gene_1222	tig00000478_177:754992-755836	+	1851	2223	No	No
gene_1223	tig00000478_177:758059-758808	+	2223	24192	No	No
gene_1224	tig00000478_177:783000-786065	-	345	24192	Yes	No
gene_1225	tig00000478_177:786410-790965	+	345	36538	Yes	No
gene_1226	tig00000478_177:827503-830433	-	23989	36538	No	No
gene_1227	tig00000478_177:854422-854834	+	23989	26220	No	No
gene_1228	tig00000478_177:881054-881654	+	26220	35393	No	No
gene_1229	tig00000478_177:917047-917265	+	35393	2878	No	No
gene_1230	tig00000478_177:920143-921611	-	19183	2878	No	No
gene_1231	tig00000478_177:940794-941339	-	6511	19183	No	No
gene_1232	tig00000478_177:947850-949648	-	57650	6511	No	Yes
gene_1233	tig00000478_177:1007298-1010679	-	20192	57650	No	No
gene_1234	tig00000478_177:1030871-1034092	+	20192	40938	No	No
gene_1236	tig00000478_177:1075030-1079943	+	40938	35813	No	No
gene_1237	tig00000478_177:1115756-1117603	+	35813	34334	No	No
gene_1238	tig00000478_177:1151937-1152436	-	9730	34334	No	Yes
gene_1239	tig00000478_177:1162166-1165180	-	111324	9730	No	No
gene_1240	tig00000478_177:1276504-1279726	-	20285	111324	No	No
gene_1241	tig00000478_177:1300011-1301522	+	20285	28742	No	No
gene_1242	tig00000478_177:1330264-1332087	-	76955	28742	No	No
gene_1243	tig00000478_177:1409042-1410690	+	76955	24718	No	No
gene_1244	tig00000478_177:1435408-1435785	+	24718	1370	No	No
gene_1245	tig00000478_177:1437155-1439003	+	1370	1682	No	No
gene_1246	tig00000478_177:1440685-1445809	+	1682	1626	No	No
gene_1247	tig00000478_177:1447435-1449800	+	1626	48260	No	No
gene_1248	tig00000478_177:1498060-1501258	-	1377	48260	No	No
gene_13308	tig00000497_184:63505-69049	-	42893	7345	Yes	No
gene_13309	tig00000497_184:111942-113461	-	43630	42893	No	No
gene_13310	tig00000497_184:157091-158444	-	121544	43630	No	No
gene_13311	tig00000497_184:279988-280737	-	48973	121544	No	No
gene_13313	tig00000497_184:329710-330731	+	48973	1748	No	No
gene_13314	tig00000497_184:332479-332982	+	1748	70408	No	No
gene_13315	tig00000497_184:403390-404821	+	70408	44607	No	No
gene_11343	tig00000508_188:14312-14754	-	782	2285	No	No
gene_11344	tig00000508_188:15536-16486	-	10744	782	No	No
gene_11345	tig00000508_188:27230-28029	+	10744	80796	No	Yes
gene_11346	tig00000508_188:108825-112675	+	80796	11656	No	No
gene_11347	tig00000508_188:124331-125806	+	11656	6964	No	No
gene_11348	tig00000508_188:132770-132973	-	100487	6964	No	No
gene_11349	tig00000508_188:233460-235277	+	100487	90476	No	No
gene_11350	tig00000508_188:325753-326613	-	100273	90476	No	No
gene_11352	tig00000508_188:426886-428781	+	100273	7361	No	No
gene_11353	tig00000508_188:428507-430012	+	101894	6130	No	No
gene_4343	tig00000516_194:137938-141323	+	83049	77927	Yes	No
gene_4344	tig00000516_194:219250-220649	+	77927	305	No	No
gene_4345	tig00000516_194:220954-223336	-	7033	305	No	No
gene_4346	tig00000516_194:230369-231170	-	73	7033	No	No
gene_4347	tig00000516_194:231243-232094	-	16808	73	No	No
gene_4348	tig00000516_194:248902-250155	-	49040	16808	No	No
gene_4349	tig00000516_194:299195-301390	+	49040	9032	No	No
gene_4350	tig00000516_194:310422-312186	-	2964	9032	Yes	No
gene_4351	tig00000516_194:315150-316111	+	2964	21470	No	No
gene_4352	tig00000516_194:315999-316830	+	3813	20751	No	Yes
gene_4353	tig00000516_194:337581-338639	+	20751	12068	No	No
gene_4354	tig00000516_194:350707-352730	+	12068	138	No	No
gene_4355	tig00000516_194:352868-353743	-	67180	138	No	No
gene_4356	tig00000516_194:420923-421444	-	17502	67180	No	No
gene_4357	tig00000516_194:438946-439215	-	879	17502	No	No
gene_4358	tig00000516_194:440094-440866	-	48527	879	No	No
gene_4359	tig00000516_194:489393-495017	+	48527	40482	No	No
gene_4360	tig00000516_194:535499-536526	+	40482	47232	No	No
gene_4361	tig00000516_194:583758-585448	-	614	47232	No	No
gene_4362	tig00000516_194:586062-588586	-	1082	614	No	No
gene_4363	tig00000516_194:589668-591372	+	1082	82151	No	No
gene_4364	tig00000516_194:673523-676317	-	33452	82151	No	No
gene_4365	tig00000516_194:709769-712476	-	21662	33452	Yes	No
gene_4366	tig00000516_194:734138-735168	-	31815	21662	No	No
gene_4367	tig00000516_194:766983-770236	+	31815	55965	Yes	No
gene_4368	tig00000516_194:826201-826713	-	5753	55965	No	No
gene_4369	tig00000516_194:832466-833378	+	5753	46820	No	No
gene_4370	tig00000516_194:880198-880597	-	1585	46820	No	No
gene_4371	tig00000516_194:882182-882451	+	1585	19507	No	No
gene_12602	tig00000519_197:75582-76597	-	52068	57676	No	No
gene_12603	tig00000519_197:128665-129670	-	22227	52068	No	No
gene_12604	tig00000519_197:151897-152574	+	22227	10930	No	No
gene_12605	tig00000519_197:163504-164466	-	35688	10930	No	No
gene_12606	tig00000519_197:200154-200785	-	13917	35688	No	No
gene_12607	tig00000519_197:214702-215394	+	13917	66576	No	Yes
gene_12608	tig00000519_197:281970-282408	+	66576	127464	No	Yes
gene_12609	tig00000519_197:409872-411185	-	135674	127464	No	No
gene_12610	tig00000519_197:546859-550483	+	135674	127	No	No
gene_16214	tig00000529_199:55375-55750	-	2919	644	No	No
gene_16215	tig00000529_199:58669-59638	+	2919	2597	No	No
gene_16216	tig00000529_199:62235-64790	-	25132	2597	No	No
gene_16217	tig00000529_199:89922-93612	+	25132	68931	No	No
gene_16218	tig00000529_199:162543-163275	-	35342	68931	No	No
gene_16219	tig00000529_199:198617-199063	-	66711	35342	No	No
gene_12635	tig00000532_201:53126-54077	-	25310	2152	No	No
gene_12637	tig00000532_201:79387-79707	+	25310	2020	No	No
gene_12638	tig00000532_201:81727-82426	+	2020	40657	No	No
gene_12639	tig00000532_201:123083-127295	-	4546	40657	No	No
gene_12640	tig00000532_201:131841-133756	-	1594	4546	Yes	No
gene_12641	tig00000532_201:135350-136457	+	1594	154908	No	No
gene_12642	tig00000532_201:291365-293584	+	154908	76888	No	No
gene_12643	tig00000532_201:370472-373696	+	76888	15428	No	No
gene_571	tig00000535_203:41934-42766	+	23444	26770	No	No
gene_572	tig00000535_203:69536-72860	-	158645	26770	Yes	No
gene_575	tig00000535_203:231505-234128	+	158645	9428	No	No
gene_576	tig00000535_203:243556-246363	+	9428	12516	Yes	No
gene_577	tig00000535_203:258879-261002	-	481	12516	No	No
gene_578	tig00000535_203:261483-262209	-	763	481	No	No
gene_579	tig00000535_203:262972-263551	-	53079	763	No	No
gene_580	tig00000535_203:316630-317072	+	53079	4013	No	No
gene_581	tig00000535_203:321085-323658	-	81020	4013	No	No
gene_582	tig00000535_203:404678-405136	+	81020	2918	No	No
gene_583	tig00000535_203:408054-409447	-	1592	2918	No	Yes
gene_584	tig00000535_203:411039-420282	-	4664	1592	No	No
gene_585	tig00000535_203:424946-426464	+	4664	3751	No	No
gene_586	tig00000535_203:430215-431615	+	3751	2047	No	No
gene_587	tig00000535_203:433662-434422	-	122424	2047	No	No
gene_588	tig00000535_203:556846-559159	+	122424	47683	No	No
gene_589	tig00000535_203:606842-609192	+	47683	22739	Yes	No
gene_590	tig00000535_203:631931-632221	-	34558	22739	No	No
gene_591	tig00000535_203:666779-671528	-	39266	34558	No	No
gene_593	tig00000535_203:710794-713927	-	13072	39266	No	No
gene_594	tig00000535_203:726999-728077	+	13072	18109	No	No
gene_595	tig00000535_203:746186-747861	+	18109	19665	No	No
gene_596	tig00000535_203:767526-770298	+	19665	3833	Yes	No
gene_597	tig00000535_203:774131-776566	-	10191	3833	No	No
gene_598	tig00000535_203:786757-788629	-	53228	10191	Yes	No
gene_599	tig00000535_203:841857-842207	-	36356	53228	No	No
gene_600	tig00000535_203:878563-880812	+	36356	706	No	No
gene_601	tig00000535_203:881518-883660	+	706	23743	No	No
gene_602	tig00000535_203:907403-911774	+	23743	662	Yes	No
gene_603	tig00000535_203:912436-913217	-	36341	662	No	No
gene_604	tig00000535_203:949558-952275	+	36341	23771	No	No
gene_605	tig00000535_203:976046-977148	-	3813	23771	No	No
gene_606	tig00000535_203:980961-983755	+	3813	33973	Yes	No
gene_607	tig00000535_203:1017728-1017877	+	33973	31457	No	No
gene_608	tig00000535_203:1049334-1051599	-	47312	31457	No	No
gene_609	tig00000535_203:1098911-1101084	-	42150	47312	Yes	No
gene_610	tig00000535_203:1143234-1143754	+	42150	2363	No	No
gene_611	tig00000535_203:1146117-1146581	-	9941	2363	No	No
gene_612	tig00000535_203:1156522-1158161	+	9941	221497	No	No
gene_613	tig00000535_203:1379658-1380496	-	359	221497	No	No
gene_614	tig00000535_203:1380855-1381308	+	359	18631	No	No
gene_615	tig00000535_203:1399939-1401830	-	39144	18631	No	No
gene_616	tig00000535_203:1440974-1441322	-	10948	39144	No	No
gene_617	tig00000535_203:1452270-1452618	-	99852	10948	No	No
gene_618	tig00000535_203:1552470-1555242	-	9731	99852	No	No
gene_619	tig00000535_203:1564973-1565312	-	57403	9731	No	Yes
gene_621	tig00000535_203:1622715-1625511	-	7957	57403	No	No
gene_622	tig00000535_203:1633468-1633791	+	7957	53219	No	No
gene_623	tig00000535_203:1687010-1689136	-	3092	53219	No	No
gene_624	tig00000535_203:1692228-1694181	-	24535	3092	No	No
gene_625	tig00000535_203:1718716-1722464	+	24535	30702	No	No
gene_626	tig00000535_203:1753166-1753621	-	47353	30702	No	No
gene_627	tig00000535_203:1800974-1803523	+	47353	57818	No	No
gene_628	tig00000535_203:1861341-1862120	-	25846	57818	No	No
gene_629	tig00000535_203:1887966-1888418	-	31160	25846	No	No
gene_630	tig00000535_203:1919578-1921922	-	35938	31160	No	No
gene_631	tig00000535_203:1957860-1958403	-	574	35938	No	No
gene_632	tig00000535_203:1958977-1960144	+	574	80822	No	No
gene_633	tig00000535_203:2040966-2041277	+	80822	14526	No	No
gene_634	tig00000535_203:2055803-2056255	+	14526	1063	No	No
gene_635	tig00000535_203:2057318-2057824	-	23836	1063	No	No
gene_636	tig00000535_203:2081660-2082325	-	1358	23836	No	No
gene_11408	tig00000547_205:118073-120497	-	38617	393	No	No
gene_11409	tig00000547_205:159114-160387	-	605	38617	No	No
gene_11410	tig00000547_205:160992-165673	+	605	36771	No	No
gene_11411	tig00000547_205:202444-202650	-	19742	36771	No	No
gene_11412	tig00000547_205:222392-226383	-	16116	19742	No	No
gene_11413	tig00000547_205:242499-242873	+	16116	55254	No	No
gene_11414	tig00000547_205:242727-243185	+	16344	54942	No	No
gene_11415	tig00000547_205:298127-300321	-	95240	54942	Yes	No
gene_11416	tig00000547_205:395561-400193	+	95240	3231	Yes	No
gene_11417	tig00000547_205:403424-405439	-	50866	3231	No	No
gene_11418	tig00000547_205:456305-457318	+	50866	355	No	No
gene_18034	tig00000552_208:164080-167492	+	53398	7226	No	No
gene_18035	tig00000552_208:174718-176442	+	7226	3310	No	No
gene_2836	tig00000557_210:174916-178049	+	52662	34654	No	No
gene_2837	tig00000557_210:212703-215332	-	60516	34654	No	No
gene_2838	tig00000557_210:275848-277714	+	60516	27417	No	No
gene_2839	tig00000557_210:305131-305421	-	50516	27417	No	No
gene_2840	tig00000557_210:355937-356326	-	129061	50516	No	No
gene_2842	tig00000557_210:485387-486941	-	26103	129061	No	No
gene_2843	tig00000557_210:513044-513277	+	26103	334	No	Yes
gene_2844	tig00000557_210:513611-514080	+	334	28860	No	No
gene_2845	tig00000557_210:542940-546373	+	28860	64259	No	No
gene_2846	tig00000557_210:610632-612158	+	64259	1526	No	No
gene_2847	tig00000557_210:613684-615889	-	47856	1526	No	No
gene_2848	tig00000557_210:663745-664482	+	47856	90246	No	No
gene_2849	tig00000557_210:754728-755081	+	90246	12494	No	No
gene_2850	tig00000557_210:767575-768324	+	12494	23708	No	Yes
gene_2851	tig00000557_210:792032-795345	+	23708	40779	No	No
gene_2852	tig00000557_210:836124-840590	+	40779	47026	Yes	No
gene_2853	tig00000557_210:887616-888782	-	972	47026	No	No
gene_2854	tig00000557_210:889754-893904	+	972	75147	Yes	No
gene_2855	tig00000557_210:969051-972753	-	3670	75147	Yes	No
gene_2856	tig00000557_210:976423-978401	+	3670	9387	No	No
gene_2857	tig00000557_210:987788-988184	+	9387	42768	No	No
gene_2858	tig00000557_210:1030952-1032464	+	42768	99945	No	No
gene_2859	tig00000557_210:1132409-1136056	+	99945	35464	No	No
gene_2860	tig00000557_210:1171520-1173376	-	723	35464	Yes	No
gene_2861	tig00000557_210:1174099-1175528	-	1164	723	No	No
gene_2862	tig00000557_210:1176692-1178428	-	40232	1164	No	No
gene_2863	tig00000557_210:1218660-1221393	+	40232	89171	No	No
gene_2865	tig00000557_210:1310564-1315413	+	89171	47457	Yes	No
gene_2866	tig00000557_210:1362870-1363893	+	47457	70448	No	No
gene_2867	tig00000557_210:1434341-1438156	+	70448	80047	No	No
gene_2868	tig00000557_210:1518203-1519083	-	88560	80047	No	Yes
gene_2869	tig00000557_210:1607643-1609201	+	88560	26071	No	No
gene_2870	tig00000557_210:1635272-1636865	+	26071	32155	No	No
gene_2871	tig00000557_210:1669020-1671939	+	32155	49505	No	No
gene_3692	tig00000565_217:63417-64852	+	47752	25263	No	No
gene_3693	tig00000565_217:90115-93043	-	28658	25263	No	No
gene_3694	tig00000565_217:121701-123331	-	34476	28658	Yes	No
gene_3695	tig00000565_217:157807-158846	+	34476	80439	Yes	No
gene_3696	tig00000565_217:239285-241582	-	14755	80439	No	No
gene_3697	tig00000565_217:256337-256627	-	22603	14755	No	No
gene_3698	tig00000565_217:279230-281213	+	22603	46242	No	No
gene_3699	tig00000565_217:327455-328686	+	46242	13427	No	No
gene_3700	tig00000565_217:342113-344244	-	25152	13427	No	No
gene_3701	tig00000565_217:369396-371014	-	4808	25152	No	No
gene_3702	tig00000565_217:375822-377172	+	4808	30740	No	No
gene_3703	tig00000565_217:407912-410429	-	19733	30740	No	No
gene_3704	tig00000565_217:430162-430835	-	8765	19733	No	No
gene_3705	tig00000565_217:439600-442298	-	1040	8765	No	No
gene_3706	tig00000565_217:443338-444027	+	1040	10107	No	No
gene_3707	tig00000565_217:454134-455410	-	55543	10107	No	No
gene_3708	tig00000565_217:510953-511817	+	55543	66347	No	Yes
gene_3709	tig00000565_217:578164-580113	-	26364	66347	No	No
gene_3710	tig00000565_217:606477-606770	+	26364	52506	No	No
gene_3711	tig00000565_217:659276-661250	-	34431	52506	Yes	No
gene_3712	tig00000565_217:695681-695989	+	34431	49172	No	No
gene_3713	tig00000565_217:745161-746616	+	49172	44277	No	No
gene_3714	tig00000565_217:790893-791558	-	54608	44277	No	No
gene_3715	tig00000565_217:846166-848231	-	26348	54608	No	No
gene_3716	tig00000565_217:848213-848749	-	25830	56655	No	No
gene_3717	tig00000565_217:874579-874791	-	10292	25830	No	No
gene_3718	tig00000565_217:885083-885388	-	20955	10292	No	Yes
gene_3720	tig00000565_217:906343-907107	-	36304	20955	No	No
gene_3721	tig00000565_217:943411-946234	-	1424	36304	No	No
gene_3722	tig00000565_217:947658-949155	-	39458	1424	No	No
gene_3723	tig00000565_217:988613-990498	-	13721	39458	Yes	No
gene_13153	tig00000568_220:155326-155928	+	3584	9449	No	No
gene_9934	tig00000591_230:136118-137543	+	830	116046	No	No
gene_9935	tig00000591_230:253589-257492	+	116046	40678	No	No
gene_9936	tig00000591_230:298170-298490	+	40678	2051	No	No
gene_9937	tig00000591_230:300541-301662	-	65366	2051	No	No
gene_9938	tig00000591_230:367028-369406	+	65366	18077	No	No
gene_9939	tig00000591_230:387483-387803	-	151320	18077	No	No
gene_9940	tig00000591_230:539123-540893	-	334	151320	No	No
gene_9941	tig00000591_230:541227-542921	+	334	64339	No	No
gene_9942	tig00000591_230:607260-608866	+	64339	2778	No	No
gene_9943	tig00000591_230:611644-611859	-	9262	2778	No	No
gene_9944	tig00000591_230:621121-621480	+	9262	34578	No	No
gene_9945	tig00000591_230:656058-657898	-	25024	34578	No	No
gene_9946	tig00000591_230:682922-683341	+	25024	82319	No	No
gene_15250	tig00000667_270:63498-63716	-	113531	979	No	No
gene_15251	tig00000667_270:177247-180416	+	113531	6859	Yes	No
gene_13549	tig00000673_272:177991-182664	-	1949	50858	No	No
gene_13550	tig00000673_272:184613-184924	+	1949	99560	No	No
gene_13551	tig00000673_272:284484-286532	-	48226	99560	No	No
gene_13552	tig00000673_272:334758-335085	+	48226	15404	No	No
gene_13553	tig00000673_272:350489-350819	+	15404	32588	No	No
gene_13554	tig00000673_272:383407-389282	-	141	32588	Yes	No
gene_13555	tig00000673_272:389423-390550	+	141	14443	Yes	No
gene_17619	tig00000680_278:253636-253875	+	59144	358	No	No
gene_17620	tig00000680_278:254233-254637	-	158	358	No	No
gene_18014	tig00000685_282:82389-86568	+	54315	35363	No	No
gene_18015	tig00000685_282:121931-125866	+	35363	13258	No	No
gene_18016	tig00000685_282:139124-139866	+	13258	21558	No	No
gene_18017	tig00000685_282:161424-164401	-	56709	21558	No	No
gene_17856	tig00000697_284:154889-156897	-	30170	70697	Yes	No
gene_17857	tig00000697_284:187067-188247	+	30170	20840	Yes	No
gene_19484	tig00000726_292:115064-115498	-	4235	507	No	No
gene_19485	tig00000726_292:119733-121657	-	5328	4235	No	No
gene_19486	tig00000726_292:126985-127818	-	329	5328	Yes	No
gene_21718	tig00000731_297:55938-56503	+	47605	515	No	No
gene_21719	tig00000731_297:57018-57977	-	1245	515	No	No
gene_8068	tig00000754_304:51061-51797	+	411	6408	No	No
gene_8069	tig00000754_304:58205-59385	-	72834	6408	No	No
gene_8070	tig00000754_304:132219-132981	+	72834	2069	No	No
gene_8071	tig00000754_304:135050-136688	+	2069	4643	No	No
gene_8072	tig00000754_304:141331-141726	-	55092	4643	No	No
gene_8073	tig00000754_304:196818-197692	+	55092	11973	No	No
gene_8074	tig00000754_304:209665-210853	-	75130	11973	No	Yes
gene_8075	tig00000754_304:285983-286421	+	75130	388	No	No
gene_8076	tig00000754_304:286809-287330	-	53015	388	No	No
gene_8077	tig00000754_304:340345-341934	+	53015	34115	No	No
gene_8078	tig00000754_304:376049-381558	+	34115	1850	No	No
gene_8079	tig00000754_304:383408-385878	+	1850	4167	No	No
gene_8080	tig00000754_304:390045-390554	+	4167	103368	No	No
gene_8081	tig00000754_304:493922-494322	-	8946	103368	No	No
gene_8082	tig00000754_304:503268-503858	-	12053	8946	No	No
gene_8083	tig00000754_304:515911-516862	-	23111	12053	No	No
gene_8084	tig00000754_304:539973-540758	-	2583	23111	No	No
gene_16378	tig00000757_307:22491-24835	+	2981	14522	No	No
gene_16379	tig00000757_307:39357-42180	+	14522	45327	No	No
gene_16380	tig00000757_307:87507-89172	-	5903	45327	No	No
gene_8334	tig00000764_310:116217-116630	+	27266	24396	No	No
gene_8335	tig00000764_310:141026-141667	+	24396	26317	No	No
gene_8336	tig00000764_310:167984-170908	-	31702	26317	No	No
gene_8337	tig00000764_310:202610-206520	-	95174	31702	No	Yes
gene_8338	tig00000764_310:301694-303312	-	11541	95174	No	No
gene_8339	tig00000764_310:314853-316264	+	11541	349	No	No
gene_8340	tig00000764_310:316613-318449	+	349	71158	No	No
gene_8341	tig00000764_310:389607-393636	-	59510	71158	No	No
gene_8342	tig00000764_310:453146-453387	+	59510	55019	No	No
gene_14875	tig00000765_311:42021-43517	-	27117	3998	No	No
gene_14876	tig00000765_311:70634-70924	+	27117	46766	No	No
gene_14878	tig00000765_311:117690-120183	-	94818	46766	Yes	No
gene_8201	tig00000780_319:197698-198072	-	46816	162506	No	No
gene_8202	tig00000780_319:244888-245147	+	46816	97856	No	No
gene_8203	tig00000780_319:343003-345336	-	91260	97856	No	No
gene_8204	tig00000780_319:436596-436988	+	91260	3285	No	No
gene_8205	tig00000780_319:440273-442063	+	3285	88205	No	No
gene_8206	tig00000780_319:530268-532661	+	88205	38126	No	No
gene_8207	tig00000780_319:570787-573490	-	92572	38126	No	No
gene_8208	tig00000780_319:666062-666280	+	92572	11951	No	No
gene_8209	tig00000780_319:678231-678590	-	9928	11951	No	No
gene_8210	tig00000780_319:688518-689918	-	1385	9928	No	Yes
gene_8211	tig00000780_319:691303-693397	-	53620	1385	No	No
gene_8212	tig00000780_319:747017-747448	-	10849	53620	No	No
gene_8213	tig00000780_319:758297-758671	+	10849	98045	No	No
gene_8214	tig00000780_319:856716-859455	+	98045	103587	No	No
gene_8215	tig00000780_319:963042-966161	+	103587	9432	No	No
gene_8216	tig00000780_319:975593-976147	+	9432	133	No	No
gene_8217	tig00000780_319:976280-977683	-	374	133	No	No
gene_14155	tig00000787_325:5618-6023	+	268	553	No	No
gene_14156	tig00000787_325:6576-7081	-	4132	553	No	No
gene_14157	tig00000787_325:11213-11371	-	7066	4132	No	No
gene_14158	tig00000787_325:18437-19269	-	22	7066	Yes	No
gene_14159	tig00000787_325:19291-20415	+	22	42518	Yes	No
gene_14160	tig00000787_325:62933-65599	+	42518	18630	Yes	No
gene_14161	tig00000787_325:84229-84973	+	18630	8458	No	No
gene_15190	tig00000804_332:77294-79055	-	28668	19246	No	No
gene_15191	tig00000804_332:107723-108025	+	28668	3732	No	No
gene_15192	tig00000804_332:111757-113074	-	18069	3732	No	Yes
gene_15193	tig00000804_332:131143-131790	-	822	18069	No	No
gene_15194	tig00000804_332:132612-134238	-	149443	822	No	No
gene_15195	tig00000804_332:283681-284841	-	17988	149443	No	No
gene_16499	tig00000807_333:73425-74733	+	19490	58807	No	No
gene_15671	tig00000809_335:63568-64006	+	55395	18274	No	Yes
gene_15673	tig00000809_335:82280-83205	+	18274	15966	No	No
gene_15675	tig00000809_335:99171-100007	+	15966	13732	No	No
gene_21562	tig00000819_338:65572-68499	+	22336	88039	No	No
gene_3554	tig00000825_343:51731-54259	-	2086	644	No	No
gene_3555	tig00000825_343:56345-57936	+	2086	1696	No	No
gene_3556	tig00000825_343:59632-62433	+	1696	48012	No	No
gene_3557	tig00000825_343:110445-111730	+	48012	26615	No	No
gene_3558	tig00000825_343:138345-139807	-	190	26615	Yes	No
gene_3559	tig00000825_343:139997-141434	+	190	3196	No	No
gene_3560	tig00000825_343:144630-145183	+	3196	21	No	No
gene_3561	tig00000825_343:145204-145560	-	74470	21	No	No
gene_3563	tig00000825_343:220030-229133	+	74470	52017	Yes	No
gene_3564	tig00000825_343:281150-282955	+	52017	4291	Yes	No
gene_3565	tig00000825_343:287246-289456	-	19264	4291	No	No
gene_3568	tig00000825_343:308720-313559	+	19264	42876	Yes	No
gene_3569	tig00000825_343:356435-359960	+	42876	142604	No	No
gene_3570	tig00000825_343:502564-505075	-	26046	142604	No	No
gene_3571	tig00000825_343:531121-531630	+	26046	1	No	No
gene_3573	tig00000825_343:591134-591669	-	12637	59228	No	No
gene_3574	tig00000825_343:604306-608311	+	12637	30091	Yes	No
gene_3575	tig00000825_343:638402-640392	-	20385	30091	Yes	No
gene_3576	tig00000825_343:660777-662740	-	19095	20385	No	No
gene_3577	tig00000825_343:681835-682092	-	14313	19095	No	Yes
gene_3578	tig00000825_343:696405-699809	+	14313	25947	No	No
gene_3579	tig00000825_343:725756-726677	+	25947	59234	No	No
gene_3580	tig00000825_343:785911-787712	-	38759	59234	No	No
gene_3581	tig00000825_343:826471-827233	-	16101	38759	No	No
gene_3582	tig00000825_343:843334-844269	+	16101	248	Yes	No
gene_3583	tig00000825_343:844517-846360	-	1258	248	Yes	No
gene_3584	tig00000825_343:847618-848625	-	34612	1258	No	No
gene_3585	tig00000825_343:883237-884403	+	34612	22189	No	No
gene_3586	tig00000825_343:906592-906849	+	22189	28751	No	No
gene_15047	tig00000841_351:61878-63216	+	7596	134794	No	No
gene_15049	tig00000841_351:198010-199186	+	134794	18597	No	No
gene_6723	tig00000875_363:61352-61849	-	21774	866	No	No
gene_6724	tig00000875_363:83623-85128	+	21774	69225	No	No
gene_6725	tig00000875_363:154353-156219	+	69225	12358	Yes	No
gene_6726	tig00000875_363:168577-174037	+	12358	19489	Yes	No
gene_6727	tig00000875_363:193526-195541	-	27975	19489	No	No
gene_6728	tig00000875_363:223516-225138	+	27975	41525	No	No
gene_6729	tig00000875_363:266663-268110	+	41525	591	No	No
gene_6730	tig00000875_363:268701-269689	+	591	6727	No	No
gene_6731	tig00000875_363:276416-278192	-	215	6727	No	No
gene_6732	tig00000875_363:278407-281091	+	215	63592	Yes	No
gene_6733	tig00000875_363:344683-346925	+	63592	835	No	No
gene_6734	tig00000875_363:347760-352171	+	835	65072	No	No
gene_6736	tig00000875_363:417243-417943	-	91957	65072	No	Yes
gene_6737	tig00000875_363:509900-512131	+	91957	25831	Yes	No
gene_6738	tig00000875_363:537962-540840	+	25831	224	No	No
gene_6739	tig00000875_363:541064-542646	+	224	51016	No	No
gene_6740	tig00000875_363:593662-593952	-	34968	51016	No	No
gene_6741	tig00000875_363:628920-629459	+	34968	4104	No	No
gene_6742	tig00000875_363:633563-635653	+	4104	658	No	No
gene_771	tig00000877_364:250006-251697	+	44673	21513	No	No
gene_772	tig00000877_364:273210-275855	+	21513	70153	No	No
gene_773	tig00000877_364:346008-347120	-	21331	70153	No	No
gene_774	tig00000877_364:368451-368609	+	21331	364	No	No
gene_775	tig00000877_364:368973-370374	-	9851	364	No	No
gene_776	tig00000877_364:380225-381028	-	5830	9851	No	No
gene_777	tig00000877_364:386858-388204	-	204643	5830	No	No
gene_778	tig00000877_364:592847-594412	-	1365	204643	No	No
gene_779	tig00000877_364:595777-596649	+	1365	56844	No	Yes
gene_780	tig00000877_364:653493-654842	-	25273	56844	No	No
gene_781	tig00000877_364:680115-683397	-	1640	25273	Yes	No
gene_782	tig00000877_364:685037-686466	-	105403	1640	No	No
gene_783	tig00000877_364:791869-794639	+	105403	29735	No	No
gene_784	tig00000877_364:824374-825696	-	157765	29735	Yes	No
gene_785	tig00000877_364:983461-984430	-	121095	157765	No	No
gene_786	tig00000877_364:1105525-1110626	-	71500	121095	No	No
gene_788	tig00000877_364:1182126-1183793	-	31508	71500	No	Yes
gene_789	tig00000877_364:1215301-1215591	+	31508	60540	No	No
gene_790	tig00000877_364:1276131-1276629	+	60540	31861	No	No
gene_791	tig00000877_364:1308490-1309541	+	31861	40318	No	No
gene_792	tig00000877_364:1349859-1353269	+	40318	12691	No	No
gene_793	tig00000877_364:1365960-1369541	+	12691	19652	No	No
gene_794	tig00000877_364:1389193-1389757	+	19652	5438	No	No
gene_795	tig00000877_364:1395195-1395940	+	5438	28726	No	Yes
gene_796	tig00000877_364:1424666-1426936	+	28726	15737	No	No
gene_797	tig00000877_364:1442673-1445764	-	582	15737	No	No
gene_798	tig00000877_364:1446346-1447829	+	582	148673	No	No
gene_799	tig00000877_364:1596502-1597405	+	148673	21982	No	No
gene_800	tig00000877_364:1619387-1620477	-	650	21982	No	No
gene_801	tig00000877_364:1621127-1622014	+	650	34890	No	No
gene_802	tig00000877_364:1656904-1658767	-	9035	34890	No	No
gene_803	tig00000877_364:1667802-1671794	+	9035	15696	Yes	No
gene_804	tig00000877_364:1687490-1689371	+	15696	598	No	No
gene_805	tig00000877_364:1689969-1691723	-	40128	598	No	No
gene_806	tig00000877_364:1731851-1733731	+	40128	597	No	No
gene_807	tig00000877_364:1734328-1736081	-	42095	597	No	No
gene_808	tig00000877_364:1778176-1778962	+	42095	16665	No	No
gene_809	tig00000877_364:1795627-1798343	+	16665	14847	No	No
gene_810	tig00000877_364:1813190-1814842	+	14847	49149	No	No
gene_811	tig00000877_364:1863991-1864547	+	49149	1081	No	No
gene_812	tig00000877_364:1865628-1868177	-	1967	1081	Yes	No
gene_813	tig00000877_364:1870144-1872317	+	1967	9740	No	No
gene_814	tig00000877_364:1882057-1883409	+	9740	599	Yes	No
gene_815	tig00000877_364:1884008-1886827	+	599	25976	Yes	No
gene_816	tig00000877_364:1912803-1913462	+	25976	37900	No	No
gene_818	tig00000877_364:1951362-1952510	+	37900	1589	Yes	No
gene_819	tig00000877_364:1954099-1958987	+	1589	39268	No	No
gene_820	tig00000877_364:1998255-1998826	+	39268	25513	No	No
gene_821	tig00000877_364:2024339-2027704	+	25513	536	No	No
gene_822	tig00000877_364:2028240-2030675	-	6964	536	No	No
gene_823	tig00000877_364:2037639-2038665	-	83	6964	No	No
gene_824	tig00000877_364:2038748-2040878	+	83	1559	No	No
gene_825	tig00000877_364:2042437-2042801	+	1559	84300	No	No
gene_826	tig00000877_364:2127101-2129295	+	84300	36803	Yes	No
gene_827	tig00000877_364:2166098-2166745	-	32176	36803	No	No
gene_828	tig00000877_364:2198921-2199139	+	32176	410	No	No
gene_829	tig00000877_364:2199549-2201252	-	418	410	No	No
gene_830	tig00000877_364:2201670-2203488	-	8235	418	No	No
gene_831	tig00000877_364:2211723-2214204	-	117634	8235	No	No
gene_832	tig00000877_364:2331838-2334392	+	117634	294	No	No
gene_833	tig00000877_364:2334686-2335867	-	115692	294	Yes	No
gene_834	tig00000877_364:2451559-2452107	+	115692	886	No	No
gene_7550	tig00000888_367:18894-20190	+	16021	29033	No	No
gene_7551	tig00000888_367:49223-50170	-	48490	29033	No	No
gene_7552	tig00000888_367:98660-98827	+	48490	13391	No	No
gene_7553	tig00000888_367:112218-112539	+	13391	15158	No	No
gene_7554	tig00000888_367:127697-128827	-	101552	15158	No	No
gene_7555	tig00000888_367:230379-232815	-	1458	101552	No	No
gene_7556	tig00000888_367:234273-234699	+	1458	37429	No	No
gene_7557	tig00000888_367:272128-274272	+	37429	995	Yes	No
gene_7558	tig00000888_367:275267-277311	-	453	995	No	No
gene_7559	tig00000888_367:277764-279205	-	29594	453	Yes	No
gene_7560	tig00000888_367:308799-310778	+	29594	73524	No	Yes
gene_7561	tig00000888_367:384302-385540	+	73524	31039	No	No
gene_7562	tig00000888_367:416579-417977	-	57704	31039	Yes	No
gene_7563	tig00000888_367:475681-481249	+	57704	146208	No	No
gene_7564	tig00000888_367:627457-627720	+	146208	2356	No	No
gene_7565	tig00000888_367:630076-630561	+	2356	40132	No	No
gene_7566	tig00000888_367:670693-672783	+	40132	27167	No	No
gene_7567	tig00000888_367:699950-701207	+	27167	17986	No	No
gene_4786	tig00000898_373:57884-59240	+	1043	685	No	No
gene_4787	tig00000898_373:59925-61284	+	685	112	No	No
gene_4788	tig00000898_373:61396-67339	-	2468	112	No	No
gene_4789	tig00000898_373:69807-70922	-	311	2468	No	No
gene_4790	tig00000898_373:71233-72935	+	311	136521	Yes	No
gene_4791	tig00000898_373:209456-211608	-	3035	136521	No	No
gene_4792	tig00000898_373:214643-215635	-	1777	3035	No	No
gene_4793	tig00000898_373:217412-218077	-	5353	1777	No	No
gene_4794	tig00000898_373:223430-224555	+	5353	3479	No	No
gene_4795	tig00000898_373:228034-228736	+	3479	1150	No	No
gene_4796	tig00000898_373:229886-231146	+	1150	1035	No	Yes
gene_4797	tig00000898_373:232181-234056	+	1035	1322	No	No
gene_4798	tig00000898_373:235378-235824	+	1322	1730	No	No
gene_4799	tig00000898_373:237554-239406	+	1730	1505	No	No
gene_4800	tig00000898_373:240911-242054	-	15477	1505	No	No
gene_4801	tig00000898_373:257531-259064	+	15477	7715	No	No
gene_4802	tig00000898_373:266779-268634	-	21697	7715	No	No
gene_4803	tig00000898_373:290331-291033	-	3864	21697	No	No
gene_4804	tig00000898_373:294897-295280	-	3777	3864	No	No
gene_4805	tig00000898_373:295277-296987	-	2070	4244	No	No
gene_4806	tig00000898_373:299057-304228	+	2070	1299	No	No
gene_4807	tig00000898_373:305527-307679	+	1299	54707	No	No
gene_4808	tig00000898_373:362386-362577	-	74691	54707	No	Yes
gene_4809	tig00000898_373:437268-438190	-	152299	74691	No	No
gene_4810	tig00000898_373:590489-592318	-	156597	152299	No	No
gene_4811	tig00000898_373:748915-753327	-	6543	156597	No	No
gene_13628	tig00000926_380:155696-157494	-	13084	95958	No	Yes
gene_13629	tig00000926_380:170578-171851	+	13084	296	No	No
gene_13630	tig00000926_380:172147-173865	-	55532	296	Yes	No
gene_13631	tig00000926_380:229397-231536	-	967	55532	No	No
gene_13632	tig00000926_380:232503-234077	-	464	967	Yes	No
gene_13633	tig00000926_380:234541-236070	+	464	898	No	No
gene_13634	tig00000926_380:236968-238183	-	7992	898	No	No
gene_13635	tig00000926_380:246175-249540	+	7992	286	No	No
gene_6855	tig00000939_385:25522-28068	-	31200	20108	Yes	No
gene_6856	tig00000939_385:59268-63870	+	31200	44655	Yes	No
gene_6857	tig00000939_385:108525-109658	+	44655	29842	No	No
gene_6858	tig00000939_385:139500-139937	+	29842	13998	No	Yes
gene_6859	tig00000939_385:153935-154353	+	13998	10788	No	Yes
gene_6860	tig00000939_385:165141-165629	-	11517	10788	No	No
gene_6861	tig00000939_385:177146-177786	-	12994	11517	No	No
gene_6862	tig00000939_385:190780-193714	+	12994	56078	No	No
gene_6863	tig00000939_385:249792-250135	-	4632	56078	No	No
gene_6864	tig00000939_385:254767-256808	+	4632	87574	No	No
gene_6865	tig00000939_385:344382-345677	+	87574	152	No	No
gene_6866	tig00000939_385:345829-346249	+	152	27404	No	No
gene_6867	tig00000939_385:373653-373952	+	27404	5340	No	No
gene_6868	tig00000939_385:379292-379948	+	5340	6828	No	No
gene_6869	tig00000939_385:386776-387144	+	6828	489	Yes	No
gene_6870	tig00000939_385:387633-388963	-	38658	489	No	No
gene_6871	tig00000939_385:427621-428710	+	38658	31834	No	No
gene_6872	tig00000939_385:460544-461011	-	48082	31834	No	No
gene_6874	tig00000939_385:509093-512350	+	48082	12234	No	No
gene_19604	tig00000940_386:47303-48252	+	39867	99416	No	No
gene_15790	tig00000949_390:10746-11431	+	1859	237345	No	No
gene_15795	tig00000949_390:248776-249515	+	237345	11658	No	No
gene_24045	tig00000955_393:22025-22404	+	6112	35277	No	No
gene_5064	tig00000957_395:21597-23699	+	835	165536	No	No
gene_5066	tig00000957_395:189235-191676	+	165536	931	No	No
gene_5067	tig00000957_395:192607-194293	+	931	2788	No	No
gene_5068	tig00000957_395:197081-198321	+	2788	1306	No	No
gene_5069	tig00000957_395:199627-201397	-	4135	1306	No	Yes
gene_5070	tig00000957_395:205532-207780	+	4135	22008	No	No
gene_5071	tig00000957_395:229788-234824	-	37396	22008	No	No
gene_5072	tig00000957_395:272220-275349	+	37396	10502	Yes	No
gene_5073	tig00000957_395:285851-287702	-	33266	10502	No	No
gene_5075	tig00000957_395:320968-324219	-	2943	33266	No	No
gene_5076	tig00000957_395:327162-327815	-	15814	2943	No	Yes
gene_5077	tig00000957_395:343629-344135	-	24922	15814	No	No
gene_5078	tig00000957_395:369057-371004	+	24922	20795	No	No
gene_5079	tig00000957_395:391799-394229	+	20795	2502	No	No
gene_5080	tig00000957_395:396731-399454	+	2502	899	No	No
gene_5081	tig00000957_395:400353-400918	-	20096	899	No	No
gene_5082	tig00000957_395:421014-421331	+	20096	4056	No	No
gene_5083	tig00000957_395:425387-427195	-	23207	4056	No	No
gene_5084	tig00000957_395:450402-450936	-	23774	23207	No	No
gene_5085	tig00000957_395:474710-475133	-	172	23774	No	No
gene_5086	tig00000957_395:475305-476750	+	172	28	No	No
gene_5087	tig00000957_395:476778-479145	-	4784	28	No	No
gene_11130	tig00000958_396:209650-209904	+	47327	92	No	No
gene_24696	tig00000974_398:198842-199695	+	21701	46031	No	No
gene_2	tig00000976_399:140917-142715	-	29049	128434	No	No
gene_3	tig00000976_399:171764-174871	+	29049	958	Yes	No
gene_4	tig00000976_399:175829-176543	-	19053	958	No	No
gene_5	tig00000976_399:195596-197051	-	167	19053	Yes	No
gene_6	tig00000976_399:197218-202228	+	167	227	Yes	No
gene_7	tig00000976_399:202455-204314	-	72295	227	No	No
gene_8	tig00000976_399:276609-280413	+	72295	25487	No	No
gene_9	tig00000976_399:305900-306411	+	25487	4492	No	No
gene_10	tig00000976_399:310903-312888	-	6390	4492	No	No
gene_11	tig00000976_399:319278-319937	-	70694	6390	No	No
gene_13	tig00000976_399:390631-392625	+	70694	41187	No	No
gene_14	tig00000976_399:433812-436105	-	9642	41187	No	No
gene_15	tig00000976_399:445747-447896	-	14537	9642	No	No
gene_16	tig00000976_399:462433-463446	-	11487	14537	No	No
gene_17	tig00000976_399:474933-475353	+	11487	26176	No	No
gene_18	tig00000976_399:501529-503860	-	121348	26176	No	No
gene_19	tig00000976_399:625208-629602	+	121348	64954	No	No
gene_20	tig00000976_399:694556-697519	-	26957	64954	No	No
gene_21	tig00000976_399:724476-725607	-	51758	26957	No	No
gene_22	tig00000976_399:777365-778100	-	48	51758	No	No
gene_23	tig00000976_399:778148-779288	+	48	54264	No	No
gene_24	tig00000976_399:833552-835987	+	54264	60556	No	No
gene_26	tig00000976_399:896543-896948	+	60556	2729	No	Yes
gene_27	tig00000976_399:899677-900317	-	36382	2729	No	No
gene_28	tig00000976_399:936699-938490	+	36382	17595	No	No
gene_29	tig00000976_399:956085-956249	+	17595	62592	No	No
gene_30	tig00000976_399:1018841-1022255	+	62592	21684	No	No
gene_31	tig00000976_399:1043939-1044368	+	21684	5113	No	No
gene_32	tig00000976_399:1049481-1049809	+	5113	23606	No	No
gene_33	tig00000976_399:1073415-1073774	-	1196	23606	No	No
gene_34	tig00000976_399:1074970-1075625	+	1196	64859	No	Yes
gene_37	tig00000976_399:1140484-1144196	+	64859	70146	No	No
gene_38	tig00000976_399:1214342-1215126	+	70146	70653	No	No
gene_39	tig00000976_399:1285779-1286749	+	70653	1273	No	No
gene_40	tig00000976_399:1288022-1288573	+	1273	232	No	No
gene_41	tig00000976_399:1288805-1289912	+	232	66536	No	No
gene_42	tig00000976_399:1356448-1357842	+	66536	11682	Yes	No
gene_43	tig00000976_399:1357842-1358244	-	11280	67930	No	No
gene_44	tig00000976_399:1369524-1371151	+	11280	697	No	No
gene_46	tig00000976_399:1371848-1376075	+	697	115959	No	No
gene_47	tig00000976_399:1492034-1493480	+	115959	2086	No	No
gene_48	tig00000976_399:1495566-1495990	-	19750	2086	No	No
gene_49	tig00000976_399:1515740-1518357	+	19750	56037	No	No
gene_51	tig00000976_399:1574394-1577401	+	56037	8110	Yes	No
gene_52	tig00000976_399:1585511-1595447	-	38452	8110	Yes	No
gene_53	tig00000976_399:1633899-1638257	+	38452	3677	Yes	No
gene_54	tig00000976_399:1641934-1643244	+	3677	878	No	No
gene_55	tig00000976_399:1644122-1646019	+	878	38894	No	No
gene_56	tig00000976_399:1684913-1685116	+	38894	9909	No	No
gene_57	tig00000976_399:1695025-1697363	+	9909	30785	No	No
gene_58	tig00000976_399:1728148-1731462	+	30785	134637	No	No
gene_59	tig00000976_399:1866099-1866953	-	2348	134637	No	No
gene_60	tig00000976_399:1869301-1871748	-	75039	2348	No	No
gene_61	tig00000976_399:1946787-1948284	-	15736	75039	No	No
gene_62	tig00000976_399:1964020-1965435	+	15736	64637	No	No
gene_63	tig00000976_399:2030072-2032623	-	31860	64637	No	No
gene_64	tig00000976_399:2064483-2067820	-	14	31860	Yes	No
gene_65	tig00000976_399:2067834-2068191	+	14	13	No	Yes
gene_66	tig00000976_399:2068204-2068477	-	54262	13	No	No
gene_67	tig00000976_399:2122739-2123535	-	60	54262	No	No
gene_68	tig00000976_399:2123595-2124695	-	22490	60	No	Yes
gene_70	tig00000976_399:2147185-2148873	+	22490	31721	No	No
gene_71	tig00000976_399:2180594-2180773	+	31721	6679	No	No
gene_72	tig00000976_399:2187452-2187751	-	238	6679	No	No
gene_73	tig00000976_399:2187989-2188549	-	10239	238	No	No
gene_74	tig00000976_399:2198788-2206716	+	10239	66	Yes	No
gene_75	tig00000976_399:2206782-2207924	-	367	66	No	No
gene_76	tig00000976_399:2208291-2209262	+	367	431	No	No
gene_77	tig00000976_399:2209693-2212513	-	194	431	Yes	No
gene_78	tig00000976_399:2212707-2213594	+	194	859	Yes	No
gene_79	tig00000976_399:2214453-2218930	-	2547	859	Yes	No
gene_80	tig00000976_399:2221477-2223391	-	59223	2547	No	No
gene_81	tig00000976_399:2282614-2284105	-	48425	59223	Yes	No
gene_82	tig00000976_399:2332530-2332808	-	31366	48425	No	No
gene_84	tig00000976_399:2364174-2366688	+	31366	18813	No	No
gene_85	tig00000976_399:2385501-2387504	+	18813	126	No	No
gene_86	tig00000976_399:2387630-2390701	+	126	4594	No	No
gene_87	tig00000976_399:2395295-2398131	-	26007	4594	No	No
gene_89	tig00000976_399:2424138-2425628	-	37159	26007	No	No
gene_90	tig00000976_399:2462787-2464288	-	57057	37159	No	No
gene_15278	tig00000978_401:117799-119449	+	85078	73800	Yes	No
gene_15279	tig00000978_401:193249-198823	+	73800	89851	Yes	No
gene_15281	tig00000978_401:288674-291496	+	89851	190	Yes	No
gene_15282	tig00000978_401:291686-294050	-	101200	190	No	No
gene_15283	tig00000978_401:395250-396864	+	101200	20184	No	No
gene_12261	tig00000981_404:193216-193824	+	119968	3736	No	No
gene_12262	tig00000981_404:197560-197940	+	3736	11391	No	No
gene_12264	tig00000981_404:209331-210068	+	11391	11871	No	No
gene_12265	tig00000981_404:221939-223154	-	124853	11871	No	No
gene_12269	tig00000981_404:348007-349817	+	124853	30699	No	No
gene_15206	tig00000992_409:11759-12765	+	2152	313	No	No
gene_15207	tig00000992_409:13078-14857	-	757	313	No	No
gene_15208	tig00000992_409:15614-16993	-	61337	757	No	No
gene_15209	tig00000992_409:78330-81147	-	7315	61337	Yes	No
gene_15210	tig00000992_409:88462-89968	+	7315	36066	No	No
gene_15211	tig00000992_409:126034-131107	+	36066	563	No	No
gene_20664	tig00001003_414:93985-94155	-	84586	93605	No	No
gene_20665	tig00001003_414:178741-179277	+	84586	60392	No	No
gene_20666	tig00001003_414:239669-242261	+	60392	658	No	No
gene_19914	tig00001007_415:46072-46362	-	26415	9482	No	No
gene_19915	tig00001007_415:72777-73789	+	26415	2616	No	No
gene_19916	tig00001007_415:76405-79338	+	2616	1153	No	No
gene_6267	tig00001008_416:54132-56084	-	2589	121	No	No
gene_6268	tig00001008_416:58673-59767	+	2589	4536	No	No
gene_6269	tig00001008_416:64303-64518	+	4536	1551	No	No
gene_6270	tig00001008_416:66069-67713	-	38059	1551	No	No
gene_6271	tig00001008_416:105772-108276	-	17785	38059	No	No
gene_6272	tig00001008_416:126061-128224	-	64667	17785	No	No
gene_6273	tig00001008_416:192891-194553	-	3972	64667	No	No
gene_6274	tig00001008_416:198525-200490	+	3972	4852	No	No
gene_6275	tig00001008_416:205342-207009	+	4852	17017	No	No
gene_6276	tig00001008_416:224026-224937	-	32991	17017	No	No
gene_6277	tig00001008_416:257928-258717	-	15186	32991	No	No
gene_6278	tig00001008_416:273903-274197	-	59950	15186	No	No
gene_6279	tig00001008_416:334147-335657	+	59950	47385	No	No
gene_6280	tig00001008_416:383042-385116	-	58892	47385	No	No
gene_6281	tig00001008_416:444008-446167	-	5259	58892	No	No
gene_6282	tig00001008_416:451426-454057	-	19788	5259	No	No
gene_6283	tig00001008_416:473845-475321	-	86852	19788	No	No
gene_6284	tig00001008_416:562173-564689	-	18262	86852	No	No
gene_6285	tig00001008_416:582951-585399	+	18262	667	No	No
gene_6286	tig00001008_416:586066-587731	+	667	50078	No	No
gene_6287	tig00001008_416:637809-639981	+	50078	30380	No	No
gene_11114	tig00001017_419:158960-160424	+	124270	2134	No	No
gene_22094	tig00001029_425:10388-11367	+	5472	89675	No	No
gene_17315	tig00001040_428:28114-29186	-	55736	4023	No	No
gene_17316	tig00001040_428:84922-86609	+	55736	3138	No	No
gene_17317	tig00001040_428:89747-90078	-	55	3138	No	No
gene_17318	tig00001040_428:90133-90930	-	1514	55	No	No
gene_17319	tig00001040_428:92444-94890	-	21229	1514	No	No
gene_5514	tig00001049_430:206707-210610	+	46183	33411	No	No
gene_5515	tig00001049_430:244021-246092	-	623	33411	No	No
gene_5516	tig00001049_430:246715-249163	-	394	623	No	No
gene_5517	tig00001049_430:249557-251023	-	171	394	No	No
gene_5518	tig00001049_430:251194-252462	+	171	1407	No	No
gene_5519	tig00001049_430:253869-255361	+	1407	5270	No	No
gene_5520	tig00001049_430:260631-261040	-	20743	5270	No	No
gene_5521	tig00001049_430:281783-282450	+	20743	2093	Yes	No
gene_5522	tig00001049_430:284543-286174	+	2093	31982	No	No
gene_5523	tig00001049_430:318156-321121	+	31982	20480	No	No
gene_5524	tig00001049_430:341601-341891	+	20480	7984	No	No
gene_5525	tig00001049_430:349875-350216	-	14873	7984	No	No
gene_5526	tig00001049_430:365089-366281	-	1614	14873	Yes	No
gene_5527	tig00001049_430:367895-369211	+	1614	830	No	No
gene_5528	tig00001049_430:370041-371450	-	37511	830	No	No
gene_5529	tig00001049_430:408961-412013	+	37511	86646	No	No
gene_5530	tig00001049_430:498659-498964	-	31444	86646	No	No
gene_5531	tig00001049_430:530408-533044	-	482	31444	No	No
gene_5532	tig00001049_430:533526-534541	+	482	15113	Yes	No
gene_5533	tig00001049_430:549654-551462	-	54807	15113	No	No
gene_5534	tig00001049_430:606269-608118	+	54807	581	No	No
gene_5535	tig00001049_430:608699-612319	-	1503	581	No	No
gene_5536	tig00001049_430:613822-616377	-	165520	1503	No	No
gene_5537	tig00001049_430:781897-782968	-	12746	165520	No	No
gene_26034	tig00001053_431:124565-125184	-	125000	203	No	No
gene_7468	tig00001066_438:26912-27657	+	5732	36927	Yes	No
gene_7469	tig00001066_438:64584-71510	+	36927	47387	No	No
gene_7470	tig00001066_438:118897-119814	+	47387	780	No	No
gene_7471	tig00001066_438:120594-122069	-	13565	780	Yes	No
gene_7472	tig00001066_438:135634-137273	-	8585	13565	No	No
gene_7473	tig00001066_438:145858-149179	-	77898	8585	No	No
gene_7474	tig00001066_438:227077-227543	-	2954	77898	No	No
gene_7475	tig00001066_438:230497-231151	+	2954	5945	No	Yes
gene_7476	tig00001066_438:237096-237716	-	4648	5945	No	No
gene_7477	tig00001066_438:242364-244362	+	4648	2107	No	No
gene_7478	tig00001066_438:246469-247314	-	95744	2107	No	No
gene_7479	tig00001066_438:343058-345715	-	50247	95744	No	No
gene_7480	tig00001066_438:395962-397801	+	50247	1114	No	No
gene_7481	tig00001066_438:398915-399195	+	1114	100438	No	No
gene_7482	tig00001066_438:499633-501837	+	100438	6662	No	No
gene_7483	tig00001066_438:508499-511102	-	985	6662	Yes	No
gene_7484	tig00001066_438:512087-517138	+	985	28766	Yes	No
gene_7485	tig00001066_438:545904-546843	+	28766	3143	No	No
gene_7486	tig00001066_438:549986-550807	+	3143	1930	No	No
gene_11964	tig00001076_443:41336-41570	-	151006	24710	No	No
gene_12910	tig00001086_446:27109-28765	+	582	31835	No	No
gene_12911	tig00001086_446:60600-60860	+	31835	62126	No	No
gene_12912	tig00001086_446:122986-127082	-	9594	62126	No	No
gene_12913	tig00001086_446:136676-137520	-	12209	9594	No	No
gene_12914	tig00001086_446:149729-149929	-	26515	12209	No	No
gene_12915	tig00001086_446:176444-177780	+	26515	788	No	No
gene_12916	tig00001086_446:178568-178987	-	17224	788	No	No
gene_12917	tig00001086_446:196211-197625	+	17224	114284	No	No
gene_12918	tig00001086_446:311909-312127	+	114284	12741	No	No
gene_1358	tig00001087_447:66005-66445	-	938	2460	No	No
gene_1359	tig00001087_447:67383-67788	-	137453	938	No	Yes
gene_1360	tig00001087_447:205241-207828	-	694	137453	No	No
gene_1361	tig00001087_447:208522-208798	+	694	98953	No	No
gene_1362	tig00001087_447:208699-209442	+	871	98309	No	No
gene_1363	tig00001087_447:307751-309997	+	98309	1291	No	Yes
gene_1364	tig00001087_447:311288-313437	-	10861	1291	No	No
gene_1365	tig00001087_447:324298-325223	-	39697	10861	No	No
gene_1366	tig00001087_447:364920-365992	+	39697	240	No	No
gene_1367	tig00001087_447:366232-367085	-	927	240	Yes	No
gene_1368	tig00001087_447:368012-369671	+	927	176947	Yes	No
gene_1369	tig00001087_447:546618-547734	-	7010	176947	No	No
gene_1370	tig00001087_447:554744-556350	+	7010	808	No	No
gene_1371	tig00001087_447:557158-557510	-	103105	808	No	No
gene_1372	tig00001087_447:660615-661439	+	103105	537	No	No
gene_1373	tig00001087_447:661976-665071	+	537	236	No	No
gene_1374	tig00001087_447:665307-667084	-	52158	236	Yes	No
gene_1375	tig00001087_447:719242-721342	+	52158	31338	Yes	No
gene_1376	tig00001087_447:752680-753953	+	31338	429	No	No
gene_1377	tig00001087_447:754382-755693	+	429	21361	No	No
gene_1378	tig00001087_447:777054-779415	+	21361	45555	No	Yes
gene_1379	tig00001087_447:824970-826087	-	25027	45555	Yes	No
gene_1380	tig00001087_447:851114-857270	-	33598	25027	No	No
gene_1381	tig00001087_447:890868-893388	+	33598	126413	Yes	No
gene_1382	tig00001087_447:1019801-1022346	+	126413	706	No	No
gene_1383	tig00001087_447:1023052-1024886	-	3	706	No	No
gene_1384	tig00001087_447:1024889-1026048	+	3	9247	No	No
gene_1385	tig00001087_447:1035295-1035808	-	48152	9247	No	No
gene_1386	tig00001087_447:1083960-1087826	+	48152	56263	Yes	No
gene_1387	tig00001087_447:1144089-1146600	+	56263	499	No	No
gene_1388	tig00001087_447:1147099-1147825	-	1806	499	No	No
gene_1389	tig00001087_447:1149631-1151470	-	17408	1806	Yes	No
gene_1390	tig00001087_447:1168878-1170178	-	80640	17408	No	No
gene_1391	tig00001087_447:1250818-1251145	+	80640	48673	No	No
gene_1392	tig00001087_447:1299818-1303172	+	48673	37222	Yes	No
gene_1393	tig00001087_447:1340394-1342050	+	37222	20653	No	No
gene_1394	tig00001087_447:1362703-1362978	+	20653	79420	No	No
gene_1395	tig00001087_447:1442398-1443821	+	79420	2671	Yes	No
gene_1396	tig00001087_447:1446492-1449119	-	56	2671	Yes	No
gene_1397	tig00001087_447:1449175-1450404	+	56	17810	Yes	No
gene_1398	tig00001087_447:1468214-1469106	+	17810	8993	No	No
gene_1399	tig00001087_447:1478099-1479609	-	22225	8993	No	No
gene_1400	tig00001087_447:1501834-1502976	+	22225	44376	No	Yes
gene_1401	tig00001087_447:1547352-1549199	+	44376	48078	No	No
gene_1402	tig00001087_447:1597277-1598267	-	54740	48078	No	No
gene_1403	tig00001087_447:1598182-1600804	-	52203	48983	No	No
gene_1404	tig00001087_447:1653007-1654088	+	52203	21661	No	No
gene_1405	tig00001087_447:1675749-1676261	+	21661	1411	No	No
gene_1406	tig00001087_447:1677672-1678229	+	1411	19686	No	No
gene_1407	tig00001087_447:1697915-1699772	-	170	19686	Yes	No
gene_1023	tig00001092_450:90053-92213	-	17289	14749	No	No
gene_1024	tig00001092_450:109502-110542	+	17289	25920	No	No
gene_1025	tig00001092_450:136462-138791	+	25920	85022	No	No
gene_1026	tig00001092_450:223813-226183	+	85022	64100	No	No
gene_1027	tig00001092_450:290283-292194	-	157909	64100	No	No
gene_1028	tig00001092_450:450103-451991	-	16149	157909	No	No
gene_1029	tig00001092_450:468140-470374	+	16149	29643	No	No
gene_1030	tig00001092_450:500017-500618	+	29643	3054	No	No
gene_1031	tig00001092_450:503672-504247	+	3054	13554	No	No
gene_1032	tig00001092_450:517801-520119	+	13554	20511	No	No
gene_1033	tig00001092_450:540630-543353	+	20511	42962	No	No
gene_1034	tig00001092_450:586315-587717	-	42010	42962	No	No
gene_1035	tig00001092_450:629727-632841	+	42010	67223	No	No
gene_1036	tig00001092_450:700064-701111	-	62455	67223	No	No
gene_1037	tig00001092_450:763566-764259	-	5720	62455	No	No
gene_1039	tig00001092_450:769979-771229	+	5720	44732	No	No
gene_1040	tig00001092_450:815961-817794	-	51905	44732	No	No
gene_1041	tig00001092_450:869699-870659	-	1979	51905	No	No
gene_1042	tig00001092_450:872638-874566	-	17723	1979	No	Yes
gene_1043	tig00001092_450:892289-895562	-	26008	17723	No	No
gene_1044	tig00001092_450:895248-897295	+	20682	24275	No	No
gene_1045	tig00001092_450:921570-926210	+	24275	59751	No	No
gene_1046	tig00001092_450:985961-987789	+	59751	56685	No	Yes
gene_1047	tig00001092_450:1044474-1046076	-	69745	56685	No	No
gene_1048	tig00001092_450:1115821-1117533	+	69745	27226	No	No
gene_1049	tig00001092_450:1144759-1146225	-	1628	27226	Yes	No
gene_1050	tig00001092_450:1147853-1150666	+	1628	58970	No	No
gene_1051	tig00001092_450:1209636-1210124	-	18110	58970	No	No
gene_1052	tig00001092_450:1228234-1230956	+	18110	8448	No	No
gene_1053	tig00001092_450:1239404-1240576	-	111040	8448	No	No
gene_1054	tig00001092_450:1240547-1242208	-	109408	9591	No	No
gene_1055	tig00001092_450:1351616-1354735	+	109408	54956	No	No
gene_1056	tig00001092_450:1409691-1411202	-	3441	54956	No	No
gene_1057	tig00001092_450:1414643-1419389	-	21797	3441	No	No
gene_1058	tig00001092_450:1441186-1441491	-	777	21797	No	No
gene_1059	tig00001092_450:1442268-1443680	-	15097	777	No	No
gene_1060	tig00001092_450:1458777-1459118	-	26820	15097	No	Yes
gene_1061	tig00001092_450:1485938-1486123	+	26820	3183	No	No
gene_1062	tig00001092_450:1489306-1489737	-	128301	3183	No	No
gene_1063	tig00001092_450:1618038-1619018	+	128301	28992	No	No
gene_1064	tig00001092_450:1648010-1649395	+	28992	53646	No	No
gene_1065	tig00001092_450:1703041-1704741	-	5399	53646	No	Yes
gene_1066	tig00001092_450:1710140-1712638	-	59583	5399	No	No
gene_1067	tig00001092_450:1772221-1773984	-	6692	59583	No	No
gene_1068	tig00001092_450:1780676-1781215	-	2567	6692	No	No
gene_1069	tig00001092_450:1783782-1784027	-	18357	2567	No	No
gene_1070	tig00001092_450:1802384-1806190	+	18357	195	No	No
gene_1071	tig00001092_450:1806385-1806811	+	195	19862	No	Yes
gene_1072	tig00001092_450:1826673-1826993	-	99990	19862	No	Yes
gene_1073	tig00001092_450:1926983-1928166	+	99990	1229	No	No
gene_1074	tig00001092_450:1929395-1930794	+	1229	136	No	No
gene_1075	tig00001092_450:1930930-1931514	-	11456	136	No	No
gene_1076	tig00001092_450:1942970-1944336	+	11456	88071	No	No
gene_1077	tig00001092_450:2032407-2034264	+	88071	3233	No	No
gene_1078	tig00001092_450:2037497-2038669	+	3233	30611	No	Yes
gene_1079	tig00001092_450:2069280-2069694	+	30611	159431	No	No
gene_1080	tig00001092_450:2229125-2231679	-	16580	159431	Yes	No
gene_9964	tig00001111_456:131412-131905	+	5788	26036	No	No
gene_9965	tig00001111_456:157941-160956	-	1468	26036	Yes	No
gene_9966	tig00001111_456:162424-165341	+	1468	997	No	No
gene_9967	tig00001111_456:166338-167355	-	71140	997	Yes	No
gene_9968	tig00001111_456:238495-240381	-	140	71140	No	No
gene_9969	tig00001111_456:240521-243247	+	140	28802	No	No
gene_9970	tig00001111_456:272049-273717	+	28802	173614	Yes	No
gene_9971	tig00001111_456:447331-449838	+	173614	8274	No	No
gene_9972	tig00001111_456:458112-459885	-	6643	8274	Yes	No
gene_9973	tig00001111_456:466528-466710	-	5	6643	No	No
gene_9974	tig00001111_456:466715-467122	-	26635	5	No	No
gene_9975	tig00001111_456:493757-494305	-	259	26635	No	No
gene_9976	tig00001111_456:494564-495258	+	259	57270	No	No
gene_15065	tig00001117_460:28894-32098	+	7991	8181	No	No
gene_8836	tig00001142_471:43262-46327	+	35794	4115	No	No
gene_8837	tig00001142_471:50442-52154	-	7307	4115	No	No
gene_8838	tig00001142_471:59461-61639	+	7307	22292	No	No
gene_8839	tig00001142_471:83931-84296	-	68042	22292	No	No
gene_8840	tig00001142_471:152338-154729	-	83729	68042	Yes	No
gene_8841	tig00001142_471:238458-239410	+	83729	43457	No	No
gene_8842	tig00001142_471:282867-283728	-	6336	43457	No	No
gene_8844	tig00001142_471:290064-292343	+	6336	100784	No	No
gene_8845	tig00001142_471:393127-393438	-	17612	100784	No	No
gene_8846	tig00001142_471:411050-412870	+	17612	65308	No	No
gene_8847	tig00001142_471:478178-478450	+	65308	9010	No	No
gene_8848	tig00001142_471:487460-488192	+	9010	11348	No	No
gene_8849	tig00001142_471:499540-500983	+	11348	97396	No	No
gene_22590	tig00001198_494:115046-115579	+	41817	286	No	No
gene_8904	tig00001199_495:46074-46364	-	44715	29558	No	No
gene_8905	tig00001199_495:91079-92521	-	26422	44715	No	No
gene_8906	tig00001199_495:118943-121158	-	26006	26422	No	No
gene_8907	tig00001199_495:147164-147334	+	26006	23734	No	No
gene_8908	tig00001199_495:171068-172312	-	8103	23734	No	No
gene_8909	tig00001199_495:180415-181589	+	8103	20407	No	No
gene_8910	tig00001199_495:201996-203426	+	20407	6198	No	No
gene_8911	tig00001199_495:209624-210803	-	75480	6198	No	No
gene_8912	tig00001199_495:286283-287415	-	513	75480	Yes	No
gene_8913	tig00001199_495:287928-289545	+	513	1334	Yes	No
gene_8914	tig00001199_495:290879-292132	-	55742	1334	No	No
gene_8915	tig00001199_495:347874-350144	+	55742	1	No	No
gene_8917	tig00001199_495:378638-379196	-	41644	26357	No	No
gene_8918	tig00001199_495:420840-423595	+	41644	16309	No	No
gene_25374	tig00001202_498:60310-60513	+	254	293	No	Yes
gene_14794	tig00001230_505:45981-48003	+	925	148464	No	No
gene_14795	tig00001230_505:196467-198764	+	148464	102348	No	No
gene_14796	tig00001230_505:301112-301330	+	102348	2735	No	No
gene_14797	tig00001230_505:304065-304507	-	941	2735	No	No
gene_14798	tig00001230_505:305448-305850	-	29616	941	No	Yes
gene_14799	tig00001230_505:335466-335997	-	3974	29616	No	No
gene_14800	tig00001230_505:339971-344611	-	69873	3974	No	No
gene_4404	tig00001241_508:171090-172020	+	69675	28100	No	No
gene_4405	tig00001241_508:200120-202208	+	28100	2801	No	No
gene_4406	tig00001241_508:205009-206925	+	2801	54086	No	No
gene_4407	tig00001241_508:261011-263825	+	54086	268	No	No
gene_4408	tig00001241_508:264093-266711	-	51062	268	Yes	No
gene_4409	tig00001241_508:317773-318962	-	1866	51062	No	No
gene_4410	tig00001241_508:320828-321238	-	3195	1866	No	No
gene_4411	tig00001241_508:324433-326715	+	3195	3487	No	No
gene_4412	tig00001241_508:330202-331611	+	3487	21142	No	No
gene_4413	tig00001241_508:352753-357365	+	21142	1737	No	No
gene_4414	tig00001241_508:359102-366485	-	7740	1737	Yes	No
gene_4415	tig00001241_508:374225-374536	-	42913	7740	No	No
gene_4416	tig00001241_508:417449-417694	-	93370	42913	No	No
gene_4417	tig00001241_508:511064-512366	+	93370	48543	No	No
gene_4418	tig00001241_508:560909-564380	+	48543	828	No	No
gene_4419	tig00001241_508:565208-569130	+	828	1197	No	No
gene_4420	tig00001241_508:570327-573537	-	31315	1197	No	No
gene_4421	tig00001241_508:604852-606545	-	176	31315	Yes	No
gene_4422	tig00001241_508:606721-610603	+	176	88300	Yes	No
gene_4423	tig00001241_508:698903-699149	+	88300	84776	No	Yes
gene_4424	tig00001241_508:783925-785561	+	84776	997	No	No
gene_4425	tig00001241_508:786558-788812	-	153546	997	Yes	No
gene_4427	tig00001241_508:942358-942937	-	853	153546	Yes	No
gene_4428	tig00001241_508:943790-948703	+	853	46403	Yes	No
gene_4429	tig00001241_508:995106-996589	-	601	46403	No	No
gene_4430	tig00001241_508:997190-998196	-	1598	601	No	No
gene_4431	tig00001241_508:999794-1000345	-	1550	1598	No	No
gene_10099	tig00001243_510:39533-39787	+	21770	91	No	No
gene_10100	tig00001243_510:39878-40099	+	91	31933	No	No
gene_10101	tig00001243_510:72032-73145	-	13110	31933	No	No
gene_10102	tig00001243_510:86255-88062	+	13110	22545	No	No
gene_10103	tig00001243_510:110607-113797	+	22545	2922	No	No
gene_10104	tig00001243_510:116719-119199	+	2922	3957	No	No
gene_10105	tig00001243_510:123156-123655	-	41990	3957	No	No
gene_10106	tig00001243_510:165645-167920	-	38033	41990	No	No
gene_10107	tig00001243_510:205953-206273	+	38033	11996	No	Yes
gene_10108	tig00001243_510:218269-219397	+	11996	1393	No	No
gene_10109	tig00001243_510:220790-223673	+	1393	23107	No	No
gene_10110	tig00001243_510:246780-247394	+	23107	170	No	Yes
gene_24027	tig00001261_519:28340-28873	-	403	4052	No	No
gene_10009	tig00001284_528:58305-60070	-	48991	33926	No	No
gene_10010	tig00001284_528:109061-110061	+	48991	5161	No	No
gene_10011	tig00001284_528:115222-116575	-	2369	5161	No	No
gene_10012	tig00001284_528:118944-120117	+	2369	66122	No	No
gene_10013	tig00001284_528:186239-187489	-	1313	66122	No	No
gene_10014	tig00001284_528:188802-190410	-	38391	1313	No	No
gene_10015	tig00001284_528:228801-229401	+	38391	29	No	Yes
gene_10016	tig00001284_528:229430-229972	+	29	10368	No	No
gene_10017	tig00001284_528:240340-244561	+	10368	16407	No	No
gene_10018	tig00001284_528:260968-267900	-	66122	16407	No	No
gene_10019	tig00001284_528:334022-337345	+	66122	19721	No	No
gene_10020	tig00001284_528:357066-357773	-	5345	19721	No	Yes
gene_10021	tig00001284_528:363118-366333	+	5345	16773	No	No
gene_9994	tig00001285_529:51407-53430	+	44051	24908	No	No
gene_9995	tig00001285_529:78338-82027	+	24908	34927	No	No
gene_9996	tig00001285_529:116954-119887	+	34927	39922	No	No
gene_9997	tig00001285_529:159809-161651	+	39922	3646	No	No
gene_9998	tig00001285_529:165297-165962	-	418	3646	No	No
gene_9999	tig00001285_529:166380-167408	-	44654	418	No	No
gene_10000	tig00001285_529:212062-212535	-	198020	44654	No	No
gene_10002	tig00001285_529:410555-411964	+	198020	102572	No	No
gene_10003	tig00001285_529:514536-516643	-	33085	102572	No	No
gene_10004	tig00001285_529:549728-552506	-	76884	33085	No	No
gene_10005	tig00001285_529:629390-630934	-	2363	76884	No	No
gene_10006	tig00001285_529:633297-633864	-	23879	2363	No	No
gene_10287	tig00001287_530:159588-161790	-	180785	36938	No	Yes
gene_10288	tig00001287_530:342575-344529	-	4376	180785	No	Yes
gene_9007	tig00001288_531:133856-136431	-	6886	855	No	No
gene_9008	tig00001288_531:143317-144740	+	6886	7657	No	No
gene_9009	tig00001288_531:152397-153823	+	7657	1222	No	No
gene_9010	tig00001288_531:155045-156847	-	12623	1222	No	No
gene_9011	tig00001288_531:169470-171365	-	31020	12623	No	No
gene_9012	tig00001288_531:202385-205214	-	36180	31020	Yes	No
gene_9013	tig00001288_531:241394-243970	+	36180	856	No	No
gene_9014	tig00001288_531:244826-245279	+	856	83391	No	No
gene_9015	tig00001288_531:328670-328999	+	83391	1174	No	No
gene_9016	tig00001288_531:330173-332001	-	16838	1174	No	No
gene_9017	tig00001288_531:348839-350225	+	16838	11109	No	No
gene_9018	tig00001288_531:361334-364403	-	131985	11109	No	No
gene_9020	tig00001288_531:496388-498046	+	131985	18750	No	No
gene_19924	tig00001289_532:26896-27394	+	24	9593	No	No
gene_9679	tig00001290_533:99051-100237	+	72788	68940	No	No
gene_9680	tig00001290_533:169177-169660	+	68940	3568	No	No
gene_9681	tig00001290_533:173228-173449	+	3568	2732	No	No
gene_9682	tig00001290_533:176181-176623	-	941	2732	No	No
gene_9683	tig00001290_533:177564-177966	-	67298	941	No	Yes
gene_9684	tig00001290_533:245264-247181	+	67298	1429	No	No
gene_9685	tig00001290_533:248610-250505	-	64464	1429	No	No
gene_9686	tig00001290_533:314969-316246	+	64464	18880	No	No
gene_9687	tig00001290_533:316101-316908	+	65596	18218	No	No
gene_9688	tig00001290_533:335126-336034	-	6516	18218	No	No
gene_9689	tig00001290_533:342550-344976	-	2969	6516	No	No
gene_9690	tig00001290_533:347945-348514	+	2969	889	No	No
gene_9691	tig00001290_533:349403-349657	+	889	10552	No	No
gene_23889	tig00001315_538:53851-54188	-	7422	38155	No	No
gene_16058	tig00001317_539:102664-103199	+	881	500	No	No
gene_9057	tig00001319_540:70476-71378	+	40400	14214	No	Yes
gene_9058	tig00001319_540:85592-86322	+	14214	2180	No	No
gene_9059	tig00001319_540:88502-90829	+	2180	1671	No	No
gene_9060	tig00001319_540:92500-92850	-	13341	1671	No	No
gene_9061	tig00001319_540:106191-106506	+	13341	20286	No	No
gene_9062	tig00001319_540:126792-131364	+	20286	3154	No	No
gene_9063	tig00001319_540:134518-139080	-	5274	3154	Yes	No
gene_9064	tig00001319_540:144354-145057	-	26042	5274	No	No
gene_9065	tig00001319_540:171099-171389	+	26042	16396	No	No
gene_9066	tig00001319_540:187785-190357	-	88144	16396	No	No
gene_9067	tig00001319_540:278501-279267	-	31695	88144	No	Yes
gene_9068	tig00001319_540:310962-313386	-	16708	31695	No	No
gene_9069	tig00001319_540:330094-330276	+	16708	2355	No	No
gene_9070	tig00001319_540:332631-334947	+	2355	4051	No	No
gene_9071	tig00001319_540:338998-340144	+	4051	167860	No	No
gene_4312	tig00001327_543:122988-123275	+	95438	1658	No	No
gene_4313	tig00001327_543:124933-125357	+	1658	92311	No	No
gene_4315	tig00001327_543:217668-218249	+	92311	16109	No	No
gene_4316	tig00001327_543:234358-235774	+	16109	4706	No	Yes
gene_4317	tig00001327_543:240480-242040	+	4706	99373	No	No
gene_4318	tig00001327_543:341413-342254	+	99373	1091	No	No
gene_4319	tig00001327_543:343345-350090	-	56427	1091	No	No
gene_4322	tig00001327_543:406517-409128	+	56427	77570	No	No
gene_4323	tig00001327_543:486698-489935	+	77570	29207	No	No
gene_4324	tig00001327_543:519142-520191	+	29207	9082	No	No
gene_4325	tig00001327_543:529273-530235	-	65232	9082	No	No
gene_4326	tig00001327_543:595467-596574	+	65232	61855	No	No
gene_19154	tig00001329_544:63649-64202	+	49261	76014	No	No
gene_10992	tig00001341_549:151985-152380	-	69611	28468	No	No
gene_10993	tig00001341_549:221991-222338	-	52	69611	No	No
gene_10994	tig00001341_549:222390-223829	+	52	45784	No	No
gene_10995	tig00001341_549:269613-270826	+	45784	1231	No	No
gene_10996	tig00001341_549:272057-273457	+	1231	136	No	No
gene_10997	tig00001341_549:273593-274177	-	14673	136	No	No
gene_10998	tig00001341_549:288850-289350	+	14673	12505	No	No
gene_10999	tig00001341_549:301855-303283	+	12505	217691	No	No
gene_11000	tig00001341_549:520974-522179	-	26938	217691	No	Yes
gene_11002	tig00001341_549:549117-550551	+	26938	57810	No	No
gene_4843	tig00001342_550:217171-218778	+	110537	21994	No	No
gene_4844	tig00001342_550:240772-241493	-	916	21994	No	No
gene_4845	tig00001342_550:242409-244972	-	45759	916	No	No
gene_4846	tig00001342_550:290731-293190	+	45759	98198	No	No
gene_4847	tig00001342_550:391388-392095	-	71033	98198	No	No
gene_4848	tig00001342_550:463128-463668	+	71033	3270	No	No
gene_4849	tig00001342_550:466938-469655	+	3270	484	Yes	No
gene_4850	tig00001342_550:470139-474587	+	484	1838	No	No
gene_4851	tig00001342_550:476425-477183	-	46510	1838	No	No
gene_4852	tig00001342_550:523693-527825	-	27889	46510	No	No
gene_4853	tig00001342_550:555714-558818	-	56663	27889	No	No
gene_4854	tig00001342_550:615481-616346	+	56663	15549	No	Yes
gene_4855	tig00001342_550:631895-634091	-	11174	15549	No	No
gene_4856	tig00001342_550:645265-646356	-	43537	11174	No	No
gene_4857	tig00001342_550:689893-691880	+	43537	49525	No	No
gene_4858	tig00001342_550:741405-741744	-	28678	49525	No	No
gene_4859	tig00001342_550:770422-772498	+	28678	42185	No	No
gene_4860	tig00001342_550:814683-816556	+	42185	42787	No	No
gene_4861	tig00001342_550:859343-860906	-	23355	42787	Yes	No
gene_4862	tig00001342_550:884261-885603	-	41150	23355	No	No
gene_4863	tig00001342_550:926753-928391	+	41150	281	No	No
gene_4864	tig00001342_550:928672-929189	+	281	217	No	Yes
gene_4865	tig00001342_550:929406-930926	+	217	16121	No	No
gene_4866	tig00001342_550:947047-949420	-	46254	16121	No	No
gene_4867	tig00001342_550:995674-997663	-	48508	46254	No	No
gene_13598	tig00001355_553:98798-99316	-	16103	29612	No	Yes
gene_13599	tig00001355_553:115419-116191	+	16103	202211	No	No
gene_13600	tig00001355_553:318402-320641	-	38825	202211	No	No
gene_13601	tig00001355_553:359466-359791	+	38825	1929	No	No
gene_13602	tig00001355_553:361720-363080	-	408	1929	No	No
gene_13603	tig00001355_553:363488-363963	+	408	100267	No	No
gene_13604	tig00001355_553:464230-464520	-	119704	100267	No	No
gene_13605	tig00001355_553:584224-585200	+	119704	24683	No	No
gene_11031	tig00001359_556:62922-63228	-	33134	6753	No	No
gene_11032	tig00001359_556:96362-98237	-	2593	33134	No	No
gene_11033	tig00001359_556:100830-101640	+	2593	530	No	No
gene_11034	tig00001359_556:102170-103812	+	530	12393	No	No
gene_11035	tig00001359_556:116205-118129	-	1179	12393	No	No
gene_11036	tig00001359_556:119308-120577	+	1179	38259	No	No
gene_11038	tig00001359_556:158836-160275	-	22579	38259	No	No
gene_11039	tig00001359_556:182854-184060	-	44933	22579	No	No
gene_12069	tig00001411_577:109172-110082	+	63043	411	No	No
gene_12070	tig00001411_577:110493-110996	-	33889	411	No	Yes
gene_12072	tig00001411_577:144885-145173	+	33889	18	No	No
gene_12073	tig00001411_577:145191-147249	+	18	37332	No	No
gene_12074	tig00001411_577:184581-187630	+	37332	18630	No	No
gene_12075	tig00001411_577:206260-207235	+	18630	73605	No	No
gene_12077	tig00001411_577:280840-281737	+	73605	953	No	No
gene_12078	tig00001411_577:282690-282881	+	953	12143	No	No
gene_6767	tig00001412_578:67385-67979	-	4018	10812	No	No
gene_6768	tig00001412_578:71997-74308	+	4018	89159	No	No
gene_6769	tig00001412_578:163467-164199	+	89159	3955	No	Yes
gene_6770	tig00001412_578:168154-168489	-	26384	3955	No	No
gene_6771	tig00001412_578:194873-196881	+	26384	23344	No	No
gene_6772	tig00001412_578:220225-221532	-	188504	23344	No	No
gene_6773	tig00001412_578:410036-412368	+	188504	32339	Yes	No
gene_6774	tig00001412_578:444707-445878	-	95390	32339	No	No
gene_6775	tig00001412_578:541268-543252	-	111398	95390	No	No
gene_6776	tig00001412_578:654650-657331	-	42211	111398	No	No
gene_6777	tig00001412_578:699542-701217	-	19295	42211	Yes	No
gene_6778	tig00001412_578:720512-721018	+	19295	7239	No	No
gene_6779	tig00001412_578:728257-731266	-	4547	7239	Yes	No
gene_6780	tig00001412_578:735813-736233	-	30134	4547	No	Yes
gene_6781	tig00001412_578:766367-766573	+	30134	47288	No	No
gene_6782	tig00001412_578:813861-814879	-	3476	47288	No	No
gene_6783	tig00001412_578:818355-819549	+	3476	513	No	No
gene_6784	tig00001412_578:820062-820529	-	222	513	No	No
gene_6785	tig00001412_578:820751-821119	-	9800	222	No	No
gene_6786	tig00001412_578:830919-833528	+	9800	27940	No	No
gene_23802	tig00001435_586:156659-156904	+	37202	88127	No	No
gene_8163	tig00001436_587:75840-77607	-	299	4799	Yes	No
gene_8164	tig00001436_587:77906-79018	+	299	43128	Yes	No
gene_8165	tig00001436_587:122146-124219	+	43128	11284	No	No
gene_8166	tig00001436_587:135503-137626	-	15035	11284	Yes	No
gene_8167	tig00001436_587:152661-153673	+	15035	621	No	No
gene_8168	tig00001436_587:154294-156002	+	621	46900	No	No
gene_8169	tig00001436_587:202902-203158	-	32968	46900	No	No
gene_8170	tig00001436_587:236126-236353	-	13481	32968	No	No
gene_8171	tig00001436_587:249834-252451	-	23723	13481	Yes	No
gene_8172	tig00001436_587:276174-276501	-	29099	23723	No	No
gene_8173	tig00001436_587:305600-306186	-	3196	29099	No	No
gene_8174	tig00001436_587:309382-310153	+	3196	12239	No	No
gene_8176	tig00001436_587:322392-322775	+	12239	118	No	No
gene_8177	tig00001436_587:322893-323712	+	118	2825	No	No
gene_8178	tig00001436_587:323589-326392	+	814	145	No	No
gene_15344	tig00001444_591:16979-17233	-	132816	12501	No	No
gene_15346	tig00001444_591:150049-150552	+	132816	14927	No	Yes
gene_4436	tig00001461_595:48510-48869	+	11780	164	No	No
gene_4437	tig00001461_595:49033-50473	-	48300	164	No	No
gene_4438	tig00001461_595:98773-100754	+	48300	24285	No	No
gene_4439	tig00001461_595:125039-125191	-	3199	24285	No	No
gene_4443	tig00001461_595:128390-128675	-	59986	3199	No	No
gene_4453	tig00001461_595:188661-189401	+	59986	20153	No	No
gene_8353	tig00001481_605:64109-65434	-	7535	21361	No	No
gene_8354	tig00001481_605:72969-74528	+	7535	3126	Yes	No
[truncated: 10,532 more rows]

## Sheet: Supplementary Fig. 8c,d
Supplementary Fig 8c and d	source data for MT2006
Gene ID	Gene position	Strand	5' intergenic distance(bp)	3' intergenic distance(bp)	BUSCO	Effector
gene_2	scaffold_1:9812-10186	+	822	20437	No	No
gene_3	scaffold_1:30623-31516	+	20437	4375	No	No
gene_4	scaffold_1:35891-36956	+	4375	81684	No	No
gene_5	scaffold_1:118640-119451	+	81684	5824	No	No
gene_6	scaffold_1:125275-129683	+	5824	46385	No	No
gene_7	scaffold_1:176068-183278	-	33816	46385	Yes	No
gene_8	scaffold_1:217094-217500	-	162	33816	No	Yes
gene_9	scaffold_1:217662-224901	-	29445	162	Yes	No
gene_10	scaffold_1:254346-257100	-	404	29445	Yes	No
gene_11	scaffold_1:257504-258731	+	404	1790	No	No
gene_12	scaffold_1:260521-262161	+	1790	36259	Yes	No
gene_13	scaffold_1:298420-300402	-	65231	36259	No	No
gene_14	scaffold_1:365633-366738	-	10278	65231	No	No
gene_15	scaffold_1:377016-378270	+	10278	22914	No	No
gene_16	scaffold_1:401184-402737	+	22914	66801	No	No
gene_17	scaffold_1:469538-469846	-	56810	66801	No	No
gene_18	scaffold_1:526656-527436	+	56810	2762	No	Yes
gene_19	scaffold_1:530198-530692	+	2762	116400	No	No
gene_22	scaffold_1:647092-649159	-	108040	116400	No	No
gene_23	scaffold_1:757199-761822	-	858	108040	No	No
gene_24	scaffold_1:762680-764564	-	39834	858	No	No
gene_25	scaffold_1:804398-807056	-	5633	39834	Yes	No
gene_26	scaffold_1:812689-815663	+	5633	10724	No	No
gene_27	scaffold_1:826387-827966	+	10724	20064	Yes	No
gene_28	scaffold_1:848030-851382	-	16903	20064	No	No
gene_29	scaffold_1:868285-869670	-	628	16903	No	No
gene_30	scaffold_1:870298-871658	-	1044	628	No	No
gene_31	scaffold_1:872702-875066	-	13475	1044	No	No
gene_32	scaffold_1:888541-888831	-	35362	13475	No	No
gene_33	scaffold_1:924193-926019	+	35362	3130	No	No
gene_34	scaffold_1:929149-930667	+	3130	47042	No	No
gene_35	scaffold_1:977709-978773	-	13745	47042	No	No
gene_36	scaffold_1:992518-993186	-	539	13745	No	No
gene_37	scaffold_1:993725-994705	-	312	539	No	No
gene_38	scaffold_1:995017-995836	-	1479	312	No	No
gene_39	scaffold_1:997315-998455	-	8707	1479	No	No
gene_40	scaffold_1:1007162-1010195	-	1430	8707	No	No
gene_41	scaffold_1:1011625-1012494	-	34862	1430	No	No
gene_42	scaffold_1:1047356-1050634	-	28275	34862	Yes	No
gene_43	scaffold_1:1078909-1080551	+	28275	18567	No	No
gene_44	scaffold_1:1099118-1101591	-	79259	18567	No	No
gene_45	scaffold_1:1180850-1183388	+	79259	62162	No	No
gene_46	scaffold_1:1245550-1247429	+	62162	31086	No	No
gene_47	scaffold_1:1278515-1280894	+	31086	4561	No	No
gene_48	scaffold_1:1285455-1286341	+	4561	7597	No	No
gene_49	scaffold_1:1293938-1296525	-	62702	7597	No	No
gene_50	scaffold_1:1296391-1297787	-	61440	10050	No	No
gene_51	scaffold_1:1359227-1362643	-	1153	61440	No	No
gene_52	scaffold_1:1363796-1365694	+	1153	1157	No	Yes
gene_53	scaffold_1:1366851-1368548	+	1157	12911	No	Yes
gene_54	scaffold_1:1381459-1384852	+	12911	48338	No	No
gene_55	scaffold_1:1433190-1433560	-	34468	48338	No	No
gene_56	scaffold_1:1468028-1471105	+	34468	912	No	No
gene_57	scaffold_1:1472017-1473684	-	294	912	Yes	No
gene_58	scaffold_1:1473978-1479395	-	21563	294	No	No
gene_59	scaffold_1:1500958-1501181	+	21563	8977	No	No
gene_60	scaffold_1:1510158-1511766	-	646	8977	No	No
gene_61	scaffold_1:1512412-1516788	+	646	17890	No	No
gene_62	scaffold_1:1534678-1535952	-	972	17890	Yes	No
gene_63	scaffold_1:1536924-1537710	-	27246	972	No	No
gene_64	scaffold_1:1564956-1566571	-	1597	27246	No	No
gene_65	scaffold_1:1568168-1570010	+	1597	70998	No	No
gene_66	scaffold_1:1641008-1642871	+	70998	4952	Yes	No
gene_67	scaffold_1:1647823-1649382	-	47143	4952	No	No
gene_68	scaffold_1:1696525-1697328	+	47143	18883	No	No
gene_69	scaffold_1:1716211-1718232	+	18883	5711	No	No
gene_70	scaffold_1:1723943-1725973	-	21711	5711	No	No
gene_71	scaffold_1:1747684-1750049	+	21711	25309	No	No
gene_72	scaffold_1:1775358-1776872	-	29475	25309	No	Yes
gene_73	scaffold_1:1806347-1807219	+	29475	574	No	No
gene_74	scaffold_1:1807793-1808276	+	574	43661	No	No
gene_75	scaffold_1:1851937-1854332	+	43661	6899	No	No
gene_76	scaffold_1:1861231-1863228	+	6899	28800	No	No
gene_77	scaffold_1:1892028-1895857	-	5367	28800	No	No
gene_78	scaffold_1:1901224-1902524	+	5367	14569	No	No
gene_79	scaffold_1:1917093-1919223	-	14122	14569	Yes	No
gene_80	scaffold_1:1933345-1934506	-	19889	14122	No	No
gene_81	scaffold_1:1954395-1955020	-	180	19889	No	No
gene_82	scaffold_1:1955200-1955696	+	180	985	No	No
gene_83	scaffold_1:1956681-1956899	-	241	985	No	No
gene_84	scaffold_1:1957140-1957612	-	808	241	No	Yes
gene_85	scaffold_1:1958420-1961658	-	7988	808	No	No
gene_86	scaffold_1:1969646-1970513	-	67630	7988	No	No
gene_87	scaffold_1:2038143-2040782	-	51387	67630	No	No
gene_89	scaffold_1:2092169-2094600	+	51387	41788	No	No
gene_90	scaffold_1:2136388-2137628	-	2601	41788	No	No
gene_91	scaffold_1:2140229-2141315	+	2601	21042	No	No
gene_92	scaffold_1:2162357-2162887	-	73570	21042	No	No
gene_93	scaffold_1:2236457-2241448	-	6895	73570	No	No
gene_94	scaffold_1:2248343-2250892	-	70180	6895	No	No
gene_95	scaffold_1:2321072-2325569	-	4746	70180	No	No
gene_97	scaffold_1:2330315-2331556	+	4746	56157	No	No
gene_98	scaffold_1:2387713-2389304	-	5886	56157	No	No
gene_99	scaffold_1:2395190-2395638	+	5886	18024	No	No
gene_100	scaffold_1:2413662-2414251	-	9739	18024	No	No
gene_101	scaffold_1:2423990-2424349	-	5588	9739	No	No
gene_102	scaffold_1:2429937-2432306	+	5588	15736	No	No
gene_103	scaffold_1:2448042-2448664	-	94124	15736	No	No
gene_104	scaffold_1:2542788-2543595	-	26355	94124	No	No
gene_105	scaffold_1:2569950-2570537	-	1252	26355	No	No
gene_106	scaffold_1:2571789-2573468	+	1252	9132	No	No
gene_107	scaffold_1:2582600-2585053	+	9132	38218	No	No
gene_108	scaffold_1:2623271-2624178	+	38218	54253	No	No
gene_109	scaffold_1:2678431-2681088	+	54253	55939	No	No
gene_110	scaffold_1:2737027-2738468	-	46993	55939	No	No
gene_111	scaffold_1:2785461-2788886	+	46993	1648	Yes	No
gene_112	scaffold_1:2790534-2792539	+	1648	22874	No	No
gene_113	scaffold_1:2815413-2816439	+	22874	2	No	No
gene_114	scaffold_1:2816441-2820524	-	2290	2	No	No
gene_115	scaffold_1:2822814-2824448	+	2290	780	No	No
gene_116	scaffold_1:2825228-2826170	+	780	9479	No	No
gene_117	scaffold_1:2835649-2836961	-	100928	9479	No	No
gene_118	scaffold_1:2937889-2938086	-	3658	100928	No	No
gene_119	scaffold_1:2941744-2942253	-	2846	3658	No	No
gene_120	scaffold_1:2945099-2946059	+	2846	218	No	No
gene_121	scaffold_1:2946277-2947349	-	38619	218	No	No
gene_122	scaffold_1:2985968-2986537	+	38619	6576	No	Yes
gene_923	scaffold_10:36953-37451	+	1236	113881	No	No
gene_924	scaffold_10:151332-153887	-	4407	113881	No	No
gene_925	scaffold_10:158294-159432	+	4407	44704	No	No
gene_926	scaffold_10:204136-206713	+	44704	48122	No	No
gene_927	scaffold_10:254835-255431	+	48122	3096	No	No
gene_928	scaffold_10:258527-259823	+	3096	26525	No	Yes
gene_929	scaffold_10:286348-288517	-	58370	26525	No	No
gene_931	scaffold_10:346887-348888	+	58370	34766	Yes	No
gene_932	scaffold_10:383654-385589	-	46707	34766	No	No
gene_933	scaffold_10:432296-433517	+	46707	66310	No	No
gene_934	scaffold_10:499827-501713	-	13594	66310	No	No
gene_935	scaffold_10:515307-519088	-	6030	13594	Yes	No
gene_936	scaffold_10:525118-526100	+	6030	75049	No	No
gene_937	scaffold_10:601149-603718	+	75049	17485	No	No
gene_938	scaffold_10:621203-621881	-	421	17485	No	No
gene_939	scaffold_10:622302-623463	-	68989	421	No	No
gene_940	scaffold_10:692452-692781	-	8141	68989	No	No
gene_941	scaffold_10:700922-701953	+	8141	1402	No	No
gene_942	scaffold_10:703355-704480	-	274	1402	Yes	No
gene_943	scaffold_10:704754-707829	+	274	71592	Yes	No
gene_944	scaffold_10:779421-782199	+	71592	36327	No	No
gene_945	scaffold_10:818526-819525	+	36327	6338	No	No
gene_946	scaffold_10:825863-827099	+	6338	532	Yes	No
gene_947	scaffold_10:827631-828551	-	413	532	Yes	No
gene_948	scaffold_10:828964-835215	+	413	31724	Yes	No
gene_949	scaffold_10:866939-868214	-	8364	31724	Yes	No
gene_950	scaffold_10:876578-877479	-	1262	8364	No	No
gene_951	scaffold_10:878741-878926	-	22906	1262	No	No
gene_952	scaffold_10:901832-904366	+	22906	198	Yes	No
gene_953	scaffold_10:904564-906237	-	17335	198	No	No
gene_954	scaffold_10:923572-926981	-	40551	17335	No	No
gene_955	scaffold_10:967532-968377	+	40551	32952	No	No
gene_956	scaffold_10:1001329-1002855	-	38774	32952	No	No
gene_957	scaffold_10:1041629-1042154	+	38774	24488	No	No
gene_958	scaffold_10:1066642-1070162	+	24488	13285	No	No
gene_959	scaffold_10:1083447-1084165	+	13285	46775	Yes	No
gene_960	scaffold_10:1130940-1134048	-	40104	46775	No	No
gene_961	scaffold_10:1174152-1176381	-	118179	40104	Yes	No
gene_962	scaffold_10:1294560-1297153	-	70435	118179	No	No
gene_963	scaffold_10:1367588-1371396	-	13659	70435	No	No
gene_964	scaffold_10:1385055-1387718	+	13659	85076	No	No
gene_965	scaffold_10:1472794-1473529	+	85076	24944	No	No
gene_966	scaffold_10:1498473-1498781	+	24944	13765	No	No
gene_967	scaffold_10:1512546-1513049	+	13765	48609	No	No
gene_968	scaffold_10:1561658-1561910	-	15753	48609	No	No
gene_969	scaffold_10:1577663-1580389	+	15753	105498	No	No
gene_970	scaffold_10:1685887-1689468	+	105498	4991	No	No
gene_971	scaffold_10:1694459-1697346	+	4991	50700	No	No
gene_972	scaffold_10:1748046-1751226	-	799	50700	No	No
gene_973	scaffold_10:1752025-1752228	-	1367	799	No	No
gene_974	scaffold_10:1753595-1755076	+	1367	3328	No	No
gene_6500	scaffold_100:67027-69571	+	6140	314696	No	No
gene_6502	scaffold_100:384267-385065	+	314696	308	No	No
gene_6503	scaffold_100:385373-389243	-	227723	308	Yes	No
gene_6505	scaffold_100:616966-621796	-	46627	227723	No	No
gene_6506	scaffold_100:668423-668626	-	33025	46627	No	Yes
gene_6507	scaffold_100:701651-703397	-	502	33025	No	No
gene_6508	scaffold_100:703899-705048	+	502	230	No	No
gene_6509	scaffold_100:705278-707003	-	118636	230	No	No
gene_10659	scaffold_1004:11249-12188	+	3110	7045	No	No
gene_10660	scaffold_1004:19233-21233	-	30862	7045	No	No
gene_10661	scaffold_1004:52095-52385	+	30862	1132	No	No
gene_10662	scaffold_1004:53517-54506	+	1132	13781	No	No
gene_10663	scaffold_1004:68287-68791	+	13781	33479	No	No
gene_10664	scaffold_1004:102270-104004	+	33479	19167	No	No
gene_10665	scaffold_1004:123171-123506	+	19167	30624	No	No
gene_10666	scaffold_1004:154130-156875	-	224	30624	No	No
gene_10667	scaffold_1004:157099-159031	+	224	1528	No	No
gene_10668	scaffold_1004:160559-163191	+	1528	25413	No	No
gene_10669	scaffold_1004:188604-191239	-	1647	25413	No	No
gene_14620	scaffold_1006:37004-38075	-	2250	21857	No	Yes
gene_14621	scaffold_1006:40325-40810	+	2250	86223	No	Yes
gene_14622	scaffold_1006:127033-128884	-	241	86223	No	No
gene_14623	scaffold_1006:129125-129646	+	241	29740	No	No
gene_14624	scaffold_1006:159386-161555	+	29740	47420	No	No
gene_14625	scaffold_1006:161083-163235	+	31437	45740	No	No
gene_14626	scaffold_1006:208975-209906	+	45740	493	No	No
gene_10381	scaffold_1008:37345-39526	+	2257	80879	No	No
gene_10477	scaffold_1009:28568-30017	-	14232	5722	No	No
gene_10478	scaffold_1009:44249-45179	-	35142	14232	No	No
gene_10479	scaffold_1009:80321-83089	-	3537	35142	No	No
gene_10480	scaffold_1009:86626-87355	+	3537	46059	No	No
gene_10481	scaffold_1009:133414-134048	-	98	46059	No	No
gene_10482	scaffold_1009:134146-135607	+	98	43216	No	No
gene_10483	scaffold_1009:178823-179047	-	112	43216	No	No
gene_10484	scaffold_1009:179159-183971	+	112	1533	No	No
gene_10485	scaffold_1009:185504-187291	-	2897	1533	No	No
gene_10486	scaffold_1009:190188-190632	+	2897	634	No	No
gene_10487	scaffold_1009:191266-192478	+	634	80	No	No
gene_4491	scaffold_101:33401-33571	+	2052	160454	No	No
gene_4492	scaffold_101:194025-196521	-	1475	160454	No	No
gene_4493	scaffold_101:197996-198609	-	1620	1475	No	No
gene_4494	scaffold_101:200229-200548	-	7553	1620	No	No
gene_4495	scaffold_101:208101-208508	-	9480	7553	No	No
gene_4496	scaffold_101:217988-218353	-	1811	9480	No	No
gene_4497	scaffold_101:220164-222436	-	5079	1811	No	No
gene_4498	scaffold_101:227515-228572	+	5079	4057	No	No
gene_4499	scaffold_101:232629-233030	-	303	4057	No	Yes
gene_4500	scaffold_101:233333-233817	-	1006	303	No	No
gene_4501	scaffold_101:234823-235326	-	16703	1006	No	No
gene_4502	scaffold_101:252029-254793	-	181523	16703	No	No
gene_4503	scaffold_101:436316-436786	+	181523	1600	No	No
gene_4505	scaffold_101:438386-441026	+	1600	10897	No	No
gene_4506	scaffold_101:451923-452237	-	98578	10897	No	No
gene_4507	scaffold_101:550815-551490	-	12574	98578	No	No
gene_4508	scaffold_101:564064-564834	-	8477	12574	No	No
gene_4509	scaffold_101:573311-574613	+	8477	20927	No	No
gene_4510	scaffold_101:595540-597866	+	20927	775	No	No
gene_4511	scaffold_101:598641-599718	+	775	15746	No	No
gene_4512	scaffold_101:615464-618082	-	569	15746	No	No
gene_4513	scaffold_101:618651-620274	+	569	165925	No	No
gene_4514	scaffold_101:786199-786921	+	165925	58142	No	Yes
gene_24009	scaffold_1011:85284-86168	+	3515	502	No	No
gene_24010	scaffold_1011:86670-87606	-	132316	502	No	No
gene_15106	scaffold_1013:46616-47087	+	985	2709	No	Yes
gene_15107	scaffold_1013:49796-51240	+	2709	29872	No	No
gene_15108	scaffold_1013:81112-81575	-	108091	29872	No	No
gene_13919	scaffold_1014:83006-83179	-	9556	23183	No	No
gene_13920	scaffold_1014:92735-94661	-	178	9556	Yes	No
gene_13921	scaffold_1014:94839-97293	+	178	29731	Yes	No
gene_13922	scaffold_1014:127024-128846	+	29731	15975	No	No
gene_13923	scaffold_1014:144821-147573	-	1076	15975	No	No
gene_13924	scaffold_1014:148649-149643	+	1076	47127	No	No
gene_13925	scaffold_1014:196770-197458	+	47127	7157	No	No
gene_13926	scaffold_1014:204615-206543	-	30063	7157	No	No
gene_15562	scaffold_1015:151054-152266	-	1202	33053	No	No
gene_15563	scaffold_1015:153468-155517	-	26953	1202	No	No
gene_15565	scaffold_1015:182470-184805	-	418	26953	No	No
gene_15566	scaffold_1015:185223-186944	+	418	20764	No	No
gene_15567	scaffold_1015:207708-208470	-	2344	20764	No	No
gene_15490	scaffold_1016:94033-94794	+	74814	42155	No	Yes
gene_15491	scaffold_1016:136949-139529	-	3345	42155	No	No
gene_15492	scaffold_1016:142874-144587	+	3345	1012	No	No
gene_15493	scaffold_1016:145599-146689	-	2191	1012	No	No
gene_15494	scaffold_1016:148880-152635	+	2191	666	No	No
gene_15495	scaffold_1016:153301-154400	+	666	579	No	No
gene_14656	scaffold_1017:61059-64368	-	76522	32875	No	No
gene_14657	scaffold_1017:140890-141267	-	3396	76522	No	No
gene_14658	scaffold_1017:144663-145364	-	666	3396	No	No
gene_14659	scaffold_1017:146030-146983	+	666	2050	No	No
gene_14660	scaffold_1017:149033-150052	+	2050	10515	No	No
gene_14661	scaffold_1017:160567-160890	+	10515	539	No	No
gene_14662	scaffold_1017:161429-162528	-	558	539	No	No
gene_9306	scaffold_1018:47523-49089	+	1294	610	No	No
gene_9307	scaffold_1018:49699-51435	-	3642	610	No	No
gene_9308	scaffold_1018:55077-56964	+	3642	44570	No	No
gene_9309	scaffold_1018:101534-102430	+	44570	938	Yes	No
gene_9310	scaffold_1018:103368-104186	-	3931	938	Yes	No
gene_9311	scaffold_1018:108117-108572	-	9961	3931	No	No
gene_9312	scaffold_1018:118533-118988	-	76381	9961	No	No
gene_9314	scaffold_1018:195369-195645	+	76381	1340	No	No
gene_9315	scaffold_1018:196985-197180	-	1195	1340	No	No
gene_9316	scaffold_1018:198375-198691	-	112	1195	No	No
gene_9317	scaffold_1018:198803-199423	-	5642	112	No	No
gene_9318	scaffold_1018:205065-206759	+	5642	10305	Yes	No
gene_11192	scaffold_1019:62516-63777	+	30786	7583	No	No
gene_11193	scaffold_1019:71360-71726	+	7583	44563	No	No
gene_11194	scaffold_1019:116289-117729	-	66881	44563	No	No
gene_11195	scaffold_1019:184610-185264	+	66881	1460	No	No
gene_11196	scaffold_1019:186724-187294	-	1658	1460	No	No
gene_11197	scaffold_1019:188952-189531	+	1658	2795	No	No
gene_11198	scaffold_1019:192326-193606	-	4726	2795	No	Yes
gene_11199	scaffold_1019:198332-199656	-	10933	4726	No	No
gene_11200	scaffold_1019:210589-212008	+	10933	1838	No	No
gene_11201	scaffold_1019:213846-214127	-	4172	1838	No	No
gene_11202	scaffold_1019:218299-218931	-	77	4172	No	No
gene_2347	scaffold_102:75455-76831	+	1081	325	No	No
gene_2348	scaffold_102:77156-77392	+	325	10	No	No
gene_2349	scaffold_102:77402-79543	+	10	19300	No	No
gene_2350	scaffold_102:98843-99322	-	392	19300	No	No
gene_2351	scaffold_102:99714-100654	+	392	24	No	Yes
gene_2352	scaffold_102:100678-101230	-	5502	24	No	No
gene_2353	scaffold_102:106732-107055	-	58165	5502	No	No
gene_2354	scaffold_102:165220-165705	-	10496	58165	No	No
gene_2355	scaffold_102:176201-177938	-	11852	10496	No	No
gene_2356	scaffold_102:189790-190657	+	11852	19238	No	No
gene_2357	scaffold_102:209895-210792	-	2310	19238	No	No
gene_2358	scaffold_102:213102-213512	-	8901	2310	No	No
gene_2359	scaffold_102:222413-224984	-	2004	8901	No	No
gene_2360	scaffold_102:226988-227572	+	2004	72055	No	No
gene_2361	scaffold_102:299627-300822	+	72055	252	No	No
gene_2362	scaffold_102:301074-303457	-	133058	252	Yes	No
gene_2363	scaffold_102:436515-437313	+	133058	78406	Yes	No
gene_2364	scaffold_102:515719-517969	-	1259	78406	Yes	No
gene_2365	scaffold_102:519228-519900	-	461	1259	Yes	No
gene_2366	scaffold_102:520361-521036	+	461	1614	No	Yes
gene_2367	scaffold_102:522650-523670	+	1614	27524	No	No
gene_2368	scaffold_102:551194-552943	-	983	27524	No	No
gene_2369	scaffold_102:553926-556281	+	983	4379	No	No
gene_2370	scaffold_102:560660-562927	-	415	4379	Yes	No
gene_2371	scaffold_102:563342-564202	+	415	24617	No	No
gene_2372	scaffold_102:588819-589728	-	19307	24617	No	No
gene_2373	scaffold_102:609035-610170	+	19307	1099	No	No
gene_2374	scaffold_102:611269-614814	+	1099	19181	No	No
gene_2375	scaffold_102:633995-635264	-	59504	19181	Yes	No
gene_2376	scaffold_102:694768-696680	-	68435	59504	No	No
gene_2378	scaffold_102:765115-769002	-	19775	68435	No	No
gene_2379	scaffold_102:788777-791753	+	19775	43212	No	No
gene_2380	scaffold_102:834965-837674	+	43212	558	No	No
gene_2381	scaffold_102:838232-841556	-	593	558	No	No
gene_2382	scaffold_102:842149-844246	+	593	953	No	No
gene_20243	scaffold_1026:82818-83108	+	45196	691	No	No
gene_20244	scaffold_1026:83799-84173	-	25548	691	No	No
gene_16510	scaffold_1028:181977-185823	-	1463	81968	No	No
gene_11681	scaffold_1029:152420-153519	+	558	59870	No	No
gene_11683	scaffold_1029:213389-215719	+	59870	10914	No	No
gene_4248	scaffold_103:41571-44118	-	64124	12403	No	No
gene_4249	scaffold_103:108242-108922	-	53746	64124	No	Yes
gene_4250	scaffold_103:162668-163838	+	53746	5133	No	No
gene_4251	scaffold_103:168971-169886	+	5133	105625	No	No
gene_4252	scaffold_103:169715-171172	+	5877	104339	No	No
gene_4255	scaffold_103:275511-278752	+	104339	742	No	No
gene_4256	scaffold_103:279494-281156	-	51488	742	No	No
gene_4257	scaffold_103:332644-332952	+	51488	222	No	Yes
gene_4258	scaffold_103:333174-333392	+	222	951	No	No
gene_4259	scaffold_103:334343-335984	+	951	568	No	No
gene_4260	scaffold_103:336552-336741	-	33161	568	No	No
gene_4261	scaffold_103:369902-370522	+	33161	14720	No	No
gene_4262	scaffold_103:385242-387974	+	14720	1000	No	No
gene_4263	scaffold_103:388974-392930	+	1000	55772	No	No
gene_4264	scaffold_103:448702-450825	-	5027	55772	No	No
gene_4266	scaffold_103:455852-457778	-	57804	5027	No	No
gene_4267	scaffold_103:515582-517697	-	2233	57804	No	No
gene_4268	scaffold_103:519930-520762	-	53053	2233	No	No
gene_4269	scaffold_103:573815-575879	-	75743	53053	No	No
gene_4270	scaffold_103:651622-657333	+	75743	520	No	No
gene_4271	scaffold_103:657853-658491	-	544	520	No	Yes
gene_4272	scaffold_103:659035-664849	+	544	14239	Yes	No
gene_22273	scaffold_1031:105571-106025	+	6658	52719	No	No
gene_22274	scaffold_1031:158744-162767	+	52719	59932	No	No
gene_19832	scaffold_1032:33475-35322	+	5510	184363	No	No
gene_15531	scaffold_1033:19004-19411	+	46	29251	No	No
gene_22593	scaffold_1034:26136-26510	+	24593	691	No	No
gene_22594	scaffold_1034:27201-27491	-	98556	691	No	No
gene_9396	scaffold_1035:44945-46115	+	4223	344	No	No
gene_9397	scaffold_1035:46459-47076	+	344	36106	No	No
gene_9398	scaffold_1035:83182-83967	-	33099	36106	No	No
gene_9399	scaffold_1035:117066-120243	+	33099	20536	No	No
gene_9400	scaffold_1035:140779-142901	-	89	20536	No	No
gene_9401	scaffold_1035:142990-144927	+	89	2315	No	No
gene_9402	scaffold_1035:147242-149605	+	2315	7253	No	No
gene_9403	scaffold_1035:156858-158562	-	12537	7253	No	No
gene_9404	scaffold_1035:171099-173124	+	12537	30604	No	No
gene_9405	scaffold_1035:203728-204599	-	858	30604	No	No
gene_9406	scaffold_1035:205457-205846	+	858	1198	No	No
gene_9407	scaffold_1035:207044-209003	-	25889	1198	No	No
gene_18138	scaffold_1038:39896-40254	+	17202	15177	No	No
gene_18139	scaffold_1038:55431-58366	-	98280	15177	No	No
gene_18140	scaffold_1038:156646-157448	+	98280	43345	No	No
gene_4356	scaffold_104:118863-120878	-	133863	34158	No	No
gene_4357	scaffold_104:254741-261863	-	13202	133863	No	No
gene_4358	scaffold_104:275065-276096	-	78069	13202	No	No
gene_4359	scaffold_104:354165-354440	+	78069	474	No	No
gene_4360	scaffold_104:354914-355816	-	9887	474	No	No
gene_4361	scaffold_104:365703-367808	-	3522	9887	No	No
gene_4362	scaffold_104:371330-372479	-	1656	3522	No	No
gene_4363	scaffold_104:374135-374878	+	1656	146275	No	No
gene_4364	scaffold_104:521153-523610	+	146275	23244	Yes	No
gene_4365	scaffold_104:546854-547807	+	23244	14168	No	No
gene_4366	scaffold_104:561975-565613	+	14168	1814	No	No
gene_4367	scaffold_104:567427-568334	+	1814	468	No	No
gene_4368	scaffold_104:568802-569083	-	3541	468	No	No
gene_4369	scaffold_104:572624-576946	-	763	3541	Yes	No
gene_4370	scaffold_104:577709-579363	-	9426	763	No	No
gene_4371	scaffold_104:588789-590032	+	9426	40128	No	Yes
gene_4372	scaffold_104:630160-634544	-	54488	40128	No	No
gene_4373	scaffold_104:689032-690167	-	1543	54488	No	No
gene_4374	scaffold_104:691710-693226	-	7440	1543	No	No
gene_4375	scaffold_104:700666-701134	+	7440	193	No	Yes
gene_4376	scaffold_104:701327-701566	+	193	358	No	No
gene_4377	scaffold_104:701924-702328	-	170	358	No	No
gene_4378	scaffold_104:702498-703680	+	170	98777	No	No
gene_19715	scaffold_1040:104055-104960	-	1214	3964	No	Yes
gene_19716	scaffold_1040:106174-106389	-	12100	1214	No	No
gene_19717	scaffold_1040:118489-119324	-	35099	12100	No	No
gene_19718	scaffold_1040:154423-156687	+	35099	26872	No	No
gene_15906	scaffold_1041:94724-98129	-	2453	20035	No	No
gene_15907	scaffold_1041:100582-102393	+	2453	825	No	No
gene_15908	scaffold_1041:103218-108498	+	825	18751	Yes	No
gene_15909	scaffold_1041:127249-128327	-	13422	18751	No	No
gene_15910	scaffold_1041:141749-142221	-	24101	13422	No	Yes
gene_15911	scaffold_1041:166322-173313	+	24101	37564	No	No
gene_23894	scaffold_1042:205453-207250	+	155520	12425	No	No
gene_12614	scaffold_1043:50214-52150	-	1367	7164	No	No
gene_12615	scaffold_1043:53517-55689	+	1367	25896	No	No
gene_12616	scaffold_1043:81585-82424	-	1758	25896	No	No
gene_12617	scaffold_1043:84182-85554	+	1758	27759	No	No
gene_12618	scaffold_1043:113313-115196	-	2014	27759	No	No
gene_12619	scaffold_1043:117210-117947	-	14891	2014	No	No
gene_12621	scaffold_1043:132838-135365	-	1542	14891	No	No
gene_12622	scaffold_1043:136907-137916	-	487	1542	No	No
gene_11127	scaffold_1044:25438-25836	+	2029	201	No	No
gene_11128	scaffold_1044:26037-26609	+	201	202	No	No
gene_11129	scaffold_1044:26811-27564	-	35270	202	No	No
gene_11130	scaffold_1044:62834-64736	-	81	35270	No	No
gene_11131	scaffold_1044:64817-67225	+	81	2582	Yes	No
gene_11132	scaffold_1044:69807-70491	-	35605	2582	No	No
gene_11133	scaffold_1044:106096-108204	+	35605	402	Yes	No
gene_11134	scaffold_1044:108606-110967	-	56716	402	No	No
gene_11135	scaffold_1044:167683-169321	-	4772	56716	No	No
gene_11136	scaffold_1044:174093-175107	-	43379	4772	No	Yes
gene_11137	scaffold_1044:175049-175767	-	42719	5728	No	No
gene_18744	scaffold_1045:3453-5884	-	118735	2788	Yes	No
gene_18745	scaffold_1045:124619-126018	-	82806	118735	No	No
gene_19007	scaffold_1046:29427-29900	+	10310	241	No	Yes
gene_19008	scaffold_1046:30141-30359	+	241	1763	No	No
gene_19009	scaffold_1046:32122-32926	+	1763	18949	No	No
gene_19010	scaffold_1046:51875-52549	+	18949	29764	No	No
gene_20427	scaffold_1047:161851-163144	+	68277	10189	No	No
gene_20428	scaffold_1047:173333-175083	+	10189	20152	No	Yes
gene_20429	scaffold_1047:195235-195448	-	29067	20152	No	No
gene_17593	scaffold_1049:125526-128325	+	85256	43976	No	No
gene_3226	scaffold_105:6512-6811	+	763	46108	No	No
gene_3227	scaffold_105:52919-54348	+	46108	107640	No	No
gene_3229	scaffold_105:161988-163092	+	107640	70715	No	Yes
gene_3231	scaffold_105:233807-235818	-	2242	70715	Yes	No
gene_3232	scaffold_105:238060-240227	-	26153	2242	No	No
gene_3233	scaffold_105:266380-267036	+	26153	18954	Yes	No
gene_3234	scaffold_105:285990-291389	+	18954	37083	No	No
gene_3235	scaffold_105:328472-330129	+	37083	891	No	No
gene_3236	scaffold_105:331020-333512	+	891	27259	No	No
gene_3237	scaffold_105:360771-362619	-	105170	27259	No	No
gene_3238	scaffold_105:467789-469361	+	105170	1122	Yes	No
gene_3239	scaffold_105:470483-472461	-	33209	1122	No	No
gene_3240	scaffold_105:505670-506899	+	33209	957	No	No
gene_3241	scaffold_105:507856-509148	+	957	1739	No	Yes
gene_3242	scaffold_105:510887-512454	-	58224	1739	No	No
gene_3243	scaffold_105:570678-572245	+	58224	290	No	No
gene_3244	scaffold_105:572535-573715	-	83327	290	No	No
gene_3245	scaffold_105:657042-658785	+	83327	1236	No	No
gene_3246	scaffold_105:660021-660373	+	1236	42478	No	No
gene_3247	scaffold_105:702851-704581	-	1672	42478	No	No
gene_3248	scaffold_105:706253-707687	-	31359	1672	No	No
gene_3249	scaffold_105:739046-739393	+	31359	227	No	No
gene_3250	scaffold_105:739620-740420	+	227	84	No	No
gene_3251	scaffold_105:740504-743580	+	84	22949	No	No
gene_3252	scaffold_105:766529-767270	+	22949	1125	No	No
gene_3253	scaffold_105:768395-768718	+	1125	14544	No	No
gene_3254	scaffold_105:783262-787407	+	14544	7641	No	No
gene_3255	scaffold_105:795048-797102	+	7641	1856	No	No
gene_14000	scaffold_1051:90257-90592	+	16075	25402	No	No
gene_13162	scaffold_1052:127697-128476	+	93826	6872	No	No
gene_13163	scaffold_1052:135348-135746	+	6872	2969	No	No
gene_13164	scaffold_1052:138715-139485	+	2969	31333	No	No
gene_13166	scaffold_1052:170818-171283	-	2531	31333	No	No
gene_17159	scaffold_1054:88916-89110	+	20244	493	No	No
gene_17160	scaffold_1054:89603-94022	+	493	5727	No	No
gene_17161	scaffold_1054:99749-101009	-	1483	5727	No	No
gene_17162	scaffold_1054:102492-104641	+	1483	55791	No	No
gene_17163	scaffold_1054:160432-165508	-	5217	55791	Yes	No
gene_13460	scaffold_1056:81529-84216	+	14970	72593	No	No
gene_13461	scaffold_1056:156809-157945	-	7553	72593	No	No
gene_13462	scaffold_1056:165498-165963	-	15983	7553	No	No
gene_13463	scaffold_1056:181946-184743	-	23396	15983	No	No
gene_13464	scaffold_1056:208139-208592	-	359	23396	No	No
gene_13465	scaffold_1056:208951-209789	+	359	3047	No	No
gene_13466	scaffold_1056:212836-213992	+	3047	14703	No	No
gene_4699	scaffold_106:20671-21447	+	2644	11103	No	No
gene_4700	scaffold_106:32550-33632	+	11103	43700	No	No
gene_4701	scaffold_106:77332-78031	+	43700	8374	No	No
gene_4702	scaffold_106:86405-88273	+	8374	775	No	No
gene_4703	scaffold_106:89048-91353	-	46729	775	No	No
gene_4704	scaffold_106:138082-140409	-	127460	46729	No	No
gene_4705	scaffold_106:267869-269179	+	127460	94377	No	Yes
gene_4706	scaffold_106:363556-363950	-	216	94377	No	No
gene_4707	scaffold_106:364166-364811	-	16934	216	No	No
gene_4708	scaffold_106:364777-365710	-	16035	827	No	No
gene_4709	scaffold_106:381745-385848	-	1278	16035	Yes	No
gene_4710	scaffold_106:387126-389360	+	1278	39290	No	No
gene_4711	scaffold_106:428650-432309	+	39290	29	Yes	No
gene_4712	scaffold_106:432338-434838	-	72194	29	No	No
gene_4715	scaffold_106:507032-509709	+	72194	138	Yes	No
gene_4716	scaffold_106:509847-510573	-	8822	138	No	No
gene_4717	scaffold_106:519395-529147	-	8867	8822	Yes	No
gene_4718	scaffold_106:538014-539055	+	8867	58676	Yes	No
gene_4719	scaffold_106:597731-598978	-	46673	58676	No	No
gene_4720	scaffold_106:645651-648179	+	46673	46819	No	No
gene_4721	scaffold_106:694998-696579	-	84325	46819	No	No
gene_21847	scaffold_1060:100168-105354	-	63739	47310	Yes	No
gene_21848	scaffold_1060:169093-172208	+	63739	29966	Yes	No
gene_21849	scaffold_1060:202174-203925	-	27957	29966	No	No
gene_10733	scaffold_1061:201795-204253	-	4659	84294	No	No
gene_10734	scaffold_1061:208912-209736	-	1084	4659	No	No
gene_16115	scaffold_1062:58895-64452	+	1475	41218	Yes	No
gene_16116	scaffold_1062:105670-109198	+	41218	36	No	No
gene_16117	scaffold_1062:109234-112245	-	81990	36	Yes	No
gene_16118	scaffold_1062:194235-195499	+	81990	24	No	No
gene_16119	scaffold_1062:195523-197368	+	24	18188	No	No
gene_22802	scaffold_1063:119116-119605	+	1302	93936	Yes	No
gene_22309	scaffold_1065:12896-15394	-	45674	4984	No	No
gene_17927	scaffold_1066:42848-43625	+	27171	16590	No	No
gene_17928	scaffold_1066:60215-60751	+	16590	35917	No	No
gene_17929	scaffold_1066:96668-99014	+	35917	48650	No	Yes
gene_17930	scaffold_1066:147664-153519	+	48650	3	Yes	No
gene_6879	scaffold_1069:85757-86322	-	19156	37183	No	Yes
gene_6881	scaffold_1069:105478-105880	-	122	19156	No	No
gene_6882	scaffold_1069:106002-107519	+	122	9062	No	No
gene_6883	scaffold_1069:116581-117278	+	9062	1169	No	No
gene_6885	scaffold_1069:118447-119414	+	1169	1	No	No
gene_4976	scaffold_107:111101-113281	-	106183	10889	Yes	No
gene_4977	scaffold_107:219464-220435	+	106183	36433	No	No
gene_4978	scaffold_107:256868-262991	+	36433	13555	No	No
gene_4979	scaffold_107:276546-276887	-	8928	13555	No	No
gene_4980	scaffold_107:285815-289658	-	8965	8928	No	No
gene_4981	scaffold_107:298623-299138	-	47021	8965	No	No
gene_4982	scaffold_107:346159-346611	-	478	47021	No	No
gene_4983	scaffold_107:347089-347304	+	478	51009	No	No
gene_4984	scaffold_107:398313-400261	+	51009	16790	No	No
gene_4985	scaffold_107:417051-419444	-	36043	16790	No	No
gene_4986	scaffold_107:455487-455717	+	36043	36979	No	No
gene_4987	scaffold_107:492696-493326	-	2013	36979	No	No
gene_4988	scaffold_107:495339-497055	+	2013	5170	No	No
gene_4989	scaffold_107:502225-502650	+	5170	76727	No	No
gene_4990	scaffold_107:579377-583256	+	76727	15855	No	No
gene_4991	scaffold_107:599111-602400	+	15855	7700	No	No
gene_4992	scaffold_107:610100-610696	-	7915	7700	No	No
gene_4993	scaffold_107:618611-620267	+	7915	73620	No	No
gene_4994	scaffold_107:693887-695690	-	1276	73620	Yes	No
gene_4995	scaffold_107:695658-696448	+	75391	518	No	No
gene_4996	scaffold_107:696966-698748	-	74258	518	No	No
gene_4997	scaffold_107:773006-775380	+	74258	29369	Yes	No
gene_4998	scaffold_107:804749-805519	-	7981	29369	No	No
gene_13209	scaffold_1070:31037-32729	-	22353	5620	Yes	No
gene_13210	scaffold_1070:55082-58572	+	22353	250	Yes	No
gene_13211	scaffold_1070:58822-60461	+	250	41322	No	No
gene_13213	scaffold_1070:101783-103477	+	41322	49730	No	No
gene_13214	scaffold_1070:153207-155195	-	11849	49730	No	No
gene_13215	scaffold_1070:167044-168866	+	11849	52560	No	No
gene_13216	scaffold_1070:221426-223800	+	52560	381	No	No
gene_21037	scaffold_1073:81797-83389	-	3658	24718	No	No
gene_21038	scaffold_1073:87047-89036	-	1486	3658	No	No
gene_21039	scaffold_1073:90522-91178	+	1486	102056	No	No
gene_18438	scaffold_1076:77972-79587	-	15434	56964	No	No
gene_18439	scaffold_1076:95021-96267	+	15434	14053	No	No
gene_17636	scaffold_1077:124345-124882	-	4379	80906	No	No
gene_17637	scaffold_1077:129261-130609	-	12693	4379	No	Yes
gene_17638	scaffold_1077:143302-146589	+	12693	44672	No	No
gene_17639	scaffold_1077:191261-196515	-	4646	44672	No	No
gene_24294	scaffold_1078:124337-126160	-	23834	731	No	No
gene_21288	scaffold_1079:29307-31334	-	23607	20104	Yes	No
gene_21289	scaffold_1079:54941-55231	+	23607	63585	No	No
gene_4725	scaffold_108:65704-66522	+	1129	20210	No	No
gene_4726	scaffold_108:86732-88595	+	20210	1351	Yes	No
gene_4727	scaffold_108:89946-91088	-	62658	1351	No	No
gene_4728	scaffold_108:153746-156203	+	62658	43896	No	No
gene_4729	scaffold_108:200099-201557	+	43896	55548	Yes	No
gene_4730	scaffold_108:257105-257636	+	55548	38235	No	No
gene_4731	scaffold_108:295871-296152	-	1689	38235	No	No
gene_4732	scaffold_108:297841-298713	-	1928	1689	No	No
gene_4733	scaffold_108:300641-301561	+	1928	1760	No	No
gene_4734	scaffold_108:303321-303635	+	1760	2654	No	No
gene_4735	scaffold_108:306289-307837	+	2654	2765	No	No
gene_4736	scaffold_108:310602-310916	+	2765	9317	No	No
gene_4737	scaffold_108:320233-321781	+	9317	5053	No	No
gene_4738	scaffold_108:326834-327268	+	5053	15074	No	No
gene_4739	scaffold_108:342342-342776	+	15074	54612	No	No
gene_4740	scaffold_108:397388-399327	+	54612	103178	No	Yes
gene_4742	scaffold_108:502505-503585	-	21391	103178	No	No
gene_4743	scaffold_108:524976-525924	-	72798	21391	Yes	No
gene_4744	scaffold_108:598722-599702	+	72798	44268	No	Yes
gene_4745	scaffold_108:643970-645493	+	44268	33267	No	No
gene_4746	scaffold_108:678760-679182	-	82020	33267	No	No
gene_4747	scaffold_108:761202-762346	+	82020	39243	No	Yes
gene_20782	scaffold_1082:167875-170565	-	20964	107793	No	No
gene_20784	scaffold_1082:191529-193315	+	20964	33555	No	No
gene_16560	scaffold_1083:131174-134093	+	112849	46435	No	No
gene_16561	scaffold_1083:180528-182090	-	45166	46435	No	No
gene_17064	scaffold_1084:130587-132072	-	89425	24771	No	No
gene_14486	scaffold_1085:37785-40270	-	15579	2770	No	No
gene_14487	scaffold_1085:55849-56396	-	43411	15579	No	No
gene_14488	scaffold_1085:99807-101085	-	39260	43411	No	No
gene_14489	scaffold_1085:140345-140647	+	39260	195	No	No
gene_14490	scaffold_1085:140842-141207	+	195	868	No	No
gene_14491	scaffold_1085:141141-142022	+	494	53	No	No
gene_17341	scaffold_1086:50714-50932	+	9037	54482	No	No
gene_17343	scaffold_1086:105414-106799	+	54482	76756	No	No
gene_17355	scaffold_1087:26104-27611	-	67660	25769	Yes	No
gene_17356	scaffold_1087:95271-97725	+	67660	3189	No	No
gene_17357	scaffold_1087:100914-101189	+	3189	464	No	No
gene_17358	scaffold_1087:101653-102560	-	38515	464	No	No
gene_17359	scaffold_1087:141075-144883	-	39975	38515	Yes	No
gene_11795	scaffold_1088:54410-55253	+	1234	9749	Yes	No
gene_11796	scaffold_1088:65002-66293	+	9749	268	No	No
gene_11797	scaffold_1088:66561-69334	+	268	44862	No	No
gene_11799	scaffold_1088:118048-119255	-	1060	1	No	No
gene_11800	scaffold_1088:120315-121429	-	27894	1060	No	No
gene_11801	scaffold_1088:149323-152210	+	27894	10665	Yes	No
gene_11802	scaffold_1088:162875-163105	-	97	10665	No	No
gene_11803	scaffold_1088:163202-163364	-	1925	97	No	No
gene_11804	scaffold_1088:165289-165519	-	8456	1925	No	No
gene_7888	scaffold_109:274172-277214	+	168233	1396	Yes	No
gene_7889	scaffold_109:278610-281194	+	1396	477	No	No
gene_7890	scaffold_109:281671-282705	-	1097	477	No	No
gene_7891	scaffold_109:283802-286083	+	1097	40354	Yes	No
gene_7892	scaffold_109:326437-329901	-	95646	40354	No	No
gene_7893	scaffold_109:425547-427933	-	36002	95646	No	No
gene_7894	scaffold_109:463935-464529	+	36002	60670	No	No
gene_7895	scaffold_109:525199-526589	+	60670	24609	No	No
gene_7896	scaffold_109:551198-551437	+	24609	464	No	No
gene_7897	scaffold_109:551901-552808	-	20108	464	No	No
gene_7898	scaffold_109:572916-574690	-	46963	20108	Yes	No
gene_7899	scaffold_109:621653-622913	+	46963	62144	No	No
gene_7901	scaffold_109:685057-686319	-	6049	62144	No	No
gene_7902	scaffold_109:692368-695520	+	6049	11903	Yes	No
gene_12812	scaffold_1090:108357-110779	-	60728	34818	No	No
gene_12814	scaffold_1090:171507-172112	-	8471	60728	No	No
gene_12817	scaffold_1090:180583-181078	+	8471	4639	No	No
gene_25521	scaffold_1092:46871-47116	-	89372	6853	No	No
gene_20472	scaffold_1093:28157-31321	-	90170	62	Yes	No
gene_20474	scaffold_1093:121491-126422	-	74603	90170	Yes	No
gene_11006	scaffold_1098:101706-102175	-	3869	31631	No	No
gene_12449	scaffold_1099:7319-8134	-	14878	390	No	No
gene_12450	scaffold_1099:23012-23203	+	14878	5907	No	Yes
gene_12451	scaffold_1099:29110-29809	-	34579	5907	No	No
gene_12453	scaffold_1099:64388-65154	-	12993	34579	Yes	No
gene_813	scaffold_11:33183-34026	+	1070	80076	No	No
gene_814	scaffold_11:114102-116183	+	80076	861	No	No
gene_815	scaffold_11:117044-120242	-	5231	861	Yes	No
gene_816	scaffold_11:125473-126577	-	52142	5231	No	No
gene_817	scaffold_11:178719-181404	-	40588	52142	No	No
gene_818	scaffold_11:221992-223818	-	8102	40588	No	No
gene_819	scaffold_11:231920-232315	+	8102	2595	No	No
gene_820	scaffold_11:234910-235323	-	1620	2595	No	No
gene_821	scaffold_11:236943-238536	-	2127	1620	No	No
gene_822	scaffold_11:240663-242523	+	2127	4084	No	No
gene_823	scaffold_11:246607-247941	+	4084	880	No	No
gene_824	scaffold_11:248821-250546	-	67573	880	No	No
gene_826	scaffold_11:318119-320984	-	9940	67573	No	No
gene_827	scaffold_11:330924-331724	-	131834	9940	No	No
gene_828	scaffold_11:463558-465386	+	131834	46897	No	No
gene_829	scaffold_11:512283-513945	-	1258	46897	No	No
gene_830	scaffold_11:515203-516650	-	59724	1258	No	Yes
gene_831	scaffold_11:576374-578735	+	59724	41775	No	No
gene_832	scaffold_11:620510-623380	-	32787	41775	No	No
gene_833	scaffold_11:656167-657587	-	184	32787	No	No
gene_834	scaffold_11:657771-659401	+	184	2618	Yes	No
gene_835	scaffold_11:662019-665477	-	54569	2618	No	No
gene_836	scaffold_11:720046-722043	-	23713	54569	Yes	No
gene_837	scaffold_11:745756-747726	-	28708	23713	No	No
gene_838	scaffold_11:776434-779384	+	28708	50593	Yes	No
gene_839	scaffold_11:829977-831175	+	50593	23	No	No
gene_840	scaffold_11:831198-832144	+	23	50080	No	No
gene_841	scaffold_11:882224-885141	+	50080	33425	No	No
gene_842	scaffold_11:918566-919512	+	33425	580	No	No
gene_843	scaffold_11:920092-921214	-	255	580	No	No
gene_844	scaffold_11:921469-925045	+	255	10439	No	No
gene_845	scaffold_11:935484-937024	+	10439	48855	No	No
gene_846	scaffold_11:985879-995261	-	71974	48855	No	No
gene_848	scaffold_11:1067235-1074445	+	71974	9529	No	No
gene_849	scaffold_11:1083974-1087312	-	72449	9529	Yes	No
gene_850	scaffold_11:1159761-1160027	-	23195	72449	No	No
gene_852	scaffold_11:1183222-1183482	-	15401	23195	No	No
gene_853	scaffold_11:1198883-1201741	+	15401	52127	No	No
gene_854	scaffold_11:1253868-1255457	-	138904	52127	No	Yes
gene_855	scaffold_11:1394361-1396326	+	138904	4377	No	No
gene_856	scaffold_11:1400703-1402124	+	4377	35417	No	No
gene_857	scaffold_11:1437541-1437732	-	585	35417	No	No
gene_858	scaffold_11:1438317-1439307	-	62969	585	No	Yes
gene_859	scaffold_11:1502276-1504729	+	62969	3933	No	No
gene_860	scaffold_11:1508662-1509422	-	71677	3933	No	No
gene_861	scaffold_11:1581099-1582476	-	73072	71677	No	No
gene_862	scaffold_11:1655548-1656796	-	18184	73072	No	No
gene_863	scaffold_11:1674980-1676438	+	18184	4250	No	Yes
gene_864	scaffold_11:1680688-1681717	-	76056	4250	No	No
gene_2824	scaffold_110:45430-47281	-	549	7814	No	Yes
gene_2825	scaffold_110:47830-48246	-	208	549	No	No
gene_2826	scaffold_110:48454-49125	-	55635	208	No	No
gene_2827	scaffold_110:49115-51455	-	53305	869	No	No
gene_2828	scaffold_110:104760-106531	-	28002	53305	Yes	No
gene_2830	scaffold_110:134533-134877	+	28002	18471	No	No
gene_2831	scaffold_110:153348-156783	-	67862	18471	No	No
gene_2832	scaffold_110:224645-226159	+	67862	1238	No	No
gene_2833	scaffold_110:227397-229158	+	1238	36256	No	No
gene_2834	scaffold_110:265414-266452	-	2040	36256	Yes	No
gene_2835	scaffold_110:268492-270440	+	2040	58314	No	No
gene_2836	scaffold_110:328754-329050	+	58314	13182	No	No
gene_2837	scaffold_110:342232-343231	-	66654	13182	No	No
gene_2839	scaffold_110:409885-412493	+	66654	24505	No	No
gene_2840	scaffold_110:436998-437183	+	24505	51637	No	No
gene_2841	scaffold_110:488820-489272	+	51637	24720	No	No
gene_2842	scaffold_110:513992-514445	-	359	24720	No	No
gene_2843	scaffold_110:514804-515263	+	359	3424	No	No
gene_2844	scaffold_110:518687-519843	+	3424	54410	No	No
gene_2845	scaffold_110:519764-519997	-	54256	4501	No	No
gene_2846	scaffold_110:574253-575893	-	33117	54256	No	No
gene_2847	scaffold_110:609010-611369	-	78921	33117	No	No
gene_2848	scaffold_110:690290-691038	+	78921	9074	No	No
gene_2849	scaffold_110:700112-700279	-	43693	9074	No	No
gene_2850	scaffold_110:743972-746516	-	1345	43693	No	No
gene_2851	scaffold_110:747861-748190	-	1224	1345	No	No
gene_2852	scaffold_110:749414-751623	-	2082	1224	No	No
gene_2853	scaffold_110:753705-755414	+	2082	17262	No	No
gene_2854	scaffold_110:772676-775049	+	17262	19941	No	No
gene_2855	scaffold_110:794990-797875	-	404	19941	No	No
gene_2856	scaffold_110:798279-800470	-	26584	404	No	Yes
gene_11166	scaffold_1101:40269-41560	+	660	1922	No	No
gene_11167	scaffold_1101:43482-43928	+	1922	1542	No	No
gene_11168	scaffold_1101:43828-44315	+	2268	1155	No	No
gene_11169	scaffold_1101:45470-45844	-	5384	1155	No	No
gene_11170	scaffold_1101:51228-52430	+	5384	3861	No	No
gene_11171	scaffold_1101:56291-58335	+	3861	1340	No	No
gene_11172	scaffold_1101:59675-60082	+	1340	886	No	No
gene_11173	scaffold_1101:60968-61141	+	886	840	No	No
gene_11174	scaffold_1101:61981-62581	+	840	669	No	No
gene_11175	scaffold_1101:63250-63946	+	669	98310	No	No
gene_11176	scaffold_1101:162256-165234	+	98310	35527	Yes	No
gene_16902	scaffold_1103:76634-77159	-	134079	43302	No	No
gene_15579	scaffold_1104:47593-48251	-	102681	31045	No	No
gene_15581	scaffold_1104:150932-151915	+	102681	18081	No	Yes
gene_22345	scaffold_1107:68540-69169	-	89231	41920	No	Yes
gene_22346	scaffold_1107:158400-158720	-	15425	89231	No	No
gene_21679	scaffold_1108:170707-173482	-	1753	9406	No	No
gene_24177	scaffold_1109:129605-129835	-	95	105162	No	No
gene_24178	scaffold_1109:129930-130155	-	11218	95	No	No
gene_6031	scaffold_111:122179-124392	+	1352	44246	No	No
gene_6032	scaffold_111:124350-125851	+	3523	42787	No	No
gene_6033	scaffold_111:168638-168986	+	42787	34058	No	No
gene_6034	scaffold_111:203044-204237	-	393	34058	No	No
gene_6035	scaffold_111:204630-205702	+	393	1430	No	No
gene_6036	scaffold_111:207132-209889	+	1430	55651	No	No
gene_6037	scaffold_111:265540-266231	+	55651	29291	No	No
gene_6038	scaffold_111:295522-295929	+	29291	611	No	No
gene_6039	scaffold_111:296540-297837	+	611	57774	No	No
gene_6040	scaffold_111:355611-358875	+	57774	158869	No	No
gene_6042	scaffold_111:517744-518410	+	158869	135738	No	No
gene_6044	scaffold_111:654148-656161	+	135738	20900	Yes	No
gene_6045	scaffold_111:677061-678409	-	12757	20900	No	No
gene_6046	scaffold_111:691166-691705	-	2234	12757	No	No
gene_6047	scaffold_111:693939-694275	+	2234	27456	No	No
gene_6048	scaffold_111:721731-722312	+	27456	26574	No	No
gene_6049	scaffold_111:748886-751062	-	478	26574	No	No
gene_25518	scaffold_1110:117377-119688	-	25674	74945	No	No
gene_17677	scaffold_1112:125762-127733	-	79	25759	No	No
gene_17678	scaffold_1112:127812-128582	+	79	34556	No	No
gene_17679	scaffold_1112:163138-165172	+	34556	2889	No	No
gene_17680	scaffold_1112:168061-168892	-	442	2889	No	No
gene_23790	scaffold_1113:193071-193422	+	51764	18	No	No
gene_20307	scaffold_1116:19817-20202	+	2851	19469	No	No
gene_20308	scaffold_1116:39671-40102	+	19469	51459	No	No
gene_20309	scaffold_1116:91561-91921	-	23412	51459	No	No
gene_14476	scaffold_1117:78653-80284	-	3831	46927	No	No
gene_17439	scaffold_1118:16618-17870	+	1516	9572	No	Yes
gene_17440	scaffold_1118:27442-29327	-	69849	9572	No	No
gene_17441	scaffold_1118:99176-103550	+	69849	78866	No	No
gene_17442	scaffold_1118:182416-183839	-	6559	78866	No	Yes
gene_17443	scaffold_1118:190398-192212	-	1542	6559	No	No
gene_26058	scaffold_1119:70306-71223	+	225	64420	No	No
gene_3942	scaffold_112:71164-74125	-	16424	57543	No	No
gene_3943	scaffold_112:90549-91209	+	16424	291	No	No
gene_3944	scaffold_112:91500-93592	-	1963	291	No	No
gene_3945	scaffold_112:95555-95855	+	1963	22011	No	No
gene_3946	scaffold_112:117866-119223	+	22011	857	No	No
gene_3947	scaffold_112:120080-120833	-	30032	857	No	No
gene_3948	scaffold_112:150865-152735	-	51972	30032	No	No
gene_3949	scaffold_112:204707-206834	+	51972	132913	No	No
gene_3950	scaffold_112:339747-340413	+	132913	26458	No	No
gene_3951	scaffold_112:366871-367830	-	11514	26458	No	No
gene_3952	scaffold_112:379344-379835	+	11514	103445	No	No
gene_3953	scaffold_112:483280-483504	+	103445	27378	No	No
gene_3954	scaffold_112:510882-511925	+	27378	19289	No	Yes
gene_3955	scaffold_112:531214-531439	+	19289	132	No	No
gene_3956	scaffold_112:531571-531762	+	132	67602	No	No
gene_3957	scaffold_112:599364-600780	-	6004	67602	No	No
gene_3958	scaffold_112:606784-607363	-	3857	6004	No	No
gene_3959	scaffold_112:611220-612656	-	2393	3857	No	No
gene_3960	scaffold_112:615049-616597	+	2393	8400	No	No
gene_3961	scaffold_112:624997-626364	+	8400	69366	No	No
gene_3963	scaffold_112:695730-697120	+	69366	584	No	No
gene_3964	scaffold_112:697704-700216	-	70340	584	No	No
gene_3965	scaffold_112:770556-774108	-	32746	70340	Yes	No
gene_3967	scaffold_112:806854-807866	+	32746	4343	No	No
gene_17006	scaffold_1121:65673-66367	+	63829	86960	No	No
gene_17008	scaffold_1121:153327-153602	+	86960	44397	No	No
gene_17009	scaffold_1121:197999-198709	-	20725	44397	No	No
gene_16026	scaffold_1122:48567-49765	-	625	5017	Yes	No
gene_16027	scaffold_1122:50390-51855	+	625	55974	Yes	No
gene_16028	scaffold_1122:107829-110232	-	14953	55974	Yes	No
gene_16029	scaffold_1122:125185-126198	+	14953	486	No	No
gene_16030	scaffold_1122:126684-128517	+	486	45627	No	No
gene_16031	scaffold_1122:174144-174846	-	9856	45627	No	No
gene_15997	scaffold_1124:146594-147846	-	40389	110455	No	No
gene_15882	scaffold_1129:54833-56184	-	364	42758	No	No
gene_15883	scaffold_1129:56548-58831	-	2927	364	No	No
gene_15884	scaffold_1129:61758-63649	-	1532	2927	No	No
gene_15885	scaffold_1129:65181-65463	+	1532	3646	No	No
gene_15886	scaffold_1129:69109-70113	-	546	3646	No	No
gene_15887	scaffold_1129:70659-71341	+	546	123065	No	No
gene_3567	scaffold_113:154871-156068	-	48173	137205	No	No
gene_3568	scaffold_113:204241-206353	+	48173	24804	No	No
gene_3569	scaffold_113:231157-233323	-	615	24804	No	No
gene_3570	scaffold_113:233938-236057	-	879	615	No	No
gene_3571	scaffold_113:236936-237733	-	6414	879	No	No
gene_3572	scaffold_113:244147-245415	+	6414	1403	No	No
gene_3573	scaffold_113:246818-248310	+	1403	9835	No	No
gene_3575	scaffold_113:258145-258781	+	9835	16118	No	No
gene_3577	scaffold_113:274899-275302	+	16118	2551	Yes	No
gene_3578	scaffold_113:277853-279437	+	2551	31754	No	No
gene_3579	scaffold_113:311191-311950	+	31754	22632	No	No
gene_3580	scaffold_113:334582-334872	+	22632	7985	No	No
gene_3581	scaffold_113:342857-343198	-	14875	7985	No	No
gene_3582	scaffold_113:358073-359265	-	1617	14875	Yes	No
gene_3583	scaffold_113:360882-362198	+	1617	696	No	No
gene_3584	scaffold_113:362894-365574	-	46344	696	No	No
gene_3585	scaffold_113:411918-414970	+	46344	67814	No	No
gene_3586	scaffold_113:482784-485691	-	15950	67814	No	No
gene_3587	scaffold_113:501641-501946	-	31845	15950	No	No
gene_3588	scaffold_113:533791-535933	-	786	31845	No	No
gene_3589	scaffold_113:536719-537392	+	786	71869	Yes	No
gene_3590	scaffold_113:609261-611490	+	71869	5327	No	No
gene_3591	scaffold_113:611352-615308	-	1509	73960	No	No
gene_3592	scaffold_113:616817-619372	-	42299	1509	No	No
gene_3593	scaffold_113:661671-662681	+	42299	141279	No	No
gene_22473	scaffold_1132:95277-95558	-	18817	48033	No	No
gene_21647	scaffold_1136:145203-148344	+	9063	36109	No	No
gene_21648	scaffold_1136:184453-186325	-	2058	36109	No	No
gene_21649	scaffold_1136:188383-189835	-	7596	2058	No	Yes
gene_16676	scaffold_1137:118854-119439	+	15736	25639	No	No
gene_16677	scaffold_1137:145078-147606	+	25639	512	No	No
gene_16678	scaffold_1137:148118-150515	-	7777	512	Yes	No
gene_16914	scaffold_1138:22282-23426	+	16768	9069	No	No
gene_16915	scaffold_1138:32495-32680	-	51797	9069	No	No
gene_16916	scaffold_1138:84477-84788	-	106237	51797	No	No
gene_16917	scaffold_1138:191025-192938	-	2688	106237	No	Yes
gene_16918	scaffold_1138:195626-200433	-	200	2688	Yes	No
gene_2719	scaffold_114:148984-149298	+	58291	6945	No	No
gene_2720	scaffold_114:156243-159483	-	8498	6945	Yes	No
gene_2721	scaffold_114:167981-169345	-	33107	8498	No	No
gene_2722	scaffold_114:202452-204119	-	1381	33107	No	Yes
gene_2723	scaffold_114:205500-208586	+	1381	23524	No	No
gene_2724	scaffold_114:232110-233389	-	582	23524	No	No
gene_2725	scaffold_114:233971-234629	+	582	28952	No	No
gene_2726	scaffold_114:263581-263965	-	458	28952	No	No
gene_2727	scaffold_114:264423-266414	-	3071	458	No	No
gene_2728	scaffold_114:269485-271516	+	3071	47032	No	No
gene_2729	scaffold_114:318548-321088	-	47573	47032	No	No
gene_2730	scaffold_114:368661-371462	+	47573	33971	No	No
gene_2731	scaffold_114:405433-406764	-	9999	33971	No	No
gene_2732	scaffold_114:416763-423974	-	40771	9999	No	No
gene_2733	scaffold_114:464745-465602	-	20223	40771	No	No
gene_2734	scaffold_114:485825-487885	-	538	20223	No	No
gene_2735	scaffold_114:488423-493027	+	538	85749	Yes	No
gene_2736	scaffold_114:578776-582224	+	85749	702	Yes	No
gene_2737	scaffold_114:582926-584105	-	8346	702	No	No
gene_2738	scaffold_114:583920-588059	+	1696	4392	Yes	No
gene_2739	scaffold_114:592451-593812	-	367	4392	No	No
gene_2740	scaffold_114:594179-596148	-	9813	367	No	No
gene_2741	scaffold_114:605961-607565	-	2034	9813	No	No
gene_2742	scaffold_114:609599-611388	+	2034	920	No	No
gene_2743	scaffold_114:612308-613306	+	920	78728	No	No
gene_2744	scaffold_114:692034-694661	-	882	78728	No	No
gene_2745	scaffold_114:695543-696584	+	882	7553	Yes	No
gene_2746	scaffold_114:704137-706769	+	7553	7228	No	No
gene_2747	scaffold_114:713997-715172	-	3389	7228	No	No
gene_2748	scaffold_114:718561-718968	+	3389	25222	No	No
gene_2749	scaffold_114:744190-745032	+	25222	27221	No	No
gene_2750	scaffold_114:772253-773747	-	31251	27221	No	No
gene_2751	scaffold_114:804998-806081	+	31251	9641	No	No
gene_14373	scaffold_1140:134100-135201	+	85969	58589	No	No
gene_12900	scaffold_1143:27779-30400	-	4760	10922	No	No
gene_12901	scaffold_1143:35160-35540	-	749	4760	No	No
gene_12902	scaffold_1143:36289-37703	+	749	15893	No	No
gene_12903	scaffold_1143:37149-38735	+	1609	14861	No	No
gene_12904	scaffold_1143:53596-58422	-	6931	14861	No	No
gene_12905	scaffold_1143:65353-66267	-	31481	6931	No	No
gene_12906	scaffold_1143:97748-100118	-	105892	31481	No	No
gene_14521	scaffold_1145:13143-13373	+	1559	1822	No	No
gene_14522	scaffold_1145:15195-16902	+	1822	30390	No	No
gene_14523	scaffold_1145:47292-49019	-	74514	30390	No	No
gene_20697	scaffold_1146:195886-196368	-	287	21016	No	No
gene_20698	scaffold_1146:196655-197170	-	6035	287	No	No
gene_20699	scaffold_1146:203205-204559	-	21	6035	No	No
gene_13269	scaffold_1147:17485-19390	+	1073	212	No	No
gene_13270	scaffold_1147:19602-21261	-	704	212	No	No
gene_13271	scaffold_1147:21965-23632	+	704	42077	No	No
gene_13272	scaffold_1147:65709-66783	-	31804	42077	No	No
gene_13274	scaffold_1147:98587-100925	-	94474	31804	No	No
gene_14246	scaffold_1148:95045-95434	-	5581	51331	No	No
gene_14247	scaffold_1148:101015-103881	+	5581	25164	No	No
gene_19751	scaffold_1149:11119-13055	+	86	2318	No	No
gene_19752	scaffold_1149:15373-17736	+	2318	15280	No	No
gene_19753	scaffold_1149:33016-35005	-	4384	15280	No	No
gene_19754	scaffold_1149:39389-41086	+	4384	172099	No	Yes
gene_5197	scaffold_115:25237-26188	+	1148	681	No	No
gene_5198	scaffold_115:26869-29406	-	1936	681	No	Yes
gene_5199	scaffold_115:31342-34171	+	1936	28448	No	Yes
gene_5200	scaffold_115:62619-67779	+	28448	2222	Yes	No
gene_5201	scaffold_115:70001-74688	-	40275	2222	Yes	No
gene_5202	scaffold_115:114963-115928	-	83054	40275	No	No
gene_5203	scaffold_115:198982-200617	-	8893	83054	No	No
gene_5204	scaffold_115:209510-210533	+	8893	2576	No	No
gene_5205	scaffold_115:213109-215127	-	36661	2576	No	No
gene_5206	scaffold_115:251788-256046	+	36661	68788	No	No
gene_5207	scaffold_115:324834-327115	-	62975	68788	No	No
gene_5208	scaffold_115:390090-391477	+	62975	701	No	No
gene_5209	scaffold_115:392178-393260	+	701	162942	No	No
gene_5210	scaffold_115:556202-557084	+	162942	497	No	No
gene_5211	scaffold_115:557581-563150	+	497	64818	Yes	No
gene_5212	scaffold_115:627968-631176	-	59539	64818	No	No
gene_5214	scaffold_115:690715-691260	-	20397	59539	No	No
gene_5215	scaffold_115:711657-712857	+	20397	6060	No	No
gene_5216	scaffold_115:718917-719979	-	65211	6060	No	No
gene_5217	scaffold_115:785190-785624	-	14583	65211	No	No
gene_5218	scaffold_115:800207-800641	-	5768	14583	No	No
gene_19643	scaffold_1154:51077-51435	+	35292	54748	No	No
gene_19644	scaffold_1154:106183-107352	-	2392	54748	No	No
gene_19645	scaffold_1154:109744-112441	-	35804	2392	No	No
gene_10870	scaffold_1157:82695-82973	-	118369	1865	No	No
gene_10877	scaffold_1157:201342-202080	+	118369	1022	No	No
gene_12460	scaffold_1158:162011-162235	-	2041	62499	No	No
gene_12461	scaffold_1158:164276-165028	-	86	2041	No	No
gene_12462	scaffold_1158:165114-165986	-	2137	86	No	No
gene_12463	scaffold_1158:168123-169524	+	2137	4068	No	No
gene_12465	scaffold_1158:173592-174485	+	4068	36879	No	Yes
gene_12467	scaffold_1158:174333-175678	+	4809	35686	No	No
gene_12468	scaffold_1158:211364-213578	+	35686	939	No	No
gene_6776	scaffold_116:101697-103982	+	66953	356	Yes	No
gene_6777	scaffold_116:104338-106940	-	909	356	No	No
gene_6778	scaffold_116:107849-108281	-	21849	909	Yes	No
gene_6779	scaffold_116:130130-132004	+	21849	88996	No	No
gene_6780	scaffold_116:221000-222161	-	41627	88996	No	No
gene_6781	scaffold_116:263788-265013	-	91888	41627	Yes	No
gene_6782	scaffold_116:356901-361864	+	91888	129414	No	No
gene_6783	scaffold_116:491278-491763	+	129414	8979	No	No
gene_6784	scaffold_116:500742-502373	+	8979	24724	No	No
gene_6785	scaffold_116:527097-528235	+	24724	916	No	No
gene_6786	scaffold_116:529151-529852	+	916	25104	No	No
gene_6787	scaffold_116:554956-555932	+	25104	772	No	No
gene_6788	scaffold_116:556704-558399	+	772	536	No	No
gene_6789	scaffold_116:558935-559312	-	86760	536	No	No
gene_6790	scaffold_116:646072-647130	-	1692	86760	No	No
gene_6791	scaffold_116:648822-650724	+	1692	34525	No	No
gene_6792	scaffold_116:685249-687965	+	34525	27693	No	No
gene_17392	scaffold_1160:129279-129749	+	836	78745	No	No
gene_17394	scaffold_1160:208494-210850	+	78745	222	No	No
gene_23726	scaffold_1161:98506-100373	-	57540	1184	No	No
gene_18218	scaffold_1165:60832-62906	+	30221	124504	No	Yes
gene_10185	scaffold_1168:83678-87203	+	32287	2060	Yes	No
gene_10186	scaffold_1168:89263-91080	+	2060	48258	No	No
gene_10187	scaffold_1168:139338-140126	+	48258	419	No	Yes
gene_10188	scaffold_1168:140545-141926	-	428	419	Yes	No
gene_10189	scaffold_1168:142354-144092	+	428	49	Yes	No
gene_10190	scaffold_1168:144141-146908	-	132	49	No	No
gene_10191	scaffold_1168:147040-148238	-	4648	132	No	No
gene_10192	scaffold_1168:148164-151112	-	1774	1256	No	No
gene_10193	scaffold_1168:152886-153900	-	1760	1774	No	No
gene_10194	scaffold_1168:153720-154848	-	812	2608	No	No
gene_10195	scaffold_1168:155660-156726	+	812	14041	No	No
gene_9471	scaffold_117:45665-47691	+	20977	205354	No	No
gene_9472	scaffold_117:253045-253476	-	42375	205354	No	No
gene_9473	scaffold_117:295851-299645	+	42375	6808	Yes	No
gene_9474	scaffold_117:306453-308834	-	10258	6808	No	No
gene_9475	scaffold_117:319092-320223	+	10258	13113	No	No
gene_9476	scaffold_117:333336-336560	-	141018	13113	No	No
gene_9477	scaffold_117:477578-480014	+	141018	18666	No	No
gene_9478	scaffold_117:498680-499907	-	21624	18666	No	No
gene_9479	scaffold_117:521531-522867	-	153809	21624	No	No
gene_9480	scaffold_117:676676-678805	-	55499	153809	No	No
gene_9481	scaffold_117:734304-734591	+	55499	34959	No	No
gene_9482	scaffold_117:769550-771059	-	21301	34959	No	No
gene_17791	scaffold_1170:158787-159191	+	170	358	No	No
gene_17792	scaffold_1170:159549-159788	-	189	358	No	No
gene_17793	scaffold_1170:159977-160449	-	17993	189	No	Yes
gene_23041	scaffold_1174:37460-38391	+	1631	51658	No	No
gene_23042	scaffold_1174:90049-91243	-	812	51658	No	No
gene_10581	scaffold_1176:54845-57933	+	10039	2267	No	No
gene_10582	scaffold_1176:60200-62285	+	2267	19178	No	No
gene_10583	scaffold_1176:81463-82281	+	19178	95	No	No
gene_10584	scaffold_1176:82376-83413	+	95	61392	No	No
gene_10585	scaffold_1176:144805-147076	-	6981	61392	No	No
gene_10586	scaffold_1176:154057-155320	-	245	6981	No	No
gene_10587	scaffold_1176:155565-155792	-	17847	245	No	No
gene_10588	scaffold_1176:173639-175347	+	17847	1579	Yes	No
gene_10589	scaffold_1176:176926-181005	+	1579	603	No	Yes
gene_10590	scaffold_1176:181608-183017	-	2885	603	No	No
gene_10591	scaffold_1176:185902-186687	+	2885	5964	No	No
gene_13574	scaffold_1179:102379-103568	-	17448	65417	No	No
gene_13575	scaffold_1179:121016-121628	+	17448	411	No	No
gene_2995	scaffold_118:24795-24971	-	61439	142	No	No
gene_2996	scaffold_118:86410-89042	-	5771	61439	No	No
gene_2997	scaffold_118:94813-96039	+	5771	34072	No	No
gene_2998	scaffold_118:130111-131685	+	34072	674	No	Yes
gene_2999	scaffold_118:132359-133797	-	30849	674	No	No
gene_3000	scaffold_118:164646-165018	+	30849	36777	No	No
gene_3001	scaffold_118:201795-203850	+	36777	3665	No	No
gene_3002	scaffold_118:207515-208358	+	3665	43595	No	No
gene_3003	scaffold_118:251953-252984	+	43595	2122	No	No
gene_3004	scaffold_118:255106-257469	+	2122	43410	No	No
gene_3005	scaffold_118:300879-301127	+	43410	120105	No	No
gene_3010	scaffold_118:421232-422579	+	120105	25019	No	No
gene_3011	scaffold_118:447598-448052	+	25019	13584	No	No
gene_3012	scaffold_118:461636-465199	+	13584	29496	No	No
gene_3013	scaffold_118:494695-495045	-	6127	29496	No	No
gene_3014	scaffold_118:501172-502733	+	6127	824	No	No
gene_3015	scaffold_118:503557-503873	+	824	15197	No	No
gene_3016	scaffold_118:519070-521850	+	15197	2931	Yes	No
gene_3017	scaffold_118:524781-528140	+	2931	7970	Yes	No
gene_3018	scaffold_118:536110-536834	+	7970	8743	No	No
gene_3019	scaffold_118:545577-545850	-	904	8743	No	No
gene_3020	scaffold_118:546754-547478	+	904	61744	No	No
gene_3021	scaffold_118:609222-610670	-	36732	61744	No	No
gene_3022	scaffold_118:647402-649738	-	69499	36732	Yes	No
gene_3023	scaffold_118:719237-719969	-	4163	69499	No	No
gene_3024	scaffold_118:724132-725237	-	35640	4163	No	No
gene_3025	scaffold_118:760877-761150	-	10129	35640	No	No
gene_3026	scaffold_118:771279-771557	+	10129	3463	No	No
gene_19050	scaffold_1183:57239-58032	+	577	39806	No	No
gene_20042	scaffold_1187:51752-53512	-	99011	39694	No	No
gene_21812	scaffold_1188:50325-51506	+	1087	38498	Yes	No
gene_21813	scaffold_1188:90004-93184	+	38498	70373	No	No
gene_21814	scaffold_1188:163557-164616	-	1411	70373	No	No
gene_6074	scaffold_119:80541-81776	-	5793	73876	No	No
gene_6075	scaffold_119:87569-91655	-	27822	5793	No	No
gene_6076	scaffold_119:119477-119653	-	58606	27822	No	No
gene_6077	scaffold_119:178259-179706	+	58606	47347	No	No
gene_6078	scaffold_119:227053-227328	+	47347	8987	No	Yes
gene_6079	scaffold_119:236315-238311	+	8987	35493	No	No
gene_6081	scaffold_119:273804-273962	+	35493	56979	No	No
gene_6082	scaffold_119:330941-334140	+	56979	37342	No	No
gene_6083	scaffold_119:371482-374215	-	64524	37342	Yes	No
gene_6084	scaffold_119:438739-439509	-	27541	64524	No	No
gene_6085	scaffold_119:467050-468095	+	27541	1071	No	No
gene_6086	scaffold_119:469166-470562	+	1071	52697	No	No
gene_6087	scaffold_119:523259-525685	-	988	52697	Yes	No
gene_6088	scaffold_119:526673-527572	+	988	86217	No	No
gene_6089	scaffold_119:613789-614809	-	978	86217	No	No
gene_6090	scaffold_119:615787-617563	-	759	978	No	No
gene_6091	scaffold_119:618322-620654	-	38801	759	No	No
gene_6092	scaffold_119:659455-662821	+	38801	8159	No	No
gene_6093	scaffold_119:670980-673493	-	20513	8159	No	No
gene_25803	scaffold_1192:97278-99125	+	5508	48585	No	No
gene_19466	scaffold_1195:190330-191298	-	2000	116836	No	No
gene_21027	scaffold_1197:45829-46770	+	634	48076	No	No
gene_16170	scaffold_1198:102619-105258	-	66957	100182	Yes	No
gene_16174	scaffold_1198:172215-172580	+	66957	2054	No	No
gene_16175	scaffold_1198:174634-175323	-	5517	2054	No	No
gene_1029	scaffold_12:57967-58392	+	2865	46298	No	No
gene_1030	scaffold_12:104690-105272	+	46298	4428	No	Yes
gene_1031	scaffold_12:109700-111003	+	4428	89968	No	No
gene_1032	scaffold_12:200971-204041	+	89968	62694	Yes	No
gene_1033	scaffold_12:266735-267491	-	102974	62694	No	Yes
gene_1034	scaffold_12:370465-373338	+	102974	37982	Yes	No
gene_1035	scaffold_12:411320-411576	-	57	37982	No	No
gene_1036	scaffold_12:411633-412244	-	47566	57	No	No
gene_1037	scaffold_12:459810-462820	+	47566	461	Yes	No
gene_1038	scaffold_12:463281-464457	+	461	38036	Yes	No
gene_1039	scaffold_12:502493-505233	+	38036	803	Yes	No
gene_1040	scaffold_12:506036-508136	+	803	18232	No	No
gene_1041	scaffold_12:526368-527521	+	18232	44015	No	Yes
gene_1042	scaffold_12:571536-572937	-	37998	44015	No	No
gene_1043	scaffold_12:610935-612831	+	37998	19856	No	No
gene_1044	scaffold_12:632687-634386	+	19856	9631	Yes	No
gene_1045	scaffold_12:644017-645098	-	25842	9631	No	No
gene_1046	scaffold_12:670940-671551	+	25842	18584	No	No
gene_1047	scaffold_12:690135-690365	-	123	18584	No	No
gene_1048	scaffold_12:690488-691060	+	123	1715	No	No
gene_1049	scaffold_12:692775-692988	-	63577	1715	No	No
gene_1050	scaffold_12:756565-758930	-	6189	63577	No	No
gene_1051	scaffold_12:765119-767288	+	6189	52314	No	No
gene_1052	scaffold_12:819602-820871	-	141565	52314	No	Yes
gene_1053	scaffold_12:962436-962929	+	141565	2326	No	Yes
gene_1054	scaffold_12:965255-967168	-	9011	2326	No	No
gene_1055	scaffold_12:976179-977115	-	951	9011	No	No
gene_1056	scaffold_12:978066-978395	+	951	1057	No	No
gene_1057	scaffold_12:979452-980871	+	1057	42422	No	No
gene_1058	scaffold_12:1023293-1025481	+	42422	45385	No	No
gene_1059	scaffold_12:1070866-1071642	+	45385	404	No	No
gene_1060	scaffold_12:1072046-1073128	+	404	159938	No	No
gene_1061	scaffold_12:1233066-1233523	+	159938	26488	No	No
gene_1062	scaffold_12:1260011-1262904	-	57218	26488	No	No
gene_1064	scaffold_12:1320122-1321318	+	57218	1227	No	No
gene_1065	scaffold_12:1322545-1323934	+	1227	23605	No	No
gene_1066	scaffold_12:1347539-1347769	-	123	23605	No	No
gene_1067	scaffold_12:1347892-1348693	+	123	1652	No	No
gene_1068	scaffold_12:1350345-1350575	-	109025	1652	No	No
gene_1069	scaffold_12:1459600-1464202	-	94244	109025	Yes	No
gene_1070	scaffold_12:1558446-1561101	-	11164	94244	No	No
gene_1071	scaffold_12:1572265-1574490	-	123603	11164	No	Yes
gene_1072	scaffold_12:1698093-1701920	+	123603	32507	No	No
gene_1073	scaffold_12:1734427-1736077	-	3172	32507	No	No
gene_1074	scaffold_12:1739249-1739810	+	3172	6462	No	No
gene_1075	scaffold_12:1746272-1746732	+	6462	199	No	No
gene_1076	scaffold_12:1746931-1748234	+	199	1152	No	No
gene_2646	scaffold_120:16423-16725	+	2126	1885	No	No
gene_2647	scaffold_120:18610-21241	+	1885	76770	No	No
gene_2648	scaffold_120:98011-100640	-	13648	76770	No	No
gene_2649	scaffold_120:100422-101449	-	12839	79181	No	Yes
gene_2650	scaffold_120:114288-115928	-	1660	12839	No	No
gene_2651	scaffold_120:117588-120793	+	1660	2229	No	No
gene_2652	scaffold_120:123022-123276	+	2229	24768	No	No
gene_2653	scaffold_120:148044-148644	-	83477	24768	No	No
gene_2655	scaffold_120:232121-232520	-	16870	83477	No	No
gene_2656	scaffold_120:249390-250022	-	2072	16870	No	Yes
gene_2657	scaffold_120:252094-255392	+	2072	8724	Yes	No
gene_2658	scaffold_120:264116-267317	+	8724	85415	No	No
gene_2660	scaffold_120:352732-353879	-	164	85415	No	No
gene_2661	scaffold_120:354043-357149	-	41383	164	No	No
gene_2662	scaffold_120:398532-399944	+	41383	5737	No	No
gene_2663	scaffold_120:405681-406154	-	507	5737	No	No
gene_2664	scaffold_120:406661-407400	-	10218	507	No	No
gene_2665	scaffold_120:417618-418974	+	10218	8621	No	No
gene_2666	scaffold_120:427595-428572	+	8621	1092	No	No
gene_2667	scaffold_120:429664-430930	+	1092	33806	No	No
gene_2668	scaffold_120:464736-465562	-	1082	33806	Yes	No
gene_2669	scaffold_120:465517-466854	+	34587	2361	No	No
gene_2670	scaffold_120:466644-467893	-	1322	1082	No	No
gene_2671	scaffold_120:469215-471060	-	723	1322	No	No
gene_2672	scaffold_120:471783-472889	+	723	38148	No	No
gene_2673	scaffold_120:511037-514013	+	38148	19847	No	No
gene_2674	scaffold_120:533860-535738	+	19847	57752	No	No
gene_2675	scaffold_120:593490-602076	+	57752	80528	No	No
gene_2676	scaffold_120:682604-687822	-	1086	80528	No	No
gene_2677	scaffold_120:688908-690738	+	1086	38065	No	No
gene_2678	scaffold_120:728803-732651	-	30530	38065	No	No
gene_2679	scaffold_120:763181-765626	+	30530	11008	No	No
gene_2680	scaffold_120:776634-776962	-	299	11008	No	No
gene_14458	scaffold_1200:52849-55063	+	42179	1104	No	No
gene_14459	scaffold_1200:56167-57345	-	33990	1104	No	No
gene_14460	scaffold_1200:91335-93025	+	33990	20697	Yes	No
gene_14461	scaffold_1200:113722-114389	-	31184	20697	No	No
gene_14462	scaffold_1200:145573-148516	-	17696	31184	No	No
gene_14463	scaffold_1200:166212-173171	+	17696	767	No	No
gene_14464	scaffold_1200:173938-175857	+	767	32195	Yes	No
gene_13069	scaffold_1201:19207-20670	-	1441	7072	No	No
gene_13070	scaffold_1201:22111-22967	+	1441	28135	No	No
gene_13071	scaffold_1201:51102-52303	+	28135	107863	No	No
gene_13073	scaffold_1201:162197-163473	-	25624	1	No	No
gene_13075	scaffold_1201:189097-191729	-	1539	25624	No	No
gene_13076	scaffold_1201:193268-194662	-	689	1539	No	No
gene_13740	scaffold_1202:111918-113703	-	9494	858	No	Yes
gene_13741	scaffold_1202:123197-123640	-	1238	9494	No	No
gene_13742	scaffold_1202:124878-128059	-	73	1238	No	No
gene_13743	scaffold_1202:128132-128554	-	2581	73	No	No
gene_13744	scaffold_1202:131135-132784	+	2581	515	No	No
gene_13745	scaffold_1202:133299-135280	-	1926	515	No	No
gene_13746	scaffold_1202:137206-140312	+	1926	4356	No	No
gene_16499	scaffold_1205:115179-116068	-	33450	26304	No	No
gene_16501	scaffold_1205:149518-149850	-	1815	33450	No	No
gene_11011	scaffold_1207:93654-94949	-	2015	36107	No	No
gene_11012	scaffold_1207:96964-97505	-	21689	2015	No	No
gene_4437	scaffold_121:54870-55245	-	39236	13957	No	No
gene_4438	scaffold_121:94481-95378	+	39236	1229	No	No
gene_4439	scaffold_121:96607-97059	-	6563	1229	No	No
gene_4440	scaffold_121:103622-105281	-	113	6563	No	No
gene_4441	scaffold_121:105394-108095	+	113	66132	Yes	No
gene_4442	scaffold_121:174227-176073	+	66132	7134	No	No
gene_4443	scaffold_121:183207-183695	-	1179	7134	No	No
gene_4444	scaffold_121:184874-192102	+	1179	68683	No	No
gene_4446	scaffold_121:260785-262222	+	68683	2069	No	No
gene_4447	scaffold_121:264291-268046	+	2069	5303	No	No
gene_4448	scaffold_121:273349-278608	+	5303	22249	Yes	Yes
gene_4449	scaffold_121:300857-301160	+	22249	60346	No	No
gene_4451	scaffold_121:361506-363935	+	60346	27113	No	No
gene_4452	scaffold_121:391048-392829	+	27113	27433	No	Yes
gene_4453	scaffold_121:420262-420552	-	42941	27433	No	No
gene_4454	scaffold_121:463493-466486	-	25759	42941	No	No
gene_4455	scaffold_121:492245-492783	+	25759	16273	No	No
gene_4456	scaffold_121:509056-510417	-	138	16273	No	No
gene_4457	scaffold_121:510555-512859	+	138	68777	No	No
gene_4458	scaffold_121:581636-583686	-	85954	68777	No	No
gene_4459	scaffold_121:669640-671214	+	85954	989	Yes	No
gene_4460	scaffold_121:672203-673324	-	1631	989	Yes	No
gene_4461	scaffold_121:674955-675703	+	1631	85976	Yes	No
gene_19025	scaffold_1212:133253-136795	-	27692	33824	No	No
gene_19027	scaffold_1212:164487-169810	-	17677	27692	Yes	No
gene_19028	scaffold_1212:187487-189875	-	11186	17677	Yes	No
gene_13339	scaffold_1214:107832-109096	+	58229	4330	No	Yes
gene_13340	scaffold_1214:113426-114825	+	4330	1129	No	No
gene_13341	scaffold_1214:115954-118057	-	9353	1129	No	No
gene_13342	scaffold_1214:127410-129071	-	31035	9353	No	No
gene_13344	scaffold_1214:160106-160559	-	357	31035	No	No
gene_13345	scaffold_1214:160916-161375	+	357	70	No	No
gene_24702	scaffold_1219:3533-5871	+	175	73892	No	No
gene_6816	scaffold_122:78883-82872	+	77332	3098	No	No
gene_6817	scaffold_122:85970-86209	+	3098	464	No	No
gene_6818	scaffold_122:86673-87580	-	16077	464	No	No
gene_6819	scaffold_122:103657-104836	-	53487	16077	No	No
gene_6820	scaffold_122:158323-160328	-	117711	53487	No	No
gene_6821	scaffold_122:278039-281821	-	2615	117711	No	No
gene_6822	scaffold_122:284436-285973	+	2615	34233	Yes	No
gene_6823	scaffold_122:320206-320909	+	34233	1406	No	No
gene_6824	scaffold_122:322315-322853	-	55889	1406	No	No
gene_6825	scaffold_122:378742-379482	+	55889	13748	No	No
gene_6826	scaffold_122:393230-394343	+	13748	26270	No	No
gene_6827	scaffold_122:420613-422068	+	26270	98751	No	No
gene_6828	scaffold_122:520819-530446	-	23632	98751	No	No
gene_6829	scaffold_122:554078-555655	-	8421	23632	No	No
gene_6830	scaffold_122:564076-566239	-	102704	8421	No	No
gene_6831	scaffold_122:668943-672742	+	102704	1222	No	No
gene_6832	scaffold_122:673964-675486	-	1871	1222	No	No
gene_6833	scaffold_122:677357-678335	+	1871	66128	No	No
gene_24852	scaffold_1221:162778-163340	-	319	25031	No	No
gene_21764	scaffold_1223:168483-169516	-	779	38494	Yes	No
gene_21242	scaffold_1224:41847-43920	-	3485	1439	No	No
gene_21243	scaffold_1224:47405-49064	+	3485	129019	No	No
gene_19559	scaffold_1225:27432-27740	+	10742	107959	No	No
gene_19561	scaffold_1225:135699-136343	-	868	107959	No	Yes
gene_19562	scaffold_1225:137211-138692	+	868	677	No	No
gene_22969	scaffold_1226:71412-72429	+	68335	92627	No	Yes
gene_22970	scaffold_1226:165056-167802	+	92627	16932	No	No
gene_18619	scaffold_1227:135437-136607	-	457	16078	No	No
gene_18620	scaffold_1227:137064-137481	+	457	2296	No	No
gene_16746	scaffold_1228:63968-65886	+	9108	62132	Yes	No
gene_16747	scaffold_1228:128018-129699	-	17097	62132	No	No
gene_16748	scaffold_1228:146796-147209	+	17097	702	No	No
gene_16749	scaffold_1228:147911-148744	+	702	243	No	No
gene_16750	scaffold_1228:148987-149148	+	243	3051	No	No
gene_2754	scaffold_123:64421-65018	+	1133	1371	No	No
gene_2755	scaffold_123:66389-66763	+	1371	448	No	No
gene_2756	scaffold_123:67211-69828	+	448	11263	No	No
gene_2757	scaffold_123:81091-84237	+	11263	97972	No	No
gene_2758	scaffold_123:182209-182999	+	97972	280	No	No
gene_2759	scaffold_123:182985-183251	+	98748	28	No	No
gene_2760	scaffold_123:183279-183917	+	28	347	No	No
gene_2761	scaffold_123:184264-186158	-	18303	347	No	No
gene_2762	scaffold_123:204461-205549	+	18303	65266	No	No
gene_2763	scaffold_123:270815-271165	-	4312	65266	No	No
gene_2764	scaffold_123:275477-278612	-	2085	4312	No	Yes
gene_2765	scaffold_123:280697-281533	-	405	2085	No	No
gene_2766	scaffold_123:281938-282882	+	405	39980	Yes	No
gene_2767	scaffold_123:322862-325610	+	39980	260	No	No
gene_2768	scaffold_123:325870-326977	-	60368	260	No	No
gene_2769	scaffold_123:387345-387850	+	60368	40610	No	No
gene_2770	scaffold_123:428460-430418	-	1685	40610	No	No
gene_2771	scaffold_123:432103-432828	+	1685	23872	No	No
gene_2772	scaffold_123:432573-434182	+	2155	22518	No	No
gene_2773	scaffold_123:456700-458515	-	41867	22518	Yes	No
gene_2774	scaffold_123:500382-501442	+	41867	24721	No	No
gene_2775	scaffold_123:526163-529071	+	24721	80443	No	No
gene_2776	scaffold_123:609514-612258	-	12545	80443	No	No
gene_2777	scaffold_123:624803-625563	+	12545	2259	No	No
gene_2778	scaffold_123:627822-628502	-	10783	2259	No	No
gene_2779	scaffold_123:639285-640423	+	10783	1630	No	No
gene_2780	scaffold_123:642053-644058	+	1630	10399	No	Yes
gene_2781	scaffold_123:654457-654735	+	10399	3515	No	No
gene_2782	scaffold_123:658250-659134	+	3515	104875	No	No
gene_2783	scaffold_123:764009-766322	-	14769	104875	No	No
gene_2784	scaffold_123:781091-782976	+	14769	1927	No	No
gene_2785	scaffold_123:784903-786355	+	1927	10655	No	No
gene_2786	scaffold_123:797010-797288	+	10655	3514	No	No
gene_13950	scaffold_1233:45437-47829	-	32302	22952	No	No
gene_13951	scaffold_1233:47719-48055	-	32076	25234	No	No
gene_11616	scaffold_1234:16401-16556	-	36188	12272	No	No
gene_11617	scaffold_1234:52744-53473	+	36188	1282	No	Yes
gene_11618	scaffold_1234:54755-56053	+	1282	529	No	No
gene_11619	scaffold_1234:56582-58377	+	529	1	Yes	No
gene_11620	scaffold_1234:58378-58855	-	62736	1	No	No
gene_11621	scaffold_1234:121591-123218	+	62736	26074	No	No
gene_11622	scaffold_1234:149292-149873	+	26074	14931	No	No
gene_20967	scaffold_1235:13899-14931	+	5213	104995	No	No
gene_20968	scaffold_1235:119926-123159	-	480	104995	Yes	No
gene_20969	scaffold_1235:123639-125815	+	480	64417	No	No
gene_14136	scaffold_1238:108312-109229	+	2249	170	No	No
gene_14137	scaffold_1238:109399-111682	+	170	17421	No	No
gene_14138	scaffold_1238:129103-129555	+	17421	289	No	Yes
gene_14139	scaffold_1238:129844-130407	-	27869	289	No	No
gene_14140	scaffold_1238:158276-159419	-	19720	27869	No	No
gene_20402	scaffold_1239:102374-103120	+	63601	89264	No	No
gene_7689	scaffold_124:74231-75664	+	3858	28854	No	No
gene_7690	scaffold_124:104518-105400	-	120221	28854	No	No
gene_7691	scaffold_124:225621-228856	+	120221	64358	Yes	No
gene_7692	scaffold_124:293214-293741	-	21188	64358	No	No
gene_7693	scaffold_124:314929-316289	-	1208	21188	No	Yes
gene_7694	scaffold_124:317497-318560	+	1208	125794	No	No
gene_7695	scaffold_124:444354-446732	-	73128	125794	Yes	No
gene_7696	scaffold_124:519860-523392	-	724	73128	Yes	No
gene_7697	scaffold_124:524116-526884	+	724	143	Yes	No
gene_7698	scaffold_124:527027-529000	-	11041	143	Yes	No
gene_7699	scaffold_124:540041-541060	-	18695	11041	No	No
gene_7700	scaffold_124:559755-562252	+	18695	79233	No	No
gene_7701	scaffold_124:641485-644426	-	67838	79233	No	No
gene_7702	scaffold_124:712264-712717	-	358	67838	No	No
gene_7703	scaffold_124:713075-713913	+	358	3472	No	No
gene_7704	scaffold_124:717385-717720	-	21312	3472	No	No
gene_14386	scaffold_1243:72017-73390	+	44244	387	Yes	No
gene_14387	scaffold_1243:73777-78957	-	36854	387	No	No
gene_14388	scaffold_1243:115811-117208	+	36854	1400	No	No
gene_14389	scaffold_1243:118608-120266	+	1400	62102	Yes	No
gene_14390	scaffold_1243:182368-183956	+	62102	623	No	No
gene_14391	scaffold_1243:184579-186341	+	623	336	No	No
gene_14392	scaffold_1243:186677-187240	-	2472	336	No	No
gene_13366	scaffold_1244:164458-165041	-	30375	95346	No	Yes
gene_22361	scaffold_1245:137256-138238	+	95920	18819	No	No
gene_10409	scaffold_1247:11809-13459	-	3338	4178	No	No
gene_10410	scaffold_1247:16797-19984	+	3338	78420	No	No
gene_10411	scaffold_1247:98404-99788	+	78420	1	No	Yes
gene_10412	scaffold_1247:99789-100230	-	4153	1	No	No
gene_10413	scaffold_1247:104383-105253	+	4153	23593	No	No
gene_10414	scaffold_1247:128846-129497	-	861	23593	No	No
gene_10415	scaffold_1247:130358-133441	+	861	2189	No	No
gene_10416	scaffold_1247:135630-136273	-	5593	2189	No	No
gene_10417	scaffold_1247:141866-143082	-	1208	5593	No	No
gene_10418	scaffold_1247:144290-149047	+	1208	31381	No	No
gene_10419	scaffold_1247:180428-180778	-	7232	31381	No	No
gene_10420	scaffold_1247:188010-188797	-	1578	7232	No	No
gene_21929	scaffold_1248:144461-145255	-	1224	99461	No	No
gene_12471	scaffold_1249:55309-55761	+	13985	808	No	No
gene_12472	scaffold_1249:56569-57426	+	808	870	No	No
gene_12473	scaffold_1249:58296-59304	-	13192	870	No	No
gene_12474	scaffold_1249:72496-76620	+	13192	36631	No	No
gene_12475	scaffold_1249:113251-114066	+	36631	57203	No	No
gene_12476	scaffold_1249:171269-172438	+	57203	451	No	No
gene_12477	scaffold_1249:172889-173391	+	451	9219	No	No
gene_12478	scaffold_1249:182610-188610	-	526	9219	Yes	No
gene_7725	scaffold_125:97312-100128	-	13892	70315	Yes	No
gene_7726	scaffold_125:114020-114567	+	13892	64915	No	No
gene_7727	scaffold_125:179482-181818	-	25033	64915	No	No
gene_7728	scaffold_125:206851-207459	+	25033	2627	No	No
gene_7730	scaffold_125:210086-210647	-	810	2627	No	No
gene_7731	scaffold_125:211457-211949	-	95123	810	No	No
gene_7732	scaffold_125:307072-308026	-	45414	95123	No	No
gene_7733	scaffold_125:353440-354610	+	45414	39482	No	No
gene_7734	scaffold_125:394092-394304	+	39482	51937	No	No
gene_7735	scaffold_125:446241-446686	-	136606	51937	No	Yes
gene_7736	scaffold_125:583292-584341	+	136606	24664	No	No
gene_7737	scaffold_125:609005-609172	+	24664	49025	No	No
gene_7738	scaffold_125:658197-658450	-	16550	49025	No	No
gene_7739	scaffold_125:675000-676002	-	34548	16550	No	No
gene_7740	scaffold_125:710550-714680	-	19836	34548	Yes	No
gene_14635	scaffold_1250:178286-178499	-	8209	157726	No	No
gene_16331	scaffold_1252:119412-120212	-	2559	82621	Yes	No
gene_16332	scaffold_1252:122771-123487	+	2559	61421	No	No
gene_16335	scaffold_1252:184908-187247	+	61421	1903	No	No
gene_15079	scaffold_1253:29740-31051	+	1817	68495	No	No
gene_15080	scaffold_1253:99546-101729	-	47086	68495	No	No
gene_15081	scaffold_1253:148815-151464	-	629	47086	No	No
gene_15082	scaffold_1253:152093-153857	+	629	1886	Yes	No
gene_15083	scaffold_1253:155743-158638	+	1886	7431	No	No
gene_15084	scaffold_1253:166069-167193	-	14289	7431	No	No
gene_15085	scaffold_1253:181482-184045	+	14289	16125	No	No
gene_16974	scaffold_1256:156112-157479	+	2529	12750	No	No
gene_16592	scaffold_1259:52314-53224	+	10118	16686	No	No
gene_16593	scaffold_1259:69910-70236	+	16686	19471	No	No
gene_16595	scaffold_1259:89707-89997	+	19471	692	No	No
gene_5876	scaffold_126:63081-63359	+	21268	2267	No	No
gene_5877	scaffold_126:65626-66138	+	2267	629	No	No
gene_5878	scaffold_126:66767-67650	+	629	53738	No	No
gene_5879	scaffold_126:121388-122841	-	66642	53738	No	No
gene_5880	scaffold_126:189483-194780	+	66642	7404	No	No
gene_5881	scaffold_126:202184-202877	-	111960	7404	No	No
gene_5882	scaffold_126:314837-314995	-	86410	111960	No	No
gene_5883	scaffold_126:401405-404181	-	56159	86410	No	No
gene_5884	scaffold_126:460340-462041	+	56159	911	No	No
gene_5885	scaffold_126:462952-463961	+	911	855	No	No
gene_5886	scaffold_126:464816-466653	-	43807	855	Yes	No
gene_5887	scaffold_126:510460-510903	-	336	43807	No	No
gene_5888	scaffold_126:511239-513497	+	336	70186	No	No
gene_5889	scaffold_126:583683-585709	+	70186	946	Yes	No
gene_5890	scaffold_126:586655-589291	-	18904	946	No	Yes
gene_5891	scaffold_126:608195-610285	+	18904	18681	No	No
gene_5892	scaffold_126:628966-630921	-	29382	18681	No	No
gene_5893	scaffold_126:660303-663812	-	1675	29382	Yes	No
gene_5894	scaffold_126:665487-666757	+	1675	57823	No	No
gene_5895	scaffold_126:724580-724786	+	57823	5830	No	Yes
gene_16552	scaffold_1260:65611-66987	+	3668	51554	No	No
gene_24423	scaffold_1267:179102-181728	+	95253	1159	No	No
gene_24567	scaffold_1269:48604-49965	-	75377	814	No	No
gene_6436	scaffold_127:279366-280152	+	156663	29936	No	No
gene_6437	scaffold_127:310088-310288	-	1343	29936	No	No
gene_6438	scaffold_127:311631-312739	+	1343	497	No	No
gene_6439	scaffold_127:313236-314144	-	11894	497	No	No
gene_6440	scaffold_127:326038-327774	-	22067	11894	No	No
gene_6441	scaffold_127:349841-351765	+	22067	22725	Yes	No
gene_6442	scaffold_127:374490-376014	+	22725	67084	No	No
gene_6443	scaffold_127:443098-443337	+	67084	468	No	No
gene_6444	scaffold_127:443805-444712	-	3061	468	No	No
gene_6445	scaffold_127:447773-448096	+	3061	71814	No	No
gene_6446	scaffold_127:519910-521760	-	861	71814	No	No
gene_6447	scaffold_127:522621-523615	-	21414	861	No	No
gene_6448	scaffold_127:545029-545406	-	3753	21414	No	No
gene_6449	scaffold_127:549159-550193	+	3753	63108	No	No
gene_6450	scaffold_127:613301-615725	-	27738	63108	No	No
gene_6451	scaffold_127:643463-647460	-	2653	27738	No	No
gene_6452	scaffold_127:650113-650942	-	91307	2653	No	No
gene_19211	scaffold_1271:59985-60395	-	108453	16266	No	No
gene_19784	scaffold_1274:107435-108827	+	95518	5699	No	No
gene_16290	scaffold_1275:145182-147359	+	123168	404	No	No
gene_16291	scaffold_1275:147763-148845	+	404	2305	No	No
gene_16292	scaffold_1275:151150-151640	+	2305	854	No	No
gene_16293	scaffold_1275:152494-152766	-	24968	854	No	No
gene_16294	scaffold_1275:177734-178058	-	732	24968	No	No
gene_16295	scaffold_1275:178790-180591	+	732	697	No	No
gene_21905	scaffold_1277:20727-20960	+	4	39392	No	No
gene_21906	scaffold_1277:60352-62458	+	39392	8527	No	No
gene_12626	scaffold_1278:56157-57303	-	59077	11652	No	No
gene_12630	scaffold_1278:116380-116766	-	23864	59077	No	No
gene_23130	scaffold_1279:84332-84865	-	306	286	No	No
gene_4517	scaffold_128:65143-67149	+	2291	931	No	No
gene_4518	scaffold_128:68080-69067	-	456	931	No	No
gene_4519	scaffold_128:69523-72069	+	456	58458	Yes	No
gene_4520	scaffold_128:130527-133716	+	58458	24298	No	No
gene_4521	scaffold_128:158014-159900	-	625	24298	No	No
gene_4522	scaffold_128:160525-162006	+	625	110747	Yes	No
gene_4524	scaffold_128:272753-276172	+	110747	2228	Yes	No
gene_4525	scaffold_128:278400-280932	-	115549	2228	No	No
gene_4526	scaffold_128:396481-399638	+	115549	78319	No	No
gene_4527	scaffold_128:477957-479120	+	78319	82295	No	No
gene_4528	scaffold_128:561415-563668	-	58763	82295	Yes	No
gene_4529	scaffold_128:563667-565237	+	84547	57194	No	No
gene_4531	scaffold_128:622431-623563	+	57194	1927	No	No
gene_4532	scaffold_128:625490-627714	+	1927	1357	Yes	No
gene_4533	scaffold_128:629071-634249	+	1357	93829	No	No
gene_4534	scaffold_128:728078-728977	+	93829	314	No	No
gene_4535	scaffold_128:729291-731047	-	2009	314	Yes	No
gene_4536	scaffold_128:733056-735388	+	2009	505	No	No
gene_4537	scaffold_128:735893-738583	+	505	30924	Yes	No
gene_4538	scaffold_128:769507-771524	-	21340	30924	No	No
gene_4539	scaffold_128:792864-793843	-	841	21340	No	No
gene_20492	scaffold_1281:15304-17708	+	1262	71315	Yes	No
gene_20493	scaffold_1281:89023-89324	-	94732	71315	No	No
gene_20494	scaffold_1281:184056-185255	-	786	94732	No	Yes
gene_20267	scaffold_1282:86372-88362	-	16348	1748	Yes	No
gene_20268	scaffold_1282:104710-106566	+	16348	52371	Yes	No
gene_16477	scaffold_1285:107556-108065	+	34722	4047	No	No
gene_13659	scaffold_1286:29714-30099	+	15838	10165	No	No
gene_13660	scaffold_1286:40264-42060	-	72226	10165	No	Yes
gene_13661	scaffold_1286:114286-115734	-	2033	72226	No	No
gene_13662	scaffold_1286:117767-119148	+	2033	36	No	No
gene_13663	scaffold_1286:119184-121499	+	36	13903	No	No
gene_13664	scaffold_1286:135402-136215	+	13903	1937	No	No
gene_13665	scaffold_1286:138152-138917	+	1937	676	No	No
gene_13666	scaffold_1286:139593-139802	-	54118	676	No	No
gene_25545	scaffold_1289:91109-92202	+	54630	47442	No	No
gene_6415	scaffold_129:237034-237502	-	17393	197943	No	Yes
gene_6416	scaffold_129:254895-256573	-	8489	17393	No	No
gene_6418	scaffold_129:265453-266382	-	170023	1	No	No
gene_6419	scaffold_129:436405-436843	-	1814	170023	No	No
gene_6420	scaffold_129:438657-439031	-	1126	1814	No	No
gene_6421	scaffold_129:440157-441511	-	37272	1126	No	No
gene_6422	scaffold_129:478783-482418	-	74060	37272	Yes	No
gene_6423	scaffold_129:556478-558452	+	74060	1679	No	No
gene_6424	scaffold_129:560131-560828	-	7043	1679	Yes	No
gene_6425	scaffold_129:567871-569021	-	74235	7043	No	No
gene_6426	scaffold_129:568997-570346	-	72910	8169	No	No
gene_6427	scaffold_129:643256-646283	+	72910	124688	No	No
gene_6429	scaffold_129:770971-771767	+	124688	167	No	No
gene_6430	scaffold_129:771934-772192	+	167	36	No	No
gene_6431	scaffold_129:772228-772866	+	36	2025	No	No
gene_6433	scaffold_129:774891-775074	+	2025	20454	No	No
gene_13499	scaffold_1295:72305-74646	-	47	55185	No	No
gene_13500	scaffold_1295:74693-75031	+	47	16652	No	No
gene_13501	scaffold_1295:91683-91853	+	16652	7867	No	No
gene_13502	scaffold_1295:99720-100589	-	1894	7867	No	No
gene_13503	scaffold_1295:102483-103054	+	1894	4087	No	No
gene_13504	scaffold_1295:107141-107934	-	1024	4087	No	Yes
gene_13505	scaffold_1295:108958-110405	-	4092	1024	No	No
gene_13506	scaffold_1295:114497-116203	-	65693	4092	No	No
gene_14174	scaffold_1297:116526-116840	+	84036	17100	No	No
gene_19475	scaffold_1299:5817-6663	+	123	1752	No	No
gene_19476	scaffold_1299:8415-8645	-	44972	1752	No	No
gene_19477	scaffold_1299:53617-55156	-	109573	44972	No	No
gene_977	scaffold_13:4748-4987	-	4627	464	No	No
gene_978	scaffold_13:9614-10351	-	41860	4627	No	Yes
gene_979	scaffold_13:52211-55205	-	22254	41860	No	Yes
gene_980	scaffold_13:77459-86178	-	13348	22254	No	No
gene_981	scaffold_13:99526-101490	-	1262	13348	No	No
gene_982	scaffold_13:102752-104798	+	1262	15744	No	No
gene_983	scaffold_13:120542-121015	+	15744	149829	No	No
gene_984	scaffold_13:270844-271893	-	18594	149829	No	Yes
gene_985	scaffold_13:290487-292000	+	18594	16498	No	No
gene_986	scaffold_13:308498-308788	+	16498	25	No	No
gene_987	scaffold_13:308813-309443	+	25	307	No	No
gene_988	scaffold_13:309750-310171	-	92752	307	No	No
gene_989	scaffold_13:402923-404401	-	1103	92752	No	No
gene_990	scaffold_13:405504-406001	-	21757	1103	No	No
gene_991	scaffold_13:427758-429263	+	21757	67473	No	No
gene_992	scaffold_13:496736-498625	+	67473	12333	Yes	No
gene_993	scaffold_13:510958-516188	+	12333	32215	Yes	No
gene_994	scaffold_13:548403-549301	+	32215	3398	No	No
gene_995	scaffold_13:552699-554802	-	27972	3398	No	No
gene_996	scaffold_13:582774-584216	+	27972	48959	No	No
gene_998	scaffold_13:633175-634330	+	48959	8783	No	No
gene_1000	scaffold_13:643113-645735	+	8783	69724	Yes	No
gene_1001	scaffold_13:715459-717724	+	69724	1067	No	No
gene_1002	scaffold_13:718791-723207	+	1067	69344	No	No
gene_1003	scaffold_13:792551-793251	-	43205	69344	No	Yes
gene_1005	scaffold_13:836456-838462	+	43205	15559	No	No
gene_1006	scaffold_13:854021-854841	-	14290	15559	No	No
gene_1007	scaffold_13:869131-870715	-	14843	14290	No	Yes
gene_1008	scaffold_13:885558-887134	+	14843	26174	Yes	No
gene_1009	scaffold_13:913308-916185	+	26174	52866	No	No
gene_1010	scaffold_13:969051-969341	-	39649	52866	No	No
gene_1011	scaffold_13:1008990-1011221	+	39649	1195	No	No
gene_1012	scaffold_13:1012416-1012721	-	114132	1195	No	Yes
gene_1013	scaffold_13:1126853-1129363	-	2843	114132	No	No
gene_1014	scaffold_13:1132206-1134219	+	2843	9972	No	No
gene_1015	scaffold_13:1144191-1146691	+	9972	43979	No	No
gene_1016	scaffold_13:1190670-1194671	-	36369	43979	No	No
gene_1017	scaffold_13:1231040-1234733	+	36369	75389	Yes	No
gene_1018	scaffold_13:1310122-1312002	+	75389	21388	No	No
gene_1019	scaffold_13:1333390-1333548	+	21388	7322	No	No
gene_1020	scaffold_13:1340870-1342928	+	7322	105506	No	No
gene_1021	scaffold_13:1448434-1450750	+	105506	1191	No	No
gene_1022	scaffold_13:1451941-1454874	-	7226	1191	No	No
gene_1023	scaffold_13:1462100-1463430	-	13568	7226	No	No
gene_1024	scaffold_13:1476998-1477288	+	13568	144652	No	No
gene_1025	scaffold_13:1621940-1623325	-	14507	144652	No	No
gene_1026	scaffold_13:1637832-1640532	-	2538	14507	Yes	No
gene_2859	scaffold_130:96921-97151	-	117	64651	No	No
gene_2860	scaffold_130:97268-98123	+	117	1651	No	No
gene_2861	scaffold_130:99774-99987	-	5448	1651	No	No
gene_2862	scaffold_130:105435-108471	+	5448	25502	No	No
gene_2863	scaffold_130:133973-135701	+	25502	31279	No	No
gene_2864	scaffold_130:166980-170653	+	31279	1825	No	No
gene_2865	scaffold_130:172478-175947	+	1825	16501	No	No
gene_2866	scaffold_130:192448-193275	+	16501	21536	No	No
gene_2867	scaffold_130:214811-215501	-	118	21536	No	No
gene_2868	scaffold_130:215619-215813	-	1085	118	No	No
gene_2869	scaffold_130:216898-219642	+	1085	29640	No	No
gene_2870	scaffold_130:219271-221643	+	3458	27639	No	No
gene_2872	scaffold_130:249282-251509	+	27639	344	No	No
gene_2873	scaffold_130:251853-253016	+	344	31242	No	No
gene_2874	scaffold_130:284258-284502	-	587	31242	No	No
gene_2875	scaffold_130:285089-285536	+	587	1417	No	No
gene_2876	scaffold_130:286953-287860	+	1417	520	No	No
gene_2877	scaffold_130:288380-288607	-	66339	520	No	No
gene_2878	scaffold_130:354946-356173	-	43551	66339	No	No
gene_2879	scaffold_130:399724-401362	+	43551	40086	No	No
gene_2880	scaffold_130:441448-443247	-	5598	40086	No	No
gene_2881	scaffold_130:448845-451945	-	97236	5598	No	No
gene_2882	scaffold_130:549181-549375	-	5012	97236	No	No
gene_2883	scaffold_130:554387-555175	+	5012	5271	No	No
gene_2884	scaffold_130:560446-561104	-	1136	5271	No	No
gene_2885	scaffold_130:562240-562977	+	1136	39114	No	No
gene_2886	scaffold_130:602091-605307	-	53818	39114	Yes	No
gene_2888	scaffold_130:659125-663157	-	2442	53818	No	No
gene_2889	scaffold_130:665599-666982	+	2442	24959	No	No
gene_2890	scaffold_130:691941-693288	-	17163	24959	No	No
gene_20122	scaffold_1300:19634-21532	-	3775	14974	No	No
gene_20123	scaffold_1300:25307-26057	+	3775	119681	No	No
gene_20637	scaffold_1303:102878-109348	-	14624	55436	No	No
gene_20638	scaffold_1303:108923-110782	-	13190	61481	No	No
gene_20639	scaffold_1303:123972-124370	-	51740	13190	No	No
gene_20092	scaffold_1305:127711-128183	+	39750	7952	No	No
gene_4275	scaffold_131:19385-22045	-	44394	3690	No	No
gene_4276	scaffold_131:66439-66768	+	44394	3754	No	No
gene_4277	scaffold_131:70522-75452	-	1074	3754	Yes	No
gene_4278	scaffold_131:76526-78886	+	1074	7036	Yes	No
gene_4279	scaffold_131:85922-87717	-	16063	7036	No	No
gene_4280	scaffold_131:103780-104964	-	124	16063	No	No
gene_4281	scaffold_131:105088-105399	-	2950	124	No	No
gene_4282	scaffold_131:108349-109832	+	2950	118	No	No
gene_4283	scaffold_131:109950-110556	+	118	592	No	No
gene_4284	scaffold_131:111148-112097	+	592	64914	No	No
gene_4285	scaffold_131:177011-178188	-	16677	64914	No	No
gene_4286	scaffold_131:194865-196555	-	50708	16677	No	No
gene_4287	scaffold_131:247263-249187	+	50708	182391	No	No
gene_4288	scaffold_131:431578-431836	+	182391	44037	No	No
gene_4289	scaffold_131:475873-478321	+	44037	13670	No	No
gene_4290	scaffold_131:491991-495659	-	1686	13670	No	No
gene_4291	scaffold_131:497345-498985	+	1686	14760	No	No
gene_4292	scaffold_131:513745-515759	+	14760	476	Yes	No
gene_4293	scaffold_131:516235-517152	-	62255	476	No	No
gene_4294	scaffold_131:579407-580152	-	2015	62255	Yes	No
gene_4295	scaffold_131:582167-582674	-	25094	2015	No	No
gene_4296	scaffold_131:607768-608587	+	25094	619	No	No
gene_4297	scaffold_131:609206-609541	-	91608	619	No	No
gene_4298	scaffold_131:701149-701653	+	91608	54116	No	No
gene_4299	scaffold_131:755769-759045	+	54116	2549	Yes	No
gene_23837	scaffold_1310:49276-52419	-	54291	9321	No	No
gene_23838	scaffold_1310:106710-107930	-	22470	54291	Yes	No
gene_22146	scaffold_1313:108787-109809	+	5223	28668	No	No
gene_23025	scaffold_1314:59107-59442	+	49758	41815	No	No
gene_23026	scaffold_1314:101257-102470	+	41815	66351	No	No
gene_13789	scaffold_1317:34542-34873	+	16812	9842	No	No
gene_13790	scaffold_1317:44715-47419	-	35111	9842	Yes	No
gene_13792	scaffold_1317:82530-82736	+	35111	19848	No	No
gene_13793	scaffold_1317:102584-102952	+	19848	27077	No	No
gene_13794	scaffold_1317:130029-131046	-	1746	27077	No	No
gene_13795	scaffold_1317:132792-133187	-	14686	1746	No	No
gene_13796	scaffold_1317:147873-149772	+	14686	28157	No	No
gene_18323	scaffold_1318:68749-69073	-	90001	26719	No	No
gene_15914	scaffold_1319:7897-8220	+	839	1953	No	No
gene_15915	scaffold_1319:10173-10487	+	1953	1875	No	No
gene_15916	scaffold_1319:12362-14994	+	1875	112394	No	No
gene_15917	scaffold_1319:127388-128104	+	112394	33240	No	No
gene_15918	scaffold_1319:128043-129468	+	113049	31876	No	No
gene_15919	scaffold_1319:161344-162377	+	31876	982	No	No
gene_8146	scaffold_132:175352-177447	-	259165	6291	No	No
gene_8149	scaffold_132:436612-436841	-	95	259165	No	No
gene_8150	scaffold_132:436936-437323	+	95	2219	No	No
gene_8152	scaffold_132:439542-439771	-	27890	2219	No	No
gene_8153	scaffold_132:467661-471129	+	27890	22010	Yes	No
gene_8154	scaffold_132:493139-494414	+	22010	7486	No	No
gene_8155	scaffold_132:501900-503786	+	7486	87440	No	No
gene_8156	scaffold_132:591226-592007	-	449	87440	No	No
gene_8157	scaffold_132:592456-593174	-	361	449	No	No
gene_8158	scaffold_132:593535-593738	-	64127	361	No	No
gene_8159	scaffold_132:657865-659851	+	64127	88760	No	No
gene_8160	scaffold_132:748611-750374	-	4764	88760	No	No
gene_18431	scaffold_1324:30466-31385	-	25354	2544	No	Yes
gene_18432	scaffold_1324:56739-58060	-	29208	25354	No	Yes
gene_18433	scaffold_1324:87268-87905	-	1212	29208	No	Yes
gene_18434	scaffold_1324:89117-89895	+	1212	83634	No	No
gene_12164	scaffold_1325:55210-56027	-	46835	37105	No	No
gene_12166	scaffold_1325:102862-103723	-	20077	46835	No	No
gene_12167	scaffold_1325:123800-125475	-	17363	20077	No	Yes
gene_12169	scaffold_1325:142838-143152	-	14472	17363	No	No
gene_3258	scaffold_133:47892-49565	-	100953	31926	No	No
gene_3259	scaffold_133:150518-153328	-	51494	100953	No	No
gene_3260	scaffold_133:204822-206126	+	51494	8674	No	No
gene_3261	scaffold_133:214800-218403	+	8674	16957	Yes	No
gene_3262	scaffold_133:235360-235950	+	16957	50892	No	No
gene_3263	scaffold_133:286842-287105	-	209	50892	No	No
gene_3264	scaffold_133:287314-289334	-	1588	209	No	No
gene_3265	scaffold_133:290922-294899	-	2437	1588	Yes	No
gene_3266	scaffold_133:297336-299713	-	60	2437	No	No
gene_3267	scaffold_133:299773-300568	-	3848	60	No	No
gene_3269	scaffold_133:304416-305038	+	3848	7773	No	No
gene_3270	scaffold_133:312811-313609	-	42892	7773	No	No
gene_3271	scaffold_133:356501-360105	+	42892	48041	No	No
gene_3272	scaffold_133:408146-410405	+	48041	149	No	No
gene_3273	scaffold_133:410554-411653	+	149	53921	No	No
gene_3274	scaffold_133:465574-469068	-	69143	53921	No	No
gene_3275	scaffold_133:538211-541215	-	19545	69143	No	No
gene_3276	scaffold_133:560760-560954	-	548	19545	No	No
gene_3277	scaffold_133:561502-561786	-	24856	548	No	No
gene_3279	scaffold_133:586642-587047	-	431	24856	No	No
gene_3280	scaffold_133:587478-588821	+	431	911	No	No
gene_3281	scaffold_133:589732-590312	+	911	4186	No	No
gene_3282	scaffold_133:594498-597669	+	4186	34770	No	No
gene_3283	scaffold_133:632439-633320	-	4271	34770	No	No
gene_3284	scaffold_133:633202-633899	-	3692	35533	No	No
gene_3285	scaffold_133:637591-638751	-	26120	3692	No	No
gene_3286	scaffold_133:664871-667990	-	72758	26120	No	No
gene_3287	scaffold_133:740748-740939	-	4719	72758	No	No
gene_19873	scaffold_1330:78748-79765	-	22295	25059	No	No
gene_19874	scaffold_1330:102060-102280	-	86	22295	No	No
gene_26163	scaffold_1331:102806-104296	+	49082	57069	No	No
gene_15070	scaffold_1333:81069-81410	+	2081	44518	No	No
gene_15072	scaffold_1333:125928-126141	+	44518	1652	No	No
gene_15073	scaffold_1333:127793-128537	-	160	1652	No	No
gene_15074	scaffold_1333:128697-128888	+	160	13514	No	No
gene_15075	scaffold_1333:142402-145013	-	35516	13514	No	No
gene_16005	scaffold_1334:41370-41816	+	14923	9803	No	No
gene_15306	scaffold_1336:13682-13999	-	964	2676	No	No
gene_15307	scaffold_1336:14963-15286	+	964	10718	No	No
gene_15308	scaffold_1336:26004-27305	+	10718	80613	No	Yes
gene_15309	scaffold_1336:107918-111340	+	80613	4384	No	No
gene_15310	scaffold_1336:115724-116413	+	4384	15594	No	No
gene_21985	scaffold_1337:150567-153116	-	5351	625	No	No
gene_21986	scaffold_1337:158467-161036	-	8905	5351	No	No
gene_16963	scaffold_1339:61633-62540	-	9007	522	No	No
gene_16964	scaffold_1339:71547-71870	+	9007	11801	No	No
gene_6796	scaffold_134:10289-10777	-	65801	493	No	No
gene_6797	scaffold_134:76578-78301	-	2748	65801	No	No
gene_6798	scaffold_134:81049-82538	+	2748	124846	No	No
gene_6799	scaffold_134:207384-209531	+	124846	80229	No	No
gene_6800	scaffold_134:289760-293058	-	3324	80229	No	No
gene_6801	scaffold_134:296382-297201	-	47	3324	No	Yes
gene_6802	scaffold_134:297248-298144	-	162071	47	No	No
gene_6804	scaffold_134:460215-462166	-	70312	162071	No	No
gene_6805	scaffold_134:532478-533905	-	985	70312	Yes	No
gene_6806	scaffold_134:534890-535558	-	881	985	Yes	No
gene_6807	scaffold_134:536439-538678	+	881	1391	Yes	No
gene_6808	scaffold_134:540069-542665	+	1391	28584	Yes	No
gene_6809	scaffold_134:571249-572717	+	28584	12811	No	No
gene_6810	scaffold_134:585528-587560	+	12811	147	No	No
gene_6811	scaffold_134:587707-589206	-	48200	147	No	No
gene_6812	scaffold_134:637406-644676	-	26556	48200	No	No
gene_6813	scaffold_134:671232-671759	+	26556	51046	No	No
gene_20827	scaffold_1340:27637-28745	+	21229	895	No	No
gene_20828	scaffold_1340:29640-30993	-	58129	895	Yes	No
gene_20829	scaffold_1340:89122-92789	-	66347	58129	No	No
gene_21292	scaffold_1343:134527-135458	+	1635	42686	No	No
gene_23249	scaffold_1346:102762-103070	+	69027	51846	No	No
gene_23250	scaffold_1346:154916-155296	+	51846	7523	No	No
gene_15260	scaffold_1348:91577-93681	-	5750	1113	No	No
gene_15261	scaffold_1348:99431-100124	+	5750	29394	No	Yes
gene_15262	scaffold_1348:129518-130039	+	29394	9368	No	No
gene_21758	scaffold_1349:155208-156571	-	825	1330	No	No
gene_5341	scaffold_135:103066-104792	-	56	54547	No	No
gene_5342	scaffold_135:104848-108378	+	56	38858	Yes	No
gene_5344	scaffold_135:147236-148736	+	38858	1674	No	No
gene_5345	scaffold_135:150410-153131	-	105961	1674	No	No
gene_5346	scaffold_135:259092-266998	+	105961	41019	Yes	No
gene_5347	scaffold_135:308017-308926	+	41019	44581	No	Yes
gene_5348	scaffold_135:353507-355225	-	1000	44581	No	No
gene_5349	scaffold_135:356225-357113	-	1101	1000	No	No
gene_5350	scaffold_135:358214-359123	-	1727	1101	No	Yes
gene_5351	scaffold_135:360850-363193	-	1290	1727	No	No
gene_5352	scaffold_135:364483-365657	-	32667	1290	No	No
gene_5353	scaffold_135:398324-400133	-	39239	32667	No	No
gene_5354	scaffold_135:439372-440803	-	45581	39239	No	Yes
gene_5356	scaffold_135:486384-490870	+	45581	55872	No	No
gene_5357	scaffold_135:546742-547782	-	10065	55872	No	No
gene_5358	scaffold_135:557847-559033	-	7135	10065	No	No
gene_5359	scaffold_135:566168-567807	-	22191	7135	No	No
gene_5360	scaffold_135:589998-591668	+	22191	69562	No	No
gene_5361	scaffold_135:661230-662389	-	755	69562	No	No
gene_5362	scaffold_135:663144-664142	+	755	16241	No	No
gene_20732	scaffold_1351:115142-117275	-	31880	849	No	No
gene_20733	scaffold_1351:149155-149313	+	31880	24213	No	No
gene_17418	scaffold_1352:6283-6561	+	1165	79102	No	No
gene_17420	scaffold_1352:85663-88005	-	45625	79102	No	No
gene_17421	scaffold_1352:133630-135821	-	31	45625	No	No
gene_17422	scaffold_1352:135852-139122	+	31	48000	Yes	No
gene_16697	scaffold_1353:98185-98970	+	65314	2232	No	No
gene_16698	scaffold_1353:101202-101945	+	2232	65055	No	No
gene_22397	scaffold_1354:43422-43796	+	1127	1564	No	No
gene_22398	scaffold_1354:45360-46592	-	76200	1564	No	No
gene_21803	scaffold_1355:150950-151108	+	54975	666	No	No
gene_21804	scaffold_1355:151774-152872	-	11907	666	No	No
gene_21187	scaffold_1357:91418-93864	-	89729	83716	No	No
gene_21188	scaffold_1357:183593-185677	+	89729	409	No	No
gene_9486	scaffold_136:182106-183794	-	2071	1583	No	No
gene_9487	scaffold_136:185865-189009	+	2071	111911	No	No
gene_9488	scaffold_136:300920-304197	-	39414	111911	Yes	No
gene_9489	scaffold_136:343611-345691	+	39414	180586	No	No
gene_9490	scaffold_136:345466-346327	-	179950	41269	No	No
gene_9491	scaffold_136:526277-526519	+	179950	45977	No	No
gene_9492	scaffold_136:572496-573287	+	45977	4493	No	No
gene_9493	scaffold_136:577780-578599	+	4493	15435	No	No
gene_9495	scaffold_136:594034-594345	-	23111	15435	No	No
gene_9496	scaffold_136:617456-618555	-	28064	23111	No	No
gene_9497	scaffold_136:646619-647193	-	1137	28064	No	No
gene_9498	scaffold_136:648330-650359	-	68448	1137	No	No
gene_21383	scaffold_1361:91248-91906	-	4296	3701	No	No
gene_21384	scaffold_1361:96202-98473	-	42320	4296	No	No
gene_13589	scaffold_1364:13286-13962	-	1625	389	No	No
gene_13590	scaffold_1364:15587-18942	-	33898	1625	No	No
gene_13591	scaffold_1364:52840-54239	-	15169	33898	No	No
gene_13592	scaffold_1364:69408-71654	-	314	15169	No	No
gene_13593	scaffold_1364:71968-74915	-	457	314	Yes	No
gene_13594	scaffold_1364:75372-76505	+	457	44318	No	No
gene_13595	scaffold_1364:120823-125493	-	10986	44318	No	No
gene_13596	scaffold_1364:136479-137586	+	10986	29831	No	No
gene_20482	scaffold_1366:69399-70118	-	30194	54915	No	Yes
gene_20483	scaffold_1366:100312-100706	+	30194	1644	No	No
gene_20484	scaffold_1366:102350-102884	-	1970	1644	No	No
gene_16669	scaffold_1367:23766-25139	+	11379	82303	No	No
gene_16670	scaffold_1367:107442-107720	-	1407	82303	No	No
gene_16671	scaffold_1367:109127-109344	+	1407	12266	No	No
gene_16672	scaffold_1367:121610-124131	+	12266	11944	No	No
gene_16673	scaffold_1367:136075-136479	+	11944	35352	No	No
gene_4776	scaffold_137:31479-31737	-	115262	64	No	No
gene_4777	scaffold_137:146999-149344	-	680	115262	No	No
gene_4778	scaffold_137:150024-152623	+	680	61010	Yes	No
gene_4779	scaffold_137:213633-216339	-	38029	61010	No	No
gene_4780	scaffold_137:254368-256362	-	6443	38029	Yes	No
gene_4781	scaffold_137:262805-264951	+	6443	13829	No	No
gene_4782	scaffold_137:278780-279161	-	512	13829	No	No
gene_4783	scaffold_137:279673-280104	+	512	5073	No	No
gene_4784	scaffold_137:285177-287694	+	5073	39766	No	No
gene_4786	scaffold_137:327460-329970	+	39766	5270	Yes	No
gene_4787	scaffold_137:335240-335840	-	16788	5270	No	No
gene_4788	scaffold_137:352628-354302	-	46456	16788	Yes	No
gene_4789	scaffold_137:400758-402462	-	11372	46456	No	No
gene_4790	scaffold_137:413834-416599	+	11372	4750	No	No
gene_4791	scaffold_137:421349-423232	+	4750	133320	No	No
gene_4792	scaffold_137:556552-557400	+	133320	627	No	No
gene_4793	scaffold_137:558027-558245	-	251	627	No	No
gene_4794	scaffold_137:558496-558969	-	23846	251	No	Yes
gene_4795	scaffold_137:582815-583443	+	23846	49324	No	No
gene_4796	scaffold_137:632767-633098	+	49324	115276	No	No
gene_4797	scaffold_137:748374-749630	+	115276	1122	No	No
gene_4798	scaffold_137:750752-752425	+	1122	2835	No	No
gene_16991	scaffold_1371:52624-55092	+	30341	56891	No	No
gene_16992	scaffold_1371:111983-114051	+	56891	37833	No	No
gene_16993	scaffold_1371:151884-153118	+	37833	1657	No	No
gene_16994	scaffold_1371:154775-156484	+	1657	519	No	No
gene_16995	scaffold_1371:157003-161595	-	6064	519	Yes	No
gene_19163	scaffold_1372:74440-75296	-	2743	470	No	No
gene_19164	scaffold_1372:78039-78362	+	2743	1698	No	No
gene_19165	scaffold_1372:80060-80350	-	62488	1698	No	No
gene_19166	scaffold_1372:142838-145809	+	62488	1423	No	No
gene_13219	scaffold_1375:13185-14886	-	1091	4011	No	No
gene_13220	scaffold_1375:15977-16357	+	1091	1097	No	No
gene_13221	scaffold_1375:17454-18142	+	1097	10985	No	No
gene_13223	scaffold_1375:29127-29809	+	10985	107231	No	No
gene_13225	scaffold_1375:137040-138563	-	33254	107231	No	No
gene_21123	scaffold_1377:61072-61455	+	16912	35701	No	No
gene_23077	scaffold_1378:116868-117470	+	2121	21661	No	Yes
gene_23078	scaffold_1378:139131-140680	+	21661	32985	Yes	No
gene_11951	scaffold_1379:37763-41299	-	2205	1298	No	No
gene_11952	scaffold_1379:43504-45312	+	2205	20932	No	No
gene_11953	scaffold_1379:66244-69258	-	5961	20932	No	No
gene_11954	scaffold_1379:75219-76829	-	28760	5961	No	No
gene_11955	scaffold_1379:105589-106136	+	28760	547	No	No
gene_11956	scaffold_1379:106683-108558	+	547	558	No	No
gene_11957	scaffold_1379:109116-110215	+	558	21495	No	No
gene_11958	scaffold_1379:131710-132475	-	7435	21495	No	No
gene_11959	scaffold_1379:139910-140227	+	7435	12527	No	No
gene_11960	scaffold_1379:152754-154245	+	12527	13096	No	No
gene_5125	scaffold_138:16612-18155	+	976	19163	No	No
gene_5126	scaffold_138:37318-40075	+	19163	24325	No	Yes
gene_5127	scaffold_138:64400-69241	-	202	24325	No	No
gene_5128	scaffold_138:69443-70936	-	77027	202	No	No
gene_5129	scaffold_138:147963-148184	+	77027	65467	No	No
gene_5130	scaffold_138:213651-213990	-	1403	65467	No	No
gene_5131	scaffold_138:215393-215868	+	1403	117019	No	No
gene_5132	scaffold_138:332887-334922	+	117019	5350	No	No
gene_5133	scaffold_138:340272-342267	+	5350	3335	No	No
gene_5134	scaffold_138:345602-347255	-	11733	3335	No	No
gene_5135	scaffold_138:358988-360558	+	11733	4593	No	No
gene_5136	scaffold_138:365151-367454	-	14851	4593	Yes	No
gene_5137	scaffold_138:382305-383345	+	14851	13333	No	No
gene_5138	scaffold_138:396678-398654	-	24741	13333	No	No
gene_5139	scaffold_138:423395-424435	-	1398	24741	No	No
gene_5140	scaffold_138:425833-429085	+	1398	66571	No	No
gene_5141	scaffold_138:495656-497082	-	2753	66571	No	No
gene_5142	scaffold_138:499835-500917	-	404	2753	No	No
gene_5143	scaffold_138:501321-503001	-	81258	404	No	No
gene_5144	scaffold_138:584259-586230	-	7352	81258	No	No
gene_5145	scaffold_138:593582-595229	-	81369	7352	No	No
gene_5146	scaffold_138:676598-678452	-	14926	81369	No	No
gene_15586	scaffold_1382:126470-126793	+	28276	1185	No	No
gene_15587	scaffold_1382:127978-128379	-	30562	1185	No	No
gene_15588	scaffold_1382:158941-160890	+	30562	2138	No	No
gene_15589	scaffold_1382:163028-163615	-	84	2138	No	No
gene_15590	scaffold_1382:163699-164826	-	1513	84	No	No
gene_15591	scaffold_1382:166339-166776	+	1513	308	No	No
gene_23662	scaffold_1386:91334-91815	-	31004	21690	No	No
gene_19487	scaffold_1387:42501-45077	+	2229	73262	No	No
gene_19489	scaffold_1387:118339-120529	+	73262	12790	No	No
gene_24310	scaffold_1388:184824-185861	+	9078	497	No	No
gene_11987	scaffold_139:236116-236553	-	21756	144152	No	No
gene_11988	scaffold_139:258309-259848	-	39308	21756	No	No
gene_11989	scaffold_139:299156-300734	-	52918	39308	No	No
gene_11990	scaffold_139:353652-355127	+	52918	93118	No	No
gene_11991	scaffold_139:448245-448474	-	95	93118	No	No
gene_11992	scaffold_139:448569-448794	-	2277	95	No	No
gene_11993	scaffold_139:451071-451300	-	1332	2277	No	No
gene_11994	scaffold_139:452632-455896	-	89331	1332	No	No
gene_11995	scaffold_139:545227-547096	+	89331	95395	No	No
gene_25755	scaffold_1390:156733-157223	-	1868	236	No	No
gene_10269	scaffold_1391:50544-53390	+	1194	16378	No	No
gene_10270	scaffold_1391:69768-74636	+	16378	12135	Yes	No
gene_10271	scaffold_1391:86771-89432	-	2651	12135	No	No
gene_10272	scaffold_1391:92083-92533	-	327	2651	No	No
gene_10273	scaffold_1391:92860-93857	-	1540	327	No	No
gene_10274	scaffold_1391:95397-96181	+	1540	32257	No	No
gene_10275	scaffold_1391:128438-128902	+	32257	252	No	Yes
gene_10276	scaffold_1391:129154-129372	+	252	979	No	No
gene_10277	scaffold_1391:130351-130846	-	11880	979	No	No
gene_10279	scaffold_1391:142726-143678	+	11880	3078	No	No
gene_10280	scaffold_1391:146756-149234	+	3078	14335	No	No
gene_24077	scaffold_1399:35942-38338	-	51905	19974	No	No
gene_24078	scaffold_1399:90243-90779	+	51905	50436	No	No
gene_1079	scaffold_14:36345-39762	-	133870	9418	No	No
gene_1080	scaffold_14:173632-179090	+	133870	9964	No	No
gene_1081	scaffold_14:189054-189505	-	31667	9964	No	No
gene_1082	scaffold_14:221172-221989	-	55999	31667	No	No
gene_1083	scaffold_14:277988-279866	+	55999	7457	Yes	No
gene_1084	scaffold_14:287323-288628	-	26917	7457	No	No
gene_1085	scaffold_14:315545-318052	-	949	26917	No	No
gene_1086	scaffold_14:319001-320690	-	26288	949	No	No
gene_1087	scaffold_14:346978-349572	+	26288	10676	No	No
gene_1088	scaffold_14:360248-361464	-	13753	10676	No	No
gene_1089	scaffold_14:375217-378599	-	399	13753	No	No
gene_1090	scaffold_14:378998-381802	-	39488	399	No	No
gene_1091	scaffold_14:421290-421935	-	1419	39488	Yes	No
gene_1092	scaffold_14:423354-426283	+	1419	91459	No	No
gene_1093	scaffold_14:517742-521115	+	91459	33021	No	No
gene_1094	scaffold_14:554136-556677	-	38163	33021	Yes	No
gene_1095	scaffold_14:594840-598011	-	43139	38163	No	No
gene_1096	scaffold_14:641150-641380	-	95	43139	No	No
gene_1097	scaffold_14:641475-641700	-	2062	95	No	No
gene_1098	scaffold_14:643762-643992	-	11680	2062	No	No
gene_1099	scaffold_14:655672-657842	-	54441	11680	No	No
gene_1101	scaffold_14:712283-714536	+	54441	2008	No	No
gene_1102	scaffold_14:716544-718288	+	2008	77055	No	No
gene_1103	scaffold_14:795343-797944	-	70726	77055	No	No
gene_1104	scaffold_14:868670-869861	-	928	70726	No	No
gene_1105	scaffold_14:870789-873098	-	124389	928	No	No
gene_1106	scaffold_14:997487-999405	-	22963	124389	No	No
gene_1107	scaffold_14:1022368-1022869	-	813	22963	No	No
gene_1108	scaffold_14:1023682-1027228	+	813	696	Yes	No
gene_1109	scaffold_14:1027924-1031261	-	154643	696	Yes	No
gene_1110	scaffold_14:1185904-1186633	+	154643	2528	No	No
gene_1111	scaffold_14:1189161-1189916	+	2528	4605	No	No
gene_1112	scaffold_14:1194521-1194917	-	21545	4605	No	No
gene_1113	scaffold_14:1216462-1217191	+	21545	41688	No	No
gene_1114	scaffold_14:1258879-1261820	+	41688	1115	Yes	No
gene_1115	scaffold_14:1262935-1263659	+	1115	67756	Yes	No
gene_1117	scaffold_14:1331415-1333308	+	67756	32875	Yes	No
gene_1118	scaffold_14:1366183-1366816	-	42128	32875	No	No
gene_1119	scaffold_14:1408944-1411492	+	42128	719	No	No
gene_1120	scaffold_14:1412211-1413656	-	376	719	No	No
gene_1121	scaffold_14:1414032-1415191	+	376	44317	No	No
gene_1122	scaffold_14:1459508-1462840	+	44317	20893	Yes	No
gene_1123	scaffold_14:1483733-1484992	-	35387	20893	No	No
gene_1124	scaffold_14:1520379-1521750	+	35387	499	No	No
gene_1125	scaffold_14:1522249-1522975	-	1443	499	No	No
gene_1126	scaffold_14:1524418-1526470	-	32586	1443	Yes	No
gene_4110	scaffold_140:4012-4991	+	515	81756	No	No
gene_4111	scaffold_140:86747-90733	+	81756	7893	Yes	No
gene_4112	scaffold_140:90445-91364	+	85454	7262	No	No
gene_4113	scaffold_140:98626-99624	-	746	7262	No	No
gene_4114	scaffold_140:100370-102650	+	746	28978	No	No
gene_4115	scaffold_140:131628-134667	+	28978	27502	No	No
gene_4116	scaffold_140:162169-162621	-	12151	27502	No	No
gene_4117	scaffold_140:174772-175328	+	12151	11195	No	No
gene_4118	scaffold_140:186523-188003	+	11195	15878	No	Yes
gene_4119	scaffold_140:203881-205456	+	15878	17396	No	No
gene_4120	scaffold_140:222852-229448	+	17396	8112	No	No
gene_4121	scaffold_140:237560-238693	-	54781	8112	No	No
gene_4122	scaffold_140:293474-294201	-	8838	54781	No	No
gene_4123	scaffold_140:303039-304604	+	8838	69739	No	No
gene_4125	scaffold_140:374343-374723	-	22605	69739	No	No
gene_4126	scaffold_140:397328-399371	-	86320	22605	No	No
gene_4127	scaffold_140:485691-486878	+	86320	97670	No	No
gene_4128	scaffold_140:584548-585028	+	97670	695	No	No
gene_4129	scaffold_140:585723-589963	+	695	33198	No	No
gene_4130	scaffold_140:623161-625916	-	3270	33198	No	No
gene_4131	scaffold_140:629186-631732	+	3270	8762	No	No
gene_4132	scaffold_140:640494-641101	+	8762	13827	No	No
gene_4133	scaffold_140:654928-655570	+	13827	7387	No	No
gene_4134	scaffold_140:662957-663292	-	7283	7387	No	No
gene_4135	scaffold_140:670575-673803	-	48202	7283	No	No
gene_19710	scaffold_1400:95988-96737	+	15827	36603	No	No
gene_23549	scaffold_1401:24409-25299	-	98426	9501	No	No
gene_23550	scaffold_1401:123725-124013	+	98426	29357	No	No
gene_14846	scaffold_1402:72644-74533	+	10703	2850	Yes	No
gene_14847	scaffold_1402:77383-80198	-	77050	2850	No	No
gene_14849	scaffold_1402:157248-161482	+	77050	1673	No	No
gene_14850	scaffold_1402:163155-164574	-	7777	1673	No	Yes
gene_14851	scaffold_1402:172351-172782	-	3238	7777	No	No
gene_20274	scaffold_1405:75986-78238	+	14472	224	No	No
gene_26418	scaffold_1408:72498-72968	-	84497	36596	No	No
gene_1879	scaffold_141:1210-1977	+	403	4724	No	No
gene_1880	scaffold_141:6701-8754	-	18768	4724	No	No
gene_1882	scaffold_141:27522-29041	-	601	18768	No	No
gene_1883	scaffold_141:29642-30616	+	601	2769	No	No
gene_1884	scaffold_141:33385-34742	+	2769	2208	No	No
gene_1885	scaffold_141:36950-37351	+	2208	14505	No	No
gene_1886	scaffold_141:51856-52064	-	117	14505	No	No
gene_1887	scaffold_141:52181-52406	-	1933	117	No	No
gene_1888	scaffold_141:54339-54552	-	26068	1933	No	No
gene_1889	scaffold_141:80620-81747	-	7918	26068	No	Yes
gene_1890	scaffold_141:89665-90253	+	7918	905	No	No
gene_1891	scaffold_141:91158-91355	-	63787	905	No	No
gene_1892	scaffold_141:155142-156891	+	63787	84808	Yes	No
gene_1893	scaffold_141:241699-242375	+	84808	1267	No	No
gene_1894	scaffold_141:243642-244537	-	17406	1267	No	No
gene_1895	scaffold_141:261943-262374	-	2221	17406	No	No
gene_1896	scaffold_141:264595-266164	+	2221	24501	No	No
gene_1897	scaffold_141:290665-291051	+	24501	33629	No	No
gene_1898	scaffold_141:324680-326980	+	33629	739	No	No
gene_1899	scaffold_141:327719-327970	-	58043	739	No	No
gene_1901	scaffold_141:386013-388868	-	12191	58043	No	No
gene_1902	scaffold_141:401059-401802	-	29318	12191	No	No
gene_1903	scaffold_141:431120-432174	+	29318	40528	No	No
gene_1904	scaffold_141:472702-475308	+	40528	2867	Yes	No
gene_1905	scaffold_141:478175-481555	-	17249	2867	No	No
gene_1906	scaffold_141:498804-499082	+	17249	3348	No	No
gene_1907	scaffold_141:502430-503315	+	3348	16388	No	No
gene_1908	scaffold_141:519703-520146	+	16388	2414	No	No
gene_1909	scaffold_141:522560-524081	+	2414	18225	No	No
gene_1910	scaffold_141:542306-543623	+	18225	127	No	No
gene_1911	scaffold_141:543750-544753	-	179	127	Yes	No
gene_1912	scaffold_141:544932-546988	+	179	56555	No	No
gene_1913	scaffold_141:603543-604597	+	56555	26	No	No
gene_1914	scaffold_141:604623-606632	+	26	41896	No	No
gene_1915	scaffold_141:648528-649456	-	83767	41896	No	No
gene_1916	scaffold_141:733223-734270	+	83767	1057	No	Yes
gene_14855	scaffold_1411:120812-121123	+	582	4339	No	No
gene_14856	scaffold_1411:125462-125889	-	1060	4339	No	No
gene_21167	scaffold_1412:90907-92195	+	40017	268	No	No
gene_21168	scaffold_1412:92463-95237	+	268	838	No	No
gene_21169	scaffold_1412:96075-97846	+	838	54414	No	No
gene_14071	scaffold_1414:38529-39262	-	132	1539	No	No
gene_14072	scaffold_1414:39394-39585	+	132	83602	No	No
gene_14074	scaffold_1414:123187-124158	-	782	83602	No	No
gene_14075	scaffold_1414:124940-127147	-	2171	782	No	No
gene_14076	scaffold_1414:129318-130519	+	2171	10771	No	No
gene_14077	scaffold_1414:141290-143067	+	10771	2073	No	No
gene_24585	scaffold_1416:139610-142719	+	108224	18871	No	No
gene_13509	scaffold_1417:7783-8621	-	41772	5267	No	No
gene_13511	scaffold_1417:50393-52152	+	41772	1702	No	No
gene_13512	scaffold_1417:52108-53533	-	321	43487	No	No
gene_13513	scaffold_1417:53854-55827	+	321	37240	No	No
gene_13515	scaffold_1417:93067-93466	+	37240	1073	No	No
gene_13516	scaffold_1417:94539-94961	-	34695	1073	No	No
gene_12640	scaffold_1419:94329-97101	-	61053	90309	Yes	No
gene_12642	scaffold_1419:158154-159952	-	899	61053	No	No
gene_12643	scaffold_1419:160851-161496	+	899	15475	No	No
gene_12644	scaffold_1419:176971-177774	+	15475	877	No	No
gene_8930	scaffold_142:112391-113421	-	74184	9425	No	No
gene_8931	scaffold_142:187605-192103	-	7851	74184	Yes	No
gene_8932	scaffold_142:199954-202075	+	7851	54190	No	No
gene_8933	scaffold_142:256265-257927	-	70881	54190	Yes	No
[truncated: 10,958 more rows]
