# Supplementary material for: Major proliferation of transposable elements shaped the genome of the soybean rust pathogen Phakopsora pachyrhizi
Source: Nat Commun. 2023 Apr 1;14:1835. doi: 10.1038/s41467-023-37551-4 (PMC10067951; doi:10.1038/s41467-023-37551-4)
Supplement: Supplementary file 6 — Source Data [file 41467_2023_37551_MOESM6_ESM.zip › source_data/Source_data_Suppl_Fig9.xlsx]

## Sheet: Supplementary Fig. 9a
Supplementary Fig 9a	source data for K8108
CACTA	202
ClassII_noCat	5
Copia	173
Gypsy	522
Helitron	30
Kolobok	2
LARD	21
LINE	84
LTR	6
MITE	40
Mariner	55
Maverick	71
MuDR	87
Pif	174
SINE	14
TIR	376
TRIM	11
Tad	36
hAT	19
noCat	284

## Sheet: Supplementary Fig. 9b
Supplementary Fig 9b	source data for UFV02
CACTA	222
ClassI_noCat	4
Copia	266
Gypsy	492
Helitron	49
Kolobok	1
LARD	15
LINE	98
MITE	35
Mariner	54
Maverick	43
MuDR	92
Pif	310
SINE	7
TIR	192
TRIM	13
Tad	48
hAT	30
noCat	289

## Sheet: Supplementary Fig. 9c
Supplementary Fig 9c	source data for MT2006
CACTA	180
ClassI_noCat	10
Copia	153
Gypsy	368
Helitron	31
Kolobok	4
LARD	33
LINE	75
MITE	28
Mariner	40
Maverick	31
MuDR	68
Pif	195
SINE	12
TIR	424
TRIM	18
Tad	23
hAT	26
noCat	280
