# Supplementary material for: Major proliferation of transposable elements shaped the genome of the soybean rust pathogen Phakopsora pachyrhizi
Source: Nat Commun. 2023 Apr 1;14:1835. doi: 10.1038/s41467-023-37551-4 (PMC10067951; doi:10.1038/s41467-023-37551-4)
Supplement: Supplementary file 6 — Source Data [file 41467_2023_37551_MOESM6_ESM.zip › source_data/Source_data_Figure2c.xlsx]

## Sheet: Figure 2c
Figure 2c Transposable element superfamilies in P. pachyrhizi genomes.
Years Interval (0-100 Million years ago - Mya)	UFV02 - Count
1	2931
2	2562
3	2361
4	2171
5	1917
6	1880
7	1649
8	1493
9	1271
10	1203
11	1095
12	977
13	903
14	818
15	691
16	636
17	572
18	540
19	473
20	438
21	389
22	367
23	327
24	322
25	289
26	220
27	227
28	214
29	225
30	217
31	180
32	165
33	163
34	174
35	143
36	141
37	141
38	119
39	107
40	99
41	121
42	105
43	95
44	93
45	81
46	81
47	83
48	61
49	63
50	70
51	68
52	63
53	43
54	59
55	61
56	52
57	40
58	29
59	35
60	39
61	32
62	35
63	25
64	23
65	20
66	18
67	18
68	8
69	10
70	17
71	9
72	9
73	6
74	6
75	8
76	4
77	4
78	3
79	4
80	4
81	5
82	2
83	2
85	1
86	2
87	1
88	2
89	1
90	2
100	1
Years Interval (0-20 Million years ago - Mya)	MT 2006 - Count
0.4	1069
0.8	1031
1.2	667
1.6	856
2	738
2.4	424
2.8	709
3.2	615
3.6	550
4	607
4.4	536
4.8	440
5.2	578
5.6	482
6	532
6.4	512
6.8	508
7.2	410
7.6	422
8	420
8.4	410
8.8	393
9.2	388
9.6	353
10	344
10.4	320
10.8	307
11.2	289
11.6	301
12	279
12.4	289
12.8	265
13.2	271
13.6	240
14	226
14.4	234
14.8	219
15.2	220
15.6	201
16	182
16.4	195
16.8	183
17.2	156
17.6	174
18	178
18.4	161
18.8	145
19.2	152
19.6	135
20	141
Years Interval (0-20 Million years ago - Mya)	K8108 - Count
0.4	1134
0.8	1082
1.2	690
1.6	904
2	769
2.4	422
2.8	743
3.2	650
3.6	612
4	650
4.4	565
4.8	490
5.2	591
5.6	532
6	560
6.4	532
6.8	510
7.2	457
7.6	463
8	413
8.4	408
8.8	399
9.2	374
9.6	376
10	382
10.4	323
10.8	297
11.2	294
11.6	319
12	309
12.4	271
12.8	295
13.2	298
13.6	253
14	224
14.4	247
14.8	230
15.2	208
15.6	194
16	182
16.4	187
16.8	201
17.2	163
17.6	169
18	174
18.4	192
18.8	152
19.2	136
19.6	143
20	147
Years Interval (0-20 Million years ago - Mya)	UFV02 - Count
0.4	1469
0.8	948
1.2	822
1.6	1175
2	1079
2.4	681
2.8	1146
3.2	938
3.6	879
4	888
4.4	802
4.8	712
5.2	813
5.6	736
6	734
6.4	673
6.8	651
7.2	631
7.6	602
8	585
8.4	472
8.8	509
9.2	536
9.6	501
10	456
10.4	407
10.8	451
11.2	426
11.6	410
12	378
12.4	350
12.8	352
13.2	353
13.6	351
14	315
14.4	305
14.8	280
15.2	256
15.6	243
16	243
16.4	221
16.8	225
17.2	236
17.6	224
18	206
18.4	204
18.8	183
19.2	174
19.6	162
20	188
