# Supplementary material for: Major proliferation of transposable elements shaped the genome of the soybean rust pathogen Phakopsora pachyrhizi
Source: Nat Commun. 2023 Apr 1;14:1835. doi: 10.1038/s41467-023-37551-4 (PMC10067951; doi:10.1038/s41467-023-37551-4)
Supplement: Supplementary file 6 — Source Data [file 41467_2023_37551_MOESM6_ESM.zip › source_data/Source_data_Figure1b.xlsx]

## Sheet: Figure 1b
Figure 1b
TEs	Organism	Proportion
LTR	Phakopsora_pachyrhizi	52.01
LTR	Zea_mays	74.6
LTR	Blumeria_graminis_f_sp_hordei	19.44
LTR	Tuber_melanosporum	35.6
LTR	Melampsora_larici-populina	8.12
LTR	Homo_sapiens	8.29
LTR	Puccinia_graminis_f_sp_tritici	12.4
LTR	Mus_musculus	9.87
LTR	Caenorhabditis_elegans	0.75
LTR	Leptosphaeria_maculans	27.8
LTR	Drosophila_melanogaster	12
LTR	Magnaporthe_oryzae	6.8
LTR	Arabidopsis_thaliana	2.85
LTR	Sclerotinia_sclerotiorum	1.26
LTR	Botrytis_cinerea_05.10	0.81
LTR	Austropuccinia_psidii	81.5
LINE	Phakopsora_pachyrhizi	1.02
LINE	Zea_mays	1
LINE	Blumeria_graminis_f_sp_hordei	25.64
LINE	Tuber_melanosporum	3.4
LINE	Melampsora_larici-populina	1.67
LINE	Homo_sapiens	20.42
LINE	Puccinia_graminis_f_sp_tritici	0.63
LINE	Mus_musculus	19.2
LINE	Caenorhabditis_elegans	0.6
LINE	Leptosphaeria_maculans	0
LINE	Drosophila_melanogaster	5
LINE	Magnaporthe_oryzae	1.87
LINE	Arabidopsis_thaliana	0.67
LINE	Sclerotinia_sclerotiorum	1.78
LINE	Botrytis_cinerea_05.10	0
LINE	Austropuccinia_psidii	0.3
SINE	Phakopsora_pachyrhizi	0.05
SINE	Zea_mays	0
SINE	Blumeria_graminis_f_sp_hordei	10.3
SINE	Tuber_melanosporum	0
SINE	Melampsora_larici-populina	0
SINE	Homo_sapiens	13.14
SINE	Puccinia_graminis_f_sp_tritici	0.02
SINE	Mus_musculus	8.22
SINE	Caenorhabditis_elegans	0.15
SINE	Leptosphaeria_maculans	0
SINE	Drosophila_melanogaster	0
SINE	Magnaporthe_oryzae	0.09
SINE	Arabidopsis_thaliana	0.25
SINE	Sclerotinia_sclerotiorum	0
SINE	Botrytis_cinerea_05.10	0
SINE	Austropuccinia_psidii	0
Class_II_Tes	Phakopsora_pachyrhizi	31.22
Class_II_Tes	Zea_mays	8.6
Class_II_Tes	Blumeria_graminis_f_sp_hordei	2.79
Class_II_Tes	Tuber_melanosporum	9.16
Class_II_Tes	Melampsora_larici-populina	15.2
Class_II_Tes	Homo_sapiens	2.84
Class_II_Tes	Puccinia_graminis_f_sp_tritici	11.7
Class_II_Tes	Mus_musculus	0.88
Class_II_Tes	Caenorhabditis_elegans	13.5
Class_II_Tes	Leptosphaeria_maculans	3.08
Class_II_Tes	Drosophila_melanogaster	2.3
Class_II_Tes	Magnaporthe_oryzae	2.19
Class_II_Tes	Arabidopsis_thaliana	3.93
Class_II_Tes	Sclerotinia_sclerotiorum	3.76
Class_II_Tes	Botrytis_cinerea_05.10	0.07
Class_II_Tes	Austropuccinia_psidii	8.7
Unknown	Phakopsora_pachyrhizi	6.97
Unknown	Zea_mays	0
Unknown	Blumeria_graminis_f_sp_hordei	13.31
Unknown	Tuber_melanosporum	11.54
Unknown	Melampsora_larici-populina	18.2
Unknown	Homo_sapiens	0.14
Unknown	Puccinia_graminis_f_sp_tritici	18.6
Unknown	Mus_musculus	0.38
Unknown	Caenorhabditis_elegans	0
Unknown	Leptosphaeria_maculans	2.45
Unknown	Drosophila_melanogaster	0
Unknown	Magnaporthe_oryzae	0.15
Unknown	Arabidopsis_thaliana	0
Unknown	Sclerotinia_sclerotiorum	2.78
Unknown	Botrytis_cinerea_05.10	1.34
Unknown	Austropuccinia_psidii	0.5
Other	Phakopsora_pachyrhizi	1.4
Other	Zea_mays	0
Other	Blumeria_graminis_f_sp_hordei	4.92
Other	Tuber_melanosporum	0.4
Other	Melampsora_larici-populina	1.77
Other	Homo_sapiens	0
Other	Puccinia_graminis_f_sp_tritici	0.39
Other	Mus_musculus	0
Other	Caenorhabditis_elegans	0
Other	Leptosphaeria_maculans	0
Other	Drosophila_melanogaster	0
Other	Magnaporthe_oryzae	0
Other	Arabidopsis_thaliana	2.3
Other	Sclerotinia_sclerotiorum	0
Other	Botrytis_cinerea_05.10	0
Other	Austropuccinia_psidii	0
Non_Transposable	Phakopsora_pachyrhizi	7.33
Non_Transposable	Zea_mays	15.8
Non_Transposable	Blumeria_graminis_f_sp_hordei	23.6
Non_Transposable	Tuber_melanosporum	39.9
Non_Transposable	Melampsora_larici-populina	55.04
Non_Transposable	Homo_sapiens	55.17
Non_Transposable	Puccinia_graminis_f_sp_tritici	56.26
Non_Transposable	Mus_musculus	61.45
Non_Transposable	Caenorhabditis_elegans	85
Non_Transposable	Leptosphaeria_maculans	66.7
Non_Transposable	Drosophila_melanogaster	80.7
Non_Transposable	Magnaporthe_oryzae	88.9
Non_Transposable	Arabidopsis_thaliana	90
Non_Transposable	Sclerotinia_sclerotiorum	90.5
Non_Transposable	Botrytis_cinerea_05.10	97.8
Non_Transposable	Austropuccinia_psidii	9
Organism	Proportion (Mb)	Division
Homo sapiens	1226	TEs
Mus musculus	953	TEs
Zea mays	1995	TEs
Phakopsora pachyrhizi	1131	TEs
Drosophila melanogaster	27.6	TEs
Arabidopsis thaliana	13.5	TEs
Tuber melanosporum	74.28	TEs
Blumeria graminis f. sp. hordei	91.68	TEs
Melampsora larici-populina	45.45	TEs
Caenorhabditis elegans	37	TEs
Puccinia graminis f. sp. tritici	37.73	TEs
Leptosphaeria maculans	14.95	TEs
Magnaporthe oryzae	4.54	TEs
Botrytis cinerea 05_10	0.85	TEs
Sclerotinia sclerotiorum	3.63	TEs
Austropuccinia psidii	1820	TEs
Homo sapiens	1674	Non-TEs
Mus musculus	1547	Non-TEs
Zea mays	305	Non-TEs
Phakopsora pachyrhizi	126	Non-TEs
Drosophila melanogaster	115.4	Non-TEs
Arabidopsis thaliana	121.5	Non-TEs
Tuber melanosporum	49.32	Non-TEs
Blumeria graminis f. sp. hordei	28.32	Non-TEs
Melampsora larici-populina	55.65	Non-TEs
Caenorhabditis elegans	57.32	Non-TEs
Puccinia graminis f. sp. tritici	50.87	Non-TEs
Leptosphaeria maculans	29.95	Non-TEs
Magnaporthe oryzae	36.36	Non-TEs
Botrytis cinerea 05_10	37.95	Non-TEs
Sclerotinia sclerotiorum	34.57	Non-TEs
Austropuccinia psidii	180	Non-TEs
