# Supplementary material for: Major proliferation of transposable elements shaped the genome of the soybean rust pathogen Phakopsora pachyrhizi
Source: Nat Commun. 2023 Apr 1;14:1835. doi: 10.1038/s41467-023-37551-4 (PMC10067951; doi:10.1038/s41467-023-37551-4)
Supplement: Supplementary file 6 — Source Data [file 41467_2023_37551_MOESM6_ESM.zip › source_data/Source_data_Suppl_Fig_12-16.xlsx]

## Sheet: FigureS12
Figure S12
Genome	Superfamily	Family	TE_consensus	Number of TE copies
K8108	02-LARD	02-LARD	RXX-LARD_PpK8108-B-G13011-Map4	1
K8108	03-LINE	09-LINE	RIX-incomp_PpK8108-B-G12254-Map3	1
K8108	03-LINE	09-LINE	RIX-incomp_PpK8108-B-P234.8-Map9	1
K8108	03-LINE	09-LINE	RIX-incomp_PpK8108-B-R1779-Map18	17
K8108	03-LINE	12-Tad	RIX-incomp_PpK8108-B-G16100-Map4	1
K8108	03-LINE	12-Tad	RIX-incomp_PpK8108-B-G17005-Map6	7
K8108	03-LINE	12-Tad	RIX-incomp_PpK8108-B-R2803-Map15	3
K8108	03-LINE	12-Tad	RIX-incomp_PpK8108-B-R5606-Map4	1
K8108	04-LTR	14-Copia	RLX-comp_PpK8108-B-G16685-Map3	1
K8108	04-LTR	14-Copia	RLX-comp_PpK8108-B-R2100-Map15	1
K8108	04-LTR	14-Copia	RLX-comp_PpK8108-B-R6221-Map6	1
K8108	04-LTR	14-Copia	RLX-comp_PpK8108-B-R655-Map14_reversed	1
K8108	04-LTR	14-Copia	RLX-incomp_PpK8108-B-G10844-Map4	1
K8108	04-LTR	14-Copia	RLX-incomp_PpK8108-B-G16019-Map16_reversed	1
K8108	04-LTR	14-Copia	RLX-incomp_PpK8108-B-G16162-Map11	1
K8108	04-LTR	14-Copia	RLX-incomp_PpK8108-B-G16277-Map3	1
K8108	04-LTR	14-Copia	RLX-incomp_PpK8108-B-G16319-Map3	2
K8108	04-LTR	14-Copia	RLX-incomp_PpK8108-B-G16422-Map3_reversed	1
K8108	04-LTR	14-Copia	RLX-incomp_PpK8108-B-G3619-Map4_reversed	1
K8108	04-LTR	14-Copia	RLX-incomp_PpK8108-B-P147.4-Map11_reversed	1
K8108	04-LTR	14-Copia	RLX-incomp_PpK8108-B-P307.184-Map3	1
K8108	04-LTR	14-Copia	RLX-incomp_PpK8108-B-P445.156-Map3	1
K8108	04-LTR	14-Copia	RLX-incomp_PpK8108-B-R1274-Map6	11
K8108	04-LTR	14-Copia	RLX-incomp_PpK8108-B-R15655-Map3	1
K8108	04-LTR	14-Copia	RLX-incomp_PpK8108-B-R2405-Map6	1
K8108	04-LTR	14-Copia	RLX-incomp_PpK8108-B-R583-Map20_reversed	1
K8108	04-LTR	16-Gypsy	RLX-comp_PpK8108-B-G1511-Map20	1
K8108	04-LTR	16-Gypsy	RLX-comp_PpK8108-B-G15115-Map8_reversed	1
K8108	04-LTR	16-Gypsy	RLX-comp_PpK8108-B-G16721-Map3	1
K8108	04-LTR	16-Gypsy	RLX-comp_PpK8108-B-G17419-Map3	1
K8108	04-LTR	16-Gypsy	RLX-comp_PpK8108-B-G17522-Map12	1
K8108	04-LTR	16-Gypsy	RLX-comp_PpK8108-B-G17577-Map3	2
K8108	04-LTR	16-Gypsy	RLX-comp_PpK8108-B-G17964-Map5_reversed	1
K8108	04-LTR	16-Gypsy	RLX-comp_PpK8108-B-G18086-Map3_reversed	1
K8108	04-LTR	16-Gypsy	RLX-comp_PpK8108-B-G18153-Map3_reversed	1
K8108	04-LTR	16-Gypsy	RLX-comp_PpK8108-B-G18209-Map6	2
K8108	04-LTR	16-Gypsy	RLX-comp_PpK8108-B-G18223-Map3_reversed	2
K8108	04-LTR	16-Gypsy	RLX-comp_PpK8108-B-G18235-Map3	2
K8108	04-LTR	16-Gypsy	RLX-comp_PpK8108-B-G18239-Map3_reversed	1
K8108	04-LTR	16-Gypsy	RLX-comp_PpK8108-B-G18334-Map7	1
K8108	04-LTR	16-Gypsy	RLX-comp_PpK8108-B-G3276-Map7	1
K8108	04-LTR	16-Gypsy	RLX-comp_PpK8108-B-G3494-Map3	1
K8108	04-LTR	16-Gypsy	RLX-comp_PpK8108-B-P335.8-Map3_reversed	1
K8108	04-LTR	16-Gypsy	RLX-comp_PpK8108-B-R8964-Map3_reversed	1
K8108	04-LTR	16-Gypsy	RLX-incomp_PpK8108-B-G14867-Map3_reversed	1
K8108	04-LTR	16-Gypsy	RLX-incomp_PpK8108-B-G15020-Map4	1
K8108	04-LTR	16-Gypsy	RLX-incomp_PpK8108-B-G15665-Map4	1
K8108	04-LTR	16-Gypsy	RLX-incomp_PpK8108-B-G15742-Map5	1
K8108	04-LTR	16-Gypsy	RLX-incomp_PpK8108-B-G1639-Map3_reversed	2
K8108	04-LTR	16-Gypsy	RLX-incomp_PpK8108-B-G16690-Map3_reversed	1
K8108	04-LTR	16-Gypsy	RLX-incomp_PpK8108-B-G16861-Map3	1
K8108	04-LTR	16-Gypsy	RLX-incomp_PpK8108-B-G16975-Map3	1
K8108	04-LTR	16-Gypsy	RLX-incomp_PpK8108-B-G17075-Map4_reversed	1
K8108	04-LTR	16-Gypsy	RLX-incomp_PpK8108-B-G17288-Map4	1
K8108	04-LTR	16-Gypsy	RLX-incomp_PpK8108-B-G1754-Map5_reversed	1
K8108	04-LTR	16-Gypsy	RLX-incomp_PpK8108-B-G17733-Map3_reversed	3
K8108	04-LTR	16-Gypsy	RLX-incomp_PpK8108-B-G17786-Map3	1
K8108	04-LTR	16-Gypsy	RLX-incomp_PpK8108-B-G17805-Map20	1
K8108	04-LTR	16-Gypsy	RLX-incomp_PpK8108-B-G18083-Map5	1
K8108	04-LTR	16-Gypsy	RLX-incomp_PpK8108-B-G18136-Map3_reversed	10
K8108	04-LTR	16-Gypsy	RLX-incomp_PpK8108-B-G18169-Map3	6
K8108	04-LTR	16-Gypsy	RLX-incomp_PpK8108-B-G18210-Map4	2
K8108	04-LTR	16-Gypsy	RLX-incomp_PpK8108-B-G18216-Map3	5
K8108	04-LTR	16-Gypsy	RLX-incomp_PpK8108-B-G18300-Map6	1
K8108	04-LTR	16-Gypsy	RLX-incomp_PpK8108-B-G18308-Map4	1
K8108	04-LTR	16-Gypsy	RLX-incomp_PpK8108-B-G18315-Map10	4
K8108	04-LTR	16-Gypsy	RLX-incomp_PpK8108-B-G18316-Map4_reversed	2
K8108	04-LTR	16-Gypsy	RLX-incomp_PpK8108-B-G1832-Map20_reversed	1
K8108	04-LTR	16-Gypsy	RLX-incomp_PpK8108-B-G18344-Map4_reversed	6
K8108	04-LTR	16-Gypsy	RLX-incomp_PpK8108-B-G18345-Map11	1
K8108	04-LTR	16-Gypsy	RLX-incomp_PpK8108-B-G18365-Map3	2
K8108	04-LTR	16-Gypsy	RLX-incomp_PpK8108-B-G2033-Map20	1
K8108	04-LTR	16-Gypsy	RLX-incomp_PpK8108-B-G2097-Map3	1
K8108	04-LTR	16-Gypsy	RLX-incomp_PpK8108-B-G2535-Map20	1
K8108	04-LTR	16-Gypsy	RLX-incomp_PpK8108-B-G2779-Map5	1
K8108	04-LTR	16-Gypsy	RLX-incomp_PpK8108-B-G2867-Map7	1
K8108	04-LTR	16-Gypsy	RLX-incomp_PpK8108-B-G3685-Map9	2
K8108	04-LTR	16-Gypsy	RLX-incomp_PpK8108-B-G3764-Map20	1
K8108	04-LTR	16-Gypsy	RLX-incomp_PpK8108-B-G3843-Map20	1
K8108	04-LTR	16-Gypsy	RLX-incomp_PpK8108-B-G3984-Map20	3
K8108	04-LTR	16-Gypsy	RLX-incomp_PpK8108-B-G4293-Map3	1
K8108	04-LTR	16-Gypsy	RLX-incomp_PpK8108-B-G4333-Map3	3
K8108	04-LTR	16-Gypsy	RLX-incomp_PpK8108-B-G4475-Map4_reversed	7
K8108	04-LTR	16-Gypsy	RLX-incomp_PpK8108-B-G4932-Map20_reversed	1
K8108	04-LTR	16-Gypsy	RLX-incomp_PpK8108-B-G4984-Map4_reversed	3
K8108	04-LTR	16-Gypsy	RLX-incomp_PpK8108-B-G5068-Map3	4
K8108	04-LTR	16-Gypsy	RLX-incomp_PpK8108-B-G5071-Map4	3
K8108	04-LTR	16-Gypsy	RLX-incomp_PpK8108-B-R1029-Map17	1
K8108	04-LTR	16-Gypsy	RLX-incomp_PpK8108-B-R10649-Map10	1
K8108	04-LTR	16-Gypsy	RLX-incomp_PpK8108-B-R15218-Map4	2
K8108	04-LTR	16-Gypsy	RLX-incomp_PpK8108-B-R168-Map20_reversed	2
K8108	04-LTR	16-Gypsy	RLX-incomp_PpK8108-B-R37-Map20_reversed	2
K8108	04-LTR	16-Gypsy	RLX-incomp_PpK8108-B-R5657-Map11_reversed	1
K8108	05-SINE	18-SINE	RSX-incomp_PpK8108-B-R7216-Map14	1
K8108	08-Helitron	21-Helitron	DHX-comp_PpK8108-B-G4279-Map20_reversed	1
K8108	09-Maverick	22-Maverick	DMX-incomp_PpK8108-B-G17134-Map6	32
K8108	09-Maverick	22-Maverick	DMX-incomp_PpK8108-B-G18269-Map3	1
K8108	09-Maverick	22-Maverick	DMX-incomp_PpK8108-B-R2367-Map9	1
K8108	09-Maverick	22-Maverick	DMX-incomp_PpK8108-B-R3990-Map9	1
K8108	09-Maverick	22-Maverick	DMX-incomp_PpK8108-B-R4274-Map11	1
K8108	10-MITE	23-MITE	DXX-MITE_PpK8108-B-G2789-Map5	2
K8108	11-TIR	25-CACTA	DTX-incomp_PpK8108-B-G17441-Map5_reversed	17
K8108	11-TIR	25-CACTA	DTX-incomp_PpK8108-B-G18179-Map3_reversed	1
K8108	11-TIR	25-CACTA	DTX-incomp_PpK8108-B-G18306-Map6_reversed	11
K8108	11-TIR	25-CACTA	DTX-incomp_PpK8108-B-G18320-Map3	1
K8108	11-TIR	25-CACTA	DTX-incomp_PpK8108-B-G18335-Map4	5
K8108	11-TIR	25-CACTA	DTX-incomp_PpK8108-B-G18337-Map5	1
K8108	11-TIR	25-CACTA	DTX-incomp_PpK8108-B-G18341-Map3	1
K8108	11-TIR	25-CACTA	DTX-incomp_PpK8108-B-G18350-Map3	24
K8108	11-TIR	25-CACTA	DTX-incomp_PpK8108-B-G18354-Map7_reversed	35
K8108	11-TIR	25-CACTA	DTX-incomp_PpK8108-B-G18358-Map3	11
K8108	11-TIR	25-CACTA	DTX-incomp_PpK8108-B-G2178-Map20_reversed	2
K8108	11-TIR	25-CACTA	DTX-incomp_PpK8108-B-G2722-Map14_reversed	1
K8108	11-TIR	25-CACTA	DTX-incomp_PpK8108-B-G3440-Map20	3
K8108	11-TIR	25-CACTA	DTX-incomp_PpK8108-B-G3763-Map8_reversed	2
K8108	11-TIR	25-CACTA	DTX-incomp_PpK8108-B-G4341-Map20	1
K8108	11-TIR	25-CACTA	DTX-incomp_PpK8108-B-G4724-Map5	2
K8108	11-TIR	25-CACTA	DTX-incomp_PpK8108-B-G5046-Map3	1
K8108	11-TIR	25-CACTA	DTX-incomp_PpK8108-B-R1149-Map12	1
K8108	11-TIR	25-CACTA	DTX-incomp_PpK8108-B-R1295-Map20	1
K8108	11-TIR	25-CACTA	DTX-incomp_PpK8108-B-R1701-Map20	2
K8108	11-TIR	25-CACTA	DTX-incomp_PpK8108-B-R223-Map19_reversed	29
K8108	11-TIR	25-CACTA	DTX-incomp_PpK8108-B-R5074-Map9_reversed	1
K8108	11-TIR	25-CACTA	DTX-incomp_PpK8108-B-R890-Map10_reversed	1
K8108	11-TIR	27-Mariner	DTX-incomp_PpK8108-B-G17494-Map4	1
K8108	11-TIR	27-Mariner	DTX-incomp_PpK8108-B-G8333-Map4	1
K8108	11-TIR	27-Mariner	DTX-incomp_PpK8108-B-R2089-Map18_reversed	2
K8108	11-TIR	28-MuDR	DTX-comp_PpK8108-B-G1562-Map4	1
K8108	11-TIR	28-MuDR	DTX-comp_PpK8108-B-G491-Map20_reversed	8
K8108	11-TIR	28-MuDR	DTX-incomp_PpK8108-B-G15034-Map5_reversed	2
K8108	11-TIR	28-MuDR	DTX-incomp_PpK8108-B-G15713-Map6_reversed	2
K8108	11-TIR	28-MuDR	DTX-incomp_PpK8108-B-G15966-Map20	1
K8108	11-TIR	28-MuDR	DTX-incomp_PpK8108-B-G16386-Map3	1
K8108	11-TIR	28-MuDR	DTX-incomp_PpK8108-B-G16595-Map12	1
K8108	11-TIR	28-MuDR	DTX-incomp_PpK8108-B-G16820-Map19	3
K8108	11-TIR	28-MuDR	DTX-incomp_PpK8108-B-G17120-Map9	2
K8108	11-TIR	28-MuDR	DTX-incomp_PpK8108-B-G2000-Map4	1
K8108	11-TIR	28-MuDR	DTX-incomp_PpK8108-B-G2008-Map9_reversed	1
K8108	11-TIR	28-MuDR	DTX-incomp_PpK8108-B-G2296-Map20	1
K8108	11-TIR	28-MuDR	DTX-incomp_PpK8108-B-G2360-Map5	1
K8108	11-TIR	28-MuDR	DTX-incomp_PpK8108-B-G257-Map5	1
K8108	11-TIR	28-MuDR	DTX-incomp_PpK8108-B-G3732-Map3	1
K8108	11-TIR	28-MuDR	DTX-incomp_PpK8108-B-G3809-Map4_reversed	1
K8108	11-TIR	28-MuDR	DTX-incomp_PpK8108-B-G797-Map17	3
K8108	11-TIR	28-MuDR	DTX-incomp_PpK8108-B-G8976-Map3	1
K8108	11-TIR	30-Pif-Harbinger	DTX-comp_PpK8108-B-G1000-Map19	1
K8108	11-TIR	30-Pif-Harbinger	DTX-comp_PpK8108-B-G1504-Map3_reversed	1
K8108	11-TIR	30-Pif-Harbinger	DTX-comp_PpK8108-B-G3479-Map20	1
K8108	11-TIR	30-Pif-Harbinger	DTX-comp_PpK8108-B-G4455-Map3_reversed	1
K8108	11-TIR	30-Pif-Harbinger	DTX-comp_PpK8108-B-R222-Map20_reversed	3
K8108	11-TIR	30-Pif-Harbinger	DTX-comp_PpK8108-B-R410-Map20_reversed	1
K8108	11-TIR	30-Pif-Harbinger	DTX-incomp_PpK8108-B-G11933-Map3	1
K8108	11-TIR	30-Pif-Harbinger	DTX-incomp_PpK8108-B-G16361-Map5	1
K8108	11-TIR	30-Pif-Harbinger	DTX-incomp_PpK8108-B-G16759-Map3_reversed	1
K8108	11-TIR	30-Pif-Harbinger	DTX-incomp_PpK8108-B-G17164-Map3_reversed	2
K8108	11-TIR	30-Pif-Harbinger	DTX-incomp_PpK8108-B-G18144-Map3_reversed	1
K8108	11-TIR	30-Pif-Harbinger	DTX-incomp_PpK8108-B-G1819-Map20	1
K8108	11-TIR	30-Pif-Harbinger	DTX-incomp_PpK8108-B-G309-Map20_reversed	1
K8108	11-TIR	30-Pif-Harbinger	DTX-incomp_PpK8108-B-R10179-Map6	1
K8108	11-TIR	30-Pif-Harbinger	DTX-incomp_PpK8108-B-R145-Map20_reversed	1
K8108	11-TIR	30-Pif-Harbinger	DTX-incomp_PpK8108-B-R2005-Map9	1
K8108	11-TIR	30-Pif-Harbinger	DTX-incomp_PpK8108-B-R2704-Map20_reversed	1
K8108	11-TIR	30-Pif-Harbinger	DTX-incomp_PpK8108-B-R3706-Map6	1
K8108	11-TIR	31-TIR	DTX-incomp_PpK8108-B-G11328-Map8	1
K8108	11-TIR	31-TIR	DTX-incomp_PpK8108-B-G11774-Map4	1
K8108	11-TIR	31-TIR	DTX-incomp_PpK8108-B-G15865-Map20	63
K8108	11-TIR	31-TIR	DTX-incomp_PpK8108-B-G15922-Map3	24
K8108	11-TIR	31-TIR	DTX-incomp_PpK8108-B-G16123-Map6	20
K8108	11-TIR	31-TIR	DTX-incomp_PpK8108-B-G16442-Map3	20
K8108	11-TIR	31-TIR	DTX-incomp_PpK8108-B-G16720-Map3	1
K8108	11-TIR	31-TIR	DTX-incomp_PpK8108-B-G17025-Map4	2
K8108	11-TIR	31-TIR	DTX-incomp_PpK8108-B-G17030-Map12	1
K8108	11-TIR	31-TIR	DTX-incomp_PpK8108-B-G17182-Map9	1
K8108	11-TIR	31-TIR	DTX-incomp_PpK8108-B-G17369-Map3	14
K8108	11-TIR	31-TIR	DTX-incomp_PpK8108-B-G17632-Map4	39
K8108	11-TIR	31-TIR	DTX-incomp_PpK8108-B-G17762-Map3	12
K8108	11-TIR	31-TIR	DTX-incomp_PpK8108-B-G5125-Map20	11
K8108	11-TIR	31-TIR	DTX-incomp_PpK8108-B-G9556-Map4	1
K8108	11-TIR	31-TIR	DTX-incomp_PpK8108-B-R1004-Map14	1
K8108	11-TIR	31-TIR	DTX-incomp_PpK8108-B-R1102-Map12	16
K8108	11-TIR	31-TIR	DTX-incomp_PpK8108-B-R1136-Map20	7
K8108	11-TIR	31-TIR	DTX-incomp_PpK8108-B-R1213-Map20	1
K8108	11-TIR	31-TIR	DTX-incomp_PpK8108-B-R1271-Map11	6
K8108	11-TIR	31-TIR	DTX-incomp_PpK8108-B-R1798-Map20	21
K8108	11-TIR	31-TIR	DTX-incomp_PpK8108-B-R226-Map7	4
K8108	11-TIR	31-TIR	DTX-incomp_PpK8108-B-R3010-Map20	1
K8108	11-TIR	31-TIR	DTX-incomp_PpK8108-B-R3221-Map3	1
K8108	11-TIR	31-TIR	DTX-incomp_PpK8108-B-R366-Map20	2
K8108	11-TIR	31-TIR	DTX-incomp_PpK8108-B-R3971-Map17	10
K8108	11-TIR	31-TIR	DTX-incomp_PpK8108-B-R5323-Map9	20
K8108	11-TIR	31-TIR	DTX-incomp_PpK8108-B-R550-Map20	26
K8108	11-TIR	31-TIR	DTX-incomp_PpK8108-B-R597-Map20	29
K8108	11-TIR	31-TIR	DTX-incomp_PpK8108-B-R6708-Map4	8
K8108	11-TIR	31-TIR	DTX-incomp_PpK8108-B-R747-Map11	1
K8108	11-TIR	31-TIR	DTX-incomp_PpK8108-B-R8583-Map14	1
K8108	13-ClassII_noCat	35-ClassII_noCat	DXX_PpK8108-B-R2710-Map5_reversed	1
K8108	14-noCat	34-noCat	noCat_PpK8108-B-G20737-Map20	1
K8108	14-noCat	34-noCat	noCat_PpK8108-B-P323.202-Map20	13
K8108	14-noCat	34-noCat	noCat_PpK8108-B-R1091-Map20	1
K8108	14-noCat	34-noCat	noCat-DTX-like_PpK8108-B-G10368-Map11	1
K8108	14-noCat	34-noCat	noCat-DTX-like_PpK8108-B-G16107-Map20	1
K8108	14-noCat	34-noCat	noCat-DTX-like_PpK8108-B-R352-Map20	1
K8108	14-noCat	34-noCat	noCat-RIX-like_PpK8108-B-G1217-Map20	1
K8108	14-noCat	34-noCat	noCat-RIX-like_PpK8108-B-G181-Map20	1
K8108	14-noCat	34-noCat	noCat-RIX-like_PpK8108-B-R1046-Map20	1
K8108	14-noCat	34-noCat	noCat-RLX-like_PpK8108-B-G2442-Map13	1
K8108	14-noCat	34-noCat	noCat-RLX-like_PpK8108-B-G4082-Map20	1
K8108	14-noCat	34-noCat	noCat-RLX-like_PpK8108-B-G8162-Map20	1
K8108	14-noCat	34-noCat	noCat-RLX-like_PpK8108-B-G9080-Map11	1
K8108	14-noCat	34-noCat	noCat-RLX-like_PpK8108-B-P139.8-Map11	1
K8108	14-noCat	34-noCat	noCat-RLX-like_PpK8108-B-R254-Map11	1
K8108	14-noCat	34-noCat	noCat-RLX-like_PpK8108-B-R330-Map20	1
K8108	14-noCat	34-noCat	noCat-RLX-like_PpK8108-B-R3328-Map20	2
K8108	14-noCat	34-noCat	noCat-RXX-like_PpK8108-B-G1456-Map13	1
K8108	14-noCat	34-noCat	noCat-RXX-TRIM-like_PpK8108-B-G1439-Map20	2
MT2006	02-LARD	02-LARD	RXX-LARD_Pp_sup500-B-G12041-Map6	1
MT2006	02-LARD	02-LARD	RXX-LARD_Pp_sup500-B-G15167-Map3	1
MT2006	02-LARD	02-LARD	RXX-LARD_Pp_sup500-B-G3618-Map3	1
MT2006	03-LINE	12-Tad	RIX-incomp_Pp_sup500-B-G14144-Map6	9
MT2006	03-LINE	12-Tad	RIX-incomp_Pp_sup500-B-G2976-Map3	2
MT2006	04-LTR	14-Copia	RLX-comp_Pp_sup500-B-G14869-Map3_reversed	1
MT2006	04-LTR	14-Copia	RLX-comp_Pp_sup500-B-G15355-Map3	1
MT2006	04-LTR	14-Copia	RLX-comp_Pp_sup500-B-R1945-Map19_reversed	2
MT2006	04-LTR	14-Copia	RLX-comp_Pp_sup500-B-R2666-Map7	1
MT2006	04-LTR	14-Copia	RLX-incomp_Pp_sup500-B-G12650-Map3	8
MT2006	04-LTR	14-Copia	RLX-incomp_Pp_sup500-B-G12867-Map4_reversed	1
MT2006	04-LTR	14-Copia	RLX-incomp_Pp_sup500-B-G14099-Map3_reversed	1
MT2006	04-LTR	14-Copia	RLX-incomp_Pp_sup500-B-G14187-Map12	1
MT2006	04-LTR	14-Copia	RLX-incomp_Pp_sup500-B-G14429-Map5_reversed	1
MT2006	04-LTR	14-Copia	RLX-incomp_Pp_sup500-B-G14646-Map4_reversed	1
MT2006	04-LTR	14-Copia	RLX-incomp_Pp_sup500-B-G14668-Map20_reversed	1
MT2006	04-LTR	14-Copia	RLX-incomp_Pp_sup500-B-G14811-Map16	1
MT2006	04-LTR	14-Copia	RLX-incomp_Pp_sup500-B-G15055-Map3	1
MT2006	04-LTR	14-Copia	RLX-incomp_Pp_sup500-B-G15162-Map14_reversed	1
MT2006	04-LTR	14-Copia	RLX-incomp_Pp_sup500-B-G15476-Map3	1
MT2006	04-LTR	14-Copia	RLX-incomp_Pp_sup500-B-P591.18-Map4	2
MT2006	04-LTR	14-Copia	RLX-incomp_Pp_sup500-B-R11606-Map3_reversed	1
MT2006	04-LTR	14-Copia	RLX-incomp_Pp_sup500-B-R2705-Map5	1
MT2006	04-LTR	14-Copia	RLX-incomp_Pp_sup500-B-R5830-Map20	1
MT2006	04-LTR	14-Copia	RLX-incomp_Pp_sup500-B-R7036-Map3	1
MT2006	04-LTR	14-Copia	RLX-incomp_Pp_sup500-B-R824-Map20	1
MT2006	04-LTR	14-Copia	RLX-incomp_Pp_sup500-B-R8421-Map3	2
MT2006	04-LTR	14-Copia	RLX-incomp_Pp_sup500-B-R8681-Map3_reversed	1
MT2006	04-LTR	16-Gypsy	RLX-comp_Pp_sup500-B-G15382-Map20	2
MT2006	04-LTR	16-Gypsy	RLX-comp_Pp_sup500-B-G15582-Map3	1
MT2006	04-LTR	16-Gypsy	RLX-comp_Pp_sup500-B-G15671-Map5_reversed	2
MT2006	04-LTR	16-Gypsy	RLX-comp_Pp_sup500-B-G15758-Map5	4
MT2006	04-LTR	16-Gypsy	RLX-comp_Pp_sup500-B-G15962-Map11_reversed	1
MT2006	04-LTR	16-Gypsy	RLX-comp_Pp_sup500-B-G1883-Map7	1
MT2006	04-LTR	16-Gypsy	RLX-comp_Pp_sup500-B-G2235-Map20_reversed	2
MT2006	04-LTR	16-Gypsy	RLX-comp_Pp_sup500-B-G3522-Map20_reversed	1
MT2006	04-LTR	16-Gypsy	RLX-comp_Pp_sup500-B-G3676-Map3	2
MT2006	04-LTR	16-Gypsy	RLX-comp_Pp_sup500-B-P578.0-Map3	2
MT2006	04-LTR	16-Gypsy	RLX-comp_Pp_sup500-B-R2755-Map18	1
MT2006	04-LTR	16-Gypsy	RLX-incomp_Pp_sup500-B-G10848-Map5	1
MT2006	04-LTR	16-Gypsy	RLX-incomp_Pp_sup500-B-G12588-Map3	1
MT2006	04-LTR	16-Gypsy	RLX-incomp_Pp_sup500-B-G13093-Map4	1
MT2006	04-LTR	16-Gypsy	RLX-incomp_Pp_sup500-B-G14244-Map3	2
MT2006	04-LTR	16-Gypsy	RLX-incomp_Pp_sup500-B-G14927-Map4	1
MT2006	04-LTR	16-Gypsy	RLX-incomp_Pp_sup500-B-G15028-Map3_reversed	1
MT2006	04-LTR	16-Gypsy	RLX-incomp_Pp_sup500-B-G15049-Map10	1
MT2006	04-LTR	16-Gypsy	RLX-incomp_Pp_sup500-B-G15090-Map6_reversed	1
MT2006	04-LTR	16-Gypsy	RLX-incomp_Pp_sup500-B-G15112-Map3	1
MT2006	04-LTR	16-Gypsy	RLX-incomp_Pp_sup500-B-G15396-Map3_reversed	1
MT2006	04-LTR	16-Gypsy	RLX-incomp_Pp_sup500-B-G15529-Map3	1
MT2006	04-LTR	16-Gypsy	RLX-incomp_Pp_sup500-B-G15686-Map20_reversed	1
MT2006	04-LTR	16-Gypsy	RLX-incomp_Pp_sup500-B-G15702-Map5	2
MT2006	04-LTR	16-Gypsy	RLX-incomp_Pp_sup500-B-G15737-Map3_reversed	1
MT2006	04-LTR	16-Gypsy	RLX-incomp_Pp_sup500-B-G15753-Map5	1
MT2006	04-LTR	16-Gypsy	RLX-incomp_Pp_sup500-B-G15791-Map5_reversed	6
MT2006	04-LTR	16-Gypsy	RLX-incomp_Pp_sup500-B-G15845-Map3_reversed	1
MT2006	04-LTR	16-Gypsy	RLX-incomp_Pp_sup500-B-G15846-Map8	2
MT2006	04-LTR	16-Gypsy	RLX-incomp_Pp_sup500-B-G15861-Map6_reversed	2
MT2006	04-LTR	16-Gypsy	RLX-incomp_Pp_sup500-B-G15923-Map6_reversed	1
MT2006	04-LTR	16-Gypsy	RLX-incomp_Pp_sup500-B-G15928-Map5	1
MT2006	04-LTR	16-Gypsy	RLX-incomp_Pp_sup500-B-G16030-Map3_reversed	3
MT2006	04-LTR	16-Gypsy	RLX-incomp_Pp_sup500-B-G16032-Map3_reversed	1
MT2006	04-LTR	16-Gypsy	RLX-incomp_Pp_sup500-B-G259-Map14	1
MT2006	04-LTR	16-Gypsy	RLX-incomp_Pp_sup500-B-G2610-Map20	1
MT2006	04-LTR	16-Gypsy	RLX-incomp_Pp_sup500-B-G2629-Map3	2
MT2006	04-LTR	16-Gypsy	RLX-incomp_Pp_sup500-B-G2883-Map3_reversed	1
MT2006	04-LTR	16-Gypsy	RLX-incomp_Pp_sup500-B-G2973-Map4	1
MT2006	04-LTR	16-Gypsy	RLX-incomp_Pp_sup500-B-G2991-Map3_reversed	2
MT2006	04-LTR	16-Gypsy	RLX-incomp_Pp_sup500-B-G3495-Map3	9
MT2006	04-LTR	16-Gypsy	RLX-incomp_Pp_sup500-B-G3516-Map3_reversed	1
MT2006	04-LTR	16-Gypsy	RLX-incomp_Pp_sup500-B-G3538-Map5_reversed	1
MT2006	04-LTR	16-Gypsy	RLX-incomp_Pp_sup500-B-G3807-Map8_reversed	2
MT2006	04-LTR	16-Gypsy	RLX-incomp_Pp_sup500-B-G3870-Map3_reversed	1
MT2006	04-LTR	16-Gypsy	RLX-incomp_Pp_sup500-B-G4060-Map4_reversed	1
MT2006	04-LTR	16-Gypsy	RLX-incomp_Pp_sup500-B-G4156-Map3_reversed	1
MT2006	04-LTR	16-Gypsy	RLX-incomp_Pp_sup500-B-R110-Map20_reversed	1
MT2006	04-LTR	16-Gypsy	RLX-incomp_Pp_sup500-B-R1169-Map20	1
MT2006	04-LTR	16-Gypsy	RLX-incomp_Pp_sup500-B-R13034-Map7_reversed	1
MT2006	04-LTR	16-Gypsy	RLX-incomp_Pp_sup500-B-R550-Map20_reversed	1
MT2006	04-LTR	16-Gypsy	RLX-incomp_Pp_sup500-B-R7090-Map13	1
MT2006	04-LTR	16-Gypsy	RLX-incomp_Pp_sup500-B-R737-Map15	1
MT2006	04-LTR	16-Gypsy	RLX-incomp_Pp_sup500-B-R8208-Map3_reversed	1
MT2006	04-LTR	16-Gypsy	RLX-incomp_Pp_sup500-B-R960-Map3	1
MT2006	06-TRIM	19-TRIM	RXX-TRIM_Pp_sup500-B-G11004-Map12	1
MT2006	06-TRIM	19-TRIM	RXX-TRIM_Pp_sup500-B-G1841-Map3	1
MT2006	08-Helitron	21-Helitron	DHX-comp_Pp_sup500-B-G15050-Map3_reversed	1
MT2006	08-Helitron	21-Helitron	DHX-incomp_Pp_sup500-B-G11689-Map3	1
MT2006	09-Maverick	22-Maverick	DMX-incomp_Pp_sup500-B-G14378-Map3	33
MT2006	09-Maverick	22-Maverick	DMX-incomp_Pp_sup500-B-G14903-Map3	31
MT2006	09-Maverick	22-Maverick	DMX-incomp_Pp_sup500-B-G4132-Map20	1
MT2006	09-Maverick	22-Maverick	DMX-incomp_Pp_sup500-B-R1760-Map8	1
MT2006	09-Maverick	22-Maverick	DMX-incomp_Pp_sup500-B-R3515-Map15	1
MT2006	10-MITE	23-MITE	DXX-MITE_Pp_sup500-B-G11111-Map3	1
MT2006	10-MITE	23-MITE	DXX-MITE_Pp_sup500-B-G2049-Map8	6
MT2006	10-MITE	23-MITE	DXX-MITE_Pp_sup500-B-G2428-Map3	1
MT2006	11-TIR	25-CACTA	DTX-incomp_Pp_sup500-B-G15565-Map4	4
MT2006	11-TIR	25-CACTA	DTX-incomp_Pp_sup500-B-G15779-Map3_reversed	19
MT2006	11-TIR	25-CACTA	DTX-incomp_Pp_sup500-B-G15835-Map20	3
MT2006	11-TIR	25-CACTA	DTX-incomp_Pp_sup500-B-G15866-Map9	1
MT2006	11-TIR	25-CACTA	DTX-incomp_Pp_sup500-B-G15941-Map3_reversed	3
MT2006	11-TIR	25-CACTA	DTX-incomp_Pp_sup500-B-G15946-Map3	8
MT2006	11-TIR	25-CACTA	DTX-incomp_Pp_sup500-B-G15956-Map6_reversed	5
MT2006	11-TIR	25-CACTA	DTX-incomp_Pp_sup500-B-G16011-Map3	12
MT2006	11-TIR	25-CACTA	DTX-incomp_Pp_sup500-B-G16028-Map5	1
MT2006	11-TIR	25-CACTA	DTX-incomp_Pp_sup500-B-G2635-Map20	1
MT2006	11-TIR	25-CACTA	DTX-incomp_Pp_sup500-B-G3128-Map20	3
MT2006	11-TIR	25-CACTA	DTX-incomp_Pp_sup500-B-G3282-Map20_reversed	1
MT2006	11-TIR	25-CACTA	DTX-incomp_Pp_sup500-B-G3517-Map20	1
MT2006	11-TIR	25-CACTA	DTX-incomp_Pp_sup500-B-P505.98-Map3_reversed	2
MT2006	11-TIR	25-CACTA	DTX-incomp_Pp_sup500-B-R1012-Map20_reversed	1
MT2006	11-TIR	25-CACTA	DTX-incomp_Pp_sup500-B-R230-Map20_reversed	1
MT2006	11-TIR	25-CACTA	DTX-incomp_Pp_sup500-B-R326-Map20	18
MT2006	11-TIR	25-CACTA	DTX-incomp_Pp_sup500-B-R4515-Map4	2
MT2006	11-TIR	25-CACTA	DTX-incomp_Pp_sup500-B-R756-Map6	1
MT2006	11-TIR	25-CACTA	DTX-incomp_Pp_sup500-B-R851-Map20	1
MT2006	11-TIR	25-CACTA	DTX-incomp_Pp_sup500-B-R95-Map10	1
MT2006	11-TIR	26-hAT	DTX-comp_Pp_sup500-B-R487-Map20_reversed	1
MT2006	11-TIR	26-hAT	DTX-incomp_Pp_sup500-B-R12789-Map3	2
MT2006	11-TIR	27-Mariner	DTX-incomp_Pp_sup500-B-R213-Map20	1
MT2006	11-TIR	27-Mariner	DTX-incomp_Pp_sup500-B-R977-Map20_reversed	2
MT2006	11-TIR	28-MuDR	DTX-incomp_Pp_sup500-B-G1059-Map4	1
MT2006	11-TIR	28-MuDR	DTX-incomp_Pp_sup500-B-G12890-Map3_reversed	1
MT2006	11-TIR	28-MuDR	DTX-incomp_Pp_sup500-B-G12952-Map4_reversed	2
MT2006	11-TIR	28-MuDR	DTX-incomp_Pp_sup500-B-G13561-Map7_reversed	1
MT2006	11-TIR	28-MuDR	DTX-incomp_Pp_sup500-B-G1381-Map4	2
MT2006	11-TIR	28-MuDR	DTX-incomp_Pp_sup500-B-G14780-Map9_reversed	1
MT2006	11-TIR	28-MuDR	DTX-incomp_Pp_sup500-B-G14884-Map3_reversed	1
MT2006	11-TIR	28-MuDR	DTX-incomp_Pp_sup500-B-G15243-Map3_reversed	3
MT2006	11-TIR	28-MuDR	DTX-incomp_Pp_sup500-B-G15320-Map3	1
MT2006	11-TIR	28-MuDR	DTX-incomp_Pp_sup500-B-G15862-Map3	1
MT2006	11-TIR	28-MuDR	DTX-incomp_Pp_sup500-B-G1956-Map11_reversed	2
MT2006	11-TIR	28-MuDR	DTX-incomp_Pp_sup500-B-G2139-Map8	1
MT2006	11-TIR	28-MuDR	DTX-incomp_Pp_sup500-B-G2641-Map3	2
MT2006	11-TIR	28-MuDR	DTX-incomp_Pp_sup500-B-G3882-Map4	1
MT2006	11-TIR	28-MuDR	DTX-incomp_Pp_sup500-B-G415-Map20_reversed	6
MT2006	11-TIR	28-MuDR	DTX-incomp_Pp_sup500-B-G670-Map10	4
MT2006	11-TIR	30-Pif-Harbinger	DTX-comp_Pp_sup500-B-G13405-Map3	1
MT2006	11-TIR	30-Pif-Harbinger	DTX-comp_Pp_sup500-B-G3166-Map8	1
MT2006	11-TIR	30-Pif-Harbinger	DTX-comp_Pp_sup500-B-G3178-Map17	1
MT2006	11-TIR	30-Pif-Harbinger	DTX-comp_Pp_sup500-B-R1144-Map16_reversed	1
MT2006	11-TIR	30-Pif-Harbinger	DTX-comp_Pp_sup500-B-R297-Map20_reversed	1
MT2006	11-TIR	30-Pif-Harbinger	DTX-comp_Pp_sup500-B-R422-Map16_reversed	1
MT2006	11-TIR	30-Pif-Harbinger	DTX-comp_Pp_sup500-B-R64-Map5_reversed	1
MT2006	11-TIR	30-Pif-Harbinger	DTX-incomp_Pp_sup500-B-G12736-Map3	1
MT2006	11-TIR	30-Pif-Harbinger	DTX-incomp_Pp_sup500-B-G13778-Map3	1
MT2006	11-TIR	30-Pif-Harbinger	DTX-incomp_Pp_sup500-B-G14291-Map4_reversed	1
MT2006	11-TIR	30-Pif-Harbinger	DTX-incomp_Pp_sup500-B-G1620-Map3_reversed	1
MT2006	11-TIR	30-Pif-Harbinger	DTX-incomp_Pp_sup500-B-G1958-Map20	1
MT2006	11-TIR	30-Pif-Harbinger	DTX-incomp_Pp_sup500-B-G2552-Map3_reversed	1
MT2006	11-TIR	30-Pif-Harbinger	DTX-incomp_Pp_sup500-B-G8880-Map16	1
MT2006	11-TIR	30-Pif-Harbinger	DTX-incomp_Pp_sup500-B-P621.26-Map4	1
MT2006	11-TIR	30-Pif-Harbinger	DTX-incomp_Pp_sup500-B-R2896-Map4_reversed	1
MT2006	11-TIR	31-TIR	DTX-incomp_Pp_sup500-B-G11881-Map3	1
MT2006	11-TIR	31-TIR	DTX-incomp_Pp_sup500-B-G11964-Map3	1
MT2006	11-TIR	31-TIR	DTX-incomp_Pp_sup500-B-G13040-Map3	22
MT2006	11-TIR	31-TIR	DTX-incomp_Pp_sup500-B-G1370-Map20	1
MT2006	11-TIR	31-TIR	DTX-incomp_Pp_sup500-B-G14015-Map4	1
MT2006	11-TIR	31-TIR	DTX-incomp_Pp_sup500-B-G14149-Map6	17
MT2006	11-TIR	31-TIR	DTX-incomp_Pp_sup500-B-G14275-Map12	35
MT2006	11-TIR	31-TIR	DTX-incomp_Pp_sup500-B-G14446-Map6	21
MT2006	11-TIR	31-TIR	DTX-incomp_Pp_sup500-B-G14809-Map17	28
MT2006	11-TIR	31-TIR	DTX-incomp_Pp_sup500-B-G14829-Map3	16
MT2006	11-TIR	31-TIR	DTX-incomp_Pp_sup500-B-G15135-Map5	1
MT2006	11-TIR	31-TIR	DTX-incomp_Pp_sup500-B-G15155-Map16	3
MT2006	11-TIR	31-TIR	DTX-incomp_Pp_sup500-B-G15261-Map5	4
MT2006	11-TIR	31-TIR	DTX-incomp_Pp_sup500-B-G15272-Map5	7
MT2006	11-TIR	31-TIR	DTX-incomp_Pp_sup500-B-G15391-Map20	57
MT2006	11-TIR	31-TIR	DTX-incomp_Pp_sup500-B-G3841-Map8	13
MT2006	11-TIR	31-TIR	DTX-incomp_Pp_sup500-B-G3936-Map20	1
MT2006	11-TIR	31-TIR	DTX-incomp_Pp_sup500-B-P350.176-Map19	5
MT2006	11-TIR	31-TIR	DTX-incomp_Pp_sup500-B-R1140-Map20	15
MT2006	11-TIR	31-TIR	DTX-incomp_Pp_sup500-B-R1469-Map5	4
MT2006	11-TIR	31-TIR	DTX-incomp_Pp_sup500-B-R186-Map19	13
MT2006	11-TIR	31-TIR	DTX-incomp_Pp_sup500-B-R197-Map20	4
MT2006	11-TIR	31-TIR	DTX-incomp_Pp_sup500-B-R2076-Map20	1
MT2006	11-TIR	31-TIR	DTX-incomp_Pp_sup500-B-R209-Map20	1
MT2006	11-TIR	31-TIR	DTX-incomp_Pp_sup500-B-R210-Map20	1
MT2006	11-TIR	31-TIR	DTX-incomp_Pp_sup500-B-R2272-Map11	10
MT2006	11-TIR	31-TIR	DTX-incomp_Pp_sup500-B-R2890-Map8	6
MT2006	11-TIR	31-TIR	DTX-incomp_Pp_sup500-B-R3043-Map7	1
MT2006	11-TIR	31-TIR	DTX-incomp_Pp_sup500-B-R3817-Map16	13
MT2006	11-TIR	31-TIR	DTX-incomp_Pp_sup500-B-R4549-Map13	2
MT2006	11-TIR	31-TIR	DTX-incomp_Pp_sup500-B-R4732-Map20	34
MT2006	11-TIR	31-TIR	DTX-incomp_Pp_sup500-B-R6612-Map3	1
MT2006	13-ClassII_noCat	33-ClassI_noCat	DXX_Pp_sup500-B-R4863-Map12	1
MT2006	14-noCat	34-noCat	noCat_Pp_sup500-B-G23602-Map12	2
MT2006	14-noCat	34-noCat	noCat_Pp_sup500-B-R1600-Map20	1
MT2006	14-noCat	34-noCat	noCat_Pp_sup500-B-R510-Map20	1
MT2006	14-noCat	34-noCat	noCat_Pp_sup500-B-R6688-Map12	1
MT2006	14-noCat	34-noCat	noCat-DHX-like_Pp_sup500-B-G8193-Map20	1
MT2006	14-noCat	34-noCat	noCat-DMX-like_Pp_sup500-B-G4148-Map20	1
MT2006	14-noCat	34-noCat	noCat-DTX-like_Pp_sup500-B-G10535-Map13	1
MT2006	14-noCat	34-noCat	noCat-DTX-like_Pp_sup500-B-G10841-Map13	1
MT2006	14-noCat	34-noCat	noCat-DTX-like_Pp_sup500-B-G12422-Map20	1
MT2006	14-noCat	34-noCat	noCat-DTX-like_Pp_sup500-B-G3392-Map20	1
MT2006	14-noCat	34-noCat	noCat-DTX-like_Pp_sup500-B-G4551-Map20	4
MT2006	14-noCat	34-noCat	noCat-DTX-like_Pp_sup500-B-G6002-Map20	1
MT2006	14-noCat	34-noCat	noCat-DTX-like_Pp_sup500-B-G9989-Map16	1
MT2006	14-noCat	34-noCat	noCat-DTX-like_Pp_sup500-B-R104-Map20	2
MT2006	14-noCat	34-noCat	noCat-DTX-like_Pp_sup500-B-R72-Map20	1
MT2006	14-noCat	34-noCat	noCat-DXX-like_Pp_sup500-B-R5671-Map17	1
MT2006	14-noCat	34-noCat	noCat-RIX-like_Pp_sup500-B-P109.19-Map11	1
MT2006	14-noCat	34-noCat	noCat-RIX-like_Pp_sup500-B-R125-Map20	1
MT2006	14-noCat	34-noCat	noCat-RLX-like_Pp_sup500-B-P63.0-Map20	1
MT2006	14-noCat	34-noCat	noCat-RLX-like_Pp_sup500-B-R576-Map18	1
MT2006	14-noCat	34-noCat	noCat-RLX-like_Pp_sup500-B-R710-Map20	1
MT2006	14-noCat	34-noCat	noCat-RLX-like_Pp_sup500-B-R829-Map20	2
MT2006	14-noCat	34-noCat	noCat-RLX-like_Pp_sup500-B-R920-Map11	1
MT2006	14-noCat	34-noCat	noCat-RXX-LARD-like_Pp_sup500-B-R1172-Map20	1
UFV02	02-LARD	02-LARD	RXX-LARD_PPUFV02-B-R784-Map5	1
UFV02	03-LINE	09-LINE	RIX-incomp_PPUFV02-B-G6603-Map3	1
UFV02	03-LINE	12-Tad	RIX-comp_PPUFV02-B-R1127-Map4	1
UFV02	03-LINE	12-Tad	RIX-incomp_PPUFV02-B-R374-Map6	16
UFV02	04-LTR	14-Copia	RLX-comp_PPUFV02-B-R1263-Map15	1
UFV02	04-LTR	14-Copia	RLX-incomp_PPUFV02-B-G6666-Map15_reversed	1
UFV02	04-LTR	14-Copia	RLX-incomp_PPUFV02-B-R1429-Map7	6
UFV02	04-LTR	14-Copia	RLX-incomp_PPUFV02-B-R2134-Map3	1
UFV02	04-LTR	14-Copia	RLX-incomp_PPUFV02-B-R2893-Map5	1
UFV02	04-LTR	14-Copia	RLX-incomp_PPUFV02-B-R293-Map20_reversed	1
UFV02	04-LTR	14-Copia	RLX-incomp_PPUFV02-B-R333-Map20	3
UFV02	04-LTR	14-Copia	RLX-incomp_PPUFV02-B-R3583-Map5	1
UFV02	04-LTR	14-Copia	RLX-incomp_PPUFV02-B-R520-Map3	1
UFV02	04-LTR	14-Copia	RLX-incomp_PPUFV02-B-R554-Map20	1
UFV02	04-LTR	14-Copia	RLX-incomp_PPUFV02-B-R6637-Map3_reversed	1
UFV02	04-LTR	14-Copia	RLX-incomp_PPUFV02-B-R90-Map5	1
UFV02	04-LTR	16-Gypsy	RLX-comp_PPUFV02-B-G1060-Map4_reversed	1
UFV02	04-LTR	16-Gypsy	RLX-comp_PPUFV02-B-G1579-Map7	1
UFV02	04-LTR	16-Gypsy	RLX-comp_PPUFV02-B-G6801-Map3	1
UFV02	04-LTR	16-Gypsy	RLX-comp_PPUFV02-B-G6838-Map3	1
UFV02	04-LTR	16-Gypsy	RLX-comp_PPUFV02-B-G6874-Map6	1
UFV02	04-LTR	16-Gypsy	RLX-comp_PPUFV02-B-G6953-Map7	2
UFV02	04-LTR	16-Gypsy	RLX-comp_PPUFV02-B-G7015-Map4_reversed	1
UFV02	04-LTR	16-Gypsy	RLX-incomp_PPUFV02-B-G1210-Map3_reversed	1
UFV02	04-LTR	16-Gypsy	RLX-incomp_PPUFV02-B-G1304-Map20	6
UFV02	04-LTR	16-Gypsy	RLX-incomp_PPUFV02-B-G1307-Map8	1
UFV02	04-LTR	16-Gypsy	RLX-incomp_PPUFV02-B-G1351-Map4	5
UFV02	04-LTR	16-Gypsy	RLX-incomp_PPUFV02-B-G1365-Map20_reversed	2
UFV02	04-LTR	16-Gypsy	RLX-incomp_PPUFV02-B-G1600-Map3_reversed	1
UFV02	04-LTR	16-Gypsy	RLX-incomp_PPUFV02-B-G1693-Map7_reversed	1
UFV02	04-LTR	16-Gypsy	RLX-incomp_PPUFV02-B-G1722-Map3_reversed	1
UFV02	04-LTR	16-Gypsy	RLX-incomp_PPUFV02-B-G1761-Map20	1
UFV02	04-LTR	16-Gypsy	RLX-incomp_PPUFV02-B-G1801-Map5	1
UFV02	04-LTR	16-Gypsy	RLX-incomp_PPUFV02-B-G4467-Map4	1
UFV02	04-LTR	16-Gypsy	RLX-incomp_PPUFV02-B-G554-Map20_reversed	2
UFV02	04-LTR	16-Gypsy	RLX-incomp_PPUFV02-B-G5782-Map10	1
UFV02	04-LTR	16-Gypsy	RLX-incomp_PPUFV02-B-G5911-Map3	1
UFV02	04-LTR	16-Gypsy	RLX-incomp_PPUFV02-B-G5995-Map3_reversed	1
UFV02	04-LTR	16-Gypsy	RLX-incomp_PPUFV02-B-G6019-Map5	1
UFV02	04-LTR	16-Gypsy	RLX-incomp_PPUFV02-B-G6277-Map6	1
UFV02	04-LTR	16-Gypsy	RLX-incomp_PPUFV02-B-G6493-Map3	1
UFV02	04-LTR	16-Gypsy	RLX-incomp_PPUFV02-B-G6674-Map20	1
UFV02	04-LTR	16-Gypsy	RLX-incomp_PPUFV02-B-G6699-Map10_reversed	1
UFV02	04-LTR	16-Gypsy	RLX-incomp_PPUFV02-B-G6717-Map4_reversed	1
UFV02	04-LTR	16-Gypsy	RLX-incomp_PPUFV02-B-G6775-Map4	1
UFV02	04-LTR	16-Gypsy	RLX-incomp_PPUFV02-B-G6823-Map3_reversed	2
UFV02	04-LTR	16-Gypsy	RLX-incomp_PPUFV02-B-G6830-Map20	1
UFV02	04-LTR	16-Gypsy	RLX-incomp_PPUFV02-B-G6832-Map3_reversed	1
UFV02	04-LTR	16-Gypsy	RLX-incomp_PPUFV02-B-G6861-Map6	1
UFV02	04-LTR	16-Gypsy	RLX-incomp_PPUFV02-B-G6873-Map14	1
UFV02	04-LTR	16-Gypsy	RLX-incomp_PPUFV02-B-G6907-Map4_reversed	2
UFV02	04-LTR	16-Gypsy	RLX-incomp_PPUFV02-B-G6908-Map3	1
UFV02	04-LTR	16-Gypsy	RLX-incomp_PPUFV02-B-G6941-Map3	1
UFV02	04-LTR	16-Gypsy	RLX-incomp_PPUFV02-B-G6948-Map7_reversed	2
UFV02	04-LTR	16-Gypsy	RLX-incomp_PPUFV02-B-G6960-Map18	1
UFV02	04-LTR	16-Gypsy	RLX-incomp_PPUFV02-B-G6973-Map3_reversed	2
UFV02	04-LTR	16-Gypsy	RLX-incomp_PPUFV02-B-G6989-Map3_reversed	5
UFV02	04-LTR	16-Gypsy	RLX-incomp_PPUFV02-B-G6997-Map4	1
UFV02	04-LTR	16-Gypsy	RLX-incomp_PPUFV02-B-G7016-Map6	11
UFV02	04-LTR	16-Gypsy	RLX-incomp_PPUFV02-B-G7025-Map3	3
UFV02	04-LTR	16-Gypsy	RLX-incomp_PPUFV02-B-G7044-Map3	2
UFV02	04-LTR	16-Gypsy	RLX-incomp_PPUFV02-B-G812-Map4_reversed	1
UFV02	04-LTR	16-Gypsy	RLX-incomp_PPUFV02-B-G918-Map20	1
UFV02	04-LTR	16-Gypsy	RLX-incomp_PPUFV02-B-G988-Map5_reversed	5
UFV02	04-LTR	16-Gypsy	RLX-incomp_PPUFV02-B-R1315-Map17_reversed	1
UFV02	04-LTR	16-Gypsy	RLX-incomp_PPUFV02-B-R1316-Map14	1
UFV02	04-LTR	16-Gypsy	RLX-incomp_PPUFV02-B-R2072-Map5	17
UFV02	04-LTR	16-Gypsy	RLX-incomp_PPUFV02-B-R2116-Map3_reversed	15
UFV02	04-LTR	16-Gypsy	RLX-incomp_PPUFV02-B-R2445-Map5	1
UFV02	04-LTR	16-Gypsy	RLX-incomp_PPUFV02-B-R27-Map19	1
UFV02	04-LTR	16-Gypsy	RLX-incomp_PPUFV02-B-R355-Map8	2
UFV02	04-LTR	16-Gypsy	RLX-incomp_PPUFV02-B-R3712-Map3	2
UFV02	04-LTR	16-Gypsy	RLX-incomp_PPUFV02-B-R423-Map20_reversed	3
UFV02	04-LTR	16-Gypsy	RLX-incomp_PPUFV02-B-R453-Map20	1
UFV02	04-LTR	16-Gypsy	RLX-incomp_PPUFV02-B-R911-Map10	1
UFV02	05-SINE	18-SINE	RSX-incomp_PPUFV02-B-G8078-Map3	1
UFV02	08-Helitron	21-Helitron	DHX-comp_PPUFV02-B-R31-Map20	1
UFV02	08-Helitron	21-Helitron	DHX-incomp_PPUFV02-B-G6353-Map3	1
UFV02	09-Maverick	22-Maverick	DMX-incomp_PPUFV02-B-R1769-Map20	103
UFV02	09-Maverick	22-Maverick	DMX-incomp_PPUFV02-B-R221-Map7	1
UFV02	10-MITE	23-MITE	DXX-MITE_PPUFV02-B-G1930-Map20	1
UFV02	11-TIR	25-CACTA	DTX-incomp_PPUFV02-B-G1134-Map20	2
UFV02	11-TIR	25-CACTA	DTX-incomp_PPUFV02-B-G1465-Map20	3
UFV02	11-TIR	25-CACTA	DTX-incomp_PPUFV02-B-G1662-Map20	2
UFV02	11-TIR	25-CACTA	DTX-incomp_PPUFV02-B-G1802-Map3_reversed	1
UFV02	11-TIR	25-CACTA	DTX-incomp_PPUFV02-B-G6534-Map9	2
UFV02	11-TIR	25-CACTA	DTX-incomp_PPUFV02-B-G6618-Map20	1
UFV02	11-TIR	25-CACTA	DTX-incomp_PPUFV02-B-G6877-Map5	1
UFV02	11-TIR	25-CACTA	DTX-incomp_PPUFV02-B-G6895-Map9	1
UFV02	11-TIR	25-CACTA	DTX-incomp_PPUFV02-B-G6912-Map7_reversed	1
UFV02	11-TIR	25-CACTA	DTX-incomp_PPUFV02-B-G7010-Map3	40
UFV02	11-TIR	25-CACTA	DTX-incomp_PPUFV02-B-G7066-Map3	1
UFV02	11-TIR	25-CACTA	DTX-incomp_PPUFV02-B-R106-Map20_reversed	2
UFV02	11-TIR	25-CACTA	DTX-incomp_PPUFV02-B-R1482-Map18	83
UFV02	11-TIR	25-CACTA	DTX-incomp_PPUFV02-B-R1955-Map20_reversed	33
UFV02	11-TIR	25-CACTA	DTX-incomp_PPUFV02-B-R196-Map20_reversed	1
UFV02	11-TIR	26-hAT	DTX-incomp_PPUFV02-B-G3653-Map6	1
UFV02	11-TIR	27-Mariner	DTX-comp_PPUFV02-B-G4043-Map6	1
UFV02	11-TIR	27-Mariner	DTX-incomp_PPUFV02-B-G9552-Map5_reversed	2
UFV02	11-TIR	27-Mariner	DTX-incomp_PPUFV02-B-R125-Map6_reversed	1
UFV02	11-TIR	28-MuDR	DTX-incomp_PPUFV02-B-G1053-Map3	3
UFV02	11-TIR	28-MuDR	DTX-incomp_PPUFV02-B-G1562-Map8	3
UFV02	11-TIR	28-MuDR	DTX-incomp_PPUFV02-B-G3953-Map4	2
UFV02	11-TIR	28-MuDR	DTX-incomp_PPUFV02-B-G5638-Map3	7
UFV02	11-TIR	28-MuDR	DTX-incomp_PPUFV02-B-G6174-Map3_reversed	2
UFV02	11-TIR	28-MuDR	DTX-incomp_PPUFV02-B-G6189-Map3	1
UFV02	11-TIR	28-MuDR	DTX-incomp_PPUFV02-B-G7053-Map3_reversed	2
UFV02	11-TIR	28-MuDR	DTX-incomp_PPUFV02-B-G91-Map3_reversed	2
UFV02	11-TIR	28-MuDR	DTX-incomp_PPUFV02-B-P44.53-Map10	5
UFV02	11-TIR	28-MuDR	DTX-incomp_PPUFV02-B-R1928-Map7	1
UFV02	11-TIR	28-MuDR	DTX-incomp_PPUFV02-B-R832-Map7	1
UFV02	11-TIR	30-Pif-Harbinger	DTX-comp_PPUFV02-B-G266-Map4_reversed	1
UFV02	11-TIR	30-Pif-Harbinger	DTX-comp_PPUFV02-B-G6316-Map3_reversed	2
UFV02	11-TIR	30-Pif-Harbinger	DTX-comp_PPUFV02-B-G6372-Map3_reversed	1
UFV02	11-TIR	30-Pif-Harbinger	DTX-comp_PPUFV02-B-R1969-Map20_reversed	2
UFV02	11-TIR	30-Pif-Harbinger	DTX-incomp_PPUFV02-B-R2076-Map4_reversed	2
UFV02	11-TIR	30-Pif-Harbinger	DTX-incomp_PPUFV02-B-R361-Map19	6
UFV02	11-TIR	30-Pif-Harbinger	DTX-incomp_PPUFV02-B-R692-Map4	2
UFV02	11-TIR	31-TIR	DTX-incomp_PPUFV02-B-G1808-Map3	9
UFV02	11-TIR	31-TIR	DTX-incomp_PPUFV02-B-G3885-Map11	1
UFV02	11-TIR	31-TIR	DTX-incomp_PPUFV02-B-G4216-Map11	1
UFV02	11-TIR	31-TIR	DTX-incomp_PPUFV02-B-G5940-Map3	1
UFV02	11-TIR	31-TIR	DTX-incomp_PPUFV02-B-G6161-Map5	1
UFV02	11-TIR	31-TIR	DTX-incomp_PPUFV02-B-G6289-Map8	1
UFV02	11-TIR	31-TIR	DTX-incomp_PPUFV02-B-G6678-Map3	30
UFV02	11-TIR	31-TIR	DTX-incomp_PPUFV02-B-G6776-Map6	31
UFV02	11-TIR	31-TIR	DTX-incomp_PPUFV02-B-G9183-Map4	1
UFV02	11-TIR	31-TIR	DTX-incomp_PPUFV02-B-R1351-Map6	22
UFV02	11-TIR	31-TIR	DTX-incomp_PPUFV02-B-R1966-Map9	38
UFV02	11-TIR	31-TIR	DTX-incomp_PPUFV02-B-R2062-Map16	16
UFV02	11-TIR	31-TIR	DTX-incomp_PPUFV02-B-R260-Map9	1
UFV02	11-TIR	31-TIR	DTX-incomp_PPUFV02-B-R262-Map8	2
UFV02	11-TIR	31-TIR	DTX-incomp_PPUFV02-B-R284-Map20	1
UFV02	11-TIR	31-TIR	DTX-incomp_PPUFV02-B-R3756-Map9	1
UFV02	11-TIR	31-TIR	DTX-incomp_PPUFV02-B-R3799-Map4	1
UFV02	11-TIR	31-TIR	DTX-incomp_PPUFV02-B-R81-Map20	1
UFV02	11-TIR	31-TIR	DTX-incomp_PPUFV02-B-R810-Map20	9
UFV02	11-TIR	31-TIR	DTX-incomp_PPUFV02-B-R92-Map20	1
UFV02	14-noCat	33-noCat	noCat_PPUFV02-B-R2057-Map15	1
UFV02	14-noCat	33-noCat	noCat_PPUFV02-B-R387-Map20	1
UFV02	14-noCat	33-noCat	noCat_PPUFV02-B-R493-Map11	1
UFV02	14-noCat	33-noCat	noCat-DTX-like_PPUFV02-B-G1461-Map20	1
UFV02	14-noCat	33-noCat	noCat-DTX-like_PPUFV02-B-G2159-Map20	1
UFV02	14-noCat	33-noCat	noCat-DTX-like_PPUFV02-B-G456-Map20	1
UFV02	14-noCat	33-noCat	noCat-DTX-like_PPUFV02-B-G5107-Map17	2
UFV02	14-noCat	33-noCat	noCat-DTX-like_PPUFV02-B-G551-Map12	1
UFV02	14-noCat	33-noCat	noCat-DTX-like_PPUFV02-B-G6207-Map17	97
UFV02	14-noCat	33-noCat	noCat-DTX-like_PPUFV02-B-G657-Map20	1
UFV02	14-noCat	33-noCat	noCat-DTX-like_PPUFV02-B-R242-Map18	11
UFV02	14-noCat	33-noCat	noCat-DTX-like_PPUFV02-B-R844-Map12	1
UFV02	14-noCat	33-noCat	noCat-RIX-like_PPUFV02-B-R255-Map20	1
UFV02	14-noCat	33-noCat	noCat-RLX-like_PPUFV02-B-G1559-Map20	1
UFV02	14-noCat	33-noCat	noCat-RLX-like_PPUFV02-B-G2655-Map20	1
UFV02	14-noCat	33-noCat	noCat-RLX-like_PPUFV02-B-G3660-Map20	1
UFV02	14-noCat	33-noCat	noCat-RLX-like_PPUFV02-B-G658-Map20	1
UFV02	14-noCat	33-noCat	noCat-RLX-like_PPUFV02-B-R209-Map20	1
UFV02	14-noCat	33-noCat	noCat-RLX-like_PPUFV02-B-R2788-Map13	2
UFV02	14-noCat	33-noCat	noCat-RSX-like_PPUFV02-B-R2927-Map13	1
												TE_size
												5515
												6713
												7773
												12536
												29899
												6293
												22974
												6317
												450
												6637
												3223
												2649
												6432
												11065
												14384
												2654
												14279
												14752
												14124
												3176
												7489
												4076
												7913
												6892
												21300
												14279
												13717
												9262
												6375
												25699
												14253
												1784
												42533
												14409
												13150
												2363
												920
												4960
												13239
												34632
												9419
												7168
												9377
												6338
												2070
												2393
												1406
												1411
												275
												1682
												6425
												2371
												3927
												19016
												7760
												1137
												27892
												920
												1511
												9414
												7726
												1302
												402
												1413
												12017
												1988
												21421
												19367
												5524
												4666
												6345
												5366
												45261
												15834
												13530
												9986
												1652
												8122
												6172
												11834
												5247
												10472
												8377
												1717
												24808
												5326
												9253
												7394
												6404
												2469
												2125
												5129
												1641
												6874
												1836
												26135
												6618
												18769
												6250
												7048
												6336
												1720
												958
												1497
												5327
												1633
												2749
												7807
												5562
												1503
												11644
												9284
												7846
												6305
												2001
												4479
												1332
												5423
												1720
												14226
												4733
												8436
												6159
												5209
												3487
												754
												8738
												6503
												8080
												3119
												29020
												21817
												8023
												1486
												3664
												4750
												13913
												7567
												2533
												330
												1119
												5823
												2466
												12550
												6624
												1305
												8983
												1902
												2304
												1280
												1981
												7033
												2341
												1311
												6157
												2019
												1473
												4905
												918
												292
												2015
												10393
												6586
												17631
												7798
												6507
												1874
												13070
												5510
												13167
												13237
												7682
												1746
												27969
												6321
												6210
												3533
												2750
												1131
												1719
												11130
												6524
												2393
												9222
												5147
												8155
												11632
												6333
												2198
												6623
												2589
												14360
												1928
												1499
												2431
												11408
												6384
												5826
												5049
												6593
												14275
												1007
												2685
												5509
												1920
												637
												1140
												1124
												402
												202
												213
												6089
												1843
												21357
												6692
												29051
												26565
												5463
												2713
												7240
												4649
												1063
												1963
												13718
												2809
												11699
												5286
												7255
												4595
												1718
												2465
												25710
												14888
												6629
												2747
												2670
												1050
												2056
												27731
												6113
												4099
												1415
												1756
												642
												202
												2363
												2604
												7712
												1892
												6617
												4900
												14163
												7309
												3757
												2481
												6796
												17924
												1648
												5505
												3129
												5556
												7774
												634
												1832
												6432
												2434
												1443
												14273
												6330
												3762
												6335
												6397
												6440
												5130
												1712
												8352
												1799
												5596
												42130
												13177
												3936
												2371
												2795
												1634
												5536
												15449
												5586
												8745
												7726
												13145
												12870
												1340
												4428
												403
												5205
												2690
												3595
												14316
												10014
												7884
												6237
												16867
												6482
												402
												7909
												4470
												1328
												5514
												3110
												8481
												5542
												1699
												12642
												7833
												12989
												1791
												7941
												9233
												2121
												16141
												13589
												3778
												5214
												6469
												6115
												1484
												9215
												2589
												2236
												1924
												8013
												6407
												2472
												5518
												5994
												4557
												7148
												5563
												8974
												7742
												11247
												6623
												13447
												4176
												12774
												6781
												4213
												1488
												17473
												15909
												13206
												176
												1045
												276
												1560
												1013
												30475
												NA
												3879
												5593
												6484
												2345
												1707
												2678
												4559
												2243
												14266
												8489
												6573
												4354
												6278
												5549
												6252
												4478
												925
												5642
												7853
												2670
												6810
												4252
												1307
												404
												4075
												2387
												19346
												6610
												727
												5056
												4948
												5060
												5586
												5538
												8392
												5578
												3301
												15946
												6905
												6145
												5552
												1028
												7790
												5633
												4488
												15462
												5546
												4530
												15620
												4463
												5509
												5502
												2658
												2334
												6326
												7874
												4472
												5199
												11047
												1846
												13453
												1478
												1651
												3131
												7608
												11356
												6206
												1493
												7858
												6343
												3164
												21060
												372
												2914
												13454
												4368
												16056
												14294
												6358
												6462
												11092
												5229
												14513
												12881
												7816
												10856
												9017
												4068
												8159
												4397
												8203
												6258
												8217
												1834
												8102
												6772
												14367
												13375
												1294
												5539
												5545
												14373
												1115
												6221
												5521
												4734
												44048
												13192
												6322
												1644
												2073
												7838
												9213
												1011
												1660
												1286
												1466
												5788
												6411
												2432
												4490
												917
												1699
												6624
												18812
												5548
												11657
												4479
												6437
												1905
												7822
												21791
												1872
												1672
												2682
												2468
												8986
												28
												724
												10335
												7704
												1976
												24881
												18943
												13114
												9752
												5109
												2734
												17139
												6413
												13081
												6720
												5522
												2336
												2368
												12397
												9083
												5536
												1659
												5523
												8825
												6348
												427
												202
												5915
												36772
												6450
												12329
												6285
												16786
												14046
												19368
												13449
												4931
												2494
												27810
												9103
												6330
												6259
												14428
												11864
												6217
												3812
												6290
												32009
												14212
												3133
												408
												1334
												1636
												14341
												5786
												76639
												15894
												14282
												21886
												20936
												8461
												25471
												5553
												11596
												5496
												1972
												6908
												6600
												7122
												2025
												5176
												2191
												44898
												4061
												12744
												5047
												7724
												6445
												13440
												15898
												12843
												23967
												13298
												7792
												1711
												8300
												4390
												6333
												15282
												3844
												1344
												1819
												1119
												7687
												1859
												402
												1692
												14404
												7805
												2376
												6330
												4486
												1377
												1494
												10716
												13950
												3784
												5055
												1788
												1678
												4449
												4174
												20208
												14293
												6299
												7072
												6184
												6248
												6394
												469
												1807
												973
												595
												6364
												6331
												1587
												17076
												6414
												6274
												1573
												155
												1141
												3778
												6314
												53051
												12999
												6310
												53051
												22415
												8687
												1913
												2690
												1935
												4957
												20929
												7714
												15885
												5542
												16487
												8267
												15995
												13159
												749
												1688
												2997
												1122
												4960
												4736
												5410
												5520
												684
												6408
												26085
												24898
												6247
												12195
												8323
												6628
												687
												7513
												6260
												20797
												13191
												5501
												1998
												1977
												19737
												15807
												6801
												3421
												307
												13507
												10898
												6347
												1525
												5441
												7498
												5581
												15068
												10296
												7626
												6119
												14172
												7319
												16156
												6354
												13730
												6457
												6147
												2842
												9401
												6342
												1727
												7718
												5564
												8227
												6280
												13133
												25073
												5439
												658
												134
												5508
												6221
												4980
												1491
												34028
												5440
												7170
												1764
												8450
												7893
												3749
												6392
												1967
												5507
												1715
												2571
												5690
												4523
												5686
												861
												1498
												323
												9381
												5795
												2177
												1471
												5762
												5272
												1118
												1492
												1292
												403
												325
												7281
												21721
												7769
												13511
												5413
												1072
												784
												5554
												5506
												2984
												13570
												544
												146
												60
												219
												162
												27
												NA
												104
												112
												287
												242
												276
												137
												149
												362
												1692
												116
												41
												NA
												211
												249
												98
												75
												70
												52
												NA
												56
												164
												219
												60
												148
												543
												23934
												5480
												403
												202
												278
												350
												1711
												5502
												810
												527
												42
												220
												39
												NA
												25
												481
												212
												194
												230

## Sheet: FigureS13a
Figure S13a
Category	Superfamily	Family	TE_consensus	Number of TE copies	Genome
AA3_2	04-LTR	16-Gypsy	RLX-comp_PpK8108-B-G17522-Map12	1	K8108
AA3_2	04-LTR	16-Gypsy	RLX-comp_PpK8108-B-P545.110-Map3_reversed	1	K8108
AA3_2	04-LTR	16-Gypsy	RLX-incomp_PpK8108-B-G18136-Map3_reversed	1	K8108
AA3_2	04-LTR	16-Gypsy	RLX-incomp_PpK8108-B-G18344-Map4_reversed	2	K8108
AA3_2	04-LTR	16-Gypsy	RLX-incomp_PpK8108-B-G18346-Map3_reversed	1	K8108
AA3_2	04-LTR	16-Gypsy	RLX-incomp_PpK8108-B-G3331-Map4	1	K8108
AA3_2	04-LTR	16-Gypsy	RLX-incomp_PpK8108-B-G3984-Map20	1	K8108
AA3_2	04-LTR	16-Gypsy	RLX-incomp_PpK8108-B-G5068-Map3	1	K8108
AA3_2	04-LTR	16-Gypsy	RLX-incomp_PpK8108-B-R168-Map20_reversed	1	K8108
AA3_2	10-MITE	23-MITE	DXX-MITE_PpK8108-B-G2789-Map5	2	K8108
AA3_2	11-TIR	25-CACTA	DTX-incomp_PpK8108-B-G18337-Map5	1	K8108
AA3_2	11-TIR	25-CACTA	DTX-incomp_PpK8108-B-G3763-Map8_reversed	1	K8108
AA3_2	11-TIR	25-CACTA	DTX-incomp_PpK8108-B-G4341-Map20	1	K8108
AA3_2	11-TIR	25-CACTA	DTX-incomp_PpK8108-B-G4724-Map5	1	K8108
AA3_2	11-TIR	25-CACTA	DTX-incomp_PpK8108-B-R223-Map19_reversed	1	K8108
AA3_2	11-TIR	25-CACTA	DTX-incomp_PpK8108-B-R5074-Map9_reversed	1	K8108
AA3_2	11-TIR	27-Mariner	DTX-incomp_PpK8108-B-G17494-Map4	1	K8108
AA3_2	11-TIR	28-MuDR	DTX-comp_PpK8108-B-G491-Map20_reversed	2	K8108
AA3_2	11-TIR	28-MuDR	DTX-incomp_PpK8108-B-G16386-Map3	1	K8108
AA3_2	11-TIR	28-MuDR	DTX-incomp_PpK8108-B-G797-Map17	1	K8108
AA3_2	11-TIR	30-Pif-Harbinger	DTX-incomp_PpK8108-B-G11933-Map3	1	K8108
AA3_2	11-TIR	30-Pif-Harbinger	DTX-incomp_PpK8108-B-G16759-Map3_reversed	1	K8108
AA3_2	11-TIR	30-Pif-Harbinger	DTX-incomp_PpK8108-B-R145-Map20_reversed	1	K8108
AA3_2	11-TIR	30-Pif-Harbinger	DTX-incomp_PpK8108-B-R2040-Map11	1	K8108
AA3_2	11-TIR	30-Pif-Harbinger	DTX-incomp_PpK8108-B-R2704-Map20_reversed	1	K8108
AA3_2	11-TIR	31-TIR	DTX-incomp_PpK8108-B-G11774-Map4	1	K8108
AA3_2	11-TIR	31-TIR	DTX-incomp_PpK8108-B-G16442-Map3	1	K8108
AA3_2	11-TIR	31-TIR	DTX-incomp_PpK8108-B-G17762-Map3	15	K8108
AA3_2	11-TIR	31-TIR	DTX-incomp_PpK8108-B-G5125-Map20	12	K8108
AA3_2	11-TIR	31-TIR	DTX-incomp_PpK8108-B-R258-Map20	1	K8108
AA3_2	11-TIR	31-TIR	DTX-incomp_PpK8108-B-R597-Map20	25	K8108
GH18	03-LINE	09-LINE	RIX-incomp_PpK8108-B-R3020-Map6	1	K8108
GH18	03-LINE	12-Tad	RIX-comp_PpK8108-B-G17722-Map4_reversed	11	K8108
GH18	04-LTR	14-Copia	RLX-comp_PpK8108-B-G16131-Map3	1	K8108
GH18	04-LTR	14-Copia	RLX-comp_PpK8108-B-G16388-Map7	1	K8108
GH18	04-LTR	14-Copia	RLX-incomp_PpK8108-B-G4361-Map7_reversed	1	K8108
GH18	04-LTR	16-Gypsy	RLX-comp_PpK8108-B-G18041-Map3_reversed	1	K8108
GH18	04-LTR	16-Gypsy	RLX-comp_PpK8108-B-G3986-Map7_reversed	1	K8108
GH18	04-LTR	16-Gypsy	RLX-incomp_PpK8108-B-G14107-Map4	1	K8108
GH18	04-LTR	16-Gypsy	RLX-incomp_PpK8108-B-G17603-Map5	1	K8108
GH18	04-LTR	16-Gypsy	RLX-incomp_PpK8108-B-G18009-Map5_reversed	1	K8108
GH18	04-LTR	16-Gypsy	RLX-incomp_PpK8108-B-G2097-Map3	1	K8108
GH18	04-LTR	16-Gypsy	RLX-incomp_PpK8108-B-G2822-Map3	1	K8108
GH18	04-LTR	16-Gypsy	RLX-incomp_PpK8108-B-G2867-Map7	1	K8108
GH18	08-Helitron	21-Helitron	DHX-comp_PpK8108-B-G15524-Map5_reversed	2	K8108
GH18	08-Helitron	21-Helitron	DHX-comp_PpK8108-B-R82-Map20_reversed	1	K8108
GH18	09-Maverick	22-Maverick	DMX-incomp_PpK8108-B-G18147-Map3	1	K8108
GH18	11-TIR	25-CACTA	DTX-comp_PpK8108-B-G5146-Map9_reversed	1	K8108
GH18	11-TIR	25-CACTA	DTX-incomp_PpK8108-B-G5040-Map5	1	K8108
GH18	11-TIR	26-hAT	DTX-incomp_PpK8108-B-G17824-Map3_reversed	1	K8108
GH18	11-TIR	27-Mariner	DTX-comp_PpK8108-B-R433-Map11	1	K8108
GH18	11-TIR	28-MuDR	DTX-incomp_PpK8108-B-G10975-Map3	1	K8108
GH18	11-TIR	28-MuDR	DTX-incomp_PpK8108-B-G15713-Map6_reversed	1	K8108
GH18	11-TIR	28-MuDR	DTX-incomp_PpK8108-B-G16386-Map3	1	K8108
GH18	11-TIR	30-Pif-Harbinger	DTX-comp_PpK8108-B-R632-Map15_reversed	1	K8108
GH18	11-TIR	30-Pif-Harbinger	DTX-incomp_PpK8108-B-G16270-Map3	2	K8108
GH18	11-TIR	30-Pif-Harbinger	DTX-incomp_PpK8108-B-R696-Map20_reversed	1	K8108
GH18	11-TIR	31-TIR	DTX-incomp_PpK8108-B-G17025-Map4	1	K8108
GH18	11-TIR	31-TIR	DTX-incomp_PpK8108-B-R1213-Map20	1	K8108
GH18	11-TIR	31-TIR	DTX-incomp_PpK8108-B-R278-Map12	26	K8108
GH18	11-TIR	31-TIR	DTX-incomp_PpK8108-B-R4034-Map20	1	K8108
GH18	14-noCat	34-noCat	noCat_PpK8108-B-G2397-Map15	1	K8108
GH18	14-noCat	34-noCat	noCat-RLX-like_PpK8108-B-G15826-Map12	1	K8108
GH18	14-noCat	34-noCat	noCat-RLX-like_PpK8108-B-G5230-Map20	1	K8108
GH18	14-noCat	34-noCat	noCat-RLX-like_PpK8108-B-R827-Map12	1	K8108
GT1	04-LTR	16-Gypsy	RLX-comp_PpK8108-B-R999-Map20_reversed	1	K8108
GT1	04-LTR	16-Gypsy	RLX-incomp_PpK8108-B-P274.24-Map7_reversed	1	K8108
GT1	11-TIR	25-CACTA	DTX-incomp_PpK8108-B-G4724-Map5	1	K8108
GT1	11-TIR	30-Pif-Harbinger	DTX-incomp_PpK8108-B-G6579-Map3	1	K8108
GT1	11-TIR	31-TIR	DTX-incomp_PpK8108-B-R2681-Map8	1	K8108
GT1	11-TIR	31-TIR	DTX-incomp_PpK8108-B-R4494-Map20	1	K8108
GT1	14-noCat	34-noCat	noCat-RIX-like_PpK8108-B-R4720-Map20	22	K8108

## Sheet: FigureS13b
Figure S13b
Category	Superfamily	Family	TE_consensus	Number of TE copies	Genome
AA3_2	04-LTR	16-Gypsy	RLX-comp_Pp_sup500-B-P578.0-Map3	2	MT2006
AA3_2	04-LTR	16-Gypsy	RLX-incomp_Pp_sup500-B-G14244-Map3	1	MT2006
AA3_2	04-LTR	16-Gypsy	RLX-incomp_Pp_sup500-B-G15396-Map3_reversed	1	MT2006
AA3_2	04-LTR	16-Gypsy	RLX-incomp_Pp_sup500-B-G15737-Map3_reversed	1	MT2006
AA3_2	04-LTR	16-Gypsy	RLX-incomp_Pp_sup500-B-G15845-Map3_reversed	1	MT2006
AA3_2	04-LTR	16-Gypsy	RLX-incomp_Pp_sup500-B-G2629-Map3	1	MT2006
AA3_2	04-LTR	16-Gypsy	RLX-incomp_Pp_sup500-B-G3495-Map3	2	MT2006
AA3_2	04-LTR	16-Gypsy	RLX-incomp_Pp_sup500-B-G3807-Map8_reversed	1	MT2006
AA3_2	08-Helitron	21-Helitron	DHX-incomp_Pp_sup500-B-G15510-Map11	1	MT2006
AA3_2	10-MITE	23-MITE	DXX-MITE_Pp_sup500-B-G2428-Map3	1	MT2006
AA3_2	11-TIR	25-CACTA	DTX-incomp_Pp_sup500-B-G15835-Map20	1	MT2006
AA3_2	11-TIR	25-CACTA	DTX-incomp_Pp_sup500-B-G16011-Map3	1	MT2006
AA3_2	11-TIR	25-CACTA	DTX-incomp_Pp_sup500-B-G3128-Map20	1	MT2006
AA3_2	11-TIR	25-CACTA	DTX-incomp_Pp_sup500-B-G3517-Map20	1	MT2006
AA3_2	11-TIR	28-MuDR	DTX-incomp_Pp_sup500-B-G13561-Map7_reversed	1	MT2006
AA3_2	11-TIR	28-MuDR	DTX-incomp_Pp_sup500-B-G1381-Map4	1	MT2006
AA3_2	11-TIR	28-MuDR	DTX-incomp_Pp_sup500-B-G15243-Map3_reversed	1	MT2006
AA3_2	11-TIR	28-MuDR	DTX-incomp_Pp_sup500-B-G415-Map20_reversed	2	MT2006
AA3_2	11-TIR	30-Pif-Harbinger	DTX-comp_Pp_sup500-B-R1144-Map16_reversed	1	MT2006
AA3_2	11-TIR	30-Pif-Harbinger	DTX-comp_Pp_sup500-B-R422-Map16_reversed	1	MT2006
AA3_2	11-TIR	30-Pif-Harbinger	DTX-incomp_Pp_sup500-B-G14291-Map4_reversed	1	MT2006
AA3_2	11-TIR	30-Pif-Harbinger	DTX-incomp_Pp_sup500-B-G2552-Map3_reversed	1	MT2006
AA3_2	11-TIR	31-TIR	DTX-incomp_Pp_sup500-B-G14275-Map12	1	MT2006
AA3_2	11-TIR	31-TIR	DTX-incomp_Pp_sup500-B-G15391-Map20	49	MT2006
AA3_2	11-TIR	31-TIR	DTX-incomp_Pp_sup500-B-G3936-Map20	1	MT2006
AA3_2	11-TIR	31-TIR	DTX-incomp_Pp_sup500-B-R2076-Map20	1	MT2006
AA3_2	11-TIR	31-TIR	DTX-incomp_Pp_sup500-B-R2272-Map11	11	MT2006
AA3_2	14-noCat	34-noCat	noCat_Pp_sup500-B-R510-Map20	1	MT2006
AA3_2	14-noCat	34-noCat	noCat-DTX-like_Pp_sup500-B-G10841-Map13	1	MT2006
AA3_2	14-noCat	34-noCat	noCat-DTX-like_Pp_sup500-B-G15209-Map18	1	MT2006
AA3_2	14-noCat	34-noCat	noCat-DTX-like_Pp_sup500-B-G9989-Map16	1	MT2006
GH18	03-LINE	09-LINE	RIX-incomp_Pp_sup500-B-G12227-Map6	2	MT2006
GH18	03-LINE	12-Tad	RIX-comp_Pp_sup500-B-G15675-Map4	2	MT2006
GH18	04-LTR	14-Copia	RLX-comp_Pp_sup500-B-R753-Map3	1	MT2006
GH18	04-LTR	14-Copia	RLX-incomp_Pp_sup500-B-R4699-Map11	1	MT2006
GH18	04-LTR	16-Gypsy	RLX-comp_Pp_sup500-B-G15991-Map5_reversed	1	MT2006
GH18	04-LTR	16-Gypsy	RLX-incomp_Pp_sup500-B-G14905-Map20	2	MT2006
GH18	04-LTR	16-Gypsy	RLX-incomp_Pp_sup500-B-G15784-Map3	1	MT2006
GH18	04-LTR	16-Gypsy	RLX-incomp_Pp_sup500-B-G2629-Map3	1	MT2006
GH18	04-LTR	16-Gypsy	RLX-incomp_Pp_sup500-B-P71.0-Map5_reversed	1	MT2006
GH18	04-LTR	16-Gypsy	RLX-incomp_Pp_sup500-B-R960-Map3	2	MT2006
GH18	05-SINE	18-SINE	RSX-incomp_Pp_sup500-B-G17197-Map20	1	MT2006
GH18	08-Helitron	21-Helitron	DHX-comp_Pp_sup500-B-G15050-Map3_reversed	2	MT2006
GH18	11-TIR	25-CACTA	DTX-incomp_Pp_sup500-B-G316-Map20	1	MT2006
GH18	11-TIR	28-MuDR	DTX-incomp_Pp_sup500-B-G13445-Map4	1	MT2006
GH18	11-TIR	28-MuDR	DTX-incomp_Pp_sup500-B-G1889-Map7_reversed	1	MT2006
GH18	11-TIR	30-Pif-Harbinger	DTX-comp_Pp_sup500-B-G932-Map20	1	MT2006
GH18	11-TIR	30-Pif-Harbinger	DTX-incomp_Pp_sup500-B-G11243-Map3	1	MT2006
GH18	11-TIR	30-Pif-Harbinger	DTX-incomp_Pp_sup500-B-G13460-Map3	1	MT2006
GH18	11-TIR	30-Pif-Harbinger	DTX-incomp_Pp_sup500-B-G5397-Map20	2	MT2006
GH18	11-TIR	31-TIR	DTX-incomp_Pp_sup500-B-G15326-Map3	27	MT2006
GH18	11-TIR	31-TIR	DTX-incomp_Pp_sup500-B-G1991-Map4	1	MT2006
GH18	14-noCat	34-noCat	noCat-DTX-like_Pp_sup500-B-R566-Map20	1	MT2006
GH18	14-noCat	34-noCat	noCat-RLX-like_Pp_sup500-B-G6809-Map13	1	MT2006
GH18	14-noCat	34-noCat	noCat-RLX-like_Pp_sup500-B-G8211-Map20	1	MT2006
GT1	04-LTR	16-Gypsy	RLX-comp_Pp_sup500-B-G4092-Map3	1	MT2006
GT1	04-LTR	16-Gypsy	RLX-incomp_Pp_sup500-B-G15816-Map3	21	MT2006
GT1	04-LTR	16-Gypsy	RLX-incomp_Pp_sup500-B-G3495-Map3	1	MT2006
GT1	11-TIR	25-CACTA	DTX-incomp_Pp_sup500-B-G14938-Map20	1	MT2006
GT1	11-TIR	25-CACTA	DTX-incomp_Pp_sup500-B-G15306-Map9	1	MT2006
GT1	11-TIR	25-CACTA	DTX-incomp_Pp_sup500-B-G2635-Map20	1	MT2006
GT1	11-TIR	25-CACTA	DTX-incomp_Pp_sup500-B-G3670-Map20	1	MT2006
GT1	11-TIR	28-MuDR	DTX-incomp_Pp_sup500-B-G12890-Map3_reversed	1	MT2006
GT1	11-TIR	28-MuDR	DTX-incomp_Pp_sup500-B-G415-Map20_reversed	1	MT2006
GT1	11-TIR	30-Pif-Harbinger	DTX-comp_Pp_sup500-B-G15124-Map4	1	MT2006
GT1	11-TIR	30-Pif-Harbinger	DTX-incomp_Pp_sup500-B-G356-Map20_reversed	1	MT2006
GT1	11-TIR	30-Pif-Harbinger	DTX-incomp_Pp_sup500-B-G5397-Map20	1	MT2006
GT1	11-TIR	31-TIR	DTX-incomp_Pp_sup500-B-G11881-Map3	1	MT2006
GT1	11-TIR	31-TIR	DTX-incomp_Pp_sup500-B-R1890-Map3	1	MT2006
GT1	11-TIR	31-TIR	DTX-incomp_Pp_sup500-B-R190-Map18	1	MT2006
GT1	14-noCat	34-noCat	noCat_Pp_sup500-B-R6688-Map12	1	MT2006
GT1	14-noCat	34-noCat	noCat-DTX-like_Pp_sup500-B-R976-Map20	2	MT2006
GT1	14-noCat	34-noCat	noCat-RLX-like_Pp_sup500-B-G7553-Map20	2	MT2006

## Sheet: FigureS13c
Figure S13c
Category	Superfamily	Family	TE_consensus	Number of TE copies	Genome
AA3_2	04-LTR	14-Copia	RLX-incomp_PPUFV02-B-R1840-Map3	1	UFV02
AA3_2	04-LTR	16-Gypsy	RLX-incomp_PPUFV02-B-G554-Map20_reversed	1	UFV02
AA3_2	04-LTR	16-Gypsy	RLX-incomp_PPUFV02-B-G5970-Map3_reversed	1	UFV02
AA3_2	04-LTR	16-Gypsy	RLX-incomp_PPUFV02-B-G6277-Map6	1	UFV02
AA3_2	04-LTR	16-Gypsy	RLX-incomp_PPUFV02-B-G6815-Map5	1	UFV02
AA3_2	04-LTR	16-Gypsy	RLX-incomp_PPUFV02-B-G6823-Map3_reversed	1	UFV02
AA3_2	04-LTR	16-Gypsy	RLX-incomp_PPUFV02-B-G6989-Map3_reversed	1	UFV02
AA3_2	04-LTR	16-Gypsy	RLX-incomp_PPUFV02-B-G7016-Map6	2	UFV02
AA3_2	04-LTR	16-Gypsy	RLX-incomp_PPUFV02-B-G7025-Map3	1	UFV02
AA3_2	04-LTR	16-Gypsy	RLX-incomp_PPUFV02-B-G831-Map5	1	UFV02
AA3_2	11-TIR	25-CACTA	DTX-incomp_PPUFV02-B-G1134-Map20	1	UFV02
AA3_2	11-TIR	25-CACTA	DTX-incomp_PPUFV02-B-G1802-Map3_reversed	2	UFV02
AA3_2	11-TIR	25-CACTA	DTX-incomp_PPUFV02-B-G6877-Map5	1	UFV02
AA3_2	11-TIR	25-CACTA	DTX-incomp_PPUFV02-B-G6912-Map7_reversed	1	UFV02
AA3_2	11-TIR	28-MuDR	DTX-incomp_PPUFV02-B-G4333-Map3	1	UFV02
AA3_2	11-TIR	28-MuDR	DTX-incomp_PPUFV02-B-G5638-Map3	1	UFV02
AA3_2	11-TIR	28-MuDR	DTX-incomp_PPUFV02-B-G6174-Map3_reversed	1	UFV02
AA3_2	11-TIR	28-MuDR	DTX-incomp_PPUFV02-B-P44.53-Map10	1	UFV02
AA3_2	11-TIR	28-MuDR	DTX-incomp_PPUFV02-B-R832-Map7	1	UFV02
AA3_2	11-TIR	30-Pif-Harbinger	DTX-comp_PPUFV02-B-G266-Map4_reversed	1	UFV02
AA3_2	11-TIR	30-Pif-Harbinger	DTX-comp_PPUFV02-B-G6316-Map3_reversed	1	UFV02
AA3_2	11-TIR	30-Pif-Harbinger	DTX-comp_PPUFV02-B-R1969-Map20_reversed	1	UFV02
AA3_2	11-TIR	30-Pif-Harbinger	DTX-incomp_PPUFV02-B-R361-Map19	1	UFV02
AA3_2	11-TIR	30-Pif-Harbinger	DTX-incomp_PPUFV02-B-R692-Map4	1	UFV02
AA3_2	11-TIR	31-TIR	DTX-incomp_PPUFV02-B-G6776-Map6	40	UFV02
AA3_2	11-TIR	31-TIR	DTX-incomp_PPUFV02-B-R2062-Map16	1	UFV02
AA3_2	11-TIR	31-TIR	DTX-incomp_PPUFV02-B-R687-Map13	1	UFV02
AA3_2	11-TIR	31-TIR	DTX-incomp_PPUFV02-B-R810-Map20	17	UFV02
AA3_2	14-noCat	33-noCat	noCat-DTX-like_PPUFV02-B-G551-Map12	1	UFV02
AA3_2	14-noCat	33-noCat	noCat-RLX-like_PPUFV02-B-G2655-Map20	1	UFV02
AA3_2	14-noCat	33-noCat	noCat-RLX-like_PPUFV02-B-G5350-Map12	1	UFV02
AA3_2	14-noCat	33-noCat	noCat-RLX-like_PPUFV02-B-R2788-Map13	1	UFV02
AA3_2	14-noCat	33-noCat	noCat-RXX-TRIM-like_PPUFV02-B-R1019-Map13	1	UFV02
GH18	03-LINE	12-Tad	RIX-comp_PPUFV02-B-G6681-Map6_reversed	26	UFV02
GH18	03-LINE	12-Tad	RIX-incomp_PPUFV02-B-R799-Map3	1	UFV02
GH18	04-LTR	16-Gypsy	RLX-comp_PPUFV02-B-G7012-Map6_reversed	1	UFV02
GH18	04-LTR	16-Gypsy	RLX-incomp_PPUFV02-B-G1365-Map20_reversed	1	UFV02
GH18	04-LTR	16-Gypsy	RLX-incomp_PPUFV02-B-G6873-Map14	1	UFV02
GH18	04-LTR	16-Gypsy	RLX-incomp_PPUFV02-B-G6907-Map4_reversed	2	UFV02
GH18	04-LTR	16-Gypsy	RLX-incomp_PPUFV02-B-R4933-Map3_reversed	1	UFV02
GH18	11-TIR	25-CACTA	DTX-incomp_PPUFV02-B-G6786-Map7	1	UFV02
GH18	11-TIR	25-CACTA	DTX-incomp_PPUFV02-B-G7029-Map6	1	UFV02
GH18	11-TIR	28-MuDR	DTX-incomp_PPUFV02-B-G4333-Map3	1	UFV02
GH18	11-TIR	28-MuDR	DTX-incomp_PPUFV02-B-G5916-Map4	1	UFV02
GH18	11-TIR	28-MuDR	DTX-incomp_PPUFV02-B-G6189-Map3	2	UFV02
GH18	11-TIR	28-MuDR	DTX-incomp_PPUFV02-B-R5540-Map9_reversed	2	UFV02
GH18	11-TIR	30-Pif-Harbinger	DTX-incomp_PPUFV02-B-G2876-Map6	2	UFV02
GH18	11-TIR	30-Pif-Harbinger	DTX-incomp_PPUFV02-B-G5922-Map3	1	UFV02
GH18	11-TIR	30-Pif-Harbinger	DTX-incomp_PPUFV02-B-R2076-Map4_reversed	1	UFV02
GH18	11-TIR	31-TIR	DTX-incomp_PPUFV02-B-G6241-Map3	7	UFV02
GH18	11-TIR	31-TIR	DTX-incomp_PPUFV02-B-R3361-Map6	1	UFV02
GH18	11-TIR	31-TIR	DTX-incomp_PPUFV02-B-R3756-Map9	1	UFV02
GH18	14-noCat	33-noCat	noCat-RLX-like_PPUFV02-B-G1559-Map20	1	UFV02
GT1	03-LINE	09-LINE	RIX-incomp_PPUFV02-B-G3659-Map4	1	UFV02
GT1	03-LINE	09-LINE	RIX-incomp_PPUFV02-B-G4042-Map8	1	UFV02
GT1	04-LTR	14-Copia	RLX-incomp_PPUFV02-B-R4536-Map3_reversed	2	UFV02
GT1	04-LTR	16-Gypsy	RLX-comp_PPUFV02-B-G6953-Map7	1	UFV02
GT1	04-LTR	16-Gypsy	RLX-comp_PPUFV02-B-G7022-Map5_reversed	1	UFV02
GT1	04-LTR	16-Gypsy	RLX-incomp_PPUFV02-B-G1801-Map5	1	UFV02
GT1	04-LTR	16-Gypsy	RLX-incomp_PPUFV02-B-G6815-Map5	1	UFV02
GT1	04-LTR	16-Gypsy	RLX-incomp_PPUFV02-B-G988-Map5_reversed	1	UFV02
GT1	04-LTR	16-Gypsy	RLX-incomp_PPUFV02-B-R2216-Map5	1	UFV02
GT1	04-LTR	16-Gypsy	RLX-incomp_PPUFV02-B-R2601-Map3	12	UFV02
GT1	11-TIR	25-CACTA	DTX-incomp_PPUFV02-B-G1134-Map20	1	UFV02
GT1	11-TIR	25-CACTA	DTX-incomp_PPUFV02-B-R2554-Map7_reversed	1	UFV02
GT1	11-TIR	30-Pif-Harbinger	DTX-incomp_PPUFV02-B-G6459-Map3_reversed	2	UFV02
GT1	11-TIR	31-TIR	DTX-incomp_PPUFV02-B-G1661-Map3	1	UFV02
GT1	11-TIR	31-TIR	DTX-incomp_PPUFV02-B-R1463-Map20	1	UFV02
GT1	14-noCat	33-noCat	noCat-DTX-like_PPUFV02-B-G657-Map20	1	UFV02
GT1	14-noCat	33-noCat	noCat-DTX-like_PPUFV02-B-R1137-Map19	1	UFV02
GT1	14-noCat	33-noCat	noCat-RLX-like_PPUFV02-B-G175-Map20	1	UFV02
GT1	14-noCat	33-noCat	noCat-RLX-like_PPUFV02-B-R209-Map20	1	UFV02
GT25	03-LINE	09-LINE	RIX-incomp_PPUFV02-B-G5040-Map20	1	UFV02
GT25	03-LINE	12-Tad	RIX-comp_PPUFV02-B-G6681-Map6_reversed	19	UFV02
GT25	03-LINE	12-Tad	RIX-incomp_PPUFV02-B-R374-Map6	1	UFV02
GT25	04-LTR	16-Gypsy	RLX-comp_PPUFV02-B-G7012-Map6_reversed	1	UFV02
GT25	04-LTR	16-Gypsy	RLX-incomp_PPUFV02-B-G1620-Map10_reversed	1	UFV02
GT25	04-LTR	16-Gypsy	RLX-incomp_PPUFV02-B-G5782-Map10	1	UFV02
GT25	04-LTR	16-Gypsy	RLX-incomp_PPUFV02-B-G6907-Map4_reversed	1	UFV02
GT25	04-LTR	16-Gypsy	RLX-incomp_PPUFV02-B-P11.2-Map4	1	UFV02
GT25	04-LTR	16-Gypsy	RLX-incomp_PPUFV02-B-R4933-Map3_reversed	1	UFV02
GT25	11-TIR	25-CACTA	DTX-incomp_PPUFV02-B-G6877-Map5	1	UFV02
GT25	11-TIR	25-CACTA	DTX-incomp_PPUFV02-B-G7029-Map6	1	UFV02
GT25	11-TIR	25-CACTA	DTX-incomp_PPUFV02-B-R106-Map20_reversed	1	UFV02
GT25	11-TIR	28-MuDR	DTX-incomp_PPUFV02-B-R5540-Map9_reversed	1	UFV02
GT25	11-TIR	30-Pif-Harbinger	DTX-incomp_PPUFV02-B-R361-Map19	2	UFV02
GT25	11-TIR	30-Pif-Harbinger	DTX-incomp_PPUFV02-B-R693-Map11_reversed	1	UFV02
GT25	11-TIR	31-TIR	DTX-incomp_PPUFV02-B-R2164-Map5	1	UFV02
GT25	11-TIR	31-TIR	DTX-incomp_PPUFV02-B-R3756-Map9	1	UFV02
GT25	14-noCat	33-noCat	noCat_PPUFV02-B-R1179-Map15	1	UFV02
GT25	14-noCat	33-noCat	noCat-DTX-like_PPUFV02-B-R438-Map12	1	UFV02

## Sheet: FigureS14a
Figure S14a
Category	Superfamily	Family	TE_consensus	Number of TE copies	Genome
03-LINE	09-LINE	KOG0205	RIX-incomp_PpK8108-B-R3906-Map3	1	K8108
03-LINE	09-LINE	KOG1341	RIX-incomp_PpK8108-B-G21375-Map9	3	K8108
03-LINE	09-LINE	KOG1341	RIX-incomp_PpK8108-B-R849-Map3	1	K8108
04-LTR	14-Copia	KOG0207	RLX-incomp_PpK8108-B-R2535-Map3	8	K8108
04-LTR	14-Copia	KOG2399	RLX-incomp_PpK8108-B-R1306-Map9_reversed	1	K8108
04-LTR	16-Gypsy	KOG0202	RLX-comp_PpK8108-B-G17876-Map20_reversed	1	K8108
04-LTR	16-Gypsy	KOG0202	RLX-incomp_PpK8108-B-G16875-Map20	1	K8108
04-LTR	16-Gypsy	KOG0202	RLX-incomp_PpK8108-B-G3984-Map20	1	K8108
04-LTR	16-Gypsy	KOG0202	RLX-incomp_PpK8108-B-G5068-Map3	1	K8108
04-LTR	16-Gypsy	KOG0205	RLX-comp_PpK8108-B-G18153-Map3_reversed	1	K8108
04-LTR	16-Gypsy	KOG0205	RLX-incomp_PpK8108-B-G17911-Map6_reversed	1	K8108
04-LTR	16-Gypsy	KOG0205	RLX-incomp_PpK8108-B-G5068-Map3	1	K8108
04-LTR	16-Gypsy	KOG0207	RLX-comp_PpK8108-B-G4323-Map20	1	K8108
04-LTR	16-Gypsy	KOG0207	RLX-incomp_PpK8108-B-G18151-Map3	1	K8108
04-LTR	16-Gypsy	KOG0207	RLX-incomp_PpK8108-B-G18344-Map4_reversed	1	K8108
04-LTR	16-Gypsy	KOG1341	RLX-comp_PpK8108-B-G18357-Map5	1	K8108
04-LTR	16-Gypsy	KOG1341	RLX-incomp_PpK8108-B-G14857-Map4_reversed	1	K8108
04-LTR	16-Gypsy	KOG1341	RLX-incomp_PpK8108-B-G17092-Map3_reversed	1	K8108
04-LTR	16-Gypsy	KOG1341	RLX-incomp_PpK8108-B-G17822-Map3_reversed	3	K8108
04-LTR	16-Gypsy	KOG2399	RLX-comp_PpK8108-B-G18155-Map6_reversed	1	K8108
04-LTR	16-Gypsy	KOG2399	RLX-incomp_PpK8108-B-R37-Map20_reversed	1	K8108
08-Helitron	21-Helitron	KOG0205	DHX-incomp_PpK8108-B-R3361-Map9	20	K8108
09-Maverick	22-Maverick	KOG0202	DMX-incomp_PpK8108-B-G18361-Map5	3	K8108
09-Maverick	22-Maverick	KOG0207	DMX-incomp_PpK8108-B-R6672-Map12	1	K8108
09-Maverick	22-Maverick	KOG1341	DMX-incomp_PpK8108-B-R170-Map16	1	K8108
09-Maverick	22-Maverick	KOG2399	DMX-incomp_PpK8108-B-R2771-Map4	1	K8108
11-TIR	25-CACTA	KOG0202	DTX-incomp_PpK8108-B-G16957-Map3	1	K8108
11-TIR	25-CACTA	KOG0202	DTX-incomp_PpK8108-B-G18341-Map3	4	K8108
11-TIR	25-CACTA	KOG0202	DTX-incomp_PpK8108-B-R1295-Map20	1	K8108
11-TIR	25-CACTA	KOG0202	DTX-incomp_PpK8108-B-R1701-Map20	1	K8108
11-TIR	25-CACTA	KOG0202	DTX-incomp_PpK8108-B-R890-Map10_reversed	1	K8108
11-TIR	25-CACTA	KOG0205	DTX-incomp_PpK8108-B-R1377-Map8	1	K8108
11-TIR	25-CACTA	KOG2399	DTX-incomp_PpK8108-B-G3260-Map20	1	K8108
11-TIR	28-MuDR	KOG0202	DTX-incomp_PpK8108-B-G15713-Map6_reversed	2	K8108
11-TIR	28-MuDR	KOG0202	DTX-incomp_PpK8108-B-G17159-Map3_reversed	1	K8108
11-TIR	28-MuDR	KOG2399	DTX-incomp_PpK8108-B-G16595-Map12	1	K8108
11-TIR	28-MuDR	KOG2399	DTX-incomp_PpK8108-B-R220-Map20	1	K8108
11-TIR	30-Pif-Harbinger	KOG0202	DTX-comp_PpK8108-B-R5098-Map6	1	K8108
11-TIR	30-Pif-Harbinger	KOG0202	DTX-incomp_PpK8108-B-G17164-Map3_reversed	1	K8108
11-TIR	30-Pif-Harbinger	KOG0205	DTX-comp_PpK8108-B-G4297-Map3_reversed	1	K8108
11-TIR	30-Pif-Harbinger	KOG0205	DTX-incomp_PpK8108-B-G16018-Map4	1	K8108
11-TIR	30-Pif-Harbinger	KOG0205	DTX-incomp_PpK8108-B-G16759-Map3_reversed	1	K8108
11-TIR	31-TIR	KOG0202	DTX-incomp_PpK8108-B-R743-Map20	19	K8108
11-TIR	31-TIR	KOG0207	DTX-incomp_PpK8108-B-G9556-Map4	1	K8108
11-TIR	31-TIR	KOG0207	DTX-incomp_PpK8108-B-R502-Map9	11	K8108
11-TIR	31-TIR	KOG0207	DTX-incomp_PpK8108-B-R584-Map16	1	K8108
11-TIR	31-TIR	KOG2399	DTX-incomp_PpK8108-B-G17651-Map3	10	K8108
11-TIR	31-TIR	KOG2399	DTX-incomp_PpK8108-B-R720-Map10	14	K8108
13-ClassII_noCat	35-ClassII_noCat	KOG0202	DXX_PpK8108-B-R2710-Map5_reversed	9	K8108
14-noCat	34-noCat	KOG0202	noCat-RLX-like_PpK8108-B-G5914-Map20	1	K8108
14-noCat	34-noCat	KOG0205	noCat-RIX-like_PpK8108-B-G15681-Map11	1	K8108
14-noCat	34-noCat	KOG0207	noCat-RIX-like_PpK8108-B-G3777-Map12	1	K8108

## Sheet: FigureS14b
Figure S14b
Category	Superfamily	Family	TE_consensus	Number of TE copies	Genome
02-LARD	02-LARD	KOG0207	RXX-LARD_Pp_sup500-B-G7925-Map11	1	MT2006
03-LINE	09-LINE	KOG2399	RIX-incomp_Pp_sup500-B-R2194-Map4	1	MT2006
04-LTR	14-Copia	KOG2399	RLX-incomp_Pp_sup500-B-G13932-Map3_reversed	1	MT2006
04-LTR	16-Gypsy	KOG0202	RLX-comp_Pp_sup500-B-G4234-Map8	1	MT2006
04-LTR	16-Gypsy	KOG0202	RLX-incomp_Pp_sup500-B-G15892-Map4_reversed	1	MT2006
04-LTR	16-Gypsy	KOG0202	RLX-incomp_Pp_sup500-B-G15940-Map5	1	MT2006
04-LTR	16-Gypsy	KOG0202	RLX-incomp_Pp_sup500-B-G15993-Map5_reversed	1	MT2006
04-LTR	16-Gypsy	KOG0202	RLX-incomp_Pp_sup500-B-G3967-Map3	1	MT2006
04-LTR	16-Gypsy	KOG0205	RLX-comp_Pp_sup500-B-G15949-Map3_reversed	1	MT2006
04-LTR	16-Gypsy	KOG0205	RLX-incomp_Pp_sup500-B-G3967-Map3	1	MT2006
04-LTR	16-Gypsy	KOG0207	RLX-incomp_Pp_sup500-B-G15791-Map5_reversed	1	MT2006
04-LTR	16-Gypsy	KOG0207	RLX-incomp_Pp_sup500-B-G3967-Map3	1	MT2006
04-LTR	16-Gypsy	KOG0207	RLX-incomp_Pp_sup500-B-R7090-Map13	1	MT2006
04-LTR	16-Gypsy	KOG1341	RLX-comp_Pp_sup500-B-G3676-Map3	9	MT2006
04-LTR	16-Gypsy	KOG1341	RLX-incomp_Pp_sup500-B-G14859-Map4_reversed	1	MT2006
04-LTR	16-Gypsy	KOG1341	RLX-incomp_Pp_sup500-B-G16030-Map3_reversed	1	MT2006
04-LTR	16-Gypsy	KOG1341	RLX-incomp_Pp_sup500-B-G16032-Map3_reversed	1	MT2006
04-LTR	16-Gypsy	KOG1341	RLX-incomp_Pp_sup500-B-G2166-Map12	1	MT2006
04-LTR	16-Gypsy	KOG2399	RLX-incomp_Pp_sup500-B-G15928-Map5	1	MT2006
04-LTR	16-Gypsy	KOG2399	RLX-incomp_Pp_sup500-B-G3967-Map3	2	MT2006
08-Helitron	21-Helitron	KOG0202	DHX-incomp_Pp_sup500-B-R863-Map20_reversed	1	MT2006
08-Helitron	21-Helitron	KOG0205	DHX-incomp_Pp_sup500-B-G15510-Map11	9	MT2006
08-Helitron	21-Helitron	KOG0205	DHX-incomp_Pp_sup500-B-G16019-Map3	5	MT2006
09-Maverick	22-Maverick	KOG0207	DMX-incomp_Pp_sup500-B-R759-Map18	1	MT2006
09-Maverick	22-Maverick	KOG2399	DMX-incomp_Pp_sup500-B-R2633-Map4	1	MT2006
11-TIR	25-CACTA	KOG0202	DTX-incomp_Pp_sup500-B-G3417-Map4_reversed	2	MT2006
11-TIR	25-CACTA	KOG0202	DTX-incomp_Pp_sup500-B-R851-Map20	1	MT2006
11-TIR	27-Mariner	KOG0202	DTX-incomp_Pp_sup500-B-G7375-Map20	1	MT2006
11-TIR	28-MuDR	KOG0202	DTX-incomp_Pp_sup500-B-G670-Map10	1	MT2006
11-TIR	28-MuDR	KOG2399	DTX-incomp_Pp_sup500-B-G12920-Map6	1	MT2006
11-TIR	28-MuDR	KOG2399	DTX-incomp_Pp_sup500-B-G14297-Map5	1	MT2006
11-TIR	28-MuDR	KOG2399	DTX-incomp_Pp_sup500-B-G14581-Map3	1	MT2006
11-TIR	30-Pif-Harbinger	KOG0202	DTX-comp_Pp_sup500-B-G2424-Map20	1	MT2006
11-TIR	30-Pif-Harbinger	KOG0202	DTX-comp_Pp_sup500-B-R865-Map20_reversed	1	MT2006
11-TIR	30-Pif-Harbinger	KOG0205	DTX-comp_Pp_sup500-B-G14983-Map5	1	MT2006
11-TIR	30-Pif-Harbinger	KOG0205	DTX-incomp_Pp_sup500-B-G3765-Map20_reversed	2	MT2006
11-TIR	31-TIR	KOG0202	DTX-incomp_Pp_sup500-B-G11964-Map3	1	MT2006
11-TIR	31-TIR	KOG0202	DTX-incomp_Pp_sup500-B-R4361-Map9	15	MT2006
11-TIR	31-TIR	KOG0205	DTX-incomp_Pp_sup500-B-R1414-Map11	1	MT2006
11-TIR	31-TIR	KOG0207	DTX-incomp_Pp_sup500-B-G14815-Map3	1	MT2006
11-TIR	31-TIR	KOG0207	DTX-incomp_Pp_sup500-B-G3842-Map10	1	MT2006
11-TIR	31-TIR	KOG0207	DTX-incomp_Pp_sup500-B-R323-Map8	1	MT2006
11-TIR	31-TIR	KOG0207	DTX-incomp_Pp_sup500-B-R564-Map10	10	MT2006
11-TIR	31-TIR	KOG1341	DTX-incomp_Pp_sup500-B-G14841-Map3	2	MT2006
11-TIR	31-TIR	KOG2399	DTX-incomp_Pp_sup500-B-G10486-Map10	1	MT2006
11-TIR	31-TIR	KOG2399	DTX-incomp_Pp_sup500-B-R5134-Map15	25	MT2006
11-TIR	31-TIR	KOG2399	DTX-incomp_Pp_sup500-B-R9-Map20	1	MT2006
13-ClassII_noCat	33-ClassI_noCat	KOG0202	DXX_Pp_sup500-B-R4863-Map12	1	MT2006
14-noCat	34-noCat	KOG0202	noCat-RLX-like_Pp_sup500-B-R829-Map20	1	MT2006
14-noCat	34-noCat	KOG0205	noCat-DMX-like_Pp_sup500-B-G16352-Map20	1	MT2006
14-noCat	34-noCat	KOG0207	noCat-RLX-like_Pp_sup500-B-G4556-Map20	1	MT2006
14-noCat	34-noCat	KOG2399	noCat-RIX-like_Pp_sup500-B-R2382-Map12	1	MT2006

## Sheet: FigureS14c
Figure S14c
Category	Superfamily	Family	TE_consensus	Number of TE copies	Genome
03-LINE	12-Tad	KOG207	RIX-comp_PPUFV02-B-R2465-Map3_reversed	1	UFV02
04-LTR	14-Copia	KOG0205	RLX-incomp_PPUFV02-B-G1816-Map3_reversed	1	UFV02
04-LTR	14-Copia	KOG207	RLX-incomp_PPUFV02-B-G6184-Map4	1	UFV02
04-LTR	14-Copia	KOG207	RLX-incomp_PPUFV02-B-R1147-Map3_reversed	1	UFV02
04-LTR	14-Copia	KOG207	RLX-incomp_PPUFV02-B-R2096-Map4	1	UFV02
04-LTR	14-Copia	KOG207	RLX-incomp_PPUFV02-B-R2981-Map3	1	UFV02
04-LTR	14-Copia	KOG2399	RLX-incomp_PPUFV02-B-R90-Map5	1	UFV02
04-LTR	16-Gypsy	KOG0202	RLX-incomp_PPUFV02-B-G1304-Map20	1	UFV02
04-LTR	16-Gypsy	KOG0202	RLX-incomp_PPUFV02-B-G6696-Map4_reversed	1	UFV02
04-LTR	16-Gypsy	KOG0202	RLX-incomp_PPUFV02-B-G6963-Map4	1	UFV02
04-LTR	16-Gypsy	KOG0202	RLX-incomp_PPUFV02-B-G7025-Map3	2	UFV02
04-LTR	16-Gypsy	KOG0205	RLX-incomp_PPUFV02-B-G1349-Map3_reversed	1	UFV02
04-LTR	16-Gypsy	KOG0205	RLX-incomp_PPUFV02-B-G1693-Map7_reversed	1	UFV02
04-LTR	16-Gypsy	KOG0205	RLX-incomp_PPUFV02-B-G5970-Map3_reversed	1	UFV02
04-LTR	16-Gypsy	KOG0205	RLX-incomp_PPUFV02-B-G7044-Map3	1	UFV02
04-LTR	16-Gypsy	KOG0205	RLX-incomp_PPUFV02-B-R399-Map20_reversed	1	UFV02
04-LTR	16-Gypsy	KOG0205	RLX-incomp_PPUFV02-B-R965-Map4	1	UFV02
04-LTR	16-Gypsy	KOG1341	RLX-incomp_PPUFV02-B-G6961-Map3	10	UFV02
04-LTR	16-Gypsy	KOG1341	RLX-incomp_PPUFV02-B-G988-Map5_reversed	1	UFV02
04-LTR	16-Gypsy	KOG207	RLX-comp_PPUFV02-B-G1026-Map7	1	UFV02
04-LTR	16-Gypsy	KOG207	RLX-incomp_PPUFV02-B-G1108-Map3	1	UFV02
04-LTR	16-Gypsy	KOG207	RLX-incomp_PPUFV02-B-G6806-Map20	2	UFV02
04-LTR	16-Gypsy	KOG207	RLX-incomp_PPUFV02-B-G6832-Map3_reversed	1	UFV02
04-LTR	16-Gypsy	KOG207	RLX-incomp_PPUFV02-B-G6932-Map3	1	UFV02
04-LTR	16-Gypsy	KOG207	RLX-incomp_PPUFV02-B-G7035-Map3	4	UFV02
04-LTR	16-Gypsy	KOG207	RLX-incomp_PPUFV02-B-G764-Map20_reversed	2	UFV02
04-LTR	16-Gypsy	KOG207	RLX-incomp_PPUFV02-B-R179-Map20	2	UFV02
04-LTR	16-Gypsy	KOG2399	RLX-incomp_PPUFV02-B-G6930-Map7	2	UFV02
04-LTR	16-Gypsy	KOG2399	RLX-incomp_PPUFV02-B-R179-Map20	1	UFV02
04-LTR	16-Gypsy	KOG2399	RLX-incomp_PPUFV02-B-R3720-Map11	2	UFV02
09-Maverick	22-Maverick	KOG0205	DMX-incomp_PPUFV02-B-G7060-Map9	1	UFV02
11-TIR	25-CACTA	KOG0202	DTX-incomp_PPUFV02-B-G1799-Map20	1	UFV02
11-TIR	25-CACTA	KOG0202	DTX-incomp_PPUFV02-B-G1802-Map3_reversed	5	UFV02
11-TIR	25-CACTA	KOG0202	DTX-incomp_PPUFV02-B-R106-Map20_reversed	1	UFV02
11-TIR	25-CACTA	KOG0202	DTX-incomp_PPUFV02-B-R497-Map20	1	UFV02
11-TIR	25-CACTA	KOG0205	DTX-incomp_PPUFV02-B-G6877-Map5	1	UFV02
11-TIR	25-CACTA	KOG0205	DTX-incomp_PPUFV02-B-G7066-Map3	1	UFV02
11-TIR	25-CACTA	KOG0205	DTX-incomp_PPUFV02-B-R1295-Map9_reversed	1	UFV02
11-TIR	25-CACTA	KOG2399	DTX-incomp_PPUFV02-B-G7009-Map20	1	UFV02
11-TIR	30-Pif-Harbinger	KOG0202	DTX-comp_PPUFV02-B-R1969-Map20_reversed	1	UFV02
11-TIR	30-Pif-Harbinger	KOG0202	DTX-incomp_PPUFV02-B-R2744-Map16_reversed	1	UFV02
11-TIR	30-Pif-Harbinger	KOG0205	DTX-incomp_PPUFV02-B-G180-Map3	1	UFV02
11-TIR	30-Pif-Harbinger	KOG0205	DTX-incomp_PPUFV02-B-R1603-Map5	7	UFV02
11-TIR	31-TIR	KOG0202	DTX-incomp_PPUFV02-B-R284-Map20	20	UFV02
11-TIR	31-TIR	KOG0205	DTX-incomp_PPUFV02-B-R1507-Map4	8	UFV02
11-TIR	31-TIR	KOG0205	DTX-incomp_PPUFV02-B-R2060-Map5	1	UFV02
11-TIR	31-TIR	KOG207	DTX-incomp_PPUFV02-B-R1615-Map4	8	UFV02
11-TIR	31-TIR	KOG2399	DTX-incomp_PPUFV02-B-R2423-Map5	1	UFV02
11-TIR	31-TIR	KOG2399	DTX-incomp_PPUFV02-B-R2881-Map8	2	UFV02
11-TIR	31-TIR	KOG2399	DTX-incomp_PPUFV02-B-R2962-Map13	13	UFV02
14-noCat	33-noCat	KOG0202	noCat-DTX-like_PPUFV02-B-G982-Map20	1	UFV02
14-noCat	33-noCat	KOG0202	noCat-RLX-like_PPUFV02-B-G149-Map20	1	UFV02
14-noCat	33-noCat	KOG0202	noCat-RLX-like_PPUFV02-B-G3660-Map20	1	UFV02
14-noCat	33-noCat	KOG0205	noCat-RIX-like_PPUFV02-B-R2350-Map15	1	UFV02
14-noCat	33-noCat	KOG207	noCat-DTX-like_PPUFV02-B-G984-Map19	1	UFV02
14-noCat	33-noCat	KOG207	noCat-DTX-like_PPUFV02-B-R191-Map18	1	UFV02
14-noCat	33-noCat	KOG207	noCat-DTX-like_PPUFV02-B-R438-Map12	1	UFV02
14-noCat	33-noCat	KOG207	noCat-RLX-like_PPUFV02-B-G5894-Map17	2	UFV02
14-noCat	33-noCat	KOG207	noCat-RLX-like_PPUFV02-B-R3269-Map11	8	UFV02
14-noCat	33-noCat	KOG207	noCat-RXX-TRIM-like_PPUFV02-B-R1019-Map13	10	UFV02
14-noCat	33-noCat	KOG2399	noCat-RLX-like_PPUFV02-B-G149-Map20	1	UFV02
14-noCat	33-noCat	KOG2399	noCat-RLX-like_PPUFV02-B-G2465-Map11	9	UFV02
14-noCat	33-noCat	KOG2399	noCat-RLX-like_PPUFV02-B-R2788-Map13	1	UFV02

## Sheet: FigureS15a
Figure S15a
Superfamily	Family	TE_consensus	Number of TE copies	Genome
04-LTR	16-Gypsy	RLX-comp_PpK8108-B-G18239-Map3_reversed	1	K8108
04-LTR	16-Gypsy	RLX-incomp_PpK8108-B-G16545-Map4	1	K8108
04-LTR	16-Gypsy	RLX-incomp_PpK8108-B-G16861-Map3	1	K8108
04-LTR	16-Gypsy	RLX-incomp_PpK8108-B-G17845-Map4_reversed	1	K8108
04-LTR	16-Gypsy	RLX-incomp_PpK8108-B-G18136-Map3_reversed	1	K8108
04-LTR	16-Gypsy	RLX-incomp_PpK8108-B-G18169-Map3	1	K8108
04-LTR	16-Gypsy	RLX-incomp_PpK8108-B-G18210-Map4	1	K8108
04-LTR	16-Gypsy	RLX-incomp_PpK8108-B-G18346-Map3_reversed	1	K8108
04-LTR	16-Gypsy	RLX-incomp_PpK8108-B-G4475-Map4_reversed	1	K8108
04-LTR	16-Gypsy	RLX-incomp_PpK8108-B-G4984-Map4_reversed	1	K8108
04-LTR	16-Gypsy	RLX-incomp_PpK8108-B-G5068-Map3	1	K8108
09-Maverick	22-Maverick	DMX-incomp_PpK8108-B-G17880-Map3	32	K8108
09-Maverick	22-Maverick	DMX-incomp_PpK8108-B-G18361-Map5	1	K8108
09-Maverick	22-Maverick	DMX-incomp_PpK8108-B-G5003-Map3	1	K8108
09-Maverick	22-Maverick	DMX-incomp_PpK8108-B-R4274-Map11	27	K8108
11-TIR	25-CACTA	DTX-incomp_PpK8108-B-R1701-Map20	1	K8108
11-TIR	28-MuDR	DTX-incomp_PpK8108-B-G15034-Map5_reversed	1	K8108
11-TIR	28-MuDR	DTX-incomp_PpK8108-B-G16820-Map19	1	K8108
11-TIR	28-MuDR	DTX-incomp_PpK8108-B-G17120-Map9	3	K8108
11-TIR	30-Pif-Harbinger	DTX-incomp_PpK8108-B-G16270-Map3	1	K8108
11-TIR	30-Pif-Harbinger	DTX-incomp_PpK8108-B-G17164-Map3_reversed	1	K8108
11-TIR	30-Pif-Harbinger	DTX-incomp_PpK8108-B-R4142-Map6	1	K8108
11-TIR	30-Pif-Harbinger	DTX-incomp_PpK8108-B-R696-Map20_reversed	1	K8108
11-TIR	31-TIR	DTX-incomp_PpK8108-B-G2648-Map20	1	K8108
14-noCat	34-noCat	noCat-DTX-like_PpK8108-B-G15487-Map20	1	K8108
14-noCat	34-noCat	noCat-RLX-like_PpK8108-B-G15826-Map12	1	K8108

## Sheet: FigureS15b
Figure S15b
Superfamily	Family	TE_consensus	Number of TE copies	Genome
02-LARD	02-LARD	RXX-LARD_Pp_sup500-B-G13474-Map6	14	MT2006
04-LTR	14-Copia	RLX-incomp_Pp_sup500-B-R7036-Map3	1	MT2006
04-LTR	16-Gypsy	RLX-comp_Pp_sup500-B-G15758-Map5	1	MT2006
04-LTR	16-Gypsy	RLX-comp_Pp_sup500-B-G2235-Map20_reversed	1	MT2006
04-LTR	16-Gypsy	RLX-incomp_Pp_sup500-B-G10755-Map20_reversed	1	MT2006
04-LTR	16-Gypsy	RLX-incomp_Pp_sup500-B-G15791-Map5_reversed	2	MT2006
04-LTR	16-Gypsy	RLX-incomp_Pp_sup500-B-G3495-Map3	1	MT2006
04-LTR	16-Gypsy	RLX-incomp_Pp_sup500-B-R550-Map20_reversed	1	MT2006
09-Maverick	22-Maverick	DMX-incomp_Pp_sup500-B-G15969-Map5	82	MT2006
09-Maverick	22-Maverick	DMX-incomp_Pp_sup500-B-G4243-Map3	2	MT2006
09-Maverick	22-Maverick	DMX-incomp_Pp_sup500-B-R598-Map14	3	MT2006
11-TIR	25-CACTA	DTX-incomp_Pp_sup500-B-R851-Map20	1	MT2006
11-TIR	28-MuDR	DTX-incomp_Pp_sup500-B-G14297-Map5	1	MT2006
11-TIR	30-Pif-Harbinger	DTX-comp_Pp_sup500-B-R3263-Map19_reversed	1	MT2006
11-TIR	30-Pif-Harbinger	DTX-incomp_Pp_sup500-B-G14291-Map4_reversed	1	MT2006
11-TIR	30-Pif-Harbinger	DTX-incomp_Pp_sup500-B-G2020-Map20	1	MT2006
11-TIR	30-Pif-Harbinger	DTX-incomp_Pp_sup500-B-G5397-Map20	1	MT2006
11-TIR	30-Pif-Harbinger	DTX-incomp_Pp_sup500-B-R128-Map6	1	MT2006
11-TIR	31-TIR	DTX-incomp_Pp_sup500-B-G14815-Map3	1	MT2006
14-noCat	34-noCat	noCat-DMX-like_Pp_sup500-B-G4148-Map20	1	MT2006
14-noCat	34-noCat	noCat-DXX-like_Pp_sup500-B-R5671-Map17	9	MT2006

## Sheet: FigureS15c
Figure S15c
Superfamily	Family	TE_consensus	Number of TE copies	Genome
04-LTR	16-Gypsy	RLX-comp_PPUFV02-B-R780-Map7	1	UFV02
04-LTR	16-Gypsy	RLX-incomp_PPUFV02-B-G1304-Map20	1	UFV02
04-LTR	16-Gypsy	RLX-incomp_PPUFV02-B-G1365-Map20_reversed	4	UFV02
04-LTR	16-Gypsy	RLX-incomp_PPUFV02-B-G1620-Map10_reversed	1	UFV02
04-LTR	16-Gypsy	RLX-incomp_PPUFV02-B-G1693-Map7_reversed	1	UFV02
04-LTR	16-Gypsy	RLX-incomp_PPUFV02-B-G554-Map20_reversed	1	UFV02
04-LTR	16-Gypsy	RLX-incomp_PPUFV02-B-G6732-Map8_reversed	1	UFV02
04-LTR	16-Gypsy	RLX-incomp_PPUFV02-B-G6822-Map10_reversed	1	UFV02
04-LTR	16-Gypsy	RLX-incomp_PPUFV02-B-G6907-Map4_reversed	1	UFV02
04-LTR	16-Gypsy	RLX-incomp_PPUFV02-B-G6932-Map3	1	UFV02
04-LTR	16-Gypsy	RLX-incomp_PPUFV02-B-G7016-Map6	1	UFV02
04-LTR	16-Gypsy	RLX-incomp_PPUFV02-B-G7035-Map3	1	UFV02
04-LTR	16-Gypsy	RLX-incomp_PPUFV02-B-R355-Map8	2	UFV02
09-Maverick	22-Maverick	DMX-incomp_PPUFV02-B-G1798-Map5	35	UFV02
09-Maverick	22-Maverick	DMX-incomp_PPUFV02-B-R971-Map11	41	UFV02
11-TIR	25-CACTA	DTX-incomp_PPUFV02-B-R106-Map20_reversed	1	UFV02
11-TIR	27-Mariner	DTX-incomp_PPUFV02-B-R2671-Map5_reversed	1	UFV02
11-TIR	28-MuDR	DTX-incomp_PPUFV02-B-G1053-Map3	1	UFV02
11-TIR	28-MuDR	DTX-incomp_PPUFV02-B-G4333-Map3	1	UFV02
11-TIR	28-MuDR	DTX-incomp_PPUFV02-B-P12.53-Map20	1	UFV02
11-TIR	28-MuDR	DTX-incomp_PPUFV02-B-P44.53-Map10	2	UFV02
11-TIR	30-Pif-Harbinger	DTX-comp_PPUFV02-B-G6439-Map5	1	UFV02
11-TIR	30-Pif-Harbinger	DTX-comp_PPUFV02-B-R1945-Map9_reversed	1	UFV02
11-TIR	30-Pif-Harbinger	DTX-incomp_PPUFV02-B-G2876-Map6	1	UFV02
11-TIR	30-Pif-Harbinger	DTX-incomp_PPUFV02-B-G334-Map3_reversed	1	UFV02
11-TIR	30-Pif-Harbinger	DTX-incomp_PPUFV02-B-R692-Map4	1	UFV02
11-TIR	31-TIR	DTX-incomp_PPUFV02-B-R146-Map20	1	UFV02
11-TIR	31-TIR	DTX-incomp_PPUFV02-B-R448-Map11	1	UFV02
14-noCat	33-noCat	noCat_PPUFV02-B-R573-Map17	2	UFV02
14-noCat	33-noCat	noCat-DTX-like_PPUFV02-B-R242-Map18	1	UFV02
14-noCat	33-noCat	noCat-RIX-like_PPUFV02-B-R255-Map20	1	UFV02
14-noCat	33-noCat	noCat-RLX-like_PPUFV02-B-G5894-Map17	1	UFV02
NA	NA	RLX-incomp_PPUFV02-B-R411-Map12_reversed	1	UFV02

[truncated: 3 more sheets: FigureS16a, FigureS16b, FigureS16c]
