# Supplementary material for: Major proliferation of transposable elements shaped the genome of the soybean rust pathogen Phakopsora pachyrhizi
Source: Nat Commun. 2023 Apr 1;14:1835. doi: 10.1038/s41467-023-37551-4 (PMC10067951; doi:10.1038/s41467-023-37551-4)
Supplement: Supplementary file 6 — Source Data [file 41467_2023_37551_MOESM6_ESM.zip › source_data/Source_data_Suppl_Fig_2_MT2006.xlsx]

## Sheet: FigureS2_MT2006
Supplementary Fig 2	MT2006 source data
Strain	TE copy	Indentity_to_consensus
MT2006	ms10_scaffold_1267_c1_DTX-incomp_Pp_sup500-B-G14829-Map3	94.9
MT2006	ms100_scaffold_1266_c1_DTX-incomp_Pp_sup500-B-G11964-Map3	<50
MT2006	ms1000_scaffold_1228_c1_DTX-incomp_Pp_sup500-B-R1012-Map20_reversed	<50
MT2006	ms10000_scaffold_3791_c1_RLX-incomp_Pp_sup500-B-G15629-Map4_reversed	96.6
MT2006	ms100000_scaffold_715_c1_DTX-incomp_Pp_sup500-B-P505.98-Map3_reversed	<50
MT2006	ms100001_scaffold_715_c1_DTX-incomp_Pp_sup500-B-R1495-Map8	<50
MT2006	ms100002_scaffold_715_c1_DTX-incomp_Pp_sup500-B-R2270-Map9	70.7
MT2006	ms100003_scaffold_715_c1_DTX-incomp_Pp_sup500-B-R3089-Map6	74.9
MT2006	ms100004_scaffold_715_c1_DTX-incomp_Pp_sup500-B-R4375-Map15	66.9
MT2006	ms100005_scaffold_715_c1_DTX-incomp_Pp_sup500-B-R4375-Map15	77.1
MT2006	ms100006_scaffold_715_c1_DTX-incomp_Pp_sup500-B-R4375-Map15	89.9
MT2006	ms100008_scaffold_715_c1_DTX-incomp_Pp_sup500-B-R6200-Map4	<50
MT2006	ms100009_scaffold_715_c1_DTX-incomp_Pp_sup500-B-R6200-Map4	98.8
MT2006	ms10001_scaffold_3791_c1_RLX-incomp_Pp_sup500-B-G15657-Map6_reversed	76.2
MT2006	ms100011_scaffold_715_c1_DTX-incomp_Pp_sup500-B-R69-Map20_reversed	69.8
MT2006	ms100012_scaffold_715_c1_DTX-incomp_Pp_sup500-B-R8679-Map3	81.6
MT2006	ms100015_scaffold_715_c1_DXX-MITE_Pp_sup500-B-R2806-Map10	93
MT2006	ms100016_scaffold_715_c1_noCat-DMX-like_Pp_sup500-B-G4148-Map20	<50
MT2006	ms100017_scaffold_715_c1_noCat-DTX-like_Pp_sup500-B-G9989-Map16	90.9
MT2006	ms100018_scaffold_715_c1_noCat-DXX-MITE-like_Pp_sup500-B-P132.20-Map20	94.6
MT2006	ms100019_scaffold_715_c1_noCat-RIX-like_Pp_sup500-B-P109.19-Map11	<50
MT2006	ms10002_scaffold_3791_c1_RLX-incomp_Pp_sup500-B-G15695-Map20_reversed	95
MT2006	ms100020_scaffold_715_c1_noCat-RLX-like_Pp_sup500-B-G1250-Map20	93.3
MT2006	ms100021_scaffold_715_c1_noCat-RLX-like_Pp_sup500-B-G13823-Map11	<50
MT2006	ms100022_scaffold_715_c1_noCat-RLX-like_Pp_sup500-B-G13823-Map11	<50
MT2006	ms100023_scaffold_715_c1_noCat-RLX-like_Pp_sup500-B-G8456-Map20	<50
MT2006	ms100024_scaffold_715_c1_noCat-RLX-like_Pp_sup500-B-R2773-Map12	69.5
MT2006	ms100025_scaffold_715_c1_noCat-RLX-like_Pp_sup500-B-R710-Map20	95.3
MT2006	ms100026_scaffold_715_c1_noCat-RLX-like_Pp_sup500-B-R829-Map20	87.5
MT2006	ms100027_scaffold_715_c1_noCat-RLX-like_Pp_sup500-B-R920-Map11	90.8
MT2006	ms100028_scaffold_715_c1_noCat-RXX-LARD-like_Pp_sup500-B-R4342-Map11	89.7
MT2006	ms10003_scaffold_3791_c1_RLX-incomp_Pp_sup500-B-G15695-Map20_reversed	95
MT2006	ms100030_scaffold_715_c1_noCat_Pp_sup500-B-G23602-Map12	79.6
MT2006	ms100031_scaffold_715_c1_noCat_Pp_sup500-B-R510-Map20	89.2
MT2006	ms100032_scaffold_715_c1_RIX-incomp_Pp_sup500-B-G11148-Map3	74.5
MT2006	ms100033_scaffold_715_c1_RIX-incomp_Pp_sup500-B-G11148-Map3	74.5
MT2006	ms100034_scaffold_715_c1_RIX-incomp_Pp_sup500-B-R3951-Map4	<50
MT2006	ms100035_scaffold_715_c1_RLX-comp_Pp_sup500-B-G15758-Map5	81.5
MT2006	ms100036_scaffold_715_c1_RLX-comp_Pp_sup500-B-G15799-Map8_reversed	75
MT2006	ms100037_scaffold_715_c1_RLX-comp_Pp_sup500-B-G15958-Map7_reversed	94.3
MT2006	ms100038_scaffold_715_c1_RLX-comp_Pp_sup500-B-G2890-Map11_reversed	<50
MT2006	ms100039_scaffold_715_c1_RLX-comp_Pp_sup500-B-G3676-Map3	<50
MT2006	ms10004_scaffold_3791_c1_RLX-incomp_Pp_sup500-B-G15791-Map5_reversed	91.4
MT2006	ms100040_scaffold_715_c1_RLX-comp_Pp_sup500-B-G3676-Map3	69.7
MT2006	ms100041_scaffold_715_c1_RLX-comp_Pp_sup500-B-G3676-Map3	<50
MT2006	ms100042_scaffold_715_c1_RLX-comp_Pp_sup500-B-G3676-Map3	69.7
MT2006	ms100043_scaffold_715_c1_RLX-comp_Pp_sup500-B-G3676-Map3	71.2
MT2006	ms100044_scaffold_715_c1_RLX-comp_Pp_sup500-B-G3676-Map3	71.2
MT2006	ms100045_scaffold_715_c1_RLX-comp_Pp_sup500-B-R82-Map16	97.3
MT2006	ms100046_scaffold_715_c1_RLX-incomp_Pp_sup500-B-G129-Map18	79.7
MT2006	ms100047_scaffold_715_c1_RLX-incomp_Pp_sup500-B-G14244-Map3	<50
MT2006	ms100048_scaffold_715_c1_RLX-incomp_Pp_sup500-B-G14955-Map5	87.6
MT2006	ms100049_scaffold_715_c1_RLX-incomp_Pp_sup500-B-G15791-Map5_reversed	87.8
MT2006	ms10005_scaffold_3791_c1_RLX-incomp_Pp_sup500-B-G15981-Map6_reversed	95
MT2006	ms100051_scaffold_715_c1_RLX-incomp_Pp_sup500-B-G15791-Map5_reversed	75.1
MT2006	ms100052_scaffold_715_c1_RLX-incomp_Pp_sup500-B-G15791-Map5_reversed	93.5
MT2006	ms100053_scaffold_715_c1_RLX-incomp_Pp_sup500-B-G15809-Map3_reversed	84.2
MT2006	ms100054_scaffold_715_c1_RLX-incomp_Pp_sup500-B-G15841-Map3	<50
MT2006	ms100055_scaffold_715_c1_RLX-incomp_Pp_sup500-B-G15841-Map3	<50
MT2006	ms100056_scaffold_715_c1_RLX-incomp_Pp_sup500-B-G15841-Map3	93.1
MT2006	ms100057_scaffold_715_c1_RLX-incomp_Pp_sup500-B-G15841-Map3	93.1
MT2006	ms100058_scaffold_715_c1_RLX-incomp_Pp_sup500-B-G15841-Map3	93.1
MT2006	ms100059_scaffold_715_c1_RLX-incomp_Pp_sup500-B-G15841-Map3	93.1
MT2006	ms10006_scaffold_3791_c1_RLX-incomp_Pp_sup500-B-G15981-Map6_reversed	<50
MT2006	ms100060_scaffold_715_c1_RLX-incomp_Pp_sup500-B-G15846-Map8	98.1
MT2006	ms100061_scaffold_715_c1_RLX-incomp_Pp_sup500-B-G15846-Map8	98.1
MT2006	ms100062_scaffold_715_c1_RLX-incomp_Pp_sup500-B-G15923-Map6_reversed	93
MT2006	ms100063_scaffold_715_c1_RLX-incomp_Pp_sup500-B-G15923-Map6_reversed	94.8
MT2006	ms100064_scaffold_715_c1_RLX-incomp_Pp_sup500-B-G15993-Map5_reversed	99.3
MT2006	ms100065_scaffold_715_c1_RLX-incomp_Pp_sup500-B-G15993-Map5_reversed	98.6
MT2006	ms100066_scaffold_715_c1_RLX-incomp_Pp_sup500-B-G16030-Map3_reversed	94.8
MT2006	ms100067_scaffold_715_c1_RLX-incomp_Pp_sup500-B-G16030-Map3_reversed	<50
MT2006	ms100069_scaffold_715_c1_RLX-incomp_Pp_sup500-B-G16030-Map3_reversed	<50
MT2006	ms10007_scaffold_3791_c1_RLX-incomp_Pp_sup500-B-G2991-Map3_reversed	<50
MT2006	ms100070_scaffold_715_c1_RLX-incomp_Pp_sup500-B-G16030-Map3_reversed	<50
MT2006	ms100071_scaffold_715_c1_RLX-incomp_Pp_sup500-B-G16030-Map3_reversed	93.1
MT2006	ms100072_scaffold_715_c1_RLX-incomp_Pp_sup500-B-G16030-Map3_reversed	77.5
MT2006	ms100073_scaffold_715_c1_RLX-incomp_Pp_sup500-B-G16030-Map3_reversed	75.2
MT2006	ms100074_scaffold_715_c1_RLX-incomp_Pp_sup500-B-G16030-Map3_reversed	71.8
MT2006	ms100076_scaffold_715_c1_RLX-incomp_Pp_sup500-B-G16030-Map3_reversed	93.9
MT2006	ms100078_scaffold_715_c1_RLX-incomp_Pp_sup500-B-G16030-Map3_reversed	<50
MT2006	ms100079_scaffold_715_c1_RLX-incomp_Pp_sup500-B-G16030-Map3_reversed	92.5
MT2006	ms10008_scaffold_3791_c1_RLX-incomp_Pp_sup500-B-G3495-Map3	92
MT2006	ms100080_scaffold_715_c1_RLX-incomp_Pp_sup500-B-G2991-Map3_reversed	<50
MT2006	ms100082_scaffold_715_c1_RLX-incomp_Pp_sup500-B-G746-Map17	<50
MT2006	ms100083_scaffold_715_c1_RLX-incomp_Pp_sup500-B-R1574-Map19_reversed	<50
MT2006	ms100085_scaffold_715_c1_RLX-incomp_Pp_sup500-B-R238-Map20	<50
MT2006	ms100086_scaffold_715_c1_RLX-incomp_Pp_sup500-B-R7036-Map3	99.1
MT2006	ms100087_scaffold_715_c1_RLX-incomp_Pp_sup500-B-R730-Map6	73.1
MT2006	ms100088_scaffold_715_c1_RLX-incomp_Pp_sup500-B-R80-Map20_reversed	<50
MT2006	ms100089_scaffold_715_c1_RXX-LARD_Pp_sup500-B-G15167-Map3	76
MT2006	ms10009_scaffold_3791_c1_RLX-incomp_Pp_sup500-B-G3495-Map3	90.9
MT2006	ms100090_scaffold_715_c1_RXX-LARD_Pp_sup500-B-G15167-Map3	97.5
MT2006	ms100091_scaffold_714_c1_DHX-comp_Pp_sup500-B-R1478-Map20	87.6
MT2006	ms100092_scaffold_714_c1_DMX-incomp_Pp_sup500-B-G15801-Map3	<50
MT2006	ms100094_scaffold_714_c1_DMX-incomp_Pp_sup500-B-R1362-Map9	76.7
MT2006	ms100095_scaffold_714_c1_DMX-incomp_Pp_sup500-B-R1362-Map9	93
MT2006	ms100099_scaffold_714_c1_DMX-incomp_Pp_sup500-B-R759-Map18	80.7
MT2006	ms1001_scaffold_1228_c1_DTX-incomp_Pp_sup500-B-R1769-Map20	80
MT2006	ms10010_scaffold_3791_c1_RLX-incomp_Pp_sup500-B-G3495-Map3	74.1
MT2006	ms100100_scaffold_714_c1_DTX-comp_Pp_sup500-B-G10015-Map3	77.5
MT2006	ms100101_scaffold_714_c1_DTX-comp_Pp_sup500-B-G15124-Map4	82.3
MT2006	ms100102_scaffold_714_c1_DTX-comp_Pp_sup500-B-G2424-Map20	71.9
MT2006	ms100103_scaffold_714_c1_DTX-incomp_Pp_sup500-B-G10592-Map3_reversed	<50
MT2006	ms100104_scaffold_714_c1_DTX-incomp_Pp_sup500-B-G13561-Map7_reversed	96
MT2006	ms100105_scaffold_714_c1_DTX-incomp_Pp_sup500-B-G14297-Map5	<50
MT2006	ms100106_scaffold_714_c1_DTX-incomp_Pp_sup500-B-G14297-Map5	<50
MT2006	ms100107_scaffold_714_c1_DTX-incomp_Pp_sup500-B-G15242-Map4	75.5
MT2006	ms100108_scaffold_714_c1_DTX-incomp_Pp_sup500-B-G15242-Map4	81.7
MT2006	ms100109_scaffold_714_c1_DTX-incomp_Pp_sup500-B-G15426-Map3	81
MT2006	ms10011_scaffold_3791_c1_RLX-incomp_Pp_sup500-B-G3742-Map7_reversed	73.7
MT2006	ms100110_scaffold_714_c1_DTX-incomp_Pp_sup500-B-G15878-Map5_reversed	96.9
MT2006	ms100111_scaffold_714_c1_DTX-incomp_Pp_sup500-B-G15878-Map5_reversed	91.1
MT2006	ms100114_scaffold_714_c1_DTX-incomp_Pp_sup500-B-G3833-Map3	96.8
MT2006	ms100115_scaffold_714_c1_DTX-incomp_Pp_sup500-B-G3841-Map8	77
MT2006	ms100116_scaffold_714_c1_DTX-incomp_Pp_sup500-B-G3882-Map4	<50
MT2006	ms100118_scaffold_714_c1_DTX-incomp_Pp_sup500-B-G3882-Map4	92
MT2006	ms100119_scaffold_714_c1_DTX-incomp_Pp_sup500-B-G6632-Map19	88.4
MT2006	ms100120_scaffold_714_c1_DTX-incomp_Pp_sup500-B-G8206-Map3	90.4
MT2006	ms100121_scaffold_714_c1_DTX-incomp_Pp_sup500-B-G8206-Map3	79
MT2006	ms100123_scaffold_714_c1_DTX-incomp_Pp_sup500-B-P597.14-Map4	97.7
MT2006	ms100124_scaffold_714_c1_DTX-incomp_Pp_sup500-B-R1012-Map20_reversed	93.6
MT2006	ms100125_scaffold_714_c1_DTX-incomp_Pp_sup500-B-R1012-Map20_reversed	<50
MT2006	ms100126_scaffold_714_c1_DTX-incomp_Pp_sup500-B-R1012-Map20_reversed	76.1
MT2006	ms100127_scaffold_714_c1_DTX-incomp_Pp_sup500-B-R1012-Map20_reversed	<50
MT2006	ms100128_scaffold_714_c1_DTX-incomp_Pp_sup500-B-R1769-Map20	83
MT2006	ms100129_scaffold_714_c1_DTX-incomp_Pp_sup500-B-R186-Map19	95.9
MT2006	ms10013_scaffold_3791_c1_RLX-incomp_Pp_sup500-B-R1061-Map18_reversed	91.1
MT2006	ms100130_scaffold_714_c1_DTX-incomp_Pp_sup500-B-R1999-Map7	<50
MT2006	ms100131_scaffold_714_c1_DTX-incomp_Pp_sup500-B-R1999-Map7	98.7
MT2006	ms100132_scaffold_714_c1_DTX-incomp_Pp_sup500-B-R1999-Map7	<50
MT2006	ms100133_scaffold_714_c1_DTX-incomp_Pp_sup500-B-R2230-Map20_reversed	83.6
MT2006	ms100134_scaffold_714_c1_DTX-incomp_Pp_sup500-B-R2230-Map20_reversed	93.4
MT2006	ms100135_scaffold_714_c1_DTX-incomp_Pp_sup500-B-R2230-Map20_reversed	92.1
MT2006	ms100136_scaffold_714_c1_DTX-incomp_Pp_sup500-B-R2455-Map4	93.6
MT2006	ms100137_scaffold_714_c1_DTX-incomp_Pp_sup500-B-R276-Map20	84.6
MT2006	ms100138_scaffold_714_c1_DTX-incomp_Pp_sup500-B-R3089-Map6	85
MT2006	ms100139_scaffold_714_c1_DTX-incomp_Pp_sup500-B-R5356-Map5	75.3
MT2006	ms10014_scaffold_3791_c1_RLX-incomp_Pp_sup500-B-R8421-Map3	97.8
MT2006	ms100140_scaffold_714_c1_DTX-incomp_Pp_sup500-B-R7029-Map5_reversed	84.9
MT2006	ms100141_scaffold_714_c1_DXX-MITE_Pp_sup500-B-R5341-Map8	72.5
MT2006	ms100143_scaffold_714_c1_noCat-DTX-like_Pp_sup500-B-R5235-Map12	98.2
MT2006	ms100144_scaffold_714_c1_noCat-DTX-like_Pp_sup500-B-R572-Map18	<50
MT2006	ms100145_scaffold_714_c1_noCat-DXX-like_Pp_sup500-B-R1203-Map16	86.9
MT2006	ms100147_scaffold_714_c1_noCat-RIX-like_Pp_sup500-B-G10566-Map18	76.1
MT2006	ms100148_scaffold_714_c1_noCat-RIX-like_Pp_sup500-B-R2382-Map12	81
MT2006	ms100149_scaffold_714_c1_noCat-RLX-like_Pp_sup500-B-G15-Map20	71
MT2006	ms10015_scaffold_3791_c1_DTX-comp_Pp_sup500-B-R7568-Map10_reversed	71.5
MT2006	ms100150_scaffold_714_c1_noCat-RLX-like_Pp_sup500-B-G5927-Map12	81.5
MT2006	ms100151_scaffold_714_c1_noCat-RLX-like_Pp_sup500-B-G9176-Map20	89.7
MT2006	ms100152_scaffold_714_c1_noCat-RLX-like_Pp_sup500-B-R1829-Map20	88.7
MT2006	ms100153_scaffold_714_c1_noCat-RLX-like_Pp_sup500-B-R2773-Map12	96
MT2006	ms100154_scaffold_714_c1_noCat_Pp_sup500-B-R1372-Map15	83.1
MT2006	ms100155_scaffold_714_c1_noCat_Pp_sup500-B-R1372-Map15	83
MT2006	ms100156_scaffold_714_c1_noCat_Pp_sup500-B-R2049-Map20	83.5
MT2006	ms100157_scaffold_714_c1_noCat_Pp_sup500-B-R438-Map20	69.8
MT2006	ms100158_scaffold_714_c1_RIX-incomp_Pp_sup500-B-G12186-Map6	72.3
MT2006	ms100159_scaffold_714_c1_RIX-incomp_Pp_sup500-B-G5738-Map4	89.9
MT2006	ms10016_scaffold_3791_c1_DTX-incomp_Pp_sup500-B-G604-Map3	80
MT2006	ms100160_scaffold_714_c1_RIX-incomp_Pp_sup500-B-R8731-Map3	66.3
MT2006	ms100161_scaffold_714_c1_RLX-comp_Pp_sup500-B-G14830-Map3	93.3
MT2006	ms100162_scaffold_714_c1_RLX-comp_Pp_sup500-B-G15612-Map4_reversed	83.1
MT2006	ms100163_scaffold_714_c1_RLX-comp_Pp_sup500-B-G15991-Map5_reversed	95.4
MT2006	ms100164_scaffold_714_c1_RLX-comp_Pp_sup500-B-G2786-Map5_reversed	87.3
MT2006	ms100165_scaffold_714_c1_RLX-comp_Pp_sup500-B-G2986-Map5_reversed	<50
MT2006	ms100166_scaffold_714_c1_RLX-comp_Pp_sup500-B-G4200-Map4	68.8
MT2006	ms100167_scaffold_714_c1_RLX-incomp_Pp_sup500-B-G13112-Map4_reversed	84
MT2006	ms100168_scaffold_714_c1_RLX-incomp_Pp_sup500-B-G14075-Map3_reversed	87
MT2006	ms100169_scaffold_714_c1_RLX-incomp_Pp_sup500-B-G14244-Map3	<50
MT2006	ms10017_scaffold_3791_c1_DTX-incomp_Pp_sup500-B-R1105-Map7	70.4
MT2006	ms100170_scaffold_714_c1_RLX-incomp_Pp_sup500-B-G14255-Map3_reversed	<50
MT2006	ms100171_scaffold_714_c1_RLX-incomp_Pp_sup500-B-G14255-Map3_reversed	85.4
MT2006	ms100172_scaffold_714_c1_RLX-incomp_Pp_sup500-B-G14325-Map4_reversed	94.2
MT2006	ms100173_scaffold_714_c1_RLX-incomp_Pp_sup500-B-G14325-Map4_reversed	96.2
MT2006	ms100174_scaffold_714_c1_RLX-incomp_Pp_sup500-B-G14339-Map4_reversed	71.3
MT2006	ms100175_scaffold_714_c1_RLX-incomp_Pp_sup500-B-G14392-Map4	89.3
MT2006	ms100176_scaffold_714_c1_RLX-incomp_Pp_sup500-B-G14649-Map20	78.8
MT2006	ms100177_scaffold_714_c1_RLX-incomp_Pp_sup500-B-G14669-Map3	72.4
MT2006	ms100178_scaffold_714_c1_RLX-incomp_Pp_sup500-B-G14900-Map5	81.2
MT2006	ms100179_scaffold_714_c1_RLX-incomp_Pp_sup500-B-G15236-Map3	94.6
MT2006	ms10018_scaffold_3791_c1_DTX-incomp_Pp_sup500-B-R3152-Map16	<50
MT2006	ms100180_scaffold_714_c1_RLX-incomp_Pp_sup500-B-G1525-Map20_reversed	95
MT2006	ms100181_scaffold_714_c1_RLX-incomp_Pp_sup500-B-G1525-Map20_reversed	93.4
MT2006	ms100182_scaffold_714_c1_RLX-incomp_Pp_sup500-B-G15640-Map6_reversed	68.2
MT2006	ms100183_scaffold_714_c1_RLX-incomp_Pp_sup500-B-G15687-Map3_reversed	<50
MT2006	ms100184_scaffold_714_c1_RLX-incomp_Pp_sup500-B-G15981-Map6_reversed	<50
MT2006	ms100185_scaffold_714_c1_RLX-incomp_Pp_sup500-B-G1988-Map3	78
MT2006	ms100186_scaffold_714_c1_RLX-incomp_Pp_sup500-B-G2166-Map12	<50
MT2006	ms100188_scaffold_714_c1_RLX-incomp_Pp_sup500-B-G2166-Map12	90.8
MT2006	ms100189_scaffold_714_c1_RLX-incomp_Pp_sup500-B-G2166-Map12	<50
MT2006	ms10019_scaffold_3791_c1_DTX-incomp_Pp_sup500-B-R756-Map6	77.9
MT2006	ms100190_scaffold_714_c1_RLX-incomp_Pp_sup500-B-G2166-Map12	93.8
MT2006	ms100191_scaffold_714_c1_RLX-incomp_Pp_sup500-B-G3251-Map11_reversed	78.1
MT2006	ms100192_scaffold_714_c1_RLX-incomp_Pp_sup500-B-R1061-Map18_reversed	<50
MT2006	ms100194_scaffold_714_c1_RLX-incomp_Pp_sup500-B-R1146-Map9	67.8
MT2006	ms100195_scaffold_714_c1_RLX-incomp_Pp_sup500-B-R238-Map20	94.4
MT2006	ms100196_scaffold_714_c1_RLX-incomp_Pp_sup500-B-R238-Map20	95.1
MT2006	ms100198_scaffold_714_c1_RLX-incomp_Pp_sup500-B-R4699-Map11	85.2
MT2006	ms100199_scaffold_714_c1_RLX-incomp_Pp_sup500-B-R8208-Map3_reversed	<50
MT2006	ms1002_scaffold_1228_c1_DTX-incomp_Pp_sup500-B-R2191-Map20	93.9
MT2006	ms10020_scaffold_3791_c1_noCat-DTX-like_Pp_sup500-B-G14462-Map16	98
MT2006	ms100201_scaffold_714_c1_RLX-incomp_Pp_sup500-B-R824-Map20	80.6
MT2006	ms100202_scaffold_714_c1_RLX-incomp_Pp_sup500-B-R85-Map20	87.2
MT2006	ms100203_scaffold_714_c1_RXX-LARD_Pp_sup500-B-G12051-Map8	95.5
MT2006	ms100204_scaffold_714_c1_RXX-LARD_Pp_sup500-B-G13475-Map5	90.9
MT2006	ms100205_scaffold_714_c1_DTX-incomp_Pp_sup500-B-G3145-Map11	91.4
MT2006	ms100206_scaffold_714_c1_DTX-incomp_Pp_sup500-B-R1485-Map17	77.7
MT2006	ms100207_scaffold_714_c1_DXX_Pp_sup500-B-R4863-Map12	91.3
MT2006	ms100208_scaffold_714_c1_DXX_Pp_sup500-B-R4863-Map12	95.1
MT2006	ms10021_scaffold_3791_c1_noCat-RLX-like_Pp_sup500-B-R17-Map20	94.1
MT2006	ms100210_scaffold_714_c1_noCat-RXX-TRIM-like_Pp_sup500-B-P90.256-Map20	93.7
MT2006	ms100211_scaffold_714_c1_noCat-RXX-TRIM-like_Pp_sup500-B-P99.0-Map20	<50
MT2006	ms100212_scaffold_714_c1_RIX-incomp_Pp_sup500-B-G21311-Map3	89.6
MT2006	ms100213_scaffold_714_c1_RLX-comp_Pp_sup500-B-R2557-Map4	<50
MT2006	ms100214_scaffold_714_c1_RLX-comp_Pp_sup500-B-R2557-Map4	95.5
MT2006	ms100216_scaffold_714_c1_RLX-comp_Pp_sup500-B-R2662-Map18_reversed	63.4
MT2006	ms100217_scaffold_714_c1_RLX-comp_Pp_sup500-B-R876-Map4	73.4
MT2006	ms100218_scaffold_714_c1_RLX-incomp_Pp_sup500-B-G14195-Map20_reversed	94.8
MT2006	ms100219_scaffold_714_c1_RLX-incomp_Pp_sup500-B-G15055-Map3	96.1
MT2006	ms10022_scaffold_3791_c1_noCat-RLX-like_Pp_sup500-B-R17-Map20	85.3
MT2006	ms100220_scaffold_714_c1_RLX-incomp_Pp_sup500-B-G15231-Map4	71.5
MT2006	ms100221_scaffold_714_c1_RLX-incomp_Pp_sup500-B-G9798-Map5_reversed	83.4
MT2006	ms100222_scaffold_714_c1_RLX-incomp_Pp_sup500-B-R127-Map4	<50
MT2006	ms100223_scaffold_714_c1_RLX-incomp_Pp_sup500-B-R3315-Map19	<50
MT2006	ms100224_scaffold_714_c1_RSX-incomp_Pp_sup500-B-G17197-Map20	84.3
MT2006	ms100225_scaffold_714_c1_RSX-incomp_Pp_sup500-B-G17197-Map20	83.5
MT2006	ms100227_scaffold_714_c1_RXX-TRIM_Pp_sup500-B-R193-Map20	98.5
MT2006	ms100228_scaffold_714_c1_RXX-TRIM_Pp_sup500-B-R193-Map20	98.5
MT2006	ms100229_scaffold_714_c1_RXX-TRIM_Pp_sup500-B-R193-Map20	98.4
MT2006	ms10023_scaffold_3791_c1_DTX-incomp_Pp_sup500-B-G13798-Map3	82.9
MT2006	ms100230_scaffold_714_c1_DTX-incomp_Pp_sup500-B-G5397-Map20	89.1
MT2006	ms100231_scaffold_713_c1_DHX-comp_Pp_sup500-B-G15050-Map3_reversed	91.4
MT2006	ms100232_scaffold_713_c1_DHX-comp_Pp_sup500-B-G15050-Map3_reversed	88.2
MT2006	ms100233_scaffold_713_c1_DHX-comp_Pp_sup500-B-R923-Map20_reversed	79
MT2006	ms100234_scaffold_713_c1_DMX-incomp_Pp_sup500-B-G14903-Map3	<50
MT2006	ms100235_scaffold_713_c1_DMX-incomp_Pp_sup500-B-R399-Map13	66
MT2006	ms100236_scaffold_713_c1_DTX-comp_Pp_sup500-B-G13405-Map3	<50
MT2006	ms100237_scaffold_713_c1_DTX-comp_Pp_sup500-B-G13405-Map3	80.2
MT2006	ms100238_scaffold_713_c1_DTX-comp_Pp_sup500-B-G14041-Map5_reversed	86
MT2006	ms100239_scaffold_713_c1_DTX-comp_Pp_sup500-B-G15124-Map4	<50
MT2006	ms10024_scaffold_3791_c1_DTX-incomp_Pp_sup500-B-G14352-Map16	92.8
MT2006	ms100240_scaffold_713_c1_DTX-comp_Pp_sup500-B-G15124-Map4	<50
MT2006	ms100241_scaffold_713_c1_DTX-comp_Pp_sup500-B-G3178-Map17	95.6
MT2006	ms100242_scaffold_713_c1_DTX-incomp_Pp_sup500-B-G12736-Map3	93
MT2006	ms100243_scaffold_713_c1_DTX-incomp_Pp_sup500-B-G14072-Map5	94.9
MT2006	ms100244_scaffold_713_c1_DTX-incomp_Pp_sup500-B-G14391-Map13_reversed	96.4
MT2006	ms100245_scaffold_713_c1_DTX-incomp_Pp_sup500-B-G14829-Map3	82.8
MT2006	ms100246_scaffold_713_c1_DTX-incomp_Pp_sup500-B-G14840-Map6_reversed	<50
MT2006	ms100248_scaffold_713_c1_DTX-incomp_Pp_sup500-B-G14840-Map6_reversed	<50
MT2006	ms100249_scaffold_713_c1_DTX-incomp_Pp_sup500-B-G14840-Map6_reversed	<50
MT2006	ms10025_scaffold_3791_c1_DTX-incomp_Pp_sup500-B-G15878-Map5_reversed	92.9
MT2006	ms100251_scaffold_713_c1_DTX-incomp_Pp_sup500-B-G14884-Map3_reversed	<50
MT2006	ms100252_scaffold_713_c1_DTX-incomp_Pp_sup500-B-G14884-Map3_reversed	97.6
MT2006	ms100253_scaffold_713_c1_DTX-incomp_Pp_sup500-B-G15155-Map16	<50
MT2006	ms100254_scaffold_713_c1_DTX-incomp_Pp_sup500-B-G15306-Map9	98.5
MT2006	ms100255_scaffold_713_c1_DTX-incomp_Pp_sup500-B-G15306-Map9	98.8
MT2006	ms100256_scaffold_713_c1_DTX-incomp_Pp_sup500-B-G15306-Map9	92.2
MT2006	ms100257_scaffold_713_c1_DTX-incomp_Pp_sup500-B-G15306-Map9	99.3
MT2006	ms100258_scaffold_713_c1_DTX-incomp_Pp_sup500-B-G1705-Map4	97.7
MT2006	ms10026_scaffold_3791_c1_DTX-incomp_Pp_sup500-B-R1012-Map20_reversed	<50
MT2006	ms100260_scaffold_713_c1_DTX-incomp_Pp_sup500-B-G205-Map13_reversed	90.3
MT2006	ms100261_scaffold_713_c1_DTX-incomp_Pp_sup500-B-G205-Map13_reversed	94.3
MT2006	ms100262_scaffold_713_c1_DTX-incomp_Pp_sup500-B-G2545-Map14	96.6
MT2006	ms100263_scaffold_713_c1_DTX-incomp_Pp_sup500-B-G316-Map20	72.2
MT2006	ms100264_scaffold_713_c1_DTX-incomp_Pp_sup500-B-G316-Map20	72
MT2006	ms100265_scaffold_713_c1_DTX-incomp_Pp_sup500-B-G3333-Map4_reversed	<50
MT2006	ms100266_scaffold_713_c1_DTX-incomp_Pp_sup500-B-G3517-Map20	<50
MT2006	ms100267_scaffold_713_c1_DTX-incomp_Pp_sup500-B-G3841-Map8	93.3
MT2006	ms100269_scaffold_713_c1_DTX-incomp_Pp_sup500-B-G3841-Map8	74.1
MT2006	ms10027_scaffold_3791_c1_DTX-incomp_Pp_sup500-B-R1012-Map20_reversed	85.8
MT2006	ms100270_scaffold_713_c1_DTX-incomp_Pp_sup500-B-G3841-Map8	92.4
MT2006	ms100271_scaffold_713_c1_DTX-incomp_Pp_sup500-B-G415-Map20_reversed	<50
MT2006	ms100272_scaffold_713_c1_DTX-incomp_Pp_sup500-B-G4481-Map20	76.3
MT2006	ms100273_scaffold_713_c1_DTX-incomp_Pp_sup500-B-G5369-Map3	82.6
MT2006	ms100274_scaffold_713_c1_DTX-incomp_Pp_sup500-B-G5754-Map7	<50
MT2006	ms100275_scaffold_713_c1_DTX-incomp_Pp_sup500-B-G670-Map10	81.8
MT2006	ms100276_scaffold_713_c1_DTX-incomp_Pp_sup500-B-G7548-Map4	82.1
MT2006	ms100277_scaffold_713_c1_DTX-incomp_Pp_sup500-B-G872-Map20_reversed	<50
MT2006	ms100278_scaffold_713_c1_DTX-incomp_Pp_sup500-B-P505.98-Map3_reversed	72.2
MT2006	ms100279_scaffold_713_c1_DTX-incomp_Pp_sup500-B-R230-Map20_reversed	90.2
MT2006	ms10028_scaffold_3791_c1_DTX-incomp_Pp_sup500-B-R1012-Map20_reversed	96.8
MT2006	ms100280_scaffold_713_c1_DTX-incomp_Pp_sup500-B-R3305-Map11_reversed	<50
MT2006	ms100281_scaffold_713_c1_DTX-incomp_Pp_sup500-B-R4219-Map15	74.2
MT2006	ms100282_scaffold_713_c1_DTX-incomp_Pp_sup500-B-R4515-Map4	78.2
MT2006	ms100283_scaffold_713_c1_DTX-incomp_Pp_sup500-B-R5356-Map5	68
MT2006	ms100284_scaffold_713_c1_DTX-incomp_Pp_sup500-B-R6768-Map4_reversed	<50
MT2006	ms100285_scaffold_713_c1_DTX-incomp_Pp_sup500-B-R69-Map20_reversed	77.2
MT2006	ms100286_scaffold_713_c1_DTX-incomp_Pp_sup500-B-R9-Map20	<50
MT2006	ms100287_scaffold_713_c1_DXX-MITE_Pp_sup500-B-R1227-Map8	98.2
MT2006	ms100288_scaffold_713_c1_noCat-DHX-like_Pp_sup500-B-G8193-Map20	98.8
MT2006	ms100289_scaffold_713_c1_noCat-DMX-like_Pp_sup500-B-G4148-Map20	79.5
MT2006	ms10029_scaffold_3791_c1_DTX-incomp_Pp_sup500-B-R1485-Map17	73.6
MT2006	ms100290_scaffold_713_c1_noCat-DTX-like_Pp_sup500-B-G4551-Map20	89.7
MT2006	ms100291_scaffold_713_c1_noCat-DTX-like_Pp_sup500-B-G9353-Map11	<50
MT2006	ms100292_scaffold_713_c1_noCat-DTX-like_Pp_sup500-B-R104-Map20	87
MT2006	ms100293_scaffold_713_c1_noCat-DTX-like_Pp_sup500-B-R1963-Map14	71.3
MT2006	ms100294_scaffold_713_c1_noCat-DXX-like_Pp_sup500-B-G141-Map20	72.9
MT2006	ms100296_scaffold_713_c1_noCat-DXX-like_Pp_sup500-B-R3099-Map19	81.1
MT2006	ms100297_scaffold_713_c1_noCat-RIX-like_Pp_sup500-B-G10566-Map18	74.8
MT2006	ms100298_scaffold_713_c1_noCat-RIX-like_Pp_sup500-B-R164-Map20	<50
MT2006	ms100299_scaffold_713_c1_noCat-RIX-like_Pp_sup500-B-R2292-Map13	81.2
MT2006	ms1003_scaffold_1228_c1_DTX-incomp_Pp_sup500-B-R2219-Map9_reversed	97.2
MT2006	ms10030_scaffold_3791_c1_DTX-incomp_Pp_sup500-B-R2266-Map8_reversed	88.9
MT2006	ms100300_scaffold_713_c1_noCat-RLX-like_Pp_sup500-B-G17860-Map20	95.5
MT2006	ms100301_scaffold_713_c1_noCat-RLX-like_Pp_sup500-B-G4556-Map20	94.5
MT2006	ms100302_scaffold_713_c1_noCat-RLX-like_Pp_sup500-B-G6286-Map11	<50
MT2006	ms100303_scaffold_713_c1_noCat-RLX-like_Pp_sup500-B-G9840-Map20	<50
MT2006	ms100304_scaffold_713_c1_noCat-RLX-like_Pp_sup500-B-P13.0-Map20	93.6
MT2006	ms100305_scaffold_713_c1_noCat-RLX-like_Pp_sup500-B-P179.235-Map20	84.8
MT2006	ms100306_scaffold_713_c1_noCat-RLX-like_Pp_sup500-B-P188.0-Map20	<50
MT2006	ms100307_scaffold_713_c1_noCat-RLX-like_Pp_sup500-B-P188.0-Map20	95.8
MT2006	ms100308_scaffold_713_c1_noCat-RLX-like_Pp_sup500-B-P27.0-Map20	98.3
MT2006	ms100310_scaffold_713_c1_noCat-RLX-like_Pp_sup500-B-R2773-Map12	95.6
MT2006	ms100311_scaffold_713_c1_noCat-RLX-like_Pp_sup500-B-R358-Map20	<50
MT2006	ms100312_scaffold_713_c1_noCat-RLX-like_Pp_sup500-B-R358-Map20	69.4
MT2006	ms100313_scaffold_713_c1_noCat-RLX-like_Pp_sup500-B-R358-Map20	87.2
MT2006	ms100314_scaffold_713_c1_noCat-RLX-like_Pp_sup500-B-R6759-Map18	76.8
MT2006	ms100315_scaffold_713_c1_noCat_Pp_sup500-B-R2059-Map17	84.7
MT2006	ms100316_scaffold_713_c1_RIX-incomp_Pp_sup500-B-R1317-Map5	63.3
MT2006	ms100317_scaffold_713_c1_RIX-incomp_Pp_sup500-B-R8106-Map4	74.4
MT2006	ms100318_scaffold_713_c1_RLX-comp_Pp_sup500-B-G15382-Map20	93.7
MT2006	ms100319_scaffold_713_c1_RLX-comp_Pp_sup500-B-G15382-Map20	<50
MT2006	ms10032_scaffold_3791_c1_DTX-incomp_Pp_sup500-B-R9-Map20	79.1
MT2006	ms100320_scaffold_713_c1_RLX-comp_Pp_sup500-B-G15582-Map3	86.8
MT2006	ms100321_scaffold_713_c1_RLX-comp_Pp_sup500-B-G15582-Map3	79.6
MT2006	ms100322_scaffold_713_c1_RLX-comp_Pp_sup500-B-G15612-Map4_reversed	<50
MT2006	ms100323_scaffold_713_c1_RLX-incomp_Pp_sup500-B-G14255-Map3_reversed	95
MT2006	ms100324_scaffold_713_c1_RLX-incomp_Pp_sup500-B-G14392-Map4	93.8
MT2006	ms100325_scaffold_713_c1_RLX-incomp_Pp_sup500-B-G14470-Map4	92.7
MT2006	ms100326_scaffold_713_c1_RLX-incomp_Pp_sup500-B-G14793-Map13_reversed	72.8
MT2006	ms100328_scaffold_713_c1_RLX-incomp_Pp_sup500-B-G15500-Map3	86.9
MT2006	ms100329_scaffold_713_c1_RLX-incomp_Pp_sup500-B-G15641-Map9	67.7
MT2006	ms10033_scaffold_3791_c1_noCat-DTX-like_Pp_sup500-B-R1689-Map20	92.5
MT2006	ms100330_scaffold_713_c1_RLX-incomp_Pp_sup500-B-G15686-Map20_reversed	98.1
MT2006	ms100331_scaffold_713_c1_RLX-incomp_Pp_sup500-B-G15789-Map3_reversed	77.7
MT2006	ms100332_scaffold_713_c1_RLX-incomp_Pp_sup500-B-G15791-Map5_reversed	<50
MT2006	ms100333_scaffold_713_c1_RLX-incomp_Pp_sup500-B-G15940-Map5	<50
MT2006	ms100334_scaffold_713_c1_RLX-incomp_Pp_sup500-B-G259-Map14	83
MT2006	ms100335_scaffold_713_c1_RLX-incomp_Pp_sup500-B-G2610-Map20	67.3
MT2006	ms100336_scaffold_713_c1_RLX-incomp_Pp_sup500-B-G3117-Map20	96.7
MT2006	ms100337_scaffold_713_c1_RLX-incomp_Pp_sup500-B-G3495-Map3	<50
MT2006	ms100338_scaffold_713_c1_RLX-incomp_Pp_sup500-B-G3495-Map3	76.6
MT2006	ms100339_scaffold_713_c1_RLX-incomp_Pp_sup500-B-G3495-Map3	85
MT2006	ms10034_scaffold_3791_c1_RIX-comp_Pp_sup500-B-R1673-Map3	92.5
MT2006	ms100340_scaffold_713_c1_RLX-incomp_Pp_sup500-B-R4699-Map11	75.9
MT2006	ms100341_scaffold_713_c1_RLX-incomp_Pp_sup500-B-R4699-Map11	75.9
MT2006	ms100342_scaffold_713_c1_RLX-incomp_Pp_sup500-B-R4699-Map11	80.6
MT2006	ms100343_scaffold_713_c1_RLX-incomp_Pp_sup500-B-R550-Map20_reversed	95.1
MT2006	ms100344_scaffold_713_c1_RLX-incomp_Pp_sup500-B-R6644-Map3_reversed	67.2
MT2006	ms100345_scaffold_713_c1_RLX-incomp_Pp_sup500-B-R7219-Map5_reversed	<50
MT2006	ms100346_scaffold_713_c1_RLX-incomp_Pp_sup500-B-R7219-Map5_reversed	80.4
MT2006	ms100347_scaffold_713_c1_RLX-incomp_Pp_sup500-B-R804-Map8	92.4
MT2006	ms100348_scaffold_713_c1_RLX-incomp_Pp_sup500-B-R8208-Map3_reversed	68
MT2006	ms100349_scaffold_713_c1_DTX-incomp_Pp_sup500-B-R2436-Map11	76.8
MT2006	ms10035_scaffold_3791_c1_RLX-comp_Pp_sup500-B-R5510-Map5	74
MT2006	ms100350_scaffold_713_c1_noCat-RIX-like_Pp_sup500-B-R2701-Map11	79.8
MT2006	ms100351_scaffold_713_c1_noCat_Pp_sup500-B-G20857-Map20	95.3
MT2006	ms100352_scaffold_713_c1_noCat_Pp_sup500-B-G20857-Map20	92.4
MT2006	ms100353_scaffold_713_c1_noCat_Pp_sup500-B-R3955-Map12	93.1
MT2006	ms100354_scaffold_713_c1_RLX-comp_Pp_sup500-B-G14757-Map3	<50
MT2006	ms100355_scaffold_713_c1_RLX-comp_Pp_sup500-B-R3444-Map13_reversed	75.8
MT2006	ms100356_scaffold_713_c1_RLX-incomp_Pp_sup500-B-G11087-Map4_reversed	<50
MT2006	ms100357_scaffold_713_c1_RLX-incomp_Pp_sup500-B-G13063-Map3	83.7
MT2006	ms100358_scaffold_713_c1_RLX-incomp_Pp_sup500-B-G13063-Map3	83.6
MT2006	ms100359_scaffold_713_c1_RLX-incomp_Pp_sup500-B-G13063-Map3	78
MT2006	ms10036_scaffold_3792_c1_DTX-incomp_Pp_sup500-B-G11910-Map12	85.5
MT2006	ms100360_scaffold_713_c1_RLX-incomp_Pp_sup500-B-R127-Map4	75.4
MT2006	ms100361_scaffold_713_c1_RLX-incomp_Pp_sup500-B-R1947-Map6	86.8
MT2006	ms100362_scaffold_713_c1_RLX-incomp_Pp_sup500-B-R3638-Map4_reversed	68.2
MT2006	ms100363_scaffold_713_c1_RSX-incomp_Pp_sup500-B-G16592-Map15	85
MT2006	ms100364_scaffold_713_c1_RXX-TRIM_Pp_sup500-B-G11004-Map12	97.7
MT2006	ms100365_scaffold_713_c1_noCat-DTX-like_Pp_sup500-B-P111.257-Map20	96.6
MT2006	ms100366_scaffold_713_c1_RIX-incomp_Pp_sup500-B-R4789-Map3_reversed	75.5
MT2006	ms100367_scaffold_713_c1_RLX-comp_Pp_sup500-B-G14334-Map4	98.1
MT2006	ms100368_scaffold_713_c1_RLX-incomp_Pp_sup500-B-G12719-Map3	94.5
MT2006	ms10037_scaffold_3792_c1_DTX-incomp_Pp_sup500-B-G872-Map20_reversed	<50
MT2006	ms100370_scaffold_713_c1_RLX-incomp_Pp_sup500-B-R5794-Map6	94.8
MT2006	ms100371_scaffold_713_c1_RLX-incomp_Pp_sup500-B-R5794-Map6	92.4
MT2006	ms100372_scaffold_712_c1_DHX-comp_Pp_sup500-B-R2211-Map7	<50
MT2006	ms100373_scaffold_712_c1_DMX-incomp_Pp_sup500-B-R2633-Map4	74.8
MT2006	ms100374_scaffold_712_c1_DTX-comp_Pp_sup500-B-G13405-Map3	<50
MT2006	ms100375_scaffold_712_c1_DTX-comp_Pp_sup500-B-R297-Map20_reversed	<50
MT2006	ms100376_scaffold_712_c1_DTX-comp_Pp_sup500-B-R297-Map20_reversed	83.9
MT2006	ms100377_scaffold_712_c1_DTX-comp_Pp_sup500-B-R297-Map20_reversed	90.8
MT2006	ms100378_scaffold_712_c1_DTX-comp_Pp_sup500-B-R297-Map20_reversed	<50
MT2006	ms100379_scaffold_712_c1_DTX-comp_Pp_sup500-B-R5172-Map3_reversed	77.6
MT2006	ms10038_scaffold_3792_c1_DTX-incomp_Pp_sup500-B-G872-Map20_reversed	93.9
MT2006	ms100381_scaffold_712_c1_DTX-incomp_Pp_sup500-B-G13040-Map3	<50
MT2006	ms100382_scaffold_712_c1_DTX-incomp_Pp_sup500-B-G13561-Map7_reversed	<50
MT2006	ms100383_scaffold_712_c1_DTX-incomp_Pp_sup500-B-G1381-Map4	94.5
MT2006	ms100384_scaffold_712_c1_DTX-incomp_Pp_sup500-B-G1381-Map4	<50
MT2006	ms100385_scaffold_712_c1_DTX-incomp_Pp_sup500-B-G14391-Map13_reversed	91.2
MT2006	ms100386_scaffold_712_c1_DTX-incomp_Pp_sup500-B-G14840-Map6_reversed	89.9
MT2006	ms100388_scaffold_712_c1_DTX-incomp_Pp_sup500-B-G14840-Map6_reversed	92.8
MT2006	ms100389_scaffold_712_c1_DTX-incomp_Pp_sup500-B-G15135-Map5	92.5
MT2006	ms10039_scaffold_3792_c1_DTX-incomp_Pp_sup500-B-R9188-Map3_reversed	85.2
MT2006	ms100390_scaffold_712_c1_DTX-incomp_Pp_sup500-B-G15135-Map5	88.1
MT2006	ms100391_scaffold_712_c1_DTX-incomp_Pp_sup500-B-G15701-Map11	82.6
MT2006	ms100392_scaffold_712_c1_DTX-incomp_Pp_sup500-B-G15752-Map3_reversed	93.1
MT2006	ms100393_scaffold_712_c1_DTX-incomp_Pp_sup500-B-G15847-Map5	99.5
MT2006	ms100395_scaffold_712_c1_DTX-incomp_Pp_sup500-B-G1828-Map5_reversed	89
MT2006	ms100397_scaffold_712_c1_DTX-incomp_Pp_sup500-B-G1828-Map5_reversed	76.7
MT2006	ms100398_scaffold_712_c1_DTX-incomp_Pp_sup500-B-G1828-Map5_reversed	94.2
MT2006	ms100399_scaffold_712_c1_DTX-incomp_Pp_sup500-B-G2505-Map3	97.4
MT2006	ms1004_scaffold_1228_c1_DTX-incomp_Pp_sup500-B-R225-Map20	77.7
MT2006	ms10040_scaffold_3792_c1_noCat-RLX-like_Pp_sup500-B-G4556-Map20	95.3
MT2006	ms100400_scaffold_712_c1_DTX-incomp_Pp_sup500-B-G3310-Map4_reversed	71.2
MT2006	ms100401_scaffold_712_c1_DTX-incomp_Pp_sup500-B-G3517-Map20	94.1
MT2006	ms100402_scaffold_712_c1_DTX-incomp_Pp_sup500-B-G3855-Map3_reversed	74.5
MT2006	ms100403_scaffold_712_c1_DTX-incomp_Pp_sup500-B-G3907-Map20	69.8
MT2006	ms100405_scaffold_712_c1_DTX-incomp_Pp_sup500-B-G415-Map20_reversed	<50
MT2006	ms100406_scaffold_712_c1_DTX-incomp_Pp_sup500-B-G415-Map20_reversed	<50
MT2006	ms100407_scaffold_712_c1_DTX-incomp_Pp_sup500-B-G5768-Map18	92.7
MT2006	ms100408_scaffold_712_c1_DTX-incomp_Pp_sup500-B-G6271-Map15	95.2
MT2006	ms100409_scaffold_712_c1_DTX-incomp_Pp_sup500-B-G670-Map10	<50
MT2006	ms10041_scaffold_3792_c1_RLX-comp_Pp_sup500-B-G15515-Map3	91.5
MT2006	ms100410_scaffold_712_c1_DTX-incomp_Pp_sup500-B-G670-Map10	74.3
MT2006	ms100411_scaffold_712_c1_DTX-incomp_Pp_sup500-B-G8488-Map4	77.4
MT2006	ms100412_scaffold_712_c1_DTX-incomp_Pp_sup500-B-G9025-Map4	90.3
MT2006	ms100413_scaffold_712_c1_DTX-incomp_Pp_sup500-B-G9025-Map4	<50
MT2006	ms100414_scaffold_712_c1_DTX-incomp_Pp_sup500-B-G9133-Map9_reversed	77.9
MT2006	ms100415_scaffold_712_c1_DTX-incomp_Pp_sup500-B-G9482-Map7	94.3
MT2006	ms100417_scaffold_712_c1_DTX-incomp_Pp_sup500-B-P268.0-Map3	95.7
MT2006	ms100419_scaffold_712_c1_DTX-incomp_Pp_sup500-B-P268.0-Map3	96.2
MT2006	ms10042_scaffold_3792_c1_RLX-incomp_Pp_sup500-B-G11331-Map5	<50
MT2006	ms100420_scaffold_712_c1_DTX-incomp_Pp_sup500-B-P280.24-Map15_reversed	86.7
MT2006	ms100421_scaffold_712_c1_DTX-incomp_Pp_sup500-B-P298.0-Map3	84.9
MT2006	ms100422_scaffold_712_c1_DTX-incomp_Pp_sup500-B-P533.26-Map3	82.9
MT2006	ms100423_scaffold_712_c1_DTX-incomp_Pp_sup500-B-P533.26-Map3	86.2
MT2006	ms100424_scaffold_712_c1_DTX-incomp_Pp_sup500-B-P533.26-Map3	83.5
MT2006	ms100425_scaffold_712_c1_DTX-incomp_Pp_sup500-B-P533.26-Map3	<50
MT2006	ms100426_scaffold_712_c1_DTX-incomp_Pp_sup500-B-P590.57-Map3	99.2
MT2006	ms100427_scaffold_712_c1_DTX-incomp_Pp_sup500-B-R10360-Map3	74.7
MT2006	ms100428_scaffold_712_c1_DTX-incomp_Pp_sup500-B-R1306-Map20	93.9
MT2006	ms100429_scaffold_712_c1_DTX-incomp_Pp_sup500-B-R1306-Map20	80.7
MT2006	ms10043_scaffold_3792_c1_RLX-incomp_Pp_sup500-B-G15071-Map3	95.6
MT2006	ms100430_scaffold_712_c1_DTX-incomp_Pp_sup500-B-R230-Map20_reversed	78.9
MT2006	ms100431_scaffold_712_c1_DTX-incomp_Pp_sup500-B-R312-Map8	92.1
MT2006	ms100432_scaffold_712_c1_DTX-incomp_Pp_sup500-B-R4375-Map15	82.4
MT2006	ms100433_scaffold_712_c1_DTX-incomp_Pp_sup500-B-R6110-Map6	<50
MT2006	ms100434_scaffold_712_c1_DTX-incomp_Pp_sup500-B-R6127-Map19	72
MT2006	ms100435_scaffold_712_c1_DXX-MITE_Pp_sup500-B-G11111-Map3	<50
MT2006	ms100436_scaffold_712_c1_noCat-DTX-like_Pp_sup500-B-G16441-Map20	70.3
MT2006	ms100437_scaffold_712_c1_noCat-DTX-like_Pp_sup500-B-P134.0-Map11	97.9
MT2006	ms100438_scaffold_712_c1_noCat-DTX-like_Pp_sup500-B-R2809-Map17	85.9
MT2006	ms100439_scaffold_712_c1_noCat-DTX-like_Pp_sup500-B-R3402-Map11	95.7
MT2006	ms10044_scaffold_3792_c1_RLX-incomp_Pp_sup500-B-G15494-Map4_reversed	81.7
MT2006	ms100440_scaffold_712_c1_noCat-DTX-like_Pp_sup500-B-R976-Map20	77.7
MT2006	ms100441_scaffold_712_c1_noCat-RIX-like_Pp_sup500-B-G5076-Map20	69.1
MT2006	ms100442_scaffold_712_c1_noCat-RIX-like_Pp_sup500-B-R1128-Map16	78.8
MT2006	ms100443_scaffold_712_c1_noCat-RIX-like_Pp_sup500-B-R2246-Map20	77.4
MT2006	ms100444_scaffold_712_c1_noCat-RIX-like_Pp_sup500-B-R2994-Map20	93
MT2006	ms100445_scaffold_712_c1_noCat-RIX-like_Pp_sup500-B-R2994-Map20	95.3
MT2006	ms100446_scaffold_712_c1_noCat-RIX-like_Pp_sup500-B-R640-Map14	82.2
MT2006	ms100447_scaffold_712_c1_noCat-RLX-like_Pp_sup500-B-G3767-Map20	<50
MT2006	ms100448_scaffold_712_c1_noCat-RLX-like_Pp_sup500-B-G9043-Map20	96.3
MT2006	ms100449_scaffold_712_c1_noCat-RLX-like_Pp_sup500-B-P63.0-Map20	84.1
MT2006	ms10045_scaffold_3792_c1_RLX-incomp_Pp_sup500-B-G15494-Map4_reversed	<50
MT2006	ms100450_scaffold_712_c1_noCat-RLX-like_Pp_sup500-B-R17-Map20	86.3
MT2006	ms100451_scaffold_712_c1_noCat-RLX-like_Pp_sup500-B-R2163-Map20	93.3
MT2006	ms100452_scaffold_712_c1_noCat-RLX-like_Pp_sup500-B-R358-Map20	<50
MT2006	ms100453_scaffold_712_c1_noCat-RXX-LARD-like_Pp_sup500-B-G8921-Map20	95.8
MT2006	ms100454_scaffold_712_c1_noCat-RXX-TRIM-like_Pp_sup500-B-R768-Map15	84.4
MT2006	ms100455_scaffold_712_c1_noCat-RXX-TRIM-like_Pp_sup500-B-R768-Map15	70.5
MT2006	ms100456_scaffold_712_c1_noCat-RXX-TRIM-like_Pp_sup500-B-R768-Map15	74.6
MT2006	ms100457_scaffold_712_c1_noCat_Pp_sup500-B-G6277-Map13	74.2
MT2006	ms100458_scaffold_712_c1_noCat_Pp_sup500-B-G7855-Map12	<50
MT2006	ms100459_scaffold_712_c1_noCat_Pp_sup500-B-G7855-Map12	90
MT2006	ms10046_scaffold_3792_c1_RLX-incomp_Pp_sup500-B-G15707-Map11_reversed	92.8
MT2006	ms100460_scaffold_712_c1_noCat_Pp_sup500-B-R438-Map20	93
MT2006	ms100461_scaffold_712_c1_noCat_Pp_sup500-B-R510-Map20	88.1
MT2006	ms100462_scaffold_712_c1_noCat_Pp_sup500-B-R510-Map20	81.4
MT2006	ms100463_scaffold_712_c1_RIX-incomp_Pp_sup500-B-G11148-Map3	64.4
MT2006	ms100464_scaffold_712_c1_RIX-incomp_Pp_sup500-B-G21614-Map6	76.6
MT2006	ms100465_scaffold_712_c1_RIX-incomp_Pp_sup500-B-G22712-Map3	82.2
MT2006	ms100466_scaffold_712_c1_RIX-incomp_Pp_sup500-B-P51.19-Map17	96.5
MT2006	ms100467_scaffold_712_c1_RLX-comp_Pp_sup500-B-G15758-Map5	96.4
MT2006	ms100468_scaffold_712_c1_RLX-comp_Pp_sup500-B-G15758-Map5	90.7
MT2006	ms100469_scaffold_712_c1_RLX-comp_Pp_sup500-B-G15758-Map5	90.7
MT2006	ms10047_scaffold_3792_c1_RLX-incomp_Pp_sup500-B-G15753-Map5	97
MT2006	ms100470_scaffold_712_c1_RLX-comp_Pp_sup500-B-G15872-Map3	99.5
MT2006	ms100471_scaffold_712_c1_RLX-comp_Pp_sup500-B-G2235-Map20_reversed	74
MT2006	ms100472_scaffold_712_c1_RLX-comp_Pp_sup500-B-G3676-Map3	<50
MT2006	ms100473_scaffold_712_c1_RLX-comp_Pp_sup500-B-P39.282-Map5	<50
MT2006	ms100474_scaffold_712_c1_RLX-comp_Pp_sup500-B-R764-Map20	97.9
MT2006	ms100475_scaffold_712_c1_RLX-incomp_Pp_sup500-B-G12513-Map7	73.7
MT2006	ms100476_scaffold_712_c1_RLX-incomp_Pp_sup500-B-G14669-Map3	67.2
MT2006	ms100477_scaffold_712_c1_RLX-incomp_Pp_sup500-B-G14687-Map6	<50
MT2006	ms100478_scaffold_712_c1_RLX-incomp_Pp_sup500-B-G14879-Map8_reversed	93
MT2006	ms100479_scaffold_712_c1_RLX-incomp_Pp_sup500-B-G15044-Map8	95.3
MT2006	ms10048_scaffold_3792_c1_RLX-incomp_Pp_sup500-B-G15861-Map6_reversed	95.2
MT2006	ms100480_scaffold_712_c1_RLX-incomp_Pp_sup500-B-G15044-Map8	94.8
MT2006	ms100481_scaffold_712_c1_RLX-incomp_Pp_sup500-B-G15174-Map3_reversed	79.2
MT2006	ms100482_scaffold_712_c1_RLX-incomp_Pp_sup500-B-G15259-Map5_reversed	98.8
MT2006	ms100483_scaffold_712_c1_RLX-incomp_Pp_sup500-B-G15640-Map6_reversed	71.8
MT2006	ms100484_scaffold_712_c1_RLX-incomp_Pp_sup500-B-G15687-Map3_reversed	78.1
MT2006	ms100485_scaffold_712_c1_RLX-incomp_Pp_sup500-B-G15687-Map3_reversed	57.5
MT2006	ms100486_scaffold_712_c1_RLX-incomp_Pp_sup500-B-G15687-Map3_reversed	<50
MT2006	ms100488_scaffold_712_c1_RLX-incomp_Pp_sup500-B-G15713-Map5	<50
MT2006	ms100489_scaffold_712_c1_RLX-incomp_Pp_sup500-B-G15983-Map3	66.3
MT2006	ms10049_scaffold_3792_c1_RLX-incomp_Pp_sup500-B-G259-Map14	91.8
MT2006	ms100490_scaffold_712_c1_RLX-incomp_Pp_sup500-B-G15983-Map3	88.3
MT2006	ms100491_scaffold_712_c1_RLX-incomp_Pp_sup500-B-G15983-Map3	66.9
MT2006	ms100492_scaffold_712_c1_RLX-incomp_Pp_sup500-B-G15983-Map3	77.5
MT2006	ms100493_scaffold_712_c1_RLX-incomp_Pp_sup500-B-G3495-Map3	95.6
MT2006	ms100494_scaffold_712_c1_RLX-incomp_Pp_sup500-B-G3495-Map3	<50
MT2006	ms100495_scaffold_712_c1_RLX-incomp_Pp_sup500-B-G3745-Map8	63.1
MT2006	ms100496_scaffold_712_c1_RLX-incomp_Pp_sup500-B-R110-Map20_reversed	62.7
MT2006	ms100497_scaffold_712_c1_RLX-incomp_Pp_sup500-B-R110-Map20_reversed	<50
MT2006	ms100498_scaffold_712_c1_RLX-incomp_Pp_sup500-B-R110-Map20_reversed	<50
MT2006	ms100499_scaffold_712_c1_RLX-incomp_Pp_sup500-B-R1574-Map19_reversed	<50
MT2006	ms1005_scaffold_1228_c1_DTX-incomp_Pp_sup500-B-R3089-Map6	78.6
MT2006	ms10050_scaffold_3792_c1_RLX-incomp_Pp_sup500-B-P71.0-Map5_reversed	97.6
MT2006	ms100500_scaffold_712_c1_RLX-incomp_Pp_sup500-B-R1574-Map19_reversed	<50
MT2006	ms100501_scaffold_712_c1_RLX-incomp_Pp_sup500-B-R2446-Map3	69.3
MT2006	ms100502_scaffold_712_c1_RLX-incomp_Pp_sup500-B-R3138-Map15	96.4
MT2006	ms100503_scaffold_712_c1_RLX-incomp_Pp_sup500-B-R6644-Map3_reversed	66.3
MT2006	ms100504_scaffold_712_c1_RLX-incomp_Pp_sup500-B-R7090-Map13	71
MT2006	ms100505_scaffold_712_c1_RLX-incomp_Pp_sup500-B-R7502-Map9	61.5
MT2006	ms100506_scaffold_712_c1_RXX-LARD_Pp_sup500-B-G7925-Map11	70.9
MT2006	ms100507_scaffold_712_c1_RXX-TRIM_Pp_sup500-B-G2198-Map3	<50
MT2006	ms100508_scaffold_712_c1_DTX-incomp_Pp_sup500-B-G12080-Map3	92.5
MT2006	ms10051_scaffold_3792_c1_RLX-incomp_Pp_sup500-B-R8155-Map4_reversed	89.7
MT2006	ms100510_scaffold_712_c1_RSX-incomp_Pp_sup500-B-G17197-Map20	88.9
MT2006	ms100511_scaffold_712_c1_RXX-TRIM_Pp_sup500-B-R193-Map20	87.7
MT2006	ms100512_scaffold_712_c1_RXX-TRIM_Pp_sup500-B-R193-Map20	99.6
MT2006	ms100513_scaffold_712_c1_DXX-MITE_Pp_sup500-B-R762-Map8	76
MT2006	ms100514_scaffold_712_c1_noCat-DTX-like_Pp_sup500-B-P111.257-Map20	79
MT2006	ms100515_scaffold_712_c1_RLX-comp_Pp_sup500-B-R5510-Map5	71.5
MT2006	ms100516_scaffold_712_c1_DTX-comp_Pp_sup500-B-R695-Map14	<50
MT2006	ms100517_scaffold_712_c1_DTX-incomp_Pp_sup500-B-R581-Map3_reversed	82.1
MT2006	ms100518_scaffold_712_c1_noCat-DXX-MITE-like_Pp_sup500-B-P43.279-Map20	89.5
MT2006	ms100519_scaffold_712_c1_RLX-incomp_Pp_sup500-B-G9204-Map11	83.6
MT2006	ms10052_scaffold_3792_c1_RLX-incomp_Pp_sup500-B-R8421-Map3	83
MT2006	ms100520_scaffold_6914_c1_DTX-incomp_Pp_sup500-B-G1387-Map4_reversed	<50
MT2006	ms100521_scaffold_6914_c1_DTX-incomp_Pp_sup500-B-G1387-Map4_reversed	86.6
MT2006	ms100522_scaffold_6914_c1_DTX-incomp_Pp_sup500-B-G1387-Map4_reversed	92.9
MT2006	ms100523_scaffold_6914_c1_DTX-incomp_Pp_sup500-B-G14297-Map5	<50
MT2006	ms100524_scaffold_6914_c1_DTX-incomp_Pp_sup500-B-G14407-Map4	93.1
MT2006	ms100525_scaffold_6914_c1_DTX-incomp_Pp_sup500-B-G14407-Map4	93.2
MT2006	ms100526_scaffold_6914_c1_DTX-incomp_Pp_sup500-B-G14490-Map13	97.8
MT2006	ms100527_scaffold_6914_c1_DTX-incomp_Pp_sup500-B-G15577-Map3	71.6
MT2006	ms100528_scaffold_6914_c1_DTX-incomp_Pp_sup500-B-G15613-Map5	75.3
MT2006	ms100529_scaffold_6914_c1_DTX-incomp_Pp_sup500-B-R10306-Map5	<50
MT2006	ms100530_scaffold_6914_c1_DTX-incomp_Pp_sup500-B-R4375-Map15	<50
MT2006	ms100531_scaffold_6914_c1_DTX-incomp_Pp_sup500-B-R5970-Map4	95.1
MT2006	ms100532_scaffold_6914_c1_DXX-MITE_Pp_sup500-B-G4634-Map5	95.5
MT2006	ms100533_scaffold_6914_c1_DXX-MITE_Pp_sup500-B-R5966-Map3	94.2
MT2006	ms100534_scaffold_6914_c1_noCat-RLX-like_Pp_sup500-B-P65.0-Map20	88.8
MT2006	ms100535_scaffold_6914_c1_noCat-RLX-like_Pp_sup500-B-P65.0-Map20	92.3
MT2006	ms100536_scaffold_6914_c1_noCat-RLX-like_Pp_sup500-B-R829-Map20	<50
MT2006	ms100537_scaffold_6914_c1_RLX-comp_Pp_sup500-B-G11265-Map3_reversed	<50
MT2006	ms100538_scaffold_6914_c1_RLX-incomp_Pp_sup500-B-G14470-Map4	92.7
MT2006	ms100539_scaffold_6914_c1_RLX-incomp_Pp_sup500-B-G15476-Map3	<50
MT2006	ms10054_scaffold_3792_c1_DTX-incomp_Pp_sup500-B-G10984-Map5	87.6
MT2006	ms100540_scaffold_6914_c1_RLX-incomp_Pp_sup500-B-P71.0-Map5_reversed	96.2
MT2006	ms100541_scaffold_6914_c1_RLX-incomp_Pp_sup500-B-R7949-Map4	92.7
MT2006	ms100542_scaffold_6914_c1_RLX-incomp_Pp_sup500-B-R8208-Map3_reversed	85.5
MT2006	ms100543_scaffold_6914_c1_RLX-incomp_Pp_sup500-B-R8208-Map3_reversed	82.4
MT2006	ms100544_scaffold_6914_c1_RLX-incomp_Pp_sup500-B-R824-Map20	95
MT2006	ms100545_scaffold_6914_c1_RLX-incomp_Pp_sup500-B-R824-Map20	74.5
MT2006	ms100546_scaffold_6914_c1_RLX-incomp_Pp_sup500-B-R8421-Map3	84
MT2006	ms100547_scaffold_6914_c1_RLX-incomp_Pp_sup500-B-G2853-Map20_reversed	97.6
MT2006	ms100548_scaffold_6914_c1_RLX-incomp_Pp_sup500-B-G14429-Map5_reversed	78.7
MT2006	ms100549_scaffold_6914_c1_RLX-incomp_Pp_sup500-B-G14698-Map5	81
MT2006	ms10055_scaffold_3792_c1_DTX-incomp_Pp_sup500-B-G11964-Map3	83.4
MT2006	ms100550_scaffold_6914_c1_RLX-incomp_Pp_sup500-B-G14698-Map5	93.5
MT2006	ms100551_scaffold_6914_c1_RLX-incomp_Pp_sup500-B-R3426-Map7_reversed	75.4
MT2006	ms100552_scaffold_6913_c1_DTX-incomp_Pp_sup500-B-G12920-Map6	77.8
MT2006	ms100553_scaffold_6913_c1_DTX-incomp_Pp_sup500-B-G12952-Map4_reversed	88.1
MT2006	ms100554_scaffold_6913_c1_DTX-incomp_Pp_sup500-B-G12952-Map4_reversed	84.8
MT2006	ms100555_scaffold_6913_c1_DTX-incomp_Pp_sup500-B-G12952-Map4_reversed	<50
MT2006	ms100556_scaffold_6913_c1_DTX-incomp_Pp_sup500-B-G415-Map20_reversed	87.6
MT2006	ms100557_scaffold_6913_c1_DTX-incomp_Pp_sup500-B-G415-Map20_reversed	78.7
MT2006	ms100558_scaffold_6913_c1_DTX-incomp_Pp_sup500-B-G7930-Map9	88.8
MT2006	ms100559_scaffold_6913_c1_noCat-RLX-like_Pp_sup500-B-G16523-Map20	90.3
MT2006	ms10056_scaffold_3792_c1_DTX-incomp_Pp_sup500-B-G13460-Map3	91.5
MT2006	ms100560_scaffold_6913_c1_noCat-RLX-like_Pp_sup500-B-P60.46-Map11	97
MT2006	ms100561_scaffold_6913_c1_noCat-RLX-like_Pp_sup500-B-P63.0-Map20	94
MT2006	ms100562_scaffold_6913_c1_noCat-RLX-like_Pp_sup500-B-R1463-Map20	97.9
MT2006	ms100563_scaffold_6913_c1_RLX-comp_Pp_sup500-B-G15365-Map3	94.5
MT2006	ms100564_scaffold_6913_c1_RLX-comp_Pp_sup500-B-R2019-Map9_reversed	67.5
MT2006	ms100565_scaffold_6913_c1_RLX-incomp_Pp_sup500-B-G10755-Map20_reversed	91.6
MT2006	ms100566_scaffold_6913_c1_RLX-incomp_Pp_sup500-B-G10763-Map15	82.3
MT2006	ms100567_scaffold_6913_c1_RLX-incomp_Pp_sup500-B-G15789-Map3_reversed	93.7
MT2006	ms100568_scaffold_6913_c1_RLX-incomp_Pp_sup500-B-G15892-Map4_reversed	90
MT2006	ms100569_scaffold_6913_c1_DTX-incomp_Pp_sup500-B-G7287-Map4	75.2
MT2006	ms10057_scaffold_3792_c1_DTX-incomp_Pp_sup500-B-G14780-Map9_reversed	<50
MT2006	ms100571_scaffold_6913_c1_DTX-incomp_Pp_sup500-B-G7287-Map4	79
MT2006	ms100572_scaffold_6913_c1_DTX-incomp_Pp_sup500-B-R3957-Map4	<50
MT2006	ms100573_scaffold_6913_c1_RLX-incomp_Pp_sup500-B-G14195-Map20_reversed	89.5
MT2006	ms100574_scaffold_6913_c1_DTX-incomp_Pp_sup500-B-G11243-Map3	71.1
MT2006	ms100575_scaffold_6913_c1_DTX-incomp_Pp_sup500-B-G5397-Map20	74.8
MT2006	ms100576_scaffold_6913_c1_noCat-DTX-like_Pp_sup500-B-G166-Map20	64
MT2006	ms100577_scaffold_1081_c1_DTX-incomp_Pp_sup500-B-G1958-Map20	98.2
MT2006	ms100578_scaffold_1081_c1_DTX-incomp_Pp_sup500-B-G1958-Map20	96.8
MT2006	ms10058_scaffold_3792_c1_DTX-incomp_Pp_sup500-B-G14840-Map6_reversed	<50
MT2006	ms100580_scaffold_1081_c1_noCat-RLX-like_Pp_sup500-B-G8413-Map15	<50
MT2006	ms100582_scaffold_1081_c1_noCat-RLX-like_Pp_sup500-B-G8456-Map20	94.8
MT2006	ms100586_scaffold_1081_c1_RLX-comp_Pp_sup500-B-G15758-Map5	88.1
MT2006	ms100587_scaffold_1081_c1_RLX-comp_Pp_sup500-B-G15758-Map5	91.4
MT2006	ms100588_scaffold_1081_c1_RLX-comp_Pp_sup500-B-P578.0-Map3	95.8
MT2006	ms10059_scaffold_3792_c1_DTX-incomp_Pp_sup500-B-G14840-Map6_reversed	84.7
MT2006	ms100590_scaffold_1081_c1_RLX-incomp_Pp_sup500-B-G13624-Map4	<50
MT2006	ms100591_scaffold_1081_c1_RLX-incomp_Pp_sup500-B-G14244-Map3	91.6
MT2006	ms100592_scaffold_1081_c1_RLX-incomp_Pp_sup500-B-G15695-Map20_reversed	<50
MT2006	ms100594_scaffold_6912_c1_DTX-incomp_Pp_sup500-B-G766-Map20	<50
MT2006	ms100596_scaffold_6912_c1_DTX-incomp_Pp_sup500-B-R851-Map20	<50
MT2006	ms100598_scaffold_6912_c1_DTX-incomp_Pp_sup500-B-R851-Map20	94.9
MT2006	ms1006_scaffold_1228_c1_DTX-incomp_Pp_sup500-B-R4049-Map3	69
MT2006	ms10060_scaffold_3792_c1_DTX-incomp_Pp_sup500-B-G14840-Map6_reversed	<50
MT2006	ms100600_scaffold_6912_c1_RLX-comp_Pp_sup500-B-P663.0-Map4_reversed	94.9
MT2006	ms100601_scaffold_6912_c1_RLX-incomp_Pp_sup500-B-G13441-Map20	78.3
MT2006	ms100602_scaffold_6912_c1_RLX-incomp_Pp_sup500-B-G15368-Map4_reversed	95.3
MT2006	ms100603_scaffold_6912_c1_RLX-incomp_Pp_sup500-B-G15368-Map4_reversed	97
MT2006	ms100605_scaffold_6912_c1_RLX-incomp_Pp_sup500-B-G15869-Map9	<50
MT2006	ms100606_scaffold_6912_c1_RLX-incomp_Pp_sup500-B-G1992-Map3	68.5
MT2006	ms100607_scaffold_6912_c1_RLX-incomp_Pp_sup500-B-R1246-Map20	93.7
MT2006	ms100608_scaffold_6912_c1_RLX-incomp_Pp_sup500-B-R713-Map20_reversed	93
MT2006	ms100609_scaffold_6912_c1_RXX-LARD_Pp_sup500-B-G9819-Map3	88.4
MT2006	ms10061_scaffold_3792_c1_DTX-incomp_Pp_sup500-B-G15545-Map5	95.9
MT2006	ms100610_scaffold_6912_c1_noCat-DTX-like_Pp_sup500-B-R4083-Map14	98.5
MT2006	ms100611_scaffold_6912_c1_noCat-DTX-like_Pp_sup500-B-R5474-Map11	<50
MT2006	ms100612_scaffold_6912_c1_noCat-DTX-like_Pp_sup500-B-R5474-Map11	86.3
MT2006	ms100613_scaffold_6912_c1_noCat-DTX-like_Pp_sup500-B-R5474-Map11	90.1
MT2006	ms100614_scaffold_6912_c1_noCat-DTX-like_Pp_sup500-B-R5474-Map11	89.2
MT2006	ms100615_scaffold_6912_c1_noCat-RXX-TRIM-like_Pp_sup500-B-R1162-Map14	64.3
MT2006	ms100616_scaffold_6911_c1_DTX-incomp_Pp_sup500-B-G451-Map13	93
MT2006	ms100618_scaffold_6911_c1_DTX-incomp_Pp_sup500-B-G451-Map13	<50
MT2006	ms100619_scaffold_6911_c1_DTX-incomp_Pp_sup500-B-G670-Map10	<50
MT2006	ms10062_scaffold_3792_c1_DTX-incomp_Pp_sup500-B-G3888-Map18_reversed	85.2
MT2006	ms100620_scaffold_6911_c1_DTX-incomp_Pp_sup500-B-G7322-Map20	93.4
MT2006	ms100621_scaffold_6911_c1_noCat-RIX-like_Pp_sup500-B-R2292-Map13	77.2
MT2006	ms100622_scaffold_6911_c1_noCat-RIX-like_Pp_sup500-B-R2292-Map13	76.3
MT2006	ms100623_scaffold_6911_c1_noCat-RLX-like_Pp_sup500-B-G10614-Map14	<50
MT2006	ms100624_scaffold_6911_c1_noCat-RLX-like_Pp_sup500-B-G10614-Map14	97
MT2006	ms100625_scaffold_6911_c1_noCat-RLX-like_Pp_sup500-B-G10614-Map14	96
MT2006	ms100626_scaffold_6911_c1_RIX-incomp_Pp_sup500-B-G21614-Map6	82.7
MT2006	ms100627_scaffold_6911_c1_RIX-incomp_Pp_sup500-B-G21614-Map6	89.8
MT2006	ms100628_scaffold_6911_c1_RIX-incomp_Pp_sup500-B-R13679-Map3	82.9
MT2006	ms100629_scaffold_6911_c1_RIX-incomp_Pp_sup500-B-R13679-Map3	82.9
MT2006	ms10063_scaffold_3792_c1_DTX-incomp_Pp_sup500-B-G4002-Map15	71.8
MT2006	ms100630_scaffold_6911_c1_RLX-comp_Pp_sup500-B-G726-Map16	<50
MT2006	ms100631_scaffold_6911_c1_RLX-incomp_Pp_sup500-B-G11954-Map3_reversed	<50
MT2006	ms100632_scaffold_6911_c1_RLX-incomp_Pp_sup500-B-G14131-Map20	98.1
MT2006	ms100633_scaffold_6911_c1_RLX-incomp_Pp_sup500-B-G15488-Map20_reversed	98.1
MT2006	ms100634_scaffold_6911_c1_RLX-incomp_Pp_sup500-B-G15488-Map20_reversed	96.3
MT2006	ms100635_scaffold_6911_c1_RLX-incomp_Pp_sup500-B-G16030-Map3_reversed	93.8
MT2006	ms100636_scaffold_6911_c1_RLX-incomp_Pp_sup500-B-G16030-Map3_reversed	71.3
MT2006	ms100637_scaffold_6911_c1_RLX-incomp_Pp_sup500-B-G16030-Map3_reversed	84.3
MT2006	ms100638_scaffold_6911_c1_RLX-incomp_Pp_sup500-B-G16030-Map3_reversed	71.2
MT2006	ms100639_scaffold_6911_c1_RLX-incomp_Pp_sup500-B-G16032-Map3_reversed	93.4
MT2006	ms10064_scaffold_3792_c1_DTX-incomp_Pp_sup500-B-R128-Map6	84.5
MT2006	ms100640_scaffold_6911_c1_RLX-incomp_Pp_sup500-B-G16032-Map3_reversed	<50
MT2006	ms100642_scaffold_1215_c1_DHX-comp_Pp_sup500-B-G15347-Map4	73
MT2006	ms100643_scaffold_1215_c1_DHX-comp_Pp_sup500-B-R2211-Map7	80.4
MT2006	ms100644_scaffold_1215_c1_DHX-incomp_Pp_sup500-B-R863-Map20_reversed	<50
MT2006	ms100645_scaffold_1215_c1_DMX-incomp_Pp_sup500-B-R211-Map11	<50
MT2006	ms100646_scaffold_1215_c1_DMX-incomp_Pp_sup500-B-R211-Map11	<50
MT2006	ms100647_scaffold_1215_c1_DMX-incomp_Pp_sup500-B-R211-Map11	97.2
MT2006	ms100648_scaffold_1215_c1_DTX-incomp_Pp_sup500-B-G10840-Map20	69.8
MT2006	ms100649_scaffold_1215_c1_DTX-incomp_Pp_sup500-B-G11378-Map4	99.4
MT2006	ms10065_scaffold_3792_c1_DXX-MITE_Pp_sup500-B-G2049-Map8	<50
MT2006	ms100650_scaffold_1215_c1_DTX-incomp_Pp_sup500-B-G12920-Map6	85.8
MT2006	ms100651_scaffold_1215_c1_DTX-incomp_Pp_sup500-B-G12952-Map4_reversed	93.7
MT2006	ms100652_scaffold_1215_c1_DTX-incomp_Pp_sup500-B-G12952-Map4_reversed	93.7
MT2006	ms100653_scaffold_1215_c1_DTX-incomp_Pp_sup500-B-G13516-Map3	82.6
MT2006	ms100654_scaffold_1215_c1_DTX-incomp_Pp_sup500-B-G14297-Map5	98.2
MT2006	ms100655_scaffold_1215_c1_DTX-incomp_Pp_sup500-B-G14297-Map5	82.3
MT2006	ms100656_scaffold_1215_c1_DTX-incomp_Pp_sup500-B-G14391-Map13_reversed	<50
MT2006	ms100657_scaffold_1215_c1_DTX-incomp_Pp_sup500-B-G1469-Map5_reversed	83
MT2006	ms100658_scaffold_1215_c1_DTX-incomp_Pp_sup500-B-G1469-Map5_reversed	91
MT2006	ms100659_scaffold_1215_c1_DTX-incomp_Pp_sup500-B-G14780-Map9_reversed	91.1
MT2006	ms10066_scaffold_3792_c1_DXX-MITE_Pp_sup500-B-G6598-Map4	95.5
MT2006	ms100660_scaffold_1215_c1_DTX-incomp_Pp_sup500-B-G14840-Map6_reversed	76.3
MT2006	ms100661_scaffold_1215_c1_DTX-incomp_Pp_sup500-B-G14840-Map6_reversed	84.1
MT2006	ms100662_scaffold_1215_c1_DTX-incomp_Pp_sup500-B-G14884-Map3_reversed	82.2
MT2006	ms100663_scaffold_1215_c1_DTX-incomp_Pp_sup500-B-G15243-Map3_reversed	<50
MT2006	ms100664_scaffold_1215_c1_DTX-incomp_Pp_sup500-B-G15243-Map3_reversed	91.1
MT2006	ms100665_scaffold_1215_c1_DTX-incomp_Pp_sup500-B-G15243-Map3_reversed	92.6
MT2006	ms100666_scaffold_1215_c1_DTX-incomp_Pp_sup500-B-G15551-Map10	73
MT2006	ms100667_scaffold_1215_c1_DTX-incomp_Pp_sup500-B-G15613-Map5	<50
MT2006	ms100668_scaffold_1215_c1_DTX-incomp_Pp_sup500-B-G15835-Map20	78.6
MT2006	ms100669_scaffold_1215_c1_DTX-incomp_Pp_sup500-B-G15862-Map3	88.8
MT2006	ms10067_scaffold_3792_c1_noCat-DTX-like_Pp_sup500-B-G163-Map20	88.4
MT2006	ms100670_scaffold_1215_c1_DTX-incomp_Pp_sup500-B-G3370-Map6	74.1
MT2006	ms100671_scaffold_1215_c1_DTX-incomp_Pp_sup500-B-G3370-Map6	79.4
MT2006	ms100672_scaffold_1215_c1_DTX-incomp_Pp_sup500-B-G3874-Map3	69.1
MT2006	ms100673_scaffold_1215_c1_DTX-incomp_Pp_sup500-B-G4099-Map3	88.3
MT2006	ms100674_scaffold_1215_c1_DTX-incomp_Pp_sup500-B-G415-Map20_reversed	61.9
MT2006	ms100675_scaffold_1215_c1_DTX-incomp_Pp_sup500-B-G415-Map20_reversed	<50
MT2006	ms100676_scaffold_1215_c1_DTX-incomp_Pp_sup500-B-G415-Map20_reversed	82.9
MT2006	ms100677_scaffold_1215_c1_DTX-incomp_Pp_sup500-B-G415-Map20_reversed	<50
MT2006	ms100678_scaffold_1215_c1_DTX-incomp_Pp_sup500-B-G451-Map13	<50
MT2006	ms100679_scaffold_1215_c1_DTX-incomp_Pp_sup500-B-G451-Map13	77.1
MT2006	ms10068_scaffold_3792_c1_noCat-DTX-like_Pp_sup500-B-G163-Map20	88.7
MT2006	ms100680_scaffold_1215_c1_DTX-incomp_Pp_sup500-B-G5397-Map20	80.1
MT2006	ms100681_scaffold_1215_c1_DTX-incomp_Pp_sup500-B-G5754-Map7	95.4
MT2006	ms100683_scaffold_1215_c1_DTX-incomp_Pp_sup500-B-G5768-Map18	90.1
MT2006	ms100684_scaffold_1215_c1_DTX-incomp_Pp_sup500-B-G5768-Map18	<50
MT2006	ms100685_scaffold_1215_c1_DTX-incomp_Pp_sup500-B-G8039-Map3	<50
MT2006	ms100686_scaffold_1215_c1_DTX-incomp_Pp_sup500-B-P280.24-Map15_reversed	<50
MT2006	ms100687_scaffold_1215_c1_DTX-incomp_Pp_sup500-B-P290.199-Map7	79.2
MT2006	ms100688_scaffold_1215_c1_DTX-incomp_Pp_sup500-B-P471.113-Map4_reversed	82.3
MT2006	ms100689_scaffold_1215_c1_DTX-incomp_Pp_sup500-B-R1111-Map20	93.7
MT2006	ms10069_scaffold_3792_c1_noCat-DTX-like_Pp_sup500-B-G163-Map20	78
MT2006	ms100690_scaffold_1215_c1_DTX-incomp_Pp_sup500-B-R12789-Map3	73.6
MT2006	ms100691_scaffold_1215_c1_DTX-incomp_Pp_sup500-B-R12789-Map3	<50
MT2006	ms100693_scaffold_1215_c1_DTX-incomp_Pp_sup500-B-R186-Map19	<50
MT2006	ms100694_scaffold_1215_c1_DTX-incomp_Pp_sup500-B-R1926-Map5_reversed	<50
MT2006	ms100695_scaffold_1215_c1_DTX-incomp_Pp_sup500-B-R227-Map12	<50
MT2006	ms100696_scaffold_1215_c1_DTX-incomp_Pp_sup500-B-R6306-Map4	72.2
MT2006	ms100697_scaffold_1215_c1_DXX-MITE_Pp_sup500-B-G7984-Map3	88.7
MT2006	ms100698_scaffold_1215_c1_DXX-MITE_Pp_sup500-B-R2741-Map8	89.8
MT2006	ms100699_scaffold_1215_c1_DXX_Pp_sup500-B-G9852-Map3	76.2
MT2006	ms1007_scaffold_1228_c1_DTX-incomp_Pp_sup500-B-R5356-Map5	63.8
MT2006	ms10070_scaffold_3792_c1_noCat-DTX-like_Pp_sup500-B-R3402-Map11	94.8
MT2006	ms100700_scaffold_1215_c1_DXX_Pp_sup500-B-G9852-Map3	89.6
MT2006	ms100701_scaffold_1215_c1_noCat-DHX-like_Pp_sup500-B-G22035-Map20	75.7
MT2006	ms100703_scaffold_1215_c1_noCat-DTX-like_Pp_sup500-B-G166-Map20	<50
MT2006	ms100704_scaffold_1215_c1_noCat-DTX-like_Pp_sup500-B-R202-Map20	90.9
MT2006	ms100705_scaffold_1215_c1_noCat-DTX-like_Pp_sup500-B-R572-Map18	96.7
MT2006	ms100706_scaffold_1215_c1_noCat-DTX-like_Pp_sup500-B-R72-Map20	85.6
MT2006	ms100707_scaffold_1215_c1_noCat-RIX-like_Pp_sup500-B-G1993-Map11	96.8
MT2006	ms100709_scaffold_1215_c1_noCat-RIX-like_Pp_sup500-B-R125-Map20	93.2
MT2006	ms10071_scaffold_3792_c1_noCat-DTX-like_Pp_sup500-B-R72-Map20	84.8
MT2006	ms100710_scaffold_1215_c1_noCat-RIX-like_Pp_sup500-B-R2994-Map20	93.6
MT2006	ms100712_scaffold_1215_c1_noCat-RIX-like_Pp_sup500-B-R2994-Map20	76.5
MT2006	ms100714_scaffold_1215_c1_noCat-RLX-like_Pp_sup500-B-G17860-Map20	98.2
MT2006	ms100715_scaffold_1215_c1_noCat-RLX-like_Pp_sup500-B-G4556-Map20	91.8
MT2006	ms100716_scaffold_1215_c1_noCat-RLX-like_Pp_sup500-B-G5911-Map20	95.4
MT2006	ms100717_scaffold_1215_c1_noCat-RLX-like_Pp_sup500-B-R1463-Map20	94.2
MT2006	ms100718_scaffold_1215_c1_noCat-RLX-like_Pp_sup500-B-R1474-Map20	92.2
MT2006	ms100720_scaffold_1215_c1_noCat-RLX-like_Pp_sup500-B-R3345-Map13	66.5
MT2006	ms100721_scaffold_1215_c1_noCat-RLX-like_Pp_sup500-B-R6759-Map18	75
MT2006	ms100722_scaffold_1215_c1_noCat-RLX-like_Pp_sup500-B-R829-Map20	78.7
MT2006	ms100723_scaffold_1215_c1_noCat-RXX-LARD-like_Pp_sup500-B-R313-Map11	79.9
MT2006	ms100724_scaffold_1215_c1_noCat-RXX-TRIM-like_Pp_sup500-B-R768-Map15	<50
MT2006	ms100725_scaffold_1215_c1_noCat_Pp_sup500-B-R510-Map20	88.7
MT2006	ms100726_scaffold_1215_c1_RIX-incomp_Pp_sup500-B-G11515-Map3	89.7
MT2006	ms100728_scaffold_1215_c1_RLX-comp_Pp_sup500-B-G15019-Map4	<50
MT2006	ms100729_scaffold_1215_c1_RLX-comp_Pp_sup500-B-G15019-Map4	86.9
MT2006	ms10073_scaffold_3792_c1_noCat-DTX-like_Pp_sup500-B-R72-Map20	67.1
MT2006	ms100730_scaffold_1215_c1_RLX-comp_Pp_sup500-B-G15386-Map4	95.5
MT2006	ms100731_scaffold_1215_c1_RLX-comp_Pp_sup500-B-G15682-Map11_reversed	<50
MT2006	ms100732_scaffold_1215_c1_RLX-comp_Pp_sup500-B-G15682-Map11_reversed	94.2
MT2006	ms100733_scaffold_1215_c1_RLX-comp_Pp_sup500-B-G15775-Map3	<50
MT2006	ms100734_scaffold_1215_c1_RLX-comp_Pp_sup500-B-G2359-Map5	<50
MT2006	ms100735_scaffold_1215_c1_RLX-comp_Pp_sup500-B-G3393-Map20_reversed	94.9
MT2006	ms100736_scaffold_1215_c1_RLX-comp_Pp_sup500-B-G3393-Map20_reversed	<50
MT2006	ms100737_scaffold_1215_c1_RLX-comp_Pp_sup500-B-G3393-Map20_reversed	<50
MT2006	ms100738_scaffold_1215_c1_RLX-comp_Pp_sup500-B-G3393-Map20_reversed	82
MT2006	ms100739_scaffold_1215_c1_RLX-comp_Pp_sup500-B-P663.0-Map4_reversed	89
MT2006	ms10074_scaffold_3792_c1_noCat-DXX-MITE-like_Pp_sup500-B-P132.20-Map20	88.8
MT2006	ms100740_scaffold_1215_c1_RLX-comp_Pp_sup500-B-R1497-Map7	99.6
MT2006	ms100741_scaffold_1215_c1_RLX-comp_Pp_sup500-B-R1497-Map7	99.6
MT2006	ms100743_scaffold_1215_c1_RLX-incomp_Pp_sup500-B-G11087-Map4_reversed	85.9
MT2006	ms100745_scaffold_1215_c1_RLX-incomp_Pp_sup500-B-G14381-Map5_reversed	86.1
MT2006	ms100746_scaffold_1215_c1_RLX-incomp_Pp_sup500-B-G14392-Map4	<50
MT2006	ms100747_scaffold_1215_c1_RLX-incomp_Pp_sup500-B-G14495-Map13_reversed	<50
MT2006	ms100748_scaffold_1215_c1_RLX-incomp_Pp_sup500-B-G14495-Map13_reversed	<50
MT2006	ms100749_scaffold_1215_c1_RLX-incomp_Pp_sup500-B-G14646-Map4_reversed	<50
MT2006	ms10075_scaffold_3792_c1_noCat-RIX-like_Pp_sup500-B-R1993-Map20	89.7
MT2006	ms100750_scaffold_1215_c1_RLX-incomp_Pp_sup500-B-G14649-Map20	64.6
MT2006	ms100751_scaffold_1215_c1_RLX-incomp_Pp_sup500-B-G14698-Map5	98.9
MT2006	ms100752_scaffold_1215_c1_RLX-incomp_Pp_sup500-B-G15162-Map14_reversed	86.7
MT2006	ms100753_scaffold_1215_c1_RLX-incomp_Pp_sup500-B-G15162-Map14_reversed	94.9
MT2006	ms100754_scaffold_1215_c1_RLX-incomp_Pp_sup500-B-G15259-Map5_reversed	95.3
MT2006	ms100755_scaffold_1215_c1_RLX-incomp_Pp_sup500-B-G15368-Map4_reversed	95.9
MT2006	ms100756_scaffold_1215_c1_RLX-incomp_Pp_sup500-B-G15529-Map3	<50
MT2006	ms100757_scaffold_1215_c1_RLX-incomp_Pp_sup500-B-G15690-Map3	79.5
MT2006	ms100758_scaffold_1215_c1_RLX-incomp_Pp_sup500-B-G15737-Map3_reversed	95.4
MT2006	ms100759_scaffold_1215_c1_RLX-incomp_Pp_sup500-B-G15784-Map3	<50
MT2006	ms10076_scaffold_3792_c1_noCat-RLX-like_Pp_sup500-B-R1229-Map17	84.3
MT2006	ms100760_scaffold_1215_c1_RLX-incomp_Pp_sup500-B-G15784-Map3	<50
MT2006	ms100761_scaffold_1215_c1_RLX-incomp_Pp_sup500-B-G15791-Map5_reversed	93.4
MT2006	ms100762_scaffold_1215_c1_RLX-incomp_Pp_sup500-B-G15791-Map5_reversed	91.1
MT2006	ms100763_scaffold_1215_c1_RLX-incomp_Pp_sup500-B-G15791-Map5_reversed	90.2
MT2006	ms100766_scaffold_1215_c1_RLX-incomp_Pp_sup500-B-G15861-Map6_reversed	94.7
MT2006	ms100767_scaffold_1215_c1_RLX-incomp_Pp_sup500-B-G15981-Map6_reversed	95.7
MT2006	ms100768_scaffold_1215_c1_RLX-incomp_Pp_sup500-B-G15981-Map6_reversed	<50
MT2006	ms10077_scaffold_3792_c1_noCat-RLX-like_Pp_sup500-B-R1268-Map20	<50
MT2006	ms100770_scaffold_1215_c1_RLX-incomp_Pp_sup500-B-G259-Map14	93.2
MT2006	ms100772_scaffold_1215_c1_RLX-incomp_Pp_sup500-B-G3495-Map3	99.2
MT2006	ms100773_scaffold_1215_c1_RLX-incomp_Pp_sup500-B-G3641-Map20_reversed	96.8
MT2006	ms100774_scaffold_1215_c1_RLX-incomp_Pp_sup500-B-G3967-Map3	<50
MT2006	ms100775_scaffold_1215_c1_RLX-incomp_Pp_sup500-B-P71.0-Map5_reversed	96.5
MT2006	ms100777_scaffold_1215_c1_RLX-incomp_Pp_sup500-B-P71.0-Map5_reversed	96.5
MT2006	ms100778_scaffold_1215_c1_RLX-incomp_Pp_sup500-B-R110-Map20_reversed	<50
MT2006	ms100779_scaffold_1215_c1_RLX-incomp_Pp_sup500-B-R110-Map20_reversed	<50
MT2006	ms10078_scaffold_3792_c1_RLX-comp_Pp_sup500-B-G726-Map16	85.4
MT2006	ms100780_scaffold_1215_c1_RLX-incomp_Pp_sup500-B-R1610-Map9	80.6
MT2006	ms100781_scaffold_1215_c1_RLX-incomp_Pp_sup500-B-R1610-Map9	77.8
MT2006	ms100782_scaffold_1215_c1_RLX-incomp_Pp_sup500-B-R1876-Map9_reversed	90.9
MT2006	ms100783_scaffold_1215_c1_RLX-incomp_Pp_sup500-B-R1883-Map20_reversed	90.7
MT2006	ms100784_scaffold_1215_c1_RLX-incomp_Pp_sup500-B-R238-Map20	93.5
MT2006	ms100785_scaffold_1215_c1_RLX-incomp_Pp_sup500-B-R238-Map20	93.6
MT2006	ms100786_scaffold_1215_c1_RLX-incomp_Pp_sup500-B-R3638-Map4_reversed	84.5
MT2006	ms100787_scaffold_1215_c1_RLX-incomp_Pp_sup500-B-R5543-Map4	<50
MT2006	ms100788_scaffold_1215_c1_RLX-incomp_Pp_sup500-B-R737-Map15	<50
MT2006	ms10079_scaffold_3792_c1_RLX-comp_Pp_sup500-B-G726-Map16	<50
MT2006	ms100791_scaffold_1215_c1_DTX-incomp_Pp_sup500-B-G6659-Map8_reversed	74.7
MT2006	ms100792_scaffold_1214_c1_DHX-comp_Pp_sup500-B-G15050-Map3_reversed	98.6
MT2006	ms100794_scaffold_1214_c1_DHX-comp_Pp_sup500-B-P465.5-Map5	<50
MT2006	ms100797_scaffold_1214_c1_DMX-incomp_Pp_sup500-B-G15913-Map3	99
MT2006	ms100798_scaffold_1214_c1_DMX-incomp_Pp_sup500-B-G15969-Map5	73.2
MT2006	ms100799_scaffold_1214_c1_DTX-incomp_Pp_sup500-B-G10086-Map6	88.2
MT2006	ms1008_scaffold_1228_c1_DTX-incomp_Pp_sup500-B-R5356-Map5	73.8
MT2006	ms10080_scaffold_3792_c1_DTX-incomp_Pp_sup500-B-R1060-Map8_reversed	87.5
MT2006	ms100800_scaffold_1214_c1_DTX-incomp_Pp_sup500-B-G13516-Map3	92.4
MT2006	ms100801_scaffold_1214_c1_DTX-incomp_Pp_sup500-B-G14391-Map13_reversed	95.9
MT2006	ms100802_scaffold_1214_c1_DTX-incomp_Pp_sup500-B-G2139-Map8	<50
MT2006	ms100803_scaffold_1214_c1_DTX-incomp_Pp_sup500-B-G4204-Map3	70
MT2006	ms100804_scaffold_1214_c1_DTX-incomp_Pp_sup500-B-G4481-Map20	79.1
MT2006	ms100806_scaffold_1214_c1_DTX-incomp_Pp_sup500-B-R1111-Map20	90.5
MT2006	ms100807_scaffold_1214_c1_DTX-incomp_Pp_sup500-B-R2402-Map8	72.8
MT2006	ms100808_scaffold_1214_c1_DTX-incomp_Pp_sup500-B-R47-Map13_reversed	96.2
MT2006	ms100809_scaffold_1214_c1_DTX-incomp_Pp_sup500-B-R756-Map6	73.2
MT2006	ms10081_scaffold_3792_c1_DTX-incomp_Pp_sup500-B-R176-Map20_reversed	87.8
MT2006	ms100810_scaffold_1214_c1_noCat-DTX-like_Pp_sup500-B-R202-Map20	<50
MT2006	ms100811_scaffold_1214_c1_noCat-RIX-like_Pp_sup500-B-G8504-Map14	88.4
MT2006	ms100812_scaffold_1214_c1_noCat-RIX-like_Pp_sup500-B-G8974-Map20	94.8
MT2006	ms100813_scaffold_1214_c1_noCat-RIX-like_Pp_sup500-B-R1993-Map20	70.9
MT2006	ms100814_scaffold_1214_c1_noCat-RIX-like_Pp_sup500-B-R2382-Map12	<50
MT2006	ms100815_scaffold_1214_c1_noCat-RLX-like_Pp_sup500-B-G10948-Map12	<50
MT2006	ms100816_scaffold_1214_c1_noCat-RLX-like_Pp_sup500-B-G6287-Map12	73.4
MT2006	ms100817_scaffold_1214_c1_noCat_Pp_sup500-B-G6277-Map13	79.2
MT2006	ms100818_scaffold_1214_c1_noCat_Pp_sup500-B-R1275-Map20	<50
MT2006	ms10082_scaffold_3792_c1_DTX-incomp_Pp_sup500-B-R2936-Map20	76.1
MT2006	ms100821_scaffold_1214_c1_RIX-incomp_Pp_sup500-B-G13950-Map8	72.3
MT2006	ms100822_scaffold_1214_c1_RIX-incomp_Pp_sup500-B-G7381-Map3	73.5
MT2006	ms100823_scaffold_1214_c1_RIX-incomp_Pp_sup500-B-P51.19-Map17	92.6
MT2006	ms100824_scaffold_1214_c1_RLX-comp_Pp_sup500-B-G15758-Map5	<50
MT2006	ms100825_scaffold_1214_c1_RLX-comp_Pp_sup500-B-G15758-Map5	94
MT2006	ms100826_scaffold_1214_c1_RLX-comp_Pp_sup500-B-G15758-Map5	<50
MT2006	ms100827_scaffold_1214_c1_RLX-comp_Pp_sup500-B-G15991-Map5_reversed	71.3
MT2006	ms100828_scaffold_1214_c1_RLX-comp_Pp_sup500-B-G4011-Map5	<50
MT2006	ms100829_scaffold_1214_c1_RLX-comp_Pp_sup500-B-G4203-Map3	61.8
MT2006	ms10083_scaffold_3792_c1_DTX-incomp_Pp_sup500-B-R2936-Map20	67.7
MT2006	ms100830_scaffold_1214_c1_RLX-comp_Pp_sup500-B-P663.0-Map4_reversed	94.3
MT2006	ms100831_scaffold_1214_c1_RLX-comp_Pp_sup500-B-P663.0-Map4_reversed	94.3
MT2006	ms100832_scaffold_1214_c1_RLX-incomp_Pp_sup500-B-G10763-Map15	78.9
MT2006	ms100833_scaffold_1214_c1_RLX-incomp_Pp_sup500-B-G14381-Map5_reversed	<50
MT2006	ms100834_scaffold_1214_c1_RLX-incomp_Pp_sup500-B-G14538-Map3	94.9
MT2006	ms100835_scaffold_1214_c1_RLX-incomp_Pp_sup500-B-G14696-Map4	74.5
MT2006	ms100836_scaffold_1214_c1_RLX-incomp_Pp_sup500-B-G15368-Map4_reversed	95.8
MT2006	ms100837_scaffold_1214_c1_RLX-incomp_Pp_sup500-B-G15542-Map3_reversed	84.9
MT2006	ms100838_scaffold_1214_c1_RLX-incomp_Pp_sup500-B-G15993-Map5_reversed	97.9
MT2006	ms100839_scaffold_1214_c1_RLX-incomp_Pp_sup500-B-G15993-Map5_reversed	97.9
MT2006	ms10084_scaffold_3792_c1_DTX-incomp_Pp_sup500-B-R2936-Map20	60.9
MT2006	ms100840_scaffold_1214_c1_RLX-incomp_Pp_sup500-B-G16030-Map3_reversed	<50
MT2006	ms100841_scaffold_1214_c1_RLX-incomp_Pp_sup500-B-G16032-Map3_reversed	<50
MT2006	ms100842_scaffold_1214_c1_RLX-incomp_Pp_sup500-B-G16032-Map3_reversed	87.6
MT2006	ms100843_scaffold_1214_c1_RLX-incomp_Pp_sup500-B-G1992-Map3	<50
MT2006	ms100844_scaffold_1214_c1_RLX-incomp_Pp_sup500-B-G1992-Map3	<50
MT2006	ms100845_scaffold_1214_c1_RLX-incomp_Pp_sup500-B-G3120-Map14_reversed	<50
MT2006	ms100846_scaffold_1214_c1_RLX-incomp_Pp_sup500-B-G3495-Map3	92.6
MT2006	ms100847_scaffold_1214_c1_RLX-incomp_Pp_sup500-B-G3495-Map3	<50
MT2006	ms100848_scaffold_1214_c1_RLX-incomp_Pp_sup500-B-G3495-Map3	97.8
MT2006	ms100849_scaffold_1214_c1_RLX-incomp_Pp_sup500-B-G3495-Map3	95.9
MT2006	ms10085_scaffold_3792_c1_DXX-MITE_Pp_sup500-B-R10415-Map3	95
MT2006	ms100850_scaffold_1214_c1_RLX-incomp_Pp_sup500-B-G3495-Map3	95.9
MT2006	ms100851_scaffold_1214_c1_RLX-incomp_Pp_sup500-B-G3495-Map3	95.9
MT2006	ms100852_scaffold_1214_c1_RLX-incomp_Pp_sup500-B-G3516-Map3_reversed	74.7
MT2006	ms100853_scaffold_1214_c1_RLX-incomp_Pp_sup500-B-G3870-Map3_reversed	96.9
MT2006	ms100854_scaffold_1214_c1_RLX-incomp_Pp_sup500-B-G3967-Map3	71.3
MT2006	ms100855_scaffold_1214_c1_RLX-incomp_Pp_sup500-B-P498.18-Map3_reversed	96.8
MT2006	ms100856_scaffold_1214_c1_RLX-incomp_Pp_sup500-B-P71.0-Map5_reversed	96.3
MT2006	ms100857_scaffold_1214_c1_RLX-incomp_Pp_sup500-B-P71.0-Map5_reversed	96.3
MT2006	ms100858_scaffold_1214_c1_RLX-incomp_Pp_sup500-B-P71.0-Map5_reversed	96.3
MT2006	ms100859_scaffold_1214_c1_RLX-incomp_Pp_sup500-B-R1061-Map18_reversed	90
MT2006	ms10086_scaffold_3792_c1_noCat-DTX-like_Pp_sup500-B-R1689-Map20	93.2
MT2006	ms100860_scaffold_1214_c1_RLX-incomp_Pp_sup500-B-R1061-Map18_reversed	85.8
MT2006	ms100861_scaffold_1214_c1_RLX-incomp_Pp_sup500-B-R1061-Map18_reversed	71.7
MT2006	ms100862_scaffold_1214_c1_RLX-incomp_Pp_sup500-B-R110-Map20_reversed	86.2
MT2006	ms100863_scaffold_1214_c1_RLX-incomp_Pp_sup500-B-R110-Map20_reversed	<50
MT2006	ms100864_scaffold_1214_c1_RLX-incomp_Pp_sup500-B-R1246-Map20	91.2
MT2006	ms100865_scaffold_1214_c1_RLX-incomp_Pp_sup500-B-R13034-Map7_reversed	73.6
MT2006	ms100866_scaffold_1214_c1_RLX-incomp_Pp_sup500-B-R4699-Map11	80
MT2006	ms100867_scaffold_1214_c1_RLX-incomp_Pp_sup500-B-R4699-Map11	73.4
MT2006	ms100868_scaffold_1214_c1_RLX-incomp_Pp_sup500-B-R4699-Map11	92.7
MT2006	ms100869_scaffold_1214_c1_RLX-incomp_Pp_sup500-B-R730-Map6	82.6
MT2006	ms10087_scaffold_3792_c1_RLX-incomp_Pp_sup500-B-R7036-Map3	98.1
MT2006	ms100870_scaffold_1214_c1_RSX-incomp_Pp_sup500-B-G16778-Map5	77.3
MT2006	ms100871_scaffold_1214_c1_RXX-LARD_Pp_sup500-B-G3618-Map3	84.9
MT2006	ms100872_scaffold_1214_c1_RXX-LARD_Pp_sup500-B-G7925-Map11	87.1
MT2006	ms100873_scaffold_1214_c1_RXX-TRIM_Pp_sup500-B-G2375-Map3	95.5
MT2006	ms100874_scaffold_1214_c1_RXX-TRIM_Pp_sup500-B-G5596-Map6	100
MT2006	ms100875_scaffold_1214_c1_RXX-TRIM_Pp_sup500-B-G5596-Map6	<50
MT2006	ms100879_scaffold_1214_c1_DHX-incomp_Pp_sup500-B-G16019-Map3	<50
MT2006	ms10088_scaffold_3792_c1_RLX-incomp_Pp_sup500-B-R7036-Map3	<50
MT2006	ms100880_scaffold_1214_c1_DTX-comp_Pp_sup500-B-R579-Map20	98.9
MT2006	ms100881_scaffold_1214_c1_DTX-incomp_Pp_sup500-B-G12002-Map8	85.8
MT2006	ms100882_scaffold_1214_c1_DTX-incomp_Pp_sup500-B-G9057-Map7	<50
MT2006	ms100883_scaffold_1214_c1_DTX-incomp_Pp_sup500-B-R1119-Map9	99.6
MT2006	ms100884_scaffold_1214_c1_DTX-incomp_Pp_sup500-B-R1836-Map20	59.1
MT2006	ms100885_scaffold_1214_c1_DTX-incomp_Pp_sup500-B-R1999-Map7	98.7
MT2006	ms100886_scaffold_1214_c1_DTX-incomp_Pp_sup500-B-R2946-Map20	70.9
MT2006	ms100888_scaffold_1214_c1_DTX-incomp_Pp_sup500-B-R7293-Map5_reversed	74.1
MT2006	ms100889_scaffold_1214_c1_RLX-incomp_Pp_sup500-B-R3114-Map6	77.4
MT2006	ms10089_scaffold_3792_c1_DTX-incomp_Pp_sup500-B-G11049-Map8	98
MT2006	ms100890_scaffold_1214_c1_RLX-incomp_Pp_sup500-B-R3114-Map6	76.8
MT2006	ms100891_scaffold_1214_c1_RXX-TRIM_Pp_sup500-B-G11004-Map12	98
MT2006	ms100892_scaffold_1214_c1_RXX-TRIM_Pp_sup500-B-G11004-Map12	74.6
MT2006	ms100896_scaffold_1214_c1_RXX-TRIM_Pp_sup500-B-P296.197-Map9	94.7
MT2006	ms100899_scaffold_1213_c1_DTX-comp_Pp_sup500-B-R8304-Map4_reversed	98.4
MT2006	ms1009_scaffold_1228_c1_DTX-incomp_Pp_sup500-B-R9188-Map3_reversed	77.8
MT2006	ms10090_scaffold_3792_c1_DTX-incomp_Pp_sup500-B-G7686-Map5	78
MT2006	ms100900_scaffold_1213_c1_DTX-incomp_Pp_sup500-B-G12160-Map4	<50
MT2006	ms100901_scaffold_1213_c1_DTX-incomp_Pp_sup500-B-G12688-Map3	97.2
MT2006	ms100902_scaffold_1213_c1_DTX-incomp_Pp_sup500-B-G12952-Map4_reversed	<50
MT2006	ms100904_scaffold_1213_c1_DTX-incomp_Pp_sup500-B-G13561-Map7_reversed	85.6
MT2006	ms100905_scaffold_1213_c1_DTX-incomp_Pp_sup500-B-G13561-Map7_reversed	96.7
MT2006	ms100906_scaffold_1213_c1_DTX-incomp_Pp_sup500-B-G1387-Map4_reversed	93
MT2006	ms100907_scaffold_1213_c1_DTX-incomp_Pp_sup500-B-G14051-Map20	98.5
MT2006	ms100908_scaffold_1213_c1_DTX-incomp_Pp_sup500-B-G14391-Map13_reversed	<50
MT2006	ms100909_scaffold_1213_c1_DTX-incomp_Pp_sup500-B-G14391-Map13_reversed	87.8
MT2006	ms10091_scaffold_3792_c1_DTX-incomp_Pp_sup500-B-R1822-Map19	78.2
MT2006	ms100910_scaffold_1213_c1_DTX-incomp_Pp_sup500-B-G14581-Map3	90.1
MT2006	ms100911_scaffold_1213_c1_DTX-incomp_Pp_sup500-B-G14581-Map3	<50
MT2006	ms100912_scaffold_1213_c1_DTX-incomp_Pp_sup500-B-G14884-Map3_reversed	97.2
MT2006	ms100913_scaffold_1213_c1_DTX-incomp_Pp_sup500-B-G15155-Map16	98.4
MT2006	ms100914_scaffold_1213_c1_DTX-incomp_Pp_sup500-B-G15320-Map3	82.6
MT2006	ms100915_scaffold_1213_c1_DTX-incomp_Pp_sup500-B-G15565-Map4	97.1
MT2006	ms100916_scaffold_1213_c1_DTX-incomp_Pp_sup500-B-G15577-Map3	91.7
MT2006	ms100917_scaffold_1213_c1_DTX-incomp_Pp_sup500-B-G15666-Map3_reversed	<50
MT2006	ms100918_scaffold_1213_c1_DTX-incomp_Pp_sup500-B-G15666-Map3_reversed	94.6
MT2006	ms100919_scaffold_1213_c1_DTX-incomp_Pp_sup500-B-G160-Map3	87.1
MT2006	ms10092_scaffold_3792_c1_noCat-DTX-like_Pp_sup500-B-R5474-Map11	96.7
MT2006	ms100920_scaffold_1213_c1_DTX-incomp_Pp_sup500-B-G1705-Map4	82.8
MT2006	ms100921_scaffold_1213_c1_DTX-incomp_Pp_sup500-B-G1705-Map4	<50
MT2006	ms100922_scaffold_1213_c1_DTX-incomp_Pp_sup500-B-G1889-Map7_reversed	84
MT2006	ms100923_scaffold_1213_c1_DTX-incomp_Pp_sup500-B-G415-Map20_reversed	88.5
MT2006	ms100924_scaffold_1213_c1_DTX-incomp_Pp_sup500-B-G415-Map20_reversed	95.2
MT2006	ms100925_scaffold_1213_c1_DTX-incomp_Pp_sup500-B-G415-Map20_reversed	83.1
MT2006	ms100926_scaffold_1213_c1_DTX-incomp_Pp_sup500-B-G415-Map20_reversed	<50
MT2006	ms100928_scaffold_1213_c1_DTX-incomp_Pp_sup500-B-G415-Map20_reversed	91.8
MT2006	ms100929_scaffold_1213_c1_DTX-incomp_Pp_sup500-B-G415-Map20_reversed	95.3
MT2006	ms10093_scaffold_3792_c1_noCat_Pp_sup500-B-R3955-Map12	91.9
MT2006	ms100930_scaffold_1213_c1_DTX-incomp_Pp_sup500-B-G5310-Map20	92.7
MT2006	ms100931_scaffold_1213_c1_DTX-incomp_Pp_sup500-B-G872-Map20_reversed	90.2
MT2006	ms100932_scaffold_1213_c1_DTX-incomp_Pp_sup500-B-G9025-Map4	<50
MT2006	ms100933_scaffold_1213_c1_DTX-incomp_Pp_sup500-B-R1060-Map8_reversed	<50
MT2006	ms100936_scaffold_1213_c1_DTX-incomp_Pp_sup500-B-R2746-Map9_reversed	94.9
MT2006	ms100937_scaffold_1213_c1_DTX-incomp_Pp_sup500-B-R5356-Map5	91.2
MT2006	ms100938_scaffold_1213_c1_DXX-MITE_Pp_sup500-B-G2049-Map8	95.7
MT2006	ms100939_scaffold_1213_c1_DXX-MITE_Pp_sup500-B-G2049-Map8	94
MT2006	ms10094_scaffold_3792_c1_RLX-incomp_Pp_sup500-B-P64.272-Map7	91.9
MT2006	ms100940_scaffold_1213_c1_DXX-MITE_Pp_sup500-B-G2049-Map8	89.2
MT2006	ms100941_scaffold_1213_c1_DXX-MITE_Pp_sup500-B-G2049-Map8	<50
MT2006	ms100942_scaffold_1213_c1_DXX-MITE_Pp_sup500-B-G2049-Map8	<50
MT2006	ms100944_scaffold_1213_c1_noCat-DTX-like_Pp_sup500-B-G3392-Map20	97.4
MT2006	ms100945_scaffold_1213_c1_noCat-DTX-like_Pp_sup500-B-G6002-Map20	90.7
MT2006	ms100946_scaffold_1213_c1_noCat-DTX-like_Pp_sup500-B-G9989-Map16	96.6
MT2006	ms100947_scaffold_1213_c1_noCat-DTX-like_Pp_sup500-B-R1689-Map20	80.5
MT2006	ms100948_scaffold_1213_c1_noCat-RIX-like_Pp_sup500-B-R2246-Map20	92.9
MT2006	ms10095_scaffold_3792_c1_DXX-MITE_Pp_sup500-B-P33.283-Map17	72.2
MT2006	ms100950_scaffold_1213_c1_noCat-RIX-like_Pp_sup500-B-R2994-Map20	73.3
MT2006	ms100951_scaffold_1213_c1_noCat-RLX-like_Pp_sup500-B-G4298-Map20	76.2
MT2006	ms100952_scaffold_1213_c1_noCat-RLX-like_Pp_sup500-B-G6287-Map12	<50
MT2006	ms100953_scaffold_1213_c1_noCat-RLX-like_Pp_sup500-B-G8211-Map20	88.6
MT2006	ms100954_scaffold_1213_c1_noCat-RLX-like_Pp_sup500-B-G8211-Map20	<50
MT2006	ms100955_scaffold_1213_c1_noCat-RLX-like_Pp_sup500-B-G963-Map20	96.9
MT2006	ms100956_scaffold_1213_c1_noCat-RLX-like_Pp_sup500-B-P60.46-Map11	97
MT2006	ms100957_scaffold_1213_c1_RIX-incomp_Pp_sup500-B-G8344-Map4	<50
MT2006	ms100958_scaffold_1213_c1_RLX-comp_Pp_sup500-B-G13889-Map11_reversed	84.6
MT2006	ms100959_scaffold_1213_c1_RLX-comp_Pp_sup500-B-G15582-Map3	<50
MT2006	ms10096_scaffold_3793_c1_DHX-comp_Pp_sup500-B-G980-Map20	85.2
MT2006	ms100960_scaffold_1213_c1_RLX-comp_Pp_sup500-B-G15818-Map17_reversed	83.1
MT2006	ms100961_scaffold_1213_c1_RLX-comp_Pp_sup500-B-G4011-Map5	<50
MT2006	ms100962_scaffold_1213_c1_RLX-comp_Pp_sup500-B-P578.0-Map3	<50
MT2006	ms100964_scaffold_1213_c1_RLX-comp_Pp_sup500-B-R2557-Map4	71.6
MT2006	ms100965_scaffold_1213_c1_RLX-incomp_Pp_sup500-B-G10834-Map4	85
MT2006	ms100966_scaffold_1213_c1_RLX-incomp_Pp_sup500-B-G10834-Map4	86.2
MT2006	ms100968_scaffold_1213_c1_RLX-incomp_Pp_sup500-B-G12719-Map3	97.3
MT2006	ms100969_scaffold_1213_c1_RLX-incomp_Pp_sup500-B-G12719-Map3	93.4
MT2006	ms10097_scaffold_3793_c1_DTX-incomp_Pp_sup500-B-G14297-Map5	79.3
MT2006	ms100970_scaffold_1213_c1_RLX-incomp_Pp_sup500-B-G12948-Map4	<50
MT2006	ms100971_scaffold_1213_c1_RLX-incomp_Pp_sup500-B-G13042-Map6	77
MT2006	ms100972_scaffold_1213_c1_RLX-incomp_Pp_sup500-B-G13568-Map3_reversed	94.3
MT2006	ms100973_scaffold_1213_c1_RLX-incomp_Pp_sup500-B-G13932-Map3_reversed	95
MT2006	ms100974_scaffold_1213_c1_RLX-incomp_Pp_sup500-B-G14644-Map7	97.5
MT2006	ms100975_scaffold_1213_c1_RLX-incomp_Pp_sup500-B-G14859-Map4_reversed	<50
MT2006	ms100976_scaffold_1213_c1_RLX-incomp_Pp_sup500-B-G14905-Map20	87.5
MT2006	ms100977_scaffold_1213_c1_RLX-incomp_Pp_sup500-B-G14905-Map20	80
MT2006	ms100978_scaffold_1213_c1_RLX-incomp_Pp_sup500-B-G14907-Map3	<50
MT2006	ms100979_scaffold_1213_c1_RLX-incomp_Pp_sup500-B-G15223-Map5_reversed	80.1
MT2006	ms10098_scaffold_3793_c1_DTX-incomp_Pp_sup500-B-G14297-Map5	75.1
MT2006	ms100980_scaffold_1213_c1_RLX-incomp_Pp_sup500-B-G15629-Map4_reversed	91.2
MT2006	ms100981_scaffold_1213_c1_RLX-incomp_Pp_sup500-B-G15791-Map5_reversed	91.7
MT2006	ms100983_scaffold_1213_c1_RLX-incomp_Pp_sup500-B-G15993-Map5_reversed	<50
MT2006	ms100984_scaffold_1213_c1_RLX-incomp_Pp_sup500-B-G2371-Map3_reversed	<50
MT2006	ms100985_scaffold_1213_c1_RLX-incomp_Pp_sup500-B-G259-Map14	93.2
MT2006	ms100986_scaffold_1213_c1_RLX-incomp_Pp_sup500-B-G2883-Map3_reversed	80
MT2006	ms100987_scaffold_1213_c1_RLX-incomp_Pp_sup500-B-G3495-Map3	95
MT2006	ms100989_scaffold_1213_c1_RLX-incomp_Pp_sup500-B-G3495-Map3	84.4
MT2006	ms10099_scaffold_3793_c1_DTX-incomp_Pp_sup500-B-G2641-Map3	97.4
MT2006	ms100990_scaffold_1213_c1_RLX-incomp_Pp_sup500-B-G3807-Map8_reversed	<50
MT2006	ms100991_scaffold_1213_c1_RLX-incomp_Pp_sup500-B-R35-Map15_reversed	90.4
MT2006	ms100992_scaffold_1213_c1_RLX-incomp_Pp_sup500-B-R586-Map10_reversed	76.7
MT2006	ms100993_scaffold_1213_c1_RLX-incomp_Pp_sup500-B-R591-Map3_reversed	96
MT2006	ms100994_scaffold_1213_c1_RLX-incomp_Pp_sup500-B-R591-Map3_reversed	94.6
MT2006	ms100995_scaffold_1213_c1_RLX-incomp_Pp_sup500-B-R591-Map3_reversed	91.3
MT2006	ms100996_scaffold_1213_c1_RLX-incomp_Pp_sup500-B-R6395-Map5	73
MT2006	ms100998_scaffold_1213_c1_RLX-incomp_Pp_sup500-B-R824-Map20	93.8
MT2006	ms100999_scaffold_1213_c1_RLX-incomp_Pp_sup500-B-R8421-Map3	97.5
MT2006	ms101_scaffold_1266_c1_DTX-incomp_Pp_sup500-B-G11964-Map3	<50
MT2006	ms1010_scaffold_1228_c1_DXX-MITE_Pp_sup500-B-G2049-Map8	88.9
MT2006	ms10100_scaffold_3793_c1_DTX-incomp_Pp_sup500-B-G2641-Map3	83.8
MT2006	ms101000_scaffold_1213_c1_RSX-incomp_Pp_sup500-B-G16778-Map5	73.6
MT2006	ms101001_scaffold_1213_c1_RXX-LARD_Pp_sup500-B-G4182-Map3	98.6
MT2006	ms101003_scaffold_1213_c1_DTX-incomp_Pp_sup500-B-G581-Map3	97.5
MT2006	ms101004_scaffold_1213_c1_DTX-incomp_Pp_sup500-B-R12025-Map4	85.3
MT2006	ms101005_scaffold_1213_c1_DXX-MITE_Pp_sup500-B-P33.283-Map17	89.6
MT2006	ms101006_scaffold_1213_c1_noCat-DTX-like_Pp_sup500-B-G9992-Map20	88.8
MT2006	ms101007_scaffold_1213_c1_RLX-incomp_Pp_sup500-B-G11014-Map11	89.3
MT2006	ms101008_scaffold_1213_c1_RLX-incomp_Pp_sup500-B-G8447-Map10_reversed	76.7
MT2006	ms101009_scaffold_1212_c1_DHX-comp_Pp_sup500-B-R923-Map20_reversed	<50
MT2006	ms10101_scaffold_3793_c1_DTX-incomp_Pp_sup500-B-G8880-Map16	73.4
MT2006	ms101012_scaffold_1212_c1_DMX-incomp_Pp_sup500-B-G14903-Map3	89.5
MT2006	ms101013_scaffold_1212_c1_DMX-incomp_Pp_sup500-B-G15969-Map5	77.5
MT2006	ms101014_scaffold_1212_c1_DTX-comp_Pp_sup500-B-G2424-Map20	96.6
MT2006	ms101015_scaffold_1212_c1_DTX-comp_Pp_sup500-B-G932-Map20	<50
MT2006	ms101016_scaffold_1212_c1_DTX-comp_Pp_sup500-B-G932-Map20	93.6
MT2006	ms101017_scaffold_1212_c1_DTX-incomp_Pp_sup500-B-G11986-Map3	90.3
MT2006	ms101018_scaffold_1212_c1_DTX-incomp_Pp_sup500-B-G11986-Map3	78.3
MT2006	ms101019_scaffold_1212_c1_DTX-incomp_Pp_sup500-B-G1370-Map20	93.2
MT2006	ms10102_scaffold_3793_c1_noCat-RLX-like_Pp_sup500-B-R414-Map16	69.9
MT2006	ms101020_scaffold_1212_c1_DTX-incomp_Pp_sup500-B-G1370-Map20	84
MT2006	ms101021_scaffold_1212_c1_DTX-incomp_Pp_sup500-B-G1387-Map4_reversed	<50
MT2006	ms101023_scaffold_1212_c1_DTX-incomp_Pp_sup500-B-G14884-Map3_reversed	85.3
MT2006	ms101024_scaffold_1212_c1_DTX-incomp_Pp_sup500-B-G15334-Map3	97.9
MT2006	ms10103_scaffold_3793_c1_noCat-RXX-TRIM-like_Pp_sup500-B-R1063-Map16	91.2
MT2006	ms101030_scaffold_1212_c1_DTX-incomp_Pp_sup500-B-G15956-Map6_reversed	93.9
MT2006	ms101031_scaffold_1212_c1_DTX-incomp_Pp_sup500-B-G1991-Map4	94.3
MT2006	ms101032_scaffold_1212_c1_DTX-incomp_Pp_sup500-B-G3910-Map20_reversed	98.3
MT2006	ms101033_scaffold_1212_c1_DTX-incomp_Pp_sup500-B-G3910-Map20_reversed	<50
MT2006	ms101035_scaffold_1212_c1_DTX-incomp_Pp_sup500-B-G4010-Map11	85.7
MT2006	ms101036_scaffold_1212_c1_DTX-incomp_Pp_sup500-B-G670-Map10	<50
MT2006	ms101037_scaffold_1212_c1_DTX-incomp_Pp_sup500-B-G7287-Map4	86
MT2006	ms101038_scaffold_1212_c1_DTX-incomp_Pp_sup500-B-G8918-Map20	79.5
MT2006	ms101039_scaffold_1212_c1_DTX-incomp_Pp_sup500-B-G9025-Map4	93.5
MT2006	ms10104_scaffold_3793_c1_noCat-RXX-TRIM-like_Pp_sup500-B-R1063-Map16	76.5
MT2006	ms101041_scaffold_1212_c1_DTX-incomp_Pp_sup500-B-P280.24-Map15_reversed	87.5
MT2006	ms101042_scaffold_1212_c1_DTX-incomp_Pp_sup500-B-R4367-Map10	99
MT2006	ms101043_scaffold_1212_c1_DTX-incomp_Pp_sup500-B-R5176-Map6	74.3
MT2006	ms101044_scaffold_1212_c1_DTX-incomp_Pp_sup500-B-R5356-Map5	71.9
MT2006	ms101045_scaffold_1212_c1_DTX-incomp_Pp_sup500-B-R6306-Map4	83
MT2006	ms101046_scaffold_1212_c1_DTX-incomp_Pp_sup500-B-R6739-Map5	97.1
MT2006	ms101047_scaffold_1212_c1_DTX-incomp_Pp_sup500-B-R731-Map20	94.2
MT2006	ms101048_scaffold_1212_c1_DTX-incomp_Pp_sup500-B-R854-Map20	75.6
MT2006	ms10105_scaffold_3793_c1_noCat_Pp_sup500-B-R510-Map20	<50
MT2006	ms101050_scaffold_1212_c1_noCat-DMX-like_Pp_sup500-B-G4148-Map20	81
MT2006	ms101051_scaffold_1212_c1_noCat-DTX-like_Pp_sup500-B-G10535-Map13	93.5
MT2006	ms101052_scaffold_1212_c1_noCat-DTX-like_Pp_sup500-B-P134.0-Map11	<50
MT2006	ms101054_scaffold_1212_c1_noCat-DTX-like_Pp_sup500-B-R202-Map20	<50
MT2006	ms101055_scaffold_1212_c1_noCat-RIX-like_Pp_sup500-B-R2246-Map20	91.7
MT2006	ms101056_scaffold_1212_c1_noCat-RLX-like_Pp_sup500-B-G15-Map20	80.5
MT2006	ms101057_scaffold_1212_c1_noCat-RLX-like_Pp_sup500-B-G721-Map20	89.1
MT2006	ms101058_scaffold_1212_c1_noCat-RLX-like_Pp_sup500-B-G7955-Map17	73.2
MT2006	ms101059_scaffold_1212_c1_noCat-RLX-like_Pp_sup500-B-G8211-Map20	74.8
MT2006	ms10106_scaffold_3793_c1_RLX-comp_Pp_sup500-B-G3676-Map3	72.1
MT2006	ms101060_scaffold_1212_c1_noCat-RLX-like_Pp_sup500-B-P60.46-Map11	96.9
MT2006	ms101061_scaffold_1212_c1_noCat-RLX-like_Pp_sup500-B-R576-Map18	88.5
MT2006	ms101062_scaffold_1212_c1_noCat-RSX-like_Pp_sup500-B-R3378-Map11	74.8
MT2006	ms101065_scaffold_1212_c1_noCat-RXX-LARD-like_Pp_sup500-B-R1643-Map20	83.6
MT2006	ms101066_scaffold_1212_c1_noCat-RXX-LARD-like_Pp_sup500-B-R3977-Map16	70.2
MT2006	ms101068_scaffold_1212_c1_noCat-RXX-TRIM-like_Pp_sup500-B-R768-Map15	79
MT2006	ms101069_scaffold_1212_c1_noCat-RXX-TRIM-like_Pp_sup500-B-R768-Map15	70.6
MT2006	ms10107_scaffold_3793_c1_RLX-comp_Pp_sup500-B-R91-Map20	99.1
MT2006	ms101071_scaffold_1212_c1_noCat_Pp_sup500-B-G23602-Map12	95.9
MT2006	ms101072_scaffold_1212_c1_RIX-incomp_Pp_sup500-B-G11515-Map3	75
MT2006	ms101073_scaffold_1212_c1_RIX-incomp_Pp_sup500-B-G8170-Map11	93.3
MT2006	ms101074_scaffold_1212_c1_RIX-incomp_Pp_sup500-B-R1317-Map5	64.8
MT2006	ms101075_scaffold_1212_c1_RIX-incomp_Pp_sup500-B-R1317-Map5	68.3
MT2006	ms101076_scaffold_1212_c1_RIX-incomp_Pp_sup500-B-R8731-Map3	78.5
MT2006	ms101077_scaffold_1212_c1_RLX-comp_Pp_sup500-B-G15311-Map4_reversed	95.9
MT2006	ms101078_scaffold_1212_c1_RLX-comp_Pp_sup500-B-G15758-Map5	94.2
MT2006	ms101079_scaffold_1212_c1_RLX-comp_Pp_sup500-B-G15758-Map5	79.9
MT2006	ms10108_scaffold_3793_c1_RLX-incomp_Pp_sup500-B-G1088-Map8	86.3
MT2006	ms101080_scaffold_1212_c1_RLX-comp_Pp_sup500-B-G15758-Map5	90.8
MT2006	ms101081_scaffold_1212_c1_RLX-comp_Pp_sup500-B-G15758-Map5	<50
MT2006	ms101082_scaffold_1212_c1_RLX-comp_Pp_sup500-B-G15758-Map5	<50
MT2006	ms101083_scaffold_1212_c1_RLX-comp_Pp_sup500-B-G15758-Map5	<50
MT2006	ms101084_scaffold_1212_c1_RLX-comp_Pp_sup500-B-G2010-Map5_reversed	<50
MT2006	ms101085_scaffold_1212_c1_RLX-comp_Pp_sup500-B-G2890-Map11_reversed	68
MT2006	ms101086_scaffold_1212_c1_RLX-comp_Pp_sup500-B-G3186-Map3_reversed	<50
MT2006	ms101087_scaffold_1212_c1_RLX-comp_Pp_sup500-B-G3186-Map3_reversed	65.8
MT2006	ms101088_scaffold_1212_c1_RLX-comp_Pp_sup500-B-G3186-Map3_reversed	<50
MT2006	ms101089_scaffold_1212_c1_RLX-comp_Pp_sup500-B-G3522-Map20_reversed	97.1
MT2006	ms10109_scaffold_3793_c1_RLX-incomp_Pp_sup500-B-G15049-Map10	95.6
MT2006	ms101090_scaffold_1212_c1_RLX-comp_Pp_sup500-B-G3522-Map20_reversed	97.2
MT2006	ms101091_scaffold_1212_c1_RLX-comp_Pp_sup500-B-G3522-Map20_reversed	97.2
MT2006	ms101092_scaffold_1212_c1_RLX-comp_Pp_sup500-B-G3676-Map3	<50
MT2006	ms101093_scaffold_1212_c1_RLX-comp_Pp_sup500-B-G3676-Map3	67.2
MT2006	ms101094_scaffold_1212_c1_RLX-comp_Pp_sup500-B-G3676-Map3	<50
MT2006	ms101095_scaffold_1212_c1_RLX-comp_Pp_sup500-B-R271-Map13	77
MT2006	ms101096_scaffold_1212_c1_RLX-incomp_Pp_sup500-B-G1214-Map4	77.1
MT2006	ms101097_scaffold_1212_c1_RLX-incomp_Pp_sup500-B-G13263-Map7	71.2
MT2006	ms101098_scaffold_1212_c1_RLX-incomp_Pp_sup500-B-G13505-Map8	82.2
MT2006	ms101099_scaffold_1212_c1_RLX-incomp_Pp_sup500-B-G13505-Map8	<50
MT2006	ms1011_scaffold_1228_c1_DXX-MITE_Pp_sup500-B-G2049-Map8	92.7
MT2006	ms10110_scaffold_3793_c1_RLX-incomp_Pp_sup500-B-G15071-Map3	<50
MT2006	ms101100_scaffold_1212_c1_RLX-incomp_Pp_sup500-B-G13918-Map5_reversed	86.7
MT2006	ms101101_scaffold_1212_c1_RLX-incomp_Pp_sup500-B-G14472-Map9_reversed	84.1
MT2006	ms101102_scaffold_1212_c1_RLX-incomp_Pp_sup500-B-G14687-Map6	81.8
MT2006	ms101103_scaffold_1212_c1_RLX-incomp_Pp_sup500-B-G14698-Map5	83.4
MT2006	ms101104_scaffold_1212_c1_RLX-incomp_Pp_sup500-B-G14698-Map5	<50
MT2006	ms101105_scaffold_1212_c1_RLX-incomp_Pp_sup500-B-G14811-Map16	96.7
MT2006	ms101106_scaffold_1212_c1_RLX-incomp_Pp_sup500-B-G15112-Map3	82.4
MT2006	ms101107_scaffold_1212_c1_RLX-incomp_Pp_sup500-B-G15112-Map3	92
MT2006	ms101108_scaffold_1212_c1_RLX-incomp_Pp_sup500-B-G15368-Map4_reversed	93.4
MT2006	ms101109_scaffold_1212_c1_RLX-incomp_Pp_sup500-B-G15375-Map11	80.5
MT2006	ms10111_scaffold_3793_c1_RLX-incomp_Pp_sup500-B-G15179-Map9_reversed	79.9
MT2006	ms101110_scaffold_1212_c1_RLX-incomp_Pp_sup500-B-G15523-Map5_reversed	69.3
MT2006	ms101111_scaffold_1212_c1_RLX-incomp_Pp_sup500-B-G15791-Map5_reversed	92.3
MT2006	ms101112_scaffold_1212_c1_RLX-incomp_Pp_sup500-B-G15791-Map5_reversed	73.4
MT2006	ms101113_scaffold_1212_c1_RLX-incomp_Pp_sup500-B-G15809-Map3_reversed	76
MT2006	ms101114_scaffold_1212_c1_RLX-incomp_Pp_sup500-B-G15809-Map3_reversed	76
MT2006	ms101115_scaffold_1212_c1_RLX-incomp_Pp_sup500-B-G15833-Map4	73.9
MT2006	ms101116_scaffold_1212_c1_RLX-incomp_Pp_sup500-B-G15861-Map6_reversed	92.4
MT2006	ms101117_scaffold_1212_c1_RLX-incomp_Pp_sup500-B-G15861-Map6_reversed	92.4
MT2006	ms101119_scaffold_1212_c1_RLX-incomp_Pp_sup500-B-G3120-Map14_reversed	78.6
MT2006	ms10112_scaffold_3793_c1_RLX-incomp_Pp_sup500-B-G15451-Map4	72.4
MT2006	ms101121_scaffold_1212_c1_RLX-incomp_Pp_sup500-B-G3516-Map3_reversed	94.1
MT2006	ms101122_scaffold_1212_c1_RLX-incomp_Pp_sup500-B-G3516-Map3_reversed	87.1
MT2006	ms101123_scaffold_1212_c1_RLX-incomp_Pp_sup500-B-G3742-Map7_reversed	74.1
MT2006	ms101124_scaffold_1212_c1_RLX-incomp_Pp_sup500-B-G3807-Map8_reversed	97.3
MT2006	ms101125_scaffold_1212_c1_RLX-incomp_Pp_sup500-B-G3967-Map3	99.1
MT2006	ms101126_scaffold_1212_c1_RLX-incomp_Pp_sup500-B-G7346-Map9	92.3
MT2006	ms101127_scaffold_1212_c1_RLX-incomp_Pp_sup500-B-R1061-Map18_reversed	82.8
MT2006	ms101128_scaffold_1212_c1_RLX-incomp_Pp_sup500-B-R1061-Map18_reversed	80.2
MT2006	ms10113_scaffold_3793_c1_RLX-incomp_Pp_sup500-B-G15737-Map3_reversed	94.3
MT2006	ms101131_scaffold_1212_c1_RLX-incomp_Pp_sup500-B-R508-Map12	71.8
MT2006	ms101132_scaffold_1212_c1_RLX-incomp_Pp_sup500-B-R7036-Map3	98.8
MT2006	ms101133_scaffold_1212_c1_RLX-incomp_Pp_sup500-B-R7090-Map13	85.6
MT2006	ms101134_scaffold_1212_c1_RLX-incomp_Pp_sup500-B-R7090-Map13	84.6
MT2006	ms101135_scaffold_1212_c1_RLX-incomp_Pp_sup500-B-R7090-Map13	<50
MT2006	ms101136_scaffold_1212_c1_RLX-incomp_Pp_sup500-B-R7090-Map13	84.7
MT2006	ms101137_scaffold_1212_c1_RLX-incomp_Pp_sup500-B-R824-Map20	92.8
MT2006	ms101138_scaffold_1212_c1_RLX-incomp_Pp_sup500-B-R8421-Map3	97.7
MT2006	ms101139_scaffold_1212_c1_RLX-incomp_Pp_sup500-B-R8421-Map3	78.4
MT2006	ms10114_scaffold_3793_c1_RLX-incomp_Pp_sup500-B-G16032-Map3_reversed	<50
MT2006	ms101140_scaffold_1212_c1_RLX-incomp_Pp_sup500-B-R8421-Map3	64.3
MT2006	ms101141_scaffold_1212_c1_RXX-LARD_Pp_sup500-B-G11465-Map4	91.5
MT2006	ms101142_scaffold_1212_c1_RXX-LARD_Pp_sup500-B-G11465-Map4	84.7
MT2006	ms101143_scaffold_1212_c1_RXX-LARD_Pp_sup500-B-G3618-Map3	87
MT2006	ms101144_scaffold_1212_c1_RXX-LARD_Pp_sup500-B-G3618-Map3	91.8
MT2006	ms101145_scaffold_1212_c1_RXX-LARD_Pp_sup500-B-R3335-Map12	<50
MT2006	ms101148_scaffold_1212_c1_RXX-TRIM_Pp_sup500-B-G2375-Map3	62.3
MT2006	ms101149_scaffold_1212_c1_RXX-TRIM_Pp_sup500-B-G6126-Map8	88
MT2006	ms101150_scaffold_1212_c1_RXX_Pp_sup500-B-R9987-Map3	71.3
MT2006	ms101151_scaffold_1212_c1_DTX-incomp_Pp_sup500-B-G15135-Map5	88.8
MT2006	ms101152_scaffold_1212_c1_DTX-incomp_Pp_sup500-B-R225-Map20	95.2
MT2006	ms101153_scaffold_1212_c1_DTX-incomp_Pp_sup500-B-R1414-Map11	81.3
MT2006	ms101154_scaffold_1212_c1_DTX-incomp_Pp_sup500-B-G7649-Map20	96.6
MT2006	ms101155_scaffold_1212_c1_RIX-comp_Pp_sup500-B-R268-Map12	95.2
MT2006	ms101156_scaffold_1212_c1_RIX-comp_Pp_sup500-B-R268-Map12	95.8
MT2006	ms101157_scaffold_1212_c1_RIX-comp_Pp_sup500-B-R268-Map12	95.4
MT2006	ms101158_scaffold_1212_c1_RIX-incomp_Pp_sup500-B-R377-Map3	89.5
MT2006	ms101159_scaffold_1212_c1_RIX-incomp_Pp_sup500-B-R377-Map3	87.5
MT2006	ms10116_scaffold_3793_c1_RLX-incomp_Pp_sup500-B-R8681-Map3_reversed	81.9
MT2006	ms101160_scaffold_1212_c1_RLX-incomp_Pp_sup500-B-G3066-Map20_reversed	95.8
MT2006	ms101161_scaffold_1212_c1_RXX-TRIM_Pp_sup500-B-G19368-Map3	97.2
MT2006	ms101162_scaffold_1212_c1_RXX-TRIM_Pp_sup500-B-G19368-Map3	97.2
MT2006	ms101163_scaffold_7459_c1_DMX-incomp_Pp_sup500-B-R1362-Map9	<50
MT2006	ms101164_scaffold_7459_c1_DTX-incomp_Pp_sup500-B-G15666-Map3_reversed	72.3
MT2006	ms101165_scaffold_7459_c1_DTX-incomp_Pp_sup500-B-G15946-Map3	99.5
MT2006	ms101166_scaffold_7459_c1_DTX-incomp_Pp_sup500-B-R1140-Map20	77.1
MT2006	ms101167_scaffold_7459_c1_DXX-MITE_Pp_sup500-B-R962-Map5	90.9
MT2006	ms101169_scaffold_7459_c1_noCat-DTX-like_Pp_sup500-B-G1009-Map20	87.5
MT2006	ms10117_scaffold_3793_c1_RLX-incomp_Pp_sup500-B-R8681-Map3_reversed	77.7
MT2006	ms101170_scaffold_7459_c1_noCat-DTX-like_Pp_sup500-B-G22217-Map12	81.6
MT2006	ms101171_scaffold_7459_c1_noCat-DTX-like_Pp_sup500-B-R3020-Map18	89.9
MT2006	ms101172_scaffold_7459_c1_noCat-RIX-like_Pp_sup500-B-R2292-Map13	77.9
MT2006	ms101173_scaffold_7459_c1_noCat-RLX-like_Pp_sup500-B-G8046-Map13	85.7
MT2006	ms101174_scaffold_7459_c1_noCat_Pp_sup500-B-R510-Map20	91.7
MT2006	ms101175_scaffold_7459_c1_RLX-incomp_Pp_sup500-B-G12588-Map3	<50
MT2006	ms101176_scaffold_7459_c1_RLX-incomp_Pp_sup500-B-G14687-Map6	82.4
MT2006	ms101177_scaffold_7459_c1_RLX-incomp_Pp_sup500-B-G15542-Map3_reversed	<50
MT2006	ms101178_scaffold_7459_c1_RLX-incomp_Pp_sup500-B-R1061-Map18_reversed	89.4
MT2006	ms101179_scaffold_7459_c1_noCat-RXX-TRIM-like_Pp_sup500-B-P90.256-Map20	93.4
MT2006	ms10118_scaffold_3793_c1_DMX-incomp_Pp_sup500-B-R668-Map20	99
MT2006	ms101180_scaffold_7459_c1_DTX-incomp_Pp_sup500-B-R580-Map8_reversed	80
MT2006	ms101181_scaffold_7459_c1_DTX-incomp_Pp_sup500-B-R581-Map3_reversed	81.1
MT2006	ms101182_scaffold_1177_c1_DTX-incomp_Pp_sup500-B-G12952-Map4_reversed	<50
MT2006	ms101183_scaffold_1177_c1_DTX-incomp_Pp_sup500-B-G14938-Map20	94.7
MT2006	ms101184_scaffold_1177_c1_DTX-incomp_Pp_sup500-B-G15835-Map20	99.1
MT2006	ms101185_scaffold_1177_c1_DTX-incomp_Pp_sup500-B-G3833-Map3	95.8
MT2006	ms101186_scaffold_1177_c1_DTX-incomp_Pp_sup500-B-G3833-Map3	95.8
MT2006	ms101187_scaffold_1177_c1_noCat-DMX-like_Pp_sup500-B-R626-Map14	81.5
MT2006	ms101189_scaffold_1177_c1_noCat-RLX-like_Pp_sup500-B-G6503-Map20	89.8
MT2006	ms10119_scaffold_3793_c1_DTX-comp_Pp_sup500-B-R2539-Map12_reversed	63
MT2006	ms101190_scaffold_1177_c1_noCat-RLX-like_Pp_sup500-B-P65.0-Map20	94.1
MT2006	ms101191_scaffold_1177_c1_noCat-RLX-like_Pp_sup500-B-R576-Map18	93.9
MT2006	ms101192_scaffold_1177_c1_RLX-incomp_Pp_sup500-B-R1246-Map20	93.2
MT2006	ms101193_scaffold_1176_c1_DTX-incomp_Pp_sup500-B-G15858-Map3_reversed	98.8
MT2006	ms101194_scaffold_1176_c1_DTX-incomp_Pp_sup500-B-G160-Map3	88.6
MT2006	ms101195_scaffold_1176_c1_DTX-incomp_Pp_sup500-B-G160-Map3	78.5
MT2006	ms101196_scaffold_1176_c1_DTX-incomp_Pp_sup500-B-R9-Map20	92.7
MT2006	ms101197_scaffold_1176_c1_noCat-RIX-like_Pp_sup500-B-R1993-Map20	87
MT2006	ms101198_scaffold_1176_c1_noCat-RIX-like_Pp_sup500-B-R2994-Map20	74.8
MT2006	ms101199_scaffold_1176_c1_noCat-RLX-like_Pp_sup500-B-R1599-Map11	76.6
MT2006	ms1012_scaffold_1228_c1_DXX-MITE_Pp_sup500-B-G7984-Map3	80.7
MT2006	ms10120_scaffold_3793_c1_DTX-incomp_Pp_sup500-B-G12952-Map4_reversed	82.3
MT2006	ms101201_scaffold_1176_c1_RIX-incomp_Pp_sup500-B-G12186-Map6	70.1
MT2006	ms101202_scaffold_1176_c1_RLX-comp_Pp_sup500-B-G15939-Map3	<50
MT2006	ms101204_scaffold_1176_c1_RLX-incomp_Pp_sup500-B-G2853-Map20_reversed	96.4
MT2006	ms101205_scaffold_1176_c1_RLX-incomp_Pp_sup500-B-G3312-Map3	93.5
MT2006	ms101206_scaffold_1176_c1_RLX-incomp_Pp_sup500-B-R2446-Map3	87.4
MT2006	ms101208_scaffold_1176_c1_DTX-incomp_Pp_sup500-B-R4158-Map4	77.4
MT2006	ms101209_scaffold_1176_c1_DTX-incomp_Pp_sup500-B-R4158-Map4	83.5
MT2006	ms10121_scaffold_3793_c1_DTX-incomp_Pp_sup500-B-G12952-Map4_reversed	92.7
MT2006	ms101210_scaffold_1176_c1_DTX-incomp_Pp_sup500-B-R4375-Map15	84.8
MT2006	ms101211_scaffold_1175_c1_DTX-incomp_Pp_sup500-B-G1888-Map3	68.7
MT2006	ms101212_scaffold_1175_c1_noCat_Pp_sup500-B-R1275-Map20	80.2
MT2006	ms101213_scaffold_1175_c1_RLX-comp_Pp_sup500-B-G15311-Map4_reversed	91.3
MT2006	ms101214_scaffold_1175_c1_RLX-comp_Pp_sup500-B-P578.0-Map3	96
MT2006	ms101215_scaffold_1175_c1_RLX-incomp_Pp_sup500-B-G15112-Map3	95.4
MT2006	ms101216_scaffold_1175_c1_RLX-incomp_Pp_sup500-B-G3967-Map3	86.4
MT2006	ms101218_scaffold_1174_c1_DTX-incomp_Pp_sup500-B-G4481-Map20	85
MT2006	ms101219_scaffold_1174_c1_noCat-DTX-like_Pp_sup500-B-G15209-Map18	86.9
MT2006	ms10122_scaffold_3793_c1_DTX-incomp_Pp_sup500-B-G14861-Map3	<50
MT2006	ms101220_scaffold_1174_c1_noCat-RIX-like_Pp_sup500-B-R2382-Map12	81.4
MT2006	ms101221_scaffold_1174_c1_noCat-RLX-like_Pp_sup500-B-G10948-Map12	81
MT2006	ms101222_scaffold_1174_c1_RLX-comp_Pp_sup500-B-G15971-Map3	99.6
MT2006	ms101224_scaffold_1174_c1_RLX-comp_Pp_sup500-B-G2287-Map3	<50
MT2006	ms101225_scaffold_1174_c1_RLX-incomp_Pp_sup500-B-G13621-Map3_reversed	87.5
MT2006	ms101226_scaffold_1174_c1_RLX-incomp_Pp_sup500-B-G15090-Map6_reversed	97.4
MT2006	ms101227_scaffold_1174_c1_RLX-incomp_Pp_sup500-B-R1061-Map18_reversed	<50
MT2006	ms101228_scaffold_1174_c1_RLX-incomp_Pp_sup500-B-R1246-Map20	77.2
MT2006	ms101229_scaffold_7458_c1_DMX-incomp_Pp_sup500-B-G15801-Map3	<50
MT2006	ms10123_scaffold_3793_c1_DTX-incomp_Pp_sup500-B-G14861-Map3	70.2
MT2006	ms101230_scaffold_7458_c1_DTX-incomp_Pp_sup500-B-G10277-Map3	94.5
MT2006	ms101231_scaffold_7458_c1_noCat-DMX-like_Pp_sup500-B-G4148-Map20	97.2
MT2006	ms101232_scaffold_7458_c1_noCat-DMX-like_Pp_sup500-B-G4148-Map20	94
MT2006	ms101233_scaffold_7458_c1_noCat-DMX-like_Pp_sup500-B-G4148-Map20	94.4
MT2006	ms101234_scaffold_7458_c1_noCat-RLX-like_Pp_sup500-B-P241.0-Map20	<50
MT2006	ms101235_scaffold_7458_c1_noCat-RLX-like_Pp_sup500-B-R1268-Map20	85.7
MT2006	ms101236_scaffold_7458_c1_RLX-incomp_Pp_sup500-B-G11974-Map3	97.6
MT2006	ms101237_scaffold_7458_c1_RLX-incomp_Pp_sup500-B-G13792-Map3	95.7
MT2006	ms101238_scaffold_7458_c1_RLX-incomp_Pp_sup500-B-G14669-Map3	75
MT2006	ms101239_scaffold_7458_c1_RLX-incomp_Pp_sup500-B-G15090-Map6_reversed	96
MT2006	ms10124_scaffold_3793_c1_DTX-incomp_Pp_sup500-B-G14861-Map3	<50
MT2006	ms101240_scaffold_1173_c1_DMX-incomp_Pp_sup500-B-R5573-Map3	99.6
MT2006	ms101241_scaffold_1173_c1_DTX-comp_Pp_sup500-B-R3399-Map8	85.5
MT2006	ms101242_scaffold_1173_c1_DTX-incomp_Pp_sup500-B-G10776-Map3	87.7
MT2006	ms101243_scaffold_1173_c1_DTX-incomp_Pp_sup500-B-G12332-Map3	<50
MT2006	ms101244_scaffold_1173_c1_DTX-incomp_Pp_sup500-B-G425-Map14	95.5
MT2006	ms101245_scaffold_1173_c1_DTX-incomp_Pp_sup500-B-R355-Map20_reversed	83.1
MT2006	ms101246_scaffold_1173_c1_noCat-RIX-like_Pp_sup500-B-P109.19-Map11	94
MT2006	ms101247_scaffold_1173_c1_noCat-RLX-like_Pp_sup500-B-G1137-Map20	96.9
MT2006	ms101248_scaffold_1173_c1_noCat-RLX-like_Pp_sup500-B-G4298-Map20	88.1
MT2006	ms101249_scaffold_1173_c1_noCat-RLX-like_Pp_sup500-B-G4298-Map20	82.1
MT2006	ms10125_scaffold_3793_c1_DTX-incomp_Pp_sup500-B-G15577-Map3	<50
MT2006	ms101250_scaffold_1173_c1_noCat_Pp_sup500-B-R2059-Map17	93.9
MT2006	ms101251_scaffold_1173_c1_RLX-comp_Pp_sup500-B-G13889-Map11_reversed	<50
MT2006	ms101252_scaffold_1173_c1_RLX-incomp_Pp_sup500-B-R586-Map10_reversed	71.8
MT2006	ms101253_scaffold_1173_c1_RLX-incomp_Pp_sup500-B-R8207-Map3	76.3
MT2006	ms101254_scaffold_1173_c1_DTX-incomp_Pp_sup500-B-R130-Map16	<50
MT2006	ms101255_scaffold_1173_c1_DMX-incomp_Pp_sup500-B-R668-Map20	95
MT2006	ms101256_scaffold_1173_c1_RIX-comp_Pp_sup500-B-R5701-Map5_reversed	90.3
MT2006	ms101257_scaffold_1173_c1_RIX-incomp_Pp_sup500-B-R5657-Map3	<50
MT2006	ms101259_scaffold_1173_c1_DTX-incomp_Pp_sup500-B-R1269-Map20	95.9
MT2006	ms101260_scaffold_7457_c1_DTX-incomp_Pp_sup500-B-G3670-Map20	80.2
MT2006	ms101261_scaffold_7457_c1_DTX-incomp_Pp_sup500-B-R2191-Map20	94.6
MT2006	ms101263_scaffold_7457_c1_DTX-incomp_Pp_sup500-B-R2947-Map10	79.5
MT2006	ms101264_scaffold_7457_c1_DTX-incomp_Pp_sup500-B-R2947-Map10	73.5
MT2006	ms101265_scaffold_7457_c1_DXX-MITE_Pp_sup500-B-G613-Map3	86.9
MT2006	ms101266_scaffold_7457_c1_noCat-RLX-like_Pp_sup500-B-G16356-Map20	91.3
MT2006	ms101267_scaffold_7457_c1_noCat-RLX-like_Pp_sup500-B-R358-Map20	93.5
MT2006	ms101268_scaffold_7457_c1_noCat_Pp_sup500-B-R510-Map20	78.9
MT2006	ms101269_scaffold_7457_c1_RLX-comp_Pp_sup500-B-G15758-Map5	<50
MT2006	ms10127_scaffold_3793_c1_DTX-incomp_Pp_sup500-B-G2628-Map6_reversed	85.6
MT2006	ms101270_scaffold_7457_c1_RLX-comp_Pp_sup500-B-G15758-Map5	82.1
MT2006	ms101271_scaffold_7457_c1_RLX-comp_Pp_sup500-B-R1399-Map17	75.4
MT2006	ms101272_scaffold_7457_c1_RLX-incomp_Pp_sup500-B-G1437-Map3_reversed	84.1
MT2006	ms101274_scaffold_7457_c1_RLX-incomp_Pp_sup500-B-G1437-Map3_reversed	74.4
MT2006	ms101275_scaffold_7457_c1_RLX-incomp_Pp_sup500-B-G15614-Map3	81.4
MT2006	ms101276_scaffold_7457_c1_RLX-incomp_Pp_sup500-B-R3079-Map3_reversed	71.3
MT2006	ms101277_scaffold_7457_c1_RLX-incomp_Pp_sup500-B-R3355-Map6	84.8
MT2006	ms101278_scaffold_7457_c1_RLX-incomp_Pp_sup500-B-R7219-Map5_reversed	<50
MT2006	ms101279_scaffold_7457_c1_RLX-incomp_Pp_sup500-B-R8421-Map3	96.1
MT2006	ms101280_scaffold_7457_c1_DTX-incomp_Pp_sup500-B-R3679-Map15_reversed	97.4
MT2006	ms101281_scaffold_7457_c1_DTX-incomp_Pp_sup500-B-G19329-Map3	64.8
MT2006	ms101282_scaffold_7457_c1_DTX-incomp_Pp_sup500-B-G21823-Map3	89
MT2006	ms101283_scaffold_7457_c1_DTX-incomp_Pp_sup500-B-G8345-Map7_reversed	<50
MT2006	ms101284_scaffold_7457_c1_DTX-incomp_Pp_sup500-B-R581-Map3_reversed	73.1
MT2006	ms101285_scaffold_711_c1_DHX-comp_Pp_sup500-B-R2895-Map8_reversed	92.3
MT2006	ms101286_scaffold_711_c1_DMX-incomp_Pp_sup500-B-G15913-Map3	<50
MT2006	ms101287_scaffold_711_c1_DMX-incomp_Pp_sup500-B-R3518-Map12	<50
MT2006	ms101288_scaffold_711_c1_DMX-incomp_Pp_sup500-B-R3518-Map12	<50
MT2006	ms10129_scaffold_3793_c1_DTX-incomp_Pp_sup500-B-G415-Map20_reversed	<50
MT2006	ms101290_scaffold_711_c1_DTX-comp_Pp_sup500-B-G13405-Map3	72.6
MT2006	ms101291_scaffold_711_c1_DTX-comp_Pp_sup500-B-G15124-Map4	95.2
MT2006	ms101292_scaffold_711_c1_DTX-comp_Pp_sup500-B-G15124-Map4	90.1
MT2006	ms101293_scaffold_711_c1_DTX-comp_Pp_sup500-B-G15124-Map4	90.2
MT2006	ms101294_scaffold_711_c1_DTX-comp_Pp_sup500-B-G3178-Map17	<50
MT2006	ms101295_scaffold_711_c1_DTX-comp_Pp_sup500-B-R1228-Map10	95.6
MT2006	ms101296_scaffold_711_c1_DTX-comp_Pp_sup500-B-R370-Map20_reversed	96.7
MT2006	ms101297_scaffold_711_c1_DTX-comp_Pp_sup500-B-R370-Map20_reversed	<50
MT2006	ms101298_scaffold_711_c1_DTX-incomp_Pp_sup500-B-G10277-Map3	<50
MT2006	ms101299_scaffold_711_c1_DTX-incomp_Pp_sup500-B-G1059-Map4	<50
MT2006	ms1013_scaffold_1228_c1_noCat-DMX-like_Pp_sup500-B-G4148-Map20	82.8
MT2006	ms10130_scaffold_3793_c1_DTX-incomp_Pp_sup500-B-G4643-Map20	86.1
MT2006	ms101300_scaffold_711_c1_DTX-incomp_Pp_sup500-B-G1059-Map4	89.3
MT2006	ms101301_scaffold_711_c1_DTX-incomp_Pp_sup500-B-G11378-Map4	<50
MT2006	ms101302_scaffold_711_c1_DTX-incomp_Pp_sup500-B-G11378-Map4	99
MT2006	ms101304_scaffold_711_c1_DTX-incomp_Pp_sup500-B-G11986-Map3	94
MT2006	ms101305_scaffold_711_c1_DTX-incomp_Pp_sup500-B-G11986-Map3	89.3
MT2006	ms101306_scaffold_711_c1_DTX-incomp_Pp_sup500-B-G11986-Map3	83.9
MT2006	ms101307_scaffold_711_c1_DTX-incomp_Pp_sup500-B-G13401-Map3	<50
MT2006	ms101308_scaffold_711_c1_DTX-incomp_Pp_sup500-B-G13425-Map3_reversed	75.2
MT2006	ms101309_scaffold_711_c1_DTX-incomp_Pp_sup500-B-G13589-Map4_reversed	95.5
MT2006	ms10131_scaffold_3793_c1_DTX-incomp_Pp_sup500-B-G5754-Map7	<50
MT2006	ms101310_scaffold_711_c1_DTX-incomp_Pp_sup500-B-G13589-Map4_reversed	<50
MT2006	ms101312_scaffold_711_c1_DTX-incomp_Pp_sup500-B-G14054-Map3_reversed	74.5
MT2006	ms101313_scaffold_711_c1_DTX-incomp_Pp_sup500-B-G14054-Map3_reversed	<50
MT2006	ms101314_scaffold_711_c1_DTX-incomp_Pp_sup500-B-G14054-Map3_reversed	74.7
MT2006	ms101315_scaffold_711_c1_DTX-incomp_Pp_sup500-B-G14297-Map5	75.7
MT2006	ms101317_scaffold_711_c1_DTX-incomp_Pp_sup500-B-G14815-Map3	69.8
MT2006	ms101318_scaffold_711_c1_DTX-incomp_Pp_sup500-B-G15135-Map5	95.8
MT2006	ms101319_scaffold_711_c1_DTX-incomp_Pp_sup500-B-G15242-Map4	86.7
MT2006	ms10132_scaffold_3793_c1_DTX-incomp_Pp_sup500-B-G5768-Map18	78.8
MT2006	ms101320_scaffold_711_c1_DTX-incomp_Pp_sup500-B-G15243-Map3_reversed	90
MT2006	ms101321_scaffold_711_c1_DTX-incomp_Pp_sup500-B-G15277-Map8	78.7
MT2006	ms101322_scaffold_711_c1_DTX-incomp_Pp_sup500-B-G15306-Map9	71.2
MT2006	ms101324_scaffold_711_c1_DTX-incomp_Pp_sup500-B-G1705-Map4	98.5
MT2006	ms101325_scaffold_711_c1_DTX-incomp_Pp_sup500-B-G2552-Map3_reversed	<50
MT2006	ms101326_scaffold_711_c1_DTX-incomp_Pp_sup500-B-G2552-Map3_reversed	<50
MT2006	ms101327_scaffold_711_c1_DTX-incomp_Pp_sup500-B-G2552-Map3_reversed	90.7
MT2006	ms101328_scaffold_711_c1_DTX-incomp_Pp_sup500-B-G2552-Map3_reversed	76
MT2006	ms101329_scaffold_711_c1_DTX-incomp_Pp_sup500-B-G2552-Map3_reversed	<50
MT2006	ms101330_scaffold_711_c1_DTX-incomp_Pp_sup500-B-G2552-Map3_reversed	81.9
MT2006	ms101331_scaffold_711_c1_DTX-incomp_Pp_sup500-B-G3128-Map20	62.8
MT2006	ms101332_scaffold_711_c1_DTX-incomp_Pp_sup500-B-G3310-Map4_reversed	75
MT2006	ms101334_scaffold_711_c1_DTX-incomp_Pp_sup500-B-G415-Map20_reversed	<50
MT2006	ms101335_scaffold_711_c1_DTX-incomp_Pp_sup500-B-G415-Map20_reversed	<50
MT2006	ms101336_scaffold_711_c1_DTX-incomp_Pp_sup500-B-G4548-Map4	93.6
MT2006	ms101337_scaffold_711_c1_DTX-incomp_Pp_sup500-B-G5397-Map20	76.7
MT2006	ms101338_scaffold_711_c1_DTX-incomp_Pp_sup500-B-G548-Map3_reversed	79.4
MT2006	ms101339_scaffold_711_c1_DTX-incomp_Pp_sup500-B-G548-Map3_reversed	<50
MT2006	ms101340_scaffold_711_c1_DTX-incomp_Pp_sup500-B-G5754-Map7	91.4
MT2006	ms101341_scaffold_711_c1_DTX-incomp_Pp_sup500-B-G8924-Map3	100
MT2006	ms101342_scaffold_711_c1_DTX-incomp_Pp_sup500-B-P504.26-Map3	86.4
MT2006	ms101343_scaffold_711_c1_DTX-incomp_Pp_sup500-B-R1284-Map15	71.1
MT2006	ms101344_scaffold_711_c1_DTX-incomp_Pp_sup500-B-R1306-Map20	60
MT2006	ms101345_scaffold_711_c1_DTX-incomp_Pp_sup500-B-R1638-Map8	94
MT2006	ms101346_scaffold_711_c1_DTX-incomp_Pp_sup500-B-R171-Map5	84.9
MT2006	ms101348_scaffold_711_c1_DTX-incomp_Pp_sup500-B-R2270-Map9	66.1
MT2006	ms101349_scaffold_711_c1_DTX-incomp_Pp_sup500-B-R273-Map20	90.4
MT2006	ms10135_scaffold_3793_c1_DTX-incomp_Pp_sup500-B-R1284-Map15	75.2
MT2006	ms101350_scaffold_711_c1_DTX-incomp_Pp_sup500-B-R276-Map20	82
MT2006	ms101351_scaffold_711_c1_DTX-incomp_Pp_sup500-B-R2901-Map10_reversed	100
MT2006	ms101352_scaffold_711_c1_DTX-incomp_Pp_sup500-B-R4361-Map9	75.2
MT2006	ms101353_scaffold_711_c1_DTX-incomp_Pp_sup500-B-R4515-Map4	81
MT2006	ms101354_scaffold_711_c1_DTX-incomp_Pp_sup500-B-R4613-Map10	77.7
MT2006	ms101355_scaffold_711_c1_DTX-incomp_Pp_sup500-B-R7728-Map3	75
MT2006	ms101356_scaffold_711_c1_DTX-incomp_Pp_sup500-B-R7728-Map3	75.7
MT2006	ms101357_scaffold_711_c1_DTX-incomp_Pp_sup500-B-R7728-Map3	78.6
MT2006	ms101358_scaffold_711_c1_DTX-incomp_Pp_sup500-B-R990-Map11	78.8
MT2006	ms101359_scaffold_711_c1_DXX-MITE_Pp_sup500-B-G1962-Map7	93.1
MT2006	ms10136_scaffold_3793_c1_DTX-incomp_Pp_sup500-B-R3152-Map16	<50
MT2006	ms101360_scaffold_711_c1_DXX-MITE_Pp_sup500-B-G4634-Map5	<50
MT2006	ms101361_scaffold_711_c1_noCat-DTX-like_Pp_sup500-B-G11436-Map20	<50
MT2006	ms101362_scaffold_711_c1_noCat-DTX-like_Pp_sup500-B-G11442-Map20	80.9
MT2006	ms101363_scaffold_711_c1_noCat-DTX-like_Pp_sup500-B-G9989-Map16	94.5
MT2006	ms101365_scaffold_711_c1_noCat-DTX-like_Pp_sup500-B-R202-Map20	<50
MT2006	ms101367_scaffold_711_c1_noCat-RIX-like_Pp_sup500-B-P109.19-Map11	90.8
MT2006	ms101368_scaffold_711_c1_noCat-RIX-like_Pp_sup500-B-P109.19-Map11	88.4
MT2006	ms101369_scaffold_711_c1_noCat-RIX-like_Pp_sup500-B-R125-Map20	93.1
MT2006	ms10137_scaffold_3793_c1_DTX-incomp_Pp_sup500-B-R5356-Map5	<50
MT2006	ms101370_scaffold_711_c1_noCat-RIX-like_Pp_sup500-B-R164-Map20	71
MT2006	ms101371_scaffold_711_c1_noCat-RIX-like_Pp_sup500-B-R164-Map20	73.1
MT2006	ms101372_scaffold_711_c1_noCat-RIX-like_Pp_sup500-B-R2382-Map12	65.6
MT2006	ms101373_scaffold_711_c1_noCat-RIX-like_Pp_sup500-B-R2994-Map20	88.8
MT2006	ms101374_scaffold_711_c1_noCat-RLX-like_Pp_sup500-B-G13823-Map11	<50
MT2006	ms101375_scaffold_711_c1_noCat-RLX-like_Pp_sup500-B-G15-Map20	74.8
MT2006	ms101377_scaffold_711_c1_noCat-RLX-like_Pp_sup500-B-G5658-Map20	<50
MT2006	ms101378_scaffold_711_c1_noCat-RLX-like_Pp_sup500-B-G5911-Map20	<50
MT2006	ms101379_scaffold_711_c1_noCat-RLX-like_Pp_sup500-B-G8211-Map20	73.6
MT2006	ms101380_scaffold_711_c1_noCat-RLX-like_Pp_sup500-B-G9176-Map20	77.6
MT2006	ms101381_scaffold_711_c1_noCat-RLX-like_Pp_sup500-B-G9176-Map20	77.2
MT2006	ms101382_scaffold_711_c1_noCat-RLX-like_Pp_sup500-B-P179.235-Map20	94.1
MT2006	ms101383_scaffold_711_c1_noCat-RLX-like_Pp_sup500-B-P60.46-Map11	97.9
MT2006	ms101384_scaffold_711_c1_noCat-RLX-like_Pp_sup500-B-R3506-Map20	<50
MT2006	ms101385_scaffold_711_c1_noCat-RLX-like_Pp_sup500-B-R358-Map20	93.1
MT2006	ms101386_scaffold_711_c1_noCat-RLX-like_Pp_sup500-B-R414-Map16	95.9
MT2006	ms101387_scaffold_711_c1_RIX-incomp_Pp_sup500-B-G12186-Map6	<50
MT2006	ms101388_scaffold_711_c1_RIX-incomp_Pp_sup500-B-G21329-Map14	79.3
MT2006	ms10139_scaffold_3793_c1_DTX-incomp_Pp_sup500-B-R756-Map6	66.1
MT2006	ms101390_scaffold_711_c1_RIX-incomp_Pp_sup500-B-P51.19-Map17	94.3
MT2006	ms101391_scaffold_711_c1_RIX-incomp_Pp_sup500-B-R2194-Map4	95.7
MT2006	ms101392_scaffold_711_c1_RIX-incomp_Pp_sup500-B-R5304-Map5	72.8
MT2006	ms101393_scaffold_711_c1_RIX-incomp_Pp_sup500-B-R5304-Map5	<50
MT2006	ms101394_scaffold_711_c1_RLX-comp_Pp_sup500-B-G15206-Map8	<50
MT2006	ms101395_scaffold_711_c1_RLX-comp_Pp_sup500-B-G15612-Map4_reversed	94.7
MT2006	ms101396_scaffold_711_c1_RLX-comp_Pp_sup500-B-G15612-Map4_reversed	91
MT2006	ms101397_scaffold_711_c1_RLX-comp_Pp_sup500-B-G15758-Map5	83
MT2006	ms101398_scaffold_711_c1_RLX-comp_Pp_sup500-B-G15758-Map5	89.9
MT2006	ms101399_scaffold_711_c1_RLX-incomp_Pp_sup500-B-G11353-Map10	83.1
MT2006	ms1014_scaffold_1228_c1_noCat-DTX-like_Pp_sup500-B-G5975-Map20	90
MT2006	ms10140_scaffold_3793_c1_noCat-DTX-like_Pp_sup500-B-G10628-Map20	79.4
MT2006	ms101400_scaffold_711_c1_RLX-incomp_Pp_sup500-B-G11353-Map10	64.9
MT2006	ms101401_scaffold_711_c1_RLX-incomp_Pp_sup500-B-G12063-Map3	76.9
MT2006	ms101402_scaffold_711_c1_RLX-incomp_Pp_sup500-B-G12115-Map7	89.7
MT2006	ms101403_scaffold_711_c1_RLX-incomp_Pp_sup500-B-G12867-Map4_reversed	91.9
MT2006	ms101404_scaffold_711_c1_RLX-incomp_Pp_sup500-B-G14159-Map8	79.8
MT2006	ms101405_scaffold_711_c1_RLX-incomp_Pp_sup500-B-G14392-Map4	<50
MT2006	ms101406_scaffold_711_c1_RLX-incomp_Pp_sup500-B-G14698-Map5	82
MT2006	ms101407_scaffold_711_c1_RLX-incomp_Pp_sup500-B-G14717-Map3	78.7
MT2006	ms101409_scaffold_711_c1_RLX-incomp_Pp_sup500-B-G14811-Map16	97.3
MT2006	ms10141_scaffold_3793_c1_noCat-DTX-like_Pp_sup500-B-G11436-Map20	86.5
MT2006	ms101410_scaffold_711_c1_RLX-incomp_Pp_sup500-B-G15055-Map3	<50
MT2006	ms101411_scaffold_711_c1_RLX-incomp_Pp_sup500-B-G15368-Map4_reversed	<50
MT2006	ms101412_scaffold_711_c1_RLX-incomp_Pp_sup500-B-G15500-Map3	93.7
MT2006	ms101413_scaffold_711_c1_RLX-incomp_Pp_sup500-B-G15784-Map3	87.9
MT2006	ms101415_scaffold_711_c1_RLX-incomp_Pp_sup500-B-G15784-Map3	<50
MT2006	ms101416_scaffold_711_c1_RLX-incomp_Pp_sup500-B-G15784-Map3	<50
MT2006	ms101417_scaffold_711_c1_RLX-incomp_Pp_sup500-B-G15784-Map3	96.6
MT2006	ms101418_scaffold_711_c1_RLX-incomp_Pp_sup500-B-G15833-Map4	79.1
MT2006	ms101419_scaffold_711_c1_RLX-incomp_Pp_sup500-B-G15928-Map5	94.7
MT2006	ms10142_scaffold_3793_c1_noCat-DTX-like_Pp_sup500-B-P203.0-Map14	84.1
MT2006	ms101420_scaffold_711_c1_RLX-incomp_Pp_sup500-B-G15981-Map6_reversed	66.4
MT2006	ms101421_scaffold_711_c1_RLX-incomp_Pp_sup500-B-G15983-Map3	76.3
MT2006	ms101422_scaffold_711_c1_RLX-incomp_Pp_sup500-B-G15983-Map3	75.6
MT2006	ms101425_scaffold_711_c1_RLX-incomp_Pp_sup500-B-G16030-Map3_reversed	86.5
MT2006	ms101426_scaffold_711_c1_RLX-incomp_Pp_sup500-B-G259-Map14	86.3
MT2006	ms10143_scaffold_3793_c1_noCat-RIX-like_Pp_sup500-B-R2292-Map13	94.6
MT2006	ms101430_scaffold_711_c1_RLX-incomp_Pp_sup500-B-P498.18-Map3_reversed	91.3
MT2006	ms101431_scaffold_711_c1_RLX-incomp_Pp_sup500-B-P498.18-Map3_reversed	82.7
MT2006	ms101432_scaffold_711_c1_RLX-incomp_Pp_sup500-B-R1061-Map18_reversed	93
MT2006	ms101433_scaffold_711_c1_RLX-incomp_Pp_sup500-B-R1246-Map20	93.3
MT2006	ms101434_scaffold_711_c1_RLX-incomp_Pp_sup500-B-R4699-Map11	<50
MT2006	ms101436_scaffold_711_c1_RLX-incomp_Pp_sup500-B-R4722-Map4	85.7
MT2006	ms101437_scaffold_711_c1_RLX-incomp_Pp_sup500-B-R7036-Map3	96.5
MT2006	ms101438_scaffold_711_c1_RLX-incomp_Pp_sup500-B-R7036-Map3	<50
MT2006	ms10144_scaffold_3793_c1_noCat-RLX-like_Pp_sup500-B-G11696-Map20	88.9
MT2006	ms101440_scaffold_711_c1_RLX-incomp_Pp_sup500-B-R8887-Map3	86
MT2006	ms101441_scaffold_711_c1_RXX-LARD_Pp_sup500-B-G15167-Map3	83.2
MT2006	ms101442_scaffold_711_c1_RXX-LARD_Pp_sup500-B-G15167-Map3	95.4
MT2006	ms101443_scaffold_711_c1_RXX-LARD_Pp_sup500-B-G15167-Map3	66.7
MT2006	ms101444_scaffold_711_c1_RXX-LARD_Pp_sup500-B-G15821-Map3	71.8
MT2006	ms101445_scaffold_711_c1_DTX-incomp_Pp_sup500-B-R2385-Map10	87.2
MT2006	ms101446_scaffold_711_c1_DTX-incomp_Pp_sup500-B-R448-Map15	70.2
MT2006	ms101447_scaffold_711_c1_DTX-incomp_Pp_sup500-B-G9588-Map10_reversed	74.7
MT2006	ms101448_scaffold_710_c1_DTX-comp_Pp_sup500-B-G4033-Map15	<50
MT2006	ms101449_scaffold_710_c1_DTX-comp_Pp_sup500-B-G4033-Map15	73.2
MT2006	ms10145_scaffold_3793_c1_noCat-RLX-like_Pp_sup500-B-G4494-Map20	<50
MT2006	ms101452_scaffold_710_c1_DTX-incomp_Pp_sup500-B-G10988-Map3	82.2
MT2006	ms101453_scaffold_710_c1_DTX-incomp_Pp_sup500-B-G10988-Map3	68.2
MT2006	ms101454_scaffold_710_c1_DTX-incomp_Pp_sup500-B-G11243-Map3	93.8
MT2006	ms101455_scaffold_710_c1_DTX-incomp_Pp_sup500-B-G12080-Map3	87
MT2006	ms101456_scaffold_710_c1_DTX-incomp_Pp_sup500-B-G13357-Map20	<50
MT2006	ms101458_scaffold_710_c1_DTX-incomp_Pp_sup500-B-G14809-Map17	99
MT2006	ms101459_scaffold_710_c1_DTX-incomp_Pp_sup500-B-G14938-Map20	93.7
MT2006	ms10146_scaffold_3793_c1_noCat-RLX-like_Pp_sup500-B-G5927-Map12	68.5
MT2006	ms101460_scaffold_710_c1_DTX-incomp_Pp_sup500-B-G14938-Map20	98.1
MT2006	ms101461_scaffold_710_c1_DTX-incomp_Pp_sup500-B-G15135-Map5	92.2
MT2006	ms101462_scaffold_710_c1_DTX-incomp_Pp_sup500-B-G15135-Map5	95.1
MT2006	ms101463_scaffold_710_c1_DTX-incomp_Pp_sup500-B-G15835-Map20	<50
MT2006	ms101464_scaffold_710_c1_DTX-incomp_Pp_sup500-B-G15835-Map20	93.6
MT2006	ms101465_scaffold_710_c1_DTX-incomp_Pp_sup500-B-G1620-Map3_reversed	91.8
MT2006	ms101466_scaffold_710_c1_DTX-incomp_Pp_sup500-B-G1620-Map3_reversed	89.1
MT2006	ms101467_scaffold_710_c1_DTX-incomp_Pp_sup500-B-G1620-Map3_reversed	86.1
MT2006	ms101468_scaffold_710_c1_DTX-incomp_Pp_sup500-B-G1828-Map5_reversed	60.9
MT2006	ms101469_scaffold_710_c1_DTX-incomp_Pp_sup500-B-G1991-Map4	90.8
MT2006	ms10147_scaffold_3793_c1_RIX-incomp_Pp_sup500-B-G22712-Map3	76.2
MT2006	ms101470_scaffold_710_c1_DTX-incomp_Pp_sup500-B-G2635-Map20	86.3
MT2006	ms101471_scaffold_710_c1_DTX-incomp_Pp_sup500-B-G2635-Map20	91.5
MT2006	ms101472_scaffold_710_c1_DTX-incomp_Pp_sup500-B-G3128-Map20	73.8
MT2006	ms101473_scaffold_710_c1_DTX-incomp_Pp_sup500-B-G316-Map20	77.6
MT2006	ms101474_scaffold_710_c1_DTX-incomp_Pp_sup500-B-G3517-Map20	<50
MT2006	ms101476_scaffold_710_c1_DTX-incomp_Pp_sup500-B-G3936-Map20	98.8
MT2006	ms101478_scaffold_710_c1_DTX-incomp_Pp_sup500-B-G5397-Map20	92.3
MT2006	ms101479_scaffold_710_c1_DTX-incomp_Pp_sup500-B-G5397-Map20	94.5
MT2006	ms10148_scaffold_3793_c1_RIX-incomp_Pp_sup500-B-R5428-Map9	73.1
MT2006	ms101480_scaffold_710_c1_DTX-incomp_Pp_sup500-B-G5397-Map20	86
MT2006	ms101481_scaffold_710_c1_DTX-incomp_Pp_sup500-B-G670-Map10	<50
MT2006	ms101483_scaffold_710_c1_DTX-incomp_Pp_sup500-B-G670-Map10	95.8
MT2006	ms101484_scaffold_710_c1_DTX-incomp_Pp_sup500-B-G670-Map10	88.7
MT2006	ms101485_scaffold_710_c1_DTX-incomp_Pp_sup500-B-G7000-Map4	66.1
MT2006	ms101486_scaffold_710_c1_DTX-incomp_Pp_sup500-B-G9025-Map4	92.7
MT2006	ms101487_scaffold_710_c1_DTX-incomp_Pp_sup500-B-P504.26-Map3	81.8
MT2006	ms101489_scaffold_710_c1_DTX-incomp_Pp_sup500-B-R1284-Map15	100
MT2006	ms10149_scaffold_3793_c1_RLX-incomp_Pp_sup500-B-G15239-Map5	73.2
MT2006	ms101490_scaffold_710_c1_DTX-incomp_Pp_sup500-B-R1284-Map15	70.3
MT2006	ms101491_scaffold_710_c1_DTX-incomp_Pp_sup500-B-R2076-Map20	<50
MT2006	ms101492_scaffold_710_c1_DTX-incomp_Pp_sup500-B-R3265-Map20	73
MT2006	ms101493_scaffold_710_c1_DTX-incomp_Pp_sup500-B-R9188-Map3_reversed	83.4
MT2006	ms101495_scaffold_710_c1_DTX-incomp_Pp_sup500-B-R9188-Map3_reversed	<50
MT2006	ms101496_scaffold_710_c1_DXX-MITE_Pp_sup500-B-G2428-Map3	98.5
MT2006	ms101497_scaffold_710_c1_noCat-DTX-like_Pp_sup500-B-G11436-Map20	83
MT2006	ms101498_scaffold_710_c1_noCat-DTX-like_Pp_sup500-B-G15209-Map18	66.3
MT2006	ms101499_scaffold_710_c1_noCat-DTX-like_Pp_sup500-B-G8048-Map15	94.7
MT2006	ms1015_scaffold_1228_c1_noCat-DTX-like_Pp_sup500-B-G8048-Map15	95.7
MT2006	ms101500_scaffold_710_c1_noCat-DTX-like_Pp_sup500-B-G8379-Map20	92.7
MT2006	ms101501_scaffold_710_c1_noCat-DTX-like_Pp_sup500-B-G9696-Map13	93.2
MT2006	ms101502_scaffold_710_c1_noCat-DTX-like_Pp_sup500-B-G9989-Map16	96.1
MT2006	ms101503_scaffold_710_c1_noCat-DTX-like_Pp_sup500-B-G9989-Map16	96.1
MT2006	ms101504_scaffold_710_c1_noCat-RIX-like_Pp_sup500-B-R1676-Map20	94.7
MT2006	ms101505_scaffold_710_c1_noCat-RIX-like_Pp_sup500-B-R2292-Map13	74.5
MT2006	ms101506_scaffold_710_c1_noCat-RIX-like_Pp_sup500-B-R2292-Map13	77.5
MT2006	ms101508_scaffold_710_c1_noCat-RLX-like_Pp_sup500-B-G7955-Map17	97.3
MT2006	ms101509_scaffold_710_c1_noCat-RLX-like_Pp_sup500-B-G7955-Map17	90
MT2006	ms10151_scaffold_3793_c1_DTX-incomp_Pp_sup500-B-R2402-Map8	72.9
MT2006	ms101510_scaffold_710_c1_noCat-RLX-like_Pp_sup500-B-G963-Map20	89.8
MT2006	ms101511_scaffold_710_c1_noCat-RLX-like_Pp_sup500-B-G963-Map20	61.9
MT2006	ms101512_scaffold_710_c1_noCat-RLX-like_Pp_sup500-B-R1136-Map13	82.3
MT2006	ms101513_scaffold_710_c1_noCat-RLX-like_Pp_sup500-B-R1474-Map20	<50
MT2006	ms101514_scaffold_710_c1_noCat-RLX-like_Pp_sup500-B-R17-Map20	89
MT2006	ms101515_scaffold_710_c1_noCat-RSX-like_Pp_sup500-B-R3378-Map11	73.5
MT2006	ms101516_scaffold_710_c1_noCat-RSX-like_Pp_sup500-B-R3378-Map11	79.3
MT2006	ms101517_scaffold_710_c1_noCat-RSX-like_Pp_sup500-B-R3378-Map11	79.3
MT2006	ms101518_scaffold_710_c1_RIX-incomp_Pp_sup500-B-G13376-Map7	79.5
MT2006	ms101519_scaffold_710_c1_RIX-incomp_Pp_sup500-B-G13376-Map7	88.7
MT2006	ms10152_scaffold_3793_c1_DTX-incomp_Pp_sup500-B-R4990-Map12	90.2
MT2006	ms101520_scaffold_710_c1_RIX-incomp_Pp_sup500-B-G13376-Map7	88.7
MT2006	ms101521_scaffold_710_c1_RIX-incomp_Pp_sup500-B-G13376-Map7	68.4
MT2006	ms101522_scaffold_710_c1_RIX-incomp_Pp_sup500-B-G21793-Map4	77.7
MT2006	ms101523_scaffold_710_c1_RIX-incomp_Pp_sup500-B-R1662-Map13	69.6
MT2006	ms101524_scaffold_710_c1_RIX-incomp_Pp_sup500-B-R1662-Map13	82.4
MT2006	ms101525_scaffold_710_c1_RIX-incomp_Pp_sup500-B-R5304-Map5	82.2
MT2006	ms101526_scaffold_710_c1_RLX-comp_Pp_sup500-B-G14762-Map6	96.2
MT2006	ms101527_scaffold_710_c1_RLX-comp_Pp_sup500-B-G15170-Map5	<50
MT2006	ms101528_scaffold_710_c1_RLX-comp_Pp_sup500-B-G15170-Map5	94
MT2006	ms101529_scaffold_710_c1_RLX-comp_Pp_sup500-B-G15612-Map4_reversed	68.6
MT2006	ms10153_scaffold_3793_c1_DTX-incomp_Pp_sup500-B-R4990-Map12	90.2
MT2006	ms101530_scaffold_710_c1_RLX-comp_Pp_sup500-B-G2130-Map3	80.5
MT2006	ms101531_scaffold_710_c1_RLX-comp_Pp_sup500-B-G2130-Map3	86.2
MT2006	ms101532_scaffold_710_c1_RLX-comp_Pp_sup500-B-G2359-Map5	<50
MT2006	ms101533_scaffold_710_c1_RLX-comp_Pp_sup500-B-G3431-Map20	77.3
MT2006	ms101534_scaffold_710_c1_RLX-comp_Pp_sup500-B-G3676-Map3	73.3
MT2006	ms101535_scaffold_710_c1_RLX-comp_Pp_sup500-B-G3676-Map3	73.3
MT2006	ms101536_scaffold_710_c1_RLX-comp_Pp_sup500-B-R1399-Map17	75.5
MT2006	ms101537_scaffold_710_c1_RLX-incomp_Pp_sup500-B-G11752-Map6	93.5
MT2006	ms101538_scaffold_710_c1_RLX-incomp_Pp_sup500-B-G1338-Map4	83.6
MT2006	ms101539_scaffold_710_c1_RLX-incomp_Pp_sup500-B-G1338-Map4	<50
MT2006	ms101540_scaffold_710_c1_RLX-incomp_Pp_sup500-B-G13526-Map6	96.2
MT2006	ms101541_scaffold_710_c1_RLX-incomp_Pp_sup500-B-G14131-Map20	75
MT2006	ms101542_scaffold_710_c1_RLX-incomp_Pp_sup500-B-G14470-Map4	94.8
MT2006	ms101543_scaffold_710_c1_RLX-incomp_Pp_sup500-B-G15375-Map11	81.8
MT2006	ms101544_scaffold_710_c1_RLX-incomp_Pp_sup500-B-G15375-Map11	<50
MT2006	ms101545_scaffold_710_c1_RLX-incomp_Pp_sup500-B-G15699-Map6_reversed	<50
MT2006	ms101547_scaffold_710_c1_RLX-incomp_Pp_sup500-B-G15784-Map3	<50
MT2006	ms101548_scaffold_710_c1_RLX-incomp_Pp_sup500-B-G15784-Map3	<50
MT2006	ms101549_scaffold_710_c1_RLX-incomp_Pp_sup500-B-G15784-Map3	96.8
MT2006	ms10155_scaffold_3793_c1_DTX-incomp_Pp_sup500-B-G10486-Map10	76.6
MT2006	ms101550_scaffold_710_c1_RLX-incomp_Pp_sup500-B-G15791-Map5_reversed	93.8
MT2006	ms101551_scaffold_710_c1_RLX-incomp_Pp_sup500-B-G15791-Map5_reversed	61.7
MT2006	ms101552_scaffold_710_c1_RLX-incomp_Pp_sup500-B-G15928-Map5	96.7
MT2006	ms101553_scaffold_710_c1_RLX-incomp_Pp_sup500-B-G15928-Map5	98.1
MT2006	ms101554_scaffold_710_c1_RLX-incomp_Pp_sup500-B-G15928-Map5	94.8
MT2006	ms101555_scaffold_710_c1_RLX-incomp_Pp_sup500-B-G15981-Map6_reversed	95.7
MT2006	ms101556_scaffold_710_c1_RLX-incomp_Pp_sup500-B-G2521-Map3	87.8
MT2006	ms101557_scaffold_710_c1_RLX-incomp_Pp_sup500-B-G3742-Map7_reversed	87.8
MT2006	ms101558_scaffold_710_c1_RLX-incomp_Pp_sup500-B-G4156-Map3_reversed	74.1
MT2006	ms101559_scaffold_710_c1_RLX-incomp_Pp_sup500-B-G746-Map17	89.5
MT2006	ms10156_scaffold_3793_c1_DTX-incomp_Pp_sup500-B-G13087-Map10	98.9
MT2006	ms101560_scaffold_710_c1_RLX-incomp_Pp_sup500-B-G748-Map3_reversed	96
MT2006	ms101561_scaffold_710_c1_RLX-incomp_Pp_sup500-B-G748-Map3_reversed	93.6
MT2006	ms101562_scaffold_710_c1_RLX-incomp_Pp_sup500-B-G748-Map3_reversed	96.1
MT2006	ms101563_scaffold_710_c1_RLX-incomp_Pp_sup500-B-P138.0-Map5	87
MT2006	ms101564_scaffold_710_c1_RLX-incomp_Pp_sup500-B-P138.0-Map5	91.8
MT2006	ms101565_scaffold_710_c1_RLX-incomp_Pp_sup500-B-P498.18-Map3_reversed	94.5
MT2006	ms101566_scaffold_710_c1_RLX-incomp_Pp_sup500-B-R10946-Map5	70.5
MT2006	ms101567_scaffold_710_c1_RLX-incomp_Pp_sup500-B-R1146-Map9	73.2
MT2006	ms101568_scaffold_710_c1_RLX-incomp_Pp_sup500-B-R238-Map20	<50
MT2006	ms101569_scaffold_710_c1_RLX-incomp_Pp_sup500-B-R392-Map20	95.9
MT2006	ms10157_scaffold_3793_c1_DTX-incomp_Pp_sup500-B-G15029-Map4	<50
MT2006	ms101570_scaffold_710_c1_RLX-incomp_Pp_sup500-B-R713-Map20_reversed	<50
MT2006	ms101571_scaffold_710_c1_RLX-incomp_Pp_sup500-B-R7502-Map9	72.4
MT2006	ms101572_scaffold_710_c1_RLX-incomp_Pp_sup500-B-R824-Map20	76.7
MT2006	ms101573_scaffold_710_c1_RLX-incomp_Pp_sup500-B-R960-Map3	78.4
MT2006	ms101574_scaffold_710_c1_RXX-LARD_Pp_sup500-B-G15903-Map3	79.7
MT2006	ms101575_scaffold_710_c1_RXX-TRIM_Pp_sup500-B-G2375-Map3	98.2
MT2006	ms101576_scaffold_710_c1_DTX-incomp_Pp_sup500-B-R6127-Map19	79.1
MT2006	ms101577_scaffold_710_c1_noCat-DXX-MITE-like_Pp_sup500-B-P43.279-Map20	<50
MT2006	ms101578_scaffold_710_c1_RXX-TRIM_Pp_sup500-B-G8034-Map16	<50
MT2006	ms10158_scaffold_3793_c1_noCat-DXX-MITE-like_Pp_sup500-B-P43.279-Map20	91.2
MT2006	ms101581_scaffold_710_c1_DTX-incomp_Pp_sup500-B-R209-Map20	81.2
MT2006	ms101582_scaffold_709_c1_DHX-comp_Pp_sup500-B-G15347-Map4	<50
MT2006	ms101583_scaffold_709_c1_DHX-comp_Pp_sup500-B-G980-Map20	96.7
MT2006	ms101584_scaffold_709_c1_DHX-comp_Pp_sup500-B-G980-Map20	95
MT2006	ms101585_scaffold_709_c1_DMX-incomp_Pp_sup500-B-G15801-Map3	92.6
MT2006	ms101586_scaffold_709_c1_DTX-comp_Pp_sup500-B-G1539-Map20	95.2
MT2006	ms101587_scaffold_709_c1_DTX-comp_Pp_sup500-B-G2926-Map9	<50
MT2006	ms101588_scaffold_709_c1_DTX-comp_Pp_sup500-B-R3399-Map8	72.1
MT2006	ms101589_scaffold_709_c1_DTX-incomp_Pp_sup500-B-G11031-Map6	94.9
MT2006	ms10159_scaffold_3793_c1_RLX-incomp_Pp_sup500-B-G13621-Map3_reversed	71
MT2006	ms101591_scaffold_709_c1_DTX-incomp_Pp_sup500-B-G11031-Map6	95.2
MT2006	ms101592_scaffold_709_c1_DTX-incomp_Pp_sup500-B-G11156-Map20	82.6
MT2006	ms101593_scaffold_709_c1_DTX-incomp_Pp_sup500-B-G13317-Map4	96.1
MT2006	ms101595_scaffold_709_c1_DTX-incomp_Pp_sup500-B-G14407-Map4	<50
MT2006	ms101596_scaffold_709_c1_DTX-incomp_Pp_sup500-B-G14861-Map3	<50
MT2006	ms101597_scaffold_709_c1_DTX-incomp_Pp_sup500-B-G15577-Map3	73
MT2006	ms101598_scaffold_709_c1_DTX-incomp_Pp_sup500-B-G15577-Map3	97.5
MT2006	ms101599_scaffold_709_c1_DTX-incomp_Pp_sup500-B-G15577-Map3	97.5
MT2006	ms1016_scaffold_1228_c1_noCat-DTX-like_Pp_sup500-B-R104-Map20	97.2
MT2006	ms10160_scaffold_3793_c1_RXX-TRIM_Pp_sup500-B-G21133-Map19	89.9
MT2006	ms101600_scaffold_709_c1_DTX-incomp_Pp_sup500-B-G15835-Map20	<50
MT2006	ms101602_scaffold_709_c1_DTX-incomp_Pp_sup500-B-G2641-Map3	72.9
MT2006	ms101604_scaffold_709_c1_DTX-incomp_Pp_sup500-B-G3451-Map9_reversed	<50
MT2006	ms101605_scaffold_709_c1_DTX-incomp_Pp_sup500-B-G3573-Map3	83.3
MT2006	ms101606_scaffold_709_c1_DTX-incomp_Pp_sup500-B-G3927-Map3_reversed	72.8
MT2006	ms101608_scaffold_709_c1_DTX-incomp_Pp_sup500-B-G415-Map20_reversed	<50
MT2006	ms101609_scaffold_709_c1_DTX-incomp_Pp_sup500-B-G415-Map20_reversed	94.1
MT2006	ms10161_scaffold_3793_c1_RXX-TRIM_Pp_sup500-B-P296.197-Map9	92
MT2006	ms101610_scaffold_709_c1_DTX-incomp_Pp_sup500-B-G7555-Map3	89.8
MT2006	ms101611_scaffold_709_c1_DTX-incomp_Pp_sup500-B-G8946-Map19	93.7
MT2006	ms101612_scaffold_709_c1_DTX-incomp_Pp_sup500-B-P471.113-Map4_reversed	96.3
MT2006	ms101613_scaffold_709_c1_DTX-incomp_Pp_sup500-B-R1140-Map20	97.3
MT2006	ms101614_scaffold_709_c1_DTX-incomp_Pp_sup500-B-R1140-Map20	95.4
MT2006	ms101615_scaffold_709_c1_DTX-incomp_Pp_sup500-B-R1140-Map20	97.2
MT2006	ms101616_scaffold_709_c1_DTX-incomp_Pp_sup500-B-R1140-Map20	95.8
MT2006	ms101618_scaffold_709_c1_DTX-incomp_Pp_sup500-B-R1411-Map20	<50
MT2006	ms101619_scaffold_709_c1_DTX-incomp_Pp_sup500-B-R1792-Map6	76.5
MT2006	ms10162_scaffold_3794_c1_DMX-incomp_Pp_sup500-B-G14903-Map3	83
MT2006	ms101623_scaffold_709_c1_DTX-incomp_Pp_sup500-B-R6186-Map5	<50
MT2006	ms101624_scaffold_709_c1_DTX-incomp_Pp_sup500-B-R9188-Map3_reversed	84.8
MT2006	ms101625_scaffold_709_c1_DXX-MITE_Pp_sup500-B-G2049-Map8	86.9
MT2006	ms101627_scaffold_709_c1_DXX-MITE_Pp_sup500-B-G7984-Map3	75.7
MT2006	ms101628_scaffold_709_c1_noCat-DTX-like_Pp_sup500-B-G15209-Map18	96.8
MT2006	ms101629_scaffold_709_c1_noCat-DTX-like_Pp_sup500-B-R1963-Map14	<50
MT2006	ms10163_scaffold_3794_c1_DMX-incomp_Pp_sup500-B-G14903-Map3	83.1
MT2006	ms101630_scaffold_709_c1_noCat-DTX-like_Pp_sup500-B-R202-Map20	72.4
MT2006	ms101631_scaffold_709_c1_noCat-DTX-like_Pp_sup500-B-R2809-Map17	91
MT2006	ms101632_scaffold_709_c1_noCat-DXX-MITE-like_Pp_sup500-B-P132.20-Map20	94.7
MT2006	ms101633_scaffold_709_c1_noCat-RIX-like_Pp_sup500-B-R2292-Map13	84.5
MT2006	ms101634_scaffold_709_c1_noCat-RLX-like_Pp_sup500-B-G10503-Map11	79.8
MT2006	ms101635_scaffold_709_c1_noCat-RLX-like_Pp_sup500-B-G10948-Map12	94.5
MT2006	ms101636_scaffold_709_c1_noCat-RLX-like_Pp_sup500-B-G10948-Map12	71.1
MT2006	ms101637_scaffold_709_c1_noCat-RLX-like_Pp_sup500-B-G3182-Map20	90.9
MT2006	ms101638_scaffold_709_c1_noCat-RLX-like_Pp_sup500-B-G8046-Map13	86.4
MT2006	ms101639_scaffold_709_c1_noCat-RLX-like_Pp_sup500-B-G8413-Map15	94.6
MT2006	ms10164_scaffold_3794_c1_DMX-incomp_Pp_sup500-B-G15801-Map3	98.7
MT2006	ms101640_scaffold_709_c1_noCat-RLX-like_Pp_sup500-B-G9450-Map20	88.7
MT2006	ms101641_scaffold_709_c1_noCat-RLX-like_Pp_sup500-B-P60.46-Map11	96.8
MT2006	ms101642_scaffold_709_c1_noCat-RLX-like_Pp_sup500-B-R1229-Map17	91.2
MT2006	ms101643_scaffold_709_c1_noCat-RLX-like_Pp_sup500-B-R414-Map16	91.5
MT2006	ms101644_scaffold_709_c1_noCat-RLX-like_Pp_sup500-B-R414-Map16	94.8
MT2006	ms101645_scaffold_709_c1_noCat-RLX-like_Pp_sup500-B-R6759-Map18	84.2
MT2006	ms101646_scaffold_709_c1_noCat-RLX-like_Pp_sup500-B-R829-Map20	92.9
MT2006	ms101647_scaffold_709_c1_noCat-RSX-like_Pp_sup500-B-R3378-Map11	89
MT2006	ms101648_scaffold_709_c1_noCat-RSX-like_Pp_sup500-B-R3378-Map11	77.6
MT2006	ms101649_scaffold_709_c1_noCat_Pp_sup500-B-R2049-Map20	72.5
MT2006	ms10165_scaffold_3794_c1_DMX-incomp_Pp_sup500-B-G15801-Map3	96.6
MT2006	ms101650_scaffold_709_c1_RIX-incomp_Pp_sup500-B-G11148-Map3	<50
MT2006	ms101651_scaffold_709_c1_RIX-incomp_Pp_sup500-B-G21793-Map4	77.4
MT2006	ms101652_scaffold_709_c1_RIX-incomp_Pp_sup500-B-P51.19-Map17	98
MT2006	ms101653_scaffold_709_c1_RIX-incomp_Pp_sup500-B-R13679-Map3	<50
MT2006	ms101654_scaffold_709_c1_RLX-comp_Pp_sup500-B-G14543-Map4	<50
MT2006	ms101656_scaffold_709_c1_RLX-comp_Pp_sup500-B-G15530-Map5	83.5
MT2006	ms101657_scaffold_709_c1_RLX-comp_Pp_sup500-B-G15530-Map5	83.7
MT2006	ms101658_scaffold_709_c1_RLX-comp_Pp_sup500-B-G3156-Map3_reversed	<50
MT2006	ms101659_scaffold_709_c1_RLX-comp_Pp_sup500-B-G3186-Map3_reversed	<50
MT2006	ms10166_scaffold_3794_c1_DTX-incomp_Pp_sup500-B-G14297-Map5	90.9
MT2006	ms101660_scaffold_709_c1_RLX-comp_Pp_sup500-B-G3676-Map3	75.9
MT2006	ms101661_scaffold_709_c1_RLX-comp_Pp_sup500-B-R91-Map20	98.2
MT2006	ms101662_scaffold_709_c1_RLX-comp_Pp_sup500-B-R91-Map20	94.6
MT2006	ms101663_scaffold_709_c1_RLX-incomp_Pp_sup500-B-G11752-Map6	94.4
MT2006	ms101664_scaffold_709_c1_RLX-incomp_Pp_sup500-B-G14381-Map5_reversed	80.5
MT2006	ms101665_scaffold_709_c1_RLX-incomp_Pp_sup500-B-G14421-Map7	89.8
MT2006	ms101666_scaffold_709_c1_RLX-incomp_Pp_sup500-B-G14665-Map3_reversed	78.2
MT2006	ms101667_scaffold_709_c1_RLX-incomp_Pp_sup500-B-G14669-Map3	72.1
MT2006	ms101668_scaffold_709_c1_RLX-incomp_Pp_sup500-B-G14698-Map5	80.5
MT2006	ms101669_scaffold_709_c1_RLX-incomp_Pp_sup500-B-G14698-Map5	91.9
MT2006	ms10167_scaffold_3794_c1_DTX-incomp_Pp_sup500-B-G4481-Map20	90.2
MT2006	ms101670_scaffold_709_c1_RLX-incomp_Pp_sup500-B-G14811-Map16	94.5
MT2006	ms101671_scaffold_709_c1_RLX-incomp_Pp_sup500-B-G14811-Map16	97.1
MT2006	ms101672_scaffold_709_c1_RLX-incomp_Pp_sup500-B-G14866-Map9_reversed	<50
MT2006	ms101673_scaffold_709_c1_RLX-incomp_Pp_sup500-B-G15055-Map3	<50
MT2006	ms101674_scaffold_709_c1_RLX-incomp_Pp_sup500-B-G1525-Map20_reversed	96
MT2006	ms101676_scaffold_709_c1_RLX-incomp_Pp_sup500-B-G15636-Map7_reversed	76.5
MT2006	ms101677_scaffold_709_c1_RLX-incomp_Pp_sup500-B-G15791-Map5_reversed	<50
MT2006	ms101678_scaffold_709_c1_RLX-incomp_Pp_sup500-B-G15791-Map5_reversed	78.3
MT2006	ms101679_scaffold_709_c1_RLX-incomp_Pp_sup500-B-G15809-Map3_reversed	88
MT2006	ms10168_scaffold_3794_c1_DTX-incomp_Pp_sup500-B-G872-Map20_reversed	83.9
MT2006	ms101680_scaffold_709_c1_RLX-incomp_Pp_sup500-B-G15809-Map3_reversed	60.2
MT2006	ms101681_scaffold_709_c1_RLX-incomp_Pp_sup500-B-G15892-Map4_reversed	85.8
MT2006	ms101682_scaffold_709_c1_RLX-incomp_Pp_sup500-B-G15892-Map4_reversed	66
MT2006	ms101683_scaffold_709_c1_RLX-incomp_Pp_sup500-B-G15892-Map4_reversed	<50
MT2006	ms101684_scaffold_709_c1_RLX-incomp_Pp_sup500-B-G15983-Map3	82.1
MT2006	ms101685_scaffold_709_c1_RLX-incomp_Pp_sup500-B-G3808-Map20	95.5
MT2006	ms101686_scaffold_709_c1_RLX-incomp_Pp_sup500-B-G4060-Map4_reversed	<50
MT2006	ms101687_scaffold_709_c1_RLX-incomp_Pp_sup500-B-G748-Map3_reversed	84.2
MT2006	ms101688_scaffold_709_c1_RLX-incomp_Pp_sup500-B-G748-Map3_reversed	69.2
MT2006	ms101689_scaffold_709_c1_RLX-incomp_Pp_sup500-B-G748-Map3_reversed	79.2
MT2006	ms10169_scaffold_3794_c1_DTX-incomp_Pp_sup500-B-G872-Map20_reversed	88.4
MT2006	ms101690_scaffold_709_c1_RLX-incomp_Pp_sup500-B-R1061-Map18_reversed	91.3
MT2006	ms101691_scaffold_709_c1_RLX-incomp_Pp_sup500-B-R110-Map20_reversed	<50
MT2006	ms101693_scaffold_709_c1_RLX-incomp_Pp_sup500-B-R5384-Map6_reversed	89.5
MT2006	ms101695_scaffold_709_c1_RLX-incomp_Pp_sup500-B-R7219-Map5_reversed	84.9
MT2006	ms101696_scaffold_709_c1_RSX-incomp_Pp_sup500-B-G16592-Map15	79.6
MT2006	ms101697_scaffold_709_c1_RXX-LARD_Pp_sup500-B-G13393-Map4	99.6
MT2006	ms101698_scaffold_709_c1_RXX-TRIM_Pp_sup500-B-G2375-Map3	95.3
MT2006	ms101699_scaffold_709_c1_RXX-TRIM_Pp_sup500-B-G2375-Map3	85.2
MT2006	ms1017_scaffold_1228_c1_noCat-DTX-like_Pp_sup500-B-R104-Map20	98.1
MT2006	ms10170_scaffold_3794_c1_DTX-incomp_Pp_sup500-B-R851-Map20	77.9
MT2006	ms101700_scaffold_709_c1_DTX-comp_Pp_sup500-B-R579-Map20	96.7
MT2006	ms101701_scaffold_709_c1_DTX-incomp_Pp_sup500-B-G15126-Map5	88
MT2006	ms101702_scaffold_709_c1_DTX-incomp_Pp_sup500-B-G19329-Map3	64.4
MT2006	ms101703_scaffold_709_c1_DTX-incomp_Pp_sup500-B-G6659-Map8_reversed	96.2
MT2006	ms101704_scaffold_709_c1_DTX-incomp_Pp_sup500-B-G7686-Map5	70
MT2006	ms101705_scaffold_709_c1_DTX-incomp_Pp_sup500-B-G8345-Map7_reversed	91.1
MT2006	ms101706_scaffold_709_c1_DTX-incomp_Pp_sup500-B-G8777-Map6_reversed	95.5
MT2006	ms101707_scaffold_709_c1_DTX-incomp_Pp_sup500-B-G8777-Map6_reversed	90.4
MT2006	ms101709_scaffold_709_c1_DTX-incomp_Pp_sup500-B-R190-Map18	85.1
MT2006	ms10171_scaffold_3794_c1_noCat-DTX-like_Pp_sup500-B-G10535-Map13	91.6
MT2006	ms101710_scaffold_709_c1_DTX-incomp_Pp_sup500-B-R581-Map3_reversed	61.9
MT2006	ms101711_scaffold_709_c1_DXX-MITE_Pp_sup500-B-R13825-Map4	87.9
MT2006	ms101712_scaffold_709_c1_noCat_Pp_sup500-B-R4384-Map11	72.8
MT2006	ms101713_scaffold_709_c1_RLX-comp_Pp_sup500-B-G14334-Map4	88.8
MT2006	ms101714_scaffold_709_c1_RLX-incomp_Pp_sup500-B-G12948-Map4	57.2
MT2006	ms101715_scaffold_709_c1_RLX-incomp_Pp_sup500-B-R4579-Map6	86.4
MT2006	ms101716_scaffold_709_c1_RLX-incomp_Pp_sup500-B-R6523-Map4	70.5
MT2006	ms101717_scaffold_709_c1_RSX-incomp_Pp_sup500-B-G17197-Map20	90.1
MT2006	ms101718_scaffold_709_c1_DTX-incomp_Pp_sup500-B-G5670-Map5	78
MT2006	ms101719_scaffold_709_c1_DTX-comp_Pp_sup500-B-G10722-Map3_reversed	77.9
MT2006	ms101720_scaffold_708_c1_DHX-comp_Pp_sup500-B-G15050-Map3_reversed	91.4
MT2006	ms101721_scaffold_708_c1_DHX-comp_Pp_sup500-B-G15050-Map3_reversed	87.8
MT2006	ms101722_scaffold_708_c1_DHX-comp_Pp_sup500-B-G15050-Map3_reversed	93.3
MT2006	ms101723_scaffold_708_c1_DHX-comp_Pp_sup500-B-G980-Map20	84.8
MT2006	ms101724_scaffold_708_c1_DHX-comp_Pp_sup500-B-R923-Map20_reversed	72.7
MT2006	ms101725_scaffold_708_c1_DHX-incomp_Pp_sup500-B-R1096-Map14	78.5
MT2006	ms101726_scaffold_708_c1_DMX-incomp_Pp_sup500-B-G15922-Map4	78.2
MT2006	ms101727_scaffold_708_c1_DTX-comp_Pp_sup500-B-G4240-Map5	99.8
MT2006	ms101729_scaffold_708_c1_DTX-comp_Pp_sup500-B-G932-Map20	95.4
MT2006	ms10173_scaffold_3794_c1_noCat-DTX-like_Pp_sup500-B-G10841-Map13	91.1
MT2006	ms101730_scaffold_708_c1_DTX-incomp_Pp_sup500-B-G11927-Map7	92.7
MT2006	ms101731_scaffold_708_c1_DTX-incomp_Pp_sup500-B-G12952-Map4_reversed	94.8
MT2006	ms101732_scaffold_708_c1_DTX-incomp_Pp_sup500-B-G12958-Map18	<50
MT2006	ms101733_scaffold_708_c1_DTX-incomp_Pp_sup500-B-G13046-Map3	76.9
MT2006	ms101734_scaffold_708_c1_DTX-incomp_Pp_sup500-B-G13516-Map3	67
MT2006	ms101735_scaffold_708_c1_DTX-incomp_Pp_sup500-B-G1370-Map20	77.4
MT2006	ms101736_scaffold_708_c1_DTX-incomp_Pp_sup500-B-G1370-Map20	92.9
MT2006	ms101737_scaffold_708_c1_DTX-incomp_Pp_sup500-B-G1370-Map20	79.9
MT2006	ms101738_scaffold_708_c1_DTX-incomp_Pp_sup500-B-G1370-Map20	84.5
MT2006	ms10174_scaffold_3794_c1_noCat-DTX-like_Pp_sup500-B-G10841-Map13	83
MT2006	ms101740_scaffold_708_c1_DTX-incomp_Pp_sup500-B-G1387-Map4_reversed	88.4
MT2006	ms101741_scaffold_708_c1_DTX-incomp_Pp_sup500-B-G14297-Map5	81.2
MT2006	ms101742_scaffold_708_c1_DTX-incomp_Pp_sup500-B-G14297-Map5	75.7
MT2006	ms101744_scaffold_708_c1_DTX-incomp_Pp_sup500-B-G14581-Map3	98
MT2006	ms101745_scaffold_708_c1_DTX-incomp_Pp_sup500-B-G14581-Map3	94.2
MT2006	ms101746_scaffold_708_c1_DTX-incomp_Pp_sup500-B-G14780-Map9_reversed	89.6
MT2006	ms101747_scaffold_708_c1_DTX-incomp_Pp_sup500-B-G15135-Map5	82.5
MT2006	ms101748_scaffold_708_c1_DTX-incomp_Pp_sup500-B-G15135-Map5	94.5
MT2006	ms101749_scaffold_708_c1_DTX-incomp_Pp_sup500-B-G15135-Map5	94.1
MT2006	ms10175_scaffold_3794_c1_noCat-RLX-like_Pp_sup500-B-G10948-Map12	97.2
MT2006	ms101750_scaffold_708_c1_DTX-incomp_Pp_sup500-B-G15135-Map5	<50
MT2006	ms101751_scaffold_708_c1_DTX-incomp_Pp_sup500-B-G15277-Map8	88.1
MT2006	ms101752_scaffold_708_c1_DTX-incomp_Pp_sup500-B-G15545-Map5	93.8
MT2006	ms101753_scaffold_708_c1_DTX-incomp_Pp_sup500-B-G2020-Map20	88.3
MT2006	ms101754_scaffold_708_c1_DTX-incomp_Pp_sup500-B-G212-Map20_reversed	73.7
MT2006	ms101755_scaffold_708_c1_DTX-incomp_Pp_sup500-B-G316-Map20	75.9
MT2006	ms101756_scaffold_708_c1_DTX-incomp_Pp_sup500-B-G3936-Map20	67
MT2006	ms101757_scaffold_708_c1_DTX-incomp_Pp_sup500-B-G4113-Map20	77.7
MT2006	ms101758_scaffold_708_c1_DTX-incomp_Pp_sup500-B-G415-Map20_reversed	86.2
MT2006	ms101759_scaffold_708_c1_DTX-incomp_Pp_sup500-B-G415-Map20_reversed	<50
MT2006	ms10176_scaffold_3794_c1_RIX-incomp_Pp_sup500-B-G14359-Map3	<50
MT2006	ms101760_scaffold_708_c1_DTX-incomp_Pp_sup500-B-G431-Map3	<50
MT2006	ms101761_scaffold_708_c1_DTX-incomp_Pp_sup500-B-G4481-Map20	77.9
MT2006	ms101762_scaffold_708_c1_DTX-incomp_Pp_sup500-B-G5397-Map20	77.9
MT2006	ms101763_scaffold_708_c1_DTX-incomp_Pp_sup500-B-G5768-Map18	91.9
MT2006	ms101764_scaffold_708_c1_DTX-incomp_Pp_sup500-B-G670-Map10	88.7
MT2006	ms101765_scaffold_708_c1_DTX-incomp_Pp_sup500-B-G670-Map10	96.6
MT2006	ms101766_scaffold_708_c1_DTX-incomp_Pp_sup500-B-G8039-Map3	87.7
MT2006	ms101767_scaffold_708_c1_DTX-incomp_Pp_sup500-B-P505.98-Map3_reversed	71.3
MT2006	ms101768_scaffold_708_c1_DTX-incomp_Pp_sup500-B-R1111-Map20	65.8
MT2006	ms101769_scaffold_708_c1_DTX-incomp_Pp_sup500-B-R1182-Map20	96
MT2006	ms10177_scaffold_3794_c1_RLX-comp_Pp_sup500-B-G15643-Map6_reversed	72.5
MT2006	ms101770_scaffold_708_c1_DTX-incomp_Pp_sup500-B-R2219-Map9_reversed	97.4
MT2006	ms101771_scaffold_708_c1_DTX-incomp_Pp_sup500-B-R2455-Map4	66.8
MT2006	ms101772_scaffold_708_c1_DTX-incomp_Pp_sup500-B-R2650-Map10_reversed	94.7
MT2006	ms101773_scaffold_708_c1_DTX-incomp_Pp_sup500-B-R5356-Map5	75.2
MT2006	ms101774_scaffold_708_c1_DTX-incomp_Pp_sup500-B-R5356-Map5	72.4
MT2006	ms101775_scaffold_708_c1_DTX-incomp_Pp_sup500-B-R761-Map20_reversed	<50
MT2006	ms101776_scaffold_708_c1_noCat-DTX-like_Pp_sup500-B-G10197-Map20	73.4
MT2006	ms101777_scaffold_708_c1_noCat-DTX-like_Pp_sup500-B-G10841-Map13	83
MT2006	ms101778_scaffold_708_c1_noCat-DTX-like_Pp_sup500-B-G12460-Map20	96.5
MT2006	ms101779_scaffold_708_c1_noCat-DTX-like_Pp_sup500-B-G6002-Map20	79.2
MT2006	ms10178_scaffold_3794_c1_RLX-comp_Pp_sup500-B-G3650-Map3	97.5
MT2006	ms101780_scaffold_708_c1_noCat-DTX-like_Pp_sup500-B-G6002-Map20	93.3
MT2006	ms101781_scaffold_708_c1_noCat-DTX-like_Pp_sup500-B-G8458-Map11	70.6
MT2006	ms101782_scaffold_708_c1_noCat-DTX-like_Pp_sup500-B-G8458-Map11	79.7
MT2006	ms101783_scaffold_708_c1_noCat-DTX-like_Pp_sup500-B-G8458-Map11	90.1
MT2006	ms101784_scaffold_708_c1_noCat-DTX-like_Pp_sup500-B-R202-Map20	94.6
MT2006	ms101785_scaffold_708_c1_noCat-DTX-like_Pp_sup500-B-R566-Map20	77.3
MT2006	ms101786_scaffold_708_c1_noCat-DTX-like_Pp_sup500-B-R976-Map20	78.2
MT2006	ms101787_scaffold_708_c1_noCat-RIX-like_Pp_sup500-B-G18495-Map20	91.5
MT2006	ms101788_scaffold_708_c1_noCat-RIX-like_Pp_sup500-B-G5076-Map20	68.8
MT2006	ms101789_scaffold_708_c1_noCat-RIX-like_Pp_sup500-B-P109.19-Map11	94.3
MT2006	ms10179_scaffold_3794_c1_RLX-incomp_Pp_sup500-B-G10848-Map5	96.4
MT2006	ms101791_scaffold_708_c1_noCat-RIX-like_Pp_sup500-B-R125-Map20	<50
MT2006	ms101792_scaffold_708_c1_noCat-RIX-like_Pp_sup500-B-R2292-Map13	<50
MT2006	ms101793_scaffold_708_c1_noCat-RIX-like_Pp_sup500-B-R2292-Map13	75.8
MT2006	ms101794_scaffold_708_c1_noCat-RIX-like_Pp_sup500-B-R640-Map14	94.2
MT2006	ms101795_scaffold_708_c1_noCat-RLX-like_Pp_sup500-B-G6286-Map11	92.2
MT2006	ms101796_scaffold_708_c1_noCat-RLX-like_Pp_sup500-B-G7553-Map20	94.9
MT2006	ms101797_scaffold_708_c1_noCat-RLX-like_Pp_sup500-B-G7553-Map20	96
MT2006	ms101798_scaffold_708_c1_noCat-RLX-like_Pp_sup500-B-P151.0-Map12	94.8
MT2006	ms101799_scaffold_708_c1_noCat-RLX-like_Pp_sup500-B-P63.0-Map20	83
MT2006	ms1018_scaffold_1228_c1_noCat-DTX-like_Pp_sup500-B-R104-Map20	<50
MT2006	ms10180_scaffold_3794_c1_RLX-incomp_Pp_sup500-B-G12650-Map3	97.2
MT2006	ms101800_scaffold_708_c1_noCat-RLX-like_Pp_sup500-B-R2182-Map11	88.5
MT2006	ms101802_scaffold_708_c1_noCat-RLX-like_Pp_sup500-B-R358-Map20	92.1
MT2006	ms101803_scaffold_708_c1_noCat_Pp_sup500-B-R438-Map20	73.4
MT2006	ms101804_scaffold_708_c1_noCat_Pp_sup500-B-R510-Map20	93.2
MT2006	ms101805_scaffold_708_c1_noCat_Pp_sup500-B-R510-Map20	92.3
MT2006	ms101806_scaffold_708_c1_RIX-incomp_Pp_sup500-B-G11148-Map3	91.2
MT2006	ms101807_scaffold_708_c1_RIX-incomp_Pp_sup500-B-G12227-Map6	76
MT2006	ms101808_scaffold_708_c1_RIX-incomp_Pp_sup500-B-G21614-Map6	90.2
MT2006	ms101809_scaffold_708_c1_RIX-incomp_Pp_sup500-B-G9807-Map4	97.3
MT2006	ms10181_scaffold_3794_c1_RLX-incomp_Pp_sup500-B-G13093-Map4	82.9
MT2006	ms101810_scaffold_708_c1_RIX-incomp_Pp_sup500-B-R5720-Map4	77.3
MT2006	ms101811_scaffold_708_c1_RLX-comp_Pp_sup500-B-G15758-Map5	<50
MT2006	ms101812_scaffold_708_c1_RLX-comp_Pp_sup500-B-G15818-Map17_reversed	<50
MT2006	ms101813_scaffold_708_c1_RLX-comp_Pp_sup500-B-G2010-Map5_reversed	<50
MT2006	ms101814_scaffold_708_c1_RLX-comp_Pp_sup500-B-G3431-Map20	71.6
MT2006	ms101815_scaffold_708_c1_RLX-comp_Pp_sup500-B-R2845-Map20	<50
MT2006	ms101816_scaffold_708_c1_RLX-incomp_Pp_sup500-B-G10814-Map3	68
MT2006	ms101817_scaffold_708_c1_RLX-incomp_Pp_sup500-B-G10848-Map5	<50
MT2006	ms101818_scaffold_708_c1_RLX-incomp_Pp_sup500-B-G12127-Map8	77.9
MT2006	ms101819_scaffold_708_c1_RLX-incomp_Pp_sup500-B-G12588-Map3	76.5
MT2006	ms10182_scaffold_3794_c1_RLX-incomp_Pp_sup500-B-G14007-Map3	91.6
MT2006	ms101820_scaffold_708_c1_RLX-incomp_Pp_sup500-B-G13624-Map4	92.4
MT2006	ms101821_scaffold_708_c1_RLX-incomp_Pp_sup500-B-G13624-Map4	86.6
MT2006	ms101822_scaffold_708_c1_RLX-incomp_Pp_sup500-B-G13624-Map4	87.2
MT2006	ms101823_scaffold_708_c1_RLX-incomp_Pp_sup500-B-G14075-Map3_reversed	95
MT2006	ms101824_scaffold_708_c1_RLX-incomp_Pp_sup500-B-G15052-Map4	<50
MT2006	ms101825_scaffold_708_c1_RLX-incomp_Pp_sup500-B-G15090-Map6_reversed	97.3
MT2006	ms101826_scaffold_708_c1_RLX-incomp_Pp_sup500-B-G15090-Map6_reversed	97.3
MT2006	ms101827_scaffold_708_c1_RLX-incomp_Pp_sup500-B-G15186-Map4	98
MT2006	ms101828_scaffold_708_c1_RLX-incomp_Pp_sup500-B-G15368-Map4_reversed	93.5
MT2006	ms101829_scaffold_708_c1_RLX-incomp_Pp_sup500-B-G15791-Map5_reversed	<50
MT2006	ms10183_scaffold_3794_c1_RLX-incomp_Pp_sup500-B-G14007-Map3	94.1
MT2006	ms101830_scaffold_708_c1_RLX-incomp_Pp_sup500-B-G15791-Map5_reversed	75
MT2006	ms101831_scaffold_708_c1_RLX-incomp_Pp_sup500-B-G15791-Map5_reversed	91.1
MT2006	ms101832_scaffold_708_c1_RLX-incomp_Pp_sup500-B-G15891-Map3	68.4
MT2006	ms101833_scaffold_708_c1_RLX-incomp_Pp_sup500-B-G16032-Map3_reversed	95.2
MT2006	ms101834_scaffold_708_c1_RLX-incomp_Pp_sup500-B-G3251-Map11_reversed	76.6
MT2006	ms101835_scaffold_708_c1_RLX-incomp_Pp_sup500-B-G3495-Map3	82.1
MT2006	ms101836_scaffold_708_c1_RLX-incomp_Pp_sup500-B-G3495-Map3	82.2
MT2006	ms101837_scaffold_708_c1_RLX-incomp_Pp_sup500-B-G3742-Map7_reversed	69.7
MT2006	ms101838_scaffold_708_c1_RLX-incomp_Pp_sup500-B-G3807-Map8_reversed	<50
MT2006	ms101839_scaffold_708_c1_RLX-incomp_Pp_sup500-B-G3807-Map8_reversed	86.5
MT2006	ms101840_scaffold_708_c1_RLX-incomp_Pp_sup500-B-G4215-Map19_reversed	72.9
MT2006	ms101841_scaffold_708_c1_RLX-incomp_Pp_sup500-B-G7186-Map20	90
MT2006	ms101842_scaffold_708_c1_RLX-incomp_Pp_sup500-B-G9800-Map3	82.8
MT2006	ms101843_scaffold_708_c1_RLX-incomp_Pp_sup500-B-R1061-Map18_reversed	88.2
MT2006	ms101844_scaffold_708_c1_RLX-incomp_Pp_sup500-B-R1883-Map20_reversed	92.9
MT2006	ms101845_scaffold_708_c1_RLX-incomp_Pp_sup500-B-R4699-Map11	86.2
MT2006	ms101846_scaffold_708_c1_RLX-incomp_Pp_sup500-B-R5013-Map3	82
MT2006	ms101847_scaffold_708_c1_RLX-incomp_Pp_sup500-B-R7036-Map3	98.8
MT2006	ms101848_scaffold_708_c1_RLX-incomp_Pp_sup500-B-R7090-Map13	77.2
MT2006	ms101849_scaffold_708_c1_RLX-incomp_Pp_sup500-B-R7090-Map13	81.4
MT2006	ms10185_scaffold_3794_c1_RLX-incomp_Pp_sup500-B-G15112-Map3	89.4
MT2006	ms101850_scaffold_708_c1_RLX-incomp_Pp_sup500-B-R8208-Map3_reversed	<50
MT2006	ms101851_scaffold_708_c1_RLX-incomp_Pp_sup500-B-R8208-Map3_reversed	85.6
MT2006	ms101852_scaffold_708_c1_RLX-incomp_Pp_sup500-B-R8208-Map3_reversed	<50
MT2006	ms101853_scaffold_708_c1_RLX-incomp_Pp_sup500-B-R8421-Map3	99
MT2006	ms101854_scaffold_708_c1_RSX-incomp_Pp_sup500-B-G18756-Map9	91.3
MT2006	ms101855_scaffold_708_c1_RXX-LARD_Pp_sup500-B-G15405-Map5	70.2
MT2006	ms101856_scaffold_708_c1_DTX-incomp_Pp_sup500-B-R1015-Map13	78.5
MT2006	ms101857_scaffold_708_c1_DTX-comp_Pp_sup500-B-G6399-Map4	83.7
MT2006	ms101858_scaffold_708_c1_DTX-incomp_Pp_sup500-B-G9050-Map3	96.1
MT2006	ms101859_scaffold_708_c1_RLX-incomp_Pp_sup500-B-R1319-Map6_reversed	65.3
MT2006	ms10186_scaffold_3794_c1_RLX-incomp_Pp_sup500-B-G15112-Map3	91.2
MT2006	ms101860_scaffold_708_c1_RLX-incomp_Pp_sup500-B-R3512-Map8	94.6
MT2006	ms101861_scaffold_708_c1_RLX-incomp_Pp_sup500-B-G17397-Map3	60.7
MT2006	ms101862_scaffold_708_c1_RLX-incomp_Pp_sup500-B-R2826-Map6_reversed	93.2
MT2006	ms101863_scaffold_6910_c1_DTX-comp_Pp_sup500-B-G14041-Map5_reversed	94
MT2006	ms101864_scaffold_6910_c1_DTX-incomp_Pp_sup500-B-G2139-Map8	88.5
MT2006	ms101865_scaffold_6910_c1_DTX-incomp_Pp_sup500-B-G872-Map20_reversed	<50
MT2006	ms101866_scaffold_6910_c1_DTX-incomp_Pp_sup500-B-R4732-Map20	72
MT2006	ms101867_scaffold_6910_c1_DXX-MITE_Pp_sup500-B-R5341-Map8	81.2
MT2006	ms101868_scaffold_6910_c1_RLX-incomp_Pp_sup500-B-G14793-Map13_reversed	93.9
MT2006	ms101869_scaffold_6910_c1_RLX-incomp_Pp_sup500-B-G14793-Map13_reversed	96.4
MT2006	ms10187_scaffold_3794_c1_RLX-incomp_Pp_sup500-B-G15174-Map3_reversed	98.5
MT2006	ms101870_scaffold_6910_c1_DTX-incomp_Pp_sup500-B-R1012-Map20_reversed	92.3
MT2006	ms101871_scaffold_6910_c1_DTX-incomp_Pp_sup500-B-R1012-Map20_reversed	76.5
MT2006	ms101872_scaffold_6910_c1_DTX-incomp_Pp_sup500-B-R1012-Map20_reversed	90.7
MT2006	ms101873_scaffold_6910_c1_DTX-incomp_Pp_sup500-B-R1012-Map20_reversed	<50
MT2006	ms101874_scaffold_6910_c1_DTX-incomp_Pp_sup500-B-R3679-Map15_reversed	98.1
MT2006	ms101875_scaffold_6910_c1_DTX-incomp_Pp_sup500-B-R663-Map9	75.8
MT2006	ms101876_scaffold_6910_c1_DTX-incomp_Pp_sup500-B-R663-Map9	77.6
MT2006	ms101877_scaffold_6910_c1_RXX-TRIM_Pp_sup500-B-R1393-Map5	<50
MT2006	ms101878_scaffold_6909_c1_RLX-comp_Pp_sup500-B-G2890-Map11_reversed	97.4
MT2006	ms101879_scaffold_6909_c1_DTX-incomp_Pp_sup500-B-G15878-Map5_reversed	95.3
MT2006	ms10188_scaffold_3794_c1_RLX-incomp_Pp_sup500-B-G15174-Map3_reversed	<50
MT2006	ms101880_scaffold_6909_c1_DTX-incomp_Pp_sup500-B-R1012-Map20_reversed	<50
MT2006	ms101881_scaffold_6909_c1_DTX-incomp_Pp_sup500-B-R1012-Map20_reversed	90.6
MT2006	ms101882_scaffold_6909_c1_DTX-incomp_Pp_sup500-B-R1012-Map20_reversed	<50
MT2006	ms101883_scaffold_6909_c1_DTX-incomp_Pp_sup500-B-R1012-Map20_reversed	96.1
MT2006	ms101884_scaffold_6909_c1_DTX-incomp_Pp_sup500-B-R7029-Map5_reversed	97.5
MT2006	ms101885_scaffold_6909_c1_noCat-DTX-like_Pp_sup500-B-R5235-Map12	95
MT2006	ms101886_scaffold_6909_c1_noCat-DTX-like_Pp_sup500-B-R5235-Map12	95
MT2006	ms101887_scaffold_6909_c1_noCat-DTX-like_Pp_sup500-B-R5235-Map12	97.3
MT2006	ms101888_scaffold_1080_c1_RLX-comp_Pp_sup500-B-P578.0-Map3	94.5
MT2006	ms101889_scaffold_1080_c1_RLX-comp_Pp_sup500-B-P6.0-Map3	99.4
MT2006	ms10189_scaffold_3794_c1_RLX-incomp_Pp_sup500-B-G15542-Map3_reversed	93
MT2006	ms101890_scaffold_1080_c1_RLX-comp_Pp_sup500-B-P6.0-Map3	99.2
MT2006	ms101891_scaffold_1080_c1_RLX-incomp_Pp_sup500-B-G14252-Map3	<50
MT2006	ms101892_scaffold_1080_c1_RLX-incomp_Pp_sup500-B-G14901-Map3	<50
MT2006	ms101893_scaffold_6908_c1_DTX-incomp_Pp_sup500-B-G14545-Map11	<50
MT2006	ms101894_scaffold_6908_c1_DTX-incomp_Pp_sup500-B-G14840-Map6_reversed	81.9
MT2006	ms101895_scaffold_6908_c1_DTX-incomp_Pp_sup500-B-G15243-Map3_reversed	<50
MT2006	ms101896_scaffold_6908_c1_DTX-incomp_Pp_sup500-B-G3855-Map3_reversed	87.8
MT2006	ms101897_scaffold_6908_c1_DTX-incomp_Pp_sup500-B-G3855-Map3_reversed	82.2
MT2006	ms101898_scaffold_6908_c1_DTX-incomp_Pp_sup500-B-G415-Map20_reversed	81.5
MT2006	ms101899_scaffold_6908_c1_DTX-incomp_Pp_sup500-B-G415-Map20_reversed	89.3
MT2006	ms10190_scaffold_3794_c1_RLX-incomp_Pp_sup500-B-G15542-Map3_reversed	93
MT2006	ms101900_scaffold_6908_c1_DTX-incomp_Pp_sup500-B-R6325-Map3	89.2
MT2006	ms101901_scaffold_6908_c1_DTX-incomp_Pp_sup500-B-R681-Map13	65.7
MT2006	ms101902_scaffold_6908_c1_DTX-incomp_Pp_sup500-B-R69-Map20_reversed	80
MT2006	ms101903_scaffold_6908_c1_noCat-DTX-like_Pp_sup500-B-P203.0-Map14	88.4
MT2006	ms101905_scaffold_6908_c1_noCat-RIX-like_Pp_sup500-B-R2382-Map12	75.5
MT2006	ms101906_scaffold_6908_c1_noCat-RLX-like_Pp_sup500-B-G9840-Map20	79.4
MT2006	ms101907_scaffold_6908_c1_noCat-RLX-like_Pp_sup500-B-R829-Map20	79.4
MT2006	ms101908_scaffold_6908_c1_noCat-RLX-like_Pp_sup500-B-R829-Map20	82.4
MT2006	ms101909_scaffold_6908_c1_RLX-comp_Pp_sup500-B-R3444-Map13_reversed	89.7
MT2006	ms10191_scaffold_3794_c1_RLX-incomp_Pp_sup500-B-G15542-Map3_reversed	92.3
MT2006	ms101910_scaffold_6908_c1_RLX-incomp_Pp_sup500-B-G14687-Map6	91.7
MT2006	ms101911_scaffold_6908_c1_RLX-incomp_Pp_sup500-B-G15162-Map14_reversed	82.6
MT2006	ms101912_scaffold_6908_c1_RLX-incomp_Pp_sup500-B-G15690-Map3	79.7
MT2006	ms101913_scaffold_6908_c1_RLX-incomp_Pp_sup500-B-G15791-Map5_reversed	94.3
MT2006	ms101914_scaffold_6908_c1_RLX-incomp_Pp_sup500-B-G7501-Map3_reversed	69.8
MT2006	ms101915_scaffold_6908_c1_RLX-incomp_Pp_sup500-B-R1061-Map18_reversed	87.2
MT2006	ms101916_scaffold_6907_c1_DTX-comp_Pp_sup500-B-R1228-Map10	97
MT2006	ms101917_scaffold_6907_c1_DTX-incomp_Pp_sup500-B-G11101-Map9	83
MT2006	ms101918_scaffold_6907_c1_DTX-incomp_Pp_sup500-B-G13445-Map4	96.5
MT2006	ms101919_scaffold_6907_c1_DTX-incomp_Pp_sup500-B-G13445-Map4	82
MT2006	ms10192_scaffold_3794_c1_RLX-incomp_Pp_sup500-B-G2610-Map20	69
MT2006	ms101920_scaffold_6907_c1_DTX-incomp_Pp_sup500-B-G2552-Map3_reversed	<50
MT2006	ms101921_scaffold_6907_c1_DTX-incomp_Pp_sup500-B-G2552-Map3_reversed	<50
MT2006	ms101922_scaffold_6907_c1_DTX-incomp_Pp_sup500-B-G3882-Map4	89.3
MT2006	ms101923_scaffold_6907_c1_DTX-incomp_Pp_sup500-B-G3882-Map4	79.8
MT2006	ms101924_scaffold_6907_c1_DTX-incomp_Pp_sup500-B-G3882-Map4	90.8
MT2006	ms101925_scaffold_6907_c1_DTX-incomp_Pp_sup500-B-G3882-Map4	96.8
MT2006	ms101926_scaffold_6907_c1_DTX-incomp_Pp_sup500-B-G670-Map10	83.6
MT2006	ms101927_scaffold_6907_c1_DTX-incomp_Pp_sup500-B-G670-Map10	89.3
MT2006	ms101928_scaffold_6907_c1_DTX-incomp_Pp_sup500-B-R1140-Map20	<50
MT2006	ms101929_scaffold_6907_c1_DTX-incomp_Pp_sup500-B-R1140-Map20	75
MT2006	ms10193_scaffold_3794_c1_RLX-incomp_Pp_sup500-B-G2757-Map5_reversed	84.4
MT2006	ms101930_scaffold_6907_c1_DTX-incomp_Pp_sup500-B-R2402-Map8	77.4
MT2006	ms101931_scaffold_6907_c1_DXX-MITE_Pp_sup500-B-G2049-Map8	83.5
MT2006	ms101932_scaffold_6907_c1_DXX-MITE_Pp_sup500-B-G2049-Map8	65.6
MT2006	ms101933_scaffold_6907_c1_DXX-MITE_Pp_sup500-B-G2049-Map8	90.5
MT2006	ms101934_scaffold_6907_c1_noCat-DTX-like_Pp_sup500-B-G10183-Map15	87.5
MT2006	ms101935_scaffold_6907_c1_noCat-DTX-like_Pp_sup500-B-G6002-Map20	93.5
MT2006	ms101936_scaffold_6907_c1_noCat-DTX-like_Pp_sup500-B-R104-Map20	77.8
MT2006	ms101937_scaffold_6907_c1_noCat-DTX-like_Pp_sup500-B-R104-Map20	77.5
MT2006	ms101938_scaffold_6907_c1_noCat-DXX-MITE-like_Pp_sup500-B-P132.20-Map20	93.8
MT2006	ms101939_scaffold_6907_c1_noCat-RIX-like_Pp_sup500-B-G10566-Map18	70.2
MT2006	ms10194_scaffold_3794_c1_RLX-incomp_Pp_sup500-B-R1061-Map18_reversed	84.1
MT2006	ms101940_scaffold_6907_c1_noCat-RIX-like_Pp_sup500-B-G10566-Map18	64.8
MT2006	ms101941_scaffold_6907_c1_noCat-RIX-like_Pp_sup500-B-R2382-Map12	75.3
MT2006	ms101942_scaffold_6907_c1_noCat-RLX-like_Pp_sup500-B-P11.0-Map20	95.5
MT2006	ms101943_scaffold_6907_c1_noCat-RLX-like_Pp_sup500-B-R1229-Map17	77.1
MT2006	ms101944_scaffold_6907_c1_noCat-RLX-like_Pp_sup500-B-R358-Map20	<50
MT2006	ms101945_scaffold_6907_c1_noCat-RLX-like_Pp_sup500-B-R358-Map20	73.2
MT2006	ms101946_scaffold_6907_c1_noCat-RLX-like_Pp_sup500-B-R837-Map20	<50
MT2006	ms101947_scaffold_6907_c1_noCat-RXX-TRIM-like_Pp_sup500-B-R768-Map15	<50
MT2006	ms101949_scaffold_6907_c1_noCat_Pp_sup500-B-R510-Map20	92.4
MT2006	ms10195_scaffold_3794_c1_RLX-incomp_Pp_sup500-B-R8681-Map3_reversed	81.6
MT2006	ms101951_scaffold_6907_c1_RIX-incomp_Pp_sup500-B-P51.19-Map17	81
MT2006	ms101952_scaffold_6907_c1_RIX-incomp_Pp_sup500-B-P51.19-Map17	74.5
MT2006	ms101953_scaffold_6907_c1_RIX-incomp_Pp_sup500-B-P51.19-Map17	92.8
MT2006	ms101954_scaffold_6907_c1_RLX-incomp_Pp_sup500-B-G11331-Map5	93.3
MT2006	ms101955_scaffold_6907_c1_RLX-incomp_Pp_sup500-B-G15606-Map7_reversed	62.1
MT2006	ms101956_scaffold_6907_c1_RLX-incomp_Pp_sup500-B-R1061-Map18_reversed	91.2
MT2006	ms101957_scaffold_6907_c1_RLX-incomp_Pp_sup500-B-R4699-Map11	74.5
MT2006	ms101958_scaffold_6907_c1_DTX-incomp_Pp_sup500-B-P350.176-Map19	76.5
MT2006	ms101959_scaffold_707_c1_DHX-comp_Pp_sup500-B-G15050-Map3_reversed	<50
MT2006	ms10196_scaffold_3794_c1_RLX-incomp_Pp_sup500-B-R8681-Map3_reversed	81.8
MT2006	ms101960_scaffold_707_c1_DMX-incomp_Pp_sup500-B-G15733-Map3	80.5
MT2006	ms101961_scaffold_707_c1_DMX-incomp_Pp_sup500-B-G15922-Map4	98.2
MT2006	ms101962_scaffold_707_c1_DMX-incomp_Pp_sup500-B-G4243-Map3	86.4
MT2006	ms101964_scaffold_707_c1_DTX-incomp_Pp_sup500-B-G11881-Map3	97.9
MT2006	ms101965_scaffold_707_c1_DTX-incomp_Pp_sup500-B-G11927-Map7	<50
MT2006	ms101967_scaffold_707_c1_DTX-incomp_Pp_sup500-B-G11986-Map3	93.6
MT2006	ms101968_scaffold_707_c1_DTX-incomp_Pp_sup500-B-G11986-Map3	80.8
MT2006	ms101969_scaffold_707_c1_DTX-incomp_Pp_sup500-B-G12952-Map4_reversed	82.3
MT2006	ms10197_scaffold_3794_c1_RLX-incomp_Pp_sup500-B-R960-Map3	74.6
MT2006	ms101970_scaffold_707_c1_DTX-incomp_Pp_sup500-B-G13040-Map3	81.5
MT2006	ms101971_scaffold_707_c1_DTX-incomp_Pp_sup500-B-G13357-Map20	75.7
MT2006	ms101972_scaffold_707_c1_DTX-incomp_Pp_sup500-B-G14340-Map4	<50
MT2006	ms101973_scaffold_707_c1_DTX-incomp_Pp_sup500-B-G15135-Map5	93.4
MT2006	ms101974_scaffold_707_c1_DTX-incomp_Pp_sup500-B-G15835-Map20	97.8
MT2006	ms101975_scaffold_707_c1_DTX-incomp_Pp_sup500-B-G3310-Map4_reversed	69.8
MT2006	ms101976_scaffold_707_c1_DTX-incomp_Pp_sup500-B-G415-Map20_reversed	93
MT2006	ms101977_scaffold_707_c1_DTX-incomp_Pp_sup500-B-G415-Map20_reversed	78.8
MT2006	ms101978_scaffold_707_c1_DTX-incomp_Pp_sup500-B-G4547-Map20_reversed	92.5
MT2006	ms101979_scaffold_707_c1_DTX-incomp_Pp_sup500-B-G6271-Map15	71.8
MT2006	ms10198_scaffold_3794_c1_DTX-incomp_Pp_sup500-B-G10840-Map20	74.6
MT2006	ms101980_scaffold_707_c1_DTX-incomp_Pp_sup500-B-G6451-Map3	<50
MT2006	ms101981_scaffold_707_c1_DTX-incomp_Pp_sup500-B-G6632-Map19	95.1
MT2006	ms101982_scaffold_707_c1_DTX-incomp_Pp_sup500-B-G670-Map10	<50
[truncated: 671,545+ more rows]
