# Supplementary material for: Major proliferation of transposable elements shaped the genome of the soybean rust pathogen Phakopsora pachyrhizi
Source: Nat Commun. 2023 Apr 1;14:1835. doi: 10.1038/s41467-023-37551-4 (PMC10067951; doi:10.1038/s41467-023-37551-4)
Supplement: Supplementary file 6 — Source Data [file 41467_2023_37551_MOESM6_ESM.zip › source_data/Source_data_Suppl_Fig_3.xlsx]

## Sheet: FigureS3a
Supplementary Fig 3a
The raw data is directly found in Supplementary table 3;4 and 5
Conserved TE relative frequency
	K8108	MT2006	UFV02
LARD	0.0127978	0.0156217	0.00795494
LINE	0.0265078	0.0284191	0.0345274
LTR	0.495993	0.539143	0.536756
SINE	0.0155255	0.00434349	0.00377489
TRIM	0.021759	0.0292393	0.0318198
Helitron	0.0145149	0.015081	0.0127872
Maverick	0.0213476	0.0167681	0.0123326
MITE	0.0131466	0.0101969	0.0227877
TIR	0.37737	0.340675	0.336608
Kolobok	0.00103742	0.000512644	0.000652206

## Sheet: FigureS3b
Supplementary Fig 3b
The r aw data is directly found in Supplementary table 3;4 and 5
Intermediate TE relative frequency
	K8108	MT2006	UFV02
LARD	0.0110473	0.0139659	0.0100852
LINE	0.0346925	0.0374443	0.0370812
LTR	0.473362	0.46676	0.483816
SINE	0.00587224	0.00825086	0.00445755
TRIM	0.00922609	0.01319	0.0114643
Helitron	0.135536	0.0142813	0.0148864
Maverick	0.0210187	0.0133477	0.013563
MITE	0.0157415	0.0245381	0.0323637
TIR	0.409843	0.405528	0.388847
Kolobok	0.00387075	0.00269351	0.00343603

## Sheet: FigureS3c
Supplementary Fig 3c
The r aw data is directly found in Supplementary table 3;4 and 5
Divergent TE relative frequency
	K8108	MT2006	UFV02
LARD	0.0151598	0.0219752	0.0155996
LINE	0.0403012	0.0527015	0.0579113
LTR	0.463003	0.446974	0.485778
SINE	0.00582203	0.00445928	0.00287257
TRIM	0.00602303	0.00823515	0.00656653
Helitron	0.018529	0.0175023	0.0176437
Maverick	0.0318049	0.0167744	0.0151584
MITE	0.0108196	0.017099	0.0187421
TIR	0.405676	0.412038	0.378399
Kolobok	0.00286162	0.0022416	0.00132833
