# Supplementary material for: Major proliferation of transposable elements shaped the genome of the soybean rust pathogen Phakopsora pachyrhizi
Source: Nat Commun. 2023 Apr 1;14:1835. doi: 10.1038/s41467-023-37551-4 (PMC10067951; doi:10.1038/s41467-023-37551-4)
Supplement: Supplementary file 6 — Source Data [file 41467_2023_37551_MOESM6_ESM.zip › source_data/Source_data_Suppl_Fig_2_UFV02.xlsx]

## Sheet: FigureS2_UFV02
Supplementary Fig 2	UFV02 source data
Genome	TE copy	Indentity_to_consensus
UFV02	ms321783_19-WGS-PP_SL.1.0_Contig1083_DHX-comp_PPUFV02-B-G1583-Map5_reversed	<50
UFV02	ms11123_19-WGS-PP_SL.1.0_Contig0090_DHX-comp_PPUFV02-B-G1583-Map5_reversed	<50
UFV02	ms170330_19-WGS-PP_SL.1.0_Contig1091_DHX-comp_PPUFV02-B-G1583-Map5_reversed	76.1
UFV02	ms321057_19-WGS-PP_SL.1.0_Contig1765_DHX-comp_PPUFV02-B-G1583-Map5_reversed	78.2
UFV02	ms468824_19-WGS-PP_SL.1.0_Contig1686_DHX-comp_PPUFV02-B-G1583-Map5_reversed	82.2
UFV02	ms74963_19-WGS-PP_SL.1.0_Contig1278_DHX-comp_PPUFV02-B-G1583-Map5_reversed	<50
UFV02	ms540805_19-WGS-PP_SL.1.0_Contig0555_DHX-comp_PPUFV02-B-G1583-Map5_reversed	90.6
UFV02	ms744405_19-WGS-PP_SL.1.0_Contig0252_DHX-comp_PPUFV02-B-G1583-Map5_reversed	76.6
UFV02	ms727477_19-WGS-PP_SL.1.0_Contig2516_DHX-comp_PPUFV02-B-G1583-Map5_reversed	84.7
UFV02	ms673149_19-WGS-PP_SL.1.0_Contig0344_DHX-comp_PPUFV02-B-G1583-Map5_reversed	82
UFV02	ms653765_19-WGS-PP_SL.1.0_Contig0371_DHX-comp_PPUFV02-B-G1583-Map5_reversed	87.3
UFV02	ms363596_19-WGS-PP_SL.1.0_Contig0970_DHX-comp_PPUFV02-B-G1583-Map5_reversed	<50
UFV02	ms474189_19-WGS-PP_SL.1.0_Contig0676_DHX-comp_PPUFV02-B-G1583-Map5_reversed	76.6
UFV02	ms190224_19-WGS-PP_SL.1.0_Contig0711_DHX-comp_PPUFV02-B-G1583-Map5_reversed	<50
UFV02	ms882374_19-WGS-PP_SL.1.0_Contig0112_DHX-comp_PPUFV02-B-G1583-Map5_reversed	89.7
UFV02	ms501041_19-WGS-PP_SL.1.0_Contig0629_DHX-comp_PPUFV02-B-G1583-Map5_reversed	69.3
UFV02	ms252934_19-WGS-PP_SL.1.0_Contig0490_DHX-comp_PPUFV02-B-G1583-Map5_reversed	90.2
UFV02	ms339039_19-WGS-PP_SL.1.0_Contig1038_DHX-comp_PPUFV02-B-G1583-Map5_reversed	77.7
UFV02	ms99528_19-WGS-PP_SL.1.0_Contig0029_DHX-comp_PPUFV02-B-G1583-Map5_reversed	72.2
UFV02	ms626927_19-WGS-PP_SL.1.0_Contig0412_DHX-comp_PPUFV02-B-G1583-Map5_reversed	<50
UFV02	ms583307_19-WGS-PP_SL.1.0_Contig0111_DHX-comp_PPUFV02-B-G1583-Map5_reversed	86.5
UFV02	ms537663_19-WGS-PP_SL.1.0_Contig2655_DHX-comp_PPUFV02-B-G1583-Map5_reversed	73
UFV02	ms168873_19-WGS-PP_SL.1.0_Contig1846_DHX-comp_PPUFV02-B-G1583-Map5_reversed	59.5
UFV02	ms618866_19-WGS-PP_SL.1.0_Contig0423_DHX-comp_PPUFV02-B-G1583-Map5_reversed	72.7
UFV02	ms384364_19-WGS-PP_SL.1.0_Contig0912_DHX-comp_PPUFV02-B-G1583-Map5_reversed	86.9
UFV02	ms832687_19-WGS-PP_SL.1.0_Contig0157_DHX-comp_PPUFV02-B-G1583-Map5_reversed	85.7
UFV02	ms694115_19-WGS-PP_SL.1.0_Contig0314_DHX-comp_PPUFV02-B-G1583-Map5_reversed	78.5
UFV02	ms495585_19-WGS-PP_SL.1.0_Contig0639_DHX-comp_PPUFV02-B-G1583-Map5_reversed	72.5
UFV02	ms588892_19-WGS-PP_SL.1.0_Contig0882_DHX-comp_PPUFV02-B-G1583-Map5_reversed	87.9
UFV02	ms435764_19-WGS-PP_SL.1.0_Contig0774_DHX-comp_PPUFV02-B-G1583-Map5_reversed	74.7
UFV02	ms38944_19-WGS-PP_SL.1.0_Contig0068_DHX-comp_PPUFV02-B-G1583-Map5_reversed	<50
UFV02	ms515288_19-WGS-PP_SL.1.0_Contig0603_DHX-comp_PPUFV02-B-G1583-Map5_reversed	75
UFV02	ms425578_19-WGS-PP_SL.1.0_Contig0802_DHX-comp_PPUFV02-B-G1583-Map5_reversed	87
UFV02	ms409625_19-WGS-PP_SL.1.0_Contig1719_DHX-comp_PPUFV02-B-G1583-Map5_reversed	75
UFV02	ms723987_19-WGS-PP_SL.1.0_Contig0275_DHX-comp_PPUFV02-B-G1583-Map5_reversed	<50
UFV02	ms387607_19-WGS-PP_SL.1.0_Contig1728_DHX-comp_PPUFV02-B-G1583-Map5_reversed	80.9
UFV02	ms852454_19-WGS-PP_SL.1.0_Contig0138_DHX-comp_PPUFV02-B-G1583-Map5_reversed	74.9
UFV02	ms703446_19-WGS-PP_SL.1.0_Contig0300_DHX-comp_PPUFV02-B-G1583-Map5_reversed	72.3
UFV02	ms882373_19-WGS-PP_SL.1.0_Contig0112_DHX-comp_PPUFV02-B-G1583-Map5_reversed	82.8
UFV02	ms16220_19-WGS-PP_SL.1.0_Contig0085_DHX-comp_PPUFV02-B-G1583-Map5_reversed	61.3
UFV02	ms210120_19-WGS-PP_SL.1.0_Contig1962_DHX-comp_PPUFV02-B-G1583-Map5_reversed	82.4
UFV02	ms248040_19-WGS-PP_SL.1.0_Contig2101_DHX-comp_PPUFV02-B-G1583-Map5_reversed	69
UFV02	ms837502_19-WGS-PP_SL.1.0_Contig1476_DHX-comp_PPUFV02-B-G1583-Map5_reversed	73.2
UFV02	ms70785_19-WGS-PP_SL.1.0_Contig0047_DHX-comp_PPUFV02-B-G1583-Map5_reversed	74
UFV02	ms200862_19-WGS-PP_SL.1.0_Contig0210_DHX-comp_PPUFV02-B-G1583-Map5_reversed	74.9
UFV02	ms652512_19-WGS-PP_SL.1.0_Contig0373_DHX-comp_PPUFV02-B-G1583-Map5_reversed	75.5
UFV02	ms78774_19-WGS-PP_SL.1.0_Contig0042_DHX-comp_PPUFV02-B-G1583-Map5_reversed	72.3
UFV02	ms194571_19-WGS-PP_SL.1.0_Contig1135_DHX-comp_PPUFV02-B-G1583-Map5_reversed	73.3
UFV02	ms222866_19-WGS-PP_SL.1.0_Contig2006_DHX-comp_PPUFV02-B-G1583-Map5_reversed	63.2
UFV02	ms37764_19-WGS-PP_SL.1.0_Contig0069_DHX-comp_PPUFV02-B-G1583-Map5_reversed	79.7
UFV02	ms105658_19-WGS-PP_SL.1.0_Contig0026_DHX-comp_PPUFV02-B-G1583-Map5_reversed	76.7
UFV02	ms560108_19-WGS-PP_SL.1.0_Contig0522_DHX-comp_PPUFV02-B-G1583-Map5_reversed	74.4
UFV02	ms353975_19-WGS-PP_SL.1.0_Contig0998_DHX-comp_PPUFV02-B-G1583-Map5_reversed	77.8
UFV02	ms513835_19-WGS-PP_SL.1.0_Contig0036_DHX-comp_PPUFV02-B-G1583-Map5_reversed	79.1
UFV02	ms111759_19-WGS-PP_SL.1.0_Contig1272_DHX-comp_PPUFV02-B-G1583-Map5_reversed	<50
UFV02	ms191347_19-WGS-PP_SL.1.0_Contig0298_DHX-comp_PPUFV02-B-G1583-Map5_reversed	76.7
UFV02	ms246177_19-WGS-PP_SL.1.0_Contig0218_DHX-comp_PPUFV02-B-G1583-Map5_reversed	78.4
UFV02	ms100041_19-WGS-PP_SL.1.0_Contig2308_DHX-comp_PPUFV02-B-G1583-Map5_reversed	71.2
UFV02	ms363594_19-WGS-PP_SL.1.0_Contig0970_DHX-comp_PPUFV02-B-G1583-Map5_reversed	84.3
UFV02	ms572082_19-WGS-PP_SL.1.0_Contig0501_DHX-comp_PPUFV02-B-G1583-Map5_reversed	<50
UFV02	ms191444_19-WGS-PP_SL.1.0_Contig1906_DHX-comp_PPUFV02-B-G1583-Map5_reversed	76.2
UFV02	ms78134_19-WGS-PP_SL.1.0_Contig0042_DHX-comp_PPUFV02-B-G1583-Map5_reversed	75.7
UFV02	ms365364_19-WGS-PP_SL.1.0_Contig0965_DHX-comp_PPUFV02-B-G1583-Map5_reversed	64.2
UFV02	ms451656_19-WGS-PP_SL.1.0_Contig0730_DHX-comp_PPUFV02-B-G1583-Map5_reversed	83.1
UFV02	ms22089_19-WGS-PP_SL.1.0_Contig0081_DHX-comp_PPUFV02-B-G1583-Map5_reversed	<50
UFV02	ms852086_19-WGS-PP_SL.1.0_Contig0138_DHX-comp_PPUFV02-B-G1583-Map5_reversed	85.4
UFV02	ms869872_19-WGS-PP_SL.1.0_Contig0122_DHX-comp_PPUFV02-B-G1583-Map5_reversed	69.3
UFV02	ms512052_19-WGS-PP_SL.1.0_Contig2691_DHX-comp_PPUFV02-B-G1583-Map5_reversed	84.3
UFV02	ms273107_19-WGS-PP_SL.1.0_Contig0017_DHX-comp_PPUFV02-B-G1583-Map5_reversed	77.3
UFV02	ms165826_19-WGS-PP_SL.1.0_Contig0001_DHX-comp_PPUFV02-B-G1583-Map5_reversed	<50
UFV02	ms308452_19-WGS-PP_SL.1.0_Contig1147_DHX-comp_PPUFV02-B-G1583-Map5_reversed	<50
UFV02	ms451655_19-WGS-PP_SL.1.0_Contig0730_DHX-comp_PPUFV02-B-G1583-Map5_reversed	72.1
UFV02	ms859482_19-WGS-PP_SL.1.0_Contig0131_DHX-comp_PPUFV02-B-G1583-Map5_reversed	<50
UFV02	ms363595_19-WGS-PP_SL.1.0_Contig0970_DHX-comp_PPUFV02-B-G1583-Map5_reversed	98
UFV02	ms48609_19-WGS-PP_SL.1.0_Contig1412_DHX-comp_PPUFV02-B-G1583-Map5_reversed	<50
UFV02	ms287070_19-WGS-PP_SL.1.0_Contig1259_DHX-comp_PPUFV02-B-G1583-Map5_reversed	57.6
UFV02	ms859298_19-WGS-PP_SL.1.0_Contig0132_DHX-comp_PPUFV02-B-G1583-Map5_reversed	<50
UFV02	ms355229_19-WGS-PP_SL.1.0_Contig0994_DHX-comp_PPUFV02-B-G1583-Map5_reversed	78.4
UFV02	ms572083_19-WGS-PP_SL.1.0_Contig0501_DHX-comp_PPUFV02-B-G1583-Map5_reversed	92
UFV02	ms902525_19-WGS-PP_SL.1.0_Contig0036_DHX-comp_PPUFV02-B-G1583-Map5_reversed	77.7
UFV02	ms175408_19-WGS-PP_SL.1.0_Contig1860_DHX-comp_PPUFV02-B-G1583-Map5_reversed	83.2
UFV02	ms658400_19-WGS-PP_SL.1.0_Contig0365_DHX-comp_PPUFV02-B-G1583-Map5_reversed	78.4
UFV02	ms635607_19-WGS-PP_SL.1.0_Contig0399_DHX-comp_PPUFV02-B-G1583-Map5_reversed	77.2
UFV02	ms711650_19-WGS-PP_SL.1.0_Contig0289_DHX-comp_PPUFV02-B-G1583-Map5_reversed	<50
UFV02	ms424991_19-WGS-PP_SL.1.0_Contig1708_DHX-comp_PPUFV02-B-G1583-Map5_reversed	<50
UFV02	ms869045_19-WGS-PP_SL.1.0_Contig0123_DHX-comp_PPUFV02-B-G1583-Map5_reversed	70.3
UFV02	ms621782_19-WGS-PP_SL.1.0_Contig0418_DHX-comp_PPUFV02-B-G1583-Map5_reversed	67.6
UFV02	ms47462_19-WGS-PP_SL.1.0_Contig0062_DHX-comp_PPUFV02-B-G1583-Map5_reversed	<50
UFV02	ms237426_19-WGS-PP_SL.1.0_Contig0480_DHX-comp_PPUFV02-B-G1583-Map5_reversed	73.4
UFV02	ms222865_19-WGS-PP_SL.1.0_Contig2006_DHX-comp_PPUFV02-B-G1583-Map5_reversed	59.2
UFV02	ms251826_19-WGS-PP_SL.1.0_Contig1204_DHX-comp_PPUFV02-B-G1583-Map5_reversed	90.7
UFV02	ms747606_19-WGS-PP_SL.1.0_Contig0248_DHX-comp_PPUFV02-B-G1583-Map5_reversed	76.7
UFV02	ms798202_19-WGS-PP_SL.1.0_Contig0191_DHX-comp_PPUFV02-B-G1583-Map5_reversed	72.1
UFV02	ms262029_19-WGS-PP_SL.1.0_Contig1219_DHX-comp_PPUFV02-B-G1583-Map5_reversed	95.3
UFV02	ms907698_19-WGS-PP_SL.1.0_Contig0128_DHX-comp_PPUFV02-B-G1583-Map5_reversed	85.6
UFV02	ms264869_19-WGS-PP_SL.1.0_Contig0098_DHX-comp_PPUFV02-B-G1583-Map5_reversed	85.4
UFV02	ms466394_19-WGS-PP_SL.1.0_Contig0690_DHX-comp_PPUFV02-B-G1583-Map5_reversed	64.9
UFV02	ms323422_19-WGS-PP_SL.1.0_Contig1078_DHX-comp_PPUFV02-B-G1583-Map5_reversed	75.7
UFV02	ms639702_19-WGS-PP_SL.1.0_Contig0393_DHX-comp_PPUFV02-B-G1583-Map5_reversed	<50
UFV02	ms622334_19-WGS-PP_SL.1.0_Contig2577_DHX-comp_PPUFV02-B-G1583-Map5_reversed	<50
UFV02	ms401663_19-WGS-PP_SL.1.0_Contig1831_DHX-comp_PPUFV02-B-G1583-Map5_reversed	88.4
UFV02	ms280608_19-WGS-PP_SL.1.0_Contig0796_DHX-comp_PPUFV02-B-G1583-Map5_reversed	<50
UFV02	ms189946_19-WGS-PP_SL.1.0_Contig1127_DHX-comp_PPUFV02-B-G1583-Map5_reversed	75.7
UFV02	ms485443_19-WGS-PP_SL.1.0_Contig0658_DHX-comp_PPUFV02-B-G1583-Map5_reversed	70.5
UFV02	ms201267_19-WGS-PP_SL.1.0_Contig1935_DHX-comp_PPUFV02-B-G1583-Map5_reversed	87.3
UFV02	ms268073_19-WGS-PP_SL.1.0_Contig2184_DHX-comp_PPUFV02-B-G1583-Map5_reversed	88.9
UFV02	ms49883_19-WGS-PP_SL.1.0_Contig0061_DHX-comp_PPUFV02-B-G1583-Map5_reversed	79.5
UFV02	ms838382_19-WGS-PP_SL.1.0_Contig0151_DHX-comp_PPUFV02-B-G1583-Map5_reversed	82.8
UFV02	ms297150_19-WGS-PP_SL.1.0_Contig3057_DHX-comp_PPUFV02-B-G1583-Map5_reversed	72.7
UFV02	ms916353_19-WGS-PP_SL.1.0_Contig0358_DHX-comp_PPUFV02-B-G1583-Map5_reversed	75.3
UFV02	ms258015_19-WGS-PP_SL.1.0_Contig0320_DHX-comp_PPUFV02-B-G1583-Map5_reversed	75.2
UFV02	ms559262_19-WGS-PP_SL.1.0_Contig0524_DHX-comp_PPUFV02-B-G1583-Map5_reversed	76.2
UFV02	ms5493_19-WGS-PP_SL.1.0_Contig0095_DHX-comp_PPUFV02-B-G1583-Map5_reversed	75
UFV02	ms285113_19-WGS-PP_SL.1.0_Contig1271_DHX-comp_PPUFV02-B-G1583-Map5_reversed	71.7
UFV02	ms363992_19-WGS-PP_SL.1.0_Contig0969_DHX-comp_PPUFV02-B-G1583-Map5_reversed	<50
UFV02	ms241975_19-WGS-PP_SL.1.0_Contig2081_DHX-comp_PPUFV02-B-G1583-Map5_reversed	81
UFV02	ms118920_19-WGS-PP_SL.1.0_Contig0019_DHX-comp_PPUFV02-B-G1583-Map5_reversed	83
UFV02	ms832690_19-WGS-PP_SL.1.0_Contig0157_DHX-comp_PPUFV02-B-G1583-Map5_reversed	82.6
UFV02	ms305529_19-WGS-PP_SL.1.0_Contig1772_DHX-comp_PPUFV02-B-G1583-Map5_reversed	<50
UFV02	ms115769_19-WGS-PP_SL.1.0_Contig1270_DHX-comp_PPUFV02-B-G1583-Map5_reversed	77.6
UFV02	ms431042_19-WGS-PP_SL.1.0_Contig0786_DHX-comp_PPUFV02-B-G1583-Map5_reversed	78.1
UFV02	ms624126_19-WGS-PP_SL.1.0_Contig1816_DHX-comp_PPUFV02-B-G1583-Map5_reversed	83.7
UFV02	ms882372_19-WGS-PP_SL.1.0_Contig0112_DHX-comp_PPUFV02-B-G1583-Map5_reversed	89.7
UFV02	ms555307_19-WGS-PP_SL.1.0_Contig0530_DHX-comp_PPUFV02-B-G1583-Map5_reversed	75.2
UFV02	ms201268_19-WGS-PP_SL.1.0_Contig1935_DHX-comp_PPUFV02-B-G1583-Map5_reversed	70.5
UFV02	ms185685_19-WGS-PP_SL.1.0_Contig1885_DHX-comp_PPUFV02-B-G1583-Map5_reversed	70.7
UFV02	ms708111_19-WGS-PP_SL.1.0_Contig0293_DHX-comp_PPUFV02-B-G1583-Map5_reversed	70.4
UFV02	ms201413_19-WGS-PP_SL.1.0_Contig1146_DHX-comp_PPUFV02-B-G1583-Map5_reversed	74.3
UFV02	ms271171_19-WGS-PP_SL.1.0_Contig1284_DHX-comp_PPUFV02-B-G1583-Map5_reversed	73.1
UFV02	ms882371_19-WGS-PP_SL.1.0_Contig0112_DHX-comp_PPUFV02-B-G1583-Map5_reversed	<50
UFV02	ms490260_19-WGS-PP_SL.1.0_Contig0649_DHX-comp_PPUFV02-B-G1583-Map5_reversed	76.4
UFV02	ms134450_19-WGS-PP_SL.1.0_Contig0012_DHX-comp_PPUFV02-B-G1583-Map5_reversed	<50
UFV02	ms286042_19-WGS-PP_SL.1.0_Contig1266_DHX-comp_PPUFV02-B-G1583-Map5_reversed	91.7
UFV02	ms107639_19-WGS-PP_SL.1.0_Contig0024_DHX-comp_PPUFV02-B-G1583-Map5_reversed	85
UFV02	ms308454_19-WGS-PP_SL.1.0_Contig1147_DHX-comp_PPUFV02-B-G1583-Map5_reversed	<50
UFV02	ms552082_19-WGS-PP_SL.1.0_Contig0537_DHX-comp_PPUFV02-B-G1583-Map5_reversed	70.6
UFV02	ms306974_19-WGS-PP_SL.1.0_Contig1155_DHX-comp_PPUFV02-B-G1583-Map5_reversed	78.9
UFV02	ms397655_19-WGS-PP_SL.1.0_Contig1480_DHX-comp_PPUFV02-B-G1583-Map5_reversed	77
UFV02	ms644539_19-WGS-PP_SL.1.0_Contig0385_DHX-comp_PPUFV02-B-G1583-Map5_reversed	87.3
UFV02	ms126828_19-WGS-PP_SL.1.0_Contig0015_DHX-comp_PPUFV02-B-G1583-Map5_reversed	78.9
UFV02	ms583309_19-WGS-PP_SL.1.0_Contig0111_DHX-comp_PPUFV02-B-G1583-Map5_reversed	92.1
UFV02	ms47461_19-WGS-PP_SL.1.0_Contig0062_DHX-comp_PPUFV02-B-G1583-Map5_reversed	74.3
UFV02	ms165827_19-WGS-PP_SL.1.0_Contig0001_DHX-comp_PPUFV02-B-G1583-Map5_reversed	<50
UFV02	ms675413_19-WGS-PP_SL.1.0_Contig0340_DHX-comp_PPUFV02-B-G1583-Map5_reversed	70.3
UFV02	ms322953_19-WGS-PP_SL.1.0_Contig1079_DHX-comp_PPUFV02-B-G1583-Map5_reversed	<50
UFV02	ms863576_19-WGS-PP_SL.1.0_Contig0535_DHX-comp_PPUFV02-B-G1583-Map5_reversed	77.7
UFV02	ms431041_19-WGS-PP_SL.1.0_Contig0786_DHX-comp_PPUFV02-B-G1583-Map5_reversed	<50
UFV02	ms339237_19-WGS-PP_SL.1.0_Contig1037_DHX-comp_PPUFV02-B-G1583-Map5_reversed	86
UFV02	ms287071_19-WGS-PP_SL.1.0_Contig1259_DHX-comp_PPUFV02-B-G1583-Map5_reversed	86.6
UFV02	ms86364_19-WGS-PP_SL.1.0_Contig0037_DHX-comp_PPUFV02-B-G1583-Map5_reversed	85.5
UFV02	ms569138_19-WGS-PP_SL.1.0_Contig0507_DHX-comp_PPUFV02-B-G1583-Map5_reversed	71
UFV02	ms160853_19-WGS-PP_SL.1.0_Contig0002_DHX-comp_PPUFV02-B-G1583-Map5_reversed	73.2
UFV02	ms936289_19-WGS-PP_SL.1.0_Contig1511_DHX-comp_PPUFV02-B-G1583-Map5_reversed	70.1
UFV02	ms796450_19-WGS-PP_SL.1.0_Contig0192_DHX-comp_PPUFV02-B-G1583-Map5_reversed	81.6
UFV02	ms317654_19-WGS-PP_SL.1.0_Contig1100_DHX-comp_PPUFV02-B-G1583-Map5_reversed	91
UFV02	ms50013_19-WGS-PP_SL.1.0_Contig0061_DHX-comp_PPUFV02-B-G1583-Map5_reversed	75.2
UFV02	ms932404_19-WGS-PP_SL.1.0_Contig1155_DHX-comp_PPUFV02-B-G1583-Map5_reversed	<50
UFV02	ms104098_19-WGS-PP_SL.1.0_Contig0027_DHX-comp_PPUFV02-B-G1583-Map5_reversed	94.4
UFV02	ms939883_19-WGS-PP_SL.1.0_Contig2006_DHX-comp_PPUFV02-B-G1583-Map5_reversed	73
UFV02	ms80113_19-WGS-PP_SL.1.0_Contig0041_DHX-comp_PPUFV02-B-G1583-Map5_reversed	86.6
UFV02	ms698868_19-WGS-PP_SL.1.0_Contig0307_DHX-comp_PPUFV02-B-G1583-Map5_reversed	<50
UFV02	ms113901_19-WGS-PP_SL.1.0_Contig0153_DHX-comp_PPUFV02-B-G1583-Map5_reversed	92.1
UFV02	ms29594_19-WGS-PP_SL.1.0_Contig1290_DHX-comp_PPUFV02-B-G1583-Map5_reversed	82.5
UFV02	ms39852_19-WGS-PP_SL.1.0_Contig0067_DHX-comp_PPUFV02-B-G1583-Map5_reversed	74.8
UFV02	ms898085_19-WGS-PP_SL.1.0_Contig0099_DHX-comp_PPUFV02-B-G1583-Map5_reversed	75.3
UFV02	ms332930_19-WGS-PP_SL.1.0_Contig1054_DHX-comp_PPUFV02-B-G1583-Map5_reversed	77
UFV02	ms93993_19-WGS-PP_SL.1.0_Contig0032_DHX-comp_PPUFV02-B-G1583-Map5_reversed	76.7
UFV02	ms416689_19-WGS-PP_SL.1.0_Contig0824_DHX-comp_PPUFV02-B-G1583-Map5_reversed	75
UFV02	ms571624_19-WGS-PP_SL.1.0_Contig0502_DHX-comp_PPUFV02-B-G1583-Map5_reversed	83.2
UFV02	ms897598_19-WGS-PP_SL.1.0_Contig0099_DHX-comp_PPUFV02-B-G1583-Map5_reversed	83.8
UFV02	ms272020_19-WGS-PP_SL.1.0_Contig2197_DHX-comp_PPUFV02-B-G1583-Map5_reversed	<50
UFV02	ms400107_19-WGS-PP_SL.1.0_Contig0868_DHX-comp_PPUFV02-B-G1583-Map5_reversed	<50
UFV02	ms718104_19-WGS-PP_SL.1.0_Contig0281_DHX-comp_PPUFV02-B-G1583-Map5_reversed	73.8
UFV02	ms850879_19-WGS-PP_SL.1.0_Contig0139_DHX-comp_PPUFV02-B-G1583-Map5_reversed	76.7
UFV02	ms360025_19-WGS-PP_SL.1.0_Contig0981_DHX-comp_PPUFV02-B-G1583-Map5_reversed	87.2
UFV02	ms863577_19-WGS-PP_SL.1.0_Contig0535_DHX-comp_PPUFV02-B-G1583-Map5_reversed	76.8
UFV02	ms332929_19-WGS-PP_SL.1.0_Contig1054_DHX-comp_PPUFV02-B-G1583-Map5_reversed	85.7
UFV02	ms797834_19-WGS-PP_SL.1.0_Contig0339_DHX-comp_PPUFV02-B-G1583-Map5_reversed	75.6
UFV02	ms824877_19-WGS-PP_SL.1.0_Contig0164_DHX-comp_PPUFV02-B-G1583-Map5_reversed	91.5
UFV02	ms412745_19-WGS-PP_SL.1.0_Contig0836_DHX-comp_PPUFV02-B-G1583-Map5_reversed	78.1
UFV02	ms166801_19-WGS-PP_SL.1.0_Contig0691_DHX-comp_PPUFV02-B-G1583-Map5_reversed	77.5
UFV02	ms196684_19-WGS-PP_SL.1.0_Contig1920_DHX-comp_PPUFV02-B-G1583-Map5_reversed	75
UFV02	ms143615_19-WGS-PP_SL.1.0_Contig1357_DHX-comp_PPUFV02-B-G1583-Map5_reversed	85.7
UFV02	ms140893_19-WGS-PP_SL.1.0_Contig0010_DHX-comp_PPUFV02-B-G1583-Map5_reversed	75.3
UFV02	ms485746_19-WGS-PP_SL.1.0_Contig0658_DHX-comp_PPUFV02-B-G1583-Map5_reversed	64.4
UFV02	ms706994_19-WGS-PP_SL.1.0_Contig1552_DHX-comp_PPUFV02-B-G1583-Map5_reversed	73.8
UFV02	ms142837_19-WGS-PP_SL.1.0_Contig0009_DHX-comp_PPUFV02-B-G1583-Map5_reversed	70.6
UFV02	ms579442_19-WGS-PP_SL.1.0_Contig0488_DHX-comp_PPUFV02-B-G1583-Map5_reversed	89.9
UFV02	ms835492_19-WGS-PP_SL.1.0_Contig0153_DHX-comp_PPUFV02-B-G1583-Map5_reversed	85.4
UFV02	ms187636_19-WGS-PP_SL.1.0_Contig1123_DHX-comp_PPUFV02-B-G1583-Map5_reversed	82.5
UFV02	ms824878_19-WGS-PP_SL.1.0_Contig0164_DHX-comp_PPUFV02-B-G1583-Map5_reversed	97.3
UFV02	ms217620_19-WGS-PP_SL.1.0_Contig1991_DHX-comp_PPUFV02-B-G1583-Map5_reversed	78.4
UFV02	ms308453_19-WGS-PP_SL.1.0_Contig1147_DHX-comp_PPUFV02-B-G1583-Map5_reversed	92.5
UFV02	ms321918_19-WGS-PP_SL.1.0_Contig1082_DHX-comp_PPUFV02-B-G1583-Map5_reversed	95.7
UFV02	ms600536_19-WGS-PP_SL.1.0_Contig0451_DHX-comp_PPUFV02-B-G1583-Map5_reversed	76.9
UFV02	ms583308_19-WGS-PP_SL.1.0_Contig0111_DHX-comp_PPUFV02-B-G1583-Map5_reversed	83
UFV02	ms545100_19-WGS-PP_SL.1.0_Contig0548_DHX-comp_PPUFV02-B-G1583-Map5_reversed	75.2
UFV02	ms786901_19-WGS-PP_SL.1.0_Contig2476_DHX-comp_PPUFV02-B-G1583-Map5_reversed	<50
UFV02	ms296985_19-WGS-PP_SL.1.0_Contig1204_DHX-comp_PPUFV02-B-G1583-Map5_reversed	75.3
UFV02	ms263847_19-WGS-PP_SL.1.0_Contig1291_DHX-comp_PPUFV02-B-G1583-Map5_reversed	77.1
UFV02	ms836422_19-WGS-PP_SL.1.0_Contig2435_DHX-comp_PPUFV02-B-G1583-Map5_reversed	77.9
UFV02	ms730777_19-WGS-PP_SL.1.0_Contig0267_DHX-comp_PPUFV02-B-G1583-Map5_reversed	66.1
UFV02	ms613256_19-WGS-PP_SL.1.0_Contig0431_DHX-comp_PPUFV02-B-G1583-Map5_reversed	87.8
UFV02	ms103315_19-WGS-PP_SL.1.0_Contig1380_DHX-comp_PPUFV02-B-G1583-Map5_reversed	64.4
UFV02	ms14981_19-WGS-PP_SL.1.0_Contig0087_DHX-comp_PPUFV02-B-G1583-Map5_reversed	73.2
UFV02	ms778779_19-WGS-PP_SL.1.0_Contig0213_DHX-comp_PPUFV02-B-G1583-Map5_reversed	72.7
UFV02	ms566888_19-WGS-PP_SL.1.0_Contig0511_DHX-comp_PPUFV02-B-G1583-Map5_reversed	69.8
UFV02	ms200258_19-WGS-PP_SL.1.0_Contig1930_DHX-comp_PPUFV02-B-G1583-Map5_reversed	<50
UFV02	ms668206_19-WGS-PP_SL.1.0_Contig0350_DHX-comp_PPUFV02-B-G1583-Map5_reversed	80.5
UFV02	ms760546_19-WGS-PP_SL.1.0_Contig0851_DHX-comp_PPUFV02-B-G1583-Map5_reversed	75
UFV02	ms28684_19-WGS-PP_SL.1.0_Contig0076_DHX-comp_PPUFV02-B-G1583-Map5_reversed	70.7
UFV02	ms513837_19-WGS-PP_SL.1.0_Contig0036_DHX-comp_PPUFV02-B-G1583-Map5_reversed	79.9
UFV02	ms876110_19-WGS-PP_SL.1.0_Contig0117_DHX-comp_PPUFV02-B-G1583-Map5_reversed	76.1
UFV02	ms225915_19-WGS-PP_SL.1.0_Contig2021_DHX-comp_PPUFV02-B-G1583-Map5_reversed	66.7
UFV02	ms840326_19-WGS-PP_SL.1.0_Contig2432_DHX-comp_PPUFV02-B-G1583-Map5_reversed	67.8
UFV02	ms627674_19-WGS-PP_SL.1.0_Contig0411_DHX-comp_PPUFV02-B-G1583-Map5_reversed	78.7
UFV02	ms199142_19-WGS-PP_SL.1.0_Contig1324_DHX-comp_PPUFV02-B-G1583-Map5_reversed	82
UFV02	ms662961_19-WGS-PP_SL.1.0_Contig0358_DHX-comp_PPUFV02-B-G1583-Map5_reversed	78.8
UFV02	ms270858_19-WGS-PP_SL.1.0_Contig1287_DHX-comp_PPUFV02-B-G1583-Map5_reversed	72.1
UFV02	ms266415_19-WGS-PP_SL.1.0_Contig0501_DHX-comp_PPUFV02-B-G1583-Map5_reversed	73.7
UFV02	ms734801_19-WGS-PP_SL.1.0_Contig2512_DHX-comp_PPUFV02-B-G1583-Map5_reversed	76.1
UFV02	ms339040_19-WGS-PP_SL.1.0_Contig1038_DHX-comp_PPUFV02-B-G1583-Map5_reversed	79.5
UFV02	ms186447_19-WGS-PP_SL.1.0_Contig1889_DHX-comp_PPUFV02-B-G1583-Map5_reversed	73.6
UFV02	ms170329_19-WGS-PP_SL.1.0_Contig1091_DHX-comp_PPUFV02-B-G1583-Map5_reversed	71
UFV02	ms176810_19-WGS-PP_SL.1.0_Contig1101_DHX-comp_PPUFV02-B-G1583-Map5_reversed	74.3
UFV02	ms206404_19-WGS-PP_SL.1.0_Contig1323_DHX-comp_PPUFV02-B-G1583-Map5_reversed	77.8
UFV02	ms572826_19-WGS-PP_SL.1.0_Contig0500_DHX-comp_PPUFV02-B-G1583-Map5_reversed	75.2
UFV02	ms719044_19-WGS-PP_SL.1.0_Contig0280_DHX-comp_PPUFV02-B-G1583-Map5_reversed	76.4
UFV02	ms529619_19-WGS-PP_SL.1.0_Contig2667_DHX-comp_PPUFV02-B-G1583-Map5_reversed	71
UFV02	ms572755_19-WGS-PP_SL.1.0_Contig2617_DHX-comp_PPUFV02-B-G1583-Map5_reversed	77.5
UFV02	ms345259_19-WGS-PP_SL.1.0_Contig1022_DHX-comp_PPUFV02-B-G1583-Map5_reversed	88
UFV02	ms520476_19-WGS-PP_SL.1.0_Contig1659_DHX-comp_PPUFV02-B-G1583-Map5_reversed	77
UFV02	ms195530_19-WGS-PP_SL.1.0_Contig1915_DHX-comp_PPUFV02-B-G1583-Map5_reversed	76.7
UFV02	ms498136_19-WGS-PP_SL.1.0_Contig0633_DHX-comp_PPUFV02-B-G1583-Map5_reversed	<50
UFV02	ms885289_19-WGS-PP_SL.1.0_Contig1301_DHX-comp_PPUFV02-B-G1583-Map5_reversed	88.8
UFV02	ms767812_19-WGS-PP_SL.1.0_Contig0225_DHX-comp_PPUFV02-B-G1583-Map5_reversed	84.3
UFV02	ms885993_19-WGS-PP_SL.1.0_Contig0109_DHX-comp_PPUFV02-B-G1583-Map5_reversed	<50
UFV02	ms475421_19-WGS-PP_SL.1.0_Contig0673_DHX-comp_PPUFV02-B-G1583-Map5_reversed	67.5
UFV02	ms857390_19-WGS-PP_SL.1.0_Contig0133_DHX-comp_PPUFV02-B-G1583-Map5_reversed	97.9
UFV02	ms658398_19-WGS-PP_SL.1.0_Contig0365_DHX-comp_PPUFV02-B-G1583-Map5_reversed	80.9
UFV02	ms867644_19-WGS-PP_SL.1.0_Contig0125_DHX-comp_PPUFV02-B-G1583-Map5_reversed	75.9
UFV02	ms324950_19-WGS-PP_SL.1.0_Contig1074_DHX-comp_PPUFV02-B-G1583-Map5_reversed	70
UFV02	ms101458_19-WGS-PP_SL.1.0_Contig2306_DHX-comp_PPUFV02-B-G1583-Map5_reversed	84.9
UFV02	ms448983_19-WGS-PP_SL.1.0_Contig0738_DHX-comp_PPUFV02-B-G1583-Map5_reversed	81.3
UFV02	ms493404_19-WGS-PP_SL.1.0_Contig0643_DHX-comp_PPUFV02-B-G1583-Map5_reversed	74.9
UFV02	ms16123_19-WGS-PP_SL.1.0_Contig0085_DHX-comp_PPUFV02-B-G1583-Map5_reversed	<50
UFV02	ms814283_19-WGS-PP_SL.1.0_Contig0174_DHX-comp_PPUFV02-B-G1583-Map5_reversed	87.2
UFV02	ms851056_19-WGS-PP_SL.1.0_Contig1471_DHX-comp_PPUFV02-B-G1583-Map5_reversed	<50
UFV02	ms665524_19-WGS-PP_SL.1.0_Contig0354_DHX-comp_PPUFV02-B-G1583-Map5_reversed	87.3
UFV02	ms46108_19-WGS-PP_SL.1.0_Contig2355_DHX-comp_PPUFV02-B-G1583-Map5_reversed	74.4
UFV02	ms277094_19-WGS-PP_SL.1.0_Contig2224_DHX-comp_PPUFV02-B-G1583-Map5_reversed	88.5
UFV02	ms440702_19-WGS-PP_SL.1.0_Contig0761_DHX-comp_PPUFV02-B-G1583-Map5_reversed	80.4
UFV02	ms307143_19-WGS-PP_SL.1.0_Contig1154_DHX-comp_PPUFV02-B-G1583-Map5_reversed	<50
UFV02	ms325207_19-WGS-PP_SL.1.0_Contig1073_DHX-comp_PPUFV02-B-G1583-Map5_reversed	<50
UFV02	ms590401_19-WGS-PP_SL.1.0_Contig0471_DHX-comp_PPUFV02-B-G1583-Map5_reversed	87.2
UFV02	ms513838_19-WGS-PP_SL.1.0_Contig0036_DHX-comp_PPUFV02-B-G1583-Map5_reversed	62.3
UFV02	ms74962_19-WGS-PP_SL.1.0_Contig1278_DHX-comp_PPUFV02-B-G1583-Map5_reversed	73.2
UFV02	ms301678_19-WGS-PP_SL.1.0_Contig1182_DHX-comp_PPUFV02-B-G1583-Map5_reversed	89.6
UFV02	ms180450_19-WGS-PP_SL.1.0_Contig0704_DHX-comp_PPUFV02-B-G1583-Map5_reversed	75.7
UFV02	ms267033_19-WGS-PP_SL.1.0_Contig2181_DHX-comp_PPUFV02-B-G1583-Map5_reversed	<50
UFV02	ms478165_19-WGS-PP_SL.1.0_Contig0671_DHX-comp_PPUFV02-B-G1583-Map5_reversed	70.5
UFV02	ms268643_19-WGS-PP_SL.1.0_Contig1228_DHX-comp_PPUFV02-B-G1583-Map5_reversed	76.1
UFV02	ms741775_19-WGS-PP_SL.1.0_Contig1534_DHX-comp_PPUFV02-B-G1583-Map5_reversed	84.1
UFV02	ms227331_19-WGS-PP_SL.1.0_Contig1310_DHX-comp_PPUFV02-B-G1583-Map5_reversed	88.5
UFV02	ms734025_19-WGS-PP_SL.1.0_Contig0263_DHX-comp_PPUFV02-B-G1583-Map5_reversed	72.6
UFV02	ms387811_19-WGS-PP_SL.1.0_Contig0903_DHX-comp_PPUFV02-B-G1583-Map5_reversed	77.1
UFV02	ms337662_19-WGS-PP_SL.1.0_Contig1042_DHX-comp_PPUFV02-B-G1583-Map5_reversed	77.6
UFV02	ms836967_19-WGS-PP_SL.1.0_Contig1313_DHX-comp_PPUFV02-B-G1583-Map5_reversed	88.3
UFV02	ms550454_19-WGS-PP_SL.1.0_Contig1643_DHX-comp_PPUFV02-B-G1583-Map5_reversed	79.7
UFV02	ms334698_19-WGS-PP_SL.1.0_Contig1049_DHX-comp_PPUFV02-B-G1583-Map5_reversed	<50
UFV02	ms753147_19-WGS-PP_SL.1.0_Contig0241_DHX-comp_PPUFV02-B-G1583-Map5_reversed	<50
UFV02	ms907297_19-WGS-PP_SL.1.0_Contig0120_DHX-comp_PPUFV02-B-G1583-Map5_reversed	83.6
UFV02	ms156730_19-WGS-PP_SL.1.0_Contig0403_DHX-comp_PPUFV02-B-G1583-Map5_reversed	77.1
UFV02	ms330885_19-WGS-PP_SL.1.0_Contig1061_DHX-comp_PPUFV02-B-G1583-Map5_reversed	89.6
UFV02	ms69060_19-WGS-PP_SL.1.0_Contig1797_DHX-comp_PPUFV02-B-G1583-Map5_reversed	94
UFV02	ms822313_19-WGS-PP_SL.1.0_Contig0166_DHX-comp_PPUFV02-B-G1583-Map5_reversed	78.8
UFV02	ms259609_19-WGS-PP_SL.1.0_Contig1216_DHX-comp_PPUFV02-B-G1583-Map5_reversed	<50
UFV02	ms736420_19-WGS-PP_SL.1.0_Contig0261_DHX-comp_PPUFV02-B-G1583-Map5_reversed	<50
UFV02	ms804230_19-WGS-PP_SL.1.0_Contig0184_DHX-comp_PPUFV02-B-G1583-Map5_reversed	76.6
UFV02	ms548687_19-WGS-PP_SL.1.0_Contig0541_DHX-comp_PPUFV02-B-G1583-Map5_reversed	77
UFV02	ms650214_19-WGS-PP_SL.1.0_Contig0377_DHX-comp_PPUFV02-B-G1583-Map5_reversed	71.4
UFV02	ms152597_19-WGS-PP_SL.1.0_Contig0005_DHX-comp_PPUFV02-B-G1583-Map5_reversed	86.2
UFV02	ms731902_19-WGS-PP_SL.1.0_Contig0266_DHX-comp_PPUFV02-B-G1583-Map5_reversed	69.4
UFV02	ms679414_19-WGS-PP_SL.1.0_Contig1636_DHX-comp_PPUFV02-B-G1583-Map5_reversed	72.5
UFV02	ms574525_19-WGS-PP_SL.1.0_Contig0498_DHX-comp_PPUFV02-B-G1583-Map5_reversed	80.7
UFV02	ms725415_19-WGS-PP_SL.1.0_Contig0273_DHX-comp_PPUFV02-B-G1583-Map5_reversed	76.6
UFV02	ms579443_19-WGS-PP_SL.1.0_Contig0488_DHX-comp_PPUFV02-B-G1583-Map5_reversed	93.1
UFV02	ms387146_19-WGS-PP_SL.1.0_Contig1731_DHX-comp_PPUFV02-B-G1583-Map5_reversed	84.2
UFV02	ms475726_19-WGS-PP_SL.1.0_Contig0673_DHX-comp_PPUFV02-B-G1583-Map5_reversed	73.1
UFV02	ms872974_19-WGS-PP_SL.1.0_Contig0120_DHX-comp_PPUFV02-B-G1583-Map5_reversed	<50
UFV02	ms158137_19-WGS-PP_SL.1.0_Contig0003_DHX-comp_PPUFV02-B-G1583-Map5_reversed	74.5
UFV02	ms547053_19-WGS-PP_SL.1.0_Contig0544_DHX-comp_PPUFV02-B-G1583-Map5_reversed	<50
UFV02	ms422767_19-WGS-PP_SL.1.0_Contig0808_DHX-comp_PPUFV02-B-G1583-Map5_reversed	64
UFV02	ms892581_19-WGS-PP_SL.1.0_Contig0529_DHX-comp_PPUFV02-B-G1583-Map5_reversed	67.4
UFV02	ms347934_19-WGS-PP_SL.1.0_Contig2951_DHX-comp_PPUFV02-B-G1583-Map5_reversed	75.5
UFV02	ms528433_19-WGS-PP_SL.1.0_Contig0579_DHX-comp_PPUFV02-B-G1583-Map5_reversed	79.6
UFV02	ms734024_19-WGS-PP_SL.1.0_Contig0263_DHX-comp_PPUFV02-B-G1583-Map5_reversed	<50
UFV02	ms206556_19-WGS-PP_SL.1.0_Contig1322_DHX-comp_PPUFV02-B-G1583-Map5_reversed	92.2
UFV02	ms465973_19-WGS-PP_SL.1.0_Contig2750_DHX-comp_PPUFV02-B-G1583-Map5_reversed	<50
UFV02	ms204952_19-WGS-PP_SL.1.0_Contig1948_DHX-comp_PPUFV02-B-G1583-Map5_reversed	82.8
UFV02	ms420329_19-WGS-PP_SL.1.0_Contig0815_DHX-comp_PPUFV02-B-G1583-Map5_reversed	72.3
UFV02	ms938375_19-WGS-PP_SL.1.0_Contig1768_DHX-comp_PPUFV02-B-G1583-Map5_reversed	75.7
UFV02	ms210119_19-WGS-PP_SL.1.0_Contig1962_DHX-comp_PPUFV02-B-G1583-Map5_reversed	76.9
UFV02	ms813938_19-WGS-PP_SL.1.0_Contig0175_DHX-comp_PPUFV02-B-G1583-Map5_reversed	89.4
UFV02	ms361275_19-WGS-PP_SL.1.0_Contig0978_DHX-comp_PPUFV02-B-G1583-Map5_reversed	76.2
UFV02	ms281015_19-WGS-PP_SL.1.0_Contig2235_DHX-comp_PPUFV02-B-G1583-Map5_reversed	87.8
UFV02	ms654318_19-WGS-PP_SL.1.0_Contig0371_DHX-comp_PPUFV02-B-G1583-Map5_reversed	73.7
UFV02	ms48327_19-WGS-PP_SL.1.0_Contig1414_DHX-comp_PPUFV02-B-G1583-Map5_reversed	79.7
UFV02	ms201245_19-WGS-PP_SL.1.0_Contig1145_DHX-comp_PPUFV02-B-G1583-Map5_reversed	68.6
UFV02	ms577351_19-WGS-PP_SL.1.0_Contig0493_DHX-comp_PPUFV02-B-G1583-Map5_reversed	97.6
UFV02	ms301319_19-WGS-PP_SL.1.0_Contig3045_DHX-comp_PPUFV02-B-G1583-Map5_reversed	71.7
UFV02	ms667029_19-WGS-PP_SL.1.0_Contig2549_DHX-comp_PPUFV02-B-G1583-Map5_reversed	86.9
UFV02	ms11126_19-WGS-PP_SL.1.0_Contig0090_DHX-comp_PPUFV02-B-G1583-Map5_reversed	<50
UFV02	ms462313_19-WGS-PP_SL.1.0_Contig0702_DHX-comp_PPUFV02-B-G1583-Map5_reversed	81.5
UFV02	ms725416_19-WGS-PP_SL.1.0_Contig0273_DHX-comp_PPUFV02-B-G1583-Map5_reversed	75.8
UFV02	ms410386_19-WGS-PP_SL.1.0_Contig0843_DHX-comp_PPUFV02-B-G1583-Map5_reversed	80.7
UFV02	ms430287_19-WGS-PP_SL.1.0_Contig0788_DHX-comp_PPUFV02-B-G1583-Map5_reversed	93.4
UFV02	ms662963_19-WGS-PP_SL.1.0_Contig0358_DHX-comp_PPUFV02-B-G1583-Map5_reversed	79.1
UFV02	ms376766_19-WGS-PP_SL.1.0_Contig0933_DHX-comp_PPUFV02-B-G1583-Map5_reversed	79.1
UFV02	ms882173_19-WGS-PP_SL.1.0_Contig0112_DHX-comp_PPUFV02-B-G1583-Map5_reversed	<50
UFV02	ms500177_19-WGS-PP_SL.1.0_Contig0631_DHX-comp_PPUFV02-B-G1583-Map5_reversed	73.4
UFV02	ms325602_19-WGS-PP_SL.1.0_Contig1072_DHX-comp_PPUFV02-B-G1583-Map5_reversed	86.4
UFV02	ms190921_19-WGS-PP_SL.1.0_Contig1129_DHX-comp_PPUFV02-B-G1583-Map5_reversed	71.1
UFV02	ms895947_19-WGS-PP_SL.1.0_Contig0101_DHX-comp_PPUFV02-B-G1583-Map5_reversed	73.2
UFV02	ms693502_19-WGS-PP_SL.1.0_Contig1561_DHX-comp_PPUFV02-B-G1583-Map5_reversed	77.6
UFV02	ms316751_19-WGS-PP_SL.1.0_Contig1106_DHX-comp_PPUFV02-B-G1583-Map5_reversed	76.6
UFV02	ms243012_19-WGS-PP_SL.1.0_Contig3089_DHX-comp_PPUFV02-B-G1583-Map5_reversed	76.7
UFV02	ms854562_19-WGS-PP_SL.1.0_Contig0135_DHX-comp_PPUFV02-B-G1583-Map5_reversed	84.2
UFV02	ms644538_19-WGS-PP_SL.1.0_Contig0385_DHX-comp_PPUFV02-B-G1583-Map5_reversed	<50
UFV02	ms700270_19-WGS-PP_SL.1.0_Contig1557_DHX-comp_PPUFV02-B-G1583-Map5_reversed	79.2
UFV02	ms213558_19-WGS-PP_SL.1.0_Contig1318_DHX-comp_PPUFV02-B-G1583-Map5_reversed	62.8
UFV02	ms618213_19-WGS-PP_SL.1.0_Contig0424_DHX-comp_PPUFV02-B-G1583-Map5_reversed	75
UFV02	ms686043_19-WGS-PP_SL.1.0_Contig1565_DHX-comp_PPUFV02-B-G1583-Map5_reversed	87.1
UFV02	ms863282_19-WGS-PP_SL.1.0_Contig0128_DHX-comp_PPUFV02-B-G1583-Map5_reversed	86.6
UFV02	ms308455_19-WGS-PP_SL.1.0_Contig1147_DHX-comp_PPUFV02-B-G1583-Map5_reversed	87.9
UFV02	ms712725_19-WGS-PP_SL.1.0_Contig0287_DHX-comp_PPUFV02-B-G1583-Map5_reversed	75.6
UFV02	ms755472_19-WGS-PP_SL.1.0_Contig1527_DHX-comp_PPUFV02-B-G1583-Map5_reversed	76.4
UFV02	ms435765_19-WGS-PP_SL.1.0_Contig0774_DHX-comp_PPUFV02-B-G1583-Map5_reversed	69.2
UFV02	ms587488_19-WGS-PP_SL.1.0_Contig0475_DHX-comp_PPUFV02-B-G1583-Map5_reversed	83.6
UFV02	ms806317_19-WGS-PP_SL.1.0_Contig2460_DHX-comp_PPUFV02-B-G1583-Map5_reversed	75.7
UFV02	ms891181_19-WGS-PP_SL.1.0_Contig0105_DHX-comp_PPUFV02-B-G1583-Map5_reversed	74.3
UFV02	ms636697_19-WGS-PP_SL.1.0_Contig0397_DHX-comp_PPUFV02-B-G1583-Map5_reversed	69.9
UFV02	ms210376_19-WGS-PP_SL.1.0_Contig1963_DHX-comp_PPUFV02-B-G1583-Map5_reversed	73.2
UFV02	ms557577_19-WGS-PP_SL.1.0_Contig1639_DHX-comp_PPUFV02-B-G1583-Map5_reversed	83.1
UFV02	ms403573_19-WGS-PP_SL.1.0_Contig0861_DHX-comp_PPUFV02-B-G1583-Map5_reversed	<50
UFV02	ms934413_19-WGS-PP_SL.1.0_Contig1323_DHX-comp_PPUFV02-B-G1583-Map5_reversed	<50
UFV02	ms169677_19-WGS-PP_SL.1.0_Contig1341_DHX-comp_PPUFV02-B-G1583-Map5_reversed	74.5
UFV02	ms170034_19-WGS-PP_SL.1.0_Contig0292_DHX-comp_PPUFV02-B-G1583-Map5_reversed	68.5
UFV02	ms148069_19-WGS-PP_SL.1.0_Contig0327_DHX-comp_PPUFV02-B-G1583-Map5_reversed	84.2
UFV02	ms643209_19-WGS-PP_SL.1.0_Contig0388_DHX-comp_PPUFV02-B-G1583-Map5_reversed	76
UFV02	ms573010_19-WGS-PP_SL.1.0_Contig0500_DHX-comp_PPUFV02-B-G1583-Map5_reversed	87.1
UFV02	ms260059_19-WGS-PP_SL.1.0_Contig2146_DHX-comp_PPUFV02-B-G1583-Map5_reversed	69
UFV02	ms800936_19-WGS-PP_SL.1.0_Contig0188_DHX-comp_PPUFV02-B-G1583-Map5_reversed	63.5
UFV02	ms15102_19-WGS-PP_SL.1.0_Contig0086_DHX-comp_PPUFV02-B-G1583-Map5_reversed	97.2
UFV02	ms748341_19-WGS-PP_SL.1.0_Contig0246_DHX-comp_PPUFV02-B-G1583-Map5_reversed	76.6
UFV02	ms201852_19-WGS-PP_SL.1.0_Contig0302_DHX-comp_PPUFV02-B-G1583-Map5_reversed	80
UFV02	ms761263_19-WGS-PP_SL.1.0_Contig0232_DHX-comp_PPUFV02-B-G1583-Map5_reversed	69.3
UFV02	ms397078_19-WGS-PP_SL.1.0_Contig0877_DHX-comp_PPUFV02-B-G1583-Map5_reversed	67.5
UFV02	ms22686_19-WGS-PP_SL.1.0_Contig0081_DHX-comp_PPUFV02-B-G1583-Map5_reversed	77.3
UFV02	ms563555_19-WGS-PP_SL.1.0_Contig0516_DHX-comp_PPUFV02-B-G1583-Map5_reversed	68.4
UFV02	ms108209_19-WGS-PP_SL.1.0_Contig0024_DHX-comp_PPUFV02-B-G1583-Map5_reversed	<50
UFV02	ms928274_19-WGS-PP_SL.1.0_Contig0879_DHX-comp_PPUFV02-B-G1583-Map5_reversed	66.9
UFV02	ms290830_19-WGS-PP_SL.1.0_Contig1241_DHX-comp_PPUFV02-B-G1583-Map5_reversed	79.2
UFV02	ms702229_19-WGS-PP_SL.1.0_Contig2532_DHX-comp_PPUFV02-B-G1583-Map5_reversed	85
UFV02	ms330269_19-WGS-PP_SL.1.0_Contig1063_DHX-comp_PPUFV02-B-G1583-Map5_reversed	90.3
UFV02	ms77052_19-WGS-PP_SL.1.0_Contig0043_DHX-comp_PPUFV02-B-G1583-Map5_reversed	77.2
UFV02	ms198551_19-WGS-PP_SL.1.0_Contig1926_DHX-comp_PPUFV02-B-G1583-Map5_reversed	71.9
UFV02	ms121402_19-WGS-PP_SL.1.0_Contig0018_DHX-comp_PPUFV02-B-G1583-Map5_reversed	65
UFV02	ms658087_19-WGS-PP_SL.1.0_Contig1580_DHX-comp_PPUFV02-B-G1583-Map5_reversed	62.5
UFV02	ms896833_19-WGS-PP_SL.1.0_Contig0100_DHX-comp_PPUFV02-B-G1583-Map5_reversed	<50
UFV02	ms284806_19-WGS-PP_SL.1.0_Contig1272_DHX-comp_PPUFV02-B-G1583-Map5_reversed	<50
UFV02	ms318914_19-WGS-PP_SL.1.0_Contig1093_DHX-comp_PPUFV02-B-G1583-Map5_reversed	91.7
UFV02	ms593746_19-WGS-PP_SL.1.0_Contig0464_DHX-comp_PPUFV02-B-G1583-Map5_reversed	70
UFV02	ms516092_19-WGS-PP_SL.1.0_Contig0601_DHX-comp_PPUFV02-B-G1583-Map5_reversed	72.5
UFV02	ms711841_19-WGS-PP_SL.1.0_Contig0288_DHX-comp_PPUFV02-B-G1583-Map5_reversed	85.2
UFV02	ms206555_19-WGS-PP_SL.1.0_Contig1322_DHX-comp_PPUFV02-B-G1583-Map5_reversed	72
UFV02	ms908163_19-WGS-PP_SL.1.0_Contig0137_DHX-comp_PPUFV02-B-G1583-Map5_reversed	94.2
UFV02	ms495584_19-WGS-PP_SL.1.0_Contig0639_DHX-comp_PPUFV02-B-G1583-Map5_reversed	71.9
UFV02	ms587487_19-WGS-PP_SL.1.0_Contig0475_DHX-comp_PPUFV02-B-G1583-Map5_reversed	88.9
UFV02	ms813487_19-WGS-PP_SL.1.0_Contig0175_DHX-comp_PPUFV02-B-G1583-Map5_reversed	86
UFV02	ms607971_19-WGS-PP_SL.1.0_Contig0438_DHX-comp_PPUFV02-B-G1583-Map5_reversed	74.2
UFV02	ms572080_19-WGS-PP_SL.1.0_Contig0501_DHX-comp_PPUFV02-B-G1583-Map5_reversed	79.3
UFV02	ms644540_19-WGS-PP_SL.1.0_Contig0385_DHX-comp_PPUFV02-B-G1583-Map5_reversed	97.5
UFV02	ms577350_19-WGS-PP_SL.1.0_Contig0493_DHX-comp_PPUFV02-B-G1583-Map5_reversed	86
UFV02	ms700088_19-WGS-PP_SL.1.0_Contig1558_DHX-comp_PPUFV02-B-G1583-Map5_reversed	75.9
UFV02	ms840325_19-WGS-PP_SL.1.0_Contig2432_DHX-comp_PPUFV02-B-G1583-Map5_reversed	78.5
UFV02	ms504672_19-WGS-PP_SL.1.0_Contig2699_DHX-comp_PPUFV02-B-G1583-Map5_reversed	78.5
UFV02	ms329597_19-WGS-PP_SL.1.0_Contig1762_DHX-comp_PPUFV02-B-G1583-Map5_reversed	86
UFV02	ms832689_19-WGS-PP_SL.1.0_Contig0157_DHX-comp_PPUFV02-B-G1583-Map5_reversed	<50
UFV02	ms579445_19-WGS-PP_SL.1.0_Contig0488_DHX-comp_PPUFV02-B-G1583-Map5_reversed	90.6
UFV02	ms283847_19-WGS-PP_SL.1.0_Contig1278_DHX-comp_PPUFV02-B-G1583-Map5_reversed	67.4
UFV02	ms682090_19-WGS-PP_SL.1.0_Contig0331_DHX-comp_PPUFV02-B-G1583-Map5_reversed	85.7
UFV02	ms790253_19-WGS-PP_SL.1.0_Contig1504_DHX-comp_PPUFV02-B-G1583-Map5_reversed	<50
UFV02	ms214788_19-WGS-PP_SL.1.0_Contig1977_DHX-comp_PPUFV02-B-G1583-Map5_reversed	<50
UFV02	ms467791_19-WGS-PP_SL.1.0_Contig0687_DHX-comp_PPUFV02-B-G1583-Map5_reversed	80.6
UFV02	ms758667_19-WGS-PP_SL.1.0_Contig0852_DHX-comp_PPUFV02-B-G1583-Map5_reversed	78.6
UFV02	ms153488_19-WGS-PP_SL.1.0_Contig0005_DHX-comp_PPUFV02-B-G1583-Map5_reversed	87.4
UFV02	ms290831_19-WGS-PP_SL.1.0_Contig1241_DHX-comp_PPUFV02-B-G1583-Map5_reversed	72.5
UFV02	ms176940_19-WGS-PP_SL.1.0_Contig1339_DHX-comp_PPUFV02-B-G1583-Map5_reversed	80.4
UFV02	ms396441_19-WGS-PP_SL.1.0_Contig0879_DHX-comp_PPUFV02-B-G1583-Map5_reversed	75
UFV02	ms500176_19-WGS-PP_SL.1.0_Contig0631_DHX-comp_PPUFV02-B-G1583-Map5_reversed	<50
UFV02	ms87288_19-WGS-PP_SL.1.0_Contig0036_DHX-comp_PPUFV02-B-G1583-Map5_reversed	78.8
UFV02	ms108210_19-WGS-PP_SL.1.0_Contig0024_DHX-comp_PPUFV02-B-G1583-Map5_reversed	73.3
UFV02	ms667558_19-WGS-PP_SL.1.0_Contig0351_DHX-comp_PPUFV02-B-G1583-Map5_reversed	75.6
UFV02	ms689638_19-WGS-PP_SL.1.0_Contig0320_DHX-comp_PPUFV02-B-G1583-Map5_reversed	69.6
UFV02	ms176573_19-WGS-PP_SL.1.0_Contig0703_DHX-comp_PPUFV02-B-G1583-Map5_reversed	78.6
UFV02	ms30778_19-WGS-PP_SL.1.0_Contig0074_DHX-comp_PPUFV02-B-G1583-Map5_reversed	75.6
UFV02	ms439139_19-WGS-PP_SL.1.0_Contig1703_DHX-comp_PPUFV02-B-G1583-Map5_reversed	76.9
UFV02	ms82957_19-WGS-PP_SL.1.0_Contig1394_DHX-comp_PPUFV02-B-G1583-Map5_reversed	73.2
UFV02	ms458266_19-WGS-PP_SL.1.0_Contig1453_DHX-comp_PPUFV02-B-G1583-Map5_reversed	<50
UFV02	ms512252_19-WGS-PP_SL.1.0_Contig0608_DHX-comp_PPUFV02-B-G1583-Map5_reversed	82.9
UFV02	ms156772_19-WGS-PP_SL.1.0_Contig0402_DHX-comp_PPUFV02-B-G1583-Map5_reversed	92
UFV02	ms373052_19-WGS-PP_SL.1.0_Contig0174_DHX-comp_PPUFV02-B-G1583-Map5_reversed	65.2
UFV02	ms72882_19-WGS-PP_SL.1.0_Contig0046_DHX-comp_PPUFV02-B-G1583-Map5_reversed	74.8
UFV02	ms47463_19-WGS-PP_SL.1.0_Contig0062_DHX-comp_PPUFV02-B-G1583-Map5_reversed	72.8
UFV02	ms51395_19-WGS-PP_SL.1.0_Contig0059_DHX-comp_PPUFV02-B-G1583-Map5_reversed	69.7
UFV02	ms890683_19-WGS-PP_SL.1.0_Contig0067_DHX-comp_PPUFV02-B-G1583-Map5_reversed	75
UFV02	ms303491_19-WGS-PP_SL.1.0_Contig3039_DHX-comp_PPUFV02-B-G1583-Map5_reversed	73
UFV02	ms580192_19-WGS-PP_SL.1.0_Contig0487_DHX-comp_PPUFV02-B-G1583-Map5_reversed	80.3
UFV02	ms423703_19-WGS-PP_SL.1.0_Contig0805_DHX-comp_PPUFV02-B-G1583-Map5_reversed	85.8
UFV02	ms384146_19-WGS-PP_SL.1.0_Contig0913_DHX-comp_PPUFV02-B-G1583-Map5_reversed	76
UFV02	ms367917_19-WGS-PP_SL.1.0_Contig0959_DHX-comp_PPUFV02-B-G1583-Map5_reversed	84.4
UFV02	ms680265_19-WGS-PP_SL.1.0_Contig0334_DHX-comp_PPUFV02-B-G1583-Map5_reversed	93.5
UFV02	ms520646_19-WGS-PP_SL.1.0_Contig1658_DHX-comp_PPUFV02-B-G1583-Map5_reversed	81.2
UFV02	ms851324_19-WGS-PP_SL.1.0_Contig1469_DHX-comp_PPUFV02-B-G1583-Map5_reversed	<50
UFV02	ms558208_19-WGS-PP_SL.1.0_Contig1014_DHX-comp_PPUFV02-B-G1583-Map5_reversed	75.3
UFV02	ms887553_19-WGS-PP_SL.1.0_Contig0108_DHX-comp_PPUFV02-B-G1583-Map5_reversed	<50
UFV02	ms598313_19-WGS-PP_SL.1.0_Contig0456_DHX-comp_PPUFV02-B-G1583-Map5_reversed	90.6
UFV02	ms500178_19-WGS-PP_SL.1.0_Contig0631_DHX-comp_PPUFV02-B-G1583-Map5_reversed	<50
UFV02	ms463590_19-WGS-PP_SL.1.0_Contig0698_DHX-comp_PPUFV02-B-G1583-Map5_reversed	79.3
UFV02	ms185397_19-WGS-PP_SL.1.0_Contig1883_DHX-comp_PPUFV02-B-G1583-Map5_reversed	82.1
UFV02	ms137770_19-WGS-PP_SL.1.0_Contig0011_DHX-comp_PPUFV02-B-G1583-Map5_reversed	78.7
UFV02	ms730776_19-WGS-PP_SL.1.0_Contig0267_DHX-comp_PPUFV02-B-G1583-Map5_reversed	70.3
UFV02	ms667030_19-WGS-PP_SL.1.0_Contig2549_DHX-comp_PPUFV02-B-G1583-Map5_reversed	81.2
UFV02	ms133417_19-WGS-PP_SL.1.0_Contig0012_DHX-comp_PPUFV02-B-G1583-Map5_reversed	80.2
UFV02	ms629860_19-WGS-PP_SL.1.0_Contig0407_DHX-comp_PPUFV02-B-G1583-Map5_reversed	77.3
UFV02	ms88848_19-WGS-PP_SL.1.0_Contig0035_DHX-comp_PPUFV02-B-G1583-Map5_reversed	77.4
UFV02	ms136283_19-WGS-PP_SL.1.0_Contig1363_DHX-comp_PPUFV02-B-G1583-Map5_reversed	83.6
UFV02	ms488103_19-WGS-PP_SL.1.0_Contig0653_DHX-comp_PPUFV02-B-G1583-Map5_reversed	85.7
UFV02	ms213003_19-WGS-PP_SL.1.0_Contig1971_DHX-comp_PPUFV02-B-G1583-Map5_reversed	79.8
UFV02	ms938064_19-WGS-PP_SL.1.0_Contig1728_DHX-comp_PPUFV02-B-G1583-Map5_reversed	84.2
UFV02	ms290829_19-WGS-PP_SL.1.0_Contig1241_DHX-comp_PPUFV02-B-G1583-Map5_reversed	85.4
UFV02	ms307646_19-WGS-PP_SL.1.0_Contig1522_DHX-comp_PPUFV02-B-G1583-Map5_reversed	67.3
UFV02	ms851043_19-WGS-PP_SL.1.0_Contig0157_DHX-comp_PPUFV02-B-G1583-Map5_reversed	81.1
UFV02	ms134977_19-WGS-PP_SL.1.0_Contig0011_DHX-comp_PPUFV02-B-G1583-Map5_reversed	73.3
UFV02	ms83127_19-WGS-PP_SL.1.0_Contig1393_DHX-comp_PPUFV02-B-G1583-Map5_reversed	75.1
UFV02	ms699199_19-WGS-PP_SL.1.0_Contig0349_DHX-comp_PPUFV02-B-G1583-Map5_reversed	77.4
UFV02	ms201269_19-WGS-PP_SL.1.0_Contig1935_DHX-comp_PPUFV02-B-G1583-Map5_reversed	<50
UFV02	ms10052_19-WGS-PP_SL.1.0_Contig0091_DHX-comp_PPUFV02-B-G1583-Map5_reversed	89.4
UFV02	ms781487_19-WGS-PP_SL.1.0_Contig0209_DHX-comp_PPUFV02-B-G1583-Map5_reversed	76
UFV02	ms240192_19-WGS-PP_SL.1.0_Contig2074_DHX-comp_PPUFV02-B-G1583-Map5_reversed	71.1
UFV02	ms545572_19-WGS-PP_SL.1.0_Contig0547_DHX-comp_PPUFV02-B-G1583-Map5_reversed	71
UFV02	ms708255_19-WGS-PP_SL.1.0_Contig0293_DHX-comp_PPUFV02-B-G1583-Map5_reversed	<50
UFV02	ms567944_19-WGS-PP_SL.1.0_Contig0509_DHX-comp_PPUFV02-B-G1583-Map5_reversed	84.6
UFV02	ms45164_19-WGS-PP_SL.1.0_Contig0064_DHX-comp_PPUFV02-B-G1583-Map5_reversed	74.1
UFV02	ms412158_19-WGS-PP_SL.1.0_Contig2841_DHX-comp_PPUFV02-B-G1583-Map5_reversed	85.6
UFV02	ms794454_19-WGS-PP_SL.1.0_Contig0194_DHX-comp_PPUFV02-B-G1583-Map5_reversed	<50
UFV02	ms823762_19-WGS-PP_SL.1.0_Contig1486_DHX-comp_PPUFV02-B-G1583-Map5_reversed	81.2
UFV02	ms499873_19-WGS-PP_SL.1.0_Contig0631_DHX-comp_PPUFV02-B-G1583-Map5_reversed	66.8
UFV02	ms247926_19-WGS-PP_SL.1.0_Contig1195_DHX-comp_PPUFV02-B-G1583-Map5_reversed	<50
UFV02	ms880078_19-WGS-PP_SL.1.0_Contig0114_DHX-comp_PPUFV02-B-G1583-Map5_reversed	79.5
UFV02	ms143614_19-WGS-PP_SL.1.0_Contig1357_DHX-comp_PPUFV02-B-G1583-Map5_reversed	87.4
UFV02	ms511790_19-WGS-PP_SL.1.0_Contig0609_DHX-comp_PPUFV02-B-G1583-Map5_reversed	92.4
UFV02	ms475420_19-WGS-PP_SL.1.0_Contig0673_DHX-comp_PPUFV02-B-G1583-Map5_reversed	76.5
UFV02	ms6859_19-WGS-PP_SL.1.0_Contig0093_DHX-comp_PPUFV02-B-G1583-Map5_reversed	<50
UFV02	ms147024_19-WGS-PP_SL.1.0_Contig0007_DHX-comp_PPUFV02-B-G1583-Map5_reversed	85.5
UFV02	ms529618_19-WGS-PP_SL.1.0_Contig2667_DHX-comp_PPUFV02-B-G1583-Map5_reversed	77.8
UFV02	ms355471_19-WGS-PP_SL.1.0_Contig0993_DHX-comp_PPUFV02-B-G1583-Map5_reversed	71.3
UFV02	ms206405_19-WGS-PP_SL.1.0_Contig1323_DHX-comp_PPUFV02-B-G1583-Map5_reversed	80.2
UFV02	ms424992_19-WGS-PP_SL.1.0_Contig1708_DHX-comp_PPUFV02-B-G1583-Map5_reversed	75.3
UFV02	ms140894_19-WGS-PP_SL.1.0_Contig0010_DHX-comp_PPUFV02-B-G1583-Map5_reversed	81
UFV02	ms861454_19-WGS-PP_SL.1.0_Contig0130_DHX-comp_PPUFV02-B-G1583-Map5_reversed	79.7
UFV02	ms753450_19-WGS-PP_SL.1.0_Contig0241_DHX-comp_PPUFV02-B-G1583-Map5_reversed	69.4
UFV02	ms52417_19-WGS-PP_SL.1.0_Contig0059_DHX-comp_PPUFV02-B-G1583-Map5_reversed	69.4
UFV02	ms195666_19-WGS-PP_SL.1.0_Contig1136_DHX-comp_PPUFV02-B-G1583-Map5_reversed	78.9
UFV02	ms408671_19-WGS-PP_SL.1.0_Contig0846_DHX-comp_PPUFV02-B-G1583-Map5_reversed	75
UFV02	ms176574_19-WGS-PP_SL.1.0_Contig0703_DHX-comp_PPUFV02-B-G1583-Map5_reversed	71.2
UFV02	ms231977_19-WGS-PP_SL.1.0_Contig2041_DHX-comp_PPUFV02-B-G1583-Map5_reversed	76.9
UFV02	ms53547_19-WGS-PP_SL.1.0_Contig0058_DHX-comp_PPUFV02-B-G1583-Map5_reversed	<50
UFV02	ms770935_19-WGS-PP_SL.1.0_Contig2488_DHX-comp_PPUFV02-B-G1583-Map5_reversed	75.5
UFV02	ms322036_19-WGS-PP_SL.1.0_Contig1082_DHX-comp_PPUFV02-B-G1583-Map5_reversed	78.5
UFV02	ms501042_19-WGS-PP_SL.1.0_Contig0629_DHX-comp_PPUFV02-B-G1583-Map5_reversed	77.9
UFV02	ms742690_19-WGS-PP_SL.1.0_Contig0254_DHX-comp_PPUFV02-B-G1583-Map5_reversed	<50
UFV02	ms937148_19-WGS-PP_SL.1.0_Contig1607_DHX-comp_PPUFV02-B-G1583-Map5_reversed	91
UFV02	ms342643_19-WGS-PP_SL.1.0_Contig1027_DHX-comp_PPUFV02-B-G1583-Map5_reversed	75.3
UFV02	ms18161_19-WGS-PP_SL.1.0_Contig0084_DHX-comp_PPUFV02-B-G1583-Map5_reversed	80.9
UFV02	ms330270_19-WGS-PP_SL.1.0_Contig1063_DHX-comp_PPUFV02-B-G1583-Map5_reversed	95.6
UFV02	ms214923_19-WGS-PP_SL.1.0_Contig0307_DHX-comp_PPUFV02-B-G1583-Map5_reversed	69.7
UFV02	ms423074_19-WGS-PP_SL.1.0_Contig0807_DHX-comp_PPUFV02-B-G1583-Map5_reversed	73.8
UFV02	ms631972_19-WGS-PP_SL.1.0_Contig1006_DHX-comp_PPUFV02-B-G1583-Map5_reversed	74.3
UFV02	ms740190_19-WGS-PP_SL.1.0_Contig0256_DHX-comp_PPUFV02-B-G1583-Map5_reversed	67.1
UFV02	ms608227_19-WGS-PP_SL.1.0_Contig2582_DHX-comp_PPUFV02-B-G1583-Map5_reversed	69.8
UFV02	ms130665_19-WGS-PP_SL.1.0_Contig0013_DHX-comp_PPUFV02-B-G1583-Map5_reversed	64.5
UFV02	ms545573_19-WGS-PP_SL.1.0_Contig0547_DHX-comp_PPUFV02-B-G1583-Map5_reversed	68.1
UFV02	ms240331_19-WGS-PP_SL.1.0_Contig2075_DHX-comp_PPUFV02-B-G1583-Map5_reversed	83.7
UFV02	ms5103_19-WGS-PP_SL.1.0_Contig0095_DHX-comp_PPUFV02-B-G1583-Map5_reversed	72.3
UFV02	ms322227_19-WGS-PP_SL.1.0_Contig1081_DHX-comp_PPUFV02-B-G1583-Map5_reversed	74.5
UFV02	ms479883_19-WGS-PP_SL.1.0_Contig0667_DHX-comp_PPUFV02-B-G1583-Map5_reversed	<50
UFV02	ms265366_19-WGS-PP_SL.1.0_Contig0099_DHX-comp_PPUFV02-B-G1583-Map5_reversed	72.7
UFV02	ms477488_19-WGS-PP_SL.1.0_Contig0672_DHX-comp_PPUFV02-B-G1583-Map5_reversed	<50
UFV02	ms447876_19-WGS-PP_SL.1.0_Contig2782_DHX-comp_PPUFV02-B-G1583-Map5_reversed	<50
UFV02	ms796449_19-WGS-PP_SL.1.0_Contig0192_DHX-comp_PPUFV02-B-G1583-Map5_reversed	70.5
UFV02	ms96804_19-WGS-PP_SL.1.0_Contig0030_DHX-comp_PPUFV02-B-G1583-Map5_reversed	82.3
UFV02	ms696528_19-WGS-PP_SL.1.0_Contig0310_DHX-comp_PPUFV02-B-G1583-Map5_reversed	72.1
UFV02	ms228824_19-WGS-PP_SL.1.0_Contig2030_DHX-comp_PPUFV02-B-G1583-Map5_reversed	75
UFV02	ms579444_19-WGS-PP_SL.1.0_Contig0488_DHX-comp_PPUFV02-B-G1583-Map5_reversed	94.3
UFV02	ms934469_19-WGS-PP_SL.1.0_Contig1328_DHX-comp_PPUFV02-B-G1583-Map5_reversed	62.9
UFV02	ms335524_19-WGS-PP_SL.1.0_Contig1046_DHX-comp_PPUFV02-B-G1583-Map5_reversed	79.5
UFV02	ms703559_19-WGS-PP_SL.1.0_Contig0300_DHX-comp_PPUFV02-B-G1583-Map5_reversed	67.1
UFV02	ms839683_19-WGS-PP_SL.1.0_Contig0150_DHX-comp_PPUFV02-B-G1583-Map5_reversed	<50
UFV02	ms577352_19-WGS-PP_SL.1.0_Contig0493_DHX-comp_PPUFV02-B-G1583-Map5_reversed	73
UFV02	ms753314_19-WGS-PP_SL.1.0_Contig0241_DHX-comp_PPUFV02-B-G1583-Map5_reversed	63.4
UFV02	ms733399_19-WGS-PP_SL.1.0_Contig0264_DHX-comp_PPUFV02-B-G1583-Map5_reversed	84.9
UFV02	ms507445_19-WGS-PP_SL.1.0_Contig0617_DHX-comp_PPUFV02-B-G1583-Map5_reversed	78
UFV02	ms243822_19-WGS-PP_SL.1.0_Contig2088_DHX-comp_PPUFV02-B-G1583-Map5_reversed	77.6
UFV02	ms235763_19-WGS-PP_SL.1.0_Contig2053_DHX-comp_PPUFV02-B-G1583-Map5_reversed	85.8
UFV02	ms932903_19-WGS-PP_SL.1.0_Contig1195_DHX-comp_PPUFV02-B-G1583-Map5_reversed	<50
UFV02	ms478427_19-WGS-PP_SL.1.0_Contig0670_DHX-comp_PPUFV02-B-G1583-Map5_reversed	<50
UFV02	ms790255_19-WGS-PP_SL.1.0_Contig1504_DHX-comp_PPUFV02-B-G1583-Map5_reversed	92.3
UFV02	ms838383_19-WGS-PP_SL.1.0_Contig0151_DHX-comp_PPUFV02-B-G1583-Map5_reversed	89.4
UFV02	ms28685_19-WGS-PP_SL.1.0_Contig0076_DHX-comp_PPUFV02-B-G1583-Map5_reversed	75.5
UFV02	ms381685_19-WGS-PP_SL.1.0_Contig0920_DHX-comp_PPUFV02-B-G1583-Map5_reversed	81.6
UFV02	ms832688_19-WGS-PP_SL.1.0_Contig0157_DHX-comp_PPUFV02-B-G1583-Map5_reversed	74.4
UFV02	ms696101_19-WGS-PP_SL.1.0_Contig0010_DHX-comp_PPUFV02-B-G1583-Map5_reversed	99.4
UFV02	ms324951_19-WGS-PP_SL.1.0_Contig1074_DHX-comp_PPUFV02-B-G1583-Map5_reversed	96.1
UFV02	ms679531_19-WGS-PP_SL.1.0_Contig0335_DHX-comp_PPUFV02-B-G1583-Map5_reversed	<50
UFV02	ms814282_19-WGS-PP_SL.1.0_Contig0174_DHX-comp_PPUFV02-B-G1583-Map5_reversed	86
UFV02	ms382055_19-WGS-PP_SL.1.0_Contig0919_DHX-comp_PPUFV02-B-G1583-Map5_reversed	88.9
UFV02	ms452994_19-WGS-PP_SL.1.0_Contig0726_DHX-comp_PPUFV02-B-G1583-Map5_reversed	73.4
UFV02	ms606396_19-WGS-PP_SL.1.0_Contig0441_DHX-comp_PPUFV02-B-G1583-Map5_reversed	84.5
UFV02	ms257675_19-WGS-PP_SL.1.0_Contig2135_DHX-comp_PPUFV02-B-G1583-Map5_reversed	90.6
UFV02	ms118780_19-WGS-PP_SL.1.0_Contig0019_DHX-comp_PPUFV02-B-G1583-Map5_reversed	95.3
UFV02	ms245467_19-WGS-PP_SL.1.0_Contig0148_DHX-comp_PPUFV02-B-G1583-Map5_reversed	76.5
UFV02	ms492200_19-WGS-PP_SL.1.0_Contig1672_DHX-comp_PPUFV02-B-G1583-Map5_reversed	93.5
UFV02	ms431691_19-WGS-PP_SL.1.0_Contig0784_DHX-comp_PPUFV02-B-G1583-Map5_reversed	<50
UFV02	ms654434_19-WGS-PP_SL.1.0_Contig0370_DHX-comp_PPUFV02-B-G1583-Map5_reversed	77.3
UFV02	ms298404_19-WGS-PP_SL.1.0_Contig1200_DHX-comp_PPUFV02-B-G1583-Map5_reversed	74.4
UFV02	ms695023_19-WGS-PP_SL.1.0_Contig1357_DHX-comp_PPUFV02-B-G1583-Map5_reversed	<50
UFV02	ms478312_19-WGS-PP_SL.1.0_Contig0670_DHX-comp_PPUFV02-B-G1583-Map5_reversed	89
UFV02	ms79141_19-WGS-PP_SL.1.0_Contig2327_DHX-comp_PPUFV02-B-G1583-Map5_reversed	82.2
UFV02	ms481137_19-WGS-PP_SL.1.0_Contig0665_DHX-comp_PPUFV02-B-G1583-Map5_reversed	75
UFV02	ms629573_19-WGS-PP_SL.1.0_Contig0408_DHX-comp_PPUFV02-B-G1583-Map5_reversed	81
UFV02	ms891182_19-WGS-PP_SL.1.0_Contig0105_DHX-comp_PPUFV02-B-G1583-Map5_reversed	<50
UFV02	ms143324_19-WGS-PP_SL.1.0_Contig1359_DHX-comp_PPUFV02-B-G1583-Map5_reversed	66.7
UFV02	ms774947_19-WGS-PP_SL.1.0_Contig2486_DHX-comp_PPUFV02-B-G1583-Map5_reversed	<50
UFV02	ms165828_19-WGS-PP_SL.1.0_Contig0001_DHX-comp_PPUFV02-B-G1583-Map5_reversed	83.1
UFV02	ms43120_19-WGS-PP_SL.1.0_Contig0065_DHX-comp_PPUFV02-B-G1583-Map5_reversed	60.8
UFV02	ms224638_19-WGS-PP_SL.1.0_Contig2013_DHX-comp_PPUFV02-B-G1583-Map5_reversed	77.5
UFV02	ms89647_19-WGS-PP_SL.1.0_Contig1388_DHX-comp_PPUFV02-B-G1583-Map5_reversed	88.8
UFV02	ms537418_19-WGS-PP_SL.1.0_Contig0562_DHX-comp_PPUFV02-B-G1583-Map5_reversed	97.9
UFV02	ms684246_19-WGS-PP_SL.1.0_Contig0328_DHX-comp_PPUFV02-B-G1583-Map5_reversed	77
UFV02	ms191793_19-WGS-PP_SL.1.0_Contig1330_DHX-comp_PPUFV02-B-G1583-Map5_reversed	84.9
UFV02	ms174837_19-WGS-PP_SL.1.0_Contig0199_DHX-comp_PPUFV02-B-G1583-Map5_reversed	77
UFV02	ms619793_19-WGS-PP_SL.1.0_Contig0421_DHX-comp_PPUFV02-B-G1583-Map5_reversed	68.9
UFV02	ms545922_19-WGS-PP_SL.1.0_Contig0582_DHX-comp_PPUFV02-B-G1583-Map5_reversed	86.4
UFV02	ms904764_19-WGS-PP_SL.1.0_Contig0072_DHX-comp_PPUFV02-B-G1583-Map5_reversed	94.9
UFV02	ms163228_19-WGS-PP_SL.1.0_Contig0002_DHX-comp_PPUFV02-B-G1583-Map5_reversed	<50
UFV02	ms616244_19-WGS-PP_SL.1.0_Contig0426_DHX-comp_PPUFV02-B-G1583-Map5_reversed	69.9
UFV02	ms76695_19-WGS-PP_SL.1.0_Contig1396_DHX-comp_PPUFV02-B-G1583-Map5_reversed	86.1
UFV02	ms136964_19-WGS-PP_SL.1.0_Contig1565_DHX-comp_PPUFV02-B-G1583-Map5_reversed	78
UFV02	ms12389_19-WGS-PP_SL.1.0_Contig0089_DHX-comp_PPUFV02-B-G1583-Map5_reversed	84.3
UFV02	ms780606_19-WGS-PP_SL.1.0_Contig0210_DHX-comp_PPUFV02-B-G1583-Map5_reversed	76.9
UFV02	ms419437_19-WGS-PP_SL.1.0_Contig0818_DHX-comp_PPUFV02-B-G1583-Map5_reversed	<50
UFV02	ms498785_19-WGS-PP_SL.1.0_Contig1671_DHX-comp_PPUFV02-B-G1583-Map5_reversed	<50
UFV02	ms368141_19-WGS-PP_SL.1.0_Contig0958_DHX-comp_PPUFV02-B-G1583-Map5_reversed	88
UFV02	ms829909_19-WGS-PP_SL.1.0_Contig0158_DHX-comp_PPUFV02-B-G1583-Map5_reversed	92.8
UFV02	ms429709_19-WGS-PP_SL.1.0_Contig0171_DHX-comp_PPUFV02-B-G1583-Map5_reversed	75.7
UFV02	ms734800_19-WGS-PP_SL.1.0_Contig2512_DHX-comp_PPUFV02-B-G1583-Map5_reversed	77.2
UFV02	ms225435_19-WGS-PP_SL.1.0_Contig2017_DHX-comp_PPUFV02-B-G1583-Map5_reversed	75.8
UFV02	ms245994_19-WGS-PP_SL.1.0_Contig2095_DHX-comp_PPUFV02-B-G1583-Map5_reversed	73
UFV02	ms898531_19-WGS-PP_SL.1.0_Contig0528_DHX-comp_PPUFV02-B-G1583-Map5_reversed	85.8
UFV02	ms630380_19-WGS-PP_SL.1.0_Contig0406_DHX-comp_PPUFV02-B-G1583-Map5_reversed	<50
UFV02	ms572217_19-WGS-PP_SL.1.0_Contig0501_DHX-comp_PPUFV02-B-G1583-Map5_reversed	<50
UFV02	ms293391_19-WGS-PP_SL.1.0_Contig1225_DHX-comp_PPUFV02-B-G1583-Map5_reversed	69.7
UFV02	ms28068_19-WGS-PP_SL.1.0_Contig1425_DHX-comp_PPUFV02-B-G1583-Map5_reversed	74
UFV02	ms234501_19-WGS-PP_SL.1.0_Contig2051_DHX-comp_PPUFV02-B-G1583-Map5_reversed	68.8
UFV02	ms834257_19-WGS-PP_SL.1.0_Contig0155_DHX-comp_PPUFV02-B-G1583-Map5_reversed	88.3
UFV02	ms480095_19-WGS-PP_SL.1.0_Contig0667_DHX-comp_PPUFV02-B-G1583-Map5_reversed	74.7
UFV02	ms740613_19-WGS-PP_SL.1.0_Contig0255_DHX-comp_PPUFV02-B-G1583-Map5_reversed	89.6
UFV02	ms762102_19-WGS-PP_SL.1.0_Contig0231_DHX-comp_PPUFV02-B-G1583-Map5_reversed	77.3
UFV02	ms662107_19-WGS-PP_SL.1.0_Contig0359_DHX-comp_PPUFV02-B-G1583-Map5_reversed	88.5
UFV02	ms728260_19-WGS-PP_SL.1.0_Contig0270_DHX-comp_PPUFV02-B-G1583-Map5_reversed	80.8
UFV02	ms206553_19-WGS-PP_SL.1.0_Contig1322_DHX-comp_PPUFV02-B-G1583-Map5_reversed	<50
UFV02	ms577353_19-WGS-PP_SL.1.0_Contig0493_DHX-comp_PPUFV02-B-G1583-Map5_reversed	83.3
UFV02	ms891180_19-WGS-PP_SL.1.0_Contig0105_DHX-comp_PPUFV02-B-G1583-Map5_reversed	82.3
UFV02	ms71362_19-WGS-PP_SL.1.0_Contig1279_DHX-comp_PPUFV02-B-G1583-Map5_reversed	77.6
UFV02	ms318764_19-WGS-PP_SL.1.0_Contig1094_DHX-comp_PPUFV02-B-G1583-Map5_reversed	77.1
UFV02	ms384365_19-WGS-PP_SL.1.0_Contig0912_DHX-comp_PPUFV02-B-G1583-Map5_reversed	<50
UFV02	ms485441_19-WGS-PP_SL.1.0_Contig0658_DHX-comp_PPUFV02-B-G1583-Map5_reversed	90
UFV02	ms308997_19-WGS-PP_SL.1.0_Contig1144_DHX-comp_PPUFV02-B-G1583-Map5_reversed	<50
UFV02	ms873668_19-WGS-PP_SL.1.0_Contig0120_DHX-comp_PPUFV02-B-G1583-Map5_reversed	81.9
UFV02	ms618061_19-WGS-PP_SL.1.0_Contig0424_DHX-comp_PPUFV02-B-G1583-Map5_reversed	78.1
UFV02	ms750399_19-WGS-PP_SL.1.0_Contig0245_DHX-comp_PPUFV02-B-G1583-Map5_reversed	82.1
UFV02	ms933211_19-WGS-PP_SL.1.0_Contig1219_DHX-comp_PPUFV02-B-G1583-Map5_reversed	94.9
UFV02	ms301860_19-WGS-PP_SL.1.0_Contig1181_DHX-comp_PPUFV02-B-G1583-Map5_reversed	68.1
UFV02	ms308996_19-WGS-PP_SL.1.0_Contig1144_DHX-comp_PPUFV02-B-G1583-Map5_reversed	<50
UFV02	ms931166_19-WGS-PP_SL.1.0_Contig1063_DHX-comp_PPUFV02-B-G1583-Map5_reversed	85.8
UFV02	ms107506_19-WGS-PP_SL.1.0_Contig0024_DHX-comp_PPUFV02-B-G1583-Map5_reversed	73.2
UFV02	ms149765_19-WGS-PP_SL.1.0_Contig1355_DHX-comp_PPUFV02-B-G1583-Map5_reversed	71.5
UFV02	ms127530_19-WGS-PP_SL.1.0_Contig0518_DHX-comp_PPUFV02-B-G1583-Map5_reversed	<50
UFV02	ms321919_19-WGS-PP_SL.1.0_Contig1082_DHX-comp_PPUFV02-B-G1583-Map5_reversed	74.6
UFV02	ms517072_19-WGS-PP_SL.1.0_Contig1425_DHX-comp_PPUFV02-B-G1583-Map5_reversed	<50
UFV02	ms99794_19-WGS-PP_SL.1.0_Contig0029_DHX-comp_PPUFV02-B-G1583-Map5_reversed	89.8
UFV02	ms213716_19-WGS-PP_SL.1.0_Contig1317_DHX-comp_PPUFV02-B-G1583-Map5_reversed	78.1
UFV02	ms13634_19-WGS-PP_SL.1.0_Contig0087_DHX-comp_PPUFV02-B-G1583-Map5_reversed	70.7
UFV02	ms762589_19-WGS-PP_SL.1.0_Contig1810_DHX-comp_PPUFV02-B-G1583-Map5_reversed	85.6
UFV02	ms82958_19-WGS-PP_SL.1.0_Contig1394_DHX-comp_PPUFV02-B-G1583-Map5_reversed	<50
UFV02	ms586342_19-WGS-PP_SL.1.0_Contig0477_DHX-comp_PPUFV02-B-G1583-Map5_reversed	79.2
UFV02	ms27598_19-WGS-PP_SL.1.0_Contig0077_DHX-comp_PPUFV02-B-G1583-Map5_reversed	73.2
UFV02	ms700089_19-WGS-PP_SL.1.0_Contig1558_DHX-comp_PPUFV02-B-G1583-Map5_reversed	79.5
UFV02	ms665238_19-WGS-PP_SL.1.0_Contig0355_DHX-comp_PPUFV02-B-G1583-Map5_reversed	81.4
UFV02	ms632619_19-WGS-PP_SL.1.0_Contig0404_DHX-comp_PPUFV02-B-G1583-Map5_reversed	97.2
UFV02	ms244720_19-WGS-PP_SL.1.0_Contig1187_DHX-comp_PPUFV02-B-G1583-Map5_reversed	80
UFV02	ms632620_19-WGS-PP_SL.1.0_Contig0404_DHX-comp_PPUFV02-B-G1583-Map5_reversed	90.2
UFV02	ms734174_19-WGS-PP_SL.1.0_Contig2513_DHX-comp_PPUFV02-B-G1583-Map5_reversed	72.7
UFV02	ms43117_19-WGS-PP_SL.1.0_Contig0065_DHX-comp_PPUFV02-B-G1583-Map5_reversed	87.6
UFV02	ms39851_19-WGS-PP_SL.1.0_Contig0067_DHX-comp_PPUFV02-B-G1583-Map5_reversed	81.1
UFV02	ms831587_19-WGS-PP_SL.1.0_Contig0158_DHX-comp_PPUFV02-B-G1583-Map5_reversed	73.7
UFV02	ms572756_19-WGS-PP_SL.1.0_Contig2617_DHX-comp_PPUFV02-B-G1583-Map5_reversed	81.2
UFV02	ms509847_19-WGS-PP_SL.1.0_Contig0612_DHX-comp_PPUFV02-B-G1583-Map5_reversed	69.1
UFV02	ms924201_19-WGS-PP_SL.1.0_Contig0672_DHX-comp_PPUFV02-B-G1583-Map5_reversed	<50
UFV02	ms99791_19-WGS-PP_SL.1.0_Contig0029_DHX-comp_PPUFV02-B-G1583-Map5_reversed	<50
UFV02	ms841767_19-WGS-PP_SL.1.0_Contig0147_DHX-comp_PPUFV02-B-G1583-Map5_reversed	<50
UFV02	ms734023_19-WGS-PP_SL.1.0_Contig0263_DHX-comp_PPUFV02-B-G1583-Map5_reversed	89.7
UFV02	ms757765_19-WGS-PP_SL.1.0_Contig0236_DHX-comp_PPUFV02-B-G1583-Map5_reversed	88
UFV02	ms599059_19-WGS-PP_SL.1.0_Contig0454_DHX-comp_PPUFV02-B-G1583-Map5_reversed	62.2
UFV02	ms18160_19-WGS-PP_SL.1.0_Contig0084_DHX-comp_PPUFV02-B-G1583-Map5_reversed	71.4
UFV02	ms574250_19-WGS-PP_SL.1.0_Contig0499_DHX-comp_PPUFV02-B-G1583-Map5_reversed	81.4
UFV02	ms604921_19-WGS-PP_SL.1.0_Contig0443_DHX-comp_PPUFV02-B-G1583-Map5_reversed	76.2
UFV02	ms356324_19-WGS-PP_SL.1.0_Contig0990_DHX-comp_PPUFV02-B-G1583-Map5_reversed	76.1
UFV02	ms570522_19-WGS-PP_SL.1.0_Contig0504_DHX-comp_PPUFV02-B-G1583-Map5_reversed	71.2
UFV02	ms819461_19-WGS-PP_SL.1.0_Contig0169_DHX-comp_PPUFV02-B-G1583-Map5_reversed	93.6
UFV02	ms909607_19-WGS-PP_SL.1.0_Contig0169_DHX-comp_PPUFV02-B-G1583-Map5_reversed	93.6
UFV02	ms871333_19-WGS-PP_SL.1.0_Contig0121_DHX-comp_PPUFV02-B-G1583-Map5_reversed	85.7
UFV02	ms253208_19-WGS-PP_SL.1.0_Contig2119_DHX-comp_PPUFV02-B-G1583-Map5_reversed	<50
UFV02	ms43118_19-WGS-PP_SL.1.0_Contig0065_DHX-comp_PPUFV02-B-G1583-Map5_reversed	81.1
UFV02	ms735414_19-WGS-PP_SL.1.0_Contig1536_DHX-comp_PPUFV02-B-G1583-Map5_reversed	86.2
UFV02	ms654182_19-WGS-PP_SL.1.0_Contig0371_DHX-comp_PPUFV02-B-G1583-Map5_reversed	93.6
UFV02	ms258016_19-WGS-PP_SL.1.0_Contig0320_DHX-comp_PPUFV02-B-G1583-Map5_reversed	74.2
UFV02	ms349672_19-WGS-PP_SL.1.0_Contig1008_DHX-comp_PPUFV02-B-G1583-Map5_reversed	<50
UFV02	ms422768_19-WGS-PP_SL.1.0_Contig0808_DHX-comp_PPUFV02-B-G1583-Map5_reversed	69.2
UFV02	ms639475_19-WGS-PP_SL.1.0_Contig0394_DHX-comp_PPUFV02-B-G1583-Map5_reversed	84.3
UFV02	ms478166_19-WGS-PP_SL.1.0_Contig0671_DHX-comp_PPUFV02-B-G1583-Map5_reversed	77.8
UFV02	ms842540_19-WGS-PP_SL.1.0_Contig0147_DHX-comp_PPUFV02-B-G1583-Map5_reversed	91.7
UFV02	ms502809_19-WGS-PP_SL.1.0_Contig2701_DHX-comp_PPUFV02-B-G1583-Map5_reversed	67.8
UFV02	ms384771_19-WGS-PP_SL.1.0_Contig0911_DHX-comp_PPUFV02-B-G1583-Map5_reversed	68.9
UFV02	ms51537_19-WGS-PP_SL.1.0_Contig0059_DHX-comp_PPUFV02-B-G1583-Map5_reversed	<50
UFV02	ms902984_19-WGS-PP_SL.1.0_Contig0043_DHX-comp_PPUFV02-B-G1583-Map5_reversed	<50
UFV02	ms265157_19-WGS-PP_SL.1.0_Contig1223_DHX-comp_PPUFV02-B-G1583-Map5_reversed	82.9
UFV02	ms732283_19-WGS-PP_SL.1.0_Contig0265_DHX-comp_PPUFV02-B-G1583-Map5_reversed	<50
UFV02	ms65795_19-WGS-PP_SL.1.0_Contig0050_DHX-comp_PPUFV02-B-G1583-Map5_reversed	<50
UFV02	ms34411_19-WGS-PP_SL.1.0_Contig1423_DHX-comp_PPUFV02-B-G1583-Map5_reversed	73.7
UFV02	ms205968_19-WGS-PP_SL.1.0_Contig1789_DHX-comp_PPUFV02-B-G1583-Map5_reversed	<50
UFV02	ms326689_19-WGS-PP_SL.1.0_Contig1069_DHX-comp_PPUFV02-B-G1583-Map5_reversed	80
UFV02	ms157792_19-WGS-PP_SL.1.0_Contig0003_DHX-comp_PPUFV02-B-G1583-Map5_reversed	64.5
UFV02	ms320099_19-WGS-PP_SL.1.0_Contig1514_DHX-comp_PPUFV02-B-G1583-Map5_reversed	84.8
UFV02	ms140895_19-WGS-PP_SL.1.0_Contig0010_DHX-comp_PPUFV02-B-G1583-Map5_reversed	<50
UFV02	ms660840_19-WGS-PP_SL.1.0_Contig0361_DHX-comp_PPUFV02-B-G1583-Map5_reversed	80.5
UFV02	ms558209_19-WGS-PP_SL.1.0_Contig1014_DHX-comp_PPUFV02-B-G1583-Map5_reversed	76.6
UFV02	ms524986_19-WGS-PP_SL.1.0_Contig0584_DHX-comp_PPUFV02-B-G1583-Map5_reversed	68.5
UFV02	ms288127_19-WGS-PP_SL.1.0_Contig1253_DHX-comp_PPUFV02-B-G1583-Map5_reversed	<50
UFV02	ms292170_19-WGS-PP_SL.1.0_Contig1232_DHX-comp_PPUFV02-B-G1583-Map5_reversed	76.5
UFV02	ms351108_19-WGS-PP_SL.1.0_Contig1004_DHX-comp_PPUFV02-B-G1583-Map5_reversed	82.1
UFV02	ms355077_19-WGS-PP_SL.1.0_Contig0994_DHX-comp_PPUFV02-B-G1583-Map5_reversed	77.9
UFV02	ms730357_19-WGS-PP_SL.1.0_Contig0268_DHX-comp_PPUFV02-B-G1583-Map5_reversed	<50
UFV02	ms345785_19-WGS-PP_SL.1.0_Contig1020_DHX-comp_PPUFV02-B-G1583-Map5_reversed	74.9
UFV02	ms665806_19-WGS-PP_SL.1.0_Contig0354_DHX-comp_PPUFV02-B-G1583-Map5_reversed	86.3
UFV02	ms570674_19-WGS-PP_SL.1.0_Contig0504_DHX-comp_PPUFV02-B-G1583-Map5_reversed	69.7
UFV02	ms453615_19-WGS-PP_SL.1.0_Contig2773_DHX-comp_PPUFV02-B-G1583-Map5_reversed	92.3
UFV02	ms455333_19-WGS-PP_SL.1.0_Contig0720_DHX-comp_PPUFV02-B-G1583-Map5_reversed	61.3
UFV02	ms122257_19-WGS-PP_SL.1.0_Contig1371_DHX-comp_PPUFV02-B-G1583-Map5_reversed	72
UFV02	ms707962_19-WGS-PP_SL.1.0_Contig0294_DHX-comp_PPUFV02-B-G1583-Map5_reversed	84.9
UFV02	ms483783_19-WGS-PP_SL.1.0_Contig0660_DHX-comp_PPUFV02-B-G1583-Map5_reversed	74.2
UFV02	ms346406_19-WGS-PP_SL.1.0_Contig1018_DHX-comp_PPUFV02-B-G1583-Map5_reversed	<50
UFV02	ms147023_19-WGS-PP_SL.1.0_Contig0007_DHX-comp_PPUFV02-B-G1583-Map5_reversed	73.8
UFV02	ms136278_19-WGS-PP_SL.1.0_Contig1783_DHX-comp_PPUFV02-B-G1583-Map5_reversed	<50
UFV02	ms163229_19-WGS-PP_SL.1.0_Contig0002_DHX-comp_PPUFV02-B-G1583-Map5_reversed	<50
UFV02	ms28429_19-WGS-PP_SL.1.0_Contig0076_DHX-comp_PPUFV02-B-G1583-Map5_reversed	82.6
UFV02	ms592878_19-WGS-PP_SL.1.0_Contig0466_DHX-comp_PPUFV02-B-G1583-Map5_reversed	<50
UFV02	ms528622_19-WGS-PP_SL.1.0_Contig0578_DHX-comp_PPUFV02-B-G1583-Map5_reversed	<50
UFV02	ms656621_19-WGS-PP_SL.1.0_Contig0367_DHX-comp_PPUFV02-B-G1583-Map5_reversed	<50
UFV02	ms845188_19-WGS-PP_SL.1.0_Contig0145_DHX-comp_PPUFV02-B-G1583-Map5_reversed	75.2
UFV02	ms752331_19-WGS-PP_SL.1.0_Contig0853_DHX-comp_PPUFV02-B-G1583-Map5_reversed	70.8
UFV02	ms355604_19-WGS-PP_SL.1.0_Contig0992_DHX-comp_PPUFV02-B-G1583-Map5_reversed	72
UFV02	ms590402_19-WGS-PP_SL.1.0_Contig0471_DHX-comp_PPUFV02-B-G1583-Map5_reversed	77.1
UFV02	ms551114_19-WGS-PP_SL.1.0_Contig0539_DHX-comp_PPUFV02-B-G1583-Map5_reversed	<50
UFV02	ms86363_19-WGS-PP_SL.1.0_Contig0037_DHX-comp_PPUFV02-B-G1583-Map5_reversed	88.5
UFV02	ms496731_19-WGS-PP_SL.1.0_Contig0637_DHX-comp_PPUFV02-B-G1583-Map5_reversed	69.1
UFV02	ms175290_19-WGS-PP_SL.1.0_Contig0200_DHX-comp_PPUFV02-B-G1583-Map5_reversed	79.3
UFV02	ms438506_19-WGS-PP_SL.1.0_Contig2798_DHX-comp_PPUFV02-B-G1583-Map5_reversed	92.4
UFV02	ms572216_19-WGS-PP_SL.1.0_Contig0501_DHX-comp_PPUFV02-B-G1583-Map5_reversed	67.5
UFV02	ms544851_19-WGS-PP_SL.1.0_Contig0549_DHX-comp_PPUFV02-B-G1583-Map5_reversed	86.8
UFV02	ms620594_19-WGS-PP_SL.1.0_Contig0360_DHX-comp_PPUFV02-B-G1583-Map5_reversed	<50
UFV02	ms174176_19-WGS-PP_SL.1.0_Contig0448_DHX-comp_PPUFV02-B-G1583-Map5_reversed	78.9
UFV02	ms160715_19-WGS-PP_SL.1.0_Contig0002_DHX-comp_PPUFV02-B-G1583-Map5_reversed	81.2
UFV02	ms220883_19-WGS-PP_SL.1.0_Contig1999_DHX-comp_PPUFV02-B-G1583-Map5_reversed	70.6
UFV02	ms129507_19-WGS-PP_SL.1.0_Contig1364_DHX-comp_PPUFV02-B-G1583-Map5_reversed	71.1
UFV02	ms313337_19-WGS-PP_SL.1.0_Contig1768_DHX-comp_PPUFV02-B-G1583-Map5_reversed	96.6
UFV02	ms861039_19-WGS-PP_SL.1.0_Contig0130_DHX-comp_PPUFV02-B-G1583-Map5_reversed	<50
UFV02	ms764125_19-WGS-PP_SL.1.0_Contig0230_DHX-comp_PPUFV02-B-G1583-Map5_reversed	71.9
UFV02	ms861040_19-WGS-PP_SL.1.0_Contig0130_DHX-comp_PPUFV02-B-G1583-Map5_reversed	<50
UFV02	ms492058_19-WGS-PP_SL.1.0_Contig1673_DHX-comp_PPUFV02-B-G1583-Map5_reversed	75.1
UFV02	ms737190_19-WGS-PP_SL.1.0_Contig0260_DHX-comp_PPUFV02-B-G1583-Map5_reversed	92.9
UFV02	ms475727_19-WGS-PP_SL.1.0_Contig0673_DHX-comp_PPUFV02-B-G1583-Map5_reversed	84.6
UFV02	ms400365_19-WGS-PP_SL.1.0_Contig1477_DHX-comp_PPUFV02-B-G1583-Map5_reversed	77.9
UFV02	ms191792_19-WGS-PP_SL.1.0_Contig1330_DHX-comp_PPUFV02-B-G1583-Map5_reversed	94.4
UFV02	ms8730_19-WGS-PP_SL.1.0_Contig1581_DHX-comp_PPUFV02-B-G1583-Map5_reversed	91.6
UFV02	ms39293_19-WGS-PP_SL.1.0_Contig0068_DHX-comp_PPUFV02-B-G1583-Map5_reversed	73.2
UFV02	ms558207_19-WGS-PP_SL.1.0_Contig1014_DHX-comp_PPUFV02-B-G1583-Map5_reversed	81.3
UFV02	ms712889_19-WGS-PP_SL.1.0_Contig0287_DHX-comp_PPUFV02-B-G1583-Map5_reversed	75.8
UFV02	ms930068_19-WGS-PP_SL.1.0_Contig0990_DHX-comp_PPUFV02-B-G1583-Map5_reversed	61.8
UFV02	ms662962_19-WGS-PP_SL.1.0_Contig0358_DHX-comp_PPUFV02-B-G1583-Map5_reversed	81.7
UFV02	ms531361_19-WGS-PP_SL.1.0_Contig0572_DHX-comp_PPUFV02-B-G1583-Map5_reversed	74.1
UFV02	ms53462_19-WGS-PP_SL.1.0_Contig0058_DHX-comp_PPUFV02-B-G1583-Map5_reversed	89.6
UFV02	ms382425_19-WGS-PP_SL.1.0_Contig0918_DHX-comp_PPUFV02-B-G1583-Map5_reversed	87.5
UFV02	ms847663_19-WGS-PP_SL.1.0_Contig0142_DHX-comp_PPUFV02-B-G1583-Map5_reversed	76.7
UFV02	ms206403_19-WGS-PP_SL.1.0_Contig1323_DHX-comp_PPUFV02-B-G1583-Map5_reversed	72.8
UFV02	ms476617_19-WGS-PP_SL.1.0_Contig0136_DHX-comp_PPUFV02-B-G1583-Map5_reversed	87.4
UFV02	ms148068_19-WGS-PP_SL.1.0_Contig0327_DHX-comp_PPUFV02-B-G1583-Map5_reversed	<50
UFV02	ms591997_19-WGS-PP_SL.1.0_Contig0468_DHX-comp_PPUFV02-B-G1583-Map5_reversed	81.5
UFV02	ms415495_19-WGS-PP_SL.1.0_Contig0828_DHX-comp_PPUFV02-B-G1583-Map5_reversed	<50
UFV02	ms735122_19-WGS-PP_SL.1.0_Contig1538_DHX-comp_PPUFV02-B-G1583-Map5_reversed	80.3
UFV02	ms863670_19-WGS-PP_SL.1.0_Contig0128_DHX-comp_PPUFV02-B-G1583-Map5_reversed	96.2
UFV02	ms281478_19-WGS-PP_SL.1.0_Contig1253_DHX-comp_PPUFV02-B-G1583-Map5_reversed	74.8
UFV02	ms261729_19-WGS-PP_SL.1.0_Contig2155_DHX-comp_PPUFV02-B-G1583-Map5_reversed	79
UFV02	ms873440_19-WGS-PP_SL.1.0_Contig0120_DHX-comp_PPUFV02-B-G1583-Map5_reversed	<50
UFV02	ms790254_19-WGS-PP_SL.1.0_Contig1504_DHX-comp_PPUFV02-B-G1583-Map5_reversed	87.9
UFV02	ms248391_19-WGS-PP_SL.1.0_Contig0220_DHX-comp_PPUFV02-B-G1583-Map5_reversed	67.9
UFV02	ms659940_19-WGS-PP_SL.1.0_Contig0362_DHX-comp_PPUFV02-B-G1583-Map5_reversed	86.9
UFV02	ms835228_19-WGS-PP_SL.1.0_Contig2436_DHX-comp_PPUFV02-B-G1583-Map5_reversed	76
UFV02	ms424706_19-WGS-PP_SL.1.0_Contig1710_DHX-comp_PPUFV02-B-G1583-Map5_reversed	85.5
UFV02	ms480329_19-WGS-PP_SL.1.0_Contig0920_DHX-comp_PPUFV02-B-G1583-Map5_reversed	<50
UFV02	ms388999_19-WGS-PP_SL.1.0_Contig1486_DHX-comp_PPUFV02-B-G1583-Map5_reversed	70.2
UFV02	ms198142_19-WGS-PP_SL.1.0_Contig1140_DHX-comp_PPUFV02-B-G1583-Map5_reversed	88.1
UFV02	ms877220_19-WGS-PP_SL.1.0_Contig0116_DHX-comp_PPUFV02-B-G1583-Map5_reversed	84.7
UFV02	ms172709_19-WGS-PP_SL.1.0_Contig1853_DHX-comp_PPUFV02-B-G1583-Map5_reversed	86.2
UFV02	ms472692_19-WGS-PP_SL.1.0_Contig0255_DHX-comp_PPUFV02-B-G1583-Map5_reversed	76.3
UFV02	ms831281_19-WGS-PP_SL.1.0_Contig1591_DHX-comp_PPUFV02-B-G1583-Map5_reversed	76.7
UFV02	ms316752_19-WGS-PP_SL.1.0_Contig1106_DHX-comp_PPUFV02-B-G1583-Map5_reversed	<50
UFV02	ms307647_19-WGS-PP_SL.1.0_Contig1522_DHX-comp_PPUFV02-B-G1583-Map5_reversed	74.1
UFV02	ms740612_19-WGS-PP_SL.1.0_Contig0255_DHX-comp_PPUFV02-B-G1583-Map5_reversed	97.8
UFV02	ms898459_19-WGS-PP_SL.1.0_Contig0099_DHX-comp_PPUFV02-B-G1583-Map5_reversed	87.4
UFV02	ms90296_19-WGS-PP_SL.1.0_Contig0034_DHX-comp_PPUFV02-B-G1583-Map5_reversed	70.2
UFV02	ms98361_19-WGS-PP_SL.1.0_Contig2309_DHX-comp_PPUFV02-B-G1583-Map5_reversed	74.8
UFV02	ms516366_19-WGS-PP_SL.1.0_Contig0600_DHX-comp_PPUFV02-B-G1583-Map5_reversed	<50
UFV02	ms655238_19-WGS-PP_SL.1.0_Contig0369_DHX-comp_PPUFV02-B-G1583-Map5_reversed	75.1
UFV02	ms485442_19-WGS-PP_SL.1.0_Contig0658_DHX-comp_PPUFV02-B-G1583-Map5_reversed	91.5
UFV02	ms809743_19-WGS-PP_SL.1.0_Contig0179_DHX-comp_PPUFV02-B-G1583-Map5_reversed	79.5
UFV02	ms43119_19-WGS-PP_SL.1.0_Contig0065_DHX-comp_PPUFV02-B-G1583-Map5_reversed	77.5
UFV02	ms906664_19-WGS-PP_SL.1.0_Contig0108_DHX-comp_PPUFV02-B-G1583-Map5_reversed	81.9
UFV02	ms913001_19-WGS-PP_SL.1.0_Contig0253_DHX-comp_PPUFV02-B-G1583-Map5_reversed	70
UFV02	ms190226_19-WGS-PP_SL.1.0_Contig0711_DHX-comp_PPUFV02-B-G1583-Map5_reversed	73.4
UFV02	ms30542_19-WGS-PP_SL.1.0_Contig0075_DHX-comp_PPUFV02-B-G1583-Map5_reversed	81.5
UFV02	ms494233_19-WGS-PP_SL.1.0_Contig2713_DHX-comp_PPUFV02-B-G1583-Map5_reversed	75.5
UFV02	ms742902_19-WGS-PP_SL.1.0_Contig0253_DHX-comp_PPUFV02-B-G1583-Map5_reversed	<50
UFV02	ms478426_19-WGS-PP_SL.1.0_Contig0670_DHX-comp_PPUFV02-B-G1583-Map5_reversed	77.9
UFV02	ms586709_19-WGS-PP_SL.1.0_Contig0476_DHX-comp_PPUFV02-B-G1583-Map5_reversed	76.7
UFV02	ms190395_19-WGS-PP_SL.1.0_Contig1128_DHX-comp_PPUFV02-B-G1583-Map5_reversed	78.5
UFV02	ms277095_19-WGS-PP_SL.1.0_Contig2224_DHX-comp_PPUFV02-B-G1583-Map5_reversed	78.9
UFV02	ms471522_19-WGS-PP_SL.1.0_Contig0681_DHX-comp_PPUFV02-B-G1583-Map5_reversed	70.4
UFV02	ms725414_19-WGS-PP_SL.1.0_Contig0273_DHX-comp_PPUFV02-B-G1583-Map5_reversed	78
UFV02	ms847052_19-WGS-PP_SL.1.0_Contig0143_DHX-comp_PPUFV02-B-G1583-Map5_reversed	81.4
UFV02	ms118779_19-WGS-PP_SL.1.0_Contig0019_DHX-comp_PPUFV02-B-G1583-Map5_reversed	86.7
UFV02	ms606916_19-WGS-PP_SL.1.0_Contig0440_DHX-comp_PPUFV02-B-G1583-Map5_reversed	94.7
UFV02	ms323103_19-WGS-PP_SL.1.0_Contig1079_DHX-comp_PPUFV02-B-G1583-Map5_reversed	67.7
UFV02	ms542300_19-WGS-PP_SL.1.0_Contig0552_DHX-comp_PPUFV02-B-G1583-Map5_reversed	80.2
UFV02	ms692878_19-WGS-PP_SL.1.0_Contig1812_DHX-comp_PPUFV02-B-G1583-Map5_reversed	<50
UFV02	ms687437_19-WGS-PP_SL.1.0_Contig0323_DHX-comp_PPUFV02-B-G1583-Map5_reversed	<50
UFV02	ms396044_19-WGS-PP_SL.1.0_Contig0880_DHX-comp_PPUFV02-B-G1583-Map5_reversed	65.6
UFV02	ms488104_19-WGS-PP_SL.1.0_Contig0653_DHX-comp_PPUFV02-B-G1583-Map5_reversed	77.8
UFV02	ms416976_19-WGS-PP_SL.1.0_Contig1715_DHX-comp_PPUFV02-B-G1583-Map5_reversed	91.5
UFV02	ms65331_19-WGS-PP_SL.1.0_Contig0050_DHX-comp_PPUFV02-B-G1583-Map5_reversed	75.2
UFV02	ms744723_19-WGS-PP_SL.1.0_Contig0160_DHX-comp_PPUFV02-B-G1583-Map5_reversed	75.7
UFV02	ms572218_19-WGS-PP_SL.1.0_Contig0501_DHX-comp_PPUFV02-B-G1583-Map5_reversed	88.2
UFV02	ms875502_19-WGS-PP_SL.1.0_Contig0118_DHX-comp_PPUFV02-B-G1583-Map5_reversed	72.9
UFV02	ms889244_19-WGS-PP_SL.1.0_Contig0104_DHX-comp_PPUFV02-B-G1583-Map5_reversed	<50
UFV02	ms87900_19-WGS-PP_SL.1.0_Contig0036_DHX-comp_PPUFV02-B-G1583-Map5_reversed	81.1
UFV02	ms555433_19-WGS-PP_SL.1.0_Contig0530_DHX-comp_PPUFV02-B-G1583-Map5_reversed	75.3
UFV02	ms110138_19-WGS-PP_SL.1.0_Contig0023_DHX-comp_PPUFV02-B-G1583-Map5_reversed	82.4
UFV02	ms366915_19-WGS-PP_SL.1.0_Contig0962_DHX-comp_PPUFV02-B-G1583-Map5_reversed	74.3
UFV02	ms213715_19-WGS-PP_SL.1.0_Contig1317_DHX-comp_PPUFV02-B-G1583-Map5_reversed	<50
UFV02	ms588057_19-WGS-PP_SL.1.0_Contig2601_DHX-comp_PPUFV02-B-G1583-Map5_reversed	77.2
UFV02	ms481136_19-WGS-PP_SL.1.0_Contig0665_DHX-comp_PPUFV02-B-G1583-Map5_reversed	88.8
UFV02	ms580024_19-WGS-PP_SL.1.0_Contig0488_DHX-comp_PPUFV02-B-G1583-Map5_reversed	64.3
UFV02	ms34669_19-WGS-PP_SL.1.0_Contig1421_DHX-comp_PPUFV02-B-G1583-Map5_reversed	75.1
UFV02	ms593747_19-WGS-PP_SL.1.0_Contig0464_DHX-comp_PPUFV02-B-G1583-Map5_reversed	82
UFV02	ms500101_19-WGS-PP_SL.1.0_Contig1434_DHX-comp_PPUFV02-B-G1583-Map5_reversed	66.4
UFV02	ms859801_19-WGS-PP_SL.1.0_Contig0131_DHX-comp_PPUFV02-B-G1583-Map5_reversed	75
UFV02	ms529305_19-WGS-PP_SL.1.0_Contig0577_DHX-comp_PPUFV02-B-G1583-Map5_reversed	87.5
UFV02	ms169502_19-WGS-PP_SL.1.0_Contig1342_DHX-comp_PPUFV02-B-G1583-Map5_reversed	70.4
UFV02	ms387608_19-WGS-PP_SL.1.0_Contig1728_DHX-comp_PPUFV02-B-G1583-Map5_reversed	84.4
UFV02	ms289148_19-WGS-PP_SL.1.0_Contig1246_DHX-comp_PPUFV02-B-G1583-Map5_reversed	<50
UFV02	ms794719_19-WGS-PP_SL.1.0_Contig2469_DHX-comp_PPUFV02-B-G1583-Map5_reversed	77.2
UFV02	ms182197_19-WGS-PP_SL.1.0_Contig1875_DHX-comp_PPUFV02-B-G1583-Map5_reversed	84.5
UFV02	ms788557_19-WGS-PP_SL.1.0_Contig0200_DHX-comp_PPUFV02-B-G1583-Map5_reversed	91.9
UFV02	ms431043_19-WGS-PP_SL.1.0_Contig0786_DHX-comp_PPUFV02-B-G1583-Map5_reversed	<50
UFV02	ms121404_19-WGS-PP_SL.1.0_Contig0018_DHX-comp_PPUFV02-B-G1583-Map5_reversed	86.8
UFV02	ms713503_19-WGS-PP_SL.1.0_Contig2525_DHX-comp_PPUFV02-B-G1583-Map5_reversed	87
UFV02	ms163230_19-WGS-PP_SL.1.0_Contig0002_DHX-comp_PPUFV02-B-G1583-Map5_reversed	<50
UFV02	ms141967_19-WGS-PP_SL.1.0_Contig0009_DHX-comp_PPUFV02-B-G1583-Map5_reversed	85.6
UFV02	ms273024_19-WGS-PP_SL.1.0_Contig2204_DHX-comp_PPUFV02-B-G1583-Map5_reversed	80
UFV02	ms194198_19-WGS-PP_SL.1.0_Contig1133_DHX-comp_PPUFV02-B-G1583-Map5_reversed	78.6
UFV02	ms627239_19-WGS-PP_SL.1.0_Contig0411_DHX-comp_PPUFV02-B-G1583-Map5_reversed	<50
UFV02	ms404802_19-WGS-PP_SL.1.0_Contig2851_DHX-comp_PPUFV02-B-G1583-Map5_reversed	88.2
UFV02	ms465972_19-WGS-PP_SL.1.0_Contig2750_DHX-comp_PPUFV02-B-G1583-Map5_reversed	67
UFV02	ms555817_19-WGS-PP_SL.1.0_Contig0529_DHX-comp_PPUFV02-B-G1583-Map5_reversed	74
UFV02	ms475178_19-WGS-PP_SL.1.0_Contig0674_DHX-comp_PPUFV02-B-G1583-Map5_reversed	69.1
UFV02	ms162911_19-WGS-PP_SL.1.0_Contig1344_DHX-comp_PPUFV02-B-G1583-Map5_reversed	73.6
UFV02	ms48858_19-WGS-PP_SL.1.0_Contig0061_DHX-comp_PPUFV02-B-G1583-Map5_reversed	74.9
UFV02	ms395901_19-WGS-PP_SL.1.0_Contig0881_DHX-comp_PPUFV02-B-G1583-Map5_reversed	75.8
UFV02	ms879079_19-WGS-PP_SL.1.0_Contig0641_DHX-comp_PPUFV02-B-G1583-Map5_reversed	77
UFV02	ms580194_19-WGS-PP_SL.1.0_Contig0487_DHX-comp_PPUFV02-B-G1583-Map5_reversed	88.2
UFV02	ms289149_19-WGS-PP_SL.1.0_Contig1246_DHX-comp_PPUFV02-B-G1583-Map5_reversed	94.3
UFV02	ms433357_19-WGS-PP_SL.1.0_Contig0781_DHX-comp_PPUFV02-B-G1583-Map5_reversed	80
UFV02	ms536775_19-WGS-PP_SL.1.0_Contig0563_DHX-comp_PPUFV02-B-G1583-Map5_reversed	75.6
UFV02	ms762590_19-WGS-PP_SL.1.0_Contig1810_DHX-comp_PPUFV02-B-G1583-Map5_reversed	86.4
UFV02	ms513878_19-WGS-PP_SL.1.0_Contig0657_DHX-comp_PPUFV02-B-G1583-Map5_reversed	86.3
UFV02	ms800752_19-WGS-PP_SL.1.0_Contig0188_DHX-comp_PPUFV02-B-G1583-Map5_reversed	<50
UFV02	ms561703_19-WGS-PP_SL.1.0_Contig2629_DHX-comp_PPUFV02-B-G1583-Map5_reversed	72.2
UFV02	ms358825_19-WGS-PP_SL.1.0_Contig1746_DHX-comp_PPUFV02-B-G1583-Map5_reversed	73.1
UFV02	ms25375_19-WGS-PP_SL.1.0_Contig0078_DHX-comp_PPUFV02-B-G1583-Map5_reversed	77.9
UFV02	ms815975_19-WGS-PP_SL.1.0_Contig0173_DHX-comp_PPUFV02-B-G1583-Map5_reversed	68.9
UFV02	ms650213_19-WGS-PP_SL.1.0_Contig0377_DHX-comp_PPUFV02-B-G1583-Map5_reversed	67.7
UFV02	ms294178_19-WGS-PP_SL.1.0_Contig1220_DHX-comp_PPUFV02-B-G1583-Map5_reversed	82.2
UFV02	ms272912_19-WGS-PP_SL.1.0_Contig2203_DHX-comp_PPUFV02-B-G1583-Map5_reversed	75.1
UFV02	ms456650_19-WGS-PP_SL.1.0_Contig0716_DHX-comp_PPUFV02-B-G1583-Map5_reversed	73.4
UFV02	ms272322_19-WGS-PP_SL.1.0_Contig0025_DHX-comp_PPUFV02-B-G1583-Map5_reversed	82.5
UFV02	ms44433_19-WGS-PP_SL.1.0_Contig0064_DHX-comp_PPUFV02-B-G1583-Map5_reversed	86.1
UFV02	ms572081_19-WGS-PP_SL.1.0_Contig0501_DHX-comp_PPUFV02-B-G1583-Map5_reversed	82.7
UFV02	ms22313_19-WGS-PP_SL.1.0_Contig0081_DHX-comp_PPUFV02-B-G1583-Map5_reversed	<50
UFV02	ms28067_19-WGS-PP_SL.1.0_Contig1425_DHX-comp_PPUFV02-B-G1583-Map5_reversed	78.6
UFV02	ms137869_19-WGS-PP_SL.1.0_Contig0011_DHX-comp_PPUFV02-B-G1583-Map5_reversed	78.1
UFV02	ms255210_19-WGS-PP_SL.1.0_Contig2130_DHX-comp_PPUFV02-B-G1583-Map5_reversed	67.7
UFV02	ms569950_19-WGS-PP_SL.1.0_Contig0505_DHX-comp_PPUFV02-B-G1583-Map5_reversed	81
UFV02	ms26999_19-WGS-PP_SL.1.0_Contig0077_DHX-comp_PPUFV02-B-G1583-Map5_reversed	69.5
UFV02	ms99793_19-WGS-PP_SL.1.0_Contig0029_DHX-comp_PPUFV02-B-G1583-Map5_reversed	81.9
UFV02	ms43116_19-WGS-PP_SL.1.0_Contig0065_DHX-comp_PPUFV02-B-G1583-Map5_reversed	75.3
UFV02	ms111884_19-WGS-PP_SL.1.0_Contig0022_DHX-comp_PPUFV02-B-G1583-Map5_reversed	76.7
UFV02	ms840666_19-WGS-PP_SL.1.0_Contig0149_DHX-comp_PPUFV02-B-G1583-Map5_reversed	70.1
UFV02	ms286041_19-WGS-PP_SL.1.0_Contig1266_DHX-comp_PPUFV02-B-G1583-Map5_reversed	76.4
UFV02	ms186698_19-WGS-PP_SL.1.0_Contig0206_DHX-comp_PPUFV02-B-G1583-Map5_reversed	79.3
UFV02	ms873439_19-WGS-PP_SL.1.0_Contig0120_DHX-comp_PPUFV02-B-G1583-Map5_reversed	87.5
UFV02	ms684111_19-WGS-PP_SL.1.0_Contig0328_DHX-comp_PPUFV02-B-G1583-Map5_reversed	76
UFV02	ms710296_19-WGS-PP_SL.1.0_Contig0290_DHX-comp_PPUFV02-B-G1583-Map5_reversed	74.4
UFV02	ms429959_19-WGS-PP_SL.1.0_Contig0789_DHX-comp_PPUFV02-B-G1583-Map5_reversed	64.9
UFV02	ms520808_19-WGS-PP_SL.1.0_Contig1657_DHX-comp_PPUFV02-B-G1583-Map5_reversed	<50
UFV02	ms749803_19-WGS-PP_SL.1.0_Contig0854_DHX-comp_PPUFV02-B-G1583-Map5_reversed	90.9
UFV02	ms845189_19-WGS-PP_SL.1.0_Contig0145_DHX-comp_PPUFV02-B-G1583-Map5_reversed	76.4
UFV02	ms51538_19-WGS-PP_SL.1.0_Contig0059_DHX-comp_PPUFV02-B-G1583-Map5_reversed	65.6
UFV02	ms230968_19-WGS-PP_SL.1.0_Contig2037_DHX-comp_PPUFV02-B-G1583-Map5_reversed	76.8
UFV02	ms277096_19-WGS-PP_SL.1.0_Contig2224_DHX-comp_PPUFV02-B-G1583-Map5_reversed	86.1
UFV02	ms537290_19-WGS-PP_SL.1.0_Contig0562_DHX-comp_PPUFV02-B-G1583-Map5_reversed	77.2
UFV02	ms781812_19-WGS-PP_SL.1.0_Contig0208_DHX-comp_PPUFV02-B-G1583-Map5_reversed	70.5
UFV02	ms74977_19-WGS-PP_SL.1.0_Contig0044_DHX-comp_PPUFV02-B-G1583-Map5_reversed	75.7
UFV02	ms284655_19-WGS-PP_SL.1.0_Contig1273_DHX-comp_PPUFV02-B-G1583-Map5_reversed	76.6
UFV02	ms868928_19-WGS-PP_SL.1.0_Contig0123_DHX-comp_PPUFV02-B-G1583-Map5_reversed	77.8
UFV02	ms851495_19-WGS-PP_SL.1.0_Contig1468_DHX-comp_PPUFV02-B-G1583-Map5_reversed	78
UFV02	ms159308_19-WGS-PP_SL.1.0_Contig0003_DHX-comp_PPUFV02-B-G1583-Map5_reversed	71.4
UFV02	ms349065_19-WGS-PP_SL.1.0_Contig1010_DHX-comp_PPUFV02-B-G1583-Map5_reversed	<50
UFV02	ms635160_19-WGS-PP_SL.1.0_Contig1371_DHX-comp_PPUFV02-B-G1583-Map5_reversed	70.8
UFV02	ms556873_19-WGS-PP_SL.1.0_Contig0527_DHX-comp_PPUFV02-B-G1583-Map5_reversed	75.5
UFV02	ms840188_19-WGS-PP_SL.1.0_Contig0149_DHX-comp_PPUFV02-B-G1583-Map5_reversed	81.7
UFV02	ms810836_19-WGS-PP_SL.1.0_Contig1596_DHX-comp_PPUFV02-B-G1583-Map5_reversed	83.5
UFV02	ms197595_19-WGS-PP_SL.1.0_Contig1924_DHX-comp_PPUFV02-B-G1583-Map5_reversed	90.2
UFV02	ms427661_19-WGS-PP_SL.1.0_Contig0796_DHX-comp_PPUFV02-B-G1583-Map5_reversed	70.9
UFV02	ms577774_19-WGS-PP_SL.1.0_Contig0492_DHX-comp_PPUFV02-B-G1583-Map5_reversed	91.9
UFV02	ms306536_19-WGS-PP_SL.1.0_Contig1158_DHX-comp_PPUFV02-B-G1583-Map5_reversed	78.4
UFV02	ms364256_19-WGS-PP_SL.1.0_Contig0968_DHX-comp_PPUFV02-B-G1583-Map5_reversed	65.2
UFV02	ms183139_19-WGS-PP_SL.1.0_Contig0451_DHX-comp_PPUFV02-B-G1583-Map5_reversed	75.2
UFV02	ms733558_19-WGS-PP_SL.1.0_Contig0237_DHX-comp_PPUFV02-B-G1583-Map5_reversed	71.9
UFV02	ms810756_19-WGS-PP_SL.1.0_Contig1597_DHX-comp_PPUFV02-B-G1583-Map5_reversed	86
UFV02	ms364843_19-WGS-PP_SL.1.0_Contig0966_DHX-comp_PPUFV02-B-G1583-Map5_reversed	74.3
UFV02	ms279896_19-WGS-PP_SL.1.0_Contig2228_DHX-comp_PPUFV02-B-G1583-Map5_reversed	69.8
UFV02	ms234702_19-WGS-PP_SL.1.0_Contig0800_DHX-comp_PPUFV02-B-G1583-Map5_reversed	72.3
UFV02	ms479882_19-WGS-PP_SL.1.0_Contig0667_DHX-comp_PPUFV02-B-G1583-Map5_reversed	<50
UFV02	ms821910_19-WGS-PP_SL.1.0_Contig0167_DHX-comp_PPUFV02-B-G1583-Map5_reversed	87.1
UFV02	ms349673_19-WGS-PP_SL.1.0_Contig1008_DHX-comp_PPUFV02-B-G1583-Map5_reversed	91.8
UFV02	ms190396_19-WGS-PP_SL.1.0_Contig1128_DHX-comp_PPUFV02-B-G1583-Map5_reversed	67.8
UFV02	ms163530_19-WGS-PP_SL.1.0_Contig0001_DHX-comp_PPUFV02-B-G1583-Map5_reversed	75.9
UFV02	ms654185_19-WGS-PP_SL.1.0_Contig0371_DHX-comp_PPUFV02-B-G1583-Map5_reversed	75.6
UFV02	ms587171_19-WGS-PP_SL.1.0_Contig0475_DHX-comp_PPUFV02-B-G1583-Map5_reversed	<50
UFV02	ms445690_19-WGS-PP_SL.1.0_Contig0746_DHX-comp_PPUFV02-B-G1583-Map5_reversed	79.5
UFV02	ms471523_19-WGS-PP_SL.1.0_Contig0681_DHX-comp_PPUFV02-B-G1583-Map5_reversed	72.8
UFV02	ms887957_19-WGS-PP_SL.1.0_Contig0108_DHX-comp_PPUFV02-B-G1583-Map5_reversed	<50
UFV02	ms662726_19-WGS-PP_SL.1.0_Contig2552_DHX-comp_PPUFV02-B-G1583-Map5_reversed	78.7
UFV02	ms491292_19-WGS-PP_SL.1.0_Contig0646_DHX-comp_PPUFV02-B-G1583-Map5_reversed	91.2
UFV02	ms493597_19-WGS-PP_SL.1.0_Contig0374_DHX-comp_PPUFV02-B-G1583-Map5_reversed	90.3
UFV02	ms280999_19-WGS-PP_SL.1.0_Contig1258_DHX-comp_PPUFV02-B-G1583-Map5_reversed	75
UFV02	ms182834_19-WGS-PP_SL.1.0_Contig1877_DHX-comp_PPUFV02-B-G1583-Map5_reversed	81.1
UFV02	ms572215_19-WGS-PP_SL.1.0_Contig0501_DHX-comp_PPUFV02-B-G1583-Map5_reversed	76.6
UFV02	ms553753_19-WGS-PP_SL.1.0_Contig0533_DHX-comp_PPUFV02-B-G1583-Map5_reversed	<50
UFV02	ms118781_19-WGS-PP_SL.1.0_Contig0019_DHX-comp_PPUFV02-B-G1583-Map5_reversed	97.3
UFV02	ms252144_19-WGS-PP_SL.1.0_Contig2113_DHX-comp_PPUFV02-B-G1583-Map5_reversed	75.7
UFV02	ms65794_19-WGS-PP_SL.1.0_Contig0050_DHX-comp_PPUFV02-B-G1583-Map5_reversed	76.4
UFV02	ms253017_19-WGS-PP_SL.1.0_Contig0094_DHX-comp_PPUFV02-B-G1583-Map5_reversed	80.1
UFV02	ms669151_19-WGS-PP_SL.1.0_Contig0349_DHX-comp_PPUFV02-B-G1583-Map5_reversed	66.8
UFV02	ms229720_19-WGS-PP_SL.1.0_Contig0473_DHX-comp_PPUFV02-B-G1583-Map5_reversed	80
UFV02	ms348095_19-WGS-PP_SL.1.0_Contig1013_DHX-comp_PPUFV02-B-G1583-Map5_reversed	74.6
UFV02	ms677566_19-WGS-PP_SL.1.0_Contig0337_DHX-comp_PPUFV02-B-G1583-Map5_reversed	72.2
UFV02	ms551953_19-WGS-PP_SL.1.0_Contig0537_DHX-comp_PPUFV02-B-G1583-Map5_reversed	85.1
UFV02	ms608127_19-WGS-PP_SL.1.0_Contig0438_DHX-comp_PPUFV02-B-G1583-Map5_reversed	87.8
UFV02	ms745946_19-WGS-PP_SL.1.0_Contig0249_DHX-comp_PPUFV02-B-G1583-Map5_reversed	78.5
UFV02	ms81881_19-WGS-PP_SL.1.0_Contig0039_DHX-comp_PPUFV02-B-G1583-Map5_reversed	75.3
UFV02	ms669865_19-WGS-PP_SL.1.0_Contig0348_DHX-comp_PPUFV02-B-G1583-Map5_reversed	<50
UFV02	ms482823_19-WGS-PP_SL.1.0_Contig0662_DHX-comp_PPUFV02-B-G1583-Map5_reversed	<50
UFV02	ms298016_19-WGS-PP_SL.1.0_Contig1203_DHX-comp_PPUFV02-B-G1583-Map5_reversed	77.4
UFV02	ms852756_19-WGS-PP_SL.1.0_Contig0137_DHX-comp_PPUFV02-B-G1583-Map5_reversed	<50
UFV02	ms228621_19-WGS-PP_SL.1.0_Contig0061_DHX-comp_PPUFV02-B-G1583-Map5_reversed	76.3
UFV02	ms806602_19-WGS-PP_SL.1.0_Contig0182_DHX-comp_PPUFV02-B-G1583-Map5_reversed	<50
UFV02	ms871334_19-WGS-PP_SL.1.0_Contig0121_DHX-comp_PPUFV02-B-G1583-Map5_reversed	81.3
UFV02	ms821272_19-WGS-PP_SL.1.0_Contig1323_DHX-comp_PPUFV02-B-G1583-Map5_reversed	84.3
UFV02	ms195815_19-WGS-PP_SL.1.0_Contig1137_DHX-comp_PPUFV02-B-G1583-Map5_reversed	<50
UFV02	ms345786_19-WGS-PP_SL.1.0_Contig1020_DHX-comp_PPUFV02-B-G1583-Map5_reversed	94.4
UFV02	ms11124_19-WGS-PP_SL.1.0_Contig0090_DHX-comp_PPUFV02-B-G1583-Map5_reversed	<50
UFV02	ms866561_19-WGS-PP_SL.1.0_Contig0126_DHX-comp_PPUFV02-B-G1583-Map5_reversed	74.7
UFV02	ms8729_19-WGS-PP_SL.1.0_Contig1581_DHX-comp_PPUFV02-B-G1583-Map5_reversed	89.9
UFV02	ms98579_19-WGS-PP_SL.1.0_Contig0029_DHX-comp_PPUFV02-B-G1583-Map5_reversed	82.9
UFV02	ms475297_19-WGS-PP_SL.1.0_Contig0375_DHX-comp_PPUFV02-B-G1583-Map5_reversed	98.1
UFV02	ms228620_19-WGS-PP_SL.1.0_Contig0061_DHX-comp_PPUFV02-B-G1583-Map5_reversed	97.4
UFV02	ms725525_19-WGS-PP_SL.1.0_Contig0273_DHX-comp_PPUFV02-B-G1583-Map5_reversed	64
UFV02	ms119935_19-WGS-PP_SL.1.0_Contig0018_DHX-comp_PPUFV02-B-G1583-Map5_reversed	64.5
UFV02	ms879538_19-WGS-PP_SL.1.0_Contig0115_DHX-comp_PPUFV02-B-G1583-Map5_reversed	87.4
UFV02	ms895293_19-WGS-PP_SL.1.0_Contig0102_DHX-comp_PPUFV02-B-G1583-Map5_reversed	<50
UFV02	ms113981_19-WGS-PP_SL.1.0_Contig0021_DHX-comp_PPUFV02-B-G1583-Map5_reversed	64.1
UFV02	ms289150_19-WGS-PP_SL.1.0_Contig1246_DHX-comp_PPUFV02-B-G1583-Map5_reversed	75.3
UFV02	ms637990_19-WGS-PP_SL.1.0_Contig0395_DHX-comp_PPUFV02-B-G1583-Map5_reversed	98
UFV02	ms118778_19-WGS-PP_SL.1.0_Contig0019_DHX-comp_PPUFV02-B-G1583-Map5_reversed	86.7
UFV02	ms397487_19-WGS-PP_SL.1.0_Contig0876_DHX-comp_PPUFV02-B-G1583-Map5_reversed	75.7
UFV02	ms365182_19-WGS-PP_SL.1.0_Contig2916_DHX-comp_PPUFV02-B-G1583-Map5_reversed	<50
UFV02	ms429958_19-WGS-PP_SL.1.0_Contig0789_DHX-comp_PPUFV02-B-G1583-Map5_reversed	75.7
UFV02	ms806327_19-WGS-PP_SL.1.0_Contig0182_DHX-comp_PPUFV02-B-G1583-Map5_reversed	87.9
UFV02	ms658813_19-WGS-PP_SL.1.0_Contig2553_DHX-comp_PPUFV02-B-G1583-Map5_reversed	75.8
UFV02	ms706557_19-WGS-PP_SL.1.0_Contig1555_DHX-comp_PPUFV02-B-G1583-Map5_reversed	78.2
UFV02	ms297936_19-WGS-PP_SL.1.0_Contig1773_DHX-comp_PPUFV02-B-G1583-Map5_reversed	80.5
UFV02	ms14272_19-WGS-PP_SL.1.0_Contig2383_DHX-comp_PPUFV02-B-G1583-Map5_reversed	74.2
UFV02	ms770652_19-WGS-PP_SL.1.0_Contig0222_DHX-comp_PPUFV02-B-G1583-Map5_reversed	95.8
UFV02	ms881718_19-WGS-PP_SL.1.0_Contig0113_DHX-comp_PPUFV02-B-G1583-Map5_reversed	86.7
UFV02	ms177286_19-WGS-PP_SL.1.0_Contig1336_DHX-comp_PPUFV02-B-G1583-Map5_reversed	79.8
UFV02	ms9649_19-WGS-PP_SL.1.0_Contig2387_DHX-comp_PPUFV02-B-G1583-Map5_reversed	76.1
UFV02	ms254413_19-WGS-PP_SL.1.0_Contig0095_DHX-comp_PPUFV02-B-G1583-Map5_reversed	<50
UFV02	ms516093_19-WGS-PP_SL.1.0_Contig0601_DHX-comp_PPUFV02-B-G1583-Map5_reversed	73.6
UFV02	ms529959_19-WGS-PP_SL.1.0_Contig0576_DHX-comp_PPUFV02-B-G1583-Map5_reversed	<50
UFV02	ms259612_19-WGS-PP_SL.1.0_Contig1216_DHX-comp_PPUFV02-B-G1583-Map5_reversed	<50
UFV02	ms76555_19-WGS-PP_SL.1.0_Contig1397_DHX-comp_PPUFV02-B-G1583-Map5_reversed	71.8
UFV02	ms223504_19-WGS-PP_SL.1.0_Contig0470_DHX-comp_PPUFV02-B-G1583-Map5_reversed	74.4
UFV02	ms854055_19-WGS-PP_SL.1.0_Contig0136_DHX-comp_PPUFV02-B-G1583-Map5_reversed	93.3
UFV02	ms804432_19-WGS-PP_SL.1.0_Contig0184_DHX-comp_PPUFV02-B-G1583-Map5_reversed	67.9
UFV02	ms607972_19-WGS-PP_SL.1.0_Contig0438_DHX-comp_PPUFV02-B-G1583-Map5_reversed	81.4
UFV02	ms478164_19-WGS-PP_SL.1.0_Contig0671_DHX-comp_PPUFV02-B-G1583-Map5_reversed	82.7
UFV02	ms597810_19-WGS-PP_SL.1.0_Contig0457_DHX-comp_PPUFV02-B-G1583-Map5_reversed	81
UFV02	ms12674_19-WGS-PP_SL.1.0_Contig0830_DHX-comp_PPUFV02-B-G1583-Map5_reversed	88.4
UFV02	ms692097_19-WGS-PP_SL.1.0_Contig0316_DHX-comp_PPUFV02-B-G1583-Map5_reversed	68.7
UFV02	ms185051_19-WGS-PP_SL.1.0_Contig1560_DHX-comp_PPUFV02-B-G1583-Map5_reversed	71.2
UFV02	ms67887_19-WGS-PP_SL.1.0_Contig0825_DHX-comp_PPUFV02-B-G1583-Map5_reversed	66
UFV02	ms27000_19-WGS-PP_SL.1.0_Contig0077_DHX-comp_PPUFV02-B-G1583-Map5_reversed	75.2
UFV02	ms67444_19-WGS-PP_SL.1.0_Contig0048_DHX-comp_PPUFV02-B-G1583-Map5_reversed	94.4
UFV02	ms260058_19-WGS-PP_SL.1.0_Contig2146_DHX-comp_PPUFV02-B-G1583-Map5_reversed	75.9
UFV02	ms171181_19-WGS-PP_SL.1.0_Contig1848_DHX-comp_PPUFV02-B-G1583-Map5_reversed	86.9
UFV02	ms866324_19-WGS-PP_SL.1.0_Contig0126_DHX-comp_PPUFV02-B-G1583-Map5_reversed	76.4
UFV02	ms217748_19-WGS-PP_SL.1.0_Contig0309_DHX-comp_PPUFV02-B-G1583-Map5_reversed	75.7
UFV02	ms678174_19-WGS-PP_SL.1.0_Contig0336_DHX-comp_PPUFV02-B-G1583-Map5_reversed	75.3
UFV02	ms112120_19-WGS-PP_SL.1.0_Contig0022_DHX-comp_PPUFV02-B-G1583-Map5_reversed	73.9
UFV02	ms764737_19-WGS-PP_SL.1.0_Contig0229_DHX-comp_PPUFV02-B-G1583-Map5_reversed	76.6
UFV02	ms902465_19-WGS-PP_SL.1.0_Contig0035_DHX-comp_PPUFV02-B-G1583-Map5_reversed	<50
UFV02	ms202612_19-WGS-PP_SL.1.0_Contig0456_DHX-comp_PPUFV02-B-G1583-Map5_reversed	87.5
UFV02	ms712088_19-WGS-PP_SL.1.0_Contig0288_DHX-comp_PPUFV02-B-G1583-Map5_reversed	<50
UFV02	ms750937_19-WGS-PP_SL.1.0_Contig0244_DHX-comp_PPUFV02-B-G1583-Map5_reversed	<50
UFV02	ms188261_19-WGS-PP_SL.1.0_Contig0087_DHX-comp_PPUFV02-B-G1583-Map5_reversed	77
UFV02	ms248390_19-WGS-PP_SL.1.0_Contig0220_DHX-comp_PPUFV02-B-G1583-Map5_reversed	86.5
UFV02	ms665237_19-WGS-PP_SL.1.0_Contig0355_DHX-comp_PPUFV02-B-G1583-Map5_reversed	70.3
UFV02	ms551111_19-WGS-PP_SL.1.0_Contig0539_DHX-comp_PPUFV02-B-G1583-Map5_reversed	91.6
UFV02	ms42745_19-WGS-PP_SL.1.0_Contig2358_DHX-comp_PPUFV02-B-G1583-Map5_reversed	85.2
UFV02	ms419436_19-WGS-PP_SL.1.0_Contig0818_DHX-comp_PPUFV02-B-G1583-Map5_reversed	70.4
UFV02	ms709797_19-WGS-PP_SL.1.0_Contig0291_DHX-comp_PPUFV02-B-G1583-Map5_reversed	90.5
UFV02	ms32769_19-WGS-PP_SL.1.0_Contig0073_DHX-comp_PPUFV02-B-G1583-Map5_reversed	75.3
UFV02	ms438507_19-WGS-PP_SL.1.0_Contig2798_DHX-comp_PPUFV02-B-G1583-Map5_reversed	88.3
UFV02	ms314377_19-WGS-PP_SL.1.0_Contig3016_DHX-comp_PPUFV02-B-G1583-Map5_reversed	<50
UFV02	ms934735_19-WGS-PP_SL.1.0_Contig1350_DHX-comp_PPUFV02-B-G1583-Map5_reversed	87.3
UFV02	ms835493_19-WGS-PP_SL.1.0_Contig0153_DHX-comp_PPUFV02-B-G1583-Map5_reversed	74.2
UFV02	ms140517_19-WGS-PP_SL.1.0_Contig0010_DHX-comp_PPUFV02-B-G1583-Map5_reversed	71.4
UFV02	ms382424_19-WGS-PP_SL.1.0_Contig0918_DHX-comp_PPUFV02-B-G1583-Map5_reversed	66.8
UFV02	ms807908_19-WGS-PP_SL.1.0_Contig0181_DHX-comp_PPUFV02-B-G1583-Map5_reversed	81.8
UFV02	ms683892_19-WGS-PP_SL.1.0_Contig0328_DHX-comp_PPUFV02-B-G1583-Map5_reversed	71.6
UFV02	ms584494_19-WGS-PP_SL.1.0_Contig0481_DHX-comp_PPUFV02-B-G1583-Map5_reversed	76.4
UFV02	ms933242_19-WGS-PP_SL.1.0_Contig1221_DHX-comp_PPUFV02-B-G1583-Map5_reversed	97.5
UFV02	ms535408_19-WGS-PP_SL.1.0_Contig1648_DHX-comp_PPUFV02-B-G1583-Map5_reversed	78.3
UFV02	ms340257_19-WGS-PP_SL.1.0_Contig1034_DHX-comp_PPUFV02-B-G1583-Map5_reversed	<50
UFV02	ms486393_19-WGS-PP_SL.1.0_Contig2723_DHX-comp_PPUFV02-B-G1583-Map5_reversed	95.7
UFV02	ms574249_19-WGS-PP_SL.1.0_Contig0499_DHX-comp_PPUFV02-B-G1583-Map5_reversed	87.8
UFV02	ms579446_19-WGS-PP_SL.1.0_Contig0488_DHX-comp_PPUFV02-B-G1583-Map5_reversed	<50
UFV02	ms198143_19-WGS-PP_SL.1.0_Contig1140_DHX-comp_PPUFV02-B-G1583-Map5_reversed	92.9
UFV02	ms544317_19-WGS-PP_SL.1.0_Contig0550_DHX-comp_PPUFV02-B-G1583-Map5_reversed	76.4
UFV02	ms268386_19-WGS-PP_SL.1.0_Contig0224_DHX-comp_PPUFV02-B-G1583-Map5_reversed	74.3
UFV02	ms132789_19-WGS-PP_SL.1.0_Contig0012_DHX-comp_PPUFV02-B-G1583-Map5_reversed	73.2
UFV02	ms559263_19-WGS-PP_SL.1.0_Contig0524_DHX-comp_PPUFV02-B-G1583-Map5_reversed	79.9
UFV02	ms744722_19-WGS-PP_SL.1.0_Contig0160_DHX-comp_PPUFV02-B-G1583-Map5_reversed	76.5
UFV02	ms742903_19-WGS-PP_SL.1.0_Contig0253_DHX-comp_PPUFV02-B-G1583-Map5_reversed	83.9
UFV02	ms198144_19-WGS-PP_SL.1.0_Contig1140_DHX-comp_PPUFV02-B-G1583-Map5_reversed	<50
UFV02	ms491888_19-WGS-PP_SL.1.0_Contig1674_DHX-comp_PPUFV02-B-G1583-Map5_reversed	82.8
UFV02	ms751267_19-WGS-PP_SL.1.0_Contig1344_DHX-comp_PPUFV02-B-G1583-Map5_reversed	79.2
UFV02	ms128548_19-WGS-PP_SL.1.0_Contig0014_DHX-comp_PPUFV02-B-G1583-Map5_reversed	79.4
UFV02	ms7035_19-WGS-PP_SL.1.0_Contig0093_DHX-comp_PPUFV02-B-G1583-Map5_reversed	<50
UFV02	ms208138_19-WGS-PP_SL.1.0_Contig0459_DHX-comp_PPUFV02-B-G1583-Map5_reversed	81.2
UFV02	ms693008_19-WGS-PP_SL.1.0_Contig1064_DHX-comp_PPUFV02-B-G1583-Map5_reversed	76.7
UFV02	ms712087_19-WGS-PP_SL.1.0_Contig0288_DHX-comp_PPUFV02-B-G1583-Map5_reversed	87.2
UFV02	ms899132_19-WGS-PP_SL.1.0_Contig0098_DHX-comp_PPUFV02-B-G1583-Map5_reversed	85
UFV02	ms39483_19-WGS-PP_SL.1.0_Contig0068_DHX-comp_PPUFV02-B-G1583-Map5_reversed	86.4
UFV02	ms411165_19-WGS-PP_SL.1.0_Contig0841_DHX-comp_PPUFV02-B-G1583-Map5_reversed	74.4
UFV02	ms188420_19-WGS-PP_SL.1.0_Contig1125_DHX-comp_PPUFV02-B-G1583-Map5_reversed	82.6
UFV02	ms99792_19-WGS-PP_SL.1.0_Contig0029_DHX-comp_PPUFV02-B-G1583-Map5_reversed	81.3
UFV02	ms714894_19-WGS-PP_SL.1.0_Contig0286_DHX-comp_PPUFV02-B-G1583-Map5_reversed	75.7
UFV02	ms551113_19-WGS-PP_SL.1.0_Contig0539_DHX-comp_PPUFV02-B-G1583-Map5_reversed	87.5
UFV02	ms343108_19-WGS-PP_SL.1.0_Contig1026_DHX-comp_PPUFV02-B-G1583-Map5_reversed	75.9
UFV02	ms491140_19-WGS-PP_SL.1.0_Contig0116_DHX-comp_PPUFV02-B-G1583-Map5_reversed	<50
UFV02	ms11125_19-WGS-PP_SL.1.0_Contig0090_DHX-comp_PPUFV02-B-G1583-Map5_reversed	<50
UFV02	ms852441_19-WGS-PP_SL.1.0_Contig2425_DHX-comp_PPUFV02-B-G1583-Map5_reversed	82.4
UFV02	ms89074_19-WGS-PP_SL.1.0_Contig0035_DHX-comp_PPUFV02-B-G1583-Map5_reversed	81
UFV02	ms206146_19-WGS-PP_SL.1.0_Contig1788_DHX-comp_PPUFV02-B-G1583-Map5_reversed	87.3
UFV02	ms920897_19-WGS-PP_SL.1.0_Contig0528_DHX-comp_PPUFV02-B-G1583-Map5_reversed	78.5
UFV02	ms34219_19-WGS-PP_SL.1.0_Contig0072_DHX-comp_PPUFV02-B-G1583-Map5_reversed	77.3
UFV02	ms298403_19-WGS-PP_SL.1.0_Contig1200_DHX-comp_PPUFV02-B-G1583-Map5_reversed	<50
UFV02	ms368313_19-WGS-PP_SL.1.0_Contig0958_DHX-comp_PPUFV02-B-G1583-Map5_reversed	80.8
UFV02	ms256734_19-WGS-PP_SL.1.0_Contig1295_DHX-comp_PPUFV02-B-G1583-Map5_reversed	79.4
UFV02	ms900395_19-WGS-PP_SL.1.0_Contig0010_DHX-comp_PPUFV02-B-G1583-Map5_reversed	96.9
UFV02	ms114212_19-WGS-PP_SL.1.0_Contig0021_DHX-comp_PPUFV02-B-G1583-Map5_reversed	81
UFV02	ms892580_19-WGS-PP_SL.1.0_Contig0529_DHX-comp_PPUFV02-B-G1583-Map5_reversed	75.2
UFV02	ms338313_19-WGS-PP_SL.1.0_Contig1040_DHX-comp_PPUFV02-B-G1583-Map5_reversed	61.6
UFV02	ms210375_19-WGS-PP_SL.1.0_Contig1963_DHX-comp_PPUFV02-B-G1583-Map5_reversed	72.9
UFV02	ms851325_19-WGS-PP_SL.1.0_Contig1469_DHX-comp_PPUFV02-B-G1583-Map5_reversed	73.2
UFV02	ms695165_19-WGS-PP_SL.1.0_Contig0313_DHX-comp_PPUFV02-B-G1583-Map5_reversed	75.5
UFV02	ms757766_19-WGS-PP_SL.1.0_Contig0236_DHX-comp_PPUFV02-B-G1583-Map5_reversed	86.4
UFV02	ms714989_19-WGS-PP_SL.1.0_Contig0285_DHX-comp_PPUFV02-B-G1583-Map5_reversed	95.1
UFV02	ms310995_19-WGS-PP_SL.1.0_Contig1134_DHX-comp_PPUFV02-B-G1583-Map5_reversed	84.3
UFV02	ms839137_19-WGS-PP_SL.1.0_Contig0150_DHX-comp_PPUFV02-B-G1583-Map5_reversed	<50
UFV02	ms553610_19-WGS-PP_SL.1.0_Contig0533_DHX-comp_PPUFV02-B-G1583-Map5_reversed	<50
UFV02	ms385534_19-WGS-PP_SL.1.0_Contig0909_DHX-comp_PPUFV02-B-G1583-Map5_reversed	<50
UFV02	ms670689_19-WGS-PP_SL.1.0_Contig0347_DHX-comp_PPUFV02-B-G1583-Map5_reversed	77.9
UFV02	ms467939_19-WGS-PP_SL.1.0_Contig0378_DHX-comp_PPUFV02-B-G1583-Map5_reversed	89.5
UFV02	ms474321_19-WGS-PP_SL.1.0_Contig0675_DHX-comp_PPUFV02-B-G1583-Map5_reversed	<50
UFV02	ms818509_19-WGS-PP_SL.1.0_Contig0170_DHX-comp_PPUFV02-B-G1583-Map5_reversed	71.5
UFV02	ms481850_19-WGS-PP_SL.1.0_Contig0664_DHX-comp_PPUFV02-B-G1583-Map5_reversed	71.5
UFV02	ms654186_19-WGS-PP_SL.1.0_Contig0371_DHX-comp_PPUFV02-B-G1583-Map5_reversed	81.7
UFV02	ms478097_19-WGS-PP_SL.1.0_Contig2733_DHX-comp_PPUFV02-B-G1583-Map5_reversed	84.7
UFV02	ms654183_19-WGS-PP_SL.1.0_Contig0371_DHX-comp_PPUFV02-B-G1583-Map5_reversed	<50
UFV02	ms654184_19-WGS-PP_SL.1.0_Contig0371_DHX-comp_PPUFV02-B-G1583-Map5_reversed	88.2
UFV02	ms553476_19-WGS-PP_SL.1.0_Contig0533_DHX-comp_PPUFV02-B-G1583-Map5_reversed	66.3
UFV02	ms121403_19-WGS-PP_SL.1.0_Contig0018_DHX-comp_PPUFV02-B-G1583-Map5_reversed	87.2
UFV02	ms48857_19-WGS-PP_SL.1.0_Contig0061_DHX-comp_PPUFV02-B-G1583-Map5_reversed	<50
UFV02	ms895291_19-WGS-PP_SL.1.0_Contig0102_DHX-comp_PPUFV02-B-G1583-Map5_reversed	83.6
UFV02	ms867072_19-WGS-PP_SL.1.0_Contig0125_DHX-comp_PPUFV02-B-G1583-Map5_reversed	87
UFV02	ms448523_19-WGS-PP_SL.1.0_Contig1458_DHX-comp_PPUFV02-B-G1583-Map5_reversed	73.8
UFV02	ms314376_19-WGS-PP_SL.1.0_Contig3016_DHX-comp_PPUFV02-B-G1583-Map5_reversed	<50
UFV02	ms617854_19-WGS-PP_SL.1.0_Contig0424_DHX-comp_PPUFV02-B-G1583-Map5_reversed	84.2
UFV02	ms733556_19-WGS-PP_SL.1.0_Contig0237_DHX-comp_PPUFV02-B-G1583-Map5_reversed	90.6
UFV02	ms749287_19-WGS-PP_SL.1.0_Contig0246_DHX-comp_PPUFV02-B-G1583-Map5_reversed	<50
UFV02	ms454773_19-WGS-PP_SL.1.0_Contig0722_DHX-comp_PPUFV02-B-G1583-Map5_reversed	92.7
UFV02	ms309881_19-WGS-PP_SL.1.0_Contig3024_DHX-comp_PPUFV02-B-G1583-Map5_reversed	73.5
UFV02	ms803842_19-WGS-PP_SL.1.0_Contig0185_DHX-comp_PPUFV02-B-G1583-Map5_reversed	78.8
UFV02	ms581137_19-WGS-PP_SL.1.0_Contig1627_DHX-comp_PPUFV02-B-G1583-Map5_reversed	74.8
UFV02	ms485855_19-WGS-PP_SL.1.0_Contig0657_DHX-comp_PPUFV02-B-G1583-Map5_reversed	82.6
UFV02	ms64623_19-WGS-PP_SL.1.0_Contig0051_DHX-comp_PPUFV02-B-G1583-Map5_reversed	<50
UFV02	ms673150_19-WGS-PP_SL.1.0_Contig0344_DHX-comp_PPUFV02-B-G1583-Map5_reversed	70.4
UFV02	ms258120_19-WGS-PP_SL.1.0_Contig1213_DHX-comp_PPUFV02-B-G1583-Map5_reversed	61.5
UFV02	ms136635_19-WGS-PP_SL.1.0_Contig1361_DHX-comp_PPUFV02-B-G1583-Map5_reversed	84.9
UFV02	ms65212_19-WGS-PP_SL.1.0_Contig0050_DHX-comp_PPUFV02-B-G1583-Map5_reversed	78.2
UFV02	ms412157_19-WGS-PP_SL.1.0_Contig2841_DHX-comp_PPUFV02-B-G1583-Map5_reversed	96.6
UFV02	ms387469_19-WGS-PP_SL.1.0_Contig1729_DHX-comp_PPUFV02-B-G1583-Map5_reversed	82.7
UFV02	ms881402_19-WGS-PP_SL.1.0_Contig0113_DHX-comp_PPUFV02-B-G1583-Map5_reversed	88.2
UFV02	ms259610_19-WGS-PP_SL.1.0_Contig1216_DHX-comp_PPUFV02-B-G1583-Map5_reversed	98
UFV02	ms364257_19-WGS-PP_SL.1.0_Contig0968_DHX-comp_PPUFV02-B-G1583-Map5_reversed	<50
UFV02	ms593002_19-WGS-PP_SL.1.0_Contig0466_DHX-comp_PPUFV02-B-G1583-Map5_reversed	73.3
UFV02	ms281479_19-WGS-PP_SL.1.0_Contig1253_DHX-comp_PPUFV02-B-G1583-Map5_reversed	73
UFV02	ms262028_19-WGS-PP_SL.1.0_Contig1219_DHX-comp_PPUFV02-B-G1583-Map5_reversed	91.6
UFV02	ms786226_19-WGS-PP_SL.1.0_Contig2477_DHX-comp_PPUFV02-B-G1583-Map5_reversed	86.9
UFV02	ms27002_19-WGS-PP_SL.1.0_Contig0077_DHX-comp_PPUFV02-B-G1583-Map5_reversed	76.2
UFV02	ms472221_19-WGS-PP_SL.1.0_Contig0680_DHX-comp_PPUFV02-B-G1583-Map5_reversed	73.1
UFV02	ms887958_19-WGS-PP_SL.1.0_Contig0108_DHX-comp_PPUFV02-B-G1583-Map5_reversed	81.5
UFV02	ms182963_19-WGS-PP_SL.1.0_Contig1878_DHX-comp_PPUFV02-B-G1583-Map5_reversed	85.5
UFV02	ms812586_19-WGS-PP_SL.1.0_Contig0176_DHX-comp_PPUFV02-B-G1583-Map5_reversed	74.4
UFV02	ms301859_19-WGS-PP_SL.1.0_Contig1181_DHX-comp_PPUFV02-B-G1583-Map5_reversed	65
UFV02	ms632618_19-WGS-PP_SL.1.0_Contig0404_DHX-comp_PPUFV02-B-G1583-Map5_reversed	88.3
UFV02	ms923900_19-WGS-PP_SL.1.0_Contig0658_DHX-comp_PPUFV02-B-G1583-Map5_reversed	94.4
UFV02	ms186325_19-WGS-PP_SL.1.0_Contig1888_DHX-comp_PPUFV02-B-G1583-Map5_reversed	<50
UFV02	ms10051_19-WGS-PP_SL.1.0_Contig0091_DHX-comp_PPUFV02-B-G1583-Map5_reversed	80.9
UFV02	ms90518_19-WGS-PP_SL.1.0_Contig0034_DHX-comp_PPUFV02-B-G1583-Map5_reversed	74.9
UFV02	ms316333_19-WGS-PP_SL.1.0_Contig3009_DHX-comp_PPUFV02-B-G1583-Map5_reversed	70.6
UFV02	ms324952_19-WGS-PP_SL.1.0_Contig1074_DHX-comp_PPUFV02-B-G1583-Map5_reversed	95.7
UFV02	ms592566_19-WGS-PP_SL.1.0_Contig0467_DHX-comp_PPUFV02-B-G1583-Map5_reversed	86.4
UFV02	ms178744_19-WGS-PP_SL.1.0_Contig1105_DHX-comp_PPUFV02-B-G1583-Map5_reversed	68.4
UFV02	ms194570_19-WGS-PP_SL.1.0_Contig1135_DHX-comp_PPUFV02-B-G1583-Map5_reversed	91.7
UFV02	ms398716_19-WGS-PP_SL.1.0_Contig0872_DHX-comp_PPUFV02-B-G1583-Map5_reversed	79
UFV02	ms320636_19-WGS-PP_SL.1.0_Contig2999_DHX-comp_PPUFV02-B-G1583-Map5_reversed	<50
UFV02	ms413559_19-WGS-PP_SL.1.0_Contig2839_DHX-comp_PPUFV02-B-G1583-Map5_reversed	78.6
UFV02	ms524875_19-WGS-PP_SL.1.0_Contig0168_DHX-comp_PPUFV02-B-G1583-Map5_reversed	88.2
UFV02	ms866195_19-WGS-PP_SL.1.0_Contig0126_DHX-comp_PPUFV02-B-G1583-Map5_reversed	87.8
UFV02	ms872040_19-WGS-PP_SL.1.0_Contig1457_DHX-comp_PPUFV02-B-G1583-Map5_reversed	64.7
UFV02	ms355078_19-WGS-PP_SL.1.0_Contig0994_DHX-comp_PPUFV02-B-G1583-Map5_reversed	69.2
UFV02	ms532913_19-WGS-PP_SL.1.0_Contig1416_DHX-comp_PPUFV02-B-G1583-Map5_reversed	76.4
UFV02	ms872039_19-WGS-PP_SL.1.0_Contig1457_DHX-comp_PPUFV02-B-G1583-Map5_reversed	75.9
UFV02	ms367647_19-WGS-PP_SL.1.0_Contig0960_DHX-comp_PPUFV02-B-G1583-Map5_reversed	82.2
UFV02	ms499316_19-WGS-PP_SL.1.0_Contig1020_DHX-comp_PPUFV02-B-G1583-Map5_reversed	89.1
UFV02	ms219839_19-WGS-PP_SL.1.0_Contig0741_DHX-comp_PPUFV02-B-G1583-Map5_reversed	62.1
UFV02	ms254511_19-WGS-PP_SL.1.0_Contig2125_DHX-comp_PPUFV02-B-G1583-Map5_reversed	70.2
UFV02	ms383173_19-WGS-PP_SL.1.0_Contig0916_DHX-comp_PPUFV02-B-G1583-Map5_reversed	80.2
UFV02	ms448321_19-WGS-PP_SL.1.0_Contig0740_DHX-comp_PPUFV02-B-G1583-Map5_reversed	75.3
UFV02	ms880228_19-WGS-PP_SL.1.0_Contig1303_DHX-comp_PPUFV02-B-G1583-Map5_reversed	72
UFV02	ms684791_19-WGS-PP_SL.1.0_Contig0326_DHX-comp_PPUFV02-B-G1583-Map5_reversed	73
UFV02	ms871898_19-WGS-PP_SL.1.0_Contig1458_DHX-comp_PPUFV02-B-G1583-Map5_reversed	77.3
UFV02	ms48328_19-WGS-PP_SL.1.0_Contig1414_DHX-comp_PPUFV02-B-G1583-Map5_reversed	83.6
UFV02	ms403239_19-WGS-PP_SL.1.0_Contig0863_DHX-comp_PPUFV02-B-G1583-Map5_reversed	68.2
UFV02	ms907348_19-WGS-PP_SL.1.0_Contig0121_DHX-comp_PPUFV02-B-G1583-Map5_reversed	81.3
UFV02	ms742900_19-WGS-PP_SL.1.0_Contig0253_DHX-comp_PPUFV02-B-G1583-Map5_reversed	<50
UFV02	ms905396_19-WGS-PP_SL.1.0_Contig0083_DHX-comp_PPUFV02-B-G1583-Map5_reversed	95.1
UFV02	ms126829_19-WGS-PP_SL.1.0_Contig0015_DHX-comp_PPUFV02-B-G1583-Map5_reversed	82.4
UFV02	ms773101_19-WGS-PP_SL.1.0_Contig0219_DHX-comp_PPUFV02-B-G1583-Map5_reversed	84.8
UFV02	ms466395_19-WGS-PP_SL.1.0_Contig0690_DHX-comp_PPUFV02-B-G1583-Map5_reversed	79.8
UFV02	ms354955_19-WGS-PP_SL.1.0_Contig0995_DHX-comp_PPUFV02-B-G1583-Map5_reversed	77.2
UFV02	ms859180_19-WGS-PP_SL.1.0_Contig0132_DHX-comp_PPUFV02-B-G1583-Map5_reversed	89.2
UFV02	ms534363_19-WGS-PP_SL.1.0_Contig0567_DHX-comp_PPUFV02-B-G1583-Map5_reversed	75.4
UFV02	ms42432_19-WGS-PP_SL.1.0_Contig0066_DHX-comp_PPUFV02-B-G1583-Map5_reversed	72.9
UFV02	ms159796_19-WGS-PP_SL.1.0_Contig0804_DHX-comp_PPUFV02-B-G1583-Map5_reversed	97.3
UFV02	ms625128_19-WGS-PP_SL.1.0_Contig0415_DHX-comp_PPUFV02-B-G1583-Map5_reversed	76.4
UFV02	ms695753_19-WGS-PP_SL.1.0_Contig0312_DHX-comp_PPUFV02-B-G1583-Map5_reversed	87.3
UFV02	ms549167_19-WGS-PP_SL.1.0_Contig1409_DHX-comp_PPUFV02-B-G1583-Map5_reversed	69.5
UFV02	ms873666_19-WGS-PP_SL.1.0_Contig0120_DHX-comp_PPUFV02-B-G1583-Map5_reversed	64
UFV02	ms751292_19-WGS-PP_SL.1.0_Contig0244_DHX-comp_PPUFV02-B-G1583-Map5_reversed	<50
UFV02	ms895642_19-WGS-PP_SL.1.0_Contig0101_DHX-comp_PPUFV02-B-G1583-Map5_reversed	<50
UFV02	ms914253_19-WGS-PP_SL.1.0_Contig0290_DHX-comp_PPUFV02-B-G1583-Map5_reversed	85.4
UFV02	ms228822_19-WGS-PP_SL.1.0_Contig2030_DHX-comp_PPUFV02-B-G1583-Map5_reversed	72.8
UFV02	ms492778_19-WGS-PP_SL.1.0_Contig0645_DHX-comp_PPUFV02-B-G1583-Map5_reversed	82.5
UFV02	ms282389_19-WGS-PP_SL.1.0_Contig2241_DHX-comp_PPUFV02-B-G1583-Map5_reversed	72.9
UFV02	ms86252_19-WGS-PP_SL.1.0_Contig0037_DHX-comp_PPUFV02-B-G1583-Map5_reversed	74.1
UFV02	ms323915_19-WGS-PP_SL.1.0_Contig1077_DHX-comp_PPUFV02-B-G1583-Map5_reversed	<50
UFV02	ms522924_19-WGS-PP_SL.1.0_Contig2677_DHX-comp_PPUFV02-B-G1583-Map5_reversed	82.8
UFV02	ms732419_19-WGS-PP_SL.1.0_Contig0265_DHX-comp_PPUFV02-B-G1583-Map5_reversed	92.4
UFV02	ms632472_19-WGS-PP_SL.1.0_Contig0404_DHX-comp_PPUFV02-B-G1583-Map5_reversed	76.8
UFV02	ms411556_19-WGS-PP_SL.1.0_Contig0839_DHX-comp_PPUFV02-B-G1583-Map5_reversed	82.9
UFV02	ms261728_19-WGS-PP_SL.1.0_Contig2155_DHX-comp_PPUFV02-B-G1583-Map5_reversed	71.5
UFV02	ms898530_19-WGS-PP_SL.1.0_Contig0528_DHX-comp_PPUFV02-B-G1583-Map5_reversed	<50
UFV02	ms156284_19-WGS-PP_SL.1.0_Contig1350_DHX-comp_PPUFV02-B-G1583-Map5_reversed	87.3
UFV02	ms586710_19-WGS-PP_SL.1.0_Contig0476_DHX-comp_PPUFV02-B-G1583-Map5_reversed	80
UFV02	ms388773_19-WGS-PP_SL.1.0_Contig0900_DHX-comp_PPUFV02-B-G1583-Map5_reversed	76.2
UFV02	ms337159_19-WGS-PP_SL.1.0_Contig1757_DHX-comp_PPUFV02-B-G1583-Map5_reversed	83.4
UFV02	ms739570_19-WGS-PP_SL.1.0_Contig2507_DHX-comp_PPUFV02-B-G1583-Map5_reversed	92.3
UFV02	ms794618_19-WGS-PP_SL.1.0_Contig0194_DHX-comp_PPUFV02-B-G1583-Map5_reversed	92.7
UFV02	ms878780_19-WGS-PP_SL.1.0_Contig1453_DHX-comp_PPUFV02-B-G1583-Map5_reversed	88.4
UFV02	ms251106_19-WGS-PP_SL.1.0_Contig2108_DHX-comp_PPUFV02-B-G1583-Map5_reversed	<50
UFV02	ms325802_19-WGS-PP_SL.1.0_Contig0051_DHX-comp_PPUFV02-B-G1583-Map5_reversed	84.8
UFV02	ms284390_19-WGS-PP_SL.1.0_Contig1275_DHX-comp_PPUFV02-B-G1583-Map5_reversed	75.8
UFV02	ms616777_19-WGS-PP_SL.1.0_Contig0425_DHX-comp_PPUFV02-B-G1583-Map5_reversed	78.4
UFV02	ms828969_19-WGS-PP_SL.1.0_Contig0160_DHX-comp_PPUFV02-B-G1583-Map5_reversed	<50
UFV02	ms192745_19-WGS-PP_SL.1.0_Contig0012_DHX-comp_PPUFV02-B-G1583-Map5_reversed	81.1
UFV02	ms895641_19-WGS-PP_SL.1.0_Contig0101_DHX-comp_PPUFV02-B-G1583-Map5_reversed	<50
UFV02	ms623068_19-WGS-PP_SL.1.0_Contig0416_DHX-comp_PPUFV02-B-G1583-Map5_reversed	88.8
UFV02	ms757767_19-WGS-PP_SL.1.0_Contig0236_DHX-comp_PPUFV02-B-G1583-Map5_reversed	71.1
UFV02	ms77907_19-WGS-PP_SL.1.0_Contig0042_DHX-comp_PPUFV02-B-G1583-Map5_reversed	78.4
UFV02	ms33695_19-WGS-PP_SL.1.0_Contig0072_DHX-comp_PPUFV02-B-G1583-Map5_reversed	91.6
UFV02	ms33696_19-WGS-PP_SL.1.0_Contig0072_DHX-comp_PPUFV02-B-G1583-Map5_reversed	95.2
UFV02	ms260381_19-WGS-PP_SL.1.0_Contig2148_DHX-comp_PPUFV02-B-G1583-Map5_reversed	95
UFV02	ms7780_19-WGS-PP_SL.1.0_Contig0093_DHX-comp_PPUFV02-B-G1583-Map5_reversed	73.4
UFV02	ms800279_19-WGS-PP_SL.1.0_Contig0189_DHX-comp_PPUFV02-B-G1583-Map5_reversed	88.4
UFV02	ms429074_19-WGS-PP_SL.1.0_Contig2812_DHX-comp_PPUFV02-B-G1583-Map5_reversed	<50
UFV02	ms629728_19-WGS-PP_SL.1.0_Contig0407_DHX-comp_PPUFV02-B-G1583-Map5_reversed	87.9
UFV02	ms649240_19-WGS-PP_SL.1.0_Contig0378_DHX-comp_PPUFV02-B-G1583-Map5_reversed	80.7
UFV02	ms7034_19-WGS-PP_SL.1.0_Contig0093_DHX-comp_PPUFV02-B-G1583-Map5_reversed	83.2
UFV02	ms710295_19-WGS-PP_SL.1.0_Contig0290_DHX-comp_PPUFV02-B-G1583-Map5_reversed	85.4
UFV02	ms240902_19-WGS-PP_SL.1.0_Contig0484_DHX-comp_PPUFV02-B-G1583-Map5_reversed	88.8
UFV02	ms560723_19-WGS-PP_SL.1.0_Contig0520_DHX-comp_PPUFV02-B-G1583-Map5_reversed	68.9
UFV02	ms156824_19-WGS-PP_SL.1.0_Contig0974_DHX-comp_PPUFV02-B-G1583-Map5_reversed	76.8
UFV02	ms808472_19-WGS-PP_SL.1.0_Contig0180_DHX-comp_PPUFV02-B-G1583-Map5_reversed	80.3
UFV02	ms230341_19-WGS-PP_SL.1.0_Contig0314_DHX-comp_PPUFV02-B-G1583-Map5_reversed	75.2
UFV02	ms370306_19-WGS-PP_SL.1.0_Contig0952_DHX-comp_PPUFV02-B-G1583-Map5_reversed	<50
UFV02	ms369993_19-WGS-PP_SL.1.0_Contig0953_DHX-comp_PPUFV02-B-G1583-Map5_reversed	88.2
UFV02	ms228823_19-WGS-PP_SL.1.0_Contig2030_DHX-comp_PPUFV02-B-G1583-Map5_reversed	66.8
UFV02	ms457736_19-WGS-PP_SL.1.0_Contig0713_DHX-comp_PPUFV02-B-G1583-Map5_reversed	76.3
UFV02	ms460604_19-WGS-PP_SL.1.0_Contig0705_DHX-comp_PPUFV02-B-G1583-Map5_reversed	<50
UFV02	ms831364_19-WGS-PP_SL.1.0_Contig0158_DHX-comp_PPUFV02-B-G1583-Map5_reversed	92.8
UFV02	ms332283_19-WGS-PP_SL.1.0_Contig1056_DHX-comp_PPUFV02-B-G1583-Map5_reversed	76.2
UFV02	ms324080_19-WGS-PP_SL.1.0_Contig1076_DHX-comp_PPUFV02-B-G1583-Map5_reversed	80.2
UFV02	ms32560_19-WGS-PP_SL.1.0_Contig2368_DHX-comp_PPUFV02-B-G1583-Map5_reversed	<50
UFV02	ms471364_19-WGS-PP_SL.1.0_Contig0682_DHX-comp_PPUFV02-B-G1583-Map5_reversed	76.6
UFV02	ms258572_19-WGS-PP_SL.1.0_Contig1214_DHX-comp_PPUFV02-B-G1583-Map5_reversed	78.3
UFV02	ms819143_19-WGS-PP_SL.1.0_Contig0170_DHX-comp_PPUFV02-B-G1583-Map5_reversed	83.9
UFV02	ms667779_19-WGS-PP_SL.1.0_Contig0351_DHX-comp_PPUFV02-B-G1583-Map5_reversed	<50
UFV02	ms206145_19-WGS-PP_SL.1.0_Contig1788_DHX-comp_PPUFV02-B-G1583-Map5_reversed	70.9
UFV02	ms307710_19-WGS-PP_SL.1.0_Contig1151_DHX-comp_PPUFV02-B-G1583-Map5_reversed	<50
UFV02	ms717202_19-WGS-PP_SL.1.0_Contig0283_DHX-comp_PPUFV02-B-G1583-Map5_reversed	75.5
UFV02	ms223505_19-WGS-PP_SL.1.0_Contig0470_DHX-comp_PPUFV02-B-G1583-Map5_reversed	<50
UFV02	ms174838_19-WGS-PP_SL.1.0_Contig0199_DHX-comp_PPUFV02-B-G1583-Map5_reversed	79
UFV02	ms933184_19-WGS-PP_SL.1.0_Contig1216_DHX-comp_PPUFV02-B-G1583-Map5_reversed	98.6
UFV02	ms204072_19-WGS-PP_SL.1.0_Contig1943_DHX-comp_PPUFV02-B-G1583-Map5_reversed	<50
UFV02	ms573932_19-WGS-PP_SL.1.0_Contig1628_DHX-comp_PPUFV02-B-G1583-Map5_reversed	79.7
UFV02	ms264546_19-WGS-PP_SL.1.0_Contig3085_DHX-comp_PPUFV02-B-G1583-Map5_reversed	62.8
UFV02	ms389258_19-WGS-PP_SL.1.0_Contig0899_DHX-comp_PPUFV02-B-G1583-Map5_reversed	84.4
UFV02	ms438224_19-WGS-PP_SL.1.0_Contig0767_DHX-comp_PPUFV02-B-G1583-Map5_reversed	66.9
UFV02	ms546214_19-WGS-PP_SL.1.0_Contig0546_DHX-comp_PPUFV02-B-G1583-Map5_reversed	<50
UFV02	ms412744_19-WGS-PP_SL.1.0_Contig0836_DHX-comp_PPUFV02-B-G1583-Map5_reversed	<50
UFV02	ms488440_19-WGS-PP_SL.1.0_Contig0652_DHX-comp_PPUFV02-B-G1583-Map5_reversed	91.2
UFV02	ms81507_19-WGS-PP_SL.1.0_Contig2324_DHX-comp_PPUFV02-B-G1583-Map5_reversed	81.7
UFV02	ms736419_19-WGS-PP_SL.1.0_Contig0261_DHX-comp_PPUFV02-B-G1583-Map5_reversed	<50
UFV02	ms334857_19-WGS-PP_SL.1.0_Contig1048_DHX-comp_PPUFV02-B-G1583-Map5_reversed	67.9
UFV02	ms712086_19-WGS-PP_SL.1.0_Contig0288_DHX-comp_PPUFV02-B-G1583-Map5_reversed	<50
UFV02	ms922300_19-WGS-PP_SL.1.0_Contig0587_DHX-comp_PPUFV02-B-G1583-Map5_reversed	97.1
UFV02	ms822795_19-WGS-PP_SL.1.0_Contig0166_DHX-comp_PPUFV02-B-G1583-Map5_reversed	76.5
UFV02	ms630960_19-WGS-PP_SL.1.0_Contig0405_DHX-comp_PPUFV02-B-G1583-Map5_reversed	<50
UFV02	ms712085_19-WGS-PP_SL.1.0_Contig0288_DHX-comp_PPUFV02-B-G1583-Map5_reversed	<50
UFV02	ms725050_19-WGS-PP_SL.1.0_Contig0274_DHX-comp_PPUFV02-B-G1583-Map5_reversed	<50
UFV02	ms572825_19-WGS-PP_SL.1.0_Contig0500_DHX-comp_PPUFV02-B-G1583-Map5_reversed	<50
UFV02	ms581568_19-WGS-PP_SL.1.0_Contig1624_DHX-comp_PPUFV02-B-G1583-Map5_reversed	70.3
UFV02	ms69247_19-WGS-PP_SL.1.0_Contig1796_DHX-comp_PPUFV02-B-G1583-Map5_reversed	81.9
UFV02	ms193847_19-WGS-PP_SL.1.0_Contig0207_DHX-comp_PPUFV02-B-G1583-Map5_reversed	79.6
UFV02	ms686805_19-WGS-PP_SL.1.0_Contig0325_DHX-comp_PPUFV02-B-G1583-Map5_reversed	72
UFV02	ms607239_19-WGS-PP_SL.1.0_Contig0439_DHX-comp_PPUFV02-B-G1583-Map5_reversed	<50
UFV02	ms777969_19-WGS-PP_SL.1.0_Contig0214_DHX-comp_PPUFV02-B-G1583-Map5_reversed	74.8
UFV02	ms535540_19-WGS-PP_SL.1.0_Contig1682_DHX-comp_PPUFV02-B-G1583-Map5_reversed	<50
UFV02	ms374144_19-WGS-PP_SL.1.0_Contig0942_DHX-comp_PPUFV02-B-G1583-Map5_reversed	71.2
UFV02	ms283324_19-WGS-PP_SL.1.0_Contig0798_DHX-comp_PPUFV02-B-G1583-Map5_reversed	<50
UFV02	ms392106_19-WGS-PP_SL.1.0_Contig0890_DHX-comp_PPUFV02-B-G1583-Map5_reversed	79.4
UFV02	ms195281_19-WGS-PP_SL.1.0_Contig1914_DHX-comp_PPUFV02-B-G1583-Map5_reversed	<50
UFV02	ms27928_19-WGS-PP_SL.1.0_Contig1426_DHX-comp_PPUFV02-B-G1583-Map5_reversed	82.8
UFV02	ms459021_19-WGS-PP_SL.1.0_Contig0709_DHX-comp_PPUFV02-B-G1583-Map5_reversed	79.5
UFV02	ms112119_19-WGS-PP_SL.1.0_Contig0022_DHX-comp_PPUFV02-B-G1583-Map5_reversed	81.6
UFV02	ms536776_19-WGS-PP_SL.1.0_Contig0563_DHX-comp_PPUFV02-B-G1583-Map5_reversed	76.7
UFV02	ms173357_19-WGS-PP_SL.1.0_Contig0699_DHX-comp_PPUFV02-B-G1583-Map5_reversed	73.5
UFV02	ms327092_19-WGS-PP_SL.1.0_Contig1511_DHX-comp_PPUFV02-B-G1583-Map5_reversed	67
UFV02	ms126966_19-WGS-PP_SL.1.0_Contig0015_DHX-comp_PPUFV02-B-G1583-Map5_reversed	81.4
UFV02	ms651535_19-WGS-PP_SL.1.0_Contig1584_DHX-comp_PPUFV02-B-G1583-Map5_reversed	82.2
UFV02	ms588335_19-WGS-PP_SL.1.0_Contig0473_DHX-comp_PPUFV02-B-G1583-Map5_reversed	80.2
UFV02	ms663972_19-WGS-PP_SL.1.0_Contig0356_DHX-comp_PPUFV02-B-G1583-Map5_reversed	<50
UFV02	ms803112_19-WGS-PP_SL.1.0_Contig0185_DHX-comp_PPUFV02-B-G1583-Map5_reversed	90.3
UFV02	ms90295_19-WGS-PP_SL.1.0_Contig0034_DHX-comp_PPUFV02-B-G1583-Map5_reversed	<50
UFV02	ms288367_19-WGS-PP_SL.1.0_Contig1545_DHX-comp_PPUFV02-B-G1583-Map5_reversed	69.5
UFV02	ms112591_19-WGS-PP_SL.1.0_Contig0022_DHX-comp_PPUFV02-B-G1583-Map5_reversed	68.8
UFV02	ms330743_19-WGS-PP_SL.1.0_Contig1061_DHX-comp_PPUFV02-B-G1583-Map5_reversed	73.3
UFV02	ms532646_19-WGS-PP_SL.1.0_Contig0570_DHX-comp_PPUFV02-B-G1583-Map5_reversed	96.9
UFV02	ms169501_19-WGS-PP_SL.1.0_Contig1342_DHX-comp_PPUFV02-B-G1583-Map5_reversed	67.6
UFV02	ms255420_19-WGS-PP_SL.1.0_Contig2131_DHX-comp_PPUFV02-B-G1583-Map5_reversed	88.3
UFV02	ms889107_19-WGS-PP_SL.1.0_Contig0107_DHX-comp_PPUFV02-B-G1583-Map5_reversed	75.3
UFV02	ms272019_19-WGS-PP_SL.1.0_Contig2197_DHX-comp_PPUFV02-B-G1583-Map5_reversed	75
UFV02	ms919827_19-WGS-PP_SL.1.0_Contig0485_DHX-comp_PPUFV02-B-G1583-Map5_reversed	<50
UFV02	ms582145_19-WGS-PP_SL.1.0_Contig0485_DHX-comp_PPUFV02-B-G1583-Map5_reversed	70.8
UFV02	ms159797_19-WGS-PP_SL.1.0_Contig0804_DHX-comp_PPUFV02-B-G1583-Map5_reversed	76.2
UFV02	ms696034_19-WGS-PP_SL.1.0_Contig0311_DHX-comp_PPUFV02-B-G1583-Map5_reversed	89.4
UFV02	ms738388_19-WGS-PP_SL.1.0_Contig0258_DHX-comp_PPUFV02-B-G1583-Map5_reversed	<50
UFV02	ms13275_19-WGS-PP_SL.1.0_Contig2384_DHX-comp_PPUFV02-B-G1583-Map5_reversed	77.7
UFV02	ms392105_19-WGS-PP_SL.1.0_Contig0890_DHX-comp_PPUFV02-B-G1583-Map5_reversed	71.5
UFV02	ms560722_19-WGS-PP_SL.1.0_Contig0520_DHX-comp_PPUFV02-B-G1583-Map5_reversed	76.1
UFV02	ms522925_19-WGS-PP_SL.1.0_Contig2677_DHX-comp_PPUFV02-B-G1583-Map5_reversed	78.5
UFV02	ms124049_19-WGS-PP_SL.1.0_Contig0016_DHX-comp_PPUFV02-B-G1583-Map5_reversed	81.2
UFV02	ms675885_19-WGS-PP_SL.1.0_Contig0339_DHX-comp_PPUFV02-B-G1583-Map5_reversed	<50
UFV02	ms62135_19-WGS-PP_SL.1.0_Contig1405_DHX-comp_PPUFV02-B-G1583-Map5_reversed	<50
UFV02	ms35557_19-WGS-PP_SL.1.0_Contig0071_DHX-comp_PPUFV02-B-G1583-Map5_reversed	72.2
UFV02	ms684325_19-WGS-PP_SL.1.0_Contig0327_DHX-comp_PPUFV02-B-G1583-Map5_reversed	75.9
UFV02	ms4981_19-WGS-PP_SL.1.0_Contig0095_DHX-comp_PPUFV02-B-G1583-Map5_reversed	84.6
UFV02	ms929319_19-WGS-PP_SL.1.0_Contig0942_DHX-comp_PPUFV02-B-G1583-Map5_reversed	<50
UFV02	ms30053_19-WGS-PP_SL.1.0_Contig0075_DHX-comp_PPUFV02-B-G1583-Map5_reversed	86.5
UFV02	ms811168_19-WGS-PP_SL.1.0_Contig0178_DHX-comp_PPUFV02-B-G1583-Map5_reversed	77.6
UFV02	ms523386_19-WGS-PP_SL.1.0_Contig0587_DHX-comp_PPUFV02-B-G1583-Map5_reversed	83.5
UFV02	ms806329_19-WGS-PP_SL.1.0_Contig0182_DHX-comp_PPUFV02-B-G1583-Map5_reversed	72.3
UFV02	ms251494_19-WGS-PP_SL.1.0_Contig2110_DHX-comp_PPUFV02-B-G1583-Map5_reversed	69
UFV02	ms493037_19-WGS-PP_SL.1.0_Contig2714_DHX-comp_PPUFV02-B-G1583-Map5_reversed	71.1
UFV02	ms493038_19-WGS-PP_SL.1.0_Contig2714_DHX-comp_PPUFV02-B-G1583-Map5_reversed	78.4
UFV02	ms167628_19-WGS-PP_SL.1.0_Contig1843_DHX-comp_PPUFV02-B-G1583-Map5_reversed	79.1
UFV02	ms19283_19-WGS-PP_SL.1.0_Contig0083_DHX-comp_PPUFV02-B-G1583-Map5_reversed	95.1
UFV02	ms544852_19-WGS-PP_SL.1.0_Contig0549_DHX-comp_PPUFV02-B-G1583-Map5_reversed	85.3
UFV02	ms785854_19-WGS-PP_SL.1.0_Contig0204_DHX-comp_PPUFV02-B-G1583-Map5_reversed	<50
UFV02	ms830863_19-WGS-PP_SL.1.0_Contig1482_DHX-comp_PPUFV02-B-G1583-Map5_reversed	<50
UFV02	ms674750_19-WGS-PP_SL.1.0_Contig0341_DHX-comp_PPUFV02-B-G1583-Map5_reversed	<50
UFV02	ms551954_19-WGS-PP_SL.1.0_Contig0537_DHX-comp_PPUFV02-B-G1583-Map5_reversed	<50
UFV02	ms131035_19-WGS-PP_SL.1.0_Contig0013_DHX-comp_PPUFV02-B-G1583-Map5_reversed	73.9
UFV02	ms547052_19-WGS-PP_SL.1.0_Contig0544_DHX-comp_PPUFV02-B-G1583-Map5_reversed	79.2
UFV02	ms121401_19-WGS-PP_SL.1.0_Contig0018_DHX-comp_PPUFV02-B-G1583-Map5_reversed	73.5
UFV02	ms908990_19-WGS-PP_SL.1.0_Contig0155_DHX-comp_PPUFV02-B-G1583-Map5_reversed	88.3
UFV02	ms156115_19-WGS-PP_SL.1.0_Contig1351_DHX-comp_PPUFV02-B-G1583-Map5_reversed	82.7
UFV02	ms338185_19-WGS-PP_SL.1.0_Contig1041_DHX-comp_PPUFV02-B-G1583-Map5_reversed	88.5
UFV02	ms176303_19-WGS-PP_SL.1.0_Contig1862_DHX-comp_PPUFV02-B-G1583-Map5_reversed	92.4
UFV02	ms551955_19-WGS-PP_SL.1.0_Contig0537_DHX-comp_PPUFV02-B-G1583-Map5_reversed	92.8
UFV02	ms92643_19-WGS-PP_SL.1.0_Contig2313_DHX-comp_PPUFV02-B-G1583-Map5_reversed	86.9
UFV02	ms843069_19-WGS-PP_SL.1.0_Contig0146_DHX-comp_PPUFV02-B-G1583-Map5_reversed	79.7
UFV02	ms36881_19-WGS-PP_SL.1.0_Contig0070_DHX-comp_PPUFV02-B-G1583-Map5_reversed	75.8
UFV02	ms894923_19-WGS-PP_SL.1.0_Contig0834_DHX-comp_PPUFV02-B-G1583-Map5_reversed	80.2
UFV02	ms411557_19-WGS-PP_SL.1.0_Contig0839_DHX-comp_PPUFV02-B-G1583-Map5_reversed	<50
UFV02	ms218499_19-WGS-PP_SL.1.0_Contig0310_DHX-comp_PPUFV02-B-G1583-Map5_reversed	87
UFV02	ms251945_19-WGS-PP_SL.1.0_Contig2112_DHX-comp_PPUFV02-B-G1583-Map5_reversed	<50
UFV02	ms284554_19-WGS-PP_SL.1.0_Contig1274_DHX-comp_PPUFV02-B-G1583-Map5_reversed	81
UFV02	ms634361_19-WGS-PP_SL.1.0_Contig0401_DHX-comp_PPUFV02-B-G1583-Map5_reversed	70
UFV02	ms307608_19-WGS-PP_SL.1.0_Contig1523_DHX-comp_PPUFV02-B-G1583-Map5_reversed	<50
UFV02	ms883316_19-WGS-PP_SL.1.0_Contig0111_DHX-comp_PPUFV02-B-G1583-Map5_reversed	88.3
UFV02	ms201705_19-WGS-PP_SL.1.0_Contig1147_DHX-comp_PPUFV02-B-G1583-Map5_reversed	83.3
UFV02	ms575436_19-WGS-PP_SL.1.0_Contig0496_DHX-comp_PPUFV02-B-G1583-Map5_reversed	79
UFV02	ms599959_19-WGS-PP_SL.1.0_Contig0452_DHX-comp_PPUFV02-B-G1583-Map5_reversed	77.2
UFV02	ms735123_19-WGS-PP_SL.1.0_Contig1538_DHX-comp_PPUFV02-B-G1583-Map5_reversed	92.3
UFV02	ms411164_19-WGS-PP_SL.1.0_Contig0841_DHX-comp_PPUFV02-B-G1583-Map5_reversed	77.9
UFV02	ms637989_19-WGS-PP_SL.1.0_Contig0395_DHX-comp_PPUFV02-B-G1583-Map5_reversed	90.9
UFV02	ms181633_19-WGS-PP_SL.1.0_Contig0205_DHX-comp_PPUFV02-B-G1583-Map5_reversed	65.7
UFV02	ms230969_19-WGS-PP_SL.1.0_Contig2037_DHX-comp_PPUFV02-B-G1583-Map5_reversed	79.4
UFV02	ms616867_19-WGS-PP_SL.1.0_Contig1607_DHX-comp_PPUFV02-B-G1583-Map5_reversed	94.3
UFV02	ms352724_19-WGS-PP_SL.1.0_Contig1001_DHX-comp_PPUFV02-B-G1583-Map5_reversed	77.9
UFV02	ms195817_19-WGS-PP_SL.1.0_Contig1137_DHX-comp_PPUFV02-B-G1583-Map5_reversed	81.3
UFV02	ms260631_19-WGS-PP_SL.1.0_Contig0498_DHX-comp_PPUFV02-B-G1583-Map5_reversed	89.5
UFV02	ms537287_19-WGS-PP_SL.1.0_Contig0562_DHX-comp_PPUFV02-B-G1583-Map5_reversed	67.2
UFV02	ms555059_19-WGS-PP_SL.1.0_Contig0531_DHX-comp_PPUFV02-B-G1583-Map5_reversed	85.4
UFV02	ms454772_19-WGS-PP_SL.1.0_Contig0722_DHX-comp_PPUFV02-B-G1583-Map5_reversed	<50
UFV02	ms733557_19-WGS-PP_SL.1.0_Contig0237_DHX-comp_PPUFV02-B-G1583-Map5_reversed	88
UFV02	ms24359_19-WGS-PP_SL.1.0_Contig0079_DHX-comp_PPUFV02-B-G1583-Map5_reversed	<50
UFV02	ms60224_19-WGS-PP_SL.1.0_Contig0053_DHX-comp_PPUFV02-B-G1583-Map5_reversed	82.2
UFV02	ms858006_19-WGS-PP_SL.1.0_Contig1466_DHX-comp_PPUFV02-B-G1583-Map5_reversed	77.8
UFV02	ms764897_19-WGS-PP_SL.1.0_Contig0229_DHX-comp_PPUFV02-B-G1583-Map5_reversed	88.9
UFV02	ms262910_19-WGS-PP_SL.1.0_Contig1221_DHX-comp_PPUFV02-B-G1583-Map5_reversed	95.7
UFV02	ms303172_19-WGS-PP_SL.1.0_Contig1173_DHX-comp_PPUFV02-B-G1583-Map5_reversed	73.3
UFV02	ms547122_19-WGS-PP_SL.1.0_Contig1410_DHX-comp_PPUFV02-B-G1583-Map5_reversed	73.2
UFV02	ms119295_19-WGS-PP_SL.1.0_Contig0817_DHX-comp_PPUFV02-B-G1583-Map5_reversed	82.5
UFV02	ms248576_19-WGS-PP_SL.1.0_Contig2102_DHX-comp_PPUFV02-B-G1583-Map5_reversed	70.8
UFV02	ms22093_19-WGS-PP_SL.1.0_Contig0081_DHX-comp_PPUFV02-B-G1583-Map5_reversed	75
UFV02	ms431692_19-WGS-PP_SL.1.0_Contig0784_DHX-comp_PPUFV02-B-G1583-Map5_reversed	<50
UFV02	ms92957_19-WGS-PP_SL.1.0_Contig0032_DHX-comp_PPUFV02-B-G1583-Map5_reversed	93.7
UFV02	ms392374_19-WGS-PP_SL.1.0_Contig0889_DHX-comp_PPUFV02-B-G1583-Map5_reversed	70.5
UFV02	ms660830_19-WGS-PP_SL.1.0_Contig0563_DHX-comp_PPUFV02-B-G1583-Map5_reversed	76.4
UFV02	ms898532_19-WGS-PP_SL.1.0_Contig0528_DHX-comp_PPUFV02-B-G1583-Map5_reversed	<50
UFV02	ms245466_19-WGS-PP_SL.1.0_Contig0148_DHX-comp_PPUFV02-B-G1583-Map5_reversed	90.9
UFV02	ms69059_19-WGS-PP_SL.1.0_Contig1797_DHX-comp_PPUFV02-B-G1583-Map5_reversed	83
UFV02	ms622709_19-WGS-PP_SL.1.0_Contig0416_DHX-comp_PPUFV02-B-G1583-Map5_reversed	76.2
UFV02	ms523253_19-WGS-PP_SL.1.0_Contig0587_DHX-comp_PPUFV02-B-G1583-Map5_reversed	88.2
UFV02	ms688478_19-WGS-PP_SL.1.0_Contig0322_DHX-comp_PPUFV02-B-G1583-Map5_reversed	64
UFV02	ms195280_19-WGS-PP_SL.1.0_Contig1914_DHX-comp_PPUFV02-B-G1583-Map5_reversed	77.8
UFV02	ms458052_19-WGS-PP_SL.1.0_Contig0712_DHX-comp_PPUFV02-B-G1583-Map5_reversed	80.8
UFV02	ms688479_19-WGS-PP_SL.1.0_Contig0322_DHX-comp_PPUFV02-B-G1583-Map5_reversed	84.1
UFV02	ms184255_19-WGS-PP_SL.1.0_Contig0009_DHX-comp_PPUFV02-B-G1583-Map5_reversed	99.6
UFV02	ms199143_19-WGS-PP_SL.1.0_Contig1324_DHX-comp_PPUFV02-B-G1583-Map5_reversed	90.9
UFV02	ms291528_19-WGS-PP_SL.1.0_Contig1236_DHX-comp_PPUFV02-B-G1583-Map5_reversed	<50
UFV02	ms678175_19-WGS-PP_SL.1.0_Contig0336_DHX-comp_PPUFV02-B-G1583-Map5_reversed	75.3
UFV02	ms349227_19-WGS-PP_SL.1.0_Contig1010_DHX-comp_PPUFV02-B-G1583-Map5_reversed	76.3
UFV02	ms256406_19-WGS-PP_SL.1.0_Contig1211_DHX-comp_PPUFV02-B-G1583-Map5_reversed	79
UFV02	ms421383_19-WGS-PP_SL.1.0_Contig0812_DHX-comp_PPUFV02-B-G1583-Map5_reversed	76.5
UFV02	ms822896_19-WGS-PP_SL.1.0_Contig0166_DHX-comp_PPUFV02-B-G1583-Map5_reversed	69.7
UFV02	ms665525_19-WGS-PP_SL.1.0_Contig0354_DHX-comp_PPUFV02-B-G1583-Map5_reversed	76.1
UFV02	ms257443_19-WGS-PP_SL.1.0_Contig0097_DHX-comp_PPUFV02-B-G1583-Map5_reversed	72
UFV02	ms532912_19-WGS-PP_SL.1.0_Contig1416_DHX-comp_PPUFV02-B-G1583-Map5_reversed	79.2
UFV02	ms553477_19-WGS-PP_SL.1.0_Contig0533_DHX-comp_PPUFV02-B-G1583-Map5_reversed	75.1
UFV02	ms557578_19-WGS-PP_SL.1.0_Contig1639_DHX-comp_PPUFV02-B-G1583-Map5_reversed	70.2
UFV02	ms289151_19-WGS-PP_SL.1.0_Contig1246_DHX-comp_PPUFV02-B-G1583-Map5_reversed	78.8
UFV02	ms867643_19-WGS-PP_SL.1.0_Contig0125_DHX-comp_PPUFV02-B-G1583-Map5_reversed	<50
UFV02	ms493036_19-WGS-PP_SL.1.0_Contig2714_DHX-comp_PPUFV02-B-G1583-Map5_reversed	66.8
UFV02	ms100631_19-WGS-PP_SL.1.0_Contig0028_DHX-comp_PPUFV02-B-G1583-Map5_reversed	74.6
UFV02	ms322035_19-WGS-PP_SL.1.0_Contig1082_DHX-comp_PPUFV02-B-G1583-Map5_reversed	87.7
UFV02	ms243011_19-WGS-PP_SL.1.0_Contig3089_DHX-comp_PPUFV02-B-G1583-Map5_reversed	79.5
UFV02	ms880229_19-WGS-PP_SL.1.0_Contig1303_DHX-comp_PPUFV02-B-G1583-Map5_reversed	67.7
UFV02	ms571909_19-WGS-PP_SL.1.0_Contig0502_DHX-comp_PPUFV02-B-G1583-Map5_reversed	88.7
UFV02	ms181480_19-WGS-PP_SL.1.0_Contig0705_DHX-comp_PPUFV02-B-G1583-Map5_reversed	88.6
UFV02	ms166088_19-WGS-PP_SL.1.0_Contig0001_DHX-comp_PPUFV02-B-G1583-Map5_reversed	<50
UFV02	ms117540_19-WGS-PP_SL.1.0_Contig0019_DHX-comp_PPUFV02-B-G1583-Map5_reversed	71.1
UFV02	ms118435_19-WGS-PP_SL.1.0_Contig0019_DHX-comp_PPUFV02-B-G1583-Map5_reversed	79.3
UFV02	ms256859_19-WGS-PP_SL.1.0_Contig1294_DHX-comp_PPUFV02-B-G1583-Map5_reversed	73.6
UFV02	ms933236_19-WGS-PP_SL.1.0_Contig1221_DHX-comp_PPUFV02-B-G1583-Map5_reversed	<50
UFV02	ms916501_19-WGS-PP_SL.1.0_Contig0362_DHX-comp_PPUFV02-B-G1583-Map5_reversed	86.9
UFV02	ms188971_19-WGS-PP_SL.1.0_Contig1896_DHX-comp_PPUFV02-B-G1583-Map5_reversed	90.6
UFV02	ms645689_19-WGS-PP_SL.1.0_Contig0384_DHX-comp_PPUFV02-B-G1583-Map5_reversed	78.1
UFV02	ms592319_19-WGS-PP_SL.1.0_Contig2593_DHX-comp_PPUFV02-B-G1583-Map5_reversed	74.6
UFV02	ms809139_19-WGS-PP_SL.1.0_Contig0180_DHX-comp_PPUFV02-B-G1583-Map5_reversed	77.9
UFV02	ms289360_19-WGS-PP_SL.1.0_Contig1245_DHX-comp_PPUFV02-B-G1583-Map5_reversed	91.7
UFV02	ms204073_19-WGS-PP_SL.1.0_Contig1943_DHX-comp_PPUFV02-B-G1583-Map5_reversed	85
UFV02	ms627675_19-WGS-PP_SL.1.0_Contig0411_DHX-comp_PPUFV02-B-G1583-Map5_reversed	85.5
UFV02	ms653412_19-WGS-PP_SL.1.0_Contig0372_DHX-comp_PPUFV02-B-G1583-Map5_reversed	73.8
UFV02	ms240903_19-WGS-PP_SL.1.0_Contig0484_DHX-comp_PPUFV02-B-G1583-Map5_reversed	75
UFV02	ms604_19-WGS-PP_SL.1.0_Contig1836_DHX-comp_PPUFV02-B-G1583-Map5_reversed	<50
UFV02	ms625127_19-WGS-PP_SL.1.0_Contig0415_DHX-comp_PPUFV02-B-G1583-Map5_reversed	70.9
UFV02	ms152478_19-WGS-PP_SL.1.0_Contig2267_DHX-comp_PPUFV02-B-G1583-Map5_reversed	71.4
UFV02	ms181479_19-WGS-PP_SL.1.0_Contig0705_DHX-comp_PPUFV02-B-G1583-Map5_reversed	92.5
UFV02	ms806066_19-WGS-PP_SL.1.0_Contig0183_DHX-comp_PPUFV02-B-G1583-Map5_reversed	<50
UFV02	ms569438_19-WGS-PP_SL.1.0_Contig0506_DHX-comp_PPUFV02-B-G1583-Map5_reversed	<50
UFV02	ms763998_19-WGS-PP_SL.1.0_Contig0230_DHX-comp_PPUFV02-B-G1583-Map5_reversed	65.2
UFV02	ms661458_19-WGS-PP_SL.1.0_Contig0360_DHX-comp_PPUFV02-B-G1583-Map5_reversed	<50
UFV02	ms240901_19-WGS-PP_SL.1.0_Contig0484_DHX-comp_PPUFV02-B-G1583-Map5_reversed	<50
UFV02	ms567561_19-WGS-PP_SL.1.0_Contig0889_DHX-comp_PPUFV02-B-G1583-Map5_reversed	75.6
UFV02	ms182043_19-WGS-PP_SL.1.0_Contig1874_DHX-comp_PPUFV02-B-G1583-Map5_reversed	73.5
UFV02	ms158419_19-WGS-PP_SL.1.0_Contig0003_DHX-comp_PPUFV02-B-G1583-Map5_reversed	93.8
UFV02	ms770653_19-WGS-PP_SL.1.0_Contig0222_DHX-comp_PPUFV02-B-G1583-Map5_reversed	90.1
UFV02	ms806328_19-WGS-PP_SL.1.0_Contig0182_DHX-comp_PPUFV02-B-G1583-Map5_reversed	86.1
UFV02	ms782553_19-WGS-PP_SL.1.0_Contig0207_DHX-comp_PPUFV02-B-G1583-Map5_reversed	88.1
UFV02	ms333151_19-WGS-PP_SL.1.0_Contig1053_DHX-comp_PPUFV02-B-G1583-Map5_reversed	<50
UFV02	ms298153_19-WGS-PP_SL.1.0_Contig1202_DHX-comp_PPUFV02-B-G1583-Map5_reversed	88.6
UFV02	ms644122_19-WGS-PP_SL.1.0_Contig0872_DHX-comp_PPUFV02-B-G1583-Map5_reversed	62.6
UFV02	ms554492_19-WGS-PP_SL.1.0_Contig0531_DHX-comp_PPUFV02-B-G1583-Map5_reversed	74.7
UFV02	ms164016_19-WGS-PP_SL.1.0_Contig0001_DHX-comp_PPUFV02-B-G1583-Map5_reversed	83.7
UFV02	ms591996_19-WGS-PP_SL.1.0_Contig0468_DHX-comp_PPUFV02-B-G1583-Map5_reversed	77.5
UFV02	ms828970_19-WGS-PP_SL.1.0_Contig0160_DHX-comp_PPUFV02-B-G1583-Map5_reversed	<50
UFV02	ms447154_19-WGS-PP_SL.1.0_Contig1714_DHX-comp_PPUFV02-B-G1583-Map5_reversed	72.1
UFV02	ms92561_19-WGS-PP_SL.1.0_Contig0033_DHX-comp_PPUFV02-B-G1583-Map5_reversed	74.2
UFV02	ms417858_19-WGS-PP_SL.1.0_Contig0823_DHX-comp_PPUFV02-B-G1583-Map5_reversed	74.5
UFV02	ms224976_19-WGS-PP_SL.1.0_Contig2015_DHX-comp_PPUFV02-B-G1583-Map5_reversed	88.8
UFV02	ms205868_19-WGS-PP_SL.1.0_Contig1790_DHX-comp_PPUFV02-B-G1583-Map5_reversed	<50
UFV02	ms282468_19-WGS-PP_SL.1.0_Contig2242_DHX-comp_PPUFV02-B-G1583-Map5_reversed	81.7
UFV02	ms159905_19-WGS-PP_SL.1.0_Contig0003_DHX-comp_PPUFV02-B-G1583-Map5_reversed	84.1
UFV02	ms136223_19-WGS-PP_SL.1.0_Contig1785_DHX-comp_PPUFV02-B-G1583-Map5_reversed	<50
UFV02	ms482198_19-WGS-PP_SL.1.0_Contig0663_DHX-comp_PPUFV02-B-G1583-Map5_reversed	65.5
UFV02	ms208777_19-WGS-PP_SL.1.0_Contig0729_DHX-comp_PPUFV02-B-G1583-Map5_reversed	<50
UFV02	ms20977_19-WGS-PP_SL.1.0_Contig1291_DHX-comp_PPUFV02-B-G1583-Map5_reversed	70.7
UFV02	ms619792_19-WGS-PP_SL.1.0_Contig0421_DHX-comp_PPUFV02-B-G1583-Map5_reversed	76
UFV02	ms95476_19-WGS-PP_SL.1.0_Contig0031_DHX-comp_PPUFV02-B-G1583-Map5_reversed	91
UFV02	ms669866_19-WGS-PP_SL.1.0_Contig0348_DHX-comp_PPUFV02-B-G1583-Map5_reversed	95.7
UFV02	ms872975_19-WGS-PP_SL.1.0_Contig0120_DHX-comp_PPUFV02-B-G1583-Map5_reversed	83.2
UFV02	ms457292_19-WGS-PP_SL.1.0_Contig0714_DHX-comp_PPUFV02-B-G1583-Map5_reversed	<50
UFV02	ms807406_19-WGS-PP_SL.1.0_Contig0181_DHX-comp_PPUFV02-B-G1583-Map5_reversed	77.7
UFV02	ms510175_19-WGS-PP_SL.1.0_Contig0612_DHX-comp_PPUFV02-B-G1583-Map5_reversed	91.5
UFV02	ms892341_19-WGS-PP_SL.1.0_Contig0104_DHX-comp_PPUFV02-B-G1583-Map5_reversed	76.2
UFV02	ms36882_19-WGS-PP_SL.1.0_Contig0070_DHX-comp_PPUFV02-B-G1583-Map5_reversed	86.2
UFV02	ms736701_19-WGS-PP_SL.1.0_Contig1347_DHX-comp_PPUFV02-B-G1583-Map5_reversed	82.1
UFV02	ms122258_19-WGS-PP_SL.1.0_Contig1371_DHX-comp_PPUFV02-B-G1583-Map5_reversed	79.5
UFV02	ms145586_19-WGS-PP_SL.1.0_Contig2272_DHX-comp_PPUFV02-B-G1583-Map5_reversed	72.7
UFV02	ms496732_19-WGS-PP_SL.1.0_Contig0637_DHX-comp_PPUFV02-B-G1583-Map5_reversed	<50
UFV02	ms873667_19-WGS-PP_SL.1.0_Contig0120_DHX-comp_PPUFV02-B-G1583-Map5_reversed	<50
UFV02	ms171182_19-WGS-PP_SL.1.0_Contig1848_DHX-comp_PPUFV02-B-G1583-Map5_reversed	90.4
UFV02	ms140063_19-WGS-PP_SL.1.0_Contig0010_DHX-comp_PPUFV02-B-G1583-Map5_reversed	97
UFV02	ms655827_19-WGS-PP_SL.1.0_Contig0368_DHX-comp_PPUFV02-B-G1583-Map5_reversed	<50
UFV02	ms822897_19-WGS-PP_SL.1.0_Contig0166_DHX-comp_PPUFV02-B-G1583-Map5_reversed	88.2
UFV02	ms598723_19-WGS-PP_SL.1.0_Contig0455_DHX-comp_PPUFV02-B-G1583-Map5_reversed	79.2
UFV02	ms387939_19-WGS-PP_SL.1.0_Contig0903_DHX-comp_PPUFV02-B-G1583-Map5_reversed	78.4
UFV02	ms134452_19-WGS-PP_SL.1.0_Contig0012_DHX-comp_PPUFV02-B-G1583-Map5_reversed	<50
UFV02	ms620596_19-WGS-PP_SL.1.0_Contig0360_DHX-comp_PPUFV02-B-G1583-Map5_reversed	70.9
UFV02	ms248933_19-WGS-PP_SL.1.0_Contig1199_DHX-comp_PPUFV02-B-G1583-Map5_reversed	75.8
UFV02	ms272323_19-WGS-PP_SL.1.0_Contig0025_DHX-comp_PPUFV02-B-G1583-Map5_reversed	84.2
UFV02	ms443894_19-WGS-PP_SL.1.0_Contig0751_DHX-comp_PPUFV02-B-G1583-Map5_reversed	<50
UFV02	ms551112_19-WGS-PP_SL.1.0_Contig0539_DHX-comp_PPUFV02-B-G1583-Map5_reversed	96.3
UFV02	ms56410_19-WGS-PP_SL.1.0_Contig0056_DHX-comp_PPUFV02-B-G1583-Map5_reversed	89.3
UFV02	ms665526_19-WGS-PP_SL.1.0_Contig0354_DHX-comp_PPUFV02-B-G1583-Map5_reversed	73.5
UFV02	ms732418_19-WGS-PP_SL.1.0_Contig0265_DHX-comp_PPUFV02-B-G1583-Map5_reversed	67.3
UFV02	ms22091_19-WGS-PP_SL.1.0_Contig0081_DHX-comp_PPUFV02-B-G1583-Map5_reversed	<50
UFV02	ms13635_19-WGS-PP_SL.1.0_Contig0087_DHX-comp_PPUFV02-B-G1583-Map5_reversed	75.7
UFV02	ms262909_19-WGS-PP_SL.1.0_Contig1221_DHX-comp_PPUFV02-B-G1583-Map5_reversed	77
UFV02	ms635170_19-WGS-PP_SL.1.0_Contig0400_DHX-comp_PPUFV02-B-G1583-Map5_reversed	78.4
UFV02	ms725524_19-WGS-PP_SL.1.0_Contig0273_DHX-comp_PPUFV02-B-G1583-Map5_reversed	88.1
UFV02	ms417859_19-WGS-PP_SL.1.0_Contig0823_DHX-comp_PPUFV02-B-G1583-Map5_reversed	<50
UFV02	ms134451_19-WGS-PP_SL.1.0_Contig0012_DHX-comp_PPUFV02-B-G1583-Map5_reversed	<50
UFV02	ms776815_19-WGS-PP_SL.1.0_Contig0107_DHX-comp_PPUFV02-B-G1583-Map5_reversed	88.2
UFV02	ms556731_19-WGS-PP_SL.1.0_Contig0527_DHX-comp_PPUFV02-B-G1583-Map5_reversed	82.8
UFV02	ms684792_19-WGS-PP_SL.1.0_Contig0326_DHX-comp_PPUFV02-B-G1583-Map5_reversed	79.2
UFV02	ms545574_19-WGS-PP_SL.1.0_Contig0547_DHX-comp_PPUFV02-B-G1583-Map5_reversed	<50
UFV02	ms16062_19-WGS-PP_SL.1.0_Contig1294_DHX-comp_PPUFV02-B-G1583-Map5_reversed	74.2
UFV02	ms625251_19-WGS-PP_SL.1.0_Contig0415_DHX-comp_PPUFV02-B-G1583-Map5_reversed	93.4
UFV02	ms755471_19-WGS-PP_SL.1.0_Contig1527_DHX-comp_PPUFV02-B-G1583-Map5_reversed	86.2
UFV02	ms356538_19-WGS-PP_SL.1.0_Contig0989_DHX-comp_PPUFV02-B-G1583-Map5_reversed	79.8
UFV02	ms560721_19-WGS-PP_SL.1.0_Contig0520_DHX-comp_PPUFV02-B-G1583-Map5_reversed	75.5
UFV02	ms357565_19-WGS-PP_SL.1.0_Contig0987_DHX-comp_PPUFV02-B-G1583-Map5_reversed	<50
UFV02	ms184636_19-WGS-PP_SL.1.0_Contig1334_DHX-comp_PPUFV02-B-G1583-Map5_reversed	80.5
UFV02	ms820320_19-WGS-PP_SL.1.0_Contig0169_DHX-comp_PPUFV02-B-G1583-Map5_reversed	72.7
UFV02	ms742901_19-WGS-PP_SL.1.0_Contig0253_DHX-comp_PPUFV02-B-G1583-Map5_reversed	71.3
UFV02	ms158620_19-WGS-PP_SL.1.0_Contig0227_DHX-comp_PPUFV02-B-G1583-Map5_reversed	72.6
UFV02	ms751708_19-WGS-PP_SL.1.0_Contig0243_DHX-comp_PPUFV02-B-G1583-Map5_reversed	78.1
UFV02	ms195665_19-WGS-PP_SL.1.0_Contig1136_DHX-comp_PPUFV02-B-G1583-Map5_reversed	75.9
UFV02	ms327567_19-WGS-PP_SL.1.0_Contig1067_DHX-comp_PPUFV02-B-G1583-Map5_reversed	83
UFV02	ms866196_19-WGS-PP_SL.1.0_Contig0126_DHX-comp_PPUFV02-B-G1583-Map5_reversed	92.8
UFV02	ms221792_19-WGS-PP_SL.1.0_Contig0468_DHX-comp_PPUFV02-B-G1583-Map5_reversed	<50
UFV02	ms1247_19-WGS-PP_SL.1.0_Contig1800_DHX-comp_PPUFV02-B-G1583-Map5_reversed	84.4
UFV02	ms439299_19-WGS-PP_SL.1.0_Contig1702_DHX-comp_PPUFV02-B-G1583-Map5_reversed	84.5
UFV02	ms841539_19-WGS-PP_SL.1.0_Contig0148_DHX-comp_PPUFV02-B-G1583-Map5_reversed	76.7
UFV02	ms595697_19-WGS-PP_SL.1.0_Contig0460_DHX-comp_PPUFV02-B-G1583-Map5_reversed	67.3
UFV02	ms605921_19-WGS-PP_SL.1.0_Contig0442_DHX-comp_PPUFV02-B-G1583-Map5_reversed	59.9
UFV02	ms887551_19-WGS-PP_SL.1.0_Contig0108_DHX-comp_PPUFV02-B-G1583-Map5_reversed	83.6
UFV02	ms666871_19-WGS-PP_SL.1.0_Contig0352_DHX-comp_PPUFV02-B-G1583-Map5_reversed	77.2
UFV02	ms632621_19-WGS-PP_SL.1.0_Contig0404_DHX-comp_PPUFV02-B-G1583-Map5_reversed	87.5
UFV02	ms485439_19-WGS-PP_SL.1.0_Contig0658_DHX-comp_PPUFV02-B-G1583-Map5_reversed	93.4
UFV02	ms540671_19-WGS-PP_SL.1.0_Contig0555_DHX-comp_PPUFV02-B-G1583-Map5_reversed	86.7
UFV02	ms383056_19-WGS-PP_SL.1.0_Contig0916_DHX-comp_PPUFV02-B-G1583-Map5_reversed	84.2
UFV02	ms888278_19-WGS-PP_SL.1.0_Contig0107_DHX-comp_PPUFV02-B-G1583-Map5_reversed	78.5
UFV02	ms503182_19-WGS-PP_SL.1.0_Contig0625_DHX-comp_PPUFV02-B-G1583-Map5_reversed	75.8
UFV02	ms803841_19-WGS-PP_SL.1.0_Contig0185_DHX-comp_PPUFV02-B-G1583-Map5_reversed	<50
UFV02	ms46349_19-WGS-PP_SL.1.0_Contig0063_DHX-comp_PPUFV02-B-G1583-Map5_reversed	<50
UFV02	ms553752_19-WGS-PP_SL.1.0_Contig0533_DHX-comp_PPUFV02-B-G1583-Map5_reversed	77.5
UFV02	ms753313_19-WGS-PP_SL.1.0_Contig0241_DHX-comp_PPUFV02-B-G1583-Map5_reversed	80.7
UFV02	ms864880_19-WGS-PP_SL.1.0_Contig1463_DHX-comp_PPUFV02-B-G1583-Map5_reversed	87.2
UFV02	ms470412_19-WGS-PP_SL.1.0_Contig0683_DHX-comp_PPUFV02-B-G1583-Map5_reversed	<50
UFV02	ms272018_19-WGS-PP_SL.1.0_Contig2197_DHX-comp_PPUFV02-B-G1583-Map5_reversed	88.8
UFV02	ms565000_19-WGS-PP_SL.1.0_Contig0513_DHX-comp_PPUFV02-B-G1583-Map5_reversed	75.9
UFV02	ms610201_19-WGS-PP_SL.1.0_Contig1609_DHX-comp_PPUFV02-B-G1583-Map5_reversed	88.6
UFV02	ms194787_19-WGS-PP_SL.1.0_Contig1911_DHX-comp_PPUFV02-B-G1583-Map5_reversed	91.5
UFV02	ms368468_19-WGS-PP_SL.1.0_Contig0957_DHX-comp_PPUFV02-B-G1583-Map5_reversed	<50
UFV02	ms624124_19-WGS-PP_SL.1.0_Contig1816_DHX-comp_PPUFV02-B-G1583-Map5_reversed	82.8
UFV02	ms817876_19-WGS-PP_SL.1.0_Contig0171_DHX-comp_PPUFV02-B-G1583-Map5_reversed	76.5
UFV02	ms642465_19-WGS-PP_SL.1.0_Contig2564_DHX-comp_PPUFV02-B-G1583-Map5_reversed	88.9
UFV02	ms242747_19-WGS-PP_SL.1.0_Contig1300_DHX-comp_PPUFV02-B-G1583-Map5_reversed	69.1
UFV02	ms11855_19-WGS-PP_SL.1.0_Contig0089_DHX-comp_PPUFV02-B-G1583-Map5_reversed	<50
UFV02	ms755363_19-WGS-PP_SL.1.0_Contig1341_DHX-comp_PPUFV02-B-G1583-Map5_reversed	71.6
UFV02	ms513151_19-WGS-PP_SL.1.0_Contig0606_DHX-comp_PPUFV02-B-G1583-Map5_reversed	90.3
UFV02	ms545576_19-WGS-PP_SL.1.0_Contig0547_DHX-comp_PPUFV02-B-G1583-Map5_reversed	68.2
UFV02	ms513208_19-WGS-PP_SL.1.0_Contig1426_DHX-comp_PPUFV02-B-G1583-Map5_reversed	73.8
UFV02	ms488439_19-WGS-PP_SL.1.0_Contig0652_DHX-comp_PPUFV02-B-G1583-Map5_reversed	<50
UFV02	ms205867_19-WGS-PP_SL.1.0_Contig1790_DHX-comp_PPUFV02-B-G1583-Map5_reversed	68.3
UFV02	ms898533_19-WGS-PP_SL.1.0_Contig0528_DHX-comp_PPUFV02-B-G1583-Map5_reversed	84.4
UFV02	ms678176_19-WGS-PP_SL.1.0_Contig0336_DHX-comp_PPUFV02-B-G1583-Map5_reversed	90.4
UFV02	ms233976_19-WGS-PP_SL.1.0_Contig0749_DHX-comp_PPUFV02-B-G1583-Map5_reversed	83.6
UFV02	ms22092_19-WGS-PP_SL.1.0_Contig0081_DHX-comp_PPUFV02-B-G1583-Map5_reversed	90
UFV02	ms410544_19-WGS-PP_SL.1.0_Contig0842_DHX-comp_PPUFV02-B-G1583-Map5_reversed	77.9
UFV02	ms309_19-WGS-PP_SL.1.0_Contig1838_DHX-comp_PPUFV02-B-G1583-Map5_reversed	<50
UFV02	ms103314_19-WGS-PP_SL.1.0_Contig1380_DHX-comp_PPUFV02-B-G1583-Map5_reversed	84.8
UFV02	ms315710_19-WGS-PP_SL.1.0_Contig1111_DHX-comp_PPUFV02-B-G1583-Map5_reversed	82.9
UFV02	ms265697_19-WGS-PP_SL.1.0_Contig2173_DHX-comp_PPUFV02-B-G1583-Map5_reversed	69.6
UFV02	ms299178_19-WGS-PP_SL.1.0_Contig1196_DHX-comp_PPUFV02-B-G1583-Map5_reversed	<50
UFV02	ms515621_19-WGS-PP_SL.1.0_Contig0602_DHX-comp_PPUFV02-B-G1583-Map5_reversed	<50
UFV02	ms888280_19-WGS-PP_SL.1.0_Contig0107_DHX-comp_PPUFV02-B-G1583-Map5_reversed	<50
UFV02	ms310_19-WGS-PP_SL.1.0_Contig1838_DHX-comp_PPUFV02-B-G1583-Map5_reversed	90.4
UFV02	ms101168_19-WGS-PP_SL.1.0_Contig0028_DHX-comp_PPUFV02-B-G1583-Map5_reversed	76.6
UFV02	ms387145_19-WGS-PP_SL.1.0_Contig1731_DHX-comp_PPUFV02-B-G1583-Map5_reversed	94.9
UFV02	ms274482_19-WGS-PP_SL.1.0_Contig2212_DHX-comp_PPUFV02-B-G1583-Map5_reversed	70.5
UFV02	ms491742_19-WGS-PP_SL.1.0_Contig1675_DHX-comp_PPUFV02-B-G1583-Map5_reversed	90.5
UFV02	ms266150_19-WGS-PP_SL.1.0_Contig0041_DHX-comp_PPUFV02-B-G1583-Map5_reversed	75
UFV02	ms818382_19-WGS-PP_SL.1.0_Contig0171_DHX-comp_PPUFV02-B-G1583-Map5_reversed	<50
UFV02	ms829076_19-WGS-PP_SL.1.0_Contig0159_DHX-comp_PPUFV02-B-G1583-Map5_reversed	79.8
UFV02	ms268387_19-WGS-PP_SL.1.0_Contig0224_DHX-comp_PPUFV02-B-G1583-Map5_reversed	<50
UFV02	ms680874_19-WGS-PP_SL.1.0_Contig0333_DHX-comp_PPUFV02-B-G1583-Map5_reversed	71.5
UFV02	ms781811_19-WGS-PP_SL.1.0_Contig0208_DHX-comp_PPUFV02-B-G1583-Map5_reversed	77.5
UFV02	ms650304_19-WGS-PP_SL.1.0_Contig0376_DHX-comp_PPUFV02-B-G1583-Map5_reversed	77.1
UFV02	ms905027_19-WGS-PP_SL.1.0_Contig0077_DHX-comp_PPUFV02-B-G1583-Map5_reversed	75.2
UFV02	ms802979_19-WGS-PP_SL.1.0_Contig0185_DHX-comp_PPUFV02-B-G1583-Map5_reversed	92.1
UFV02	ms391751_19-WGS-PP_SL.1.0_Contig0891_DHX-comp_PPUFV02-B-G1583-Map5_reversed	<50
UFV02	ms856728_19-WGS-PP_SL.1.0_Contig0133_DHX-comp_PPUFV02-B-G1583-Map5_reversed	<50
UFV02	ms255209_19-WGS-PP_SL.1.0_Contig2130_DHX-comp_PPUFV02-B-G1583-Map5_reversed	72
UFV02	ms594818_19-WGS-PP_SL.1.0_Contig0462_DHX-comp_PPUFV02-B-G1583-Map5_reversed	<50
UFV02	ms233974_19-WGS-PP_SL.1.0_Contig0749_DHX-comp_PPUFV02-B-G1583-Map5_reversed	<50
UFV02	ms942940_19-WGS-PP_SL.1.0_Contig2675_DHX-comp_PPUFV02-B-G1583-Map5_reversed	79.7
UFV02	ms559668_19-WGS-PP_SL.1.0_Contig2631_DHX-comp_PPUFV02-B-G1583-Map5_reversed	79.1
UFV02	ms323102_19-WGS-PP_SL.1.0_Contig1079_DHX-comp_PPUFV02-B-G1583-Map5_reversed	<50
UFV02	ms585114_19-WGS-PP_SL.1.0_Contig0479_DHX-comp_PPUFV02-B-G1583-Map5_reversed	72.1
UFV02	ms243225_19-WGS-PP_SL.1.0_Contig2084_DHX-comp_PPUFV02-B-G1583-Map5_reversed	59.5
UFV02	ms700271_19-WGS-PP_SL.1.0_Contig1557_DHX-comp_PPUFV02-B-G1583-Map5_reversed	82
UFV02	ms566889_19-WGS-PP_SL.1.0_Contig0511_DHX-comp_PPUFV02-B-G1583-Map5_reversed	68.9
UFV02	ms425390_19-WGS-PP_SL.1.0_Contig0802_DHX-comp_PPUFV02-B-G1583-Map5_reversed	79.5
UFV02	ms664809_19-WGS-PP_SL.1.0_Contig1578_DHX-comp_PPUFV02-B-G1583-Map5_reversed	<50
UFV02	ms517814_19-WGS-PP_SL.1.0_Contig0597_DHX-comp_PPUFV02-B-G1583-Map5_reversed	<50
UFV02	ms815321_19-WGS-PP_SL.1.0_Contig0173_DHX-comp_PPUFV02-B-G1583-Map5_reversed	88.6
UFV02	ms465489_19-WGS-PP_SL.1.0_Contig0693_DHX-comp_PPUFV02-B-G1583-Map5_reversed	76.3
UFV02	ms540670_19-WGS-PP_SL.1.0_Contig0555_DHX-comp_PPUFV02-B-G1583-Map5_reversed	81.6
UFV02	ms693503_19-WGS-PP_SL.1.0_Contig1561_DHX-comp_PPUFV02-B-G1583-Map5_reversed	<50
UFV02	ms755789_19-WGS-PP_SL.1.0_Contig1525_DHX-comp_PPUFV02-B-G1583-Map5_reversed	76.9
UFV02	ms232748_19-WGS-PP_SL.1.0_Contig2044_DHX-comp_PPUFV02-B-G1583-Map5_reversed	<50
UFV02	ms482824_19-WGS-PP_SL.1.0_Contig0662_DHX-comp_PPUFV02-B-G1583-Map5_reversed	85.9
UFV02	ms173488_19-WGS-PP_SL.1.0_Contig1856_DHX-comp_PPUFV02-B-G1583-Map5_reversed	<50
UFV02	ms340702_19-WGS-PP_SL.1.0_Contig1033_DHX-comp_PPUFV02-B-G1583-Map5_reversed	70.5
UFV02	ms940331_19-WGS-PP_SL.1.0_Contig2080_DHX-comp_PPUFV02-B-G1583-Map5_reversed	77.8
UFV02	ms216801_19-WGS-PP_SL.1.0_Contig1988_DHX-comp_PPUFV02-B-G1583-Map5_reversed	75
UFV02	ms273023_19-WGS-PP_SL.1.0_Contig2204_DHX-comp_PPUFV02-B-G1583-Map5_reversed	81.2
UFV02	ms41344_19-WGS-PP_SL.1.0_Contig1416_DHX-comp_PPUFV02-B-G1583-Map5_reversed	89.5
UFV02	ms331509_19-WGS-PP_SL.1.0_Contig1059_DHX-comp_PPUFV02-B-G1583-Map5_reversed	75.5
UFV02	ms22090_19-WGS-PP_SL.1.0_Contig0081_DHX-comp_PPUFV02-B-G1583-Map5_reversed	82
UFV02	ms661727_19-WGS-PP_SL.1.0_Contig0359_DHX-comp_PPUFV02-B-G1583-Map5_reversed	79.5
UFV02	ms431147_19-WGS-PP_SL.1.0_Contig2810_DHX-comp_PPUFV02-B-G1583-Map5_reversed	75.5
UFV02	ms407846_19-WGS-PP_SL.1.0_Contig0849_DHX-comp_PPUFV02-B-G1583-Map5_reversed	75.3
UFV02	ms124174_19-WGS-PP_SL.1.0_Contig0016_DHX-comp_PPUFV02-B-G1583-Map5_reversed	89.7
UFV02	ms748342_19-WGS-PP_SL.1.0_Contig0246_DHX-comp_PPUFV02-B-G1583-Map5_reversed	77.2
UFV02	ms195816_19-WGS-PP_SL.1.0_Contig1137_DHX-comp_PPUFV02-B-G1583-Map5_reversed	85.7
UFV02	ms653766_19-WGS-PP_SL.1.0_Contig0371_DHX-comp_PPUFV02-B-G1583-Map5_reversed	74.8
UFV02	ms695164_19-WGS-PP_SL.1.0_Contig0313_DHX-comp_PPUFV02-B-G1583-Map5_reversed	83.9
UFV02	ms934427_19-WGS-PP_SL.1.0_Contig1324_DHX-comp_PPUFV02-B-G1583-Map5_reversed	90.3
UFV02	ms42746_19-WGS-PP_SL.1.0_Contig2358_DHX-comp_PPUFV02-B-G1583-Map5_reversed	<50
UFV02	ms794453_19-WGS-PP_SL.1.0_Contig0194_DHX-comp_PPUFV02-B-G1583-Map5_reversed	<50
UFV02	ms288126_19-WGS-PP_SL.1.0_Contig1253_DHX-comp_PPUFV02-B-G1583-Map5_reversed	97
UFV02	ms113414_19-WGS-PP_SL.1.0_Contig0021_DHX-comp_PPUFV02-B-G1583-Map5_reversed	82.7
UFV02	ms171517_19-WGS-PP_SL.1.0_Contig0447_DHX-comp_PPUFV02-B-G1583-Map5_reversed	<50
UFV02	ms1246_19-WGS-PP_SL.1.0_Contig1800_DHX-comp_PPUFV02-B-G1583-Map5_reversed	<50
UFV02	ms691967_19-WGS-PP_SL.1.0_Contig0316_DHX-comp_PPUFV02-B-G1583-Map5_reversed	86.4
UFV02	ms780607_19-WGS-PP_SL.1.0_Contig0210_DHX-comp_PPUFV02-B-G1583-Map5_reversed	<50
UFV02	ms545704_19-WGS-PP_SL.1.0_Contig0547_DHX-comp_PPUFV02-B-G1583-Map5_reversed	94.8
UFV02	ms556380_19-WGS-PP_SL.1.0_Contig0528_DHX-comp_PPUFV02-B-G1583-Map5_reversed	80
UFV02	ms631825_19-WGS-PP_SL.1.0_Contig1596_DHX-comp_PPUFV02-B-G1583-Map5_reversed	81
UFV02	ms696757_19-WGS-PP_SL.1.0_Contig0310_DHX-comp_PPUFV02-B-G1583-Map5_reversed	72.3
UFV02	ms866718_19-WGS-PP_SL.1.0_Contig2413_DHX-comp_PPUFV02-B-G1583-Map5_reversed	87.8
UFV02	ms583213_19-WGS-PP_SL.1.0_Contig0483_DHX-comp_PPUFV02-B-G1583-Map5_reversed	76
UFV02	ms117981_19-WGS-PP_SL.1.0_Contig0019_DHX-comp_PPUFV02-B-G1583-Map5_reversed	72.4
UFV02	ms768017_19-WGS-PP_SL.1.0_Contig0225_DHX-comp_PPUFV02-B-G1583-Map5_reversed	72
UFV02	ms394998_19-WGS-PP_SL.1.0_Contig1733_DHX-comp_PPUFV02-B-G1583-Map5_reversed	<50
UFV02	ms241373_19-WGS-PP_SL.1.0_Contig0754_DHX-comp_PPUFV02-B-G1583-Map5_reversed	91.5
UFV02	ms313202_19-WGS-PP_SL.1.0_Contig1769_DHX-comp_PPUFV02-B-G1583-Map5_reversed	<50
UFV02	ms654317_19-WGS-PP_SL.1.0_Contig0371_DHX-comp_PPUFV02-B-G1583-Map5_reversed	<50
UFV02	ms311370_19-WGS-PP_SL.1.0_Contig0962_DHX-comp_PPUFV02-B-G1583-Map5_reversed	79.7
UFV02	ms268177_19-WGS-PP_SL.1.0_Contig0782_DHX-comp_PPUFV02-B-G1583-Map5_reversed	81.4
UFV02	ms768016_19-WGS-PP_SL.1.0_Contig0225_DHX-comp_PPUFV02-B-G1583-Map5_reversed	71.4
UFV02	ms669150_19-WGS-PP_SL.1.0_Contig0349_DHX-comp_PPUFV02-B-G1583-Map5_reversed	69
UFV02	ms804726_19-WGS-PP_SL.1.0_Contig0184_DHX-comp_PPUFV02-B-G1583-Map5_reversed	78.8
UFV02	ms576491_19-WGS-PP_SL.1.0_Contig0495_DHX-comp_PPUFV02-B-G1583-Map5_reversed	75.1
UFV02	ms290021_19-WGS-PP_SL.1.0_Contig1782_DHX-comp_PPUFV02-B-G1583-Map5_reversed	90.6
UFV02	ms49329_19-WGS-PP_SL.1.0_Contig0061_DHX-comp_PPUFV02-B-G1583-Map5_reversed	<50
UFV02	ms840946_19-WGS-PP_SL.1.0_Contig0148_DHX-comp_PPUFV02-B-G1583-Map5_reversed	71
UFV02	ms108001_19-WGS-PP_SL.1.0_Contig1274_DHX-comp_PPUFV02-B-G1583-Map5_reversed	84.7
UFV02	ms164414_19-WGS-PP_SL.1.0_Contig0001_DHX-comp_PPUFV02-B-G1583-Map5_reversed	70.7
UFV02	ms606173_19-WGS-PP_SL.1.0_Contig0441_DHX-comp_PPUFV02-B-G1583-Map5_reversed	87.5
UFV02	ms329455_19-WGS-PP_SL.1.0_Contig1763_DHX-comp_PPUFV02-B-G1583-Map5_reversed	85.3
UFV02	ms64285_19-WGS-PP_SL.1.0_Contig0051_DHX-comp_PPUFV02-B-G1583-Map5_reversed	81.8
UFV02	ms306976_19-WGS-PP_SL.1.0_Contig1155_DHX-comp_PPUFV02-B-G1583-Map5_reversed	<50
UFV02	ms376932_19-WGS-PP_SL.1.0_Contig0933_DHX-comp_PPUFV02-B-G1583-Map5_reversed	82.8
UFV02	ms268828_19-WGS-PP_SL.1.0_Contig2187_DHX-comp_PPUFV02-B-G1583-Map5_reversed	84.2
UFV02	ms527316_19-WGS-PP_SL.1.0_Contig0579_DHX-comp_PPUFV02-B-G1583-Map5_reversed	76.3
UFV02	ms445428_19-WGS-PP_SL.1.0_Contig0747_DHX-comp_PPUFV02-B-G1583-Map5_reversed	71.2
UFV02	ms585489_19-WGS-PP_SL.1.0_Contig0478_DHX-comp_PPUFV02-B-G1583-Map5_reversed	77.4
UFV02	ms490395_19-WGS-PP_SL.1.0_Contig0648_DHX-comp_PPUFV02-B-G1583-Map5_reversed	77.9
UFV02	ms241732_19-WGS-PP_SL.1.0_Contig2080_DHX-comp_PPUFV02-B-G1583-Map5_reversed	77.8
UFV02	ms485438_19-WGS-PP_SL.1.0_Contig0658_DHX-comp_PPUFV02-B-G1583-Map5_reversed	90.6
UFV02	ms651536_19-WGS-PP_SL.1.0_Contig1584_DHX-comp_PPUFV02-B-G1583-Map5_reversed	82.3
UFV02	ms143133_19-WGS-PP_SL.1.0_Contig0009_DHX-comp_PPUFV02-B-G1583-Map5_reversed	72.1
UFV02	ms533988_19-WGS-PP_SL.1.0_Contig0567_DHX-comp_PPUFV02-B-G1583-Map5_reversed	80.8
UFV02	ms300892_19-WGS-PP_SL.1.0_Contig1186_DHX-comp_PPUFV02-B-G1583-Map5_reversed	<50
UFV02	ms776551_19-WGS-PP_SL.1.0_Contig0215_DHX-comp_PPUFV02-B-G1583-Map5_reversed	73.1
UFV02	ms847783_19-WGS-PP_SL.1.0_Contig0142_DHX-comp_PPUFV02-B-G1583-Map5_reversed	<50
UFV02	ms829077_19-WGS-PP_SL.1.0_Contig0159_DHX-comp_PPUFV02-B-G1583-Map5_reversed	81.1
UFV02	ms551115_19-WGS-PP_SL.1.0_Contig0539_DHX-comp_PPUFV02-B-G1583-Map5_reversed	<50
UFV02	ms669041_19-WGS-PP_SL.1.0_Contig0349_DHX-comp_PPUFV02-B-G1583-Map5_reversed	<50
UFV02	ms351357_19-WGS-PP_SL.1.0_Contig1751_DHX-comp_PPUFV02-B-G1583-Map5_reversed	<50
UFV02	ms605920_19-WGS-PP_SL.1.0_Contig0442_DHX-comp_PPUFV02-B-G1583-Map5_reversed	76
UFV02	ms935416_19-WGS-PP_SL.1.0_Contig1416_DHX-comp_PPUFV02-B-G1583-Map5_reversed	76.4
UFV02	ms298691_19-WGS-PP_SL.1.0_Contig1199_DHX-comp_PPUFV02-B-G1583-Map5_reversed	74.7
UFV02	ms298692_19-WGS-PP_SL.1.0_Contig1199_DHX-comp_PPUFV02-B-G1583-Map5_reversed	96.5
UFV02	ms483782_19-WGS-PP_SL.1.0_Contig0660_DHX-comp_PPUFV02-B-G1583-Map5_reversed	86.8
UFV02	ms238019_19-WGS-PP_SL.1.0_Contig2063_DHX-comp_PPUFV02-B-G1583-Map5_reversed	<50
UFV02	ms748047_19-WGS-PP_SL.1.0_Contig0247_DHX-comp_PPUFV02-B-G1583-Map5_reversed	83.4
UFV02	ms884289_19-WGS-PP_SL.1.0_Contig0110_DHX-comp_PPUFV02-B-G1583-Map5_reversed	<50
UFV02	ms761056_19-WGS-PP_SL.1.0_Contig0159_DHX-comp_PPUFV02-B-G1583-Map5_reversed	82.2
UFV02	ms936533_19-WGS-PP_SL.1.0_Contig1538_DHX-comp_PPUFV02-B-G1583-Map5_reversed	74.8
UFV02	ms837900_19-WGS-PP_SL.1.0_Contig0151_DHX-comp_PPUFV02-B-G1583-Map5_reversed	86.1
UFV02	ms344925_19-WGS-PP_SL.1.0_Contig1023_DHX-comp_PPUFV02-B-G1583-Map5_reversed	75.2
UFV02	ms592320_19-WGS-PP_SL.1.0_Contig2593_DHX-comp_PPUFV02-B-G1583-Map5_reversed	81.1
UFV02	ms633385_19-WGS-PP_SL.1.0_Contig0403_DHX-comp_PPUFV02-B-G1583-Map5_reversed	<50
UFV02	ms90397_19-WGS-PP_SL.1.0_Contig0034_DHX-comp_PPUFV02-B-G1583-Map5_reversed	84.8
UFV02	ms225897_19-WGS-PP_SL.1.0_Contig2253_DHX-comp_PPUFV02-B-G1583-Map5_reversed	67.6
UFV02	ms661105_19-WGS-PP_SL.1.0_Contig0360_DHX-comp_PPUFV02-B-G1583-Map5_reversed	94.4
UFV02	ms572079_19-WGS-PP_SL.1.0_Contig0501_DHX-comp_PPUFV02-B-G1583-Map5_reversed	81.8
UFV02	ms735121_19-WGS-PP_SL.1.0_Contig1538_DHX-comp_PPUFV02-B-G1583-Map5_reversed	74.8
UFV02	ms171837_19-WGS-PP_SL.1.0_Contig1850_DHX-comp_PPUFV02-B-G1583-Map5_reversed	80.2
UFV02	ms42747_19-WGS-PP_SL.1.0_Contig2358_DHX-comp_PPUFV02-B-G1583-Map5_reversed	78.9
UFV02	ms727108_19-WGS-PP_SL.1.0_Contig0271_DHX-comp_PPUFV02-B-G1583-Map5_reversed	<50
UFV02	ms108208_19-WGS-PP_SL.1.0_Contig0024_DHX-comp_PPUFV02-B-G1583-Map5_reversed	89.7
UFV02	ms801504_19-WGS-PP_SL.1.0_Contig0187_DHX-comp_PPUFV02-B-G1583-Map5_reversed	87.3
UFV02	ms233975_19-WGS-PP_SL.1.0_Contig0749_DHX-comp_PPUFV02-B-G1583-Map5_reversed	80.1
UFV02	ms413560_19-WGS-PP_SL.1.0_Contig2839_DHX-comp_PPUFV02-B-G1583-Map5_reversed	71.5
UFV02	ms526234_19-WGS-PP_SL.1.0_Contig0581_DHX-comp_PPUFV02-B-G1583-Map5_reversed	82.9
UFV02	ms140303_19-WGS-PP_SL.1.0_Contig0010_DHX-comp_PPUFV02-B-G1583-Map5_reversed	70.6
UFV02	ms620986_19-WGS-PP_SL.1.0_Contig0419_DHX-comp_PPUFV02-B-G1583-Map5_reversed	68.6
UFV02	ms396045_19-WGS-PP_SL.1.0_Contig0880_DHX-comp_PPUFV02-B-G1583-Map5_reversed	<50
UFV02	ms86362_19-WGS-PP_SL.1.0_Contig0037_DHX-comp_PPUFV02-B-G1583-Map5_reversed	80.1
UFV02	ms365923_19-WGS-PP_SL.1.0_Contig1743_DHX-comp_PPUFV02-B-G1583-Map5_reversed	74.2
UFV02	ms84619_19-WGS-PP_SL.1.0_Contig0038_DHX-comp_PPUFV02-B-G1583-Map5_reversed	81
UFV02	ms601259_19-WGS-PP_SL.1.0_Contig0449_DHX-comp_PPUFV02-B-G1583-Map5_reversed	<50
UFV02	ms806904_19-WGS-PP_SL.1.0_Contig0338_DHX-comp_PPUFV02-B-G1583-Map5_reversed	<50
UFV02	ms222485_19-WGS-PP_SL.1.0_Contig2004_DHX-comp_PPUFV02-B-G1583-Map5_reversed	74
UFV02	ms642124_19-WGS-PP_SL.1.0_Contig0390_DHX-comp_PPUFV02-B-G1583-Map5_reversed	89.2
UFV02	ms676185_19-WGS-PP_SL.1.0_Contig2547_DHX-comp_PPUFV02-B-G1583-Map5_reversed	74.8
UFV02	ms410278_19-WGS-PP_SL.1.0_Contig0843_DHX-comp_PPUFV02-B-G1583-Map5_reversed	88.5
UFV02	ms817875_19-WGS-PP_SL.1.0_Contig0171_DHX-comp_PPUFV02-B-G1583-Map5_reversed	68.9
UFV02	ms874100_19-WGS-PP_SL.1.0_Contig0119_DHX-comp_PPUFV02-B-G1583-Map5_reversed	80.9
UFV02	ms225896_19-WGS-PP_SL.1.0_Contig2253_DHX-comp_PPUFV02-B-G1583-Map5_reversed	76.2
UFV02	ms65792_19-WGS-PP_SL.1.0_Contig0050_DHX-comp_PPUFV02-B-G1583-Map5_reversed	<50
UFV02	ms514353_19-WGS-PP_SL.1.0_Contig0604_DHX-comp_PPUFV02-B-G1583-Map5_reversed	76.8
UFV02	ms302160_19-WGS-PP_SL.1.0_Contig0625_DHX-comp_PPUFV02-B-G1583-Map5_reversed	85.6
UFV02	ms255419_19-WGS-PP_SL.1.0_Contig2131_DHX-comp_PPUFV02-B-G1583-Map5_reversed	<50
UFV02	ms815320_19-WGS-PP_SL.1.0_Contig0173_DHX-comp_PPUFV02-B-G1583-Map5_reversed	<50
UFV02	ms537289_19-WGS-PP_SL.1.0_Contig0562_DHX-comp_PPUFV02-B-G1583-Map5_reversed	68.2
UFV02	ms767452_19-WGS-PP_SL.1.0_Contig0225_DHX-comp_PPUFV02-B-G1583-Map5_reversed	70.6
UFV02	ms613255_19-WGS-PP_SL.1.0_Contig0431_DHX-comp_PPUFV02-B-G1583-Map5_reversed	71.9
UFV02	ms762588_19-WGS-PP_SL.1.0_Contig1810_DHX-comp_PPUFV02-B-G1583-Map5_reversed	95.4
UFV02	ms308456_19-WGS-PP_SL.1.0_Contig1147_DHX-comp_PPUFV02-B-G1583-Map5_reversed	85.2
UFV02	ms837206_19-WGS-PP_SL.1.0_Contig1478_DHX-comp_PPUFV02-B-G1583-Map5_reversed	87.8
UFV02	ms11856_19-WGS-PP_SL.1.0_Contig0089_DHX-comp_PPUFV02-B-G1583-Map5_reversed	83.3
UFV02	ms355605_19-WGS-PP_SL.1.0_Contig0992_DHX-comp_PPUFV02-B-G1583-Map5_reversed	83
UFV02	ms354426_19-WGS-PP_SL.1.0_Contig0996_DHX-comp_PPUFV02-B-G1583-Map5_reversed	67.5
UFV02	ms777713_19-WGS-PP_SL.1.0_Contig0214_DHX-comp_PPUFV02-B-G1583-Map5_reversed	75.1
UFV02	ms259141_19-WGS-PP_SL.1.0_Contig2141_DHX-comp_PPUFV02-B-G1583-Map5_reversed	<50
UFV02	ms925733_19-WGS-PP_SL.1.0_Contig0747_DHX-comp_PPUFV02-B-G1583-Map5_reversed	62.1
UFV02	ms392917_19-WGS-PP_SL.1.0_Contig0386_DHX-comp_PPUFV02-B-G1583-Map5_reversed	74.8
UFV02	ms822898_19-WGS-PP_SL.1.0_Contig0166_DHX-comp_PPUFV02-B-G1583-Map5_reversed	<50
UFV02	ms416147_19-WGS-PP_SL.1.0_Contig0826_DHX-comp_PPUFV02-B-G1583-Map5_reversed	79.7
UFV02	ms841540_19-WGS-PP_SL.1.0_Contig0148_DHX-comp_PPUFV02-B-G1583-Map5_reversed	81
UFV02	ms822895_19-WGS-PP_SL.1.0_Contig0166_DHX-comp_PPUFV02-B-G1583-Map5_reversed	90.1
UFV02	ms181632_19-WGS-PP_SL.1.0_Contig0205_DHX-comp_PPUFV02-B-G1583-Map5_reversed	72.2
UFV02	ms28069_19-WGS-PP_SL.1.0_Contig1425_DHX-comp_PPUFV02-B-G1583-Map5_reversed	94.3
UFV02	ms869590_19-WGS-PP_SL.1.0_Contig0123_DHX-comp_PPUFV02-B-G1583-Map5_reversed	75
UFV02	ms713730_19-WGS-PP_SL.1.0_Contig1550_DHX-comp_PPUFV02-B-G1583-Map5_reversed	86.4
UFV02	ms829577_19-WGS-PP_SL.1.0_Contig0159_DHX-comp_PPUFV02-B-G1583-Map5_reversed	74
UFV02	ms762834_19-WGS-PP_SL.1.0_Contig1808_DHX-comp_PPUFV02-B-G1583-Map5_reversed	96.8
UFV02	ms350963_19-WGS-PP_SL.1.0_Contig1005_DHX-comp_PPUFV02-B-G1583-Map5_reversed	79.1
UFV02	ms390394_19-WGS-PP_SL.1.0_Contig2873_DHX-comp_PPUFV02-B-G1583-Map5_reversed	89.2
UFV02	ms894325_19-WGS-PP_SL.1.0_Contig0835_DHX-comp_PPUFV02-B-G1583-Map5_reversed	76.3
UFV02	ms620595_19-WGS-PP_SL.1.0_Contig0360_DHX-comp_PPUFV02-B-G1583-Map5_reversed	64
UFV02	ms804433_19-WGS-PP_SL.1.0_Contig0184_DHX-comp_PPUFV02-B-G1583-Map5_reversed	71
UFV02	ms524159_19-WGS-PP_SL.1.0_Contig2675_DHX-comp_PPUFV02-B-G1583-Map5_reversed	77.6
UFV02	ms690986_19-WGS-PP_SL.1.0_Contig0318_DHX-comp_PPUFV02-B-G1583-Map5_reversed	76.7
UFV02	ms73625_19-WGS-PP_SL.1.0_Contig0045_DHX-comp_PPUFV02-B-G1583-Map5_reversed	81
UFV02	ms786909_19-WGS-PP_SL.1.0_Contig0202_DHX-comp_PPUFV02-B-G1583-Map5_reversed	93.7
UFV02	ms871530_19-WGS-PP_SL.1.0_Contig0121_DHX-comp_PPUFV02-B-G1583-Map5_reversed	89.2
UFV02	ms434087_19-WGS-PP_SL.1.0_Contig0779_DHX-comp_PPUFV02-B-G1583-Map5_reversed	77.3
UFV02	ms23522_19-WGS-PP_SL.1.0_Contig2379_DHX-comp_PPUFV02-B-G1583-Map5_reversed	81.4
UFV02	ms895292_19-WGS-PP_SL.1.0_Contig0102_DHX-comp_PPUFV02-B-G1583-Map5_reversed	75.1
UFV02	ms704644_19-WGS-PP_SL.1.0_Contig0298_DHX-comp_PPUFV02-B-G1583-Map5_reversed	88.4
UFV02	ms155605_19-WGS-PP_SL.1.0_Contig0004_DHX-comp_PPUFV02-B-G1583-Map5_reversed	94.4
UFV02	ms666666_19-WGS-PP_SL.1.0_Contig0352_DHX-comp_PPUFV02-B-G1583-Map5_reversed	79.7
UFV02	ms690985_19-WGS-PP_SL.1.0_Contig0318_DHX-comp_PPUFV02-B-G1583-Map5_reversed	75.6
UFV02	ms689428_19-WGS-PP_SL.1.0_Contig0320_DHX-comp_PPUFV02-B-G1583-Map5_reversed	74.5
UFV02	ms877301_19-WGS-PP_SL.1.0_Contig1305_DHX-comp_PPUFV02-B-G1583-Map5_reversed	77.7
UFV02	ms158049_19-WGS-PP_SL.1.0_Contig0513_DHX-comp_PPUFV02-B-G1583-Map5_reversed	<50
UFV02	ms439976_19-WGS-PP_SL.1.0_Contig0763_DHX-comp_PPUFV02-B-G1583-Map5_reversed	81.5
UFV02	ms732915_19-WGS-PP_SL.1.0_Contig0548_DHX-comp_PPUFV02-B-G1583-Map5_reversed	87.1
UFV02	ms113980_19-WGS-PP_SL.1.0_Contig0021_DHX-comp_PPUFV02-B-G1583-Map5_reversed	77.8
UFV02	ms537288_19-WGS-PP_SL.1.0_Contig0562_DHX-comp_PPUFV02-B-G1583-Map5_reversed	74.6
UFV02	ms858943_19-WGS-PP_SL.1.0_Contig0132_DHX-comp_PPUFV02-B-G1583-Map5_reversed	75
UFV02	ms662019_19-WGS-PP_SL.1.0_Contig1363_DHX-comp_PPUFV02-B-G1583-Map5_reversed	80
UFV02	ms63385_19-WGS-PP_SL.1.0_Contig0051_DHX-comp_PPUFV02-B-G1583-Map5_reversed	82.3
UFV02	ms168499_19-WGS-PP_SL.1.0_Contig1086_DHX-comp_PPUFV02-B-G1583-Map5_reversed	68.6
UFV02	ms764898_19-WGS-PP_SL.1.0_Contig0229_DHX-comp_PPUFV02-B-G1583-Map5_reversed	80.9
UFV02	ms580193_19-WGS-PP_SL.1.0_Contig0487_DHX-comp_PPUFV02-B-G1583-Map5_reversed	77
UFV02	ms897716_19-WGS-PP_SL.1.0_Contig0099_DHX-comp_PPUFV02-B-G1583-Map5_reversed	71.8
UFV02	ms18377_19-WGS-PP_SL.1.0_Contig0083_DHX-comp_PPUFV02-B-G1583-Map5_reversed	70
UFV02	ms851042_19-WGS-PP_SL.1.0_Contig0157_DHX-comp_PPUFV02-B-G1583-Map5_reversed	85.6
UFV02	ms71910_19-WGS-PP_SL.1.0_Contig0046_DHX-comp_PPUFV02-B-G1583-Map5_reversed	<50
UFV02	ms170491_19-WGS-PP_SL.1.0_Contig1847_DHX-comp_PPUFV02-B-G1583-Map5_reversed	78.7
UFV02	ms640686_19-WGS-PP_SL.1.0_Contig2567_DHX-comp_PPUFV02-B-G1583-Map5_reversed	<50
UFV02	ms527155_19-WGS-PP_SL.1.0_Contig0580_DHX-comp_PPUFV02-B-G1583-Map5_reversed	72.4
UFV02	ms808197_19-WGS-PP_SL.1.0_Contig2458_DHX-comp_PPUFV02-B-G1583-Map5_reversed	78.3
UFV02	ms306973_19-WGS-PP_SL.1.0_Contig0963_DHX-comp_PPUFV02-B-G1583-Map5_reversed	96.4
UFV02	ms74382_19-WGS-PP_SL.1.0_Contig0521_DHX-comp_PPUFV02-B-G1583-Map5_reversed	77.8
UFV02	ms622980_19-WGS-PP_SL.1.0_Contig1376_DHX-comp_PPUFV02-B-G1583-Map5_reversed	75
UFV02	ms352970_19-WGS-PP_SL.1.0_Contig1000_DHX-comp_PPUFV02-B-G1583-Map5_reversed	73.5
UFV02	ms540672_19-WGS-PP_SL.1.0_Contig0555_DHX-comp_PPUFV02-B-G1583-Map5_reversed	86.2
UFV02	ms696248_19-WGS-PP_SL.1.0_Contig0311_DHX-comp_PPUFV02-B-G1583-Map5_reversed	76.2
UFV02	ms690141_19-WGS-PP_SL.1.0_Contig0319_DHX-comp_PPUFV02-B-G1583-Map5_reversed	82.8
UFV02	ms362490_19-WGS-PP_SL.1.0_Contig2921_DHX-comp_PPUFV02-B-G1583-Map5_reversed	<50
UFV02	ms455332_19-WGS-PP_SL.1.0_Contig0720_DHX-comp_PPUFV02-B-G1583-Map5_reversed	83.9
UFV02	ms138374_19-WGS-PP_SL.1.0_Contig0011_DHX-comp_PPUFV02-B-G1583-Map5_reversed	94.6
UFV02	ms38094_19-WGS-PP_SL.1.0_Contig0069_DHX-comp_PPUFV02-B-G1583-Map5_reversed	73.2
UFV02	ms680449_19-WGS-PP_SL.1.0_Contig0334_DHX-comp_PPUFV02-B-G1583-Map5_reversed	97.4
UFV02	ms225898_19-WGS-PP_SL.1.0_Contig2253_DHX-comp_PPUFV02-B-G1583-Map5_reversed	87.3
UFV02	ms686804_19-WGS-PP_SL.1.0_Contig0325_DHX-comp_PPUFV02-B-G1583-Map5_reversed	67.7
UFV02	ms650490_19-WGS-PP_SL.1.0_Contig0566_DHX-comp_PPUFV02-B-G1583-Map5_reversed	77.7
UFV02	ms524296_19-WGS-PP_SL.1.0_Contig0585_DHX-comp_PPUFV02-B-G1583-Map5_reversed	92.5
UFV02	ms429135_19-WGS-PP_SL.1.0_Contig0791_DHX-comp_PPUFV02-B-G1583-Map5_reversed	<50
UFV02	ms340700_19-WGS-PP_SL.1.0_Contig1033_DHX-comp_PPUFV02-B-G1583-Map5_reversed	<50
UFV02	ms829576_19-WGS-PP_SL.1.0_Contig0159_DHX-comp_PPUFV02-B-G1583-Map5_reversed	<50
UFV02	ms464251_19-WGS-PP_SL.1.0_Contig0697_DHX-comp_PPUFV02-B-G1583-Map5_reversed	76.1
UFV02	ms650491_19-WGS-PP_SL.1.0_Contig0566_DHX-comp_PPUFV02-B-G1583-Map5_reversed	79.5
UFV02	ms307711_19-WGS-PP_SL.1.0_Contig1151_DHX-comp_PPUFV02-B-G1583-Map5_reversed	78.1
UFV02	ms395902_19-WGS-PP_SL.1.0_Contig0881_DHX-comp_PPUFV02-B-G1583-Map5_reversed	83
UFV02	ms856727_19-WGS-PP_SL.1.0_Contig0133_DHX-comp_PPUFV02-B-G1583-Map5_reversed	76.1
UFV02	ms251493_19-WGS-PP_SL.1.0_Contig2110_DHX-comp_PPUFV02-B-G1583-Map5_reversed	75.9
UFV02	ms871207_19-WGS-PP_SL.1.0_Contig0121_DHX-comp_PPUFV02-B-G1583-Map5_reversed	68.5
UFV02	ms190225_19-WGS-PP_SL.1.0_Contig0711_DHX-comp_PPUFV02-B-G1583-Map5_reversed	64.2
UFV02	ms491743_19-WGS-PP_SL.1.0_Contig1675_DHX-comp_PPUFV02-B-G1583-Map5_reversed	75.4
UFV02	ms158050_19-WGS-PP_SL.1.0_Contig0513_DHX-comp_PPUFV02-B-G1583-Map5_reversed	84.2
UFV02	ms897394_19-WGS-PP_SL.1.0_Contig0100_DHX-comp_PPUFV02-B-G1583-Map5_reversed	77.9
UFV02	ms233509_19-WGS-PP_SL.1.0_Contig0091_DHX-comp_PPUFV02-B-G1583-Map5_reversed	77.8
UFV02	ms408218_19-WGS-PP_SL.1.0_Contig0847_DHX-comp_PPUFV02-B-G1583-Map5_reversed	79.5
UFV02	ms392245_19-WGS-PP_SL.1.0_Contig0890_DHX-comp_PPUFV02-B-G5712-Map3_reversed	62.9
UFV02	ms734802_19-WGS-PP_SL.1.0_Contig2512_DHX-comp_PPUFV02-B-G5712-Map3_reversed	<50
UFV02	ms691681_19-WGS-PP_SL.1.0_Contig0316_DHX-comp_PPUFV02-B-G5712-Map3_reversed	89
UFV02	ms734803_19-WGS-PP_SL.1.0_Contig2512_DHX-comp_PPUFV02-B-G5712-Map3_reversed	83
UFV02	ms316907_19-WGS-PP_SL.1.0_Contig1105_DHX-comp_PPUFV02-B-G5712-Map3_reversed	58.6
UFV02	ms737772_19-WGS-PP_SL.1.0_Contig2510_DHX-comp_PPUFV02-B-G5712-Map3_reversed	95.1
UFV02	ms665807_19-WGS-PP_SL.1.0_Contig0354_DHX-comp_PPUFV02-B-G5712-Map3_reversed	89
UFV02	ms19111_19-WGS-PP_SL.1.0_Contig0083_DHX-comp_PPUFV02-B-G5712-Map3_reversed	58.6
UFV02	ms693504_19-WGS-PP_SL.1.0_Contig1561_DHX-comp_PPUFV02-B-G5712-Map3_reversed	93.2
UFV02	ms412748_19-WGS-PP_SL.1.0_Contig0836_DHX-comp_PPUFV02-B-G5712-Map3_reversed	<50
UFV02	ms718487_19-WGS-PP_SL.1.0_Contig0281_DHX-comp_PPUFV02-B-G5712-Map3_reversed	76.8
UFV02	ms500427_19-WGS-PP_SL.1.0_Contig0630_DHX-comp_PPUFV02-B-G5712-Map3_reversed	68.8
UFV02	ms713254_19-WGS-PP_SL.1.0_Contig0287_DHX-comp_PPUFV02-B-G5712-Map3_reversed	85.9
UFV02	ms560327_19-WGS-PP_SL.1.0_Contig0895_DHX-comp_PPUFV02-B-G5712-Map3_reversed	<50
UFV02	ms675655_19-WGS-PP_SL.1.0_Contig0340_DHX-comp_PPUFV02-B-G5712-Map3_reversed	85.5
UFV02	ms176705_19-WGS-PP_SL.1.0_Contig0703_DHX-comp_PPUFV02-B-G5712-Map3_reversed	63.5
UFV02	ms886562_19-WGS-PP_SL.1.0_Contig0531_DHX-comp_PPUFV02-B-G5712-Map3_reversed	74
UFV02	ms676186_19-WGS-PP_SL.1.0_Contig2547_DHX-comp_PPUFV02-B-G5712-Map3_reversed	93.3
UFV02	ms572084_19-WGS-PP_SL.1.0_Contig0501_DHX-comp_PPUFV02-B-G5712-Map3_reversed	<50
UFV02	ms868918_19-WGS-PP_SL.1.0_Contig0124_DHX-comp_PPUFV02-B-G5712-Map3_reversed	76.4
UFV02	ms319589_19-WGS-PP_SL.1.0_Contig1090_DHX-comp_PPUFV02-B-G5712-Map3_reversed	94.5
UFV02	ms329020_19-WGS-PP_SL.1.0_Contig1834_DHX-comp_PPUFV02-B-G5712-Map3_reversed	58.6
UFV02	ms712726_19-WGS-PP_SL.1.0_Contig0287_DHX-comp_PPUFV02-B-G5712-Map3_reversed	<50
UFV02	ms665929_19-WGS-PP_SL.1.0_Contig0354_DHX-comp_PPUFV02-B-G5712-Map3_reversed	58.6
UFV02	ms413561_19-WGS-PP_SL.1.0_Contig2839_DHX-comp_PPUFV02-B-G5712-Map3_reversed	63.2
UFV02	ms457140_19-WGS-PP_SL.1.0_Contig0715_DHX-comp_PPUFV02-B-G5712-Map3_reversed	81.3
UFV02	ms641262_19-WGS-PP_SL.1.0_Contig2566_DHX-comp_PPUFV02-B-G5712-Map3_reversed	<50
UFV02	ms584972_19-WGS-PP_SL.1.0_Contig0480_DHX-comp_PPUFV02-B-G5712-Map3_reversed	95.5
UFV02	ms761579_19-WGS-PP_SL.1.0_Contig0231_DHX-comp_PPUFV02-B-G5712-Map3_reversed	58.6
UFV02	ms909746_19-WGS-PP_SL.1.0_Contig0172_DHX-comp_PPUFV02-B-G5712-Map3_reversed	<50
UFV02	ms167629_19-WGS-PP_SL.1.0_Contig1843_DHX-comp_PPUFV02-B-G5712-Map3_reversed	86.6
UFV02	ms508406_19-WGS-PP_SL.1.0_Contig0615_DHX-comp_PPUFV02-B-G5712-Map3_reversed	<50
UFV02	ms584129_19-WGS-PP_SL.1.0_Contig2606_DHX-comp_PPUFV02-B-G5712-Map3_reversed	74
UFV02	ms333033_19-WGS-PP_SL.1.0_Contig1054_DHX-comp_PPUFV02-B-G5712-Map3_reversed	<50
UFV02	ms752332_19-WGS-PP_SL.1.0_Contig0853_DHX-comp_PPUFV02-B-G5712-Map3_reversed	62
UFV02	ms412747_19-WGS-PP_SL.1.0_Contig0836_DHX-comp_PPUFV02-B-G5712-Map3_reversed	83
UFV02	ms451657_19-WGS-PP_SL.1.0_Contig0730_DHX-comp_PPUFV02-B-G5712-Map3_reversed	<50
UFV02	ms282090_19-WGS-PP_SL.1.0_Contig2238_DHX-comp_PPUFV02-B-G5712-Map3_reversed	71.1
UFV02	ms178766_19-WGS-PP_SL.1.0_Contig1105_DHX-comp_PPUFV02-B-G5712-Map3_reversed	58
UFV02	ms231909_19-WGS-PP_SL.1.0_Contig2040_DHX-comp_PPUFV02-B-G5712-Map3_reversed	67.4
UFV02	ms284795_19-WGS-PP_SL.1.0_Contig1273_DHX-comp_PPUFV02-B-G5712-Map3_reversed	82.8
UFV02	ms942490_19-WGS-PP_SL.1.0_Contig2547_DHX-comp_PPUFV02-B-G5712-Map3_reversed	<50
UFV02	ms88962_19-WGS-PP_SL.1.0_Contig0035_DHX-comp_PPUFV02-B-G5712-Map3_reversed	81.4
UFV02	ms423335_19-WGS-PP_SL.1.0_Contig0807_DHX-comp_PPUFV02-B-G5712-Map3_reversed	58.6
UFV02	ms550147_19-WGS-PP_SL.1.0_Contig1821_DHX-comp_PPUFV02-B-G5712-Map3_reversed	85.7
UFV02	ms23582_19-WGS-PP_SL.1.0_Contig2379_DHX-comp_PPUFV02-B-G5712-Map3_reversed	82.6
UFV02	ms211432_19-WGS-PP_SL.1.0_Contig1965_DHX-comp_PPUFV02-B-G5712-Map3_reversed	85.7
UFV02	ms665658_19-WGS-PP_SL.1.0_Contig0354_DHX-comp_PPUFV02-B-G5712-Map3_reversed	<50
UFV02	ms214798_19-WGS-PP_SL.1.0_Contig1977_DHX-comp_PPUFV02-B-G5712-Map3_reversed	94.3
UFV02	ms665659_19-WGS-PP_SL.1.0_Contig0354_DHX-comp_PPUFV02-B-G5712-Map3_reversed	<50
UFV02	ms119581_19-WGS-PP_SL.1.0_Contig0018_DHX-comp_PPUFV02-B-G5712-Map3_reversed	77.4
UFV02	ms317343_19-WGS-PP_SL.1.0_Contig1102_DHX-comp_PPUFV02-B-G5712-Map3_reversed	<50
UFV02	ms370307_19-WGS-PP_SL.1.0_Contig0952_DHX-comp_PPUFV02-B-G5712-Map3_reversed	90.2
UFV02	ms197712_19-WGS-PP_SL.1.0_Contig1924_DHX-comp_PPUFV02-B-G5712-Map3_reversed	89
UFV02	ms816502_19-WGS-PP_SL.1.0_Contig0172_DHX-comp_PPUFV02-B-G5712-Map3_reversed	93.1
UFV02	ms878474_19-WGS-PP_SL.1.0_Contig2402_DHX-comp_PPUFV02-B-G5712-Map3_reversed	81.6
UFV02	ms691811_19-WGS-PP_SL.1.0_Contig0316_DHX-comp_PPUFV02-B-G5712-Map3_reversed	<50
UFV02	ms861021_19-WGS-PP_SL.1.0_Contig0838_DHX-comp_PPUFV02-B-G5712-Map3_reversed	76.7
UFV02	ms852455_19-WGS-PP_SL.1.0_Contig0138_DHX-comp_PPUFV02-B-G5712-Map3_reversed	74.5
UFV02	ms713571_19-WGS-PP_SL.1.0_Contig2525_DHX-comp_PPUFV02-B-G5712-Map3_reversed	95.7
UFV02	ms835610_19-WGS-PP_SL.1.0_Contig0153_DHX-comp_PPUFV02-B-G5712-Map3_reversed	99.1
UFV02	ms692969_19-WGS-PP_SL.1.0_Contig1812_DHX-comp_PPUFV02-B-G5712-Map3_reversed	95.1
UFV02	ms941140_19-WGS-PP_SL.1.0_Contig2238_DHX-comp_PPUFV02-B-G5712-Map3_reversed	73.3
UFV02	ms457141_19-WGS-PP_SL.1.0_Contig0715_DHX-comp_PPUFV02-B-G5712-Map3_reversed	69
UFV02	ms772688_19-WGS-PP_SL.1.0_Contig0220_DHX-comp_PPUFV02-B-G5712-Map3_reversed	58.6
UFV02	ms879116_19-WGS-PP_SL.1.0_Contig0641_DHX-comp_PPUFV02-B-G5712-Map3_reversed	83
UFV02	ms355231_19-WGS-PP_SL.1.0_Contig0994_DHX-comp_PPUFV02-B-G5712-Map3_reversed	93.1
UFV02	ms253990_19-WGS-PP_SL.1.0_Contig1207_DHX-comp_PPUFV02-B-G5712-Map3_reversed	79
UFV02	ms90399_19-WGS-PP_SL.1.0_Contig0034_DHX-comp_PPUFV02-B-G5712-Map3_reversed	<50
UFV02	ms756779_19-WGS-PP_SL.1.0_Contig2495_DHX-comp_PPUFV02-B-G5712-Map3_reversed	<50
UFV02	ms458044_19-WGS-PP_SL.1.0_Contig0712_DHX-comp_PPUFV02-B-G5712-Map3_reversed	<50
UFV02	ms92958_19-WGS-PP_SL.1.0_Contig0032_DHX-comp_PPUFV02-B-G5712-Map3_reversed	80.9
UFV02	ms623069_19-WGS-PP_SL.1.0_Contig0416_DHX-comp_PPUFV02-B-G5712-Map3_reversed	<50
UFV02	ms886563_19-WGS-PP_SL.1.0_Contig0531_DHX-comp_PPUFV02-B-G5712-Map3_reversed	74
UFV02	ms322096_19-WGS-PP_SL.1.0_Contig1513_DHX-comp_PPUFV02-B-G5712-Map3_reversed	81.5
UFV02	ms280516_19-WGS-PP_SL.1.0_Contig2231_DHX-comp_PPUFV02-B-G5712-Map3_reversed	73.7
UFV02	ms762253_19-WGS-PP_SL.1.0_Contig0230_DHX-comp_PPUFV02-B-G5712-Map3_reversed	76.8
UFV02	ms485856_19-WGS-PP_SL.1.0_Contig0657_DHX-comp_PPUFV02-B-G5712-Map3_reversed	92.8
UFV02	ms689509_19-WGS-PP_SL.1.0_Contig0320_DHX-comp_PPUFV02-B-G5712-Map3_reversed	<50
UFV02	ms802980_19-WGS-PP_SL.1.0_Contig0185_DHX-comp_PPUFV02-B-G5712-Map3_reversed	97.1
UFV02	ms335001_19-WGS-PP_SL.1.0_Contig1048_DHX-comp_PPUFV02-B-G5712-Map3_reversed	58.6
UFV02	ms756778_19-WGS-PP_SL.1.0_Contig2495_DHX-comp_PPUFV02-B-G5712-Map3_reversed	83
UFV02	ms816504_19-WGS-PP_SL.1.0_Contig0172_DHX-comp_PPUFV02-B-G5712-Map3_reversed	89.1
UFV02	ms710884_19-WGS-PP_SL.1.0_Contig0553_DHX-comp_PPUFV02-B-G5712-Map3_reversed	65
UFV02	ms290832_19-WGS-PP_SL.1.0_Contig1241_DHX-comp_PPUFV02-B-G5712-Map3_reversed	<50
UFV02	ms872976_19-WGS-PP_SL.1.0_Contig0120_DHX-comp_PPUFV02-B-G5712-Map3_reversed	58.6
UFV02	ms529620_19-WGS-PP_SL.1.0_Contig2667_DHX-comp_PPUFV02-B-G5712-Map3_reversed	62.5
UFV02	ms895643_19-WGS-PP_SL.1.0_Contig0101_DHX-comp_PPUFV02-B-G5712-Map3_reversed	89.8
UFV02	ms480087_19-WGS-PP_SL.1.0_Contig0667_DHX-comp_PPUFV02-B-G5712-Map3_reversed	88
UFV02	ms500426_19-WGS-PP_SL.1.0_Contig0630_DHX-comp_PPUFV02-B-G5712-Map3_reversed	75.8
UFV02	ms580198_19-WGS-PP_SL.1.0_Contig0487_DHX-comp_PPUFV02-B-G5712-Map3_reversed	<50
UFV02	ms250699_19-WGS-PP_SL.1.0_Contig1201_DHX-comp_PPUFV02-B-G6363-Map10_reversed	63.1
UFV02	ms451911_19-WGS-PP_SL.1.0_Contig0729_DHX-comp_PPUFV02-B-G6363-Map10_reversed	<50
UFV02	ms212472_19-WGS-PP_SL.1.0_Contig1968_DHX-comp_PPUFV02-B-G6363-Map10_reversed	76.6
UFV02	ms862301_19-WGS-PP_SL.1.0_Contig1306_DHX-comp_PPUFV02-B-G6363-Map10_reversed	84.3
UFV02	ms250700_19-WGS-PP_SL.1.0_Contig1201_DHX-comp_PPUFV02-B-G6363-Map10_reversed	94.5
UFV02	ms16887_19-WGS-PP_SL.1.0_Contig0085_DHX-comp_PPUFV02-B-G6363-Map10_reversed	76.2
UFV02	ms125063_19-WGS-PP_SL.1.0_Contig2287_DHX-comp_PPUFV02-B-G6363-Map10_reversed	96.6
UFV02	ms315711_19-WGS-PP_SL.1.0_Contig1111_DHX-comp_PPUFV02-B-G6363-Map10_reversed	89.1
UFV02	ms41203_19-WGS-PP_SL.1.0_Contig1417_DHX-comp_PPUFV02-B-G6363-Map10_reversed	80.4
UFV02	ms507343_19-WGS-PP_SL.1.0_Contig1430_DHX-comp_PPUFV02-B-G6363-Map10_reversed	86.4
UFV02	ms140881_19-WGS-PP_SL.1.0_Contig0810_DHX-comp_PPUFV02-B-G6363-Map10_reversed	85.7
UFV02	ms589473_19-WGS-PP_SL.1.0_Contig1620_DHX-comp_PPUFV02-B-G6363-Map10_reversed	92.5
UFV02	ms417996_19-WGS-PP_SL.1.0_Contig0822_DHX-comp_PPUFV02-B-G6363-Map10_reversed	74.7
UFV02	ms321430_19-WGS-PP_SL.1.0_Contig1044_DHX-comp_PPUFV02-B-G6363-Map10_reversed	75.2
UFV02	ms125061_19-WGS-PP_SL.1.0_Contig2287_DHX-comp_PPUFV02-B-G6363-Map10_reversed	96.6
UFV02	ms523387_19-WGS-PP_SL.1.0_Contig0587_DHX-comp_PPUFV02-B-G6363-Map10_reversed	75.7
UFV02	ms749247_19-WGS-PP_SL.1.0_Contig1609_DHX-comp_PPUFV02-B-G6363-Map10_reversed	82.5
UFV02	ms868043_19-WGS-PP_SL.1.0_Contig0124_DHX-comp_PPUFV02-B-G6363-Map10_reversed	69
UFV02	ms571776_19-WGS-PP_SL.1.0_Contig0502_DHX-comp_PPUFV02-B-G6363-Map10_reversed	77.7
UFV02	ms412411_19-WGS-PP_SL.1.0_Contig0837_DHX-comp_PPUFV02-B-G6363-Map10_reversed	76
UFV02	ms630107_19-WGS-PP_SL.1.0_Contig0407_DHX-comp_PPUFV02-B-G6363-Map10_reversed	78.1
UFV02	ms81026_19-WGS-PP_SL.1.0_Contig0040_DHX-comp_PPUFV02-B-G6363-Map10_reversed	65.8
UFV02	ms390395_19-WGS-PP_SL.1.0_Contig2873_DHX-comp_PPUFV02-B-G6363-Map10_reversed	95
UFV02	ms457739_19-WGS-PP_SL.1.0_Contig0713_DHX-comp_PPUFV02-B-G6363-Map10_reversed	88.4
UFV02	ms729552_19-WGS-PP_SL.1.0_Contig0345_DHX-comp_PPUFV02-B-G6363-Map10_reversed	83.9
UFV02	ms476709_19-WGS-PP_SL.1.0_Contig1683_DHX-comp_PPUFV02-B-G6363-Map10_reversed	<50
UFV02	ms456846_19-WGS-PP_SL.1.0_Contig0924_DHX-comp_PPUFV02-B-G6363-Map10_reversed	<50
UFV02	ms843271_19-WGS-PP_SL.1.0_Contig0146_DHX-comp_PPUFV02-B-G6363-Map10_reversed	78.9
UFV02	ms532647_19-WGS-PP_SL.1.0_Contig0570_DHX-comp_PPUFV02-B-G6363-Map10_reversed	69.4
UFV02	ms809967_19-WGS-PP_SL.1.0_Contig0178_DHX-comp_PPUFV02-B-G6363-Map10_reversed	77.6
UFV02	ms457737_19-WGS-PP_SL.1.0_Contig0713_DHX-comp_PPUFV02-B-G6363-Map10_reversed	88.4
UFV02	ms125066_19-WGS-PP_SL.1.0_Contig2287_DHX-comp_PPUFV02-B-G6363-Map10_reversed	96.6
UFV02	ms387812_19-WGS-PP_SL.1.0_Contig0903_DHX-comp_PPUFV02-B-G6363-Map10_reversed	82.3
UFV02	ms468568_19-WGS-PP_SL.1.0_Contig0686_DHX-comp_PPUFV02-B-G6363-Map10_reversed	<50
UFV02	ms486657_19-WGS-PP_SL.1.0_Contig0656_DHX-comp_PPUFV02-B-G6363-Map10_reversed	78.6
UFV02	ms391197_19-WGS-PP_SL.1.0_Contig0893_DHX-comp_PPUFV02-B-G6363-Map10_reversed	<50
UFV02	ms417999_19-WGS-PP_SL.1.0_Contig0822_DHX-comp_PPUFV02-B-G6363-Map10_reversed	81.7
UFV02	ms609575_19-WGS-PP_SL.1.0_Contig0436_DHX-comp_PPUFV02-B-G6363-Map10_reversed	98.2
UFV02	ms125068_19-WGS-PP_SL.1.0_Contig2287_DHX-comp_PPUFV02-B-G6363-Map10_reversed	<50
UFV02	ms177484_19-WGS-PP_SL.1.0_Contig0972_DHX-comp_PPUFV02-B-G6363-Map10_reversed	76.7
UFV02	ms242748_19-WGS-PP_SL.1.0_Contig1300_DHX-comp_PPUFV02-B-G6363-Map10_reversed	65.4
UFV02	ms310438_19-WGS-PP_SL.1.0_Contig1137_DHX-comp_PPUFV02-B-G6363-Map10_reversed	74.3
UFV02	ms691968_19-WGS-PP_SL.1.0_Contig0316_DHX-comp_PPUFV02-B-G6363-Map10_reversed	88.7
UFV02	ms125065_19-WGS-PP_SL.1.0_Contig2287_DHX-comp_PPUFV02-B-G6363-Map10_reversed	96.6
UFV02	ms78136_19-WGS-PP_SL.1.0_Contig0042_DHX-comp_PPUFV02-B-G6363-Map10_reversed	83.8
UFV02	ms873670_19-WGS-PP_SL.1.0_Contig0120_DHX-comp_PPUFV02-B-G6363-Map10_reversed	67.7
UFV02	ms675577_19-WGS-PP_SL.1.0_Contig0340_DHX-comp_PPUFV02-B-G6363-Map10_reversed	98.6
UFV02	ms402689_19-WGS-PP_SL.1.0_Contig1720_DHX-comp_PPUFV02-B-G6363-Map10_reversed	91.8
UFV02	ms99531_19-WGS-PP_SL.1.0_Contig0029_DHX-comp_PPUFV02-B-G6363-Map10_reversed	68.3
UFV02	ms125070_19-WGS-PP_SL.1.0_Contig2287_DHX-comp_PPUFV02-B-G6363-Map10_reversed	<50
UFV02	ms617008_19-WGS-PP_SL.1.0_Contig1606_DHX-comp_PPUFV02-B-G6363-Map10_reversed	81.9
UFV02	ms3442_19-WGS-PP_SL.1.0_Contig0097_DHX-comp_PPUFV02-B-G6363-Map10_reversed	82.1
UFV02	ms728567_19-WGS-PP_SL.1.0_Contig0270_DHX-comp_PPUFV02-B-G6363-Map10_reversed	74.2
UFV02	ms125069_19-WGS-PP_SL.1.0_Contig2287_DHX-comp_PPUFV02-B-G6363-Map10_reversed	<50
UFV02	ms405049_19-WGS-PP_SL.1.0_Contig0857_DHX-comp_PPUFV02-B-G6363-Map10_reversed	61
UFV02	ms457741_19-WGS-PP_SL.1.0_Contig0713_DHX-comp_PPUFV02-B-G6363-Map10_reversed	89.3
UFV02	ms882644_19-WGS-PP_SL.1.0_Contig0112_DHX-comp_PPUFV02-B-G6363-Map10_reversed	77.3
UFV02	ms798600_19-WGS-PP_SL.1.0_Contig0190_DHX-comp_PPUFV02-B-G6363-Map10_reversed	96.4
UFV02	ms613094_19-WGS-PP_SL.1.0_Contig0431_DHX-comp_PPUFV02-B-G6363-Map10_reversed	80
UFV02	ms391585_19-WGS-PP_SL.1.0_Contig0891_DHX-comp_PPUFV02-B-G6363-Map10_reversed	75.6
UFV02	ms828971_19-WGS-PP_SL.1.0_Contig0160_DHX-comp_PPUFV02-B-G6363-Map10_reversed	75.4
UFV02	ms638984_19-WGS-PP_SL.1.0_Contig0395_DHX-comp_PPUFV02-B-G6363-Map10_reversed	83.4
UFV02	ms719045_19-WGS-PP_SL.1.0_Contig0280_DHX-comp_PPUFV02-B-G6363-Map10_reversed	98.2
UFV02	ms73008_19-WGS-PP_SL.1.0_Contig0046_DHX-comp_PPUFV02-B-G6363-Map10_reversed	<50
UFV02	ms125067_19-WGS-PP_SL.1.0_Contig2287_DHX-comp_PPUFV02-B-G6363-Map10_reversed	95.8
UFV02	ms749207_19-WGS-PP_SL.1.0_Contig0998_DHX-comp_PPUFV02-B-G6363-Map10_reversed	96.6
UFV02	ms633802_19-WGS-PP_SL.1.0_Contig0402_DHX-comp_PPUFV02-B-G6363-Map10_reversed	80.7
UFV02	ms640074_19-WGS-PP_SL.1.0_Contig0393_DHX-comp_PPUFV02-B-G6363-Map10_reversed	86
UFV02	ms593247_19-WGS-PP_SL.1.0_Contig0465_DHX-comp_PPUFV02-B-G6363-Map10_reversed	86.8
UFV02	ms227099_19-WGS-PP_SL.1.0_Contig1174_DHX-comp_PPUFV02-B-G6363-Map10_reversed	88.9
UFV02	ms798601_19-WGS-PP_SL.1.0_Contig0190_DHX-comp_PPUFV02-B-G6363-Map10_reversed	<50
UFV02	ms501043_19-WGS-PP_SL.1.0_Contig0629_DHX-comp_PPUFV02-B-G6363-Map10_reversed	75.7
UFV02	ms319411_19-WGS-PP_SL.1.0_Contig1091_DHX-comp_PPUFV02-B-G6363-Map10_reversed	74.3
UFV02	ms887554_19-WGS-PP_SL.1.0_Contig0108_DHX-comp_PPUFV02-B-G6363-Map10_reversed	67.9
UFV02	ms445575_19-WGS-PP_SL.1.0_Contig0746_DHX-comp_PPUFV02-B-G6363-Map10_reversed	<50
UFV02	ms437360_19-WGS-PP_SL.1.0_Contig0769_DHX-comp_PPUFV02-B-G6363-Map10_reversed	78.1
UFV02	ms848688_19-WGS-PP_SL.1.0_Contig2427_DHX-comp_PPUFV02-B-G6363-Map10_reversed	63.1
UFV02	ms417997_19-WGS-PP_SL.1.0_Contig0822_DHX-comp_PPUFV02-B-G6363-Map10_reversed	65.7
UFV02	ms273781_19-WGS-PP_SL.1.0_Contig2208_DHX-comp_PPUFV02-B-G6363-Map10_reversed	72.8
UFV02	ms195282_19-WGS-PP_SL.1.0_Contig1914_DHX-comp_PPUFV02-B-G6363-Map10_reversed	93.9
UFV02	ms457740_19-WGS-PP_SL.1.0_Contig0713_DHX-comp_PPUFV02-B-G6363-Map10_reversed	<50
UFV02	ms551653_19-WGS-PP_SL.1.0_Contig1408_DHX-comp_PPUFV02-B-G6363-Map10_reversed	73.3
UFV02	ms505934_19-WGS-PP_SL.1.0_Contig0619_DHX-comp_PPUFV02-B-G6363-Map10_reversed	77.5
UFV02	ms200471_19-WGS-PP_SL.1.0_Contig1931_DHX-comp_PPUFV02-B-G6363-Map10_reversed	80.6
UFV02	ms720553_19-WGS-PP_SL.1.0_Contig0278_DHX-comp_PPUFV02-B-G6363-Map10_reversed	67.6
UFV02	ms165164_19-WGS-PP_SL.1.0_Contig2255_DHX-comp_PPUFV02-B-G6363-Map10_reversed	92.1
UFV02	ms3101_19-WGS-PP_SL.1.0_Contig0097_DHX-comp_PPUFV02-B-G6363-Map10_reversed	73.7
UFV02	ms890241_19-WGS-PP_SL.1.0_Contig0106_DHX-comp_PPUFV02-B-G6363-Map10_reversed	79.4
UFV02	ms47446_19-WGS-PP_SL.1.0_Contig2354_DHX-comp_PPUFV02-B-G6363-Map10_reversed	74.7
UFV02	ms306977_19-WGS-PP_SL.1.0_Contig1155_DHX-comp_PPUFV02-B-G6363-Map10_reversed	67.1
UFV02	ms266556_19-WGS-PP_SL.1.0_Contig2176_DHX-comp_PPUFV02-B-G6363-Map10_reversed	69.6
UFV02	ms902410_19-WGS-PP_SL.1.0_Contig0034_DHX-comp_PPUFV02-B-G6363-Map10_reversed	<50
UFV02	ms418767_19-WGS-PP_SL.1.0_Contig0820_DHX-comp_PPUFV02-B-G6363-Map10_reversed	98.1
UFV02	ms882174_19-WGS-PP_SL.1.0_Contig0112_DHX-comp_PPUFV02-B-G6363-Map10_reversed	91.9
UFV02	ms541240_19-WGS-PP_SL.1.0_Contig0554_DHX-comp_PPUFV02-B-G6363-Map10_reversed	71.9
UFV02	ms537293_19-WGS-PP_SL.1.0_Contig0562_DHX-comp_PPUFV02-B-G6363-Map10_reversed	<50
UFV02	ms243226_19-WGS-PP_SL.1.0_Contig2084_DHX-comp_PPUFV02-B-G6363-Map10_reversed	88.4
UFV02	ms537295_19-WGS-PP_SL.1.0_Contig0562_DHX-comp_PPUFV02-B-G6363-Map10_reversed	64.4
UFV02	ms328101_19-WGS-PP_SL.1.0_Contig1065_DHX-comp_PPUFV02-B-G6363-Map10_reversed	74.7
UFV02	ms64382_19-WGS-PP_SL.1.0_Contig2340_DHX-comp_PPUFV02-B-G6363-Map10_reversed	90.2
UFV02	ms253719_19-WGS-PP_SL.1.0_Contig0767_DHX-comp_PPUFV02-B-G6363-Map10_reversed	74.8
UFV02	ms4548_19-WGS-PP_SL.1.0_Contig0526_DHX-comp_PPUFV02-B-G6363-Map10_reversed	76.6
UFV02	ms273782_19-WGS-PP_SL.1.0_Contig2208_DHX-comp_PPUFV02-B-G6363-Map10_reversed	77.7
UFV02	ms503183_19-WGS-PP_SL.1.0_Contig0625_DHX-comp_PPUFV02-B-G6363-Map10_reversed	74.8
UFV02	ms396046_19-WGS-PP_SL.1.0_Contig0880_DHX-comp_PPUFV02-B-G6363-Map10_reversed	80
UFV02	ms337812_19-WGS-PP_SL.1.0_Contig1042_DHX-comp_PPUFV02-B-G6363-Map10_reversed	<50
UFV02	ms700420_19-WGS-PP_SL.1.0_Contig1629_DHX-comp_PPUFV02-B-G6363-Map10_reversed	<50
UFV02	ms752106_19-WGS-PP_SL.1.0_Contig0243_DHX-comp_PPUFV02-B-G6363-Map10_reversed	79.8
UFV02	ms260060_19-WGS-PP_SL.1.0_Contig2146_DHX-comp_PPUFV02-B-G6363-Map10_reversed	65.7
UFV02	ms867645_19-WGS-PP_SL.1.0_Contig0125_DHX-comp_PPUFV02-B-G6363-Map10_reversed	64.8
UFV02	ms125064_19-WGS-PP_SL.1.0_Contig2287_DHX-comp_PPUFV02-B-G6363-Map10_reversed	95.8
UFV02	ms871899_19-WGS-PP_SL.1.0_Contig1458_DHX-comp_PPUFV02-B-G6363-Map10_reversed	<50
UFV02	ms443277_19-WGS-PP_SL.1.0_Contig0753_DHX-comp_PPUFV02-B-G6363-Map10_reversed	81.8
UFV02	ms576022_19-WGS-PP_SL.1.0_Contig0496_DHX-comp_PPUFV02-B-G6363-Map10_reversed	68
UFV02	ms696900_19-WGS-PP_SL.1.0_Contig0310_DHX-comp_PPUFV02-B-G6363-Map10_reversed	<50
UFV02	ms331904_19-WGS-PP_SL.1.0_Contig1508_DHX-comp_PPUFV02-B-G6363-Map10_reversed	92.9
UFV02	ms219589_19-WGS-PP_SL.1.0_Contig1998_DHX-comp_PPUFV02-B-G6363-Map10_reversed	<50
UFV02	ms453243_19-WGS-PP_SL.1.0_Contig0725_DHX-comp_PPUFV02-B-G6363-Map10_reversed	75.7
UFV02	ms127961_19-WGS-PP_SL.1.0_Contig0014_DHX-comp_PPUFV02-B-G6363-Map10_reversed	79.5
UFV02	ms677567_19-WGS-PP_SL.1.0_Contig0337_DHX-comp_PPUFV02-B-G6363-Map10_reversed	79.1
UFV02	ms94580_19-WGS-PP_SL.1.0_Contig2312_DHX-comp_PPUFV02-B-G6363-Map10_reversed	76.9
UFV02	ms4397_19-WGS-PP_SL.1.0_Contig0096_DHX-comp_PPUFV02-B-G6363-Map10_reversed	74.8
UFV02	ms104570_19-WGS-PP_SL.1.0_Contig2304_DHX-comp_PPUFV02-B-G6363-Map10_reversed	69.5
UFV02	ms465226_19-WGS-PP_SL.1.0_Contig0694_DHX-comp_PPUFV02-B-G6363-Map10_reversed	77.9
UFV02	ms491890_19-WGS-PP_SL.1.0_Contig1674_DHX-comp_PPUFV02-B-G6363-Map10_reversed	77.7
UFV02	ms453242_19-WGS-PP_SL.1.0_Contig0725_DHX-comp_PPUFV02-B-G6363-Map10_reversed	92.9
UFV02	ms185686_19-WGS-PP_SL.1.0_Contig1885_DHX-comp_PPUFV02-B-G6363-Map10_reversed	70.2
UFV02	ms569576_19-WGS-PP_SL.1.0_Contig0506_DHX-comp_PPUFV02-B-G6363-Map10_reversed	84.2
UFV02	ms673151_19-WGS-PP_SL.1.0_Contig0344_DHX-comp_PPUFV02-B-G6363-Map10_reversed	93.5
UFV02	ms322037_19-WGS-PP_SL.1.0_Contig1082_DHX-comp_PPUFV02-B-G6363-Map10_reversed	95.9
UFV02	ms531043_19-WGS-PP_SL.1.0_Contig2664_DHX-comp_PPUFV02-B-G6363-Map10_reversed	95.7
UFV02	ms3828_19-WGS-PP_SL.1.0_Contig0096_DHX-comp_PPUFV02-B-G6363-Map10_reversed	78.8
UFV02	ms843902_19-WGS-PP_SL.1.0_Contig0145_DHX-comp_PPUFV02-B-G6363-Map10_reversed	81.5
UFV02	ms78259_19-WGS-PP_SL.1.0_Contig0042_DHX-comp_PPUFV02-B-G6363-Map10_reversed	78
UFV02	ms441752_19-WGS-PP_SL.1.0_Contig0758_DHX-comp_PPUFV02-B-G6363-Map10_reversed	71.3
UFV02	ms61789_19-WGS-PP_SL.1.0_Contig0332_DHX-comp_PPUFV02-B-G6363-Map10_reversed	76.9
UFV02	ms44904_19-WGS-PP_SL.1.0_Contig0524_DHX-comp_PPUFV02-B-G6363-Map10_reversed	77.4
UFV02	ms493039_19-WGS-PP_SL.1.0_Contig2714_DHX-comp_PPUFV02-B-G6363-Map10_reversed	84.9
UFV02	ms317804_19-WGS-PP_SL.1.0_Contig1517_DHX-comp_PPUFV02-B-G6363-Map10_reversed	92.2
UFV02	ms69731_19-WGS-PP_SL.1.0_Contig1401_DHX-comp_PPUFV02-B-G6363-Map10_reversed	72.9
UFV02	ms78135_19-WGS-PP_SL.1.0_Contig0042_DHX-comp_PPUFV02-B-G6363-Map10_reversed	88.4
UFV02	ms73776_19-WGS-PP_SL.1.0_Contig0045_DHX-comp_PPUFV02-B-G6363-Map10_reversed	<50
UFV02	ms125062_19-WGS-PP_SL.1.0_Contig2287_DHX-comp_PPUFV02-B-G6363-Map10_reversed	96.6
UFV02	ms186448_19-WGS-PP_SL.1.0_Contig1889_DHX-comp_PPUFV02-B-G6363-Map10_reversed	73.7
UFV02	ms931420_19-WGS-PP_SL.1.0_Contig1082_DHX-comp_PPUFV02-B-G6363-Map10_reversed	95.9
UFV02	ms391586_19-WGS-PP_SL.1.0_Contig0891_DHX-comp_PPUFV02-B-G6363-Map10_reversed	77.3
UFV02	ms821273_19-WGS-PP_SL.1.0_Contig1323_DHX-comp_PPUFV02-B-G6363-Map10_reversed	83.7
UFV02	ms417998_19-WGS-PP_SL.1.0_Contig0822_DHX-comp_PPUFV02-B-G6363-Map10_reversed	69.1
UFV02	ms505774_19-WGS-PP_SL.1.0_Contig0619_DHX-comp_PPUFV02-B-G6363-Map10_reversed	88.5
UFV02	ms866197_19-WGS-PP_SL.1.0_Contig0126_DHX-comp_PPUFV02-B-G6363-Map10_reversed	72.1
UFV02	ms323104_19-WGS-PP_SL.1.0_Contig1079_DHX-comp_PPUFV02-B-G6363-Map10_reversed	83.3
UFV02	ms571911_19-WGS-PP_SL.1.0_Contig0502_DHX-comp_PPUFV02-B-G6363-Map10_reversed	85.5
UFV02	ms348723_19-WGS-PP_SL.1.0_Contig1011_DHX-comp_PPUFV02-B-G6363-Map10_reversed	61.4
UFV02	ms554009_19-WGS-PP_SL.1.0_Contig0898_DHX-comp_PPUFV02-B-G6363-Map10_reversed	<50
UFV02	ms227469_19-WGS-PP_SL.1.0_Contig1309_DHX-comp_PPUFV02-B-G6363-Map10_reversed	72.5
UFV02	ms741927_19-WGS-PP_SL.1.0_Contig1533_DHX-comp_PPUFV02-B-G6363-Map10_reversed	82.5
UFV02	ms306883_19-WGS-PP_SL.1.0_Contig1525_DHX-comp_PPUFV02-B-G6363-Map10_reversed	89.4
UFV02	ms877092_19-WGS-PP_SL.1.0_Contig0117_DHX-comp_PPUFV02-B-G6363-Map10_reversed	<50
UFV02	ms206557_19-WGS-PP_SL.1.0_Contig1322_DHX-comp_PPUFV02-B-G6363-Map10_reversed	91.8
UFV02	ms323247_19-WGS-PP_SL.1.0_Contig1078_DHX-comp_PPUFV02-B-G6363-Map10_reversed	79.1
UFV02	ms829910_19-WGS-PP_SL.1.0_Contig0158_DHX-comp_PPUFV02-B-G6363-Map10_reversed	75.7
UFV02	ms743808_19-WGS-PP_SL.1.0_Contig0252_DHX-comp_PPUFV02-B-G6363-Map10_reversed	77
[truncated: 851,589+ more rows]
