# Supplementary material for: Major proliferation of transposable elements shaped the genome of the soybean rust pathogen Phakopsora pachyrhizi
Source: Nat Commun. 2023 Apr 1;14:1835. doi: 10.1038/s41467-023-37551-4 (PMC10067951; doi:10.1038/s41467-023-37551-4)
Supplement: Supplementary file 6 — Source Data [file 41467_2023_37551_MOESM6_ESM.zip › source_data/Source_data_Suppl_Fig_7.xlsx]

## Sheet: Isolate K8108
TE_ID	Spore	GermTube	Appressorium_on	Appressorium_out	10h	24h	72h	196	Age
ms100148	0	1986120356	1778144788	0	0	0	0	0	Divergent
ms100149	1412682781	2175569925	237921623	445928774	0	0	0	0	Divergent
ms100151	1579176788	0.756515528	0	1692719111	0	0	0	0	Divergent
ms100169	1561852029	0	0	0	0	0	0	0	Divergent
ms100171	0	0	0	0	0	0	0	1708217263	Divergent
ms100181	0	1513031055	4042480561	0	0	0	0	0	Divergent
ms100184	2608546841	0.756515528	0.941488513	0	0	0	0	0	Divergent
ms100192	1229963724	1560323515	2177244302	1555689524	0	0	0	0	Intermediate
ms100196	0	0.7097163	0	0	0	0	0	0	Divergent
ms1002	0.980145049	0	0	0	0	0	0	0	Intermediate
ms100233	2061489379	1466725061	3629616811	8394024192	0	0	0	0	Divergent
ms100240	39698052	3026555343	2301305164	0	0	0	0	0	Divergent
ms100262	0.980145049	0	0	0	0	0	0	0	Divergent
ms100273	4350918509	0	0	0	0	0	0	0	Intermediate
ms100274	3672566413	3028199741	0	0	0	0	0	0	Divergent
ms100336	0	0	0	0	0	0	0	9944202353	Divergent
ms100350	1119916326	1234531454	4759052504	1080324899	0	0	0	0	Divergent
ms100351	0	0	0	0	0	0	0	6104439837	Divergent
ms100352	2009515102	1466725061	0.941488513	1035709157	0	0	0	0	Divergent
ms100363	3019206679	3055555639	2864897029	2079545319	0	0	0	2409775282	Intermediate
ms100501	0.814200896	0.803807988	0	0	0	0	0	0	Divergent
ms100570	0	0	70804626	0	0	0	0	0	Divergent
ms100571	1234525246	3358260496	4965889428	1293733328	0	0	0	7347913179	Divergent
ms100572	0	0	1773556709	0	0	0	0	0	Divergent
ms10063	1452251661	1433258606	1241799719	8063663761	0	0	0	0	Divergent
ms100636	0	0.803807988	0	0.835472925	0	0	0	0	Conserved
ms10067	0	0.7097163	0	0	0	0	0	0	Intermediate
ms100825	0	0	0	1440433199	0	0	0	0	Divergent
ms100884	3041634428	0	0.849808963	2899985851	0	0	0	0	Divergent
ms100885	1304092931	2129148901	0	0.835472925	0	0	0	0	Divergent
ms100908	0	2028880949	1711465123	1527590538	0	0	0	1965739327	Divergent
ms10092	0	0	0	0	0	0	0	159948998	Divergent
ms100945	759589588	7284853145	8527370723	2883945683	0	0	0	0	Divergent
ms100948	0	0	0	0.746241439	0	0	0	0	Divergent
ms10097	1103596838	4919570477	0	5115339139	0	0	0	0	Divergent
ms101060	0	0	0	0.746241439	0	0	0	0	Intermediate
ms101148	689472048	2648050963	0	1176990322	0	0	0	0	Divergent
ms101154	0	0	0	0.7202166	0	0	0	0	Divergent
ms10116	0	0	0	0	4268457451	0	2215054525	0	Divergent
ms101210	3422747738	0	0	1035709157	0	0	0	0	Divergent
ms10123	1611077033	0	0	0	0	0	0	0	Divergent
ms101304	601396982	0	0	0.746241439	0	0	0	0	Conserved
ms10131	1794345945	3924455019	1015427296	0	0	0	0	0	Intermediate
ms101351	5650181269	6572505982	600398445	4845531543	0	0	0	0	Divergent
ms101370	1964571444	2109113778	1190252511	1418603341	0	0	0	0	Divergent
ms101394	2104162232	2151644139	1190252511	1418603341	0	0	0	0	Conserved
ms101397	0.980145049	1560816748	0.597099159	1377226554	0	0	0	0	Divergent
ms1014	3672566413	3215231951	0	1466458039	0	0	0	9828696635	Conserved
ms101438	0	0	0.63406855	0	0	0	0	0	Conserved
ms101498	0.814200896	0	0	0	0	0	0	0	Conserved
ms10150	8607941175	2056976956	141384561	1028486639	0	0	0	0	Divergent
ms101504	0.997469808	5155704244	1359816651	2038488086	0	0	0	0	Intermediate
ms101512	1413232635	0	1446908122	1240196967	0	0	0	0	Divergent
ms101514	0	0	0	0.7202166	0	0	0	0	Divergent
ms101515	1176079621	0	1704206006	1897206921	0	0	0	0	Conserved
ms101522	1378583117	2458223191	0	1466458039	0	0	0	0	Conserved
ms101523	1628401793	4067976796	259098436	359417761	0	0	0	0	Divergent
ms101524	2393377684	6241294062	1575557064	4997429004	0	0	0	0	Intermediate
ms101525	417039887	5437486074	1241650933	8791842847	0	0	0	0	Divergent
ms101526	0	0	3130418775	3223502022	0	0	0	127239238	Divergent
ms101580	3190253821	3264662041	2521633656	2186674639	0	0	0	1705135649	Divergent
ms101604	0	2412575128	1194198318	1240196967	0	0	0	0	Divergent
ms101630	0.814200896	0.803807988	0	0	0	0	0	0	Divergent
ms101678	3606016649	4918584012	3688915049	8261246183	0	0	0	0	Divergent
ms101690	1811670704	2223733821	3789770757	3163428728	0	0	0	0	Intermediate
ms1017	2899675259	2407040067	2725838469	2565371417	0	0	0	0	Divergent
ms101717	4835980373	4917597547	0	0	0	0	0	1074585802	Divergent
ms101730	1505499858	1745273986	4245068286	5038862387	0	0	0	0	Divergent
ms10176	6429732647	4305097029	5044143621	5000082814	0	0	0	0	Intermediate
ms101827	0	0.803807988	0	0	0	0	0	1169383555	Divergent
ms101924	1378583117	0	0	0	0	0	0	0	Intermediate
ms101944	2774490994	2128655668	0	1124940642	0	0	0	0	Conserved
ms101972	2026839861	2838865201	0	1781950596	0	0	0	0	Divergent
ms102031	0	0	0	1644921009	0	0	0	0	Divergent
ms102037	0.980145049	0	0	0	0	0	0	0	Divergent
ms102071	1404114839	6197125697	337144262	5093565877	0	0	0	6989430135	Divergent
ms102270	0	1607122743	1612526455	0	0	0	0	0	Conserved
ms10231	6403937524	4705833561	3564132486	3585998962	0	0	2675898185	0	Divergent
ms102351	7946913837	2034563981	1070137455	3857620488	0	0	0	0	Divergent
ms102360	0	0.756515528	0	0	0	0	0	0	Divergent
ms102364	2184946416	2062232374	713888453	7926634174	0	0	0	0	Divergent
ms102372	3838510565	3310968036	1285877868	1960413567	0	0	0	0	Intermediate
ms102388	0	0	0	0.835472925	0	0	0	0	Divergent
ms102397	0	0	0	1466458039	0	0	0	0	Divergent
ms102417	6796270471	2836234338	2462335419	1644921009	0	0	0	0	Divergent
ms102418	2459927448	0	0	0	0	0	0	0	Intermediate
ms102419	0.980145049	0	0	0	0	0	0	0	Conserved
ms102426	0	0	0	6516477392	0	0	0	0	Divergent
ms102434	0	0	3685711596	2728430798	0	0	0	0	Intermediate
ms102435	0	0.756515528	0	0	0	0	0	0	Divergent
ms102470	2291528862	1990356369	1394875631	541756159	0	0	0	231497753	Conserved
ms102493	3769406683	2880129454	1041467107	5565748143	0	0	0	0	Divergent
ms102498	242527793	6004667062	0	0.835472925	0	0	0	0	Divergent
ms102500	2170084477	3140057334	2547626337	1600462514	0	0	0	3762591114	Divergent
ms102553	0	0	0	1351201714	0	0	0	0	Divergent
ms102558	8590616416	912695849	6674410843	1692932955	0	0	0	0	Divergent
ms102572	7842965283	6621936072	4065685716	5839807316	0	0	0	0	Intermediate
ms102592	5001924526	3358260496	0	0.835472925	0	0	0	0	Divergent
ms102602	3107281745	2937225755	2673846479	1019349647	0	0	0	1169383555	Divergent
ms102603	1968858039	1385620796	132284726	1176990322	0	0	0	0	Divergent
ms102619	0	0	0	5540514492	0	0	0	0	Divergent
ms102647	0	207971881	1630267223	1266221807	0	0	0	0	Divergent
ms102673	943946683	2742635883	0.725748101	0	0	0	0	0	Divergent
ms10276	0.980145049	1229111595	0	0	0	0	0	0	Divergent
ms102786	1960290098	0	0	0	0	0	0	0	Divergent
ms102794	3464418458	3481138802	2800660189	1122920563	0	0	0	1169383555	Conserved
ms102795	9486886942	1513524288	0	0.7202166	0	0	0	0	Divergent
ms102959	1977614857	0	0	0	0	0	0	0	Conserved
ms102971	497002428	2695836656	0	0	0	0	0	0	Divergent
ms10298	0	0	0	1755925756	0	6403524257	3221972521	1309078836	Divergent
ms102998	4892238106	3788835992	1468604473	2712071288	0	0	0	1171726456	Divergent
ms103	0	4474314097	3623693616	2728376731	0	0	0	1426905619	Divergent
ms103012	0	0	0	0	0	0	3279966449	8141187338	Divergent
ms103058	0.814200896	1135019908	0	0	0	0	0	0	Divergent
ms103076	0	0	5168426875	0	0	0	0	0	Divergent
ms103083	0	0	0	1266221807	0	0	0	0	Intermediate
ms103094	2989660151	2553959276	0.63406855	2101694731	0	0	0	0	Conserved
ms103125	0	0.803807988	0	0	0	0	0	0	Conserved
ms103184	0	1087727448	0.886778355	0	0	0	0	0	Divergent
ms103340	0	0	0	0	0	1044942922	3279966449	0	Divergent
ms103364	8707335564	1296044592	6606547996	9114240792	0	0	0	2409775282	Divergent
ms103395	0.980145049	0	0	0	0	0	0	0	Intermediate
ms103410	3789285561	2553959276	1649495847	0	0	0	0	0	Divergent
ms103412	0	7312422979	0	0	0	0	0	7877502046	Divergent
ms103432	4639495947	292339975	1640205582	1289378676	0	0	0	0	Divergent
ms10344	2608546841	0	1446908122	1150965482	0	0	0	0	Divergent
ms103447	9404817312	1244055739	4391457995	4347324438	418988593	0	0	0	Divergent
ms103461	1119916326	108822068	0	0	0	0	0	0	Intermediate
ms103465	0.980145049	0.803807988	0	0	0	0	0	0	Intermediate
ms10349	1821610143	2459456446	9880846678	8750950133	0	0	0	0	Divergent
ms10350	2905147614	6166612678	3498776292	3345076587	0	0	0	3135122882	Divergent
ms10351	4385568027	1508548426	741851126	2101694731	0	0	0	0	Divergent
ms10352	2368026452	3722231876	1974334104	2279941328	0	0	0	1074585802	Divergent
ms10353	1703080855	1967334958	1710918684	1379617724	0	0	0	1169383555	Divergent
ms10355	0	1135019908	0	0	0	0	0	0	Intermediate
ms103587	2113276889	9930273246	9266006752	8866206458	0	0	0	9828696635	Divergent
ms103592	1212638965	0	0	0	0	0	0	0	Divergent
ms103617	1178087024	2010342168	7938571414	5739959535	0	0	0	0	Divergent
ms103629	621812288	0	6318184069	0	0	0	0	582004658	Divergent
ms103697	5167868678	629220385	3556289577	4782324898	0	0	0	5284294486	Divergent
ms103724	0.997469808	0	0	0.7202166	0	0	0	0	Divergent
ms103731	0	0	1231167709	0	0	0	0	0	Conserved
ms103756	0	104092822	0	0	0	0	0	0	Divergent
ms103760	6994114869	3926592649	3349113773	4693093412	0	0	0	0	Divergent
ms103768	3937904954	3215231951	3886914694	451888202	0	0	0	0	Divergent
ms103771	0	3545950638	0.978457905	1644921009	0	0	0	0	Intermediate
ms103787	1413232635	0.756515528	2209625614	1666694271	0	0	0	0	Divergent
ms103811	5370363788	299868957	1909240803	2546942715	0	0	0	1169383555	Divergent
ms103856	0.997469808	0	3161166594	0	0	0	0	0	Divergent
ms103862	4818655614	4208374479	0	2843684593	0	0	0	0	Intermediate
ms103864	8241403352	6619798442	454790017	7021049216	0	0	0	0	Divergent
ms103885	775909076	2601744968	0.978457905	0	0	0	0	0	Divergent
ms103948	0	0.803807988	0	0.746241439	0	0	0	0	Divergent
ms104049	0	0	1015427296	0	0	0	0	0	Divergent
ms104054	2225151201	2492281698	1308667096	1262769007	0	0	0	0	Divergent
ms104055	1395907876	0	0	0	0	0	0	0	Divergent
ms10407	2123310766	2558803552	2935373715	51610241	0	0	0	3061033095	Divergent
ms104111	0.814200896	0	0	0	0	0	0	0	Conserved
ms104144	4402892786	108822068	1139488159	1807975436	0	0	0	430758805	Intermediate
ms104145	0	0	0.941488513	0	0	0	0	9828696635	Divergent
ms104174	0.980145049	0	0	0	0	0	0	0	Conserved
ms104190	26258716	0	0	0	0	0	0	0	Divergent
ms104208	0	0	0	4893329645	0	0	0	2335685495	Divergent
ms104280	1068675531	3121633496	7111967605	1440433199	0	0	0	0	Conserved
ms104329	2244758291	104092822	0	0	0	0	0	0	Divergent
ms104351	5583811995	0	3579230265	4865176592	0	0	0	0	Divergent
ms104379	0	104092822	0	0	0	0	0	0	Divergent
ms10438	7046089146	685806984	7726807531	1428588119	0	0	0	0	Divergent
ms104403	0	3167446258	0	0.7202166	0	0	0	0	Divergent
ms104404	3352913511	1026411603	7694426219	2353980643	0	0	0	0	Intermediate
ms104410	0	0	0	0	0	0	0	8857290095	Divergent
ms104415	0	0	3596919654	4439104445	0	0	0	0	Conserved
ms10442	1994939616	2788941878	2375243947	0	0	0	0	0	Intermediate
ms104423	0	0	0	1178000308	0	0	1668980189	5988934119	Divergent
ms104434	0	0	0	5739418866	0	0	0	0	Divergent
ms104468	1960290098	0	0	0	0	0	0	0	Intermediate
ms104474	0	0.756515528	0	0	0	0	0	0	Divergent
ms104476	3203838701	3286976457	2965271701	2505089233	0	0	0	1426905619	Divergent
ms104482	0.980145049	0	0	0	0	0	0	0	Divergent
ms104491	3024309669	0	1194198318	2071418314	0	0	0	0	Divergent
ms104498	0	0	0	0	0	0	0	5450100412	Divergent
ms104505	4767784185	6058283929	0	4902144659	0	0	0	161341951	Divergent
ms104507	286484839	3358128996	1703834828	1987500036	0	0	0	3576077223	Divergent
ms104526	0	0.756515528	0	0	0	0	0	0	Divergent
ms104547	9803255381	1016788671	8392381086	6274807777	0	0	0	0	Divergent
ms104555	3373522733	0	0	0	0	0	0	0	Divergent
ms104565	330697297	548790263	9426425458	6864359508	0	0	0	0	Divergent
ms104579	0	6886971402	2543492818	1523078639	0	0	0	5752120021	Divergent
ms104582	1312480384	1518319327	3601823578	5060635649	0	0	0	0	Intermediate
ms104585	1212638965	0	0.597099159	0	0	0	0	0	Divergent
ms104586	0	0	0	5891807883	0	0	0	0	Divergent
ms104601	0	0.803807988	0	0.7202166	0	0	0	0	Conserved
ms104625	4056428995	8559777503	7565777277	7800220883	0	0	0	0	Divergent
ms104632	6647651077	73784516	7716755065	6322605878	0	0	0	0	Intermediate
ms104636	0	0	0	0	0	0	6617926827	0	Divergent
ms104658	5885693107	0	0	0	0	0	374081011	1547985568	Divergent
ms104663	1611077033	0	0	0	0	0	0	0	Divergent
ms104695	1514162238	4872442717	2462335419	2339112769	0	0	0	0	Intermediate
ms1047	0	0	0	0	0	0	0	4562028501	Intermediate
ms104702	3597448708	2492166582	2795385088	2623478804	0	0	0	0	Divergent
ms104711	2376052925	0	0	0	0	0	0	0	Divergent
ms104714	8957154239	8654362423	9210685045	9668749155	0	0	0	0	Divergent
ms104728	1032021749	9554892961	3547113419	5302305265	0	0	0	1426905619	Divergent
ms104730	3457397256	1985627123	0	0	0	0	0	0	Divergent
ms104742	2025751678	197664548	2113182723	2155921632	0	0	0	9828696635	Divergent
ms104756	0	66597371	5257956923	6217336861	0	0	0	4837176916	Divergent
ms104757	5915519811	4162068484	4750487895	1529664684	0	0	0	0	Conserved
ms104771	1680192441	1286536776	8251455764	1688524236	0	0	0	0	Divergent
ms104778	2766833885	3230373474	2423343083	1643537402	0	0	0	1521703371	Divergent
ms104791	2774490994	2128655668	1897617572	1807975436	0	0	0	0	Divergent
ms104799	3117221184	5439574294	4093136629	3713628705	0	0	2819122789	65216046	Divergent
ms104812	387334582	2563861677	2189232081	2875022535	0	0	0	0	Divergent
ms104818	3629540968	2047830873	1633492903	1470335996	0	0	0	161341951	Intermediate
ms104850	2532418617	1967186988	1057570132	8677127191	0	0	0	0	Divergent
ms104970	1211456343	9979210103	6946349272	1162756495	0	0	0	0	Divergent
ms105030	204416462	1466725061	0	0	0	0	0	0	Divergent
ms105087	0	0	0	2008211668	0	0	0	0	Divergent
ms105117	4385568027	3452352184	9166027352	2052775874	0	0	0	0	Conserved
ms105118	0	1607615975	0.63406855	0	0	0	0	0	Divergent
ms105120	0	0	0	1581714364	0	0	0	0	Intermediate
ms105138	2175459255	0	0	0	0	0	0	0	Divergent
ms105225	3440072497	0	0	0	0	0	0	0	Divergent
ms105248	1777021186	0	0	0	0	0	0	0	Intermediate
ms105257	8355373227	7000933685	5623502012	6433610625	0	0	0	9828696635	Divergent
ms105258	335063432	243076856	270240272	2051023705	0	0	0	2691086926	Divergent
ms105259	3821185806	1418939368	0	1466458039	0	0	0	0	Divergent
ms105260	0	3310968036	6293052097	4305891054	0	0	0	0	Divergent
ms105262	4586892042	5236331659	2851398065	3101551517	0	0	0	0	Divergent
ms105283	0.997469808	0.803807988	0	0	0	0	0	0	Conserved
ms105293	5650181269	7897846895	9531869245	6444767591	0	0	0	0	Divergent
ms105296	1673356976	1853783644	1144325105	1083352541	0	0	0	0	Divergent
ms105324	1106786862	2411983076	1151570198	1252359071	0	0	0	392839704	Divergent
ms105348	0	1607122743	132284726	2443212128	0	0	0	0	Divergent
ms105350	0	0	0	0	0	0	5092171242	0	Intermediate
ms105351	8788460814	4965383239	1520846905	3972876813	0	0	0	0	Divergent
ms105457	1229963724	3451858951	0	0	0	0	0	0	Divergent
ms105458	4528901833	6376146607	3994805555	3746878592	0	0	0	9751525234	Divergent
ms105461	411632903	3759967197	1477772428	1467308355	0	0	0	2057455466	Divergent
ms105468	0	3737258109	2085564752	0.746241439	0	0	0	0	Divergent
ms105475	1749760127	1291052259	4134160112	4199137885	0	0	0	0	Divergent
ms105480	7842965283	1641230487	1286175439	932298018	0	0	0	0	Divergent
ms105650	1332539751	7945139355	2511238063	1841119613	0	0	0	0	Divergent
ms105663	1502034906	7520822213	8466319869	4603861927	0	0	0	0	Divergent
ms105694	3822557304	3939678719	5083454181	0	0	0	0	0	Divergent
ms10571	0	1181819135	0	0	0	0	0	0	Divergent
ms105730	3789285561	3689472416	1359816651	1555689524	0	0	0	0	Intermediate
ms10575	5036574044	0.803807988	0	0	0	0	0	0	Intermediate
ms10578	3606016649	8323643735	6274435022	2506418774	0	0	0	0	Divergent
ms10579	330697297	1560323515	0	0	0	0	0	0	Divergent
ms10583	0	0	0	0	0	0	0	5470808377	Divergent
ms10585	1628401793	0	0	0	0	0	0	0	Divergent
ms105857	0	0.7097163	0	0	0	0	0	0	Divergent
ms10586	1372383558	1716668277	1510227346	1599135503	0	0	0	1426905619	Divergent
ms10588	2376052925	2365775901	1832854947	0.835472925	0	0	0	0	Intermediate
ms105909	0	0	0	0	0	0	6358301698	0	Divergent
ms105910	2026839861	0	1649495847	0	0	0	0	0	Divergent
ms105942	1561852029	1513524288	0	0	0	0	0	0	Divergent
ms10596	0	0	1139488159	0	0	0	0	0	Divergent
ms10606	1875766035	259187542	1787898109	2075721429	0	0	0	9828696635	Divergent
ms106069	1561852029	1938827896	141452681	0.746241439	0	0	0	0	Divergent
ms10607	2591222082	113986427	6794495176	4010058618	0	0	0	0	Divergent
ms106083	1994939616	7705388259	3500091561	1871182081	0	0	0	0	Divergent
ms106085	0	4255173706	0	0	0	0	0	0	Divergent
ms106086	1392442925	2180052555	1386861708	4608113505	0	0	0	0	Divergent
ms106087	0	1607122743	0	1923231761	0	0	0	0	Divergent
ms106088	2858365516	1575218336	1029917482	0	0	0	0	0	Divergent
ms106089	0	2223240588	0	2899985851	0	0	0	0	Divergent
ms10613	2009515102	0	0	0	0	0	0	0	Divergent
ms106131	1188206952	610089638	3564854186	336366496	0	0	0	0	Divergent
ms10614	0.814200896	0.803807988	0	1035709157	0	0	0	0	Intermediate
ms106144	0	0	0	0	0	0	0	1521703371	Divergent
ms106149	1960290098	0	0	0	0	0	0	0	Conserved
ms106175	1994939616	1229111595	0.63406855	0	0	0	0	0	Divergent
ms106197	5716731033	9505462871	7423975647	7621757913	0	0	0	0	Divergent
ms106250	5150543919	3548088269	1773556709	4095038526	0	0	0	0	Divergent
ms106256	3188791025	4884673648	4663547883	2709203423	0	0	0	0	Divergent
ms106257	0	0	0	0	0	0	2215054525	8839663744	Intermediate
ms106262	7115388182	5721405534	1355228572	0.746241439	0	0	0	0	Divergent
ms106304	4468357505	0	0	5256571296	0	0	0	0	Divergent
ms10632	1977614857	0	0	1755925756	0	0	0	0	Conserved
ms106342	2244758291	0.756515528	1392197963	0	0	0	0	0	Divergent
ms106364	0	3405552956	0	3385438222	0	0	0	0	Divergent
ms106440	0	1181819135	0	0	0	0	0	0	Divergent
ms106508	3689891172	1309558187	7428563726	1619159127	0	0	0	0	Divergent
ms106577	0.814200896	0	0	0	0	0	0	0	Divergent
ms106585	0	0	0.63406855	1240196967	0	0	0	0	Divergent
ms106593	0	0	1446908122	0	0	0	0	0	Intermediate
ms106608	0	0.7097163	0	0	0	0	0	0	Divergent
ms106638	0.980145049	1750644521	0	0	0	0	0	0	Divergent
ms106754	2328002155	4110112571	4366874036	4869958932	0	0	0	0	Divergent
ms10682	417039887	4634664551	7362313244	359417761	0	0	0	0	Divergent
ms106820	1655030085	2534121446	1625303719	1157711304	0	0	0	0	Divergent
ms106836	5764151145	2507653281	1758916164	0.835472925	0	0	0	0	Divergent
ms106858	1212638965	0.7097163	1451496201	0	0	0	0	0	Conserved
ms106878	0	0	0.886778355	0	0	0	0	0	Divergent
ms106894	0	6194494834	2392984715	5291148299	0	0	0	0	Conserved
ms106898	0	0	0.63406855	0	0	0	0	0	Divergent
ms106906	8989054484	1097580526	1085100473	1297876667	0	0	0	2338767109	Divergent
ms106924	0	0	0	0	0	0	0	1169383555	Conserved
ms106935	0	104092822	0	1124940642	0	0	0	0	Intermediate
ms106958	5781475904	775481835	5613449546	5293802109	0	0	0	0	Divergent
ms10697	1832912693	138120396	2278976318	8698900453	0	0	0	1521703371	Divergent
ms106989	1033573736	5960005465	4037892482	6218506519	0	0	0	2599370787	Divergent
ms107007	2508799861	1641329133	1398350179	1903102428	0	0	0	3667793362	Intermediate
ms107017	7128158776	3783070871	2645694519	5698526152	0	0	0	1521703371	Divergent
ms107020	1114993825	4399681949	0	5345851789	0	0	3884034713	0	Intermediate
ms107021	6415157161	4399188717	3802923445	3074197243	0	0	0	0	Divergent
ms107024	4870629891	1163148768	8227639061	9133360244	0	0	0	0	Divergent
ms107025	9937299288	1201212969	1284711385	8513532095	0	0	0	0	Divergent
ms107080	0	0	0	2127719571	0	0	0	0	Conserved
ms107084	2210108773	0	0.725748101	2365137609	0	0	0	0	Divergent
ms107120	0	0	2876075477	1781950596	0	0	0	0	Divergent
ms107125	0.814200896	0	2080976673	1781950596	0	0	0	0	Divergent
ms107134	4105653999	6099416682	3165754673	2906891238	0	0	0	0	Divergent
ms107151	0	0	0	0.746241439	0	0	0	0	Divergent
ms107165	0	0	0	0	0	0	4085253246	0	Divergent
ms107182	0	7292815296	597938804	0	0	0	0	231497753	Divergent
ms107198	3190253821	2979756116	4722083113	5502541497	0	0	0	0	Divergent
ms1072	0.814200896	0	0	0	0	0	0	0	Divergent
ms107200	0	0	0	0.7202166	0	0	0	0	Divergent
ms107218	2884538392	2676623732	972986889	1319441144	0	0	0	3833599288	Divergent
ms107232	4538110928	3992341714	3791301788	0	0	0	0	9828696635	Divergent
ms107271	2146560158	5207232718	3969102242	3058476629	0	0	0	8487343927	Divergent
ms107285	0	1654415203	0.597099159	0	0	0	0	0	Divergent
ms107316	0	1418939368	0	0	0	0	0	0	Intermediate
ms107335	1229963724	2176441361	1612526455	3500694547	0	0	0	0	Divergent
ms107339	0	0	0	0	0	0	0	3579158837	Intermediate
ms107343	2358728166	0	2494716731	7956369922	0	0	0	0	Divergent
ms107358	563285651	2506666816	1612526455	1150965482	0	0	0	0	Divergent
ms10742	6115169101	8939268348	1005044154	9634221159	0	0	0	0	Divergent
ms107456	0	0	0.597099159	0	0	0	0	0	Divergent
ms107467	3571367131	0	0	4305891054	0	0	0	0	Intermediate
ms107481	0	0	0.597099159	0	0	0	0	0	Divergent
ms107515	1072140483	8700668418	3482350794	7519256321	0	0	0	0	Divergent
ms107589	1532033712	1419432601	2517045577	2591398681	0	0	0	0	Divergent
ms10759	0	6990242025	0	0	0	0	0	3389563332	Divergent
ms1076	2634353491	3300901108	0	3599222801	0	0	161098626	0	Divergent
ms10761	0	0	6933838856	0	0	0	0	0	Divergent
ms107655	4967275008	0	0	1670945849	0	0	0	0	Divergent
ms10768	3637916895	1418939368	0	1492482879	0	0	0	0	Divergent
ms107686	8753811296	4398695484	6058694609	6100596384	0	0	0	0	Divergent
ms10771	0	0.7097163	0	0	0	0	0	0	Divergent
ms10772	1337462251	3545950638	9027325944	5969931516	0	0	0	0	Conserved
ms107724	0	2789435111	0	0	0	0	0	0	Divergent
ms107727	1378583117	0	0	0	0	0	0	0	Divergent
ms10773	2393377684	1135019908	0.725748101	0	0	0	0	0	Divergent
ms107731	4832151304	1760004279	0	1008728397	0	0	0	0	Divergent
ms10774	1212638965	0	1520846905	0	0	0	0	0	Conserved
ms107741	6630326318	4115269256	0	1755925756	0	0	0	0	Divergent
ms107744	0	3500137876	0	0	0	0	0	0	Divergent
ms107750	0	1181819135	0	0	0	0	0	0	Divergent
ms107762	1378583117	0	0	1124940642	0	0	0	0	Divergent
ms107763	5182444165	1466725061	0	2008211668	0	0	0	0	Divergent
ms10777	1212638965	0	1015427296	0	0	0	0	0	Divergent
ms107774	0	0	3004724419	0.7202166	0	0	0	0	Divergent
ms107780	1983900468	216622655	8412486018	204805013	0	0	0	0	Divergent
ms10779	9238873159	1692808284	1448804509	1191437886	0	0	0	1521703371	Divergent
ms107801	4702880846	2742635883	2558603048	0.835472925	0	0	0	0	Conserved
ms107809	0.997469808	3736764876	141452681	0	0	0	0	0	Divergent
ms107810	1413232635	6619305209	0	0	0	0	0	0	Divergent
ms107811	1630503634	2336874166	1963216811	1885841066	0	0	0	0	Divergent
ms107812	0	0	0	0	0	0	0	1113121226	Divergent
ms107813	1416874938	164558153	3931572387	8383407896	0	0	0	0	Divergent
ms107814	4319018264	7659575497	0	7430024836	0	0	0	0	Divergent
ms107815	5203434277	435604992	1091489105	1930351098	0	0	0	0	Divergent
ms107816	2317241074	2591283455	1463989918	8618172124	0	0	0	0	Divergent
ms107824	1212638965	0	0	0	0	0	0	0	Conserved
ms107830	0.814200896	0	0	0	0	0	0	0	Divergent
ms107862	0	0	0	0	0	0	0	4911266704	Divergent
ms107866	6165338486	6668242067	8672884124	9403708509	0	0	0	0	Divergent
ms107875	3344431621	3768915986	3669035656	1526742752	0	0	0	2060537079	Divergent
ms107910	4444291719	2218429166	5108029938	4399374117	0	0	0	0	Divergent
ms107954	1526741847	2374510841	1702829582	1867889059	0	0	0	1521703371	Divergent
ms107968	6249213009	203242635	0	0	0	0	0	0	Divergent
ms108043	0	0	2898404323	5038862387	0	0	0	0	Divergent
ms108064	1093382472	3079382778	3225389409	3006478592	0	0	0	3135122882	Divergent
ms108066	2774490994	0.803807988	3730472519	9368124472	0	0	0	0	Intermediate
ms108067	6944889864	5724036397	9046554568	1464705871	0	0	0	0	Divergent
ms108068	0	0	259098436	2012463246	0	0	0	0	Divergent
ms108071	0	0.756515528	5332946508	5554591177	0	0	0	0	Intermediate
ms108113	7246682816	2081856441	2480076186	1150965482	0	0	0	1074585802	Divergent
ms108162	2175459255	0	0	0	0	0	0	0	Intermediate
ms108204	943946683	2223240588	0	3337640121	0	0	0	9828696635	Divergent
ms10824	0	0.803807988	0	2532443614	0	0	0	0	Divergent
ms108252	2541997078	0	0	0	0	0	0	0	Divergent
ms108254	1561852029	1797443748	3693503128	1871182081	0	0	0	0	Divergent
ms108261	2358728166	0	0	0	0	0	0	0	Divergent
ms108279	0	0	0	0.746241439	0	0	0	0	Divergent
ms108330	0	0	0	0	1055326381	6403524257	0	0	Conserved
ms108375	1229963724	2836727571	0	0.7202166	0	0	0	0	Divergent
ms108392	4021779477	1560323515	0.597099159	0	0	0	0	0	Divergent
ms108462	1413232635	0	0	0	0	0	0	0	Divergent
ms108497	5792423753	4435658017	1081067036	3452896445	0	0	0	0	Divergent
ms10852	1378583117	0.7097163	2747426535	2429722908	0	0	0	0	Divergent
ms108545	0	104092822	1355228572	1150965482	0	0	0	0	Conserved
ms108547	4486767309	2554452508	2715045223	2706655006	0	0	0	0	Conserved
ms108609	1395907876	4682614944	2080976673	5308669983	0	0	0	0	Divergent
ms108637	0.997469808	2175948128	1015427296	3085354209	0	0	0	0	Divergent
ms108641	0.814200896	0	0	0	0	0	0	0	Divergent
ms108642	0	0	0.63406855	0	0	0	0	0	Divergent
ms108812	4952699521	0.7097163	1704206006	2391162449	0	0	0	0	Divergent
ms108855	3440072497	5156197477	2898404323	3248408635	0	0	0	0	Divergent
ms108892	9951874774	9506614036	7023388277	4971404164	0	0	0	4209708684	Divergent
ms108904	1212638965	0	0	0	0	0	0	0	Divergent
ms108910	2642010599	4819631578	4354258009	3685478182	0	0	0	9828696635	Divergent
ms108940	0.814200896	0	0	0	0	0	0	0	Divergent
ms108950	9320942789	6622429305	3909243541	1781950596	0	0	0	0	Conserved
ms108952	4586161698	1844736208	1015427296	2639196783	0	0	0	0	Divergent
ms10898	1378583117	108822068	2246595006	0.746241439	0	0	0	161341951	Divergent
ms108998	0	0	0	1150965482	0	0	0	0	Intermediate
ms109008	6481706925	8985574343	4580281482	6464427713	0	0	0	1074585802	Divergent
ms109101	0.814200896	0	0	0	0	0	0	0	Intermediate
ms109122	3987129959	0	0	0	0	0	0	0	Divergent
ms109129	1994939616	0.803807988	0	0	0	0	0	0	Divergent
ms109140	4715443681	3178055742	2621813987	2899349273	0	0	0	5473889991	Divergent
ms109141	1811670704	0	0	0	0	0	0	0	Divergent
ms109153	0	0	0	0.7202166	0	0	0	0	Divergent
ms109155	5885424458	3405552956	0.978457905	5267777269	0	0	0	0	Divergent
ms109157	0	0	0.725748101	0	0	0	0	0	Divergent
ms109162	6484456197	1206090184	3551701498	1225218535	0	0	0	0	Divergent
ms109198	1977614857	0	0.597099159	0.7202166	0	0	0	0	Divergent
ms109199	0	5046142241	6082305619	3969158632	0	0	0	5707622476	Divergent
ms109227	0	0	0	0	0	0	0	1096232472	Divergent
ms109231	1611077033	0	0.597099159	0	0	0	0	0	Intermediate
ms109245	0	0	0	0.746241439	0	0	0	0	Divergent
ms109250	0.997469808	0	1773556709	0	0	0	0	0	Intermediate
ms109251	1477327966	140918485	114796089	1988136508	0	0	0	0	Divergent
ms109267	1212638965	0	0	1555689524	0	0	0	0	Conserved
ms109365	358869189	6099909914	3812975911	3683409095	0	0	0	0	Conserved
ms109381	0	2601251736	0	0.835472925	0	0	0	0	Divergent
ms109384	0	1938827896	1993885201	0	0	0	0	0	Intermediate
ms109390	0.980145049	0	0	0	0	0	0	0	Divergent
ms109405	1436934305	6288586522	7079586292	6916949857	0	0	0	3582240451	Conserved
ms10945	0	0	0	0.746241439	0	0	0	0	Divergent
ms109515	1212638965	0	0	0	0	0	0	0	Divergent
ms109614	1977614857	0	0	0	0	0	0	0	Divergent
ms109619	2253511969	1915280312	1180228095	1009153555	0	0	0	9828696635	Divergent
ms109641	6034043851	3358260496	459802225	5350103367	0	0	0	1518621758	Divergent
ms109651	0	0	0	0.7202166	0	0	0	0	Divergent
ms109666	2522479178	133374706	7051793059	6481949397	0	0	0	3854307253	Divergent
ms109688	0.814200896	0	0	0	0	0	0	0	Divergent
ms109700	1579176788	0.803807988	0.725748101	0	0	0	0	0	Divergent
ms109704	8075459199	66687353	2710457144	5498289919	0	0	0	0	Divergent
ms10975	3571367131	3263675576	3358289931	3605334576	0	0	0	0	Divergent
ms109754	3207578581	1844736208	1355228572	6155299874	0	0	0	0	Divergent
ms109761	0.814200896	1750644521	0	0	0	0	0	0	Divergent
ms109765	5488807025	6345913056	0	0	0	0	0	1521703371	Intermediate
ms109769	9986524292	1054852872	6302228255	315917715	0	0	0	1074585802	Divergent
ms109773	9355592307	1026296486	8328494769	1079634361	0	0	0	0	Divergent
ms109780	9072929007	113986427	0.63406855	2301930964	0	0	0	0	Conserved
ms109791	1395907876	1986120356	132284726	0	0	0	0	0	Divergent
ms109807	4386848226	4482786037	0	0	0	0	0	2060537079	Intermediate
ms109809	8026234195	3404566491	1989297122	4719118252	0	0	0	0	Divergent
ms109815	2066778106	399661058	3167143547	3192110013	0	0	161098626	554181655	Divergent
ms109832	1378583117	0	0	0	0	0	0	0	Intermediate
ms109844	1777021186	0	0	0	0	0	0	0	Divergent
ms109846	2226522699	1106891048	3303579772	0	0	0	0	0	Divergent
ms109853	0	1466725061	1015427296	0	0	0	0	0	Conserved
ms109854	0	0	1102518768	0	0	0	0	0	Intermediate
ms109864	2143559009	2554452508	0	1555689524	0	0	0	0	Divergent
ms109904	4236948634	8229552048	1064841701	1040223586	0	0	0	9828696635	Divergent
ms109916	2026839861	0.756515528	0	0	0	0	0	0	Divergent
ms109920	1395907876	0	0	0	0	0	0	0	Divergent
ms110	3031420062	1735634584	1562840955	1466086948	0	0	0	0	Conserved
ms110124	1395907876	0	0	0	0	0	0	0	Divergent
ms110153	0	0	0	1035709157	0	0	0	0	Divergent
ms110155	1229963724	104092822	0	0	0	0	0	0	Conserved
ms110156	4004454718	3736764876	2154915455	3222383796	0	0	0	0	Conserved
ms11019	0	1182312368	0	0	0	0	0	0	Divergent
ms110213	0	0	0	4608113505	0	0	0	0	Divergent
ms110237	3822285515	3045258564	5835364402	307318968	0	0	0	1521703371	Intermediate
ms110243	1378583117	0	0	3478921285	0	0	0	0	Divergent
ms110456	1794345945	0	3505555948	1670945849	0	0	0	1518621758	Divergent
ms110478	2358728166	0	0	0	0	0	0	0	Divergent
ms110499	4603486457	5202996704	1993885201	7042822478	0	0	0	0	Divergent
ms110501	7077989391	3073354571	2085564752	2417187289	0	0	0	0	Conserved
ms110508	1946338991	1877183258	791077818	3657384256	0	0	0	5189496733	Divergent
ms110510	6083268856	7994569446	9440189695	6333762844	0	0	0	161341951	Divergent
ms110521	0	0.7097163	0	0	0	0	0	0	Intermediate
ms110523	1994939616	0	0	0	0	0	0	0	Divergent
ms110537	3620592136	0	0	0	0	0	0	0	Conserved
ms110599	3987129959	2411423963	2793572085	4399374117	0	0	0	0	Divergent
ms110616	0	108822068	0	0	0	0	0	0	Intermediate
ms110617	1960290098	0	0.941488513	0	0	0	0	0	Divergent
ms110637	1138243217	2015186531	1023070042	8431205997	0	0	0	0	Divergent
ms110662	9420337178	1399825004	1778144788	0	0	0	0	0	Conserved
ms110684	2150755453	2959934757	2453909818	1779296575	0	0	0	0	Divergent
ms110685	5781475904	0	0.63406855	12401429	0	0	0	0	Divergent
ms110698	0	0	0	9379281437	0	0	0	0	Divergent
ms110699	0	0.803807988	1644907768	2275906124	0	0	0	0	Divergent
ms110705	4109854543	4678247344	3646745737	5025527884	0	0	0	2782803065	Divergent
ms110715	1645726552	0	1993885201	5149867135	0	0	0	0	Divergent
ms110717	2841040757	1938827896	0	0	0	0	0	0	Conserved
ms110718	2314228399	2279744924	3012314212	1061362906	0	0	0	0	Conserved
ms110725	0	0	0	0.746241439	0	0	0	0	Divergent
ms110747	0	0	0	3013703639	0	0	0	0	Divergent
ms110761	0.980145049	0	0	0	0	0	0	0	Conserved
ms110768	1378583117	3737751341	0.849808963	0	0	0	0	0	Conserved
ms110794	0	0.756515528	0.63406855	0	0	0	0	0	Divergent
ms110815	0	0	0	0.7202166	0	0	0	0	Divergent
ms110856	1811670704	4681463779	1285877868	1124940642	0	0	0	0	Divergent
ms110862	494475596	6332826987	5633445426	3921940406	0	0	0	3135122882	Intermediate
ms110869	0	1560816748	0	0	0	0	0	0	Divergent
ms110903	3155604303	1513031055	1736587318	0	0	0	0	0	Divergent
ms110942	2608546841	4586878859	0	0	0	0	0	0	Divergent
ms110952	3574116404	4163219649	1488465593	3022147563	0	0	0	0	Divergent
ms110972	1212638965	0.756515528	0	0	0	0	0	0	Divergent
ms11105	0	0	0	0.7202166	0	0	0	0	Divergent
ms111054	0	0	1359816651	0	0	0	0	0	Conserved
ms111120	6499031684	1144905926	2511500956	3832178053	0	0	0	1169383555	Divergent
ms111124	4336343023	2175948128	1860648181	3627107838	0	0	0	0	Divergent
ms111126	0	1891535436	0	1150965482	0	0	0	0	Divergent
ms111128	0.980145049	0	0	0	0	0	0	0	Divergent
ms111131	0	5788239797	4760922414	3627427392	0	0	0	1307316201	Divergent
ms111133	4086330224	3665086251	3810278397	2909228341	0	0	0	6083731872	Divergent
ms111137	6083268856	6384322607	801102234	2869709433	0	0	0	161341951	Divergent
ms11118	0	0.7097163	0	1670945849	0	0	0	0	Divergent
ms111268	2591222082	2458223191	0	0	0	0	0	0	Divergent
ms11129	1378583117	4068470029	0.886778355	2186674639	0	0	0	0	Divergent
ms111293	2774490994	0	2623365673	2932916078	0	0	0	0	Divergent
ms111302	1413232635	0	0	0	0	0	0	0	Divergent
ms111309	8605191902	813546036	1027225789	8572487162	0	0	0	0	Divergent
ms111390	1378583117	0	0	0	0	0	0	0	Divergent
ms111512	0	0	0	1529664684	0	0	0	0	Intermediate
ms111532	3571367131	3973885109	2967755027	3017895985	0	0	0	0	Divergent
ms111554	0.980145049	0	0	0	0	0	0	0	Divergent
ms11158	7543921603	2979262883	0	2558468453	0	0	0	0	Conserved
ms111586	0	0	0	0	0	0	7106007234	0	Divergent
ms111640	0	1560323515	0	1061733997	0	0	0	0	Divergent
ms111733	869456497	131423811	1971864803	1488607451	0	0	0	0	Divergent
ms11179	26258716	1466231828	1897617572	1061733997	0	0	0	0	Conserved
ms11185	1891358318	2194388263	1974731757	1753428982	0	0	0	161341951	Divergent
ms111864	3273323475	7047864499	1750553293	1742915866	0	0	0	3138204495	Divergent
ms111875	4652711461	6715534527	1145728005	2568507193	0	0	0	0	Divergent
ms111940	1561852029	0	0	0	0	0	0	0	Divergent
ms111942	0.980145049	0	0	0	0	0	0	0	Divergent
ms111948	0	0.7097163	0	0	0	0	0	0	Divergent
ms112009	0.997469808	0	0	0	0	0	0	0	Divergent
ms112030	9971948806	874845411	0	1124940642	0	0	0	0	Intermediate
ms112195	5886329013	6378836955	5136027289	4067259199	0	0	0	2152253218	Divergent
ms112206	585077494	0	0	0	0	0	0	0	Divergent
ms112216	0	0.7097163	1015427296	1555689524	0	0	0	0	Divergent
ms112218	2210108773	2507160048	0	0	0	0	0	0	Divergent
ms112225	1212638965	0	0	6009347138	0	0	0	0	Conserved
ms112301	0	0.756515528	0	0	0	0	0	0	Conserved
ms112302	0	0	0	0	0	0	0	2596289174	Divergent
ms112362	3538908644	349563895	4276050947	5118315243	0	0	0	511848856	Divergent
ms112367	0	0	0.886778355	0	0	0	0	0	Divergent
ms112376	0	1418939368	0	0	0	0	0	0	Divergent
ms112381	1229963724	1087727448	1015427296	0	0	0	0	0	Divergent
ms112415	0	2932956889	5796808647	1377226554	0	0	0	0	Conserved
ms112442	0	0	0	0.746241439	0	0	0	0	Divergent
ms112449	1176629475	1508696396	104186476	122819211	0	0	0	6018886927	Divergent
ms112499	26258716	1466231828	2392984715	2101694731	0	0	0	1169383555	Conserved
ms112502	0	1372140141	0	2127719571	0	0	0	0	Intermediate
ms112510	0	2270039816	0	5357008755	0	0	0	0	Divergent
ms112513	1272911504	5722391999	61335097	1489934462	0	0	0	0	Divergent
ms112568	3036076022	3097905176	1480551752	1729475865	0	0	0	0	Divergent
ms112588	1794345945	2270039816	0	0	0	0	0	0	Divergent
ms112589	2559321837	0	0	0	0	0	0	0	Divergent
ms112598	1354512083	9649477881	0	1982186829	0	0	0	0	Conserved
ms112609	0	0	1952327731	1377226554	0	0	0	0	Intermediate
ms112624	2028486286	7710649985	9914980607	8337722934	0	0	0	0	Divergent
ms112634	2065595485	1347622388	1396786042	3263817179	0	0	0	322683902	Divergent
ms112659	0	1891535436	0	0	0	0	0	0	Intermediate
ms112661	1811670704	1844242976	2517045577	4655911607	0	0	0	0	Divergent
ms112666	1413232635	3734134013	0	2038488086	0	0	0	0	Conserved
ms112667	0	0	0	0	0	0	0	5745956793	Conserved
ms112668	0	0	0	0	0	0	0	1196246017	Conserved
ms112675	3036076022	3097905176	1480551752	1729475865	0	0	0	0	Divergent
ms112731	2215125711	106904061	5425502367	6303486426	0	0	0	0	Divergent
ms112789	0	0	0	1124940642	0	0	0	0	Divergent
ms112790	0	0	1607938376	0	0	0	0	0	Divergent
ms112811	4784006096	5627807079	254086228	3605334576	0	0	0	1518621758	Intermediate
ms112823	1378583117	1135019908	1139488159	0.7202166	0	0	0	2152253218	Divergent
ms112826	0	0	0	2038488086	0	0	0	0	Divergent
ms112851	0	0.803807988	1919946418	0.746241439	0	0	0	0	Divergent
ms112857	2809140512	1844736208	1355228572	3043920825	0	0	0	2243969357	Divergent
ms112878	0.997469808	0	0	0	0	0	0	0	Divergent
ms112954	6497226791	5486916165	1107106847	1670945849	0	0	0	0	Divergent
ms112956	0	0.756515528	0	0	0	0	0	0	Divergent
ms112996	0	0.7097163	3413876398	1692719111	0	0	0	0	Intermediate
ms113006	2811325265	3150502378	5341957475	3937341466	0	0	0	0	Divergent
ms113012	2477712871	2601251736	1708995822	1075491022	0	0	0	2599370787	Divergent
ms113032	2393377684	1938827896	195691581	1555689524	0	0	0	0	Divergent
ms113058	5234418442	1035820772	0	3244157057	0	0	0	0	Divergent
ms11312	0	0	240762526	0	0	0	0	0	Conserved
ms113181	237814638	1328754728	1704206006	0	0	0	0	0	Divergent
ms113182	1212638965	0	0	0	0	0	0	0	Divergent
ms113183	4039104236	0	0.597099159	0	0	0	0	0	Conserved
ms113195	576870531	1135019908	0	0	0	0	0	0	Conserved
ms11320	337077346	0	0	0	0	0	0	0	Divergent
ms113213	0	1087727448	0	0	0	0	0	0	Divergent
ms113231	2442602689	0	0.597099159	0.835472925	0	0	0	0	Intermediate
ms113242	0	0	0.597099159	0	0	0	0	0	Divergent
ms113253	5580882233	4208867711	7886961477	1751836591	0	0	0	0	Divergent
ms113262	6744296194	1844736208	1739454272	6459635465	0	0	0	0	Conserved
ms113268	2210108773	0.7097163	0	0	0	0	0	0	Conserved
ms113270	4021779477	0	0	0	0	0	0	0	Conserved
ms113273	4061167867	7026448239	0	0	4268457451	0	1668980189	161341951	Divergent
ms113296	0	0	0	3563901193	0	0	0	0	Divergent
ms113321	0	0	0	0	0	0	3423191053	0	Divergent
ms113345	1229963724	1087727448	0	1035709157	0	0	0	0	Divergent
ms113374	0.980145049	0	0	0	0	0	0	0	Divergent
ms113405	3363944273	2147227303	9150510499	9492939994	0	0	0	0	Divergent
ms113447	4205048388	1892028668	0	2558468453	0	0	0	0	Divergent
ms11346	0.814200896	0	0	0	0	0	0	0	Divergent
ms113585	0	1750644521	0	0.835472925	0	0	0	0	Divergent
ms113590	1777021186	0.756515528	0	0	0	0	0	0	Divergent
ms11363	4752372391	3363104859	2282685708	2761678155	0	0	0	0	Divergent
ms113631	5249649746	3443518598	4149176082	5038169213	0	0	0	0	Intermediate
ms113632	3522142127	0.756515528	1231167709	2327955803	0	0	0	0	Divergent
ms113656	0	0	0	1150965482	0	0	0	0	Divergent
ms113678	1997029931	2000916529	5356151663	1523501267	0	0	0	1518621758	Divergent
ms113679	0	0	1860648181	0	0	0	0	0	Divergent
ms113691	1395907876	0	0	0	0	0	0	0	Divergent
ms1137	2634353491	3367143492	1776309557	3599222801	0	0	161098626	0	Conserved
ms113755	2643196359	0	0	1061733997	0	0	0	0	Divergent
ms113760	0	0	0	0	0	0	9925130023	0	Divergent
ms113764	1967125563	3064307135	1770143317	1939274247	0	0	0	0	Divergent
ms113765	5033824771	3452352184	0	0	0	0	0	0	Divergent
ms113773	5385787108	2979756116	2517045577	2012463246	0	0	0	0	Divergent
ms113774	0	0	0	0	0	0	0	4209708684	Divergent
ms113778	0	4559325495	414456973	357590605	0	0	1668980189	9487839942	Divergent
ms113779	1777021186	1986120356	1396786042	1240196967	0	0	0	0	Divergent
ms113782	5466912358	3026555343	381756399	1377226554	0	0	0	161341951	Divergent
ms113792	0	0	0	1644921009	0	0	0	0	Divergent
ms113807	5339826653	6314699262	4124027411	5103390984	0	0	0	0	Divergent
ms113811	1331082202	1991145628	1458606533	2215567343	0	0	0	0	Divergent
ms113827	0	0	0.725748101	0	0	0	0	0	Divergent
ms113835	1777021186	1939321128	0	0	0	0	0	0	Intermediate
ms113849	0.980145049	0	0	0	0	0	0	0	Divergent
ms11389	0	0	0	6361753802	0	0	0	0	Intermediate
ms113917	3748522534	5207495804	3585881789	3026236835	0	0	0	3321636773	Divergent
ms113925	2227433532	4727276541	1667236614	0	0	0	0	0	Divergent
ms113947	0	0	0	2075669892	0	0	0	0	Divergent
ms113950	0.980145049	0	0	0	0	0	0	0	Divergent
ms113968	1395907876	0	0	0	0	0	0	0	Intermediate
ms113969	2573897323	4919570477	0	3085354209	0	0	0	0	Divergent
ms114028	4073753754	0	240762526	2123467993	0	0	0	0	Intermediate
ms11403	4454867063	5202503472	354252534	2591398681	0	0	0	0	Divergent
ms11405	4190819216	5120971681	6033401401	3543931742	0	0	0	4558946887	Divergent
ms114051	0.980145049	2270039816	1392197963	3137403888	0	0	0	0	Divergent
ms11406	2175459255	0	1520846905	0	0	0	0	0	Conserved
ms114066	0	0	0	1061733997	0	0	2071829921	2853811238	Divergent
ms114082	0	0	0	7610600947	0	0	0	0	Intermediate
ms114098	6464382166	7755969515	4171129503	4062108298	0	0	0	0	Divergent
ms114101	0	0.756515528	0	0	0	0	0	0	Divergent
ms11415	2564055461	1877594314	1217756376	1679920535	0	0	0	0	Divergent
ms11420	0.814200896	0	0.63406855	0.746241439	0	0	0	0	Intermediate
ms114221	0	0	0	0.835472925	0	0	0	0	Divergent
ms114233	2227433532	0	0	0	0	0	0	0	Divergent
ms11424	5499756983	860657673	1655066944	1138324153	0	0	0	0	Divergent
ms11425	26258716	0	0	0	0	0	0	0	Intermediate
ms11426	0	1181819135	0	0	0	0	0	0	Intermediate
ms11427	5741635236	6876394771	6561387846	5825413925	0	0	0	4212790298	Divergent
ms11437	1212638965	0	0	0	0	0	0	0	Divergent
ms114440	1628401793	1844736208	1902205651	2249881284	0	0	0	0	Conserved
ms114441	0	0	2370655868	0	0	0	0	0	Intermediate
ms11448	4868988714	5613027375	6036714712	5047198072	0	0	0	2338767109	Divergent
ms114504	1794345945	4067483564	245774734	1807975436	0	0	0	0	Conserved
ms114507	2608546841	0	0.597099159	0	0	0	0	0	Intermediate
ms11451	0	0	0.597099159	0	0	0	0	0	Divergent
ms114567	1661959988	1683925287	4319007069	4373349277	0	0	0	0	Divergent
ms114578	1445596684	1801942761	6711991783	3448644868	0	0	0	0	Intermediate
ms114579	3404970701	6130274964	1438806569	2133986063	0	0	0	1705135649	Divergent
ms114580	6090934351	0	3791273738	4249540895	0	0	0	2596289174	Intermediate
ms114613	0	0	0	0	0	6403524257	3221972521	0	Divergent
ms114614	0	0	0	0	0	0	0	1518621758	Divergent
ms114662	1382503486	4918090779	327517499	1492482879	0	0	0	0	Divergent
ms114686	2541997078	2932463656	1231167709	2743836812	0	0	0	0	Conserved
ms114713	6828170716	133374706	1271995276	5724550991	0	0	0	4026276406	Divergent
ms114743	6395083129	116830554	4345312446	6853743211	0	0	0	490818509	Divergent
ms114777	8076403579	7804906373	0	2743836812	0	0	0	0	Divergent
ms114814	2393377684	0	1704206006	0.835472925	0	0	0	0	Divergent
ms114849	0	1372140141	0	0	0	0	0	0	Conserved
ms114907	0	104092822	0	0	0	0	0	0	Intermediate
ms114930	635041229	3924455019	7666632985	5643822662	0	0	0	0	Intermediate
ms114954	2227433532	1372140141	2356015323	3252660213	0	0	0	1870941574	Divergent
ms115041	1917617245	8750427041	1704206006	2101694731	0	0	0	2785884679	Divergent
ms115091	0	0	0	3794413843	0	0	0	0	Divergent
ms115092	0	2175948128	0	0	0	0	0	0	Divergent
ms11512	4784006096	5251275629	1860648181	4714866674	0	0	0	0	Divergent
ms115137	0.980145049	0.7097163	0	0	0	0	0	0	Divergent
ms115156	2128688683	1745208192	1714703254	3298018032	0	0	0	0	Divergent
ms115175	0	1466231828	1396786042	0.7202166	0	0	0	0	Divergent
ms11518	3887657905	1272217452	4253632895	1402084054	0	0	0	0	Intermediate
ms115197	0	0	0	3735458775	0	0	0	0	Divergent
ms115201	0	0	3376907007	5981088481	0	0	0	0	Divergent
ms115229	0	0	0	0.835472925	0	0	0	0	Conserved
ms115257	0	0	0.63406855	0	0	0	0	0	Divergent
ms115300	2054925702	1300823161	1479721767	1851104391	0	0	0	2782803065	Divergent
ms11554	3239478826	3310968036	2392984715	8959689521	0	0	0	0	Divergent
ms115588	1124658337	3102387719	2675580054	245771123	0	0	0	1518621758	Divergent
ms115636	0	0	9063419028	1255172869	0	0	0	0	Divergent
ms115714	0	0.756515528	0	0	0	0	0	0	Intermediate
ms115716	1378583117	1181819135	0	0	0	0	0	0	Intermediate
ms115721	1216198355	1376277421	4319007069	5602929948	0	0	0	0	Divergent
ms115737	0	0.756515528	0	5776600671	0	0	0	9828696635	Divergent
ms115805	0.814200896	1182312368	0	1150965482	0	0	0	0	Intermediate
ms115836	543226284	0	0	0	0	0	0	0	Divergent
ms115849	3207578581	0	0	0	0	0	0	0	Divergent
ms115909	0	0	0	0	0	0	0	161341951	Divergent
ms115918	4202299116	0	0	0	0	0	0	0	Divergent
ms115919	189236045	6717507458	4102655107	3994650075	0	0	0	0	Intermediate
ms115947	1960290098	0	0	0	0	0	0	0	Intermediate
ms115995	2809140512	0	0.849808963	6753354761	0	7247667087	0	9828696635	Divergent
ms116017	0.997469808	0	0	0.7202166	0	0	0	0	Conserved
ms116039	0.980145049	0	0.63406855	2680630166	0	0	0	0	Divergent
ms116052	8525871545	0.803807988	0	0	0	0	0	0	Conserved
ms116090	1351047131	1470747311	1199879274	6270556199	0	0	0	0	Divergent
ms116091	4472191823	7850061203	141452681	0	0	0	0	0	Divergent
ms11610	3855835324	1087727448	0	1897206921	0	0	0	0	Conserved
ms116112	0	0.756515528	2044007281	1807975436	0	0	0	0	Intermediate
ms116187	5038939286	3622276334	3649559739	3230935959	0	0	0	9828696635	Divergent
ms11619	2442602689	0.756515528	0	0	0	0	0	0	Divergent
ms116192	5365713076	2222747356	0	1216718015	0	0	0	9828696635	Divergent
ms116199	2569252889	4129407758	359983956	4718744632	0	0	0	0	Divergent
ms116203	0	0	0	0	0	0	0	1288664812	Divergent
ms116215	2192784014	0	0	0	0	0	0	0	Intermediate
ms116219	4021779477	4396557854	499860962	4251187565	0	0	0	1965739327	Divergent
ms116232	0	0.756515528	0	0	0	0	0	0	Divergent
ms116282	1331262691	1078515572	9022737865	9462663576	0	0	0	0	Divergent
ms116293	0.980145049	0.7097163	0	0	0	0	0	0	Divergent
ms116299	3993513147	4058057925	4779547693	538887514	0	0	0	1965739327	Divergent
ms116311	2774490994	0.7097163	1483877514	3653132678	0	0	0	0	Intermediate
ms116315	8958959131	3973885109	495246407	5583269827	0	0	0	0	Divergent
ms116328	0	0	5279282097	287109304	0	0	0	0	Divergent
ms116333	7427202455	3451858951	1902205651	2654605326	0	0	0	0	Divergent
ms116336	0	0	0	3478921285	0	0	0	0	Divergent
ms116341	2897487366	3405552956	3344525694	4841279965	0	0	0	8049471199	Conserved
ms116377	1378583117	0	0	0	0	0	0	0	Conserved
ms116380	5283643446	4822847926	1446908122	0.7202166	0	0	0	1169383555	Divergent
ms116381	1601781887	1664745217	2814206282	234781965	0	0	0	1705135649	Divergent
ms116387	2559321837	1181819135	1194198318	0	0	0	0	0	Intermediate
ms116388	2158687489	2208378708	1067284526	1905758979	0	0	0	259320756	Divergent
ms116390	1212638965	0	0	2160649799	0	0	0	0	Divergent
ms116395	204416462	3263675576	3349113773	2438960551	0	0	0	0	Intermediate
ms116400	2210108773	104092822	0.597099159	2847936171	0	0	0	0	Intermediate
ms116401	2858365516	2270533048	2517045577	2391162449	0	0	0	2759013485	Divergent
ms11642	0	0	0.941488513	0	0	0	0	0	Divergent
ms116427	0.997469808	0	0	0	0	0	0	0	Divergent
ms116432	4752933771	3448921812	2771053952	2654605326	0	0	0	0	Divergent
ms116452	0.814200896	1513031055	0.63406855	0	0	0	0	0	Divergent
ms116453	1395907876	0	0	0	0	0	0	0	Intermediate
ms116456	0.814200896	0	0	0	0	0	0	0	Intermediate
ms116457	0.980145049	0	0	0	0	0	0	0	Intermediate
ms116458	767702113	662127814	9545021933	888532591	0	0	0	0	Conserved
ms116477	103184126	747303652	8839378765	3921566785	0	0	0	1074585802	Divergent
ms116483	2573897323	0.756515528	2595572439	1644921009	0	0	0	0	Divergent
ms116514	0	7438271104	0	0	0	0	0	2060537079	Divergent
ms116547	3058959187	6572505982	2122534143	1122072777	0	0	0	0	Divergent
ms116558	0.997469808	1607122743	0	0	0	0	0	0	Divergent
ms116591	0	0	0	0.746241439	0	0	0	0	Intermediate
ms116609	1229963724	0	0.978457905	3779545968	0	0	0	0	Divergent
ms116660	0.980145049	0	0	0	0	0	0	0	Divergent
ms116690	322490334	2694850191	1015427296	0	0	0	0	0	Divergent
ms11695	0.814200896	0	0	0	0	0	0	0	Divergent
ms11696	476943061	3358260496	0	0	0	0	0	0	Intermediate
ms117005	0	0	0	5508906216	0	0	0	0	Conserved
ms11703	9706610264	147999204	9866206133	1149213313	0	0	0	0	Divergent
ms117031	2026839861	2695836656	4897753912	7699832432	0	0	0	0	Divergent
ms117034	3422747738	0.803807988	0	1986438406	0	0	0	4935056283	Divergent
ms117039	1316220263	1546119307	7162701233	9780294571	0	0	0	0	Intermediate
ms11704	358869189	2507653281	0	1644921009	0	0	0	1074585802	Conserved
ms117050	5618281024	3879300189	3876862228	6479295587	0	0	0	0	Divergent
ms117053	0	0	0.597099159	0	0	0	0	0	Conserved
ms117080	0	0	0	1124940642	0	0	0	0	Conserved
ms117081	0	0	0	1124940642	0	0	0	0	Conserved
ms117111	1212638965	0	0	0	0	0	0	0	Divergent
ms117119	1811670704	0	0	0.7202166	0	0	0	0	Conserved
ms117120	0	1181819135	2429954106	0	0	0	0	0	Divergent
ms11716	1100406813	1442569128	8338547235	2006727411	0	0	0	0	Divergent
ms117164	0	0	1396786042	0	0	0	0	0	Divergent
ms117169	0	1182312368	0.849808963	0	0	0	0	0	Divergent
ms117171	0	0	0	6039992117	0	0	0	0	Intermediate
ms117180	0	1466725061	0	1035709157	0	0	0	0	Divergent
ms117185	2615571183	813546036	0	4938473937	0	0	0	0	Divergent
ms117194	0	0	0	1176990322	0	0	0	0	Divergent
ms117201	1628401793	0	0	0	0	0	0	0	Divergent
ms117237	1229963724	0	0	0	0	0	0	0	Conserved
ms117245	119340438	6713890129	4423839307	5876989122	0	0	0	0	Divergent
ms117297	119340438	6713890129	4423839307	5876989122	0	0	0	0	Conserved
ms117312	0.814200896	0	0	0	0	0	0	0	Divergent
ms117325	5702155546	2980249349	2159503534	2970097884	0	0	0	0	Divergent
ms11733	7080738664	7851047668	0	0	0	0	0	0	Divergent
ms117334	2495764835	1934904379	5719769641	9492939994	0	0	0	0	Divergent
ms117361	2989660151	1750644521	259098436	3452896445	0	0	0	0	Intermediate
ms117362	0	1135019908	1107106847	0	0	0	0	0	Conserved
ms117383	4526439013	3689587533	2029665882	224977315	0	0	0	0	Divergent
ms117495	6778945712	6433259465	2117946064	3742364163	0	0	0	0	Divergent
ms117496	0.997469808	0	0	0	0	0	0	0	Divergent
ms11750	0	0	6846797188	5289715473	0	0	0	2504573035	Divergent
ms117512	0.814200896	0	0	0	0	0	0	0	Intermediate
ms117525	2975084664	2364624736	0	0	0	0	0	0	Intermediate
ms117542	0	1229111595	0	0	0	0	0	0	Divergent
ms117557	0	1985627123	2085564752	0	0	0	0	0	Intermediate
ms117604	0	0	0	0	0	0	0	1190994168	Divergent
ms117619	3405422979	0	0	0	0	0	0	0	Divergent
ms117627	505114953	7330007975	9092088569	2985975744	0	0	0	0	Divergent
ms117641	130291031	1007231533	6380755117	3946851973	0	0	0	0	Divergent
ms117643	0	0	0	4967740051	0	0	0	3765672728	Divergent
ms117644	1561852029	0	0.597099159	2769861651	0	0	0	0	Divergent
ms117652	1611077033	0	0	0	0	0	0	0	Intermediate
ms117661	1395907876	2602238201	1699617927	1781950596	0	0	0	0	Divergent
ms117717	0.814200896	0	0	0	0	0	0	0	Divergent
ms11773	0	0.803807988	0	0	0	0	0	0	Divergent
ms117784	1759699566	2204011195	9918692378	1883344186	0	0	161098626	0	Divergent
ms117884	1088459971	2615455944	6913178475	0	0	0	0	0	Divergent
ms117887	0	0	0	2212699479	0	0	0	0	Divergent
ms117893	1886616307	1834439134	2086333582	1046332937	0	0	0	0	Divergent
ms117901	0	0	0	2186674639	0	0	0	0	Divergent
ms117909	8922504721	6666597669	1435939614	2268575473	0	0	0	0	Divergent
ms117915	0	1654415203	2122534143	0	0	0	0	0	Intermediate
ms117921	1628401793	0	5430090446	1229998345	0	0	0	0	Divergent
ms117949	1237990198	2364476853	3236156179	2681212677	0	0	0	0	Divergent
ms117966	3606016649	1513524288	1139488159	0	0	0	0	0	Divergent
ms117999	2227433532	0	0	0	0	0	1668980189	2057455466	Conserved
ms118000	1586919948	2851901947	2946376901	1310252615	0	0	0	2060537079	Divergent
ms118021	0	0	0	0	0	0	3481184981	0	Divergent
ms118025	2555942936	1333862176	6407060494	8720673715	0	0	0	6332009095	Divergent
ms118085	505717174	4979751887	1779250117	1929129692	0	0	0	1361507733	Divergent
ms118088	1628401793	0	0.597099159	0	0	0	0	0	Conserved
ms118111	0	0	0	0	0	0	0	2596289174	Divergent
ms118126	6388528869	0	6099103869	6377049152	0	0	0	5002982842	Divergent
ms118129	0	1418939368	0.597099159	0	0	0	0	0	Divergent
ms118130	0	0	0	0.746241439	0	0	0	0	Divergent
ms118131	0.980145049	0	0	0.7202166	0	0	0	0	Divergent
ms118137	2188411368	2043085157	1043638837	8724925293	0	0	0	0	Divergent
ms118138	0	0	0	0.746241439	0	0	0	0	Conserved
ms118141	0	0	0.886778355	0	0	0	0	0	Divergent
ms118166	0	0	0	5230595464	0	0	0	1629691941	Divergent
ms118198	0	0.756515528	0	1058069883	0	0	2071829921	0	Divergent
ms118298	0	5566359735	2000063892	4048933572	0	0	0	0	Divergent
ms11830	2536244548	2397992631	1406661673	2109448011	0	0	0	0	Conserved
ms118326	2725265989	0	0	0	0	0	0	0	Intermediate
ms118331	112310635	0	0	0	0	0	0	0	Divergent
ms118338	26258716	1560323515	0	2386910871	0	0	0	0	Divergent
ms118339	0	1560816748	1736587318	0	0	0	0	1518621758	Divergent
ms118342	1413232635	0	0	0	0	0	0	0	Divergent
ms118353	1560205604	1849103721	3044546739	3134587561	0	0	0	5094698981	Divergent
ms118370	0	0	0.978457905	2212699479	0	0	0	0	Divergent
ms118385	1560205604	1967334958	3197090238	3215532369	0	0	0	5725248827	Conserved
ms118397	0.814200896	0	0	0	0	0	0	0	Divergent
ms118520	8657166179	1938334663	0	1176990322	0	0	0	0	Divergent
ms118598	0	0	0	0.746241439	0	0	0	0	Conserved
ms118669	0	0	0	3270181897	0	0	0	0	Divergent
ms118682	4402892786	5440116937	3886914694	8914004559	0	0	0	0	Divergent
ms118686	147067299	1229654238	1226006716	1185382603	0	0	0	2057455466	Divergent
ms118696	0	0	4598529762	5316057231	0	0	2215054525	0	Divergent
ms118755	0	1560323515	0	0	0	0	0	0	Divergent
ms118773	1837654704	1754732478	7790693848	9070694268	0	0	0	1169383555	Conserved
ms118777	1994939616	0	0	0.7202166	0	0	0	0	Divergent
ms118781	1212638965	0	1607938376	0	0	0	0	0	Intermediate
ms118802	1337737178	1400351177	5985632134	8557078619	0	0	0	0	Divergent
ms118848	2210108773	1703352061	0	0	0	0	0	0	Intermediate
ms118864	0	104092822	0	0	0	0	0	0	Divergent
ms118938	2989660151	0	0	0	0	0	0	0	Divergent
ms118945	2972335392	3689965649	0	0	0	0	0	0	Divergent
ms118989	1296160896	9082790126	1355228572	3069945665	0	0	0	0	Divergent
ms119059	0	1135019908	0	0	0	0	0	0	Divergent
ms11907	0	0	3266610381	2654605326	0	0	0	0	Divergent
ms119111	1395907876	0	0	0	0	0	0	0	Intermediate
ms119123	0	0	0	0	0	0	0	3040325129	Divergent
ms119159	1893640648	3746206985	1043848777	1172584026	0	0	0	0	Divergent
ms119160	2358728166	1182312368	1483877514	0	0	0	0	0	Divergent
ms119177	300698491	1513031055	5925457588	5345851789	0	0	0	0	Divergent
ms119179	0	0	1483877514	2339112769	0	0	0	0	Divergent
ms119182	2577640341	3296402095	1950439547	2501265343	0	0	0	6009642085	Divergent
ms11919	2009515102	0	0	0	0	0	0	0	Divergent
ms119199	7461851973	1697849939	7079586292	1175822982	0	0	0	1074585802	Divergent
ms1192	3239478826	9365558421	1049419875	132517698	0	0	0	0	Divergent
ms11920	5033824771	0	819438144	7132053963	0	0	0	0	Divergent
ms119216	0	1560323515	0.63406855	0	0	0	0	0	Divergent
ms119228	7409877696	525144033	3638792969	2680630166	0	0	0	0	Divergent
ms119247	6083268856	5108411784	4832991287	9129649335	0	0	0	0	Divergent
ms119249	2809140512	6715534527	1013902087	4655911607	0	0	0	1521703371	Divergent
ms119250	1794345945	0	0	1176990322	0	0	0	0	Intermediate
ms119252	0	3878149024	0.597099159	1781950596	0	0	0	0	Divergent
ms119271	1794345945	2886157661	0	0	0	0	0	0	Intermediate
ms119283	2972335392	4302466166	273278599	2958940918	0	0	0	0	Conserved
ms1193	1575342471	2601301059	1651889968	1148308931	0	0	0	2406693669	Divergent
ms119307	4184069802	3514342171	4281683199	3700987376	0	0	0	4650663025	Divergent
ms119332	1777021186	0	363420489	8951186365	0	0	0	0	Divergent
ms119340	3952578018	450681047	4572475926	395896001	0	0	161098626	0	Divergent
ms119351	0.814200896	104092822	0	0	0	0	0	0	Divergent
ms119385	6464382166	7142317833	3886914694	4693093412	0	0	0	0	Divergent
ms11939	2576646596	3027048576	186523626	2932916078	0	0	0	1799933401	Divergent
ms119405	64575467	406337905	1392136808	2004972713	0	0	0	0	Divergent
ms119406	1378583117	0.756515528	0	0	0	0	0	0	Divergent
ms119413	221658326	1948615267	1641743242	1978682492	0	0	0	1518621758	Divergent
ms119416	0.980145049	0	0	0	0	0	0	0	Divergent
ms119429	3190253821	5014320097	0	0	0	0	0	0	Divergent
ms11943	8424672263	898508111	718900661	523909862	0	0	0	0	Conserved
ms11944	0	0	0	5041516197	0	0	0	0	Intermediate
ms11945	0	0	8098990119	1093868187	0	0	0	2406693669	Divergent
ms11949	0	9412850881	7538860352	0	0	200547156	0	0	Divergent
ms119499	2407953171	3452845416	1396786042	1377226554	0	0	0	0	Divergent
ms119500	1378583117	0	0	0	0	0	0	0	Divergent
ms119514	4812822281	2951873873	1038255452	2477361233	0	0	0	0	Divergent
ms119534	3783632716	1234531454	6188219859	4373349277	0	0	0	5544898164	Conserved
ms119615	0.980145049	0	0	0	0	0	0	0	Conserved
ms1197	0	0	0.725748101	0	0	0	0	0	Divergent
ms119719	8176658481	5438472539	2806724773	1781950596	0	0	0	0	Conserved
ms11972	1144898193	7094038907	3918419699	5208822202	0	0	0	0	Intermediate
ms11976	1811670704	0.756515528	0	0	0	0	0	0	Intermediate
ms119763	0	0	2806724773	1781950596	0	0	0	0	Intermediate
ms119766	0	0	0	0	1055321874	0	0	3321636773	Divergent
ms119770	1960290098	0	0	0	0	0	0	0	Divergent
ms119775	0	5066423979	515639354	5090641415	0	0	0	0	Intermediate
ms119804	0	1466231828	4203510815	1466458039	0	0	0	1705135649	Intermediate
ms119824	0	0	0.886778355	5272028847	0	0	0	9828696635	Divergent
ms11984	1811670704	0.756515528	0	0	0	0	0	0	Divergent
ms119883	0.814200896	0	0	2702403428	0	0	0	0	Divergent
ms119886	1229963724	0	0	0.835472925	0	0	0	0	Intermediate
ms119909	4554261452	4066990331	1397742585	7815088757	0	0	0	0	Divergent
ms119910	0	6876345361	3688713311	3693125857	0	0	0	0	Divergent
ms119912	0	0	5545213948	5127400698	0	0	0	2501491421	Divergent
ms119914	1776293981	2246327792	1237158688	7778447621	0	0	0	0	Divergent
ms119922	5732250899	3169583889	6528021134	4830122999	0	0	0	0	Divergent
ms119930	2791815753	1750644521	0	0	0	0	0	0	Divergent
ms119932	2715318164	2937176432	177964777	1435759099	0	0	0	0	Divergent
ms119936	0	7107420916	4776640238	2441459854	0	0	0	1965739327	Divergent
ms119937	0.980145049	0	0	0.7202166	0	0	0	0	Divergent
ms11994	0	0	0	1555689524	0	0	0	0	Divergent
ms119940	4328677528	5008505566	6538100883	5205529285	0	0	0	4026276406	Divergent
ms120021	3123704058	1844736208	0	1266221807	0	0	0	0	Intermediate
ms12003	0	0	0	2391162449	0	0	0	0	Divergent
ms120062	6333087531	5628793545	2242006927	2617423521	0	0	0	0	Divergent
ms1202	15434307	4478780257	2876432629	2624275053	0	0	0	0	Divergent
ms1203	0	0.756515528	0	0	0	0	0	0	Divergent
ms120315	1777021186	1466231828	564124278	5478629798	0	0	0	0	Divergent
ms120324	7461851973	695051713	1993885201	4403625695	0	0	0	0	Divergent
ms120364	1960290098	0	0	0	0	0	0	0	Divergent
ms120368	1811670704	1797443748	3220464832	4603861927	0	0	0	0	Conserved
ms120369	132141769	1267570469	632639973	0	0	0	0	0	Conserved
ms120379	5719480305	0.7097163	2967755027	1061733997	0	0	0	0	Divergent
ms120394	1395907876	0	0	0	0	0	0	0	Conserved
ms120440	1250023091	7944481422	9829236742	1127648836	0	0	0	5514945357	Conserved
ms120486	2210108773	1560323515	0	0.7202166	0	0	0	0	Divergent
ms120491	0.814200896	0	0	0	0	0	0	0	Divergent
ms120494	2210108773	1560323515	0	0.7202166	0	0	0	0	Divergent
ms120501	7793740278	1092226461	1532867789	7347698739	0	0	0	0	Divergent
ms120502	2846701988	436040105	5754963382	3999007257	0	0	0	3765672728	Divergent
ms120503	2791815753	5912713005	2338274556	1692719111	0	0	0	0	Intermediate
ms120504	4111131602	4776805191	4239203865	4208326414	0	0	0	4650663025	Divergent
ms120506	3058956048	1920190468	528221288	1812013065	0	0	2215054525	6897713996	Divergent
ms120519	1185016927	7567128208	7778417468	3563901193	0	0	0	0	Divergent
ms120546	0.814200896	1181819135	2264335773	8598512002	0	0	0	0	Divergent
ms120572	0	1938334663	0	0	0	0	0	0	Conserved
ms120629	0	1135019908	0	0	0	0	0	0	Intermediate
ms120630	2630433122	1631196499	1634956957	4195950466	0	0	0	2688005312	Conserved
ms120647	0.814200896	0	0	0	0	0	0	0	Divergent
ms120692	475210585	0	2627953752	356815277	0	0	0	0	Intermediate
ms120758	593284457	0.7097163	1070137455	2706655006	0	0	0	0	Intermediate
ms120762	0	0	1194198318	2123467993	0	0	0	0	Divergent
ms120778	0	0	2627953752	428836937	0	0	0	0	Divergent
ms120875	0	1607615975	0	0	0	0	0	0	Divergent
ms120907	0	0	0	0	0	0	0	1522233361	Intermediate
ms120937	3689169215	4810518349	3043170315	4959190417	0	0	0	0	Divergent
ms120964	8441997022	1282070617	9629013182	1237115258	0	0	0	0	Divergent
ms120997	1353781739	1447035288	1627475448	179613278	0	0	0	0	Divergent
ms121007	5151540803	0	5191695565	0	0	0	0	0	Divergent
ms121032	3308777862	2316839043	2484664265	2443212128	0	0	0	0	Divergent
ms121057	2875690275	108822068	0	0	0	0	0	2338767109	Divergent
ms121072	4024969501	3693741283	3440159254	3687603971	0	0	0	5829291422	Divergent
ms121073	1329530215	6813243543	1269674761	6155299874	0	0	0	0	Divergent
ms1212	67315256	1012059425	1128248556	7619104103	0	0	0	0	Divergent
ms121221	0	0.7097163	0	0	0	0	0	0	Divergent
ms121222	1290963468	1054639109	9719816424	6668374853	0	0	0	9828696635	Intermediate
ms121257	5781475904	3878642256	3161166594	0	0	0	0	0	Conserved
ms121309	0	0	0	2654605326	0	0	0	0	Divergent
ms121311	0	0	0	1160579169	0	0	0	0	Conserved
ms121313	1212638965	0	0	0	0	0	0	0	Divergent
ms121339	4835980373	104092822	0	362020245	0	0	0	0	Intermediate
ms121344	0	0.756515528	0	0	0	0	0	0	Divergent
ms121356	1777021186	0	0	0	0	0	0	0	Intermediate
ms121362	0.997469808	1703352061	3161166594	3601082998	0	0	0	0	Divergent
ms121379	2070243058	2251221478	2524675872	1976239785	0	0	4805722034	1056550736	Intermediate
ms121405	0	0	4784839199	3231363541	0	0	0	0	Divergent
ms121407	0	6701938668	1215064684	248256873	0	0	0	1047687283	Divergent
ms121443	0	0	1102518768	0	0	0	0	0	Conserved
ms121444	0	2791572741	0	0	0	0	0	0	Conserved
ms121457	1432742148	1021304154	2356015323	1607739204	0	0	0	1169383555	Divergent
ms121489	1060013152	1858923946	1160886939	6853743211	0	0	0	0	Divergent
ms121497	1378583117	0	0.978457905	0	0	0	0	0	Divergent
ms121498	0	1372140141	0	0	0	0	0	0	Divergent
ms121506	0	1135019908	0	0	0	0	0	0	Intermediate
ms121539	1144898193	1456608896	982613652	6853743211	0	0	0	0	Divergent
ms121566	1611077033	0	0	0	0	0	0	0	Conserved
ms121583	397455035	280973332	5273282916	0	0	0	0	2149171604	Divergent
ms121599	4287118018	0	0	0	0	0	0	0	Divergent
ms121609	0	0	1736587318	0	0	0	0	0	Conserved
ms121741	0	0.7097163	0	0	0	0	0	0	Intermediate
ms121797	3522142127	2316839043	0.849808963	0	0	0	0	0	Divergent
ms121954	0	0	2205037535	0	0	0	0	0	Conserved
ms121978	0	0	0	0	0	6403524257	0	1146590572	Divergent
ms122004	0	0.756515528	0	0.746241439	0	0	0	0	Divergent
ms122053	0	0	0	0	0	0	0	4467230748	Divergent
ms122108	2442602689	808603027	2811312852	7748171203	0	0	0	0	Divergent
ms122112	2608546841	3973885109	8043403652	211300652	0	0	0	0	Divergent
ms122125	1421070233	1040336255	8435691172	174907433	0	0	0	0	Divergent
ms122128	1561852029	0	0	0	0	0	0	0	Conserved
ms122131	2911622101	18778574	3403823932	1481436471	0	0	0	0	Divergent
ms122136	0	0	0	0	0	0	0	8866534937	Divergent
ms122160	300698491	4494266869	8769151753	2888568246	0	0	0	0	Divergent
ms12218	3024309669	0	0	0	0	0	0	0	Conserved
ms122202	0	0	0	1934388727	0	0	0	0	Conserved
ms122203	3390847492	0.756515528	0.63406855	1035709157	0	0	0	0	Divergent
ms122204	3533258939	4448826263	4053037391	2140520571	0	0	0	2599370787	Divergent
ms122218	0	1985627123	0	1466458039	0	0	0	0	Divergent
ms122280	0	0	0	1923231761	0	0	0	0	Divergent
ms12231	8593365688	1177500945	5057907858	3894802293	0	0	0	0	Divergent
ms122395	0	0	0	3069945665	0	0	0	0	Conserved
ms122440	8840435091	9126465258	1105271615	6590300334	0	0	0	5823128194	Divergent
ms122459	0	0	1667236614	1492482879	0	0	0	0	Divergent
ms122467	0	0	0	0	0	0	0	9419913382	Divergent
ms122472	3606016649	2554452508	4161953345	457358551	0	0	0	0	Divergent
ms122485	4004454718	5912713005	3174930831	1240196967	0	0	0	161341951	Divergent
ms122515	2410702443	3736764876	0.886778355	2706655006	0	0	0	0	Divergent
ms122523	1395907876	2081856441	1860648181	3022147563	0	0	0	0	Divergent
ms122526	797700919	7094038907	4221251583	6649255401	0	0	0	2152253218	Divergent
ms122547	7459102701	1130504425	2085564752	3137403888	0	0	0	2688005312	Divergent
ms122548	2459927448	0	2623365673	0	0	0	0	0	Divergent
ms122551	8078208472	4020191104	2715045223	4945379324	0	0	0	0	Conserved
ms122578	0	0	0	2476142356	0	0	0	0	Divergent
ms122587	0	0	5383676182	4135243231	0	0	0	2152253218	Divergent
ms122597	1395907876	1844736208	1989297122	8052506795	0	0	0	0	Divergent
ms122600	1565403032	1017002434	4161953345	9562511358	0	0	0	6080650258	Divergent
ms122663	4306433407	3183015221	120219979	1759324489	0	0	0	2152253218	Divergent
ms122670	0	0	1876029506	2484269362	0	0	0	1962657713	Divergent
ms122703	2742590748	0	0.725748101	0	0	0	0	0	Divergent
ms122706	2016267655	1286388807	0.978457905	38507151	0	0	0	0	Divergent
ms122710	0	0	0	1871182081	0	0	0	0	Divergent
ms122717	0	0	6394751816	0	0	0	909260648	0	Intermediate
ms12273	0	0	0	1240196967	0	0	0	0	Intermediate
ms12274	1134778265	114464284	0	0	0	0	0	0	Intermediate
ms122772	1227595342	0	0	0	0	0	0	0	Conserved
ms122778	0	0.7097163	2935373715	0	0	0	0	0	Divergent
ms12279	973945489	2129148901	0.597099159	0	0	0	0	0	Divergent
ms122829	7491947326	3924455019	7107379526	1155320134	0	0	0	2688005312	Conserved
ms122872	242527793	0	0	0	0	0	583946411	0	Conserved
ms122873	1977614857	0	0	0	0	0	2617904257	0	Conserved
ms122888	0	1182312368	0	0.7202166	0	0	0	0	Conserved
ms12294	0	0	6155536727	5892178974	0	0	0	9490921556	Divergent
ms122941	0	4185944947	2868445182	2902482519	0	0	0	2691086926	Divergent
ms122947	6398190242	1896889501	5129893347	5412081017	0	0	0	0	Divergent
ms122948	0	1797936981	0	0	0	0	0	0	Divergent
ms122959	2774490994	1891535436	0.978457905	1607739204	0	0	0	0	Divergent
ms122976	0.997469808	0	0	0	0	0	0	0	Intermediate
ms12302	0	0	0	4024926493	0	0	0	0	Divergent
ms12308	0.997469808	1654415203	4552488249	2438960551	0	0	0	0	Divergent
ms12312	4074572258	3329572611	2360395036	2703892745	0	0	0	231497753	Divergent
ms12316	204416462	2128655668	1791297477	1176990322	0	0	0	0	Divergent
ms123194	7925034913	6196139232	9904051833	7647782753	0	0	0	0	Divergent
ms123212	3620592136	1938334663	2935373715	0.835472925	0	0	0	0	Divergent
ms123214	3291453103	0	1575557064	1692719111	0	0	0	0	Divergent
ms123215	3291453103	76150786	1644907768	2906891238	0	0	0	0	Divergent
ms123220	488795465	2317332276	5640366472	3426871606	0	0	0	0	Intermediate
ms123232	7845714556	7472543288	1359816651	1845157242	0	0	0	0	Divergent
ms123233	0	3027048576	3007824641	4310142632	0	0	0	0	Divergent
ms123242	3242680376	3249405575	1512696648	1092487004	0	0	0	1169383555	Divergent
ms123249	2210108773	1135019908	0	0	0	0	0	0	Conserved
ms123250	0.980145049	0	0	0	0	0	0	0	Intermediate
ms123258	6380507643	7094038907	3606411657	1923231761	0	0	0	0	Divergent
ms123265	0	0.7097163	0	0	0	0	0	0	Divergent
ms123266	0	4489028007	1833340231	232179481	0	0	0	1169383555	Divergent
ms123267	5621828888	5761574339	4729189197	0	0	0	0	1426905619	Divergent
ms123282	1960290098	1844736208	0	0	0	0	0	0	Divergent
ms123290	0.980145049	0	0	0	0	0	0	0	Intermediate
ms123302	1229963724	0	0.597099159	0	0	0	0	0	Divergent
ms123303	1960290098	0	0	0	0	0	0	0	Conserved
ms123305	1248110126	2714391994	3046281889	1555689524	0	0	0	0	Conserved
ms123306	1395907876	0	0	0	0	0	0	0	Divergent
ms123307	3207578581	3075492201	0	1351201714	0	0	0	0	Intermediate
ms123309	5234418442	5438637239	0	0	0	0	0	0	Divergent
ms12331	0	0	0	0	0	6403524257	0	0	Divergent
ms123317	475210585	4255666939	2246595006	1440433199	0	0	0	0	Conserved
ms12334	2477252207	2507160048	1741175397	2391162449	0	0	0	0	Divergent
ms123344	1553731117	1773452169	3238205599	1198183708	0	0	0	0	Divergent
ms12336	1087182912	0	0	0	0	0	0	4999901228	Divergent
ms123366	0	0	0.63406855	0	0	0	0	0	Divergent
ms123371	1381045937	1631673348	1403511172	1101144771	0	0	0	0	Divergent
ms123388	0.980145049	0	0	0	0	0	0	0	Divergent
ms123398	5068474289	5061612557	2278976318	4020674915	0	0	0	9828696635	Divergent
ms123400	982058014	5298239557	400551117	5554591177	0	0	0	0	Divergent
ms123402	2573897323	0	0	2101694731	0	0	0	0	Conserved
ms123405	5234418442	6007297925	6403960272	5093565877	0	0	2819122789	0	Divergent
ms123406	2263082043	8939268348	1612526455	2996122723	0	0	0	0	Divergent
ms123412	0	0	0	1124940642	0	0	0	0	Intermediate
ms123521	2113826744	140918485	1040400705	7425773258	0	0	0	3413352911	Divergent
ms123522	1859627036	1262561667	996793815	924490566	0	0	0	2430483248	Divergent
ms123525	0.814200896	0	0	0	0	0	0	0	Divergent
ms123609	0.980145049	0	0	0	0	0	0	0	Divergent
ms123610	0	0	0.941488513	0	0	0	0	0	Divergent
ms123615	1977614857	0	0	0	0	0	0	0	Divergent
ms123734	0	1087727448	0	0	0	0	0	0	Divergent
ms123736	0	0	0.886778355	0	0	0	0	0	Intermediate
ms123874	4187723629	2034563981	3743625208	1466458039	0	0	0	1169383555	Divergent
ms124092	3240492484	4274962126	3191172865	229454867	0	0	0	2688005312	Divergent
ms124129	0	0	0	4569444807	0	0	161098626	7253115427	Divergent
ms124169	852131738	8231196446	8660607743	1173166431	0	0	0	0	Divergent
ms124171	5735000172	0	0	0	0	0	0	0	Divergent
ms124174	3832774809	3853927385	4746357049	236216161	0	0	0	5198741575	Intermediate
ms124258	8491222027	4020684336	1070137455	1581714364	0	0	0	0	Intermediate
ms124279	0	3740737803	1393189185	1666642734	0	0	0	0	Divergent
ms124382	5019249285	2648544196	1359816651	1555689524	0	0	0	0	Divergent
ms124386	1646642632	1769084655	1902205651	3553284896	0	0	0	0	Divergent
ms124399	1628401793	0	0	0	0	0	0	0	Divergent
ms124400	0	0	1107106847	1351201714	0	0	0	0	Divergent
ms124411	2591222082	0	0	0	0	0	0	0	Divergent
ms124416	827605287	6670214998	7635127981	1277798977	0	0	0	0	Divergent
ms12445	126616209	1419432601	1015427296	1897206921	0	0	0	0	Divergent
ms124455	1625031279	1655368902	1753917981	2367418115	0	0	0	1426905619	Divergent
ms12446	1628401793	0	0	0	0	0	0	0	Divergent
ms124470	1413232635	0	4327571678	4024926493	0	0	0	0	Divergent
ms124480	2192784014	0	0	0	0	0	0	0	Divergent
ms124503	3855835324	4397544319	186523626	4458329185	0	0	0	0	Divergent
ms124504	5348388317	4445494712	2985495795	8720673715	0	0	0	0	Divergent
ms124506	1212638965	0	0	0	0	0	0	0	Intermediate
ms124538	3390847492	2648050963	1607938376	2008211668	0	0	0	0	Intermediate
ms124579	1229963724	0	0	0	0	0	0	0	Divergent
ms124615	4202299116	1750151288	1355228572	0	0	0	0	0	Divergent
ms124623	4610046995	443106027	7060357668	3679157518	0	0	0	484025853	Divergent
ms124652	3338873215	0	0	0	0	0	0	0	Conserved
ms124654	1435476756	1291315346	5158152017	7354063457	0	0	0	0	Divergent
ms124669	3806512743	3311280446	1893745371	2999096298	0	0	0	1708217263	Divergent
ms124682	162357373	1830170267	1534392999	6248782937	0	0	0	161341951	Divergent
ms124685	4420217545	5722391999	0	2565373841	0	0	0	0	Divergent
ms124688	5548981988	6573492447	110142589	8250089217	0	0	0	2247050971	Divergent
ms124790	0	0	0	0.835472925	0	0	0	0	Divergent
ms124803	0.980145049	0	0.978457905	1124940642	0	0	0	1169383555	Divergent
ms124811	1794345945	0	1194198318	0	0	0	0	0	Divergent
ms124818	0	0	0	0	0	0	4689734178	0	Divergent
ms124820	9702056099	7566141742	6490175435	5038862387	0	0	0	1518621758	Divergent
ms124822	0	1466231828	0	0	0	0	0	0	Divergent
ms124826	1611077033	104092822	0	0	0	0	0	0	Divergent
ms124827	0	0	0	1150965482	0	0	0	0	Divergent
ms124828	5383037835	3594887496	1804696359	1627231959	0	0	0	4111829317	Divergent
ms124837	65956768	699780959	1092257935	4945379324	0	0	0	4209708684	Divergent
ms124841	0	0	0	0	0	0	0	1494718519	Divergent
ms124846	9803255381	4349758626	1694976896	700989225	0	0	0	1962657713	Conserved
ms124864	0	0	0	0.7202166	0	0	0	0	Divergent
ms124870	0	0	1102518768	0	0	0	0	0	Conserved
ms124942	2838769953	223703374	8719029673	1101995087	0	0	0	0	Divergent
ms12495	1271359517	273844928	1653664045	1810526383	0	0	0	0	Divergent
ms124991	2608546841	1135019908	4451632541	2238724318	0	0	0	0	Divergent
ms124996	1121098947	0	2172656223	4740891514	0	0	0	0	Divergent
ms125015	0	1135019908	0	0	0	0	0	0	Conserved
ms125029	0	104092822	0	0	0	0	0	0	Divergent
ms125030	1283031432	1002650256	6086487842	6875516473	0	0	0	0	Divergent
ms125031	1229963724	1182312368	1359816651	0	0	0	0	0	Divergent
ms125033	1233342624	0	0	1934388727	0	0	0	0	Divergent
ms125039	1212638965	0	0	0	0	0	0	0	Conserved
ms12508	2442602689	3358260496	1015427296	1240196967	0	0	0	0	Divergent
ms125141	2875690275	2458223191	0	0	0	0	0	0	Conserved
ms125144	1394175401	6622429305	4929258916	2071418314	0	0	0	0	Intermediate
ms125145	0.980145049	0	0	0	0	0	0	0	Divergent
ms12517	0	0.803807988	0	0	0	0	0	0	Divergent
ms125209	0	0.7097163	0	0	0	0	0	0	Intermediate
ms12526	3757004424	2894646071	3548427113	3849119967	0	0	0	2152253218	Divergent
ms125276	2227433532	1466231828	0	0	0	0	0	0	Intermediate
ms125292	3821185806	1466231828	1869824339	0	0	0	0	0	Divergent
ms125349	2192784014	0.756515528	0.886778355	0	0	0	0	0	Divergent
ms125362	5848025667	2176441361	1396786042	0	0	0	0	0	Intermediate
ms125363	3222154067	2885664429	1392197963	0	0	0	0	0	Intermediate
ms125370	1876040962	1049959186	1130083788	9975738556	0	0	0	2149171604	Intermediate
ms125380	1645726552	0	0	0	0	0	0	0	Divergent
ms125396	2143559009	0	0	0	0	0	0	0	Divergent
ms125409	3373522733	0.7097163	2370655868	1781950596	0	0	0	0	Divergent
ms125428	2459927448	0	0	1670945849	0	0	0	0	Divergent
ms125431	0	2648544196	0.725748101	2906891238	0	0	0	0	Divergent
ms125441	2210108773	2317332276	186523626	2417187289	0	0	0	0	Divergent
ms125467	0.980145049	1229111595	0	0.746241439	0	0	0	0	Intermediate
ms125474	0	0	0.63406855	0	0	0	0	0	Intermediate
ms125503	0	0	0	0	0	0	0	1426905619	Divergent
ms125562	1212638965	1182312368	0.597099159	0	0	0	0	0	Divergent
ms125598	7212033298	775695598	0	1124940642	0	0	0	0	Divergent
ms125650	1212638965	1182312368	0.597099159	0	0	0	0	0	Conserved
ms125751	0	0	1902205651	3315866859	0	0	0	0	Divergent
ms125775	0	0	0	1061733997	0	0	0	0	Divergent
ms125831	4921867547	6772811652	4487272638	3513392473	0	0	0	743346609	Divergent
ms125838	3821185806	5061612557	6192807938	9162038893	0	0	0	161341951	Divergent
ms125852	0	1560323515	8185205282	5123842295	0	0	0	0	Divergent
ms125858	0.980145049	0	0	0	0	0	0	0	Divergent
ms125862	0	0	0	0.746241439	0	0	0	0	Intermediate
ms125934	5071122846	4796100378	2499007239	3996404773	0	0	0	1169383555	Divergent
ms126004	0	3264662041	0	0	0	0	0	0	Conserved
ms126053	1229963724	0	0	0	0	0	0	0	Conserved
ms126065	0.814200896	0	0	0	0	0	0	0	Divergent
ms126070	0	1892028668	0	0	0	0	0	0	Divergent
ms126088	0	0	7966976196	0	0	0	0	0	Divergent
ms126104	0	0	0	2049645052	0	0	0	0	Intermediate
ms126114	4402892786	6810119447	1902205651	1351201714	0	0	0	0	Intermediate
ms126171	0.814200896	0	0	0	0	0	0	0	Divergent
ms126187	4416847032	6852205899	5368329536	3829204584	0	0	0	9828696635	Intermediate
ms126194	0.814200896	0	0	0	0	0	0	0	Divergent
ms126266	0.980145049	0	0	0	0	0	0	0	Divergent
ms126288	0	0	0	0	0	0	0	4396222575	Intermediate
ms126303	6630326318	2411423963	6040953842	1696970689	0	0	0	0	Conserved
ms126320	0	3640042326	309181589	2480393934	0	0	0	0	Divergent
ms126333	2227433532	0	0	0	0	0	0	0	Divergent
ms126382	0	0	0.63406855	0	0	0	0	0	Divergent
ms126401	563285651	6760196124	5292876895	408388156	0	0	0	0	Divergent
ms126425	0	6357311799	5381930155	6441103583	0	0	2617904257	2874519203	Divergent
ms126430	3825295051	1504016473	0	0	0	0	0	0	Divergent
ms126431	0.980145049	0	0	0	0	0	0	0	Divergent
ms126439	8892409368	3690458881	0	0	0	0	0	0	Divergent
ms126508	0.997469808	0	1231167709	3085354209	0	0	0	0	Divergent
ms126509	0	3499151411	141452681	0	0	0	0	0	Divergent
ms12654	0	0.7097163	0	0	0	0	0	0	Intermediate
ms12657	2358728166	1229111595	0	0	0	0	0	0	Divergent
ms126573	4586161698	2979756116	3436205244	3679157518	0	0	0	0	Divergent
ms126580	1395907876	0.7097163	0	0	0	0	0	0	Divergent
ms12661	3345161965	3537708931	0	4358636332	0	0	0	1048611767	Divergent
ms126619	0	0	2784395927	2617423521	0	0	0	0	Divergent
ms126677	0	0	0	0	4268457451	0	9580686887	0	Divergent
ms126701	3123704058	1938334663	0	1035709157	0	0	0	0	Divergent
ms12671	39698052	0	0	0	0	0	0	0	Intermediate
ms126712	204416462	0	0	0	0	0	0	0	Intermediate
ms126793	1229963724	0	3919296007	0	1047469229	1449533417	0	0	Intermediate
ms126849	4400143514	0	0.941488513	0	0	0	2215054525	7436547704	Divergent
ms126853	0.997469808	0	0	0	0	0	0	0	Conserved
ms126864	4786755369	0.756515528	2618777594	1291715779	0	0	0	0	Divergent
ms126907	2192784014	0	8398721781	2849528562	0	0	0	0	Divergent
ms12691	0	0	0	0	0	0	161098626	9843241372	Divergent
ms12697	48332311	870116165	3808644903	3226313396	0	0	0	1521703371	Divergent
ms126980	0	104092822	0	9838708969	0	0	0	1870941574	Divergent
ms126981	0	0	0.63406855	0	0	0	0	0	Divergent
ms126993	8372697986	3452845416	1022240057	8679240331	0	0	0	0	Intermediate
ms127099	7360652692	615032647	1180713379	2120654195	0	0	0	9828696635	Divergent
ms127104	7046089146	8039231043	3188083519	2843684593	0	0	0	0	Divergent
ms12712	7294102928	8610194058	128170967	3045943434	0	0	0	2152253218	Divergent
ms127120	101715981	1674302356	8380104706	1661012608	0	0	0	0	Conserved
ms127193	5333812831	2980249349	1102518768	2186674639	0	0	0	0	Divergent
ms127194	1611077033	0	0	0	0	0	0	0	Intermediate
ms127228	0	108822068	1231167709	0.7202166	0	0	0	0	Divergent
ms127249	2594054267	3060038268	1684493672	1391833895	0	0	0	9828696635	Divergent
ms127270	0	0	0	2859093137	0	0	0	0	Conserved
ms127285	6415157161	5156197477	5117206096	5733054147	0	0	0	0	Intermediate
ms12729	0	1135019908	1194198318	2327955803	0	0	0	3040325129	Divergent
ms127298	6862820234	2270039816	2715045223	1466458039	0	0	0	0	Intermediate
ms127311	0	3216383116	0	0	0	0	0	0	Divergent
ms12732	417039887	2648544196	2242006927	0	0	0	0	0	Intermediate
ms127327	455151218	1419432601	0	0	0	0	0	0	Intermediate
ms127348	0	0	0	1124940642	0	0	0	0	Divergent
ms127351	4382106214	3382104106	2194737776	3619248849	0	0	0	1708217263	Divergent
ms127362	6793521198	5393810942	2161653036	4213103695	0	0	0	0	Divergent
ms127364	8555966898	7239040383	3730472519	5456856536	0	0	0	0	Divergent
ms127384	4402892786	0	4172005811	2117840397	0	0	0	5447018798	Conserved
ms127421	5583631506	3924455019	50487317	6028886583	0	0	0	0	Divergent
ms12756	142754472	2435760892	1495190722	1249756587	0	0	0	0	Divergent
ms127561	0	0	1139488159	0	0	0	0	0	Divergent
ms127586	1229963724	0	0	1176990322	0	0	0	4562028501	Divergent
ms127594	1977614857	1892028668	0	7848018985	8222538673	6403524257	6157083166	0	Divergent
ms127637	8840435091	1555758709	5074160768	1124940642	0	0	0	1074585802	Intermediate
ms127638	2992409423	0	0	0	0	0	0	0	Intermediate
ms12765	0	2742142651	3399235853	3478921285	0	0	0	0	Divergent
ms127651	1378583117	0	0	0	0	0	0	0	Divergent
ms127690	1378583117	0	0	0	0	0	0	0	Conserved
ms127693	0.997469808	0	0	0	0	0	0	0	Intermediate
ms127699	2192784014	0	0	0	0	0	0	0	Intermediate
ms127702	1378583117	0	0	0	0	0	0	0	Intermediate
ms127727	0	0	0	0	0	0	0	4558946887	Divergent
ms127737	0	0	0	0.746241439	0	0	0	0	Divergent
ms127745	2559321837	6575630078	3027053265	788520079	0	0	0	2149171604	Divergent
ms127762	204416462	0	1989297122	1923231761	0	0	0	5026772421	Divergent
ms127770	0	0	0	0.746241439	0	0	0	0	Divergent
ms127785	4437542304	2459867588	2117946064	1466458039	0	0	0	0	Divergent
ms12782	1212638965	0	0	1960413567	0	0	0	0	Conserved
ms127827	1378583117	0	0	0	0	0	0	0	Intermediate
ms127833	1229963724	104092822	0	0	0	0	0	0	Divergent
ms127870	0	0	0.597099159	0	0	0	0	0	Divergent
ms127871	1645726552	0	0	0	0	0	0	0	Divergent
ms127884	1395907876	0	0	0	0	0	0	1965739327	Divergent
ms127894	3571367131	2886157661	2333686477	1755925756	0	0	0	161341951	Divergent
ms127930	0	0	0	1035709157	0	0	0	0	Intermediate
ms127948	0	1703352061	1488465593	0	0	0	0	0	Conserved
ms127997	0	0	0	0.746241439	0	0	0	0	Divergent
ms128024	1854249119	3418836406	238248904	3241028871	0	0	0	9828696635	Divergent
ms128083	1777021186	0	0.725748101	0	0	0	0	0	Divergent
ms128115	2113826744	1995513141	1215374706	8137486702	0	0	0	2057455466	Divergent
ms12827	0	0	0	1440433199	0	0	0	3223757406	Divergent
ms128352	0	0	0	1440433199	0	0	0	0	Divergent
ms128357	0.980145049	1419432601	1359816651	0	0	0	0	0	Divergent
ms128374	8473897268	3736764876	0	1555689524	0	0	0	0	Divergent
ms128383	1212638965	0	0	0.746241439	0	0	0	0	Divergent
ms128432	0	1607615975	0	0	0	0	0	0	Intermediate
ms128447	0	1844242976	0	1555689524	0	0	0	0	Divergent
ms128519	1229963724	1844736208	0.597099159	3359413382	0	0	0	0	Divergent
ms128558	0	0	0.63406855	0	0	0	0	0	Divergent
ms128571	4454867063	0	1102518768	5380379785	0	0	0	0	Divergent
ms128583	305622144	3304906889	4822021205	2817979307	0	0	0	0	Divergent
ms128609	0.997469808	0	0	0	0	0	0	0	Divergent
ms128644	2791815753	0	0	0.835472925	0	0	0	0	Divergent
ms128646	0	0	0	1986438406	0	0	0	0	Divergent
ms128660	0	1182312368	0	0.7202166	0	0	0	0	Intermediate
ms128661	0	0	0	0	0	7247667087	0	1521703371	Divergent
ms128674	4153074111	3877162559	2242006927	3768389003	0	0	0	0	Intermediate
ms128707	4034453524	3717749246	2271892462	3367223364	0	0	0	0	Divergent
ms128749	0	0	1575557064	2353980643	0	0	0	0	Divergent
ms128762	0.980145049	0	0	0	0	0	0	0	Conserved
ms128773	0	0	0.597099159	0	0	0	0	0	Intermediate
ms128774	1106511935	9271466733	3408412011	6434151295	0	0	0	0	Divergent
ms128789	0.814200896	0	0	0	0	0	0	0	Divergent
ms128889	0	0	0.849808963	0	0	0	0	0	Divergent
ms128894	1794345945	3830856564	3146526049	1026520627	0	0	0	0	Divergent
ms128899	0	4255666939	0	1124940642	0	0	0	0	Divergent
ms128918	1229963724	0	0	0	0	0	0	0	Intermediate
ms128932	8508546786	1040500694	128932594	5001680582	0	0	0	1521703371	Divergent
ms128964	8788460814	1371597498	7267533472	7395496841	0	0	0	1708217263	Divergent
ms129045	1561852029	104092822	0	0	0	0	0	0	Divergent
ms129056	4554261452	0.756515528	0	0	0	0	0	0	Conserved
ms129131	0.980145049	0	0	1266221807	0	0	0	0	Divergent
ms129169	0	0	0	1150965482	0	0	0	0	Conserved
ms129174	1212638965	0	0	0	0	0	0	0	Divergent
ms129189	0	0	0	2136323166	0	0	0	0	Intermediate
ms129194	1212638965	0	0	0	0	0	0	0	Intermediate
ms129250	5299163313	4162561716	3403823932	7612198715	0	0	0	0	Divergent
ms129272	0	2032919583	1070137455	362020245	0	0	0	0	Divergent
ms129273	2525394276	4374868344	0	0	0	0	0	2501491421	Divergent
ms129375	3861038	4290004916	3886503016	3205493524	0	0	0	957955608	Divergent
ms12942	1650288073	9553248563	1396786042	3738112585	0	0	0	0	Conserved
ms129475	0	1607615975	0	0	0	0	0	0	Divergent
ms129588	4586161698	5156197477	8113630664	2782392317	0	0	0	0	Divergent
ms129626	1811670704	0	2251183085	0	0	0	0	0	Divergent
ms129646	3920580195	0	0	0	0	0	0	0	Conserved
ms129648	204416462	789686043	0	2454369094	0	0	0	0	Divergent
ms129721	0	1135019908	0	0	0	0	0	0	Divergent
ms12976	1700526736	6523075892	3900387182	2248286363	8301155267	401094312	0	0	Conserved
ms129780	2160883768	7378944833	0	3137403888	0	0	0	0	Intermediate
ms12980	0	0	186523626	0	0	0	0	4043902758	Divergent
ms129831	1212638965	0	0	0	0	0	0	0	Divergent
ms129854	1733440639	4852473214	3115669946	4945222077	0	0	0	0	Divergent
ms129977	0	0	0	0.7202166	0	0	0	0	Intermediate
ms129978	4187723629	5013826864	8071196886	1422002073	0	0	0	0	Conserved
ms129995	1261239589	2100017019	2400615009	1604605852	0	0	0	0	Divergent
ms130010	0	0	0	1035709157	0	0	0	0	Intermediate
ms130013	7212033298	171688204	1012525663	2216046568	0	0	0	0	Divergent
ms13002	1977614857	0	1231167709	0	0	0	0	0	Divergent
ms130024	0	0.756515528	0	0	0	0	0	0	Conserved
ms130028	0	0.756515528	0	0	0	0	0	0	Divergent
ms130036	0	1513524288	0	0	0	0	0	0	Divergent
ms130038	1634970718	8702641348	5903128742	2253068703	0	0	0	0	Divergent
ms130047	1977614857	0	0	0	0	0	0	0	Divergent
ms13006	2863296404	3750245619	0	0	0	2410062056	8372137691	0	Divergent
ms130065	0	0.7097163	1919946418	0.7202166	0	0	0	0	Intermediate
ms130068	0	0	0	0	0	0	0	2406693669	Divergent
ms130070	5801549935	1372140141	1607938376	2417187289	0	0	0	0	Divergent
ms130082	0	0.803807988	0	0	0	0	0	0	Intermediate
ms130111	1611077033	1087727448	0	0	0	0	0	0	Conserved
ms130119	4205048388	4774569001	0	0	0	0	0	0	Divergent
ms130129	4022054404	1972376614	1557369939	1589787197	0	0	0	0	Divergent
ms130154	1561852029	0	0	0	0	0	0	0	Divergent
ms130190	6447057407	3736764876	3876862228	6775128022	0	0	0	0	Divergent
ms130232	0.814200896	0	0	0	0	0	0	0	Divergent
ms130242	0.814200896	0	0	0	0	0	0	0	Divergent
ms13026	1977614857	0	0	0	0	0	0	0	Divergent
ms130293	0	0	2135686831	2160649799	0	0	0	0	Divergent
ms130313	2809140512	3026555343	1446908122	0	0	0	0	0	Divergent
ms130314	0	1654415203	1704206006	5933290379	0	0	0	0	Divergent
ms130324	5749567272	2823246915	9503464463	9225245539	0	0	4228890517	0	Divergent
ms130329	9117599846	2222747356	2026266514	7399748419	0	0	0	0	Divergent
ms130337	2009515102	3357767264	1607938376	449285718	0	0	0	0	Intermediate
ms130346	0	0	0	2617423521	0	0	0	0	Divergent
ms130359	0	0	1268137101	0	0	0	0	0	Divergent
ms130416	1378583117	0	0	1400066505	0	1854123913	0	0	Divergent
ms130422	1395907876	0	6662134463	9196566889	8536959976	0	0	0	Divergent
ms130445	0	0	132284726	0	0	0	0	0	Divergent
ms130478	0	0	132284726	0	0	0	0	0	Conserved
ms130518	2030768616	3405552956	3349113773	4395122539	0	0	0	0	Divergent
ms13056	2559321837	108822068	0	0	0	0	0	0	Conserved
ms130655	247297086	4683601409	0	8896482875	0	0	0	259320756	Divergent
ms130723	1378583117	0	0	0	0	0	0	0	Divergent
ms130733	5534406501	9697263574	4957052149	1038736799	0	0	0	0	Divergent
ms130758	2791815753	2695343423	3440793323	2554216876	0	0	0	0	Divergent
ms13077	0	7160149705	0	6502078941	0	0	0	3135122882	Divergent
ms130798	2393377684	0	0	0	0	0	0	0	Intermediate
ms130802	3457397256	3214738718	2214213693	2012463246	0	0	0	0	Intermediate
ms130813	3190253821	2836727571	195691581	0	0	0	0	0	Conserved
ms130830	0	0	0	0.7202166	0	0	0	0	Conserved
ms130832	2368301379	1040697987	750189096	2212807612	0	0	0	0	Divergent
ms130842	1505319369	2573073553	4977943417	4701004045	0	0	0	0	Divergent
ms130844	1522094273	4610196296	6047232615	3617548323	0	0	0	294860899	Intermediate
ms130855	5286392719	3310968036	0	0	0	0	0	0	Divergent
ms130871	380925049	2903315304	3239765487	1598073874	0	0	0	0	Intermediate
ms130900	1811670704	0.7097163	1612526455	0	0	0	0	0	Intermediate
ms130949	4236948634	0	1268137101	2795886491	0	0	0	0	Divergent
ms130952	3573649461	1310199476	1673241618	2704263836	0	0	0	1232402483	Intermediate
ms130953	3388098219	1182312368	0	0	0	0	0	0	Divergent
ms130955	2393377684	2128655668	0	0	0	0	0	0	Divergent
ms130956	7756341488	6905855533	4704342345	8992619748	0	0	0	0	Divergent
ms130982	3786181587	6672938373	5411901747	3595824069	0	0	0	6527767827	Divergent
ms131035	2175459255	0	0	0	0	0	0	0	Divergent
ms131049	0.980145049	0	0	0	0	0	0	0	Intermediate
ms13105	0	0	0	1150965482	0	0	0	1521703371	Conserved
ms131067	1960290098	0	0	0	0	0	0	1074585802	Divergent
ms131070	0.814200896	0	0	0	0	0	0	0	Divergent
ms131072	1378583117	0	0	0	0	0	0	0	Intermediate
ms131073	0	1560323515	0	0	0	0	0	0	Intermediate
ms131080	2891743223	188201115	1800216564	166786414	0	0	0	9828696635	Divergent
ms131088	0	598248432	7101915139	1707805677	0	7247667087	4488102978	0	Conserved
ms131101	1229963724	3073847803	0	1240196967	0	0	0	0	Intermediate
ms131143	4603486457	7995062678	1952327731	6679531819	0	0	0	0	Divergent
ms131192	1138243217	3642179956	8237691527	5572112861	0	0	0	9828696635	Divergent
ms131246	1442681587	1376376067	9077448024	6827718371	0	0	0	0	Divergent
ms131279	4486320279	1901306337	4097420508	1257615577	0	0	0	2688005312	Conserved
ms131311	4586161698	3498658178	1194198318	1871182081	0	0	0	0	Divergent
ms131318	2562597913	12582928	6118869155	1015420153	0	0	0	0	Intermediate
ms131319	475210585	3167939491	0	0.835472925	0	0	0	0	Divergent
ms131333	521828783	435641174	4439077669	5381652622	0	0	0	0	Intermediate
ms131350	2192784014	0	4726671192	2012463246	0	0	0	0	Intermediate
ms131354	1579176788	1182312368	0	0	0	0	0	0	Divergent
ms131375	508745386	1556564351	0	8207058066	0	0	0	0	Intermediate
ms131378	0	0	0	0	0	0	0	7874420432	Conserved
ms13138	0	0	0	0	0	0	0	1708217263	Divergent
ms131380	0	0	0.725748101	0	0	0	0	0	Divergent
ms131381	8274247977	5392166544	1065300509	2297998939	0	0	0	0	Divergent
ms13144	2233452602	2246755319	2733927572	4248798819	0	0	0	2152253218	Divergent
ms131452	3937904954	0	0	0	0	0	0	0	Divergent
ms131506	2499685203	3145197636	1417354837	1367084529	0	0	0	1074585802	Divergent
ms131507	4835980373	3391200865	1418460165	1248906272	0	0	0	0	Divergent
ms131508	1396363293	1210408374	0	0.835472925	0	0	0	0	Intermediate
ms131510	8606136282	5299226022	0	0.835472925	0	0	0	0	Intermediate
ms131536	0	0	1285877868	0	0	0	0	0	Divergent
ms13154	4987349039	6953476525	0	0	0	0	0	1521703371	Divergent
ms131542	0	0	0.597099159	0	0	0	0	0	Intermediate
ms131556	489898752	2832869847	1710311091	1540816802	0	0	0	0	Divergent
ms131622	1212638965	0	0	0.7202166	0	0	0	0	Conserved
ms131627	2553935533	1466166035	0	3316073113	4111269336	0	161098626	4470312362	Divergent
ms131629	2774490994	0	0	0	0	0	0	0	Intermediate
ms131631	204416462	4682614944	4842167445	3137403888	0	0	0	0	Divergent
ms131632	2630433122	2998919803	1963540858	2087672219	0	0	0	2149171604	Divergent
ms131669	0	0	0	0.7202166	0	0	0	0	Divergent
ms131691	0	0.7097163	0	0	0	0	0	0	Divergent
ms131717	0	0	0.63406855	0	0	0	0	0	Divergent
ms131721	3190253821	2316839043	1919946418	2186674639	0	0	0	0	Divergent
ms131723	0	0.756515528	0	0	0	0	0	0	Divergent
ms13175	4254273393	3311461269	2264335773	3359413382	0	0	0	0	Divergent
ms131850	0.997469808	0	0	0	0	0	0	0	Divergent
ms131878	0	6062881589	5612209457	0	0	0	2215054525	0	Divergent
ms13190	39698052	4965383239	2251183085	0	0	0	0	0	Divergent
ms131925	6263894459	7102510847	0	0	0	0	0	3043406743	Intermediate
ms131935	0	0	0	1240196967	0	0	0	0	Divergent
ms131945	4004454718	3688485951	6389319727	5397901469	0	0	0	0	Divergent
ms131946	2026839861	0	0.725748101	1897206921	0	0	0	0	Divergent
ms131947	0	0.756515528	0	0	0	0	0	0	Divergent
ms132006	0	1182312368	1778144788	0	0	0	0	0	Divergent
ms132010	3539466886	2317332276	3698091207	2012463246	0	0	0	0	Divergent
ms132024	5316488072	7661877828	2660335064	1845157242	0	0	0	0	Divergent
ms132025	1378583117	0	0	0	0	0	0	0	Intermediate
ms132030	0	1229111595	0	0.835472925	0	0	0	0	Divergent
ms132050	0	3640042326	1015427296	2075669892	0	0	0	0	Divergent
ms13209	2030674178	1678817839	103046392	1147087524	0	0	0	0	Divergent
ms13215	2682490312	1924492188	1107106847	3222383796	0	0	0	0	Divergent
ms132153	1876221451	2303391241	3530017598	0	0	0	0	7531345456	Divergent
ms132170	1392623414	1967022549	2599618327	1626595488	0	0	0	0	Intermediate
ms132172	0.814200896	0	0	0	0	0	0	129876091	Divergent
ms132174	3172929062	1466725061	2655746985	2412935711	0	0	0	161341951	Intermediate
ms13218	0.997469808	0	0	0	0	0	0	0	Intermediate
ms132185	0	0	0	0	0	0	0	6708118491	Divergent
ms132195	2022561653	1413963419	6812235943	9738320518	0	0	0	1169383555	Divergent
ms132210	1212638965	2175948128	0.63406855	0	0	0	0	0	Divergent
ms132217	2608546841	0.7097163	0	0	0	0	0	0	Intermediate
ms132256	0	0	0	0.7202166	0	0	0	0	Divergent
ms132294	242601666	292356419	6417724509	1359702234	0	0	0	0	Divergent
ms132303	0	3026555343	0.849808963	2075669892	0	0	0	0	Conserved
ms132304	1229963724	0	0	0	0	0	0	0	Divergent
ms13238	0.814200896	0	0	0	0	0	0	0	Divergent
ms132434	0	0.803807988	2388396636	1061733997	0	0	0	0	Divergent
ms13250	1909685209	2365035879	230600735	254981058	0	0	0	259320756	Divergent
ms132566	4187723629	0	0	0	0	0	0	0	Divergent
ms132658	8306148222	1016887318	809042551	1045907779	0	0	0	0	Divergent
ms132682	1395907876	1560323515	0	1581714364	0	0	0	0	Divergent
ms132700	175304459	3144523494	3078054034	1942513203	0	0	0	3040325129	Divergent
ms132708	1777021186	2363638271	1488465593	1035709157	0	0	0	0	Divergent
ms13273	2175459255	1845229441	0	0	0	0	0	0	Divergent
ms132848	0	1891535436	1070137455	5145615557	0	0	0	0	Conserved
ms132859	0	0	0	0	6127618244	0	2215054525	0	Divergent
ms13288	3769211529	1845229441	0	0	0	0	0	0	Conserved
ms132924	0	1513524288	0.725748101	0.835472925	0	0	0	0	Divergent
ms132934	6319232972	0	6532280918	5358230267	0	0	0	0	Divergent
ms132935	1029833857	6102047545	6597371838	4688841835	0	0	0	0	Divergent
ms132948	3242228099	5439623705	2939961794	0	0	0	0	0	Divergent
ms132957	1811670704	5912219772	1070137455	2454369094	0	0	0	0	Divergent
ms132962	8410096777	102156724	4722083113	6066068388	0	0	0	0	Divergent
ms132973	0	1135019908	0.63406855	0	0	0	0	0	Divergent
ms132997	1229963724	0	0.725748101	1670945849	0	0	0	0	Divergent
ms133020	1440399256	1485263929	5286800959	5806877089	0	0	0	2688005312	Divergent
ms13304	0	0	0	0.835472925	0	0	0	0	Divergent
ms133074	0	2979756116	0.725748101	0	0	0	0	0	Divergent
ms133088	1561852029	0	1649495847	0	0	0	0	0	Intermediate
ms133107	0	0	0	0.746241439	0	0	0	0	Divergent
ms133165	0	0	0	0	0	0	2273048453	0	Conserved
ms133192	7261258303	5014320097	313337336	29286645	0	0	0	0	Divergent
ms13321	0	0	3666586202	2396047863	0	0	0	0	Divergent
ms13324	8424672263	1054540463	1226465524	1878724152	0	0	0	1074585802	Divergent
ms133257	0	0	0	0.835472925	0	0	0	0	Divergent
ms133264	0	0.803807988	0	0.746241439	0	0	0	0	Conserved
ms13332	0	0	0	2094363975	0	0	0	0	Divergent
ms133329	0	0	0	2012463246	0	0	0	0	Divergent
ms133335	0	1513031055	0	0	0	0	0	0	Intermediate
ms133337	0	0	0	1035709157	0	0	0	0	Divergent
ms133345	2874143537	13057497	6662134463	1298938296	0	0	0	4020113179	Conserved
ms133393	2290251803	2941741238	2571481967	3112280901	0	0	0	2406693669	Conserved
ms133440	1794345945	0	0	0	0	0	0	0	Divergent
ms133470	805907882	3877655791	9478035394	0	0	0	0	0	Divergent
ms133520	0.997469808	1181819135	0	0	0	0	0	0	Intermediate
ms133544	0	0	6861313849	5145564019	0	0	0	500914607	Conserved
ms133551	4371711359	5969200957	3418524058	3685001487	0	0	0	1705135649	Divergent
ms133559	1811670704	1513524288	0.978457905	1466458039	0	0	0	0	Divergent
ms133576	1013239441	0	0	0.746241439	0	0	0	0	Intermediate
ms133606	0	0	0	6132302781	0	0	0	2149171604	Divergent
ms133663	1561852029	0	0	0	0	0	0	0	Conserved
ms133682	0	1811861632	4832991287	857673874	0	0	2215054525	0	Divergent
ms133715	8224078593	6433752698	3386083165	7021049216	0	0	0	0	Divergent
ms133927	2891287806	2294014925	1879962861	2859618945	0	0	0	0	Divergent
ms133941	0.980145049	0	0	0	0	0	0	0	Intermediate
ms134023	1960290098	0	0.886778355	0	0	0	0	0	Intermediate
ms134037	5460996112	554374938	2197380764	391009522	0	0	0	0	Divergent
ms134051	2222141666	1418939368	0	0	0	0	0	0	Divergent
ms134070	4004454718	1844736208	0.978457905	2327955803	0	0	0	0	Divergent
ms134084	0	104092822	0	0	0	0	0	0	Conserved
ms134110	0	0	0	0.746241439	0	0	0	0	Divergent
ms134162	0.980145049	0	0.63406855	5282645144	0	0	0	0	Divergent
ms134227	180601786	1664827394	120219979	2087777929	0	0	0	1870941574	Divergent
ms134229	4895247641	285654893	5867353884	4819713063	0	0	0	2853811238	Divergent
ms134355	260380483	4743026327	3149798859	2787970905	0	0	0	690079561	Divergent
ms134375	4885205378	8183903986	8999532711	4693093412	0	0	0	0	Divergent
ms134378	2259436602	1626565899	7648892218	6422994329	0	0	0	0	Intermediate
ms134379	2143559009	2743129116	0	356815277	0	0	0	0	Divergent
ms134382	1395907876	0	0	0.835472925	0	0	0	0	Intermediate
ms134394	1994939616	0	0	0	0	0	0	0	Conserved
ms134418	0	0	0.63406855	0	0	0	0	0	Intermediate
ms134424	0	0	1667236614	2038488086	0	0	0	0	Divergent
ms134427	0	0	0	1150965482	0	0	0	0	Divergent
ms134446	1212638965	1985627123	1107106847	0	0	0	0	0	Divergent
ms134463	0	0	0	1176990322	0	0	0	0	Conserved
ms134482	0	0	0	2811393156	0	0	0	0	Divergent
ms134527	3422747738	2081856441	5747562875	788520079	0	0	0	3670874976	Divergent
ms134538	0.980145049	0	1612526455	2127719571	0	0	0	0	Divergent
ms134556	0	1135019908	0	0	0	0	0	0	Intermediate
ms134585	1212638965	0.756515528	0	1124940642	0	0	0	0	Conserved
ms134589	0	104092822	0	0	0	0	0	0	Conserved
ms134592	0	0	0	0	0	0	0	2152253218	Intermediate
ms134612	0	1087727448	0	0	0	0	0	0	Divergent
ms134643	7509272085	0	7052669367	2395888192	0	0	0	1210791869	Divergent
ms134666	0	0	2283564397	0	0	0	0	0	Divergent
ms134681	1419432195	1561014128	1065212878	1259741365	0	0	0	0	Divergent
ms134688	0.814200896	0	0	0	0	0	0	0	Divergent
ms13472	0	0.7097163	0	0	0	0	0	0	Divergent
ms13473	0	7349451218	0	4740788334	0	0	0	0	Divergent
ms13474	2271289006	174052827	1054358477	1784341766	0	0	0	3229920634	Divergent
ms13486	0	0	0	1781950596	0	0	0	0	Divergent
ms13488	0	0	0	2502167196	0	0	0	0	Divergent
ms134981	0	0	0	1061733997	0	0	0	0	Divergent
ms13501	5365713076	5913206237	1319933176	8998984467	0	0	0	0	Divergent
ms135048	0	0	0	0.7202166	0	0	0	0	Divergent
ms135049	0	0.803807988	0	0	0	0	0	0	Divergent
ms135051	0	1135019908	0	0	0	0	0	0	Intermediate
ms135076	9404817312	8463054952	7413923181	526512346	0	0	0	0	Divergent
ms135081	1650013146	1210622137	1164435092	1153993124	0	0	0	1426905619	Intermediate
ms135084	1680011952	1376491184	1258907991	237506832	0	0	0	0	Divergent
ms135099	0	0	0	0	0	0	0	4914348317	Divergent
ms135150	1094934458	1679179571	4235892128	5891856996	0	0	0	0	Divergent
ms135151	3268569938	4157865411	3618397862	3994650075	0	0	0	0	Intermediate
ms135156	0	0.7097163	0.597099159	0	0	0	0	0	Divergent
ms135192	0.980145049	0	0	0	0	0	0	0	Divergent
ms135197	2763729912	3858919717	4523289735	0	0	0	0	0	Divergent
ms135198	4945761231	557568664	5613612357	0	0	0	0	0	Conserved
ms1352	0	0.756515528	0	0	0	0	0	0	Conserved
ms135205	0.980145049	0	0	0	0	0	0	0	Divergent
ms135209	134630512	1371334412	8930182007	9930053595	0	0	0	9828696635	Divergent
ms135211	0	0	0	0	0	0	0	2599370787	Divergent
ms135238	0	0	0	1466458039	0	0	0	0	Intermediate
ms135246	0	1891535436	2044007281	2353980643	0	0	0	0	Divergent
ms135276	2210108773	5296595159	2002796086	3420123254	0	0	0	0	Divergent
ms135282	9041028761	8135625061	7611922826	7173487346	0	0	0	0	Divergent
ms135286	2288338838	1168190423	1214605876	1164243283	0	0	0	0	Divergent
ms135287	0	3122784661	1773556709	2654605326	0	0	0	1169383555	Intermediate
ms135331	1212638965	0	0	0	0	0	0	0	Divergent
ms135376	0	0	0	0.746241439	0	0	0	0	Conserved
ms135383	946681291	1035607009	0	742206235	0	0	0	0	Divergent
ms13540	0	0	0	0.746241439	0	0	0	0	Divergent
ms135402	0	0	0	1240196967	0	0	0	0	Divergent
ms135407	340642825	3069398114	1838116023	1478408829	0	0	0	1708217263	Divergent
ms135447	6380507643	8702641348	5595708779	129091953	0	0	0	2243969357	Divergent
ms135503	1628401793	1419432601	431839552	4284117792	0	0	0	0	Divergent
ms135504	173326015	164113184	3601823578	590726554	0	0	0	0	Divergent
ms135509	65956768	4919570477	141452681	1845157242	0	0	0	9828696635	Divergent
ms135526	1960290098	0	0	0	0	0	0	0	Divergent
ms135647	0.997469808	1229111595	0.597099159	0	0	0	0	0	Intermediate
ms135662	2992409423	1466725061	2242006927	2554216876	0	0	0	0	Divergent
ms135666	1463193232	0	3413876398	4686188025	0	0	0	0	Divergent
ms135672	3440072497	1419432601	0.63406855	1035709157	0	0	0	0	Divergent
ms135726	2608546841	0	1359816651	1986438406	0	0	0	0	Divergent
ms135731	1560480532	2270352225	2741941494	344046643	0	0	0	0	Divergent
ms135740	1229963724	1844242976	1919946418	2075669892	0	0	0	0	Intermediate
ms135766	0	0.7097163	0	6486200974	0	0	0	0	Divergent
ms135767	0	1229111595	0	0.746241439	0	0	0	0	Divergent
ms135781	0	0	0	4693093412	0	0	0	0	Divergent
ms135784	0	0	0.597099159	0	0	0	0	0	Divergent
ms135792	132779774	9979210103	3661121815	4194886307	0	0	0	1169383555	Intermediate
ms135838	1251394588	3452352184	204859536	6374655558	0	0	0	161341951	Conserved
ms135879	0	0	0	1395126918	0	0	0	0	Divergent
ms135895	2957759905	1891535436	1015427296	1755925756	0	0	0	0	Divergent
ms135898	2410702443	0	0	0	0	0	0	0	Divergent
ms135956	2376052925	0	0	3048172403	0	0	0	0	Intermediate
ms135957	0.980145049	0.756515528	0	2821911331	0	0	0	0	Intermediate
ms135991	1395907876	203242635	0	0	0	0	0	0	Divergent
ms136004	1212638965	0	2876075477	3615950872	0	0	0	0	Divergent
ms136019	0	104092822	0	0	0	0	0	0	Divergent
ms136021	9055604248	5109398249	1030922728	1679655154	0	0	0	0	Conserved
ms136067	0	1466725061	0	0	0	0	0	0	Conserved
ms136086	3256803585	108822068	1139488159	0.835472925	0	0	0	0	Divergent
ms136094	0	0	0	1240196967	0	0	0	0	Divergent
ms136142	1579176788	2410930731	1795885556	2958940918	0	0	0	0	Divergent
ms136144	9273522677	9080159263	2976931185	4719118252	0	0	0	0	Intermediate
ms136150	0.997469808	0	0	1240196967	0	0	0	0	Divergent
ms136249	0	7044115584	1590554761	2288918544	0	0	0	0	Divergent
ms136252	0	0.756515528	0	2075669892	0	0	0	0	Divergent
ms136321	7360652692	0	0	0	0	0	0	813502411	Divergent
ms136323	0	0	0	3909670168	0	0	0	0	Divergent
ms136332	5531657229	1181819135	1102518768	5695872342	0	0	0	0	Intermediate
ms136333	1561852029	1844242976	1392197963	2012463246	0	0	0	0	Divergent
ms136348	3373522733	3135032149	0	0	0	0	1668980189	7199733605	Divergent
ms136359	0	0	0	2680630166	0	0	0	0	Divergent
ms136365	1395907876	5343394387	2924654074	2394772495	0	0	0	9828696635	Divergent
ms136407	0	0	4437001773	6098844004	0	0	0	1074585802	Conserved
ms136412	0	104092822	2117946064	1466458039	0	0	0	0	Divergent
ms136576	0	2413068361	3666586202	2639196783	0	0	0	0	Divergent
ms136602	1611077033	0	0	0	0	0	0	0	Conserved
ms136619	7874865528	7047732913	7203647155	819378796	0	0	0	0	Divergent
ms136639	0	0	0.63406855	0	0	0	0	0	Divergent
ms136673	0.980145049	0	0	0	0	0	0	0	Conserved
ms136675	0	1229111595	0.849808963	1176990322	0	0	0	0	Divergent
ms136676	0.997469808	5202010239	1902205651	1377226554	0	0	0	0	Divergent
ms136723	3041634428	964536732	7923930869	4088133138	0	0	0	0	Divergent
ms136800	3539466886	3027048576	1741175397	1581714364	0	0	161098626	0	Divergent
ms136835	0	0	0	3137403888	0	0	0	0	Divergent
ms136837	0	5534208625	4203510815	7258467254	0	0	0	0	Divergent
ms136879	0	0	467742542	1089619139	0	0	0	0	Divergent
ms136885	8607941175	5249302699	1483877514	0	0	0	0	0	Divergent
ms1369	0	0.756515528	0	0	0	0	0	0	Divergent
ms136914	0	0	0	0.835472925	0	0	0	0	Divergent
ms136915	1628401793	0	0	0	0	0	0	0	Divergent
ms136922	0.980145049	1797443748	1612526455	0.835472925	0	0	0	0	Divergent
ms136933	0.814200896	0	0	0	0	0	0	0	Divergent
ms136941	643248192	2413068361	0	2301930964	0	0	0	0	Divergent
ms136947	1400830377	8796733035	8662831658	8909752981	0	0	0	0	Divergent
ms136952	1794345945	104092822	0.978457905	0.746241439	0	0	0	0	Divergent
ms136969	2643196359	1654415203	0	0	0	0	0	0	Divergent
ms136971	2742590748	0	0	0	0	0	0	0	Conserved
ms136977	3522142127	203242635	5527234383	2180992976	0	0	0	0	Divergent
ms136981	1794345945	0	0	0	0	0	0	0	Conserved
ms136997	0	6975478791	4546894923	3367596985	0	0	0	0	Divergent
ms137000	0	0	0	1466458039	0	0	0	0	Divergent
ms13713	0.997469808	0.7097163	4194334657	318520199	0	0	0	0	Intermediate
ms13716	1395907876	0	0	0	0	0	0	0	Intermediate
ms137222	2874143537	6999289287	1644907768	475204848	0	0	0	4111829317	Conserved
ms137233	3539466886	1844736208	0	1124940642	0	0	0	0	Intermediate
ms137318	2227433532	1513524288	1649495847	3137403888	0	0	0	0	Divergent
ms137323	2227433532	1513524288	1649495847	3137403888	0	0	0	0	Divergent
ms137382	2227433532	2270533048	2283564397	3137403888	0	0	0	0	Conserved
ms137413	1777021186	0	0	0	0	0	0	0	Conserved
ms137429	0	1513524288	0	0	0	0	0	0	Divergent
ms137430	3190253821	0	0.849808963	0	0	0	0	0	Divergent
ms137436	0.997469808	1135019908	1791297477	0	0	0	0	0	Divergent
ms137484	0	1560323515	0	0	0	0	0	0	Divergent
ms137522	4952699521	2602238201	0.886778355	2075669892	0	0	0	0	Intermediate
ms137534	0.814200896	0	0.849808963	0.7202166	0	0	0	0	Divergent
ms137535	5834271824	5263638407	3248339874	3205601658	0	0	0	3132041268	Divergent
ms137539	4236948634	5534701857	1107106847	0	0	0	0	0	Divergent
ms137550	0	1891535436	0	0	0	0	0	0	Divergent
ms137569	0.980145049	0	0	0	0	0	0	0	Divergent
ms137615	0	0	0	2869709433	0	0	0	0	Divergent
ms137623	2393377684	0	0	0	0	0	0	0	Conserved
ms137635	3440166935	3816241386	612880594	387031346	0	0	0	2688005312	Divergent
ms137638	2992409423	0	0	0	0	0	0	0	Conserved
ms137641	1553825555	3456538874	4589557722	3760795395	0	0	0	2688005312	Divergent
ms137648	1977614857	1135019908	0	2386910871	0	0	0	0	Divergent
ms137654	5691216084	715464767	5689546034	6568099384	0	0	0	1708217263	Divergent
ms13766	0	1844242976	141452681	1492482879	0	0	0	0	Divergent
ms13767	2376052925	3642673189	1285877868	2391162449	0	0	0	0	Intermediate
ms13773	1094934458	9173264485	7478685806	1028061482	0	0	0	1521703371	Divergent
ms137762	2989660151	5249795932	4369129149	2097443154	0	0	0	0	Divergent
ms137763	6699625354	0.803807988	4516395166	1351201714	0	0	0	0	Conserved
ms137788	6412407888	6480058692	1483877514	5844058894	0	0	0	0	Intermediate
ms137789	2106264073	2365035879	4792045365	0	0	0	0	1426905619	Divergent
ms137790	0	0	1015427296	3022147563	0	0	0	0	Divergent
ms137795	1579176788	1985627123	0	932298018	0	0	0	0	Divergent
ms137800	1579176788	0	0	0	0	0	0	0	Divergent
ms137844	0	0	0.597099159	0	0	0	0	0	Divergent
ms137848	0	0	0.597099159	0	0	0	0	0	Conserved
ms137867	0	1135019908	0	0	0	0	0	0	Intermediate
ms137871	1005582333	8890989423	254086228	5929038802	0	0	0	0	Divergent
ms137932	1628401793	1182312368	1989297122	0	0	0	0	0	Conserved
ms137938	0	0	2150327376	4882172679	0	0	0	0	Divergent
ms137943	0	0	0	6263650811	0	0	0	0	Divergent
ms137957	0	0	4930135224	2749995275	0	0	0	0	Divergent
ms137979	0	1181819135	0	0	0	0	0	0	Divergent
ms137987	4323572429	0	0	0	0	0	0	0	Divergent
ms138003	0	0	0	1240196967	0	0	0	0	Divergent
ms138005	475210585	2979262883	1699617927	3426871606	0	0	0	2243969357	Divergent
ms138019	0	0	0.63406855	0	0	0	0	0	Divergent
ms138041	0	0.756515528	0	0	0	0	0	0	Divergent
ms138052	1191671904	780424844	8048868039	8479004099	0	0	0	4117992545	Divergent
ms138060	1413232635	0	0	0	0	0	0	0	Divergent
ms138111	0.814200896	0	0	0.746241439	0	0	0	0	Divergent
ms138116	2459927448	0	0	2008211668	0	0	0	0	Conserved
ms138130	0.814200896	0	0	0	0	0	0	0	Divergent
ms138141	1794345945	0.7097163	0	0	0	0	0	0	Conserved
ms138171	3606016649	1905920467	1944199701	1136200894	0	0	0	0	Divergent
ms138173	0	0	0	0	0	0	0	3132041268	Divergent
ms138175	2175459255	0.7097163	0	0	0	0	0	0	Divergent
ms138198	1994939616	7616065065	2366067789	3426871606	0	0	0	0	Divergent
ms138212	1860904095	3310968036	2715045223	1061733997	0	0_x001B_[O	0	0	Divergent
ms138238	0	6998467262	5116639003	0	0	0	0	1169383555	Conserved
ms138241	8179407753	1101783599	8925593928	1170563947	0	0	0	0	Divergent
ms138249	0	6986713007	2505854678	2179663435	0	0	0	0	Divergent
ms138255	0	0	0	0	0	0	1668980189	0	Divergent
ms138335	9702056099	1390202072	5167328175	2847936171	0	0	0	2338767109	Conserved
ms138412	8008909436	3358753729	4983969075	4373349277	0	0	0	0	Divergent
ms138483	0	5340763524	0	0	0	0	0	0	Intermediate
ms138497	1741192185	903237357	8420174319	0	0	0	0	0	Intermediate
ms138499	1794345945	0	0	0	0	0	0	0	Intermediate
ms13854	0	0	3490915403	4993177426	0	0	0	0	Divergent
ms13863	1212638965	3170077121	0	0	0	0	0	0	Divergent
ms138666	4386117882	1532803005	381756399	1698828462	0	0	0	2152253218	Divergent
ms138668	1994939616	1135019908	0	0	0	0	0	0	Divergent
ms138670	2841040757	4870798319	195691581	1124940642	0	0	0	0	Divergent
ms138675	2122033707	7378944833	6027189605	5272028847	0	0	2617904257	1152766906	Divergent
ms138677	1538963616	1660114618	1237097533	1898322618	0	0	0	0	Divergent
ms138686	5484237117	1357294643	7634251673	6501068849	0	0	0	0	Divergent
ms138687	2376052925	0	0	0	0	0	0	0	Conserved
ms138694	1611077033	1466725061	2412213339	1755925756	0	0	0	1074585802	Divergent
ms138695	4036354963	1560323515	0	1240196967	0	0	0	0	Divergent
ms138721	1413232635	0	0	1150965482	0	0	0	0	Divergent
ms138722	2026839861	0	0.886778355	2817659753	0	0	0	0	Divergent
ms138724	2210108773	0	0	0.746241439	0	0	0	0	Intermediate
ms138735	4432164387	0	0	0	0	0	0	0	Divergent
ms138745	1794345945	0	0	1960413567	0	0	0	0	Divergent
ms138746	0.814200896	0	0	0	0	0	0	0	Divergent
ms138760	747737184	1116102924	309181589	5324078527	0	0	0	1169383555	Divergent
ms138761	0.814200896	0	0	0	0	0	0	0	Divergent
ms138789	0	0.7097163	0	0	0	0	0	0	Intermediate
ms138793	6796270471	0	0	0	0	0	0	0	Divergent
ms138796	4325487503	3277748198	1612067647	1800276118	0	0	0	5894136367	Divergent
ms138806	0.997469808	0	0	0	0	0	0	0	Divergent
ms138816	0	0	1268137101	0	0	0	0	0	Divergent
ms138824	1212638965	0	1355228572	0	0	0	2215054525	1169383555	Divergent
ms138827	2393377684	5058981694	1308369525	7366818191	0	0	0	0	Divergent
ms138838	1862636571	2554189422	1694579243	1421259892	0	0	0	9828696635	Divergent
ms138862	3222154067	4399188717	4473961387	5550339599	0	0	0	0	Divergent
ms138865	0	0	5249885801	0	0	0	2617904257	1702843024	Divergent
ms13888	9071124114	1674401002	1936198229	4079155922	0	0	0	0	Divergent
ms138881	0	0	1070137455	0.7202166	0	0	0	0	Intermediate
ms138884	0	0	0.597099159	0	0	0	0	0	Conserved
ms138890	2507892166	3031547676	2666102077	1932899515	0	0	0	2945527377	Divergent
ms13890	2608546841	0	0	0	0	0	0	0	Divergent
ms138903	9872554417	1806951563	1865087474	1936192538	0	0	0	9828696635	Divergent
ms138919	0	0	1392197963	3768389003	0	0	0	0	Divergent
ms13892	1841025218	3640913848	5526668097	6159657161	0	0	0	0	Divergent
ms138927	1395907876	0	0	0	0	0	0	0	Divergent
ms138928	0	0	0	0.7202166	0	0	0	0	Conserved
ms13893	5036574044	157032465	1283942555	2377085975	0	0	0	0	Intermediate
ms13898	2559321837	0	0	1666694271	0	0	0	0	Divergent
ms139037	0.814200896	0	0	0	0	0	0	0	Divergent
ms13906	0	0	2393059895	5765397016	0	0	0	1705135649	Divergent
ms139105	4734781091	6997316357	7721343144	3772640581	0	0	0	0	Divergent
ms139106	1001842454	7754325117	8475496027	4403625695	0	0	0	0	Divergent
ms139112	3041634428	4826136722	6091075921	5613546244	0	0	0	0	Divergent
ms139119	3087772233	3064652398	1582728551	2465626816	0	0	0	1965739327	Divergent
ms13914	3737311284	0	0	1666694271	0	0	0	0	Divergent
ms139163	0	0	0	1692719111	0	0	0	0	Intermediate
ms139164	0	0.756515528	0	1351201714	0	0	0	0	Divergent
ms139175	0	0	0	0.835472925	0	0	0	0	Divergent
ms139176	1212638965	0.803807988	0	0	0	0	0	0	Intermediate
ms139177	5534406501	1182493278	1334025708	2252535411	0	0	0	0	Divergent
ms139189	2686501979	2449849984	1474709559	2969724369	0	0	0	1965739327	Divergent
ms13919	5996645061	8420859518	6876998568	1382060431	0	0	0	0	Divergent
ms139212	4147238669	6924295667	0	0	0	0	0	0	Divergent
ms13922	155701558	1229752884	4887701446	6470792431	0	0	0	1169383555	Divergent
ms13923	5387592	2605356163	5103598847	521556813	0	0	0	0	Divergent
ms139233	0.980145049	0	0	0	0	0	0	0	Divergent
ms13924	1212638965	0	0	1807975436	0	0	0	0	Divergent
ms139247	1579176788	0	0	4369097699	0	0	0	0	Intermediate
ms139265	0.980145049	0	0	0	0	0	0	0	Divergent
ms139323	1681563939	5156690709	4516395166	7591481495	0	0	0	0	Divergent
ms139350	0	0.803807988	0	0	0	0	0	0	Conserved
ms139382	2216488822	699994722	6937173114	5060635649	0	0	0	0	Divergent
ms139445	1579176788	0	0	0	0	0	0	0	Intermediate
ms139484	1125113753	0	0	0	0	0	0	0	Conserved
ms139488	0	0	0	0.835472925	0	0	0	0	Divergent
ms139504	1212638965	629023092	3752801366	3894802293	0	0	0	1426905619	Divergent
ms139550	0	1892028668	1488465593	0	0	0	0	0	Divergent
ms139665	0	0.756515528	1015427296	0	0	0	0	0	Intermediate
ms139693	0	0	1960922771	0	0	0	0	0	Divergent
ms139699	2112369195	2142037677	2219623554	1422321521	0	0	0	2060537079	Intermediate
ms139700	4322930245	5897703155	5201214043	5827485541	0	0	0	0	Divergent
ms139732	0	0	0	0	0	0	0	1169383555	Divergent
ms139754	5435012112	3546937104	0.886778355	1555689524	0	0	0	0	Divergent
ms139769	0	0.7097163	0	0	0	0	0	0	Divergent
ms139789	1462191099	1272283245	3137961439	5476516657	0	0	0	0	Divergent
ms139856	1794345945	0	0	0	0	0	0	0	Divergent
ms139867	1114993825	157477434	8402433552	1191012728	0	0	0	0	Divergent
ms139870	0	0.7097163	0	0	0	0	0	0	Conserved
ms139902	559545772	2032919583	0	0	0	0	0	0	Conserved
ms139905	0	0	6965178669	0	0	0	0	0	Divergent
ms139927	6500313991	6067133985	3168966328	4031726276	0	0	0	4653744639	Conserved
ms139965	1828995463	2270039816	0	1644921009	0	0	0	0	Divergent
ms139988	300698491	3264168809	3390671244	3400846766	0	0	0	1799933401	Divergent
ms140013	2975084664	3120153798	1667236614	0	0	0	0	0	Divergent
ms140024	1212638965	0	0	0	0	0	0	0	Divergent
ms140059	4730580548	5433414587	4653821038	3571870951	0	0	0	3040325129	Divergent
ms140076	6341849596	5186868716	6227179896	3391444498	0	0	0	9828696635	Intermediate
ms140088	2175459255	0	0	0	0	0	0	0	Divergent
ms140180	3873160083	2223240588	4161953345	6927566153	0	0	0	0	Divergent
ms140209	2227433532	0	0	1555689524	0	0	0	0	Divergent
ms140224	4381104082	5619252963	4438308839	0	0	0	0	0	Divergent
ms140231	3987129959	0.756515528	0.597099159	1351201714	0	0	0	0	Divergent
ms140259	0	0	0	0.746241439	0	0	0	0	Divergent
ms140260	4808905051	0	3062917328	415702387	0	0	0	1077853188	Divergent
ms140279	3041634428	203242635	0.63406855	0	0	0	0	0	Divergent
ms140294	0.814200896	0	0	0	0	0	0	0	Intermediate
ms140305	6068317726	7311271901	6177062064	427641858	0	0	0	7229325847	Divergent
ms140316	8224078593	9224667506	7217411392	6181324713	0	0	0	1962657713	Divergent
ms14033	1367916474	9885611649	5796808647	8713768327	0	0	0	0	Intermediate
ms140356	0	7036712373	5411465167	3594656729	0	0	0	1462173657	Divergent
ms140358	0	0	0	0	0	0	0	1003591849	Divergent
ms140445	2591222082	0	3220464832	2412935711	0	0	0	0	Divergent
ms140450	2591222082	4302466166	619590816	3563901193	0	0	0	0	Divergent
ms140460	0.980145049	0.803807988	0	5413310012	0	0	0	0	Intermediate
ms140461	0	0.7097163	0.63406855	1035709157	0	0	0	0	Divergent
ms140465	7261258303	1040599341	8167464515	7084255861	0	0	0	1521703371	Divergent
ms140469	1212638965	0	0	4147088205	0	0	0	0	Divergent
ms140470	0	0	1483877514	2963192496	0	0	0	0	Divergent
ms140473	0	0	2113357985	387939375	0	0	0	0	Divergent
ms140522	0.997469808	0	0	0	0	0	0	0	Divergent
ms140545	2774490994	2648544196	3215876753	1266221807	0	0	0	1074585802	Divergent
ms140600	0	0	0	2443212128	0	0	0	0	Conserved
ms140606	0	0	6371784652	5178976001	4268457451	0	5839876778	0	Divergent
ms140609	5016500012	0	0	1555689524	0	0	0	0	Divergent
ms140653	4586161698	4067976796	2209625614	7008294482	0	0	0	161341951	Divergent
ms140660	0	5907457586	1630005904	4367775748	0	0	0	6640191932	Divergent
ms140691	0.814200896	0	0	0	0	0	0	0	Intermediate
ms140692	2989660151	0	0	0	0	0	0	0	Intermediate
ms140709	2791815753	0	0	0	0	0	0	0	Intermediate
ms140716	3024309669	1466725061	0	0	0	0	0	2338767109	Divergent
ms140725	1229963724	3120647031	0	0	0	0	0	0	Divergent
ms140779	2381336404	2123531749	6155838546	9312363883	0	0	0	0	Divergent
ms140781	7011439628	4730400637	1828266868	2906891238	0	0	0	0	Divergent
ms140792	1951988697	138552215	1033614421	403183188	0	0	0	0	Divergent
ms140793	2286606362	1073868503	6519456525	2889364495	0	0	0	8511133506	Conserved
ms140827	0	2413068361	0	1897206921	0	0	0	0	Divergent
ms140837	4041658355	4521409264	2797159165	2274525046	0	0	0	3582240451	Divergent
ms14087	0.814200896	0	0	0	0	0	0	0	Intermediate
ms1409	0	0	0	0.835472925	0	0	0	0	Divergent
ms140905	0.997469808	0	0	0	0	0	0	0	Divergent
ms140913	2643196359	1703352061	0.597099159	0	0	0	0	0	Divergent
ms14094	0	0	0	0	8458298309	0	3884034713	0	Divergent
ms141059	1621660765	1726406325	1377322576	1137898995	0	0	0	0	Intermediate
ms141098	0	0	0	2558468453	0	0	0	0	Divergent
ms1411	0	1229111595	0	0	0	0	0	0	Divergent
ms141306	6697820462	7614420668	4942411604	2758704686	0	0	0	0	Intermediate
ms141314	1003849857	8039231043	5530946154	4284117792	0	0	0	0	Divergent
ms141318	1811670704	1372140141	0	1692719111	0	0	0	0	Divergent
ms14132	1395907876	0	0	0	0	0	0	0	Intermediate
ms141320	5566306747	3406046189	3128785281	1035709157	0	0	0	0	Divergent
ms14135	0	0	0	1176990322	0	0	0	0	Divergent
ms141365	6150763	6859384837	0	0	0	0	0	0	Divergent
ms141368	0.980145049	0	0	0	0	0	0	0	Divergent
ms141412	1378583117	1560323515	0	0	0	0	0	0	Divergent
ms141415	4864246703	4308395727	1956605788	1944054057	0	0	0	0	Divergent
ms141430	2026839861	0.756515528	0	0.7202166	0	0	0	0	Divergent
ms141465	1322875239	879574657	2251183085	4641043733	0	0	0	161341951	Intermediate
ms141526	1043513175	652669322	1699617927	2071418314	0	0	0	0	Divergent
ms141560	0	0	0.63406855	0	0	0	0	0	Intermediate
ms14157	5719480305	1560323515	2898404323	5156772522	0	0	0	0	Divergent
ms14160	0	1181819135	2333686477	0	0	0	0	0	Divergent
ms141637	0	0	6744278362	330104325	0	0	0	0	Divergent
ms141638	6492648496	0	0	0	0	0	0	6551557407	Divergent
ms141758	0	2789928343	0	0	0	0	0	0	Intermediate
ms14176	0	0	0	0.835472925	0	0	0	0	Divergent
ms141803	0	0	0	1035709157	0	0	0	0	Divergent
ms141808	4454867063	4399188717	7796769784	7562802845	0	0	0	1521703371	Divergent
ms141829	3155604303	0	132284726	0	0	0	0	0	Divergent
ms141830	1723320711	1102211125	1368242252	1870968238	0	0	0	1705135649	Divergent
ms141835	4929988458	3282691207	1041008299	2248871297	0	0	0	0	Divergent
ms141868	0	0	0	0	0	0	2675898185	1503890133	Divergent
ms141940	1212638965	7850554435	8222174674	1451214226	0	0	0	0	Divergent
ms141963	6380507643	586640701	4773693049	0	0	0	0	0	Conserved
ms142005	4486767309	0.7097163	0	0	0	0	0	0	Divergent
ms142011	6365932157	0	0.597099159	0	0	0	0	0	Intermediate
ms142070	1977614857	1797936981	0	1150965482	0	0	0	0	Divergent
ms142074	2865209369	2582597838	4318950162	3794681753	0	0	0	0	Conserved
ms14209	0	0	0	0	0	0	0	2149171604	Divergent
ms14215	1611077033	0	0	0	0	0	0	0	Divergent
ms14216	8927058886	1801202825	1951059592	2049962076	0	0	0	9828696635	Divergent
ms142161	0.814200896	0	0	0	0	0	0	0	Divergent
ms1422	2591222082	0	0	0	0	0	0	0	Intermediate
ms142246	1388883535	108822068	0	0	0	0	0	0	Divergent
ms142253	92215484	9933397341	6155838546	9745225906	0	0	0	0	Divergent
ms142280	4039104236	1181819135	1107106847	0.7202166	0	0	0	0	Divergent
ms142283	0	0	1194198318	0	0	0	0	0	Conserved
ms142296	0	6256484822	2013387594	2358762878	0	0	0	7507555877	Divergent
ms142301	0.980145049	0	0	0	0	0	0	0	Intermediate
ms14232	5865350426	629023092	7703602377	6679531819	0	0	0	0	Intermediate
ms142328	8206753834	1229654238	1649495847	5966220607	0	0	0	9828696635	Divergent
ms142330	7261258303	1087727448	0	0	0	0	0	0	Divergent
ms142344	242527793	2505022418	1575557064	0.7202166	0	0	0	0	Divergent
ms14235	2845877207	1173347195	1015427296	8590008846	0	0	0	0	Divergent
ms142351	2665809845	1995677581	1330936362	8189536382	0	0	0	161341951	Divergent
ms142352	263563055	1527679173	4332159757	2212699479	0	0	0	1870941574	Divergent
ms142360	2791815753	1845229441	0	1150965482	0	0	0	0	Divergent
ms142369	2358728166	1513524288	0	1982186829	0	0	0	1799933401	Intermediate
ms142391	0	0	0	1061733997	0	0	0	0	Divergent
ms142401	5781109677	6815276219	0	6589872752	0	0	0	9828696635	Divergent
ms142405	3606016649	0	0	1555689524	0	0	0	0	Divergent
ms142418	0	0	0	0	0	0	0	3321636773	Divergent
ms14243	9137673878	2553959276	4079449953	0	0	0	0	2152253218	Divergent
ms14247	129935092	8844518728	2930785636	8056758373	0	0	0	8700729011	Divergent
ms142509	216853249	1939518508	1336346223	1721668413	0	0	0	0	Divergent
ms142518	3810527549	4848681197	3870710013	4037567716	0	0	1668980189	760235363	Divergent
ms142561	0	0.803807988	0	0	0	0	0	0	Intermediate
ms142631	1777021186	0	0	0.7202166	0	0	0	0	Divergent
ms14265	0	2535765671	8526494415	2615297732	0	0	0	0	Divergent
ms142688	8157528829	4872278017	1059370685	1429278658	0	0	0	1799933401	Divergent
ms142694	1395907876	0	1778144788	0	0	0	0	0	Intermediate
ms142696	1777021186	4068470029	0.63406855	1240196967	0	0	0	0	Divergent
ms142737	0	0	0	0.7202166	0	0	0	0	Divergent
ms142744	9419392798	1731267071	1426946921	1964554375	0	0	0	0	Divergent
ms142746	1395907876	2791079509	0	2532443614	0	0	0	0	Divergent
ms142787	1777021186	0	0	0	0	0	0	0	Conserved
ms142797	0	0	0	1150965482	0	0	0	0	Divergent
ms142800	0.980145049	0	0.597099159	0	0	0	0	0	Intermediate
ms142812	0	0	0.886778355	0	0	0	0	0	Intermediate
ms142864	3376798809	2724064249	1629398311	1129826162	0	0	0	0	Intermediate
ms142869	4219623875	4208374479	4116419344	4399374117	0	0	0	0	Divergent
ms142870	1395907876	6428490972	0	0	0	0	0	0	Intermediate
ms142874	0	108822068	0	0	0	0	0	0	Intermediate
ms142876	0	1087727448	0	0	0	0	0	0	Divergent
ms142878	1794345945	4493280404	0	0	0	0	0	0	Intermediate
ms142883	2591222082	1135019908	0	1061733997	0	0	0	0	Conserved
ms142884	0	0	0.725748101	0	0	0	0	0	Divergent
ms142892	0	0.756515528	0	0	0	0	0	0	Divergent
ms142902	5135968433	3308337173	322964099	3426871606	0	0	0	0	Intermediate
ms142915	0	0.756515528	0	0.746241439	0	0	0	0	Conserved
ms142919	1413232635	1797443748	0	0	0	0	0	0	Intermediate
ms142921	0	0	0	0.835472925	0	0	0	0	Divergent
ms142924	4254273393	4493280404	2843694165	3137403888	0	0	0	0	Divergent
ms142926	0	0	0.886778355	0	0	0	0	0	Divergent
ms142936	5088361554	4941786332	5803743717	3926400662	0	0	0	0	Divergent
ms142940	3041634428	4304603797	4676549112	3426871606	0	0	0	0	Divergent
ms142943	2774490994	0	1070137455	1124940642	0	0	0	0	Divergent
ms142949	0.814200896	0.7097163	0	0	0	0	0	0	Divergent
ms142952	4310900491	5097769361	4781888862	2563673316	0	0	0	161341951	Divergent
ms14296	1876221451	9745213966	1355228572	3500694547	0	0	0	0	Divergent
ms142966	3242228099	2883033566	0	0	0	0	0	0	Conserved
ms14297	1378583117	1607122743	0	0	0	0	0	0	Divergent
ms142976	9785930622	9221050178	4634991641	8078531635	0	0	0	0	Divergent
ms142977	0.997469808	0	0	0	0	0	0	0	Divergent
ms14298	1229963724	0.756515528	0	0	0	0	0	0	Intermediate
ms142991	8209503106	6620291675	4575693403	457358551	0	0	0	161341951	Divergent
ms142993	0	0.7097163	0	0	0	0	0	0	Divergent
ms142997	2643196359	0	0	1061733997	0	0	0	0	Divergent
ms143000	0	0	0	0	0	0	2675898185	0	Intermediate
ms143048	2192784014	0.7097163	1644907768	2639196783	0	0	0	0	Conserved
ms143090	1960290098	0	0	1035709157	0	0	0	0	Conserved
ms143131	3120230719	4294471075	3064756808	2004761398	0	0	0	1870941574	Divergent
ms143173	1611077033	1891535436	0	1351201714	0	0	0	0	Divergent
ms143242	0	0	0	1351201714	0	0	0	0	Divergent
ms143269	0	0	0	0.835472925	0	0	0	0	Divergent
ms143278	1201336415	2019767807	1547655546	2031956002	0	0	0	9828696635	Divergent
ms143321	1395907876	108822068	1070137455	0	0	0	0	0	Divergent
ms143374	3388098219	2176441361	0	8356842386	0	0	0	0	Divergent
ms143388	0	7226638705	672228334	0	0	0	0	6358880288	Divergent
ms143410	2975084664	4021177569	3473174636	9218340151	0	0	0	0	Divergent
ms143413	2459927448	1087727448	0.725748101	2275906124	0	0	0	0	Divergent
ms143433	5833450181	5863282914	1612526455	3137403888	0	0	0	0	Divergent
ms143449	2210108773	0	0	1807975436	0	0	0	0	Divergent
ms143458	0	0.803807988	0	0	0	0	0	0	Divergent
ms143508	5652930542	0	0	1061733997	0	0	0	0	Divergent
ms143529	0.997469808	0	0	0	0	0	0	0	Divergent
ms143530	0	0	0	0.835472925	0	0	0	0	Divergent
ms143533	0.980145049	0	0	0	0	0	0	0	Divergent
ms143537	4655460734	4683108177	2747426535	2212699479	0	0	0	0	Conserved
ms14364	2645475551	347215716	3015827687	3872650457	0	0	0	0	Divergent
ms143731	2227433532	0	0	0	0	0	0	0	Conserved
ms14374	1794345945	5434855211	2558603048	3400846766	0	0	0	1518621758	Intermediate
ms143803	4061167867	4494102516	1068599795	465649633	0	0	0	0	Divergent
ms143832	0.980145049	0	0	0	0	0	0	0	Divergent
ms143848	7355154147	8704285746	64546939	0	0	0	0	0	Intermediate
ms143849	0	0	4200062744	4065823949	0	0	0	6287872115	Divergent
ms143857	1618195813	1750644521	3550213641	4556063826	0	0	0	1799933401	Intermediate
ms143877	3999987634	611580767	4308155342	4753958001	0	0	0	0	Divergent
ms14388	2358728166	3595380729	1488465593	1696970689	0	0	0	0	Divergent
ms143882	0	0	7204523463	0	0	0	0	0	Conserved
ms143893	0.980145049	0	0	0	0	0	0	0	Divergent
[truncated: 14,384 more rows]

## Sheet: Isolate PPUFV02
TE_ID	Spore	GermTube	12h	24h	36h	72h	168h	Age
ms10009	0.527615644	0	0	0	0	0	0	Divergent
ms100103	0	0	0	0	0	0	1044026709	Conserved
ms10025	3081561494	2501939813	0	0	0	0	8147134373	Divergent
ms100295	7093954051	1302379687	0	0	0	0	0	Intermediate
ms100299	0.350571076	0	0	0	0	0	0	Divergent
ms100300	0.373375187	0	0	0	0	0	0	Divergent
ms100320	1305902002	0	0	0	0	0	0	Divergent
ms100325	0.350571076	0.494237668	0	0	0	0	0	Divergent
ms100326	0.350571076	0	0	0	0	0	0	Conserved
ms100328	0.546901696	0	0	0	0	0	0	Conserved
ms100334	0.369857128	0	0	0	0	0	0	Divergent
ms100350	1826858644	1526392331	0	0	0	0	2335430501	Divergent
ms100365	3313648038	3974894304	1617833511	0	0	8539269059	3444332985	Divergent
ms100367	1274709965	1062033899	0	0	0	0	7761416963	Divergent
ms100380	1525036733	0	0	0	0	0	0	Divergent
ms100388	0.350571076	0	0	0	0	0	0	Divergent
ms100406	0.546901696	0.337010541	0	0	0	0	0	Divergent
ms100438	1065752297	8405448508	0	0	0	0	1076802346	Divergent
ms100439	28379269	28211811	0	0	0	0	0	Divergent
ms100443	1105200651	3264493852	0	0	0	0	3232291842	Divergent
ms100452	1777245882	7881838246	0	0	0	0	3276401815	Divergent
ms100454	125243989	4204772443	0	0	0	0	2589558843	Divergent
ms100455	6554088474	4428990878	0	0	0	0	4615826878	Divergent
ms100456	0	0.831248209	0	0	0	0	1044026709	Intermediate
ms10046	0.723946264	0	0	0	0	0	0	Divergent
ms100478	0	0.481255448	0	0	0	0	0	Divergent
ms10049	3489990725	1045144692	0	0	0	0	4025030169	Divergent
ms100492	0.369857128	0.494237668	0	0	0	0	0	Divergent
ms1005	0	0.638482575	0	0	0	0	2862284805	Divergent
ms100502	0.739714255	0	0	0	0	0	0	Divergent
ms100517	1243148671	1698183485	0	0	0	0	1032154843	Divergent
ms100525	1987758103	0.687003302	0	0	0	0	0	Divergent
ms100537	0	0.332223508	0	0	0	0	0	Divergent
ms100552	3500544904	1609188657	0	0	0	8539269059	1548092437	Intermediate
ms100611	8816969201	3458284795	0	0	0	0	0	Divergent
ms10062	2115676389	6464036343	0	0	0	0	1333490991	Divergent
ms100644	4941401311	7041015971	0	0	0	0	202154699	Divergent
ms100656	0.762518366	0	0	0	0	0	0	Divergent
ms10067	0	442355345	0	0	0	0	0	Divergent
ms100745	0	0.332223508	0	0	0	0	0	Divergent
ms100753	0	0.337010541	0	0	0	0	0	Conserved
ms100757	0.701142152	0.337010541	0	0	0	0	2211333366	Divergent
ms10079	3993106505	5504995207	0	0	0	0	8856649737	Divergent
ms10084	0.913240763	5938396807	0	0	0	0	256688645	Intermediate
ms100844	2184088722	3613482649	0	0	0	0	1288167991	Intermediate
ms10085	9952862754	1494804505	0	0	0	0	0	Conserved
ms100870	3210101071	8235239161	0	0	0	0	4352786535	Intermediate
ms100882	1351510225	1609188657	0	0	0	0	7012788608	Divergent
ms100888	1109571383	0	0	0	0	0	0	Divergent
ms100894	9272702406	0.849017462	0	0	0	0	149050173	Divergent
ms100900	0	0	0	0	0	0	149050173	Divergent
ms100906	2029848266	0	0	0	0	0	0	Divergent
ms100908	0	1163471716	0	0	0	0	0	Divergent
ms10092	2020382675	2385741202	0	0	0	0	1932927484	Divergent
ms100949	0	0	0	0	0	2395600882	0	Divergent
ms100959	0.369857128	0.337010541	0	0	0	0	0	Divergent
ms101007	0	0.332223508	0	0	0	0	5547889911	Intermediate
ms10107	2741544597	2000063022	0	0	0	0	1395806463	Divergent
ms101190	0.874668661	0	0	0	0	0	0	Intermediate
ms101202	4929151379	1285160336	0	0	0	0	0	Divergent
ms101203	5632854612	7403990952	0	0	0	0	0	Divergent
ms101210	1135893554	0.965919049	0	0	0	0	0	Divergent
ms101241	1615268758	9642088117	0	0	0	0	6289763286	Conserved
ms101287	0.369857128	0.337010541	0	0	0	0	0	Divergent
ms101346	0.369857128	0.481255448	0	0	0	0	0	Divergent
ms10144	0.893954712	1343746155	0	0	0	0	0	Divergent
ms101455	0	0.332223508	0	0	0	0	0	Divergent
ms101457	0.566187747	0	0	0	0	0	0	Divergent
ms101462	0.546901696	0.507219888	0	0	0	0	0	Divergent
ms101465	0	0.337010541	0	0	0	0	0	Divergent
ms101475	2129763014	1499123508	0	0	0	0	3202752007	Divergent
ms101509	0.874668661	1127933209	0	0	0	0	6440839953	Divergent
ms101518	0	0.319241287	0	0	0	0	0	Divergent
ms101670	1528554792	132889403	0	0	0	0	0	Divergent
ms10170	0.701142152	0.319241287	0	0	0	0	0	Divergent
ms101719	2048081964	1402046739	0	0	0	0	1485776965	Divergent
ms101722	0	0.499024701	0	0	0	0	0	Divergent
ms101734	5514625178	1442387463	0	0	0	0	6473197964	Intermediate
ms101805	1267329899	3117866101	0	0	0	0	3132080127	Divergent
ms101826	0.350571076	0.337010541	0	0	0	0	0	Divergent
ms101828	0	0.337010541	0	0	0	0	0	Conserved
ms101848	2052652377	0.821674142	0	0	0	0	3132080127	Divergent
ms101849	0	1147081343	0	0	0	0	5429171255	Intermediate
ms10186	0	2307144905	0	0	0	0	0	Intermediate
ms101861	0	0	3345050629	0	0	1249169217	0	Divergent
ms101864	0.543383636	0	0	0	0	0	0	Divergent
ms101890	124070348	1658607912	1617833511	0	0	2063800855	7212256884	Divergent
ms101945	0.904508891	0.476468414	0	0	0	0	0	Divergent
ms101948	1116607502	0.494237668	0	0	0	0	0	Divergent
ms101977	7297320789	1284880049	0	0	0	0	2076577394	Divergent
ms101980	2986210632	0	0	0	0	8539269059	8665537869	Divergent
ms102012	1830728509	146849144	1649516974	0	0	0	6219628936	Intermediate
ms102017	0	0.682216269	0	0	0	0	0	Intermediate
ms102023	0.524097584	4435156791	0	0	0	0	0	Divergent
ms102024	1205646372	1212763756	0	0	0	0	9100842026	Divergent
ms102026	4066732651	1609188657	0	0	0	0	0	Divergent
ms102035	0	0	0	0	0	0	2415809784	Divergent
ms102051	0.943080994	1285160336	0	0	0	0	0	Divergent
ms102058	8713725288	6140008022	0	0	0	0	121142035	Divergent
ms102078	0	0.319241287	0	0	0	0	0	Divergent
ms102082	5675654515	0	2170564209	0	0	160511626	0	Divergent
ms102087	0	0	0	0	0	0	3132080127	Divergent
ms102097	5309562686	2610646213	0	0	0	0	0	Divergent
ms10211	0	0.669234048	0	0	0	0	0	Divergent
ms102144	0	0	1096786275	0	0	8539269059	6421962676	Divergent
ms102149	3215817083	2194879709	0	0	0	0	9460956404	Intermediate
ms102150	1502752272	6203601849	0	0	0	0	1044026709	Intermediate
ms102157	1987758103	0.638482575	0	0	0	0	149050173	Conserved
ms102211	2548732038	3289454328	0	0	0	0	0	Divergent
ms102218	6036852501	1200732782	0	0	0	0	7523300435	Divergent
ms102223	0.527615644	114091543	0	0	0	0	2534528439	Divergent
ms102241	0	0	0	0	0	0	256688645	Divergent
ms10225	0	0	0	0	0	0	3164438138	Divergent
ms102278	0	0	0	0	0	2561780718	0	Conserved
ms102315	9584875888	7982999853	0	0	0	0	9358714475	Divergent
ms102379	5369116593	8786254348	0	0	0	0	3906311514	Divergent
ms102441	1856321757	0.332223508	0	0	0	0	2685605106	Divergent
ms10248	0.739714255	0	0	0	0	0	0	Divergent
ms102481	1328706113	0.633695541	0	0	0	0	3873953503	Divergent
ms102482	8448807826	1761628751	0	0	0	0	1959231518	Conserved
ms102527	1859839817	0	0	0	0	0	2088053418	Divergent
ms102560	0	0	3975481472	0	7219294431	0	0	Conserved
ms102595	0.87818672	0	0	0	0	0	0	Intermediate
ms102622	8024785113	7494928098	0	0	0	0	149050173	Divergent
ms102631	5838874083	2103426325	0	0	0	0	0	Divergent
ms102632	0.350571076	0	0	0	0	0	0	Divergent
ms102633	7788060083	1346131862	0	0	0	0	5213378566	Divergent
ms102655	0	0.481255448	0	0	0	0	0	Divergent
ms102705	1405802364	0.800496735	0	0	0	0	149050173	Conserved
ms102710	0.720428204	0.319241287	0	0	0	0	0	Divergent
ms102720	5388915769	552276446	0	0	0	0	0	Divergent
ms102722	0	0	0	7615936577	8663153318	0	0	Conserved
ms102737	0	0	3180975218	7411820932	0	0	6438559307	Divergent
ms102740	0.546901696	0	0	0	0	0	0	Divergent
ms102743	1305902002	0	0	0	0	0	0	Divergent
ms102749	0	0	1672525314	8883615071	32868387	1707853812	0	Conserved
ms102753	3423909424	4710096	0	0	0	0	1673003038	Conserved
ms102768	0.546901696	0.674021082	0	0	0	0	0	Divergent
ms102771	2706634819	408288992	1617833511	0	0	0	2861750995	Divergent
ms102963	0.716910144	0.507219888	0	0	0	0	9669994114	Divergent
ms102978	0	0	0	0	0	0	1214656151	Conserved
ms102991	0	0	0	0	0	8539269059	9044297155	Divergent
ms102992	4683182688	0	219357255	0	0	0	2391949868	Divergent
ms102999	1428606476	3232738414	0	0	0	0	0	Divergent
ms103008	0.739714255	122903802	0	0	0	0	0	Divergent
ms103019	0.350571076	0	0	0	0	0	0	Intermediate
ms103026	0	0	0	0	0	0	298100346	Divergent
ms103027	1818088805	4458329669	0	0	0	0	0	Divergent
ms103041	0	0.337010541	0	0	0	0	7898983672	Conserved
ms103058	8282365392	4705877351	0	0	0	0	9015153161	Divergent
ms103079	5351652849	2642776566	0	0	0	0	6919672986	Intermediate
ms103089	2059688496	1764694874	1096786275	0	0	0	0	Divergent
ms103124	0.543383636	0	0	0	0	0	1044026709	Divergent
ms103165	0	0	0	0	0	0	1044026709	Divergent
ms103229	4937537575	0	0	0	0	1249169217	0	Divergent
ms103234	0.350571076	0.494237668	0	0	0	0	1044026709	Divergent
ms103241	0	409814625	0	0	0	0	298100346	Divergent
ms103246	1244525788	0	0	0	0	0	3013361472	Divergent
ms103257	2504006593	4294320038	0	0	0	0	1198872986	Divergent
ms103260	3583753466	527870394	0	0	0	0	54463272	Divergent
ms103306	8899453773	2231327416	1649516974	0	0	0	210504589	Divergent
ms103324	1856321757	0.476468414	0	0	0	0	7221826319	Divergent
ms10333	1474214698	1285160336	0	0	0	0	0	Divergent
ms103332	2214050971	4636179217	0	0	0	0	5987609953	Divergent
ms103333	0.350571076	0	0	0	0	0	0	Divergent
ms103334	6943310253	2086974346	0	0	0	0	1808972038	Intermediate
ms103335	0	1024569907	0	0	0	0	1801545281	Divergent
ms103345	0	1497074104	0	0	0	0	0	Divergent
ms103352	3152895907	3085608966	0	0	0	0	2284707237	Intermediate
ms103353	2688900255	3871220989	0	0	0	0	0	Divergent
ms103371	3235801951	6066901735	0	0	0	0	9907431425	Divergent
ms103375	1624937095	1811528358	0	0	0	0	1044026709	Divergent
ms103384	9723348354	1467331106	0	0	0	0	6296518265	Divergent
ms103385	0.916758823	0	0	0	0	0	0	Divergent
ms103387	0	0.337010541	0	0	0	0	0	Divergent
ms103388	2969566389	4346826761	0	0	2887717773	8539269059	215036889	Divergent
ms103399	8333266026	2189960948	0	0	0	0	2007790319	Divergent
ms103404	4781947042	1011031623	0	0	0	0	0	Divergent
ms103478	1093803391	1461535597	0	0	0	0	0	Divergent
ms103507	107099928	0	0	0	0	0	0	Divergent
ms103509	0.524097584	0	0	0	0	0	3283156794	Divergent
ms103510	1986385781	7559839199	0	0	0	2063800855	0	Divergent
ms103519	0.566187747	0	0	0	0	0	0	Divergent
ms103525	1337827758	1246667737	0	0	0	8539269059	5071733366	Divergent
ms103536	2410055095	3104818842	1096786275	0	0	0	2632855349	Divergent
ms103537	107099928	0.661038862	0	0	0	0	1936976751	Divergent
ms103552	0.716910144	0	0	0	0	0	0	Divergent
ms103555	1682795249	2448632053	0	0	0	0	3164438138	Intermediate
ms103566	0	6062506587	0	0	0	0	0	Divergent
ms103567	0	0	0	0	0	0	9126445059	Divergent
ms103581	1624937095	2817772947	0	0	0	0	256688645	Divergent
ms103589	0.916758823	0.633695541	0	0	0	0	0	Divergent
ms103592	0	0	3702022453	0	0	0	0	Intermediate
ms103608	0	0	0	0	0	0	3308759826	Divergent
ms103609	7230604209	2311233041	0	0	0	0	242000074	Divergent
ms103613	0	0	219357255	0	0	0	0	Divergent
ms103664	5395747411	2166298694	0	0	0	0	6566313587	Divergent
ms103694	0	0.481255448	0	0	0	0	0	Divergent
ms103715	2592321336	1874890103	0	0	0	0	0	Divergent
ms103719	283440884	8763698061	0	0	0	0	5515531899	Divergent
ms103758	8994140323	6707413583	0	0	0	0	0	Divergent
ms103765	1991276163	3878037296	0	0	0	0	3610913159	Divergent
ms103856	0	0.836035242	0	0	0	0	0	Divergent
ms10394	21038101	2702722349	0	0	0	0	2750480881	Intermediate
ms103948	0	0	0	0	0	0	1044026709	Divergent
ms103966	0.727464323	708343239	0	0	0	0	0	Divergent
ms103967	3363969207	3514221451	0	0	0	0	1819888749	Divergent
ms103991	0	0	0	0	0	0	1936976751	Divergent
ms103992	4625709769	1714425298	0	0	0	0	5133772901	Conserved
ms103999	1497475182	2982787757	0	0	0	0	1917819817	Divergent
ms104001	1460142459	2975000074	0	0	0	0	0	Divergent
ms104013	2770955358	5043061665	0	3147335307	0	0	4785109044	Intermediate
ms104017	0.373375187	0	0	0	0	0	0	Divergent
ms104019	3740657977	2311914672	0	0	0	0	1124010151	Divergent
ms104037	2043920505	2571637947	0	0	0	0	0	Divergent
ms104038	0.900990831	0.983688302	0	0	0	0	1876408116	Divergent
ms104104	1752855381	0	0	0	0	0	0	Divergent
ms104108	3062275443	147792597	0	0	0	0	1795073678	Divergent
ms104123	0.897472772	0	0	0	0	0	0	Divergent
ms104129	6774918958	146494375	0	0	0	0	0	Divergent
ms104141	1805309632	1764285722	0	0	0	0	1180529519	Divergent
ms104161	3284928233	4428990878	0	0	0	0	6559558608	Divergent
ms104207	5222716973	0	0	0	0	0	0	Conserved
ms104219	1053838451	5642362201	0	0	0	0	5396813244	Divergent
ms104220	2743438301	1419408489	0	0	0	0	1001264012	Divergent
ms104230	0	4634152943	1096786275	0	0	0	178064151	Divergent
ms104232	0.920276883	0	0	0	0	0	0	Conserved
ms10425	2051752148	2702722349	0	0	0	0	2630970544	Divergent
ms104252	0	0	0	0	0	0	2239130085	Divergent
ms104261	3504062964	2012489178	0	0	0	0	2862284805	Divergent
ms104275	5056373913	2137801201	0	0	0	0	1738554311	Divergent
ms104281	5141249991	3952522463	0	0	0	0	6289763286	Intermediate
ms104294	5718998046	4146594129	0	0	0	0	1861438418	Divergent
ms104307	9758402397	8594867594	0	0	0	0	4799261556	Divergent
ms104312	0	0	0	0	0	0	7190397958	Divergent
ms104325	3470704673	1280373303	0	0	0	0	1641578397	Divergent
ms104339	4163114953	1994719925	0	0	0	0	2862284805	Divergent
ms104348	2917681076	150480126	0	0	0	0	0	Divergent
ms104379	3563568916	3777526083	0	0	0	0	1936976751	Divergent
ms104408	0.543383636	0	0	0	0	0	0	Divergent
ms104438	5510934478	5167545145	0	0	0	0	3615358268	Divergent
ms104449	2531141739	3061150187	0	0	0	0	4359541514	Divergent
ms104452	0	0.337010541	0	0	0	0	0	Intermediate
ms104454	0	0	0	0	0	0	6005165459	Divergent
ms104466	0	0.633695541	0	0	0	0	0	Intermediate
ms104479	0.739714255	0	0	0	0	0	0	Intermediate
ms10454	0	0.507219888	0	0	0	0	0	Divergent
ms104570	0	0	0	0	0	0	3906311514	Divergent
ms104623	0	0	0	0	0	0	149050173	Intermediate
ms104630	2380419342	0.332223508	0	0	0	0	0	Conserved
ms104643	1617900975	0.332223508	0	0	0	0	0	Divergent
ms104653	0.369857128	0	0	0	0	0	0	Divergent
ms104674	1617900975	0.332223508	0	0	0	0	0	Divergent
ms104680	4482994858	4886539163	0	0	0	0	0	Divergent
ms104691	1116607502	0	0	0	0	0	1044026709	Divergent
ms104714	0.704660212	0.494237668	0	0	0	0	0	Divergent
ms104722	2753794529	0	0	0	0	0	2088053418	Divergent
ms104736	5086909896	1761628751	0	0	0	0	5961868952	Divergent
ms104741	0	0.489450635	0	0	0	0	0	Intermediate
ms104748	3763417595	7622721026	0	0	0	0	1842956982	Divergent
ms104755	0	6183369527	0	0	0	4142749963	0	Divergent
ms10476	3291964353	1155276529	0	0	0	0	3179008276	Divergent
ms104770	2497352386	9588780357	0	0	0	8539269059	0	Divergent
ms104779	0.727464323	0	0	0	0	0	0	Divergent
ms104780	1355522624	5611610727	0	0	0	0	1091910012	Divergent
ms104790	0	0	0	0	0	0	4503863202	Divergent
ms104811	0.743232315	0.332223508	0	0	0	0	0	Divergent
ms104844	0.373375187	0.319241287	0	0	0	0	0	Conserved
ms104850	0	0	3920789668	6294670615	5775435545	0	0	Conserved
ms10489	0.350571076	2296191959	0	0	0	0	1094470315	Intermediate
ms104955	0	52807661	0	0	0	0	0	Divergent
ms104974	3789739766	4163118956	0	0	0	0	0	Divergent
ms104976	3470168906	1551413334	0	0	0	0	0	Divergent
ms104978	1351510225	0	0	0	0	0	0	Divergent
ms105002	0	1241744464	0	0	0	0	0	Divergent
ms105027	0	9452018637	0	0	0	0	0	Divergent
ms105046	0.900990831	1508677444	0	0	0	0	0	Divergent
ms105047	0	0.687003302	0	0	0	0	0	Divergent
ms105048	7921366691	1117129257	0	0	0	0	6415236921	Divergent
ms105057	5013331705	0	0	0	0	0	0	Divergent
ms105058	1839480897	2059525589	0	0	0	0	3197351743	Divergent
ms105068	1608627207	2964468601	0	0	0	0	1959231518	Divergent
ms105069	1460142459	0.975493116	0	0	0	0	0	Intermediate
ms105070	1602132984	0.507219888	0	0	0	0	1044026709	Divergent
ms10509	4485716061	2811607034	0	0	0	0	4120517119	Divergent
ms105094	0.743232315	0	0	0	0	0	0	Divergent
ms105099	2213928953	2458206119	0	0	0	0	0	Divergent
ms105102	3336794364	4806890832	0	0	0	0	6960293004	Divergent
ms105142	2718740486	1176453936	0	0	0	0	0	Intermediate
ms105466	0	0.507219888	0	0	0	0	0	Divergent
ms105476	3936944103	1657709384	0	0	0	0	149050173	Divergent
ms105540	0	0	1617833511	0	0	2522485449	0	Divergent
ms105546	2172699322	5144116621	0	0	0	0	4027452504	Divergent
ms105552	1614382916	52520439	0	0	0	0	1936976751	Divergent
ms105573	0.939562934	0	0	0	0	0	0	Conserved
ms105586	9220184619	1470347375	0	0	0	0	7452508651	Divergent
ms105587	5311258439	1598102769	0	0	0	0	1693906809	Divergent
ms105598	1170045637	168122759	0	0	0	0	157116067	Divergent
ms105602	4853702926	4093359217	0	0	0	0	1332815493	Divergent
ms105614	1039999064	1228965172	0	0	0	0	6975262703	Divergent
ms105618	0.739714255	0	0	0	0	0	0	Divergent
ms105623	0	2091822985	0	0	0	0	0	Divergent
ms105624	0.369857128	0	0	0	0	0	0	Divergent
ms105640	4636967699	0	0	0	0	1312611501	9616078618	Divergent
ms105652	1452610269	2677427218	0	0	0	0	6710635275	Divergent
ms105654	1499069432	181651667	0	0	0	0	2232378826	Intermediate
ms105658	1072763105	1809329959	0	0	0	2483190181	6138969996	Divergent
ms105667	8534810458	8856602876	0	0	0	1644411528	5122456629	Divergent
ms10567	0.369857128	0	0	0	0	0	256688645	Divergent
ms105674	5338054434	3547778457	0	0	0	1732000827	8474516681	Divergent
ms105687	0	0	0	0	0	0	256688645	Intermediate
ms105779	0.897472772	0.332223508	0	0	0	0	0	Divergent
ms105787	6100051022	1309014845	0	0	0	0	1820564246	Divergent
ms105808	1669272767	1902854526	0	0	0	0	2516580812	Divergent
ms105813	0.566187747	1011031623	0	0	0	0	0	Divergent
ms105820	0	1784185038	0	0	0	0	2383451772	Divergent
ms105871	2660177386	1829367162	0	0	0	0	1479305363	Divergent
ms105872	0.743232315	0.481255448	0	0	0	0	0	Intermediate
ms105877	9907254532	1062853418	0	0	0	0	700603363	Divergent
ms105909	2753794529	1626957911	0	0	0	0	0	Divergent
ms105914	1246137489	8717873488	0	0	0	0	3300403419	Divergent
ms105924	0	0	0	0	0	0	1347247662	Divergent
ms105930	0	0	0	0	2887717773	0	0	Divergent
ms105938	1090285331	0.337010541	0	0	0	0	0	Divergent
ms105950	0	0.476468414	0	0	0	0	0	Intermediate
ms105973	0.369857128	0	0	0	0	0	0	Divergent
ms105996	0.369857128	0	0	0	0	0	0	Conserved
ms106020	0.369857128	0	0	0	0	0	0	Divergent
ms106028	469946247	527800834	0	0	0	0	6559558608	Divergent
ms106034	2515373747	7105276677	0	0	0	0	0	Divergent
ms106039	3824793809	3692816455	0	0	0	0	0	Divergent
ms106044	0	0.651464795	0	0	0	0	0	Divergent
ms106045	0	0	219357255	0	0	0	2139172522	Divergent
ms106046	3257892859	279097337	0	0	0	0	5661745832	Divergent
ms106057	0	0	0	0	0	8539269059	0	Divergent
ms106060	2129748628	1665904571	0	0	0	0	0	Divergent
ms10607	0.566187747	0	0	0	0	0	0	Divergent
ms106092	2273434906	0.476468414	0	0	0	0	0	Divergent
ms106093	1687341685	1013015987	0	0	0	0	0	Intermediate
ms106109	325339225	191625041	0	0	0	0	5371210212	Intermediate
ms106110	3111401725	530535166	0	0	0	0	0	Divergent
ms106123	0	0.638482575	0	0	0	0	0	Divergent
ms106125	6715238496	2103426325	0	0	0	0	2088053418	Divergent
ms106133	1798463603	0.656251828	0	0	0	0	0	Intermediate
ms106158	9469033026	3614861528	0	0	0	0	0	Conserved
ms10618	2905207883	2037652582	0	0	0	0	2945387864	Divergent
ms106183	1522889264	5085242706	0	0	0	0	7340544974	Divergent
ms106204	258730414	1293355523	0	0	0	0	3132080127	Divergent
ms106209	2131444381	0	0	0	0	0	0	Divergent
ms106210	0.350571076	0	0	0	0	0	0	Divergent
ms106211	2487403778	1299521436	0	0	0	0	0	Divergent
ms106225	0.743232315	0.970706082	0	0	0	0	1044026709	Divergent
ms106255	5242846106	9679005504	0	0	0	0	1354394762	Divergent
ms106260	4634616151	0	0	0	0	0	0	Divergent
ms106295	490016209	5673682059	0	0	0	2063800855	4616226439	Divergent
ms106349	4841500949	1805362445	0	0	0	0	0	Divergent
ms106500	0.569705807	0	0	0	0	0	0	Divergent
ms106626	0	0.332223508	0	0	0	0	0	Conserved
ms106649	0	1147081343	0	0	0	0	0	Intermediate
ms106712	2858908704	0.957723862	0	0	0	0	4799261556	Conserved
ms106819	0.704660212	1434192277	0	0	0	0	5987609953	Divergent
ms106839	0.550419755	0	0	0	0	2419747897	0	Divergent
ms106842	1116607502	0.826461175	0	0	0	0	0	Divergent
ms106858	0	0	0	0	0	0	256688645	Conserved
ms106859	1463660519	1725937172	0	0	0	0	2863915458	Divergent
ms106873	1044677109	259287696	0	0	0	0	6473197964	Divergent
ms106884	0	1469730784	0	0	0	0	0	Divergent
ms106887	0	0	0	4264485625	0	3337117087	0	Divergent
ms106889	1252113395	2832525932	0	0	0	0	1240284687	Divergent
ms106892	3353340567	0.948149796	0	0	0	0	149050173	Divergent
ms106894	9437497042	1364313131	0	0	0	0	169714261	Divergent
ms106895	0	1361024384	0	0	0	0	149050173	Divergent
ms106923	0.697624093	1829297611	0	0	0	0	0	Divergent
ms106941	1344467579	2803411847	0	0	0	0	1936976751	Divergent
ms106949	4385767744	3443273302	0	0	0	0	1306511458	Divergent
ms106985	0.766036426	0.494237668	0	0	0	0	2731857757	Divergent
ms106986	595272013	6083292108	0	0	0	0	0	Divergent
ms106991	1916613781	5016861846	0	0	0	0	149050173	Divergent
ms106992	1002127509	1180151836	0	0	0	0	9421843413	Divergent
ms106993	4710016649	7922163786	0	0	0	0	8679970038	Divergent
ms107028	1635805114	209576256	0	0	0	0	1464873194	Divergent
ms107031	0	0	0	0	0	0	2862284805	Divergent
ms107042	4403231488	7991149921	0	0	0	0	4615826878	Divergent
ms107136	0	2421288733	0	0	0	0	0	Divergent
ms107186	107099928	3474024775	0	0	0	0	2836681772	Divergent
ms107203	4028160548	2322156399	0	0	0	0	1041186749	Divergent
ms107207	2206892834	1959181418	0	0	0	0	1083273948	Intermediate
ms107215	0.704660212	0	0	0	0	0	5069056878	Intermediate
ms107251	1093803391	0.638482575	0	0	0	0	3132080127	Divergent
ms107265	0.88170478	0	0	0	0	0	3276401815	Divergent
ms107278	5230596174	209056516	0	0	0	0	2657670419	Divergent
ms107291	1614382916	0.656251828	0	0	0	0	0	Divergent
ms107292	0	0	0	0	0	0	161648367	Intermediate
ms107312	0.566187747	0	0	0	0	0	4331207266	Divergent
ms107497	0.546901696	0.476468414	0	0	0	0	3283156794	Divergent
ms107507	2256019116	2417880579	0	0	0	0	766830134	Divergent
ms107655	2865944823	2812985914	0	0	0	0	0	Intermediate
ms107664	4185919065	1173045783	0	0	0	0	0	Divergent
ms107680	0.900990831	0.651464795	0	0	0	0	0	Divergent
ms107684	0.874668661	1609188657	0	0	0	0	4503863202	Divergent
ms107746	0.874668661	0.319241287	0	0	0	0	0	Conserved
ms107748	6897623431	272616892	0	0	0	0	4025030169	Conserved
ms107768	0	0.661038862	0	0	0	1249169217	4030012807	Divergent
ms107772	0	0	0	0	0	0	134401186	Divergent
ms107804	2014080274	0.978901269	0	0	0	0	4176106836	Divergent
ms107818	0	0	0	0	0	0	2879023124	Intermediate
ms107823	0.546901696	0	0	0	0	0	0	Conserved
ms107847	0	0.656251828	0	0	0	0	0	Divergent
ms107853	0	0	0	0	0	0	1641578397	Divergent
ms107882	0	0	0	0	0	0	5395741905	Conserved
ms107938	0.524097584	0	0	0	0	0	0	Divergent
ms107940	1667027258	1801954291	0	0	0	0	0	Conserved
ms107942	0.897472772	0.996670523	0	0	0	0	2088053418	Divergent
ms107991	0.350571076	0	0	0	0	0	0	Divergent
ms107993	0.720428204	0.682216269	0	0	0	0	0	Divergent
ms107996	0.697624093	0	0	0	0	0	0	Divergent
ms1080	0	0	0	0	0	0	1514641302	Intermediate
ms108007	3935296305	0	0	0	0	0	2415809784	Divergent
ms108043	2116779364	4140501064	0	0	0	0	421439892	Divergent
ms108084	9887968481	1834084644	0	0	0	0	0	Conserved
ms108088	1724885412	0.512006921	0	0	0	0	0	Conserved
ms108090	0	0	0	0	0	0	1044026709	Divergent
ms108121	0	0.319241287	0	0	0	0	0	Divergent
ms108135	0	0.319241287	0	0	0	0	0	Conserved
ms108142	3387598948	3399553714	0	0	0	0	4019212281	Divergent
ms108144	0	0.319241287	0	0	0	0	0	Divergent
ms108155	5272686336	7753983713	0	0	0	0	1151665181	Divergent
ms108166	3404951599	3399553714	0	0	0	0	4019212281	Conserved
ms108167	0.716910144	0.839443396	0	0	0	0	0	Divergent
ms108170	3542955035	3672673952	0	0	0	0	5508363015	Divergent
ms108194	4636438458	3454876642	0	0	0	0	2806720592	Intermediate
ms108199	0	0	0	0	0	0	2239130085	Divergent
ms10823	7490133349	3279880261	0	0	0	0	4654939868	Divergent
ms108237	0.543383636	0.669234048	0	0	0	0	0	Intermediate
ms108238	1237489669	3253915821	0	0	0	0	0	Divergent
ms108260	6406884137	2089065225	0	0	0	0	2950370502	Divergent
ms108264	2820336601	3729733842	0	0	0	0	1044026709	Intermediate
ms108272	0	0	0	0	0	2498338434	0	Divergent
ms108275	0	0.332223508	0	0	0	0	0	Intermediate
ms108293	1440856408	3427533322	0	0	0	0	0	Divergent
ms108312	0.369857128	1443766343	0	0	0	0	0	Divergent
ms108313	7821418374	264687416	0	0	0	0	6617519652	Intermediate
ms108314	2350579111	3523257502	0	0	0	0	1044026709	Divergent
ms108320	4504827603	422121375	0	0	0	0	2239130085	Divergent
ms108325	0	0	0	0	0	0	149050173	Intermediate
ms108327	2299250082	2428058916	0	0	0	0	3497616552	Divergent
ms108332	0	0	2170564209	0	9062274245	0	0	Intermediate
ms108368	0.524097584	0	0	0	0	0	0	Divergent
ms108388	0.373375187	0.512006921	0	0	0	0	1044026709	Divergent
ms108399	0.350571076	0	0	0	0	0	0	Divergent
ms108407	0.546901696	0	0	0	0	0	0	Divergent
ms108454	8038730797	1240446242	0	0	0	0	1276971623	Divergent
ms108499	0.746750375	0.481255448	0	0	0	0	0	Divergent
ms108520	1968472052	2408306513	0	0	0	0	3906311514	Divergent
ms108536	2390973521	3738579422	0	0	0	0	6736238308	Divergent
ms108550	0	0	0	0	0	0	915880307	Divergent
ms10856	0.350571076	0	0	0	0	0	0	Divergent
ms10857	1542023191	1087663685	0	0	0	0	1485776965	Divergent
ms108582	0.373375187	0.512006921	0	0	0	0	0	Divergent
ms10861	1844071826	1743859497	0	0	0	0	4478260169	Divergent
ms108621	0.923794943	0	0	0	0	0	0	Conserved
ms108644	0.350571076	0	0	0	0	0	0	Intermediate
ms108651	0.369857128	0	0	0	0	0	0	Divergent
ms108659	0.762518366	0	0	0	0	0	0	Divergent
ms108662	1116607502	0	0	0	0	0	256688645	Divergent
ms108694	0.369857128	0	0	0	0	0	0	Divergent
ms108702	1463660519	0.970706082	0	0	0	0	2383451772	Divergent
ms10873	1241007728	0	0	0	0	0	0	Divergent
ms108733	0	3176862286	0	0	0	0	1088674211	Divergent
ms108753	533054449	385339013	0	0	0	0	0	Divergent
ms10876	2436524595	4380470151	0	0	0	0	0	Divergent
ms108761	0	0.831248209	0	0	0	0	0	Divergent
ms108793	2019843843	1609517151	0	0	0	0	1914584016	Divergent
ms108819	0	0	0	0	0	0	1022843281	Intermediate
ms108832	4163114953	4398239404	0	0	0	0	3132080127	Divergent
ms108843	6131587005	5874136101	0	0	0	0	1199548484	Divergent
ms108920	1467178578	0.332223508	0	0	0	0	1044026709	Divergent
ms108921	6753810599	8116958694	0	0	0	0	2088053418	Divergent
ms108922	0	1001457556	0	0	0	0	0	Divergent
ms108923	3959748215	0	0	0	0	0	0	Divergent
ms108930	0.904508891	1959181418	0	0	0	0	2088053418	Divergent
ms108939	107099928	0.507219888	0	0	0	0	0	Intermediate
ms108944	6266589365	8516851062	0	0	0	0	8410174716	Divergent
ms108946	4105624722	4635243726	0	0	0	0	1881808379	Divergent
ms108959	0.727464323	1123146176	0	0	0	0	0	Divergent
ms108980	0	314323408	0	0	0	0	2183144527	Divergent
ms108981	1345687776	7168142018	0	0	0	0	0	Divergent
ms108982	1086767272	0	0	0	0	0	0	Divergent
ms108992	6385775779	9136247109	0	0	0	0	5547889911	Divergent
ms108993	218899176	1286249471	0	0	0	0	0	Divergent
ms109020	2119194449	2116408545	0	0	0	0	0	Divergent
ms109038	2580063544	1269360263	0	0	0	0	3276401815	Divergent
ms109039	1427890208	2342534418	0	0	0	0	3427478481	Divergent
ms109046	101194011	1823131698	0	0	0	0	0	Divergent
ms109049	1331132122	6764129497	0	0	0	0	0	Divergent
ms109051	0.350571076	0	0	0	0	0	0	Divergent
ms109053	3984328806	49875073	0	0	0	0	0	Divergent
ms109054	1462066269	4775575485	0	0	0	0	0	Divergent
ms109055	2692418315	1976950672	0	0	0	0	0	Divergent
ms109068	27801167	4444730857	0	0	0	0	2383451772	Divergent
ms109073	1305902002	0.476468414	0	0	0	0	0	Divergent
ms109077	1064180293	675593431	0	0	0	0	0	Intermediate
ms109078	1973581297	9162211549	0	0	0	0	0	Divergent
ms109086	0.543383636	0	0	0	0	0	0	Divergent
ms109088	0.936044875	0.980280149	0	0	0	0	1936976751	Divergent
ms1091	0	0	0	0	0	0	5875646277	Divergent
ms109148	3616213258	2955851941	0	0	0	0	8654367005	Intermediate
ms109243	0.546901696	0.808691922	0	0	0	0	0	Divergent
ms109244	0	0.813478955	0	0	0	0	0	Divergent
ms109280	0.723946264	0.808691922	0	0	0	0	0	Conserved
ms10931	0	0.319241287	0	0	0	0	0	Divergent
ms109351	0	0	0	0	0	0	3873953503	Divergent
ms109356	0	2309174179	0	0	0	0	0	Conserved
ms109396	0	0.826461175	0	0	0	0	0	Divergent
ms109411	4156078834	1810149478	0	0	0	0	4622581857	Divergent
ms109449	2637403381	3672393664	0	0	0	0	3035358366	Divergent
ms109450	0	0.646677762	0	0	0	0	0	Divergent
ms109468	0	0	0	0	0	3439854639	0	Divergent
ms109476	5608010802	0	0	0	0	203965384	8764678245	Divergent
ms109478	0	0.319241287	0	0	0	0	0	Intermediate
ms109526	0	0	1672525314	0	0	0	5272857798	Divergent
ms109537	0	0.512006921	0	0	0	0	0	Divergent
ms109541	4867775165	1356452599	0	0	0	0	1259303653	Divergent
ms109549	1470696638	2928508621	0	0	0	0	447150519	Divergent
ms109558	0	0.319241287	0	0	0	0	0	Divergent
ms109563	4362963632	1516008203	0	0	0	0	6119838566	Divergent
ms109573	2702972494	5904887574	0	0	0	0	7931341683	Divergent
ms109589	0	0	0	0	6174556473	0	0	Divergent
ms109595	0	0.319241287	0	0	0	0	0	Divergent
ms109597	1856321757	0.988475336	0	0	0	0	0	Divergent
ms109601	4984313642	4851592605	0	0	0	0	4899894616	Intermediate
ms109605	2613374277	2131581355	1649516974	0	0	0	2780416558	Divergent
ms109640	0.897472772	0.975493116	0	0	0	0	0	Divergent
ms109643	1327805884	2283209739	0	0	0	0	1044026709	Intermediate
ms109664	1086767272	0	0	0	0	0	0	Divergent
ms109728	0.369857128	0	0	0	0	0	0	Divergent
ms109736	0	0	0	0	0	2917727761	0	Conserved
ms109769	0.373375187	0	0	0	0	0	149050173	Divergent
ms109777	0.546901696	0	0	0	0	0	0	Conserved
ms109779	0.743232315	0	0	0	0	0	0	Divergent
ms109879	0.373375187	0.494237668	0	0	0	0	0	Divergent
ms109886	0	3857104862	0	0	6174556473	1209873949	0	Divergent
ms109899	8349034018	1268475705	0	0	0	0	1062370177	Divergent
ms109969	0.524097584	0.337010541	0	0	0	0	0	Divergent
ms109999	0.720428204	0.337010541	0	0	0	0	0	Intermediate
ms110112	3535598947	2357694906	0	0	0	0	1044026709	Divergent
ms110120	0.543383636	0	0	0	0	0	0	Divergent
ms110137	1398766245	260723806	0	0	0	0	4503863202	Intermediate
ms110142	0	0.337010541	0	0	0	0	0	Divergent
ms110145	0.369857128	0	0	0	0	0	0	Intermediate
ms110148	0.373375187	0	0	0	0	0	0	Conserved
ms110269	0	0.337010541	0	0	0	0	0	Divergent
ms110432	0	0	0	0	0	0	3578555148	Divergent
ms110451	0.762518366	0.512006921	0	0	0	0	0	Intermediate
ms11055	2692418315	0.790922669	0	0	0	0	0	Divergent
ms11058	0.569705807	0	0	0	0	0	0	Divergent
ms110586	0.716910144	0	0	0	0	0	0	Divergent
ms110666	2915071105	1635153097	0	0	0	0	0	Divergent
ms110674	0	0	0	0	0	0	4654939868	Divergent
ms110684	0	0	0	0	0	0	1641578397	Divergent
ms110814	0	0	0	0	0	1249169217	0	Divergent
ms110846	1395248185	0.512006921	0	0	0	0	0	Divergent
ms110865	0	0.661038862	0	0	0	0	0	Intermediate
ms110892	0	0.319241287	0	0	0	0	0	Intermediate
ms110895	1460142459	0	0	0	0	0	0	Divergent
ms110901	1097473575	1781780848	0	0	0	0	1586268337	Intermediate
ms110916	0	0	0	0	7219294431	3415707624	0	Conserved
ms110917	107451734	0.651464795	0	0	0	0	0	Intermediate
ms110959	0	0	0	4264485625	0	2434896151	0	Intermediate
ms110960	0	0	0	0	0	0	3057892789	Divergent
ms110965	0	2934535431	0	0	0	0	4066024245	Divergent
ms110974	0	0	0	0	0	0	2383451772	Divergent
ms11101	2150730432	0	0	0	0	0	6952030997	Conserved
ms111012	0.566187747	0	0	0	0	0	0	Divergent
ms111014	0	0	0	6294670615	0	2625223001	0	Intermediate
ms111015	3335702313	3328400988	0	0	0	0	1641578397	Divergent
ms111018	0	1753433564	0	0	0	0	2239130085	Conserved
ms11103	1744171463	0	0	0	0	0	0	Conserved
ms111148	3486472665	2506726846	0	0	0	0	5465342446	Conserved
ms111176	3481258852	1617383844	0	0	0	0	0	Divergent
ms111178	1241007728	147792597	0	0	0	0	0	Divergent
ms111190	0.373375187	0.494237668	0	0	0	0	0	Divergent
ms111210	0.373375187	0	0	0	0	0	0	Divergent
ms111222	0.373375187	0	0	0	0	0	0	Divergent
ms111243	1991276163	0	0	0	0	0	0	Conserved
ms11128	1335742233	0	0	0	0	0	0	Intermediate
ms11129	2678346076	1785563917	0	0	0	0	1936976751	Divergent
ms111324	1097321451	0.507219888	0	0	0	0	0	Divergent
ms111335	0	0	0	0	0	0	2415809784	Divergent
ms111353	0.701142152	0	0	0	0	0	0	Divergent
ms111383	0.524097584	0	0	0	0	0	0	Divergent
ms111404	0.704660212	0	0	0	0	0	0	Divergent
ms111427	4249700772	2546045125	0	0	0	0	2447793738	Divergent
ms111445	1595096864	0.970706082	0	0	0	0	0	Conserved
ms111452	0	0.996670523	0	0	0	0	0	Conserved
ms111453	1264011521	3102000988	0	0	0	0	3128564669	Divergent
ms111454	0	0	0	0	0	0	149050173	Divergent
ms111500	1595096864	0.808691922	0	0	0	0	0	Divergent
ms111509	2190408575	5036420346	0	0	0	0	6391747342	Intermediate
ms11152	0	0.489450635	0	0	0	0	0	Intermediate
ms111527	1595096864	0.808691922	0	0	0	0	0	Divergent
ms111538	0	0	0	0	0	0	1242844991	Divergent
ms111546	0	0.319241287	0	0	0	0	0	Divergent
ms111553	0	0	0	0	0	0	9749599779	Divergent
ms111688	2319043128	8547664141	0	0	0	0	6296518265	Divergent
ms111764	0.920276883	0	0	0	0	0	0	Divergent
ms111780	2580268021	1800575411	0	0	0	0	1044026709	Divergent
ms111800	0.566187747	0	0	0	0	0	0	Divergent
ms111808	0	0	0	0	0	0	1044026709	Conserved
ms111857	0	0	0	0	0	0	1044026709	Divergent
ms111869	0.369857128	0	0	0	0	0	0	Divergent
ms111884	0.897472772	162833679	0	0	0	0	1936976751	Divergent
ms111901	5084574068	5278829507	0	6498786259	0	0	8746730618	Intermediate
ms111939	3358013816	1980299946	0	0	0	0	2263803466	Divergent
ms111951	0.524097584	0	0	0	0	0	0	Divergent
ms111962	3032435212	0	0	0	0	0	6447594932	Divergent
ms111970	0	4421524177	0	0	0	0	481464888	Conserved
ms111973	0	0.656251828	0	0	0	0	0	Divergent
ms111982	384407813	2905418049	0	0	0	0	5519025573	Divergent
ms111987	0	0	0	0	0	1644411528	0	Conserved
ms111988	0.373375187	0.319241287	0	0	0	0	0	Divergent
ms11200	2863504428	0	0	0	0	0	3905240175	Divergent
ms11211	0.369857128	0.337010541	0	0	0	0	0	Divergent
ms112121	0	0	3756714257	0	0	0	4478260169	Divergent
ms11226	9314840523	0	0	0	0	0	0	Intermediate
ms11237	0	6298614029	0	0	0	0	4320428524	Divergent
ms112406	0.350571076	0	0	0	0	0	0	Divergent
ms112412	0.369857128	0	0	0	0	0	0	Divergent
ms112482	1058394478	2921630708	0	0	0	0	0	Divergent
ms112576	0	0	1096786275	0	0	3234379535	0	Conserved
ms112578	0	0	0	0	0	0	3610913159	Divergent
ms112593	0.720428204	2161521119	0	0	0	0	3013361472	Divergent
ms112601	236113329	3744745335	0	0	0	0	2877672128	Divergent
ms112602	9067639915	8899686176	0	0	0	0	9277521726	Divergent
ms112610	118651724	3697603488	0	0	0	0	5364455233	Divergent
ms112630	1852803698	146494375	0	0	0	0	3013361472	Divergent
ms112644	5670561387	4634738732	0	0	0	0	6742993286	Divergent
ms112645	0	0.319241287	0	0	0	0	0	Divergent
ms112668	0	2477354252	0	0	0	0	0	Divergent
ms112672	0	2991390448	0	0	0	0	2862284805	Intermediate
ms112691	0	0	3290358825	1076327188	9062274245	0	0	Divergent
ms11270	1859839817	1186028003	0	0	0	0	0	Divergent
ms112736	1286615951	1495695224	0	0	0	0	5547889911	Divergent
ms112783	1286615951	1495695224	0	0	0	0	5547889911	Intermediate
ms112812	7214836217	3415929982	0	0	0	0	0	Divergent
ms112821	0	0	0	0	0	0	3013361472	Divergent
ms112827	0	0	0	0	0	0	8194363962	Conserved
ms112870	1856321757	114091543	0	0	0	0	5994364932	Divergent
ms112883	1859839817	0.646677762	0	0	0	0	0	Divergent
ms112909	0.550419755	1500482257	0	0	0	0	0	Conserved
ms112919	3577641155	1769823938	0	0	0	0	0	Divergent
ms112940	0	0.476468414	0	0	0	0	0	Divergent
ms112944	0	0.332223508	0	0	0	0	0	Conserved
ms112970	0	0	0	0	0	0	2836681772	Divergent
ms113064	2617418514	2648446509	0	0	0	0	3352477678	Divergent
ms113086	1945667941	439621013	0	0	0	0	3276401815	Divergent
ms113122	147942851	0.332223508	0	0	0	0	0	Intermediate
ms113246	0	0.337010541	0	0	0	0	0	Intermediate
ms113324	0	0.332223508	0	0	0	0	0	Divergent
ms113334	0	0	0	0	0	0	3459836493	Divergent
ms113372	2415473385	1972163638	0	0	0	0	3132080127	Divergent
ms113409	0	0	0	0	0	0	6624274631	Conserved
ms113422	2096108335	4844684831	0	0	0	0	4950338223	Divergent
ms113426	2210410893	2593176163	0	0	0	0	5912217028	Divergent
ms113479	0.350571076	0	0	0	0	0	2534528439	Divergent
ms113481	2734508478	3999725916	0	0	0	0	0	Divergent
ms113504	1663509198	0.800496735	0	0	0	0	0	Conserved
ms113505	1580064322	11560232	0	0	0	0	0	Conserved
ms113506	0	0	0	0	0	0	3013361472	Divergent
ms113557	3081561494	7612496565	0	0	0	0	721507134	Divergent
ms113572	1090285331	0.687003302	0	0	0	0	0	Divergent
ms113576	0	0	0	7615936577	5775435545	0	0	Conserved
ms113602	3426918758	2106834479	0	0	0	0	1641578397	Divergent
ms113608	5717991917	1085959608	0	0	0	0	8561251382	Divergent
ms113613	4126238603	4231438211	0	0	0	0	2088053418	Divergent
ms113616	2150621069	2413975241	0	0	0	0	2036654657	Divergent
ms113624	233481112	1999506958	0	0	0	0	0	Divergent
ms113627	4068272817	4513423378	0	0	0	0	6510582182	Divergent
ms113630	2433006536	2419168129	0	0	0	0	4882226647	Divergent
ms113631	4876507038	9342723449	0	0	0	0	5994364932	Divergent
ms113633	1428606476	1612596811	0	0	0	0	256688645	Intermediate
ms113646	0	0	0	0	0	0	1936976751	Divergent
ms113657	1274366019	1662496417	0	0	0	0	0	Divergent
ms113696	0	0	0	0	0	0	3427478481	Divergent
ms113895	0	0.836035242	0	0	0	0	6945860836	Divergent
ms113901	2734508478	1805362445	0	0	0	0	0	Intermediate
ms113902	2504710205	3720251242	0	0	0	8539269059	4544879062	Divergent
ms113906	5433962912	4391361492	0	0	0	0	3427478481	Divergent
ms113926	3618311438	2670729883	0	0	0	0	1673003038	Divergent
ms113930	2056170437	8069166453	0	0	0	0	1044026709	Divergent
ms113933	0	0.481255448	0	0	0	0	2088053418	Divergent
ms113934	1421570356	3678393749	0	0	0	0	0	Conserved
ms113935	0.546901696	0	0	0	0	0	0	Intermediate
ms113942	1495741463	1071054765	0	0	0	0	1351158961	Divergent
ms113943	3085079554	0.821674142	0	0	0	0	0	Divergent
ms113951	2691028542	2774502338	0	0	0	1209873949	2386549605	Divergent
ms113952	3500340427	359966694	0	0	0	0	4962489745	Divergent
ms113969	0.739714255	0	0	0	0	0	0	Divergent
ms113980	0.569705807	0.476468414	0	0	0	0	0	Divergent
ms1140	0.373375187	0	0	0	0	0	0	Divergent
ms114009	0	0.332223508	0	0	0	0	8503290339	Divergent
ms11401	0	0	0	0	0	0	1044026709	Intermediate
ms114039	5227078114	0.633695541	0	0	0	0	1661131172	Divergent
ms114066	0.369857128	0	0	0	0	0	0	Intermediate
ms114100	1225239737	0.643269608	0	0	0	8539269059	6440839953	Divergent
ms114112	0	0	540623123	9442005922	4331576659	0	0	Conserved
ms114119	0	0.803904889	0	0	0	0	9191182866	Divergent
ms114144	0.373375187	0	0	0	0	0	0	Divergent
ms114148	0.373375187	0	0	0	0	0	0	Divergent
ms114171	1332224173	0	0	0	0	0	0	Intermediate
ms114189	0.920276883	0.494237668	0	0	0	0	0	Divergent
ms114196	0.920276883	0.494237668	0	0	0	0	0	Conserved
ms114207	0.373375187	0	0	0	0	0	0	Conserved
ms114247	0.369857128	0	0	0	0	0	0	Divergent
ms114367	4676658359	7309645652	0	0	0	0	7163865275	Conserved
ms114417	3274374054	7309645652	0	0	0	0	3578555148	Divergent
ms11442	0.373375187	0	0	0	0	0	0	Divergent
ms114479	0	0.319241287	0	0	0	0	0	Divergent
ms114486	173466924	921276155	0	0	0	0	3769808704	Divergent
ms114526	255394585	2313961212	0	0	0	0	2415809784	Divergent
ms114547	7302582556	8910639122	0	0	0	0	9835960423	Divergent
ms114559	1113089443	0.319241287	0	0	0	0	0	Intermediate
ms114566	4730998453	1019226809	0	0	0	0	0	Divergent
ms114636	0	0.499024701	0	0	0	0	0	Conserved
ms114684	8147363032	1720882171	0	0	0	0	1467433497	Divergent
ms114696	5072837657	3621677836	0	0	0	0	9270766747	Divergent
ms114697	1619842236	1382638448	0	0	0	0	179830948	Divergent
ms114700	7255230627	1257467177	0	0	0	0	2473284306	Divergent
ms114711	0.723946264	4741415858	0	0	0	0	7780265017	Divergent
ms114713	1161120609	2439474947	0	0	0	0	2696521817	Divergent
ms114716	0.697624093	1474517817	0	0	0	0	0	Intermediate
ms114735	1637187027	0.656251828	0	0	0	0	0	Divergent
ms114750	8822357522	5953408301	0	0	0	0	4503863202	Divergent
ms114756	2583786081	0.821674142	0	0	0	0	0	Divergent
ms114757	1005276312	1099832547	0	0	0	0	1917144319	Divergent
ms114772	1987758103	0.319241287	0	0	0	0	5069056878	Divergent
ms114778	5433962912	4867758569	0	6294670615	0	1668558543	0	Conserved
ms114788	2441795556	0	0	0	0	0	0	Divergent
ms114791	0	0	3235667021	9646121567	0	0	0	Conserved
ms114795	3487700723	1915220155	0	0	0	0	8377816704	Intermediate
ms114829	0	0.512006921	0	0	0	0	0	Conserved
ms114831	1328706113	0.633695541	0	0	0	0	0	Divergent
ms114940	6250773419	1399318567	0	0	0	0	9133200038	Divergent
ms114976	0.373375187	0	0	0	0	0	0	Divergent
ms114977	0	1361024384	0	0	0	0	0	Divergent
ms115071	0	0.813478955	0	0	0	0	0	Divergent
ms115125	0	1011031623	0	0	0	0	3164438138	Divergent
ms115198	0.762518366	0	0	0	0	0	0	Divergent
ms115211	1984240043	0.494237668	0	0	0	0	4169351857	Divergent
ms115213	9602291678	1336697332	0	0	0	0	6952030997	Divergent
ms115227	2269916846	26332025	0	0	0	0	3578555148	Intermediate
ms115229	3220033959	5368945487	0	0	0	0	5810930254	Divergent
ms11527	0.743232315	0	0	0	0	0	0	Divergent
ms115308	3262124122	4236225244	0	0	0	0	1288843489	Divergent
ms115320	0	0	0	0	0	0	2239130085	Divergent
ms115325	0.543383636	0	0	0	0	0	0	Intermediate
ms115356	0.893954712	0.651464795	0	0	0	0	0	Divergent
ms115417	0.350571076	0	0	0	0	0	0	Divergent
ms115455	0	0.494237668	0	0	0	0	0	Conserved
ms115456	0	0	0	0	0	0	1044026709	Divergent
ms115460	0.897472772	0.664447015	0	0	0	0	9309879737	Divergent
ms115494	0	2145130745	0	0	0	0	0	Intermediate
ms115497	0	0	0	0	0	0	1044026709	Divergent
ms11554	0.369857128	0	0	0	0	0	0	Divergent
ms115564	0.569705807	0.661038862	0	0	0	0	4057388181	Conserved
ms115565	0	9438386023	0	0	0	0	4176106836	Conserved
ms115573	0	0.980280149	0	0	0	0	0	Divergent
ms115595	0	0.512006921	0	0	0	0	0	Divergent
ms115597	0.743232315	0.638482575	0	0	0	0	149050173	Divergent
ms115610	3480338108	3763727641	0	0	0	0	0	Divergent
ms115650	0.569705807	0	0	0	0	0	149050173	Divergent
ms115678	0	0.813478955	0	0	0	0	0	Divergent
ms115684	0	0.948149796	0	0	0	0	0	Intermediate
ms115687	4391201753	4168487266	0	3147335307	0	0	3179008276	Divergent
ms115695	2149034679	2020684365	0	0	0	0	2088053418	Divergent
ms115696	1640705087	1631744944	0	0	0	0	1044026709	Divergent
ms115702	3660918187	2272061674	0	0	0	0	5872294291	Divergent
ms11571	9100998205	8932528529	0	0	0	0	2051762324	Divergent
ms115750	9320132936	6233702928	0	0	0	0	1231648623	Divergent
ms115754	0	4158361648	0	0	0	0	6638448927	Divergent
ms115755	2161284611	0.332223508	0	0	0	0	1044026709	Intermediate
ms115762	0	0	0	0	0	0	2415809784	Divergent
ms115769	5593998776	0	0	0	0	2981170044	0	Divergent
ms115770	3454562629	443590511	0	0	0	8539269059	6490074252	Divergent
ms115774	0.566187747	0	0	0	0	0	0	Conserved
ms115781	1244525788	14771081	0	0	0	0	1044026709	Divergent
ms115788	0	0	0	0	0	0	2415809784	Divergent
ms11585	0.524097584	0	0	0	0	0	0	Divergent
ms115875	0	0	0	0	0	0	9423731939	Divergent
ms115891	2203374774	0.661038862	0	0	0	0	4503863202	Divergent
ms115896	1849285638	0	0	0	0	0	0	Divergent
ms115900	0	0.494237668	0	0	0	0	1044026709	Intermediate
ms115951	3782703647	1905873658	0	0	0	0	0	Divergent
ms115952	1628455155	0	0	0	0	0	0	Conserved
ms115958	0	0.821674142	0	0	0	0	0	Divergent
ms115979	0	0	3897781327	0	0	2878432492	0	Divergent
ms116067	3277892114	1657709384	0	0	0	0	4536221213	Divergent
ms116148	0	2618191006	0	0	0	0	0	Divergent
ms116149	0	1743859497	0	0	0	0	0	Divergent
ms116165	0	4076318449	0	0	0	0	0	Divergent
ms116166	0	4016384691	0	0	0	0	4844446588	Divergent
ms116176	2389179589	202630775	0	0	0	0	4081665721	Divergent
ms116181	0	0.319241287	0	0	0	0	0	Divergent
ms116196	0.550419755	0.965919049	0	0	0	3083907596	0	Divergent
ms116198	1113089443	0	0	0	0	0	0	Conserved
ms116235	6596178637	6430588715	0	0	0	1209873949	1488337268	Divergent
ms116236	0.897472772	2143751865	0	0	0	0	0	Intermediate
ms116253	255042779	2124603732	0	0	0	0	1335375796	Conserved
ms116262	3356249991	4074287229	0	0	0	0	9900676446	Divergent
ms116312	0.369857128	0	0	0	0	0	0	Conserved
ms11635	4319051163	3603908582	0	0	0	0	0	Divergent
ms11654	0.350571076	0.821674142	0	0	0	0	0	Divergent
ms116598	0.739714255	0	0	0	0	0	0	Divergent
ms116623	0	0	1672525314	0	0	0	2685605106	Conserved
ms116624	0	0	1672525314	0	0	0	1091234514	Divergent
ms11673	1274366019	0	0	0	0	0	0	Conserved
ms116756	1078035399	2488957593	0	0	0	0	3308759826	Divergent
ms11678	2950125149	3090522781	0	0	0	0	15606398	Divergent
ms116944	1097321451	0	0	0	0	0	0	Conserved
ms116963	1848063709	1899844418	0	0	0	0	2239130085	Divergent
ms116979	0	0.332223508	0	0	0	0	0	Divergent
ms117015	0.566187747	1132720243	0	0	0	0	0	Divergent
ms117031	0	0.332223508	0	0	0	0	0	Divergent
ms117041	0.743232315	0	0	0	0	0	0	Divergent
ms117068	107099928	399081873	0	0	0	0	5515531899	Divergent
ms117072	7546121242	0	0	0	0	0	6171044631	Divergent
ms117079	6299899701	2610646213	0	0	0	0	3013361472	Conserved
ms117100	0	0	0	0	0	0	3755234847	Divergent
ms117114	606334918	677029541	0	0	0	0	6328876277	Divergent
ms117140	0.913240763	0	0	0	0	0	0	Divergent
ms117151	0	4001475336	0	0	0	0	911969008	Divergent
ms117153	2694114068	2994148207	0	0	0	0	0	Divergent
ms117196	0.543383636	0	0	0	0	0	1641578397	Divergent
ms117197	0	6103191424	0	0	0	0	2781905522	Divergent
ms11722	2730990418	381444347	0	0	0	0	0	Divergent
ms11723	6054490754	4269734477	0	0	0	0	0	Divergent
ms117238	0	1129312089	0	0	0	0	2685605106	Divergent
ms117294	0	9276293771	0	0	0	0	0	Divergent
ms117306	0	0.656251828	0	0	0	0	4176106836	Conserved
ms117336	1591578805	3509563282	0	0	0	0	3132080127	Intermediate
ms117348	0	1788972071	0	0	0	0	0	Divergent
ms117362	4556631928	1811867524	0	0	0	0	2037330155	Divergent
ms11737	0.569705807	0	0	0	0	0	4654939868	Divergent
ms117371	0.373375187	0	0	0	0	0	0	Divergent
ms117378	1984240043	4913004085	0	0	0	0	4208464847	Divergent
ms11738	0	0.507219888	0	0	0	0	0	Divergent
ms1174	5539077087	8836092349	0	0	0	0	447150519	Intermediate
ms11740	0	0.337010541	0	0	0	0	0	Divergent
ms117407	1852803698	1176453936	0	0	0	0	256688645	Divergent
ms11741	1863357877	0	0	0	0	0	0	Divergent
ms117411	1621419035	0	0	0	0	0	0	Divergent
ms11742	0.566187747	0	0	0	0	0	0	Divergent
ms117441	0	0	0	0	0	0	3132080127	Divergent
ms117442	0	0.337010541	0	0	0	0	149050173	Divergent
ms117444	0	1302249608	0	0	0	0	4208464847	Conserved
ms117514	0	0	0	0	0	0	1936976751	Divergent
ms117544	0	3261015713	0	0	0	0	2313851232	Divergent
ms117580	0.720428204	0	0	0	0	0	1783201813	Divergent
ms117588	3247747634	1878174338	0	0	0	0	362036269	Divergent
ms117698	6554136429	2568941793	0	0	0	0	0	Divergent
ms117699	0.373375187	0	0	0	0	0	0	Divergent
ms117701	1090285331	150526929	0	0	0	0	149050173	Divergent
ms117710	0.350571076	0	0	0	0	0	0	Intermediate
ms117724	1334998924	1653473903	0	0	0	0	1359795025	Divergent
ms117796	1066425802	6196073542	0	0	0	0	114558942	Divergent
ms117839	2680168383	5513128788	0	0	0	0	4057388181	Intermediate
ms117851	4703324475	5305292781	1096786275	0	0	0	4482283933	Intermediate
ms117858	2180570663	1338468097	0	0	0	0	0	Divergent
ms117873	0.739714255	0	0	0	0	0	0	Divergent
ms117881	5481345487	2447253173	0	0	0	0	6559558608	Divergent
ms117882	0	3101475727	0	0	0	0	0	Intermediate
ms117898	0.766036426	2856719607	0	0	0	0	4025030169	Divergent
ms117917	8243793289	1046915457	0	0	0	0	0	Divergent
ms117918	7491829102	1667425851	0	0	0	0	3623318835	Divergent
ms117921	0.524097584	0.985067182	0	0	0	0	0	Conserved
ms117937	1456624399	0.481255448	0	0	0	0	0	Divergent
ms117943	0.720428204	0.861999682	0	0	0	0	0	Divergent
ms117955	0.701142152	0.489450635	0	0	0	0	0	Divergent
ms117962	1980408144	1635153097	0	0	0	0	0	Conserved
ms117969	0.566187747	1811528358	0	0	0	0	0	Divergent
ms117990	6632928433	0.795709702	0	0	0	0	1044026709	Divergent
ms118021	1644380066	8583853042	0	0	0	0	1020282978	Divergent
ms118023	0	0	1672525314	0	2887717773	1707853812	0	Conserved
ms118057	0	4256385151	0	0	0	0	5650941586	Divergent
ms118079	0.566187747	0.332223508	0	0	0	0	4031785148	Divergent
ms118185	4047242122	1788420519	0	0	0	0	2156164994	Divergent
ms118348	7873936161	6368373769	0	0	0	0	7333789995	Divergent
ms118375	1276269313	1900724464	0	0	0	0	1732082709	Divergent
ms118385	1286615951	0	0	0	0	0	0	Divergent
ms11843	5356866661	9763776737	1704208777	0	0	0	2829926794	Divergent
ms118433	150782182	252962846	0	0	0	0	2491090245	Divergent
ms118436	0	0	0	0	0	1668558543	8001479753	Divergent
ms118438	0	0.494237668	0	0	0	0	0	Divergent
ms118440	0.762518366	0	0	0	0	0	0	Divergent
ms118460	5454944717	6752526157	0	0	0	0	5843288265	Divergent
ms118472	2899108228	2653231894	0	0	0	160511626	245426534	Divergent
ms118478	3382020674	4084409551	0	0	0	0	1649934804	Divergent
ms118483	0.920276883	0	0	0	0	0	0	Conserved
ms11853	1837035706	0	0	0	0	0	1563200103	Divergent
ms118565	0.369857128	0	0	0	0	0	0	Conserved
ms118581	328561919	2708603028	0	0	0	0	1632942332	Divergent
ms118635	0.920276883	5144716379	0	0	0	0	659191662	Divergent
ms118649	0	0.494237668	0	0	0	0	0	Divergent
ms118701	6834599419	0.965919049	0	0	0	0	4917980212	Divergent
ms118703	0	2329886852	0	0	0	0	1837160877	Divergent
ms118708	5267788094	4971842252	0	0	0	0	4392313431	Divergent
ms118719	3454936682	1460156717	0	0	0	0	2383451772	Divergent
ms11873	1336753158	7251550858	0	0	0	0	1485101467	Intermediate
ms118837	0	0	0	0	0	0	1044026709	Divergent
ms118847	0.350571076	0	0	0	0	0	0	Intermediate
ms118860	0	0	0	7562349109	8663153318	0	0	Divergent
ms118865	8532988151	4696303285	0	0	0	0	1410238631	Conserved
ms118866	0	0	0	0	0	0	4744768682	Divergent
ms118900	0.350571076	0	0	0	0	0	0	Divergent
ms118911	6913439377	0.332223508	0	0	0	0	256688645	Divergent
ms118964	2187606782	1294734403	0	0	0	0	0	Divergent
ms119004	1017369324	6442858936	0	0	0	0	7157110296	Divergent
ms119029	1191599444	7546856979	0	0	0	1249169217	6429109776	Divergent
ms119055	3339268328	0	0	0	0	0	0	Divergent
ms119059	3447900562	1806741324	0	0	0	0	9454201425	Divergent
ms119128	0.897472772	1171666903	0	0	0	0	0	Divergent
ms119141	0	0	0	0	0	0	1044026709	Divergent
ms119171	0	0.669234048	0	0	0	0	1936976751	Divergent
ms119185	0	0.682216269	0	0	0	0	0	Divergent
ms119239	0	5356355585	0	0	0	0	0	Conserved
ms119287	0	0	0	0	0	0	5968761899	Divergent
ms11943	2399705393	0	0	0	0	0	0	Divergent
ms119559	0.569705807	0.332223508	0	0	0	0	0	Divergent
ms119584	0.739714255	0	0	0	0	0	0	Intermediate
ms119614	3714361117	6002980629	219357255	0	0	1249169217	0	Divergent
ms119621	5760082079	4900672259	0	0	0	0	1309071762	Divergent
ms119622	2493125919	3516122295	1617833511	0	0	1209873949	7609639294	Divergent
ms119627	1674706776	3888832224	0	0	0	0	9717241768	Divergent
ms119631	1538669911	5150333604	0	0	0	0	2962522024	Divergent
ms119633	2734508478	6765508377	0	0	0	0	700603363	Divergent
ms119646	0.369857128	1608358466	0	0	0	0	0	Divergent
ms119647	0.373375187	1617383844	0	0	0	0	1187001121	Divergent
ms119686	0	4648328519	0	0	0	0	106493048	Divergent
ms119740	1433820288	0.512006921	0	0	0	0	0	Conserved
ms119741	0.893954712	0	0	0	0	0	0	Divergent
ms119758	6909873363	9463683583	0	0	0	0	4773658524	Intermediate
ms119958	0	0	0	0	0	0	149050173	Divergent
ms119974	0	0	0	0	0	0	6618220654	Divergent
ms120034	0	0	0	0	0	0	2088053418	Divergent
ms120183	0	0.332223508	0	0	0	0	0	Divergent
ms120197	0.936044875	0	0	0	0	0	2415809784	Divergent
ms120204	0.704660212	0	0	0	0	0	0	Divergent
ms120291	1093803391	1801954291	0	0	0	0	1044026709	Divergent
ms120293	0	0	0	0	0	0	1936976751	Divergent
ms120326	1086767272	131729069	0	0	0	0	0	Intermediate
ms120330	6662720709	1161157209	0	0	0	0	0	Divergent
ms120331	1829999587	1500482257	0	0	0	0	0	Divergent
ms120349	0.716910144	0	0	0	0	0	0	Divergent
ms120356	7765303927	0.826461175	0	0	0	0	0	Divergent
ms120625	0	0.481255448	0	0	0	0	0	Divergent
ms120633	3467186613	145196153	0	0	0	0	2383451772	Divergent
ms120792	0.913240763	0	0	0	0	0	149050173	Divergent
ms120798	0.546901696	0.651464795	0	0	0	0	3015525934	Divergent
ms120805	0.524097584	0	0	0	0	0	0	Conserved
ms120850	0.350571076	0	0	0	0	0	0	Divergent
ms12086	1935548026	4098200617	0	0	0	0	4716579843	Divergent
ms120904	1681530559	190181811	0	0	0	0	1842956982	Divergent
ms120956	0	1147081343	0	0	0	0	1044026709	Divergent
ms120999	0	0.319241287	0	0	0	0	0	Intermediate
ms121098	0	0	0	0	0	0	1094470315	Divergent
ms121107	0	0	0	0	0	0	3578555148	Divergent
ms121112	0	0	0	0	0	0	4320428524	Divergent
ms121136	0	0	0	0	0	0	4071144852	Divergent
ms121174	5237080805	0	0	0	0	1273316232	8998974155	Divergent
ms121196	1547840844	116825875	0	0	0	0	0	Divergent
ms1212	8033516985	3108292035	0	0	0	0	2159400796	Divergent
ms121208	0	115389765	0	0	0	0	0	Divergent
ms12123	0.527615644	0.476468414	0	0	0	0	0	Divergent
ms121230	0	0.332223508	0	0	0	0	0	Divergent
ms121232	0.936044875	1145702463	0	0	0	0	0	Divergent
ms121247	0.913240763	0	0	0	0	0	0	Divergent
ms121261	0	1474517817	0	0	0	0	1936976751	Divergent
ms121272	0	5585908093	0	0	0	0	2225907223	Intermediate
ms121273	1875607809	0.661038862	0	0	0	0	0	Intermediate
ms121275	1437338348	2466401306	0	0	0	0	464818489	Divergent
ms121303	2380419342	295723082	0	0	0	0	7484866662	Divergent
ms12133	0	0	0	0	0	0	3049652566	Divergent
ms121340	0.743232315	0	0	0	0	0	0	Conserved
ms121358	0	0	0	0	0	0	2415809784	Divergent
ms121370	0.546901696	0	0	0	0	0	0	Divergent
ms121377	0.373375187	0	0	0	0	0	0	Divergent
ms121388	0.743232315	0	0	0	0	0	0	Divergent
ms121410	0	0.494237668	0	0	0	0	0	Divergent
ms121454	0.524097584	0	0	0	0	0	0	Divergent
ms121473	2822032354	0.978901269	0	0	0	0	0	Divergent
ms121478	0	0.499024701	0	0	0	0	0	Conserved
ms121497	3681107532	678603539	0	0	0	0	0	Conserved
ms121506	0	0.319241287	0	0	0	0	0	Intermediate
ms121512	0	0.332223508	0	0	0	0	0	Divergent
ms121523	0.566187747	0	0	0	0	0	0	Divergent
ms121526	4284764406	4509043849	0	0	0	0	0	Divergent
ms121530	0	0.957723862	0	0	0	0	0	Conserved
ms121542	0.369857128	0.656251828	0	0	0	0	0	Conserved
ms121551	9104516265	1926366571	0	0	0	0	0	Divergent
ms121558	0	0	0	0	0	0	2088053418	Conserved
ms121568	2923802978	289094084	0	0	0	0	0	Divergent
ms1216	0.720428204	5669767126	0	0	0	0	343423346	Divergent
ms121611	0	0.319241287	0	0	0	0	0	Divergent
ms121632	0	0.332223508	0	0	0	0	0	Intermediate
ms121637	0.373375187	0	0	0	0	0	0	Divergent
ms121661	0.369857128	0	0	0	0	0	0	Divergent
ms12168	4154383081	7536632518	0	0	0	0	617779961	Intermediate
ms121783	0.897472772	1001457556	0	0	0	0	0	Conserved
ms121800	0	0.489450635	0	0	0	0	0	Divergent
ms121855	0.524097584	1955773265	0	0	0	0	1044026709	Divergent
ms121897	1071542908	4969719999	0	0	0	0	0	Divergent
ms1219	3749345356	6099682482	0	0	0	0	6145441599	Divergent
ms12192	6859051328	5384623861	0	0	0	0	0	Divergent
ms121962	0.962367045	4308681137	0	0	0	0	2534528439	Divergent
ms121970	2890444687	2532691287	0	0	0	0	0	Divergent
ms121973	0	0.332223508	0	0	0	0	0	Intermediate
ms121980	1113089443	0.664447015	0	0	0	0	0	Intermediate
ms122009	2890444687	2532691287	0	0	0	0	0	Conserved
ms122028	0	0.499024701	0	0	0	0	0	Conserved
ms122046	0.743232315	0.489450635	0	0	0	0	0	Conserved
ms122077	1113089443	0.664447015	0	0	0	0	0	Intermediate
ms122101	1335742233	0	0	0	0	0	0	Conserved
ms122108	0.543383636	0	0	0	0	0	0	Divergent
ms122111	718873651	3113079068	0	0	0	0	0	Intermediate
ms122115	1286615951	1837492798	0	0	0	0	0	Divergent
ms122116	1418052296	1001457556	0	0	0	0	0	Intermediate
ms122125	0.543383636	0.494237668	0	0	0	0	0	Conserved
ms122127	1135893554	0.664447015	0	0	0	0	0	Divergent
ms122131	0	0	2248264354	0	0	0	4629336836	Divergent
ms122137	7647987775	0	0	0	0	0	0	Conserved
ms122138	1032441563	1131894563	0	0	0	0	0	Conserved
ms122139	0.369857128	0	0	0	0	0	0	Divergent
ms122140	0.369857128	1636531977	0	0	0	0	0	Conserved
ms122147	0.566187747	0	0	0	0	0	0	Conserved
ms122151	0	0.332223508	0	0	0	0	0	Conserved
ms122152	2483885718	0.978901269	0	0	0	0	0	Conserved
ms122157	0	0.499024701	0	0	0	0	0	Conserved
ms122164	0.546901696	0.319241287	0	0	0	0	0	Divergent
ms122165	0.893954712	1706230111	0	0	0	0	0	Conserved
ms122257	0	0	2769311589	0	0	2000358571	0	Divergent
ms122268	3290666491	475924399	0	0	0	1249169217	6360181013	Divergent
ms122293	181967826	2066980266	0	0	0	0	1165421852	Divergent
ms122295	0.88170478	0.795709702	0	0	0	0	0	Divergent
ms122296	9537397405	2026518487	0	0	0	0	167947464	Intermediate
ms122298	0	0.332223508	0	0	0	0	0	Conserved
ms122305	1093803391	0	0	0	0	0	1324179428	Divergent
ms122324	1101852167	1034278564	0	0	0	0	1143029117	Divergent
ms122325	0	0	0	0	0	0	4765276612	Divergent
ms122326	0	0	0	0	0	0	1690671008	Divergent
ms122333	1870668139	1761277263	0	0	0	0	1977574986	Intermediate
ms122338	0	0	0	0	0	0	3013361472	Divergent
ms122339	1556738829	2474945118	0	0	0	0	2451705037	Divergent
ms122343	0	0	1672525314	0	0	0	2353773969	Divergent
ms122353	1844054375	1061076493	0	0	0	0	6559558608	Divergent
ms122370	0.701142152	0.319241287	0	0	0	0	0	Divergent
ms122371	0	103220903	0	0	0	0	0	Divergent
ms122374	0.701142152	0.319241287	0	0	0	0	0	Intermediate
ms122378	0.746750375	0	0	0	0	0	0	Divergent
ms122397	0	0	0	0	6174556473	0	0	Divergent
ms122401	0	0	219357255	0	0	0	265659908	Divergent
ms122417	0.916758823	2137585952	0	0	0	0	2534528439	Divergent
ms122424	0	0	0	0	4730697587	0	0	Divergent
ms122449	0.350571076	0.481255448	0	0	0	0	0	Intermediate
ms122456	3805178198	1940377398	0	0	0	0	1064254982	Divergent
ms122469	236816941	2803411847	0	0	0	0	2088053418	Divergent
ms122472	895548962	5423632127	0	0	0	0	7038391641	Intermediate
ms122475	7553205316	2505347967	0	0	0	0	1395806463	Divergent
ms122495	6454140158	140266333	0	0	0	0	1139793315	Intermediate
ms122508	2061924415	1404373567	0	0	0	0	2331519202	Divergent
ms12256	0.939562934	1612596811	0	0	0	0	3880708481	Divergent
ms122565	1132375494	4880873732	0	0	0	0	0	Divergent
ms122568	1581801105	2406250948	0	0	0	0	0	Divergent
ms122571	0.546901696	0	0	0	0	0	0	Divergent
ms122588	2126230568	0.970706082	0	0	0	0	1756897779	Divergent
ms122597	0	1482713004	0	0	0	0	0	Divergent
ms122645	0.701142152	0	0	0	0	0	0	Conserved
ms122669	3830392598	3218563409	0	0	0	0	2088053418	Divergent
ms122676	0	0	0	0	0	0	1091910012	Divergent
ms12271	0.916758823	0.481255448	0	0	0	0	0	Divergent
ms122720	6815138859	4005830224	0	0	0	0	0	Conserved
ms12274	0	0	0	0	0	0	149050173	Intermediate
ms122742	1241007728	1972163638	0	0	0	0	2534528439	Divergent
ms122807	0.939562934	3577944142	0	0	0	0	9965392469	Divergent
ms12284	0	0	0	0	0	0	6919672986	Divergent
ms12288	0	0.494237668	0	0	0	0	1044026709	Intermediate
ms122894	0	0	0	0	0	0	6887314974	Divergent
ms122918	1051713229	0	0	0	0	0	0	Divergent
ms122920	0	0.332223508	0	0	0	0	0	Divergent
ms122926	0.369857128	0	0	0	0	0	0	Divergent
ms122927	3366810696	1785543787	0	0	0	0	0	Divergent
ms122929	8248959147	1110972802	0	0	0	0	0	Intermediate
ms122946	0	0.656251828	0	0	0	0	0	Divergent
ms122977	0	0.507219888	0	0	0	0	0	Divergent
ms122989	0	0.337010541	0	0	0	0	0	Divergent
ms123015	0	0.507219888	0	0	0	0	0	Conserved
ms123018	0.743232315	0	0	0	0	0	0	Divergent
ms123019	0.350571076	0	0	0	0	0	0	Conserved
ms123039	0.350571076	0	0	0	0	0	0	Divergent
ms123048	0	0.499024701	0	0	0	0	0	Divergent
ms123050	0.350571076	0	0	0	0	0	0	Intermediate
ms123056	0.350571076	0.494237668	0	0	0	0	0	Intermediate
ms123059	0.369857128	0	0	0	0	0	0	Conserved
ms123073	0.716910144	0.512006921	0	0	0	0	0	Divergent
ms123077	0.550419755	0	0	0	0	0	0	Divergent
ms123097	0.739714255	0.674021082	0	0	0	0	0	Intermediate
ms12310	0	0	0	0	0	2498338434	0	Divergent
ms123100	0	0.319241287	0	0	0	0	0	Divergent
ms123101	2177052603	0.332223508	0	0	0	0	0	Intermediate
ms123102	0	0.651464795	0	0	0	0	0	Intermediate
ms123103	0.566187747	0.319241287	0	0	0	0	0	Divergent
ms123105	189841192	0.993262369	0	0	0	0	0	Divergent
ms123106	0	0.332223508	0	0	0	0	0	Divergent
ms123109	0.524097584	0.512006921	0	0	0	0	0	Divergent
ms123117	0	0.661038862	0	0	0	0	0	Divergent
ms123124	0.369857128	0	0	0	0	0	0	Conserved
ms123127	0.716910144	0	0	0	0	0	0	Divergent
ms123128	0.716910144	0	0	0	0	0	0	Intermediate
ms123146	0.720428204	0.512006921	0	0	0	0	0	Divergent
ms123154	0.569705807	0	0	0	0	0	0	Divergent
ms123184	0	0.332223508	0	0	0	0	0	Divergent
ms123189	0.566187747	0	0	0	0	0	0	Divergent
ms12320	4652158495	795291526	0	0	0	0	2188940631	Divergent
ms123229	0	0.961132016	0	0	0	0	0	Divergent
ms123235	0.369857128	0.337010541	0	0	0	0	0	Intermediate
ms123237	0.566187747	0	0	0	0	0	0	Divergent
ms12337	0	0.669234048	0	0	0	0	3906311514	Divergent
ms123457	0.373375187	0	0	0	0	0	4622581857	Divergent
ms123484	0	0.337010541	0	0	0	0	0	Divergent
ms123604	0.350571076	0	0	0	0	0	0	Conserved
ms12365	0.566187747	0	0	0	0	0	0	Divergent
ms123736	0.369857128	0	0	0	0	0	0	Intermediate
ms123763	0	0	0	0	0	0	1641578397	Intermediate
ms123770	1086767272	0.656251828	0	0	0	0	659191662	Intermediate
ms123779	1621419035	1001457556	0	0	0	0	1044026709	Divergent
ms123780	3925756116	3139740757	0	0	0	1209873949	4336469561	Divergent
ms123785	9583053581	6233702928	0	0	0	0	3518520323	Divergent
ms1238	373626673	5514078249	0	0	0	0	0	Intermediate
ms123836	0.524097584	0	0	0	0	0	0	Intermediate
ms123858	0	147792597	0	0	0	0	0	Divergent
ms123872	0.350571076	0.643269608	0	0	0	0	0	Divergent
ms123873	5773979809	5040797013	0	0	0	0	3873953503	Divergent
ms123890	1614382916	1819723545	0	0	0	0	0	Divergent
ms123919	129013401	1364432537	0	0	0	0	0	Divergent
ms123934	4063214591	3733792389	0	0	0	0	0	Intermediate
ms123956	0.373375187	0.476468414	0	0	0	0	0	Divergent
ms123973	2538177858	6818816137	0	0	0	0	5220133545	Divergent
ms124041	1093803391	1123146176	0	0	0	0	0	Divergent
ms124057	0.527615644	0.337010541	0	0	0	0	0	Divergent
ms124065	0.743232315	0.795709702	0	0	0	0	0	Divergent
ms124079	1433693475	269685399	2170564209	0	0	0	2097085324	Divergent
ms12408	1086767272	1189436157	0	0	0	0	1641578397	Divergent
ms124081	0	0.975493116	0	0	0	0	0	Intermediate
ms124100	1316456181	55774511	0	0	0	0	5429171255	Divergent
ms124120	362494513	2103426325	0	0	0	0	2088053418	Divergent
ms124130	1682795249	1299521436	0	0	0	0	0	Divergent
ms124142	2418991445	1842279831	0	0	0	0	1506680736	Divergent
ms124148	5032617756	1280711255	0	0	0	0	1978250484	Divergent
ms124167	301666722	5258209813	0	0	0	0	6296518265	Intermediate
ms124174	0.701142152	0.332223508	0	0	0	0	0	Intermediate
ms124180	0.369857128	0.633695541	0	0	0	0	0	Divergent
ms1242	1312938122	0	0	0	0	0	0	Divergent
ms124203	3809025817	1649514197	0	0	0	0	0	Divergent
ms124221	2338329179	0	0	0	0	0	0	Intermediate
ms124266	0.369857128	0.476468414	0	0	0	0	0	Divergent
ms124274	0.920276883	0.661038862	0	0	0	0	4950338223	Divergent
ms124288	5244668413	1385439468	0	0	0	0	1154225484	Divergent
ms124296	778302078	1157045646	0	0	0	0	2534528439	Divergent
ms124305	0.916758823	0.970706082	0	0	0	0	3013361472	Intermediate
ms124306	1640705087	0.661038862	0	0	0	0	6919672986	Conserved
ms124311	4257936574	1673923121	0	0	0	0	4478260169	Divergent
ms12432	0.543383636	0	0	0	0	0	0	Divergent
ms124332	0	0.476468414	0	0	0	0	0	Intermediate
ms124334	0.369857128	0.319241287	0	0	0	0	0	Divergent
ms124346	167927719	0.638482575	0	0	0	0	0	Divergent
ms124379	0.350571076	0	0	0	0	0	2685605106	Intermediate
ms124396	0	0.489450635	0	0	0	0	0	Intermediate
ms124398	0	0.481255448	0	0	0	0	0	Divergent
ms124446	0.350571076	0	0	0	0	0	0	Divergent
ms124533	1116607502	1189436157	0	0	0	0	0	Intermediate
ms124586	0	5250014626	0	0	0	0	0	Divergent
ms1246	126381184	0	0	0	0	0	0	Divergent
ms12466	2542237815	2376996112	0	0	0	0	2651198817	Intermediate
ms124680	0.350571076	1307716623	0	0	0	0	0	Divergent
ms124721	5129269406	0	0	0	0	0	0	Conserved
ms124790	0	0.332223508	0	0	0	0	0	Conserved
ms124842	445939389	0.808691922	0	0	0	0	0	Divergent
ms124883	2329597307	1127933209	0	0	0	8539269059	2856488701	Divergent
ms124931	0	0.319241287	0	0	0	0	1044026709	Divergent
ms124942	0.897472772	0.638482575	0	0	0	0	0	Intermediate
ms12505	1595096864	1132720243	0	0	0	0	0	Divergent
ms125096	0.373375187	0	0	0	0	0	2836681772	Divergent
ms125098	2019327257	5879573528	0	0	0	1668558543	697931197	Divergent
ms1251	0.350571076	0	0	0	0	0	0	Divergent
ms12511	0.720428204	0.795709702	0	0	0	0	0	Divergent
ms125166	8897631466	7133982391	0	0	0	0	1383934597	Divergent
ms125167	0.350571076	0	0	0	0	0	1044026709	Divergent
ms125204	0	0.494237668	0	0	0	0	0	Conserved
ms125215	0	0.332223508	0	0	0	0	0	Divergent
ms125265	3482954605	2179290372	0	0	0	0	0	Divergent
ms125290	3670553352	2987982294	0	0	0	0	5962006921	Divergent
ms125309	107451734	1285160336	0	0	0	0	1641578397	Divergent
ms12536	5534263035	3762630698	0	0	0	1644411528	4487684196	Divergent
ms125390	1451410587	0.978901269	0	0	0	0	0	Conserved
ms125414	2734508478	1294734403	0	0	0	0	0	Divergent
ms125432	0	0	0	0	0	0	6234990756	Divergent
ms125453	5563576951	2116408545	0	0	0	0	0	Divergent
ms125475	4192204015	3656675463	0	0	0	0	145232583	Divergent
ms125494	1132882489	5652648267	0	0	0	0	447150519	Divergent
ms125522	7537437324	2834163321	0	0	0	0	0	Divergent
ms125543	0	0.808691922	0	0	0	0	0	Divergent
ms125544	1817749655	0.638482575	0	0	0	0	0	Divergent
ms125552	2392669274	2174503339	0	0	0	0	0	Divergent
ms125555	0	0.499024701	0	0	0	0	0	Conserved
ms125567	1090285331	0.813478955	0	0	0	0	1693231311	Divergent
ms125572	0.546901696	0	0	0	0	0	0	Divergent
ms125585	1116607502	0.489450635	0	0	0	0	4654939868	Divergent
ms125587	0	44657082	0	0	0	0	1135882016	Intermediate
ms125594	2005280329	5182345766	0	0	0	0	0	Intermediate
ms125606	0.920276883	0	0	0	0	0	0	Intermediate
ms125675	2180570663	143897931	0	0	0	0	0	Divergent
ms125680	0.904508891	0	0	0	0	0	0	Intermediate
ms125686	0.373375187	0	0	0	0	0	0	Divergent
ms125695	106748122	1132720243	0	0	0	0	0	Divergent
ms125727	2455610965	1621758862	0	0	0	0	0	Divergent
ms125728	32165159	1127933209	0	0	0	0	1351158961	Intermediate
ms125729	0	0	0	0	0	0	1044026709	Divergent
ms125764	0.739714255	0	0	0	0	0	0	Divergent
ms125765	7134173951	4091329943	0	0	0	0	0	Divergent
ms125773	2814600074	233741273	0	0	0	0	1265099757	Divergent
ms125806	0	0.337010541	0	0	0	0	0	Conserved
ms125823	1987758103	0.494237668	0	0	0	0	0	Divergent
ms125838	0.720428204	0	0	0	0	0	0	Divergent
ms125879	9565415328	3379012595	0	0	0	0	0	Conserved
ms125891	7937086728	2287996772	0	0	0	0	0	Divergent
ms125919	3755899792	0	0	0	5775435545	0	2239130085	Divergent
ms125971	1962004871	5694349824	2248264354	0	0	0	0	Divergent
ms125975	0	5762021547	0	0	0	0	3873953503	Divergent
ms126092	3108560235	0	4962884139	0	0	0	0	Divergent
ms126112	1470696638	0.319241287	0	0	0	0	0	Intermediate
ms126125	9242687667	6029272349	0	0	0	0	0	Divergent
ms126159	0.350571076	0	0	0	0	0	0	Intermediate
ms126479	0.350571076	0.494237668	0	0	0	0	0	Intermediate
ms126537	0.566187747	2084278192	0	0	0	0	149050173	Divergent
ms126620	0.913240763	0	0	0	0	0	0	Divergent
ms126623	0.936044875	0	0	0	0	0	0	Conserved
ms126641	2017598334	1672070484	0	0	0	0	0	Divergent
ms126642	0	0	2714619786	0	0	1771296095	0	Divergent
ms126649	1283097891	0.849017462	0	0	0	0	7189468308	Divergent
ms126794	0	0	2824003393	0	2887717773	1707853812	0	Divergent
ms12686	0.87818672	0.494237668	0	0	0	0	0	Divergent
ms12687	0.723946264	0	0	0	0	0	0	Divergent
ms1269	2580268021	0.494237668	0	0	0	0	0	Conserved
ms126969	0.373375187	0	0	0	0	0	0	Divergent
ms126994	1100839511	0.978901269	0	0	0	0	0	Divergent
ms127021	0	0	0	0	0	0	1641578397	Divergent
ms127022	0	0.664447015	0	0	0	0	3164438138	Divergent
ms127036	148646463	0	0	0	0	0	0	Divergent
ms127133	1775656428	5991037688	0	0	0	0	1526513168	Divergent
ms127159	1456624399	0	0	0	0	0	0	Conserved
ms127162	0.373375187	0	0	0	0	0	0	Intermediate
ms127272	3619731318	1648135318	0	0	0	0	5429171255	Divergent
ms127395	0	0.682216269	0	0	0	0	0	Divergent
ms127423	3454936682	146632263	0	0	0	0	0	Divergent
ms127515	2248781584	2020972462	0	0	0	0	2507548907	Divergent
ms127516	0.897472772	135623735	0	0	0	0	6145441599	Divergent
ms127545	2171838791	1751436878	0	0	0	0	2862284805	Divergent
ms127570	0.369857128	0	0	0	0	0	0	Divergent
ms127572	274324035	7149010371	0	0	0	0	0	Divergent
ms127589	6296381641	7239947518	0	0	0	0	3761989826	Divergent
ms127610	1093803391	1665904571	0	0	0	0	3459836493	Divergent
ms127616	0	0	0	0	0	0	6354479309	Divergent
ms127618	4603080167	2264061606	0	0	0	0	6742993286	Divergent
ms127643	6848545104	3409764068	0	0	0	0	7340544974	Conserved
ms127694	0.923794943	0	0	0	0	0	0	Divergent
ms127742	4117506731	3117866101	0	0	0	0	1641578397	Divergent
ms127773	0.369857128	0	0	0	0	0	0	Intermediate
ms12784	0	4774343951	0	0	0	0	7812623028	Divergent
ms127874	4841452995	2776068527	0	0	0	0	4654939868	Divergent
ms127876	3461972801	9955163491	0	0	0	0	2724176847	Divergent
ms127963	1943972188	1661117538	0	0	0	0	0	Intermediate
ms12802	0.546901696	0	0	0	0	0	0	Divergent
ms128163	0	0	0	0	0	0	4025030169	Divergent
ms128164	7707445773	1049445213	0	0	0	0	1351834458	Divergent
ms128194	0	0	0	0	0	0	2862284805	Divergent
ms128219	0.893954712	0.638482575	0	0	0	0	3459836493	Divergent
ms128257	1551656626	3544500382	1096786275	0	0	0	5308193738	Divergent
ms128261	2904516926	1338468097	0	0	0	0	1641578397	Conserved
ms128308	0	0.332223508	0	0	0	0	0	Divergent
ms128317	3081561494	3586139329	0	0	0	0	3722876836	Divergent
ms128318	1094150402	2275205158	0	0	0	0	4466642457	Intermediate
ms128330	4944919371	6425089683	0	0	0	0	7754661984	Divergent
ms128336	3996624565	3121274255	0	0	0	0	298100346	Divergent
ms128355	0.704660212	0	0	0	0	0	0	Divergent
ms128387	3781007894	689336291	0	0	0	0	7484866662	Divergent
ms128416	0	0	0	0	0	0	6919672986	Divergent
ms128419	0	0.319241287	0	0	0	0	1390685856	Divergent
ms128440	1159713386	5749689721	0	0	0	0	8194382026	Divergent
ms128457	0.716910144	1312503656	0	0	0	0	343423346	Divergent
ms128674	0	0	3843089523	4264485625	7618415359	2957023029	0	Conserved
ms128707	3819579997	2960638974	0	0	0	0	0	Divergent
ms128719	0.566187747	0.476468414	0	0	0	0	0	Divergent
ms128783	0.546901696	0	0	0	0	0	1044026709	Intermediate
ms128820	0	0	2225256013	0	0	0	7623395965	Conserved
ms128847	0	0	0	0	0	0	1044026709	Divergent
ms128877	0	610935404	2691611445	0	2887717773	0	6350335641	Divergent
ms128893	2345365299	3143830541	0	0	0	0	0	Divergent
ms128898	129013401	0.831248209	0	0	0	0	2415809784	Intermediate
ms128909	0	0	0	0	0	0	1044026709	Conserved
ms128938	3651267301	1001457556	0	0	0	0	1888279982	Divergent
ms128942	1808815036	3432459892	0	0	0	0	2245459999	Divergent
ms128962	229311246	2343623552	0	0	0	0	9781957791	Divergent
ms129072	2194642902	3751561643	0	0	0	0	6113083587	Divergent
ms129073	1500107399	2482131828	0	0	0	0	6710635275	Divergent
ms129131	1244525788	0.805283768	0	0	0	0	2685605106	Divergent
ms129183	1244525788	0.805283768	0	0	0	0	2685605106	Conserved
ms129186	1174077218	5184375039	0	0	0	0	0	Divergent
ms129223	1237489669	0	0	0	0	0	2534528439	Divergent
ms129226	0.900990831	0.821674142	0	0	0	0	0	Divergent
ms129249	1191260293	1078576131	0	0	0	0	1132646215	Divergent
ms129260	0.727464323	0.489450635	0	0	0	0	0	Divergent
ms129267	1534830152	1928616039	0	0	0	0	2722825851	Divergent
ms129291	3612695198	6248714422	0	0	0	0	1243520489	Divergent
ms129311	0.546901696	0	0	0	0	0	0	Divergent
ms129349	1228757796	0.319241287	0	0	0	0	0	Divergent
ms129351	6582106398	424717819	0	0	0	0	8442532727	Divergent
ms129369	1163213994	4217805596	0	0	0	0	0	Divergent
ms129395	0	0.996670523	0	0	0	0	0	Divergent
ms129402	2161284611	1320698843	0	0	0	0	1044026709	Divergent
ms129425	0.373375187	0	0	0	0	0	0	Divergent
ms129439	2503123815	0.983688302	0	0	0	0	1044026709	Divergent
ms129448	0.373375187	0	0	0	0	0	0	Divergent
ms129456	0	0.337010541	2170564209	0	0	0	0	Divergent
ms129466	0.369857128	0.849017462	0	0	0	0	0	Intermediate
ms129467	2022812146	0	0	0	0	0	0	Divergent
ms129495	5635507344	5275979066	0	0	0	0	7780265017	Intermediate
ms129501	0	0	0	0	0	0	2829926794	Divergent
ms129507	1265570869	1770640593	0	0	0	0	2233588133	Divergent
ms12958	0	0.332223508	0	0	0	0	0	Intermediate
ms129631	4221662333	3639447089	0	0	0	0	0	Intermediate
ms129646	4709989607	1419893353	0	0	0	0	0	Intermediate
ms12965	0.546901696	0	0	0	0	0	0	Intermediate
ms129660	0	0.638482575	0	0	0	0	0	Intermediate
ms129662	0	0.836035242	0	0	0	0	0	Conserved
ms129683	0.524097584	1006244589	0	0	0	0	0	Intermediate
ms129690	6163122988	1033663621	0	0	0	0	8975368392	Conserved
ms129704	6347203676	964825403	0	0	0	0	3729631815	Divergent
ms129705	0	2855921434	0	0	0	0	0	Divergent
ms129720	2627421205	143897931	0	0	0	0	0	Divergent
ms129728	0	0	1617833511	0	2887717773	335226534	0	Conserved
ms129767	0	0	0	0	0	0	6354479309	Divergent
ms12984	5425104486	2920313434	0	0	0	0	6919672986	Divergent
ms12987	1395305333	2952443787	0	0	0	0	464818489	Intermediate
ms129891	1528554792	1145702463	0	0	0	0	0	Divergent
ms129920	0	0	0	0	0	0	1641578397	Divergent
ms129936	1316456181	0	0	0	0	0	0	Divergent
ms129944	1702081301	1320698843	0	0	0	0	0	Intermediate
ms129947	1048195169	0.638482575	0	0	0	0	0	Divergent
ms129966	0	0	0	0	0	0	7963699695	Divergent
ms129980	0	1972163638	0	0	0	0	3013361472	Divergent
ms129982	0	0	0	0	0	1249169217	6912409701	Divergent
ms129983	1879125869	3149996454	0	0	0	0	3276401815	Divergent
ms129984	0	4234654543	0	0	0	0	4859158413	Divergent
ms129985	0	0	0	0	0	0	924798189	Intermediate
ms130011	4104873553	2759187129	0	0	0	0	2136612219	Conserved
ms130012	0	0	0	0	0	0	7647535538	Conserved
ms130070	3122759288	1334506743	0	0	0	0	1936976751	Divergent
ms130073	0	0	0	0	0	0	3607815327	Divergent
ms130086	0.939562934	0.818265989	0	0	0	0	4917980212	Divergent
ms130088	0.566187747	0	0	0	0	0	0	Intermediate
ms130107	4679130591	2907452269	0	0	0	0	0	Divergent
ms130182	0.350571076	1675478638	0	0	0	0	0	Divergent
ms130194	0	0.319241287	0	0	0	0	0	Divergent
ms130269	0	0	0	0	0	0	4536221213	Intermediate
ms13037	47293027	395049319	0	0	0	0	3427478481	Divergent
ms130399	0.350571076	0	0	0	0	0	0	Divergent
ms1304	1492575209	7472371812	0	0	0	0	1768769644	Divergent
ms130431	4511759155	5001660961	0	0	0	0	176013358	Divergent
ms13050	2063870471	2253528918	0	0	0	0	2262452471	Divergent
ms13051	0	0	2746303249	0	0	2434896151	0	Divergent
ms130524	5452894093	2783733941	0	0	0	0	4799261556	Divergent
ms130525	1914542642	1097440679	0	0	0	0	4799261556	Divergent
ms130570	0.566187747	0	0	0	0	0	0	Divergent
ms130580	0.723946264	0	0	0	0	0	0	Divergent
ms130586	0	0.332223508	0	0	0	0	0	Divergent
ms130602	2923802978	1127933209	0	0	0	0	0	Divergent
ms130626	0.900990831	1761628751	0	0	0	0	0	Divergent
ms130631	2352401418	0.319241287	0	0	0	0	0	Divergent
ms130660	3055239323	2462993153	0	0	0	0	3276401815	Conserved
ms130665	0	6216988709	0	0	0	0	8205164489	Divergent
ms130690	0	0	0	0	0	8539269059	0	Divergent
ms130691	2576749961	3231359534	0	0	0	0	0	Divergent
ms130699	4690046167	271646356	0	0	0	0	3525667423	Divergent
ms130702	1267329899	134325513	0	0	0	0	2088053418	Divergent
ms130719	3220033959	2002915112	0	0	0	0	7038391641	Divergent
ms130727	0.874668661	0	0	0	0	0	149050173	Intermediate
ms130730	1248043848	0	0	0	0	0	0	Divergent
ms130732	1311860457	7682906699	1704208777	0	0	0	9126445059	Divergent
ms130738	217535685	1774610971	0	0	0	0	0	Divergent
ms130740	0.762518366	0	0	0	0	0	0	Divergent
ms130752	3922871864	3275093228	0	0	0	0	2685605106	Intermediate
ms130766	0	0	2824003393	0	0	0	0	Divergent
ms130773	129365207	0	0	0	0	0	3013361472	Divergent
ms130781	0.746750375	0	0	0	0	0	0	Conserved
ms130789	2269470064	2909239866	0	0	0	0	3391049419	Divergent
ms130829	0	0	0	3147335307	0	0	0	Intermediate
ms130830	0	0.499024701	0	0	0	0	2234263631	Divergent
ms130839	1444374467	160099347	0	0	0	0	447150519	Divergent
ms130869	0	0.499024701	0	0	0	0	447150519	Conserved
ms130897	2603072132	3245720634	0	0	0	0	3394960718	Divergent
ms130899	5491821067	3117866101	0	0	0	0	9605278091	Divergent
ms130951	0	0	0	5177520298	5775435545	0	0	Conserved
ms130999	1154448951	1436778048	0	0	0	0	2189616129	Divergent
ms131033	8932637555	4878322631	0	0	0	0	0	Conserved
ms131035	0.550419755	0	0	0	0	0	0	Divergent
ms131061	1812320441	1756832694	0	0	0	0	1827173817	Divergent
ms131085	3311250404	2147160019	0	0	0	0	0	Divergent
ms131088	0	0.970706082	0	0	0	0	0	Conserved
ms131112	0	0	0	5381635942	5775435545	0	0	Conserved
ms131135	8710159273	4852151532	0	0	0	0	659191662	Divergent
ms131142	0	5974740429	1096786275	0	0	1312611501	5455359105	Divergent
ms131146	0	0.332223508	0	0	0	0	0	Divergent
ms131148	0	0	0	0	0	0	2534528439	Divergent
ms131171	0.546901696	0.332223508	0	0	0	0	0	Divergent
ms131182	0	0	0	0	0	0	149050173	Conserved
ms131198	0	0	0	0	0	0	6145441599	Divergent
ms13120	3091561121	186203961	0	0	0	0	0	Intermediate
ms13128	1444374467	1792380224	0	0	0	0	0	Intermediate
ms131294	0	0	0	0	0	0	1044026709	Divergent
ms131301	0.550419755	0.481255448	0	0	0	1644411528	8896597978	Divergent
ms13132	2345365299	0.682216269	0	0	0	0	0	Divergent
ms13133	8622334334	996067901	0	0	0	0	0	Divergent
ms131377	0.373375187	0	0	0	0	0	0	Conserved
ms13145	1405802364	2553930299	0	0	0	0	4385144547	Divergent
ms13146	0	0.499024701	0	0	0	0	0	Divergent
ms131542	153447355	1679312776	0	0	0	0	2583483081	Intermediate
ms131562	3108030994	3095449351	0	0	0	0	2892779795	Divergent
ms131581	0.373375187	0	0	0	0	0	0	Conserved
ms131594	0	5403833599	0	0	0	0	0	Divergent
ms131613	0.369857128	0	0	0	0	0	0	Intermediate
ms131616	1136574919	1359598946	0	0	0	0	1154225484	Divergent
ms131619	2161284611	6713579496	0	0	0	0	4317588564	Divergent
ms131633	0.716910144	0	0	0	0	0	0	Divergent
ms131640	126029378	0.983688302	0	0	0	0	0	Conserved
ms131658	1451410587	0.669234048	0	0	0	0	0	Divergent
ms13173	0.550419755	0	0	0	0	0	0	Divergent
ms13176	1586184492	1427893421	0	0	0	0	8259098049	Divergent
ms131768	302018528	1285160336	0	0	0	0	2829926794	Divergent
ms13177	1587943522	2471470276	0	0	0	0	6710635275	Intermediate
ms131803	0	0	0	0	0	0	3106171934	Divergent
ms131885	0.566187747	0.481255448	0	0	0	0	0	Conserved
ms131916	1022112377	0	2714619786	7712877286	2887717773	0	0	Divergent
ms131973	0	0	0	0	0	0	1936976751	Divergent
ms131995	0	0	0	0	0	0	1195637185	Intermediate
ms13203	0.701142152	0.489450635	0	0	0	0	3308759826	Divergent
ms132038	150590587	1198201377	0	0	0	0	169714261	Divergent
ms132054	0	0.494237668	0	0	0	0	0	Divergent
ms13209	1764262232	1748223843	0	0	0	0	4169351857	Intermediate
ms132099	5177951832	2151947052	0	0	0	0	0	Intermediate
ms13210	4285867381	7445695372	0	0	0	0	2534528439	Intermediate
ms132106	0	0.332223508	0	0	0	0	0	Conserved
ms13211	0.897472772	0	0	0	0	0	0	Divergent
ms132120	0	0	3235667021	0	4730697587	0	0	Conserved
ms132159	1829999587	2702900634	0	0	0	0	4208464847	Divergent
ms13219	1813371063	1015409504	0	0	0	0	149050173	Intermediate
ms132247	1275573561	1987953039	0	0	0	0	3672157293	Intermediate
ms132365	4336641462	5044917166	0	0	0	0	3093766259	Intermediate
ms132366	4902829209	5880952408	0	0	0	0	0	Divergent
ms132369	0	0	0	0	0	0	1641578397	Divergent
ms132370	0	0	0	0	0	1644411528	5266248227	Divergent
ms132462	0	0	0	0	0	0	3013361472	Divergent
ms132469	0	0	0	0	0	0	1297479553	Divergent
ms132471	0	0	0	0	0	0	2415809784	Divergent
ms132498	4759226983	8948206903	0	0	0	8539269059	3394960718	Divergent
ms132515	4308623538	0	0	0	0	0	0	Divergent
ms132635	0	0.337010541	0	0	0	0	0	Divergent
ms132656	0	0.507219888	0	0	0	0	0	Conserved
ms132685	0	4241740763	0	0	0	0	0	Divergent
ms132761	6166689003	0	0	0	0	0	0	Conserved
ms132793	0	0	0	0	0	0	3610913159	Divergent
ms132871	9565541882	3166386828	0	0	0	0	7182713329	Divergent
ms132878	0	0.337010541	0	0	0	0	4478260169	Divergent
ms132897	4414627017	0	0	0	0	0	7880898077	Conserved
ms132905	0	0.957723862	0	0	0	0	0	Divergent
ms132952	0.569705807	0	0	0	0	0	2685605106	Divergent
ms132957	0.546901696	0	0	0	0	0	0	Intermediate
ms133010	0	0	0	0	0	0	1280345393	Divergent
ms133036	0.546901696	0	0	0	0	0	0	Divergent
ms133084	0	0	0	0	0	0	256688645	Conserved
ms13310	0	0	0	0	0	0	4622581857	Divergent
ms133123	0	0	0	0	0	1249169217	7056059611	Divergent
ms133181	0	0	0	0	0	0	256688645	Divergent
ms133330	0	0	0	3147335307	0	0	0	Divergent
ms133332	1595096864	145196153	0	0	0	0	2415809784	Conserved
ms133348	1421570356	1294734403	0	0	0	0	2415809784	Divergent
ms133414	2603072132	1048980479	0	0	0	0	8539276272	Divergent
ms133575	1097321451	0	0	0	0	0	0	Divergent
ms133669	6690738633	6642502483	0	0	0	8539269059	5508642672	Divergent
ms133671	0	0	0	0	0	0	5541134932	Divergent
ms133685	0	0	0	0	0	0	1936976751	Divergent
ms133708	0	0	0	0	0	0	5547889911	Divergent
ms133709	0	0	0	0	0	0	1076126848	Divergent
ms133749	0	0	2746303249	0	0	0	0	Conserved
ms133792	5915970334	7243355671	0	0	0	0	4025030169	Conserved
ms133819	0	0.638482575	0	0	0	0	0	Divergent
ms133838	0	0	0	0	0	0	2239130085	Divergent
ms133870	0	0	0	0	0	0	4496578133	Conserved
ms133893	7178134376	8799174962	0	0	0	0	176297354	Divergent
ms133895	9493611489	1071462269	0	0	0	0	2069430293	Divergent
ms133906	0.350571076	0	0	0	0	0	0	Divergent
ms133956	1657296977	2003334936	0	0	0	0	1234884424	Conserved
ms133958	0	180775761	0	0	0	0	1234884424	Divergent
ms13396	0.716910144	0	0	0	0	0	0	Divergent
ms133981	0	3787578853	0	0	0	0	2553267748	Divergent
ms134001	0	0.319241287	0	0	0	0	0	Divergent
ms134019	0.350571076	0.499024701	0	0	0	0	0	Conserved
ms134043	0.373375187	0	0	0	0	0	0	Conserved
ms134133	8724104958	1251055076	4939875798	8883615071	5775435545	0	0	Conserved
ms134328	527860989	2949709455	0	0	0	0	7780265017	Conserved
ms134359	0	0	4505203829	0	4331576659	0	5683321381	Divergent
ms134432	0	0	0	0	0	0	1929016185	Intermediate
ms134433	2280471025	0	0	0	0	0	0	Divergent
ms134444	0	0.489450635	0	0	0	0	0	Divergent
ms134469	0	0.674021082	0	0	0	0	8889007748	Intermediate
ms134486	0	0	0	0	0	1668558543	9005304069	Divergent
ms134574	0.373375187	0.651464795	0	0	0	0	0	Divergent
ms134651	0.962367045	114091543	0	0	0	0	5252491556	Divergent
ms134696	8249133656	1686558366	0	0	0	0	1705103176	Divergent
ms13472	0.762518366	0	0	0	0	0	0	Intermediate
ms13478	0.569705807	0	0	0	0	0	700603363	Divergent
ms134840	1108341594	4465908264	0	0	0	0	5843288265	Divergent
ms134845	3209357762	4404952357	0	0	0	0	2492837081	Divergent
ms134852	0.704660212	0	0	0	0	0	0	Divergent
ms134885	0.373375187	0	0	0	0	0	0	Intermediate
ms134891	2629156655	0	0	0	0	0	0	Divergent
ms134946	9484879617	6892712516	0	0	0	0	4352786535	Divergent
ms134947	0	0	0	0	8663153318	2000358571	0	Divergent
ms13498	0.369857128	0	0	0	0	0	0	Divergent
ms135124	0	0.481255448	0	0	0	0	0	Divergent
ms135134	0	5279448825	0	0	0	0	0	Divergent
ms135145	2014080274	5226079459	0	0	0	0	4320428524	Intermediate
ms135146	1540962978	1818017819	0	0	2887717773	0	1180529519	Divergent
ms135270	1829999587	1294734403	0	0	0	0	1028919042	Divergent
ms135292	0	0.651464795	0	0	0	0	0	Divergent
ms135312	1505750681	1946199198	0	0	0	0	0	Divergent
ms135357	0	0	0	0	0	0	1932927484	Divergent
ms135409	3573341958	0	0	0	0	0	1977574986	Conserved
ms13543	0.916758823	0.651464795	0	0	0	0	0	Divergent
ms13547	4089851935	0	1096786275	0	0	0	4499556062	Divergent
ms135578	0	0	0	0	0	0	4169351857	Divergent
ms135591	0.543383636	0	0	0	0	0	2415809784	Divergent
ms135599	7062418067	3420717015	2714619786	0	0	0	1529748969	Divergent
ms135736	0.543383636	0	0	0	0	0	2415809784	Intermediate
ms135739	0	0	0	0	0	0	3013361472	Divergent
ms135785	0.373375187	0	0	0	0	0	0	Divergent
ms135843	0.569705807	0	0	0	0	0	0	Intermediate
ms135877	0	0	0	0	0	0	6322121298	Divergent
ms135900	0	0.512006921	0	0	0	0	0	Intermediate
ms135908	1248043848	1482713004	0	0	0	0	0	Divergent
ms135960	0.369857128	0	0	0	0	0	0	Divergent
ms135984	4392803863	3913575803	0	0	0	0	2685605106	Intermediate
ms136000	0.369857128	0	0	0	0	0	0	Divergent
ms136089	0	0.332223508	0	0	0	0	0	Divergent
ms136126	0.739714255	0.507219888	0	0	0	0	0	Divergent
ms136128	0	0	0	0	0	0	4352786535	Divergent
ms136283	0.723946264	1001457556	0	0	0	0	0	Divergent
ms136284	3038450815	4569259246	0	0	0	0	2085213458	Divergent
ms136287	2036884385	0	0	0	0	0	2534528439	Divergent
ms136309	0.569705807	0.512006921	0	0	0	0	0	Divergent
ms13633	0	0	0	0	0	1249169217	8965243364	Divergent
ms13634	0	0	1096786275	0	0	0	7317868862	Divergent
ms136346	0.369857128	0	0	0	0	0	0	Intermediate
ms13635	2969209787	0	0	0	0	0	2743333781	Divergent
ms136361	4722266581	2422667612	0	0	0	0	8856649737	Divergent
ms136365	1950972072	3898580064	0	0	0	1249169217	0	Conserved
ms136368	0	1623549757	0	0	0	0	0	Divergent
ms13637	0.350571076	0.669234048	0	0	0	0	0	Intermediate
ms136384	3284928233	3218377314	0	0	0	0	5698966577	Divergent
ms136385	2194642902	3428912202	0	0	0	0	4352786535	Divergent
ms136398	3032435212	0.669234048	0	0	0	0	2685605106	Divergent
ms136401	0.369857128	0	0	0	0	0	0	Divergent
ms136407	1305902002	0	0	0	0	0	2239130085	Divergent
ms136413	0.566187747	0	0	0	0	0	0	Divergent
ms136422	2143076224	1203670041	0	0	0	0	7189468308	Divergent
ms136520	0	1829297611	0	0	0	0	0	Divergent
ms136635	1048581877	2472833537	0	0	0	0	1781317008	Divergent
ms136641	0.904508891	0	0	0	0	0	0	Divergent
ms136655	2556937733	4507070156	0	0	0	0	3015525934	Divergent
ms136657	236816941	4307302258	0	0	0	0	4654939868	Divergent
ms136664	121458099	2133293241	0	0	0	0	1628355536	Divergent
ms136671	0.766036426	0.319241287	0	0	0	0	4057388181	Divergent
ms136672	5931786281	1999506958	0	0	0	0	0	Divergent
ms136697	0	0	0	0	0	0	2534528439	Divergent
ms136714	0	4596820678	1096786275	0	0	3273674803	0	Divergent
ms13674	262513773	1785890763	0	0	0	0	1539060531	Divergent
ms136749	0.916758823	0.332223508	0	0	0	0	0	Divergent
ms136757	1617900975	1312503656	0	0	0	0	1936976751	Divergent
ms136758	2149034679	1285160336	0	0	0	0	3761989826	Divergent
ms136784	0.566187747	0.337010541	0	0	0	0	1044026709	Divergent
ms136786	0.923794943	0	0	0	0	0	0	Intermediate
ms136799	5476202135	5071651704	0	0	0	0	0	Divergent
ms136828	0.373375187	0	0	0	0	0	0	Intermediate
ms13685	0.369857128	1294734403	0	0	0	0	8831046704	Divergent
ms1369	8859059363	1077888339	0	0	0	0	8647612026	Divergent
ms136933	1090285331	0.656251828	0	0	0	0	4352786535	Divergent
ms136934	1652955019	0.651464795	0	0	0	0	0	Divergent
ms136950	0	0.332223508	0	0	0	0	0	Intermediate
ms136963	0	0.332223508	0	0	0	0	0	Divergent
ms136964	6093062857	9278401136	0	0	0	0	1684595246	Divergent
ms13697	0.723946264	0.970706082	0	0	0	0	4622581857	Divergent
ms137015	0.369857128	1132720243	0	0	0	0	0	Divergent
ms137018	2979965379	2090444105	0	0	0	0	4654939868	Divergent
ms137051	0.566187747	0	0	0	0	0	0	Divergent
ms13707	627005947	1644792203	0	0	0	0	2609787116	Divergent
ms13709	1110469881	4489014454	0	0	0	0	1387450055	Intermediate
ms13710	5364339972	0	0	0	0	0	7638223975	Intermediate
ms137113	5319990311	1665904571	0	0	0	0	6887314974	Divergent
ms137134	0	0.656251828	0	0	0	0	0	Divergent
ms137189	0.546901696	1124525056	0	0	0	0	0	Divergent
ms137190	0	0	0	0	0	0	5692211599	Divergent
ms137195	107451734	0.831248209	0	0	0	0	2415809784	Divergent
ms137233	0	0.507219888	0	0	0	0	0	Intermediate
ms137250	5469016956	7706841865	0	0	32868387	0	4726425215	Divergent
ms137256	0	0.494237668	0	0	0	0	7996057706	Conserved
ms13728	2459476035	195678955	0	0	0	0	1318383324	Divergent
ms137340	0.369857128	0.337010541	0	0	0	0	0	Conserved
ms137404	0	1307716623	0	0	0	0	1044026709	Divergent
ms137409	3284928233	1455369684	0	0	0	0	3427478481	Divergent
ms137437	1667027258	3594334516	0	0	0	0	149050173	Divergent
ms13745	0.723946264	1631744944	0	0	0	0	7996057706	Divergent
ms13746	0	0	1096786275	0	0	0	0	Divergent
ms137463	0.350571076	0.656251828	0	0	0	0	0	Divergent
ms137531	0.373375187	0	0	0	0	0	0	Divergent
ms13756	0.720428204	1612596811	0	0	0	0	3755234847	Divergent
ms137667	0.527615644	0.983688302	0	0	0	0	0	Divergent
ms137715	4001838377	4762593265	0	0	0	0	0	Divergent
ms137716	0.350571076	0	0	0	0	0	0	Divergent
ms137731	6631058171	8314511361	0	0	0	0	0	Divergent
ms137830	0	0	0	0	0	0	149050173	Divergent
ms137866	148998269	0	0	0	0	0	0	Conserved
ms137969	0.546901696	0	0	0	0	0	0	Conserved
ms137975	0	0.319241287	0	0	0	0	0	Divergent
ms137998	0	0	0	0	0	0	1243520489	Divergent
ms138012	0	0.319241287	0	0	0	0	0	Conserved
ms13810	0	0.687003302	0	0	0	0	0	Divergent
ms138113	0.739714255	0	0	0	0	0	0	Divergent
ms138125	0	0	0	0	0	0	3459836493	Divergent
ms138126	0.350571076	0	0	0	0	0	0	Divergent
ms138127	0	0.319241287	0	0	0	0	0	Divergent
ms13815	0	0.332223508	0	0	0	0	0	Divergent
ms138153	1228757796	0.808691922	0	0	0	0	1044026709	Divergent
ms138156	0	0	0	0	0	0	2320322834	Divergent
ms138164	0.916758823	0	0	0	0	0	5278094589	Divergent
ms138168	0.369857128	0	0	0	0	0	0	Divergent
ms138176	0.369857128	0	0	0	0	0	0	Divergent
ms138195	0.369857128	0	0	0	0	0	0	Divergent
ms138210	5134213871	2467780186	0	0	0	0	3610913159	Divergent
ms13823	4980503989	0	0	0	0	0	2460736943	Intermediate
ms138286	1447892527	1662496417	0	0	0	0	149050173	Divergent
ms138343	0.350571076	0	0	0	0	0	0	Intermediate
ms138392	0	0	0	0	0	0	9548083226	Divergent
ms138394	0	0	0	0	0	2957023029	0	Divergent
ms138525	4855674293	1787464761	0	0	0	0	0	Divergent
ms138535	0.550419755	0	0	0	0	0	0	Divergent
ms138592	1782692547	2951064907	0	0	0	0	2383451772	Divergent
ms13860	0	0	0	0	0	1732000827	515334746	Intermediate
ms13861	0.943080994	0.813478955	0	0	0	0	0	Intermediate
ms13862	0	0	0	0	0	2688665285	0	Conserved
ms138644	0	265916694	0	0	0	0	0	Divergent
ms138645	0	0	0	0	0	0	6203845772	Divergent
ms138663	0.743232315	0	0	0	0	0	0	Divergent
ms138677	0	0	0	0	0	0	1044026709	Divergent
ms138683	0	0.494237668	0	0	0	0	1044026709	Divergent
ms138723	3227118033	265916694	0	0	0	0	0	Divergent
ms138749	0	0	0	0	0	0	1044026709	Divergent
ms138832	0	0	5492606497	118804222	0	0	0	Conserved
ms138894	0.543383636	0	0	0	0	0	0	Divergent
ms138899	1686313309	116825875	0	0	0	0	0	Divergent
ms138904	2729408823	1373203918	0	0	0	0	1311236224	Divergent
ms138919	4708398819	5978289768	0	0	0	0	4341731856	Divergent
ms138921	5502375246	7459389591	0	0	0	0	7452508651	Divergent
ms138922	4931022836	3197994784	0	0	0	0	5974136659	Divergent
ms138945	2541695918	3074132407	0	0	0	0	0	Divergent
ms138946	0	0	1096786275	4264485625	4730697587	1273316232	0	Divergent
ms138947	5628886308	489459811	0	0	0	0	7021399169	Intermediate
ms138956	785113205	7213983077	0	0	0	0	4950338223	Divergent
ms138957	1882643928	2300978992	0	0	0	0	298100346	Divergent
ms138960	0.727464323	0.633695541	0	0	0	0	0	Divergent
ms138964	3618289192	2853673614	0	0	0	0	0	Divergent
ms138965	3542635066	1490908191	0	0	0	0	0	Divergent
ms138972	1640709882	420547377	0	0	0	0	777568194	Divergent
ms13898	0	0	0	0	0	2522485449	7182321207	Divergent
ms138999	1444374467	0.669234048	0	0	0	0	6145441599	Divergent
ms139002	3284928233	0.489450635	0	0	0	0	5810930254	Divergent
ms139003	0	0	0	0	0	0	1044026709	Divergent
ms139022	0.369857128	0	0	0	0	0	0	Divergent
ms139029	3288446293	0.983688302	0	0	0	0	0	Divergent
ms139065	0.746750375	1649514197	0	0	0	0	2685605106	Intermediate
ms139098	0.350571076	0	0	0	0	0	149050173	Divergent
ms139131	0	0	0	0	0	0	9448684977	Conserved
ms139142	0.546901696	0.499024701	0	0	0	0	0	Divergent
ms139158	0.543383636	0.813478955	0	0	0	0	2383451772	Divergent
ms139197	1405802364	0.988475336	0	0	0	0	7157110296	Divergent
ms139309	1395118307	1036260065	0	0	0	0	2442393475	Divergent
ms139310	5630293532	8873071341	0	0	0	0	1243520489	Divergent
ms139313	1856321757	0.512006921	0	0	0	0	0	Divergent
ms139341	2010562214	4390044217	0	0	0	0	4208464847	Divergent
ms139349	1244525788	2085657072	0	0	0	0	0	Divergent
ms139350	4347195641	6688993936	0	0	0	0	4766903545	Divergent
ms139357	1303794231	1036260065	0	0	0	0	2442393475	Divergent
ms139369	0.527615644	0.494237668	0	0	0	0	0	Divergent
ms139383	0	0.651464795	0	0	0	0	149050173	Divergent
ms139392	0.913240763	1993341045	0	0	0	0	0	Divergent
ms139433	3074525375	6219341829	0	0	0	0	3132080127	Divergent
ms139514	0	2680344347	0	0	0	0	0	Intermediate
ms139516	8506792534	7566005112	0	0	0	0	1641578397	Divergent
ms139542	0.569705807	0	0	0	0	0	0	Intermediate
ms139551	0.373375187	0	0	0	0	0	0	Intermediate
ms139587	1837035706	2480762406	0	0	0	0	149050173	Divergent
ms139599	0.727464323	0	0	0	0	0	0	Divergent
ms139601	0	0.337010541	0	0	0	0	0	Divergent
ms139602	2953643208	135623735	0	0	0	0	0	Divergent
ms139610	0.893954712	0.656251828	0	0	0	0	3578555148	Divergent
ms139627	1440856408	2501939813	0	0	0	0	2088053418	Divergent
ms139631	0.958848986	0.633695541	0	0	0	0	0	Divergent
ms139639	8166823592	4573235785	0	0	0	0	3873953503	Divergent
ms139647	0	0.646677762	0	0	0	0	0	Divergent
ms139650	1474214698	0.332223508	0	0	0	0	3459836493	Divergent
ms139651	0.369857128	0.489450635	0	0	0	0	0	Divergent
ms139654	1470696638	2296191959	0	0	0	0	5875646277	Divergent
ms139661	0.743232315	0.836035242	0	0	0	0	0	Divergent
ms139662	7986260964	7935146006	0	0	0	0	122908832	Divergent
ms139668	6142141184	423281709	0	0	0	0	7963699695	Divergent
ms139682	9628613849	7285710485	0	0	0	0	1005175311	Divergent
ms139687	0.350571076	0.669234048	0	0	0	0	0	Intermediate
ms139688	0.916758823	1142294309	0	0	0	0	3308759826	Conserved
ms139731	1712396101	1473349674	0	0	0	0	149050173	Intermediate
ms139762	0	0	0	0	0	0	9022972039	Divergent
ms139764	1234031822	1315781731	0	0	0	0	9540562069	Divergent
ms139765	1945667941	2084278192	0	0	0	0	149050173	Intermediate
ms139767	1463660519	0.656251828	0	0	0	0	149050173	Divergent
ms139771	0.762518366	0	0	0	0	0	0	Divergent
ms139772	0.916758823	0.337010541	0	0	0	0	256688645	Divergent
ms139849	1270847959	0	0	0	0	0	0	Divergent
ms139851	1509268741	0	0	0	0	0	4057388181	Divergent
ms139859	0.546901696	0	0	0	0	0	0	Divergent
ms139863	5519791036	4931423733	0	0	0	0	1109577982	Divergent
ms1399	0.716910144	0	0	0	0	0	0	Divergent
ms139924	4385767744	4088572183	0	0	0	0	0	Divergent
ms139952	1821419839	4728433638	0	0	0	0	6440839953	Divergent
ms139978	6822349487	5668326641	0	0	0	0	3610913159	Conserved
ms139980	7246498755	5245227593	0	0	0	0	0	Intermediate
ms139981	0	0.319241287	0	0	0	0	0	Intermediate
ms139983	0.373375187	0	0	0	0	0	0	Intermediate
ms140044	544968295	3075511287	0	0	0	0	5547889911	Divergent
ms140052	0.762518366	0.664447015	0	0	0	0	0	Divergent
ms140075	6916734974	4863104478	0	0	0	0	5547889911	Divergent
ms140166	0.739714255	0	0	0	0	0	0	Divergent
ms140191	0	0.337010541	0	0	0	0	0	Divergent
ms14030	129013401	0.988475336	0	0	0	0	492473519	Divergent
ms140301	2364803475	3433699235	0	0	0	0	1977574986	Intermediate
ms140320	0	0	0	0	0	0	2239130085	Intermediate
ms140361	0	0	0	0	0	0	3013361472	Divergent
ms140366	0.369857128	0	0	0	0	0	0	Divergent
ms14045	1814231595	0	0	0	0	0	0	Divergent
ms140475	0	0	0	0	0	0	104442255	Divergent
ms140519	5221864301	1454342726	0	0	0	0	1936976751	Divergent
ms140543	2383236854	0	0	0	0	0	2374002242	Intermediate
ms140553	0	1325485877	0	0	0	0	0	Divergent
ms140554	6501444133	139760833	0	0	0	0	5698966577	Divergent
ms140628	3112609267	0	0	0	0	0	3125328868	Divergent
ms140671	0.524097584	0	0	0	0	0	0	Divergent
ms140687	7703879758	1094980474	0	0	0	0	0	Divergent
ms140689	0.524097584	0	0	0	0	0	0	Divergent
ms140690	1991276163	1954394385	0	0	0	0	0	Divergent
ms140695	1856321757	0	0	0	0	0	0	Divergent
ms140762	9674174117	1306483441	0	0	0	0	5294575035	Divergent
ms140782	0.546901696	0	0	0	0	0	0	Conserved
ms140791	0	0.507219888	0	0	0	0	0	Divergent
ms140793	5646600356	431157019	0	0	0	1249169217	0	Divergent
ms140810	3548211609	4329119683	0	0	0	160511626	8929907424	Divergent
ms140814	0	0	6059670414	3147335307	8663153318	0	0	Divergent
ms140836	6394507651	7371210204	0	0	0	0	849653536	Divergent
ms140850	0	0	0	0	0	0	2239130085	Divergent
ms140875	0.373375187	6515376435	0	0	0	0	0	Divergent
ms140876	2068066832	926744819	0	0	0	0	7898983672	Divergent
ms140883	0.373375187	0	0	0	0	0	0	Conserved
ms140896	0	0.821674142	0	0	0	0	0	Divergent
ms140907	1015974755	2430862799	0	0	0	0	355737172	Divergent
ms140925	0.550419755	0	0	0	0	0	0	Divergent
ms140931	5363902781	2307795299	0	0	0	0	149050173	Divergent
ms140938	1113089443	0	0	0	0	0	0	Divergent
ms140943	2175661099	1403417809	0	0	0	0	2397070475	Divergent
ms140967	385463404	115389765	0	0	0	0	1005850809	Divergent
ms140980	6725792676	3301057668	0	0	0	0	3013361472	Divergent
ms141004	7556675421	119218897	0	0	0	0	808241835	Divergent
ms141005	0.720428204	1482713004	0	0	0	0	2829926794	Divergent
ms141011	0.369857128	0	0	_x001B_[O0	0	0	0	Divergent
ms141013	0	0	1649516974	0	0	0	4256486119	Divergent
ms141015	1964953992	3091901661	0	0	0	0	0	Divergent
ms141016	0	0.795709702	0	0	0	0	0	Divergent
ms141046	0	0.494237668	0	0	0	0	1044026709	Divergent
ms141054	8668117065	7557809925	0	0	0	1249169217	1213980653	Divergent
ms141055	0.550419755	0	0	0	0	0	1641578397	Intermediate
ms141056	0.720428204	0	0	0	0	0	0	Divergent
ms141061	277659864	0.808691922	0	0	0	0	0	Divergent
ms141076	0	5169056967	0	0	0	4040012411	0	Divergent
ms141077	0.369857128	0.494237668	0	0	0	0	0	Divergent
ms141083	0	6366438825	0	0	4730697587	2190685422	0	Divergent
ms141087	0.369857128	0	0	0	0	0	0	Divergent
ms141112	0	0	4364136759	0	5775435545	4166896978	0	Conserved
ms141141	2774455967	175060955	0	0	0	8539269059	3883522938	Divergent
ms141143	0	61536405	0	0	0	0	475880501	Divergent
ms141175	4443625898	1827918731	0	0	0	0	7478111683	Divergent
ms141191	2830892511	4501130598	0	0	0	0	9354127678	Conserved
ms141240	0.546901696	0.337010541	0	0	0	0	1049822813	Divergent
ms141241	0	0	0	0	0	0	5994364932	Divergent
ms141252	2873706801	4086790746	0	0	0	1209873949	4830432044	Divergent
ms141309	4296853956	5822837918	0	0	0	0	7227760392	Intermediate
ms141311	220810344	1286454047	0	0	0	0	171765054	Divergent
ms141320	1466826772	1569870379	0	0	0	0	1980810787	Divergent
ms141329	0	0	0	0	0	0	1559288804	Divergent
ms141331	0	0	1096786275	0	2887717773	1312611501	0	Conserved
ms141340	0.543383636	2417880579	0	0	0	0	2415809784	Divergent
ms141349	0	2329199061	0	0	0	0	6297585885	Divergent
ms141350	1242796865	7432713152	0	0	0	0	2804160289	Divergent
ms141351	2314339772	1364385979	0	0	0	0	8676174923	Divergent
ms141354	0.550419755	0.985067182	0	0	0	0	0	Intermediate
ms14138	3313131452	5140006707	0	0	0	0	9007726404	Divergent
ms141399	0	0	0	0	0	8539269059	0	Divergent
ms141406	2711704367	0.831248209	0	0	0	0	0	Divergent
ms141411	0	5544961884	0	3147335307	0	1312611501	0	Divergent
ms141426	0.350571076	0	0	0	0	0	0	Intermediate
ms141430	1270847959	128994737	0	0	0	0	3906311514	Divergent
ms141431	2903291933	0	0	0	0	8539269059	3925610136	Divergent
ms141467	0	0.332223508	0	0	0	0	0	Divergent
ms141471	0	0	0	103550406	0	0	0	Divergent
ms141475	0.524097584	0.319241287	0	0	0	0	2415809784	Divergent
ms141483	0	0.643269608	0	0	0	0	1124685649	Conserved
ms141524	1093803391	0.489450635	0	0	0	0	0	Intermediate
ms141594	2762041255	2029113282	0	0	0	0	2860004159	Divergent
ms141700	0.369857128	0	0	0	0	0	0	Intermediate
ms141706	0.350571076	1158684683	0	0	0	0	0	Divergent
ms141716	1111672628	2233917699	0	0	0	0	8050060339	Divergent
ms141725	0	0.643269608	0	0	0	0	0	Divergent
ms141726	7016857799	7932449852	0	0	0	0	3962017415	Divergent
ms141731	110292024	8515533787	0	0	0	0	0	Divergent
ms141732	5066325983	0	0	0	0	0	0	Divergent
ms141754	5595239489	7084749664	4885183995	0	0	0	0	Divergent
ms141762	126381184	147792597	0	0	0	0	0	Conserved
ms141785	0.893954712	0	0	0	0	0	0	Divergent
ms141786	0.550419755	4133684757	0	0	0	0	1044026709	Divergent
ms141807	0	0	0	0	0	0	7031636662	Divergent
ms141813	2303275136	0.633695541	0	0	0	0	0	Divergent
ms141814	0	0	3843089523	0	0	2498338434	0	Divergent
ms141834	0.904508891	0	0	0	0	0	9605278091	Conserved
ms141837	4445273696	1099970435	0	0	0	0	3957034777	Divergent
ms141846	0	0.664447015	0	0	0	0	0	Divergent
ms14187	0.546901696	0.337010541	0	0	0	0	0	Divergent
ms141968	0	130292959	0	0	0	0	0	Divergent
ms141971	0.720428204	0.656251828	0	0	0	0	4057388181	Divergent
ms142023	0.350571076	0.319241287	0	0	0	0	1044026709	Divergent
ms142035	0.524097584	0.826461175	0	0	0	0	1044026709	Intermediate
ms142036	0.546901696	0	0	0	0	0	0	Divergent
ms142047	3909119732	6360828976	0	0	0	0	2444953778	Divergent
ms142053	9774170388	7674711512	0	0	0	8539269059	9460956404	Divergent
ms142062	8994061723	5593841474	0	0	0	0	1284256692	Divergent
ms142063	1244525788	0.661038862	0	0	0	0	4478260169	Divergent
ms142065	8382392308	5818070581	0	0	2887717773	0	4057388181	Divergent
ms142072	1741497818	1687377884	0	0	0	208794787	1839721181	Divergent
ms142074	0	4619437492	0	0	2887717773	0	8769660883	Divergent
ms142079	5383140878	1785563917	0	0	0	0	1044026709	Conserved
ms142094	0	0	0	0	5775435545	2166538407	0	Divergent
ms142095	2589751062	1882547707	0	0	0	0	8712328049	Divergent
ms142108	3041452289	4505566925	0	0	0	0	8542403329	Divergent
ms142109	4881077451	4117889196	0	0	0	0	1655335068	Divergent
ms14212	0.369857128	0	0	0	0	0	0	Divergent
ms142120	0	0	0	0	0	0	3821207466	Divergent
ms142121	1443132023	1361024384	0	0	0	0	1134531021	Divergent
ms142127	3117868906	5619805914	0	0	0	0	1493737531	Divergent
ms142138	5171554454	8875812615	0	0	0	0	1995242956	Divergent
ms142140	0	2008741424	0	0	0	0	9492377325	Intermediate
ms142141	0	0.998049402	0	0	0	0	0	Intermediate
ms142143	0	1636531977	0	0	0	0	0	Intermediate
ms142144	4718748521	1626957911	0	0	0	0	2862284805	Divergent
ms142237	2485533517	6318474162	0	0	0	0	2415809784	Divergent
ms142244	0.350571076	1312503656	0	0	0	0	4352786535	Divergent
ms142251	1078035399	116825875	0	0	0	0	149050173	Divergent
ms142279	0	0.476468414	0	0	0	0	0	Divergent
ms142386	0	0.481255448	0	0	0	0	0	Divergent
ms142399	0	0.481255448	0	0	0	0	0	Divergent
ms14240	0.546901696	0.965919049	0	0	0	0	0	Divergent
ms142513	0	130430847	0	0	0	0	2239130085	Divergent
ms142515	1090285331	0	0	0	0	0	6304337144	Divergent
ms142566	1435642595	0	0	0	0	0	1655055411	Divergent
ms142579	0.373375187	0.861999682	0	0	0	0	0	Conserved
ms142587	2033366325	1280373303	0	0	0	0	256688645	Intermediate
ms142599	1772141432	1127933209	0	0	0	0	0	Divergent
ms142600	0	3613482649	0	0	0	0	1044026709	Divergent
ms142606	3180096061	2575636264	0	0	0	0	9421843413	Divergent
ms142609	0.546901696	0.499024701	0	0	0	0	0	Intermediate
ms142637	2406741513	4898642985	0	0	0	0	5213378566	Intermediate
ms142696	0	3257392311	0	0	0	0	3868415271	Divergent
ms142698	0	0	1096786275	0	0	0	8461457293	Divergent
ms142709	0	0	2225256013	0	0	3083907596	0	Divergent
ms14271	0.546901696	0.337010541	0	0	0	0	0	Conserved
ms142724	0	0	0	0	6174556473	335226534	0	Divergent
ms142729	0.939562934	0	0	0	0	0	0	Divergent
ms142811	0.704660212	1469730784	0	0	0	0	4208464847	Conserved
ms143063	0	0.481255448	0	0	0	0	4385144547	Conserved
ms143119	0	0	0	0	0	0	3873953503	Divergent
ms143131	1035256011	1837492798	0	0	7219294431	2103096123	6792085897	Divergent
ms143133	1248043848	1119738023	0	0	0	0	1143029117	Divergent
ms143152	0	0	0	0	0	0	1044026709	Divergent
ms143161	0.569705807	0.957723862	0	0	0	0	0	Divergent
ms143171	198461716	0	0	0	0	0	1500209134	Divergent
ms143177	2296278714	2380608841	0	0	0	0	1520041566	Divergent
ms143180	144155216	0	0	0	0	0	6415236921	Divergent
ms1432	0	0.319241287	0	0	0	0	0	Divergent
ms143210	4938967045	6230952978	0	0	0	0	1671652042	Divergent
ms143211	0	3411081343	0	0	0	0	0	Divergent
ms143221	2562706098	4687470161	0	0	0	0	4339029864	Intermediate
ms143235	3987631465	0	0	0	0	2024505586	3546175353	Divergent
ms143236	5344708641	5227295809	0	0	0	0	5186518938	Divergent
ms143248	0.350571076	0.494237668	0	0	0	0	0	Conserved
ms143250	5372586698	1111798481	0	0	0	0	7787019995	Intermediate
ms143252	8755640941	3989308123	0	0	0	0	3283156794	Divergent
ms143256	0	4873549133	0	0	0	8539269059	0	Divergent
ms143257	2176377366	1753007579	0	0	0	0	1775241246	Intermediate
ms143272	1116607502	0.332223508	0	0	0	0	2534528439	Divergent
ms143308	0	0.849017462	0	0	0	0	0	Divergent
ms143321	2069104799	3086907188	0	0	0	0	2933657686	Divergent
ms143322	0	0	1096786275	7411820932	0	0	4178387482	Divergent
ms143333	0.369857128	0	0	0	0	0	0	Divergent
ms143337	0	1662496417	0	0	0	0	0	Divergent
ms143340	0	0	0	0	0	0	361321559	Divergent
ms143341	1270847959	0.839443396	0	0	0	0	0	Divergent
ms143342	1805461756	1826279694	0	0	0	0	2710278488	Divergent
ms143343	2487355824	9373458436	0	0	0	0	0	Divergent
ms143346	1039113222	202192822	0	0	0	0	0	Divergent
ms143367	0	0.481255448	0	0	0	0	0	Divergent
ms143376	1407922791	2358460058	0	0	0	0	138933486	Divergent
ms143378	9323650995	5354584387	0	0	0	0	6736238308	Divergent
ms143387	0	0	0	0	0	0	1196312683	Divergent
ms143392	8312332177	1031342953	0	0	0	0	8413948046	Intermediate
ms143413	0.373375187	0	0	0	0	0	0	Divergent
ms143414	1958681697	2897886011	0	0	0	0	1556728501	Divergent
ms143417	0	0.337010541	0	0	0	0	0	Divergent
ms143418	0	0.332223508	0	0	0	0	0	Divergent
ms143469	5346312482	5126947126	0	0	0	0	6624274631	Divergent
ms143473	0	0	1649516974	0	0	2395600882	0	Divergent
ms143477	3197252094	0	2138880746	0	0	0	0	Divergent
ms143490	2157766552	1944820318	0	0	0	0	1109577982	Intermediate
ms143494	5318082221	5730087961	2225256013	3147335307	0	0	2414738445	Divergent
ms143600	1467178578	0	0	0	0	0	0	Divergent
ms143624	1467178578	0	0	0	0	0	0	Divergent
ms143629	0.369857128	0.669234048	0	0	0	0	2239130085	Intermediate
ms143632	1292761432	8624890582	0	0	0	0	6559558608	Divergent
ms143677	1248043848	1119738023	0	0	0	0	0	Divergent
ms143678	1863357877	2151947052	0	0	0	0	0	Divergent
ms143682	0.350571076	0	0	0	0	0	0	Divergent
ms143706	1418052296	1665904571	0	0	0	0	4201709869	Divergent
ms143786	2081375246	1372311551	0	0	0	0	308647747	Intermediate
ms143841	4640024452	5455684686	0	0	32868387	0	0	Divergent
ms143868	1228757796	1001457556	0	0	0	0	2110841994	Divergent
ms143869	0	0.476468414	0	0	0	0	2553943246	Divergent
ms143870	0.546901696	0	0	0	0	0	7635943329	Divergent
ms143898	0	0	0	5177520298	0	3898539233	0	Divergent
ms144031	0.550419755	0.319241287	0	0	0	0	0	Divergent
ms144056	2075776457	1154108386	0	0	0	0	0	Divergent
ms144069	0	0.319241287	0	0	0	0	0	Divergent
ms144078	0.871150601	2573016827	0	0	0	0	0	Divergent
ms144094	0.550419755	0.319241287	0	0	0	0	0	Divergent
ms144113	5394497107	0	0	4415013802	0	0	8952441847	Divergent
ms14420	301666722	26332025	0	0	0	0	0	Intermediate
ms144443	1432124535	1127933209	0	0	0	0	2088053418	Divergent
ms144448	1444374467	1617383844	0	0	0	0	2534528439	Divergent
ms144498	0.943080994	1333681063	0	0	0	0	2862284805	Divergent
ms144793	3993106505	0.993262369	0	0	0	0	0	Intermediate
ms144875	659787439	3296270635	0	0	0	0	0	Divergent
ms144876	1659991138	2640245162	0	0	0	1644411528	0	Intermediate
ms144881	45619282	1095662105	0	0	0	0	5817685233	Divergent
ms145085	0.701142152	0	0	0	0	0	0	Divergent
ms145142	195270406	0.818265989	0	0	0	0	3722876836	Divergent
ms145149	0.373375187	0	0	0	0	0	0	Conserved
ms145154	4109811492	2199802981	0	0	0	0	2522376917	Divergent
ms145171	0	0.332223508	0	0	0	0	0	Divergent
ms145186	0	0.831248209	0	0	0	0	0	Divergent
ms14526	0.350571076	0.337010541	0	0	0	0	0	Divergent
ms145300	1631753017	1105301211	0	0	0	0	2144293129	Divergent
ms145301	0.350571076	0.507219888	0	0	0	0	0	Divergent
ms145320	2619134782	2808054832	0	0	0	1707853812	640725085	Divergent
ms145342	0.369857128	0	0	0	0	0	0	Intermediate
ms145354	0.350571076	0	0	0	0	0	1044026709	Divergent
ms145355	0	0	0	0	0	0	1231648623	Divergent
ms145369	6608428569	4807705839	0	0	0	0	8791933714	Intermediate
ms145375	0	0	0	0	0	0	1044026709	Divergent
ms145376	0	0	0	0	0	0	1936976751	Divergent
ms145387	0	1286539216	0	0	0	0	0	Conserved
ms145451	0.920276883	1947578078	0	0	0	0	2534528439	Divergent
[truncated: 14,384 more rows]
