# Supplementary material for: Major proliferation of transposable elements shaped the genome of the soybean rust pathogen Phakopsora pachyrhizi
Source: Nat Commun. 2023 Apr 1;14:1835. doi: 10.1038/s41467-023-37551-4 (PMC10067951; doi:10.1038/s41467-023-37551-4)
Supplement: Supplementary file 6 — Source Data [file 41467_2023_37551_MOESM6_ESM.zip › source_data/Source_data_Figure2b_K8108.xlsx]

## Sheet: Figure 2b_K8108
Figure 2B
TE consensus	Identity to consensus	Class	Superfamily	Family	Genome
DHX-comp_PpK8108-B-G15230-Map4_reversed	60.6	II	08-Helitron	21-Helitron	K8108
DHX-comp_PpK8108-B-G15230-Map4_reversed	<50	II	08-Helitron	21-Helitron	K8108
DHX-comp_PpK8108-B-G15230-Map4_reversed	92.3	II	08-Helitron	21-Helitron	K8108
DHX-comp_PpK8108-B-G15230-Map4_reversed	98.8	II	08-Helitron	21-Helitron	K8108
DHX-comp_PpK8108-B-G15230-Map4_reversed	80.9	II	08-Helitron	21-Helitron	K8108
DHX-comp_PpK8108-B-G15230-Map4_reversed	96.5	II	08-Helitron	21-Helitron	K8108
DHX-comp_PpK8108-B-G15230-Map4_reversed	<50	II	08-Helitron	21-Helitron	K8108
DHX-comp_PpK8108-B-G15230-Map4_reversed	95.8	II	08-Helitron	21-Helitron	K8108
DHX-comp_PpK8108-B-G15230-Map4_reversed	89.4	II	08-Helitron	21-Helitron	K8108
DHX-comp_PpK8108-B-G15230-Map4_reversed	98.2	II	08-Helitron	21-Helitron	K8108
DHX-comp_PpK8108-B-G15230-Map4_reversed	94.1	II	08-Helitron	21-Helitron	K8108
DHX-comp_PpK8108-B-G15230-Map4_reversed	95.7	II	08-Helitron	21-Helitron	K8108
DHX-comp_PpK8108-B-G15230-Map4_reversed	89.3	II	08-Helitron	21-Helitron	K8108
DHX-comp_PpK8108-B-G15230-Map4_reversed	97	II	08-Helitron	21-Helitron	K8108
DHX-comp_PpK8108-B-G15230-Map4_reversed	98	II	08-Helitron	21-Helitron	K8108
DHX-comp_PpK8108-B-G15230-Map4_reversed	78.3	II	08-Helitron	21-Helitron	K8108
DHX-comp_PpK8108-B-G15230-Map4_reversed	65.7	II	08-Helitron	21-Helitron	K8108
DHX-comp_PpK8108-B-G15230-Map4_reversed	86.3	II	08-Helitron	21-Helitron	K8108
DHX-comp_PpK8108-B-G15230-Map4_reversed	96.1	II	08-Helitron	21-Helitron	K8108
DHX-comp_PpK8108-B-G15230-Map4_reversed	96.1	II	08-Helitron	21-Helitron	K8108
DHX-comp_PpK8108-B-G15230-Map4_reversed	<50	II	08-Helitron	21-Helitron	K8108
DHX-comp_PpK8108-B-G15230-Map4_reversed	92.3	II	08-Helitron	21-Helitron	K8108
DHX-comp_PpK8108-B-G15230-Map4_reversed	91.6	II	08-Helitron	21-Helitron	K8108
DHX-comp_PpK8108-B-G15230-Map4_reversed	85.2	II	08-Helitron	21-Helitron	K8108
DHX-comp_PpK8108-B-G15230-Map4_reversed	<50	II	08-Helitron	21-Helitron	K8108
DHX-comp_PpK8108-B-G15230-Map4_reversed	86.3	II	08-Helitron	21-Helitron	K8108
DHX-comp_PpK8108-B-G15230-Map4_reversed	96	II	08-Helitron	21-Helitron	K8108
DHX-comp_PpK8108-B-G15230-Map4_reversed	<50	II	08-Helitron	21-Helitron	K8108
DHX-comp_PpK8108-B-G15230-Map4_reversed	91.6	II	08-Helitron	21-Helitron	K8108
DHX-comp_PpK8108-B-G15230-Map4_reversed	82.3	II	08-Helitron	21-Helitron	K8108
DHX-comp_PpK8108-B-G15230-Map4_reversed	98.1	II	08-Helitron	21-Helitron	K8108
DHX-comp_PpK8108-B-G15230-Map4_reversed	78.9	II	08-Helitron	21-Helitron	K8108
DHX-comp_PpK8108-B-G15230-Map4_reversed	94	II	08-Helitron	21-Helitron	K8108
DHX-comp_PpK8108-B-G15230-Map4_reversed	84.9	II	08-Helitron	21-Helitron	K8108
DHX-comp_PpK8108-B-G15230-Map4_reversed	98.9	II	08-Helitron	21-Helitron	K8108
DHX-comp_PpK8108-B-G15230-Map4_reversed	98.1	II	08-Helitron	21-Helitron	K8108
DHX-comp_PpK8108-B-G15230-Map4_reversed	96.1	II	08-Helitron	21-Helitron	K8108
DHX-comp_PpK8108-B-G15230-Map4_reversed	98.5	II	08-Helitron	21-Helitron	K8108
DHX-comp_PpK8108-B-G15230-Map4_reversed	92.4	II	08-Helitron	21-Helitron	K8108
DHX-comp_PpK8108-B-G15230-Map4_reversed	73	II	08-Helitron	21-Helitron	K8108
DHX-comp_PpK8108-B-G15230-Map4_reversed	100	II	08-Helitron	21-Helitron	K8108
DHX-comp_PpK8108-B-G15230-Map4_reversed	97.4	II	08-Helitron	21-Helitron	K8108
DHX-comp_PpK8108-B-G15230-Map4_reversed	75.2	II	08-Helitron	21-Helitron	K8108
DHX-comp_PpK8108-B-G15230-Map4_reversed	71.5	II	08-Helitron	21-Helitron	K8108
DHX-comp_PpK8108-B-G15230-Map4_reversed	<50	II	08-Helitron	21-Helitron	K8108
DHX-comp_PpK8108-B-G15230-Map4_reversed	83.7	II	08-Helitron	21-Helitron	K8108
DHX-comp_PpK8108-B-G15230-Map4_reversed	76.6	II	08-Helitron	21-Helitron	K8108
DHX-comp_PpK8108-B-G15230-Map4_reversed	95	II	08-Helitron	21-Helitron	K8108
DHX-comp_PpK8108-B-G15230-Map4_reversed	98	II	08-Helitron	21-Helitron	K8108
DHX-comp_PpK8108-B-G15230-Map4_reversed	79.2	II	08-Helitron	21-Helitron	K8108
DHX-comp_PpK8108-B-G15230-Map4_reversed	88.6	II	08-Helitron	21-Helitron	K8108
DHX-comp_PpK8108-B-G15230-Map4_reversed	97.3	II	08-Helitron	21-Helitron	K8108
DHX-comp_PpK8108-B-G15230-Map4_reversed	95.4	II	08-Helitron	21-Helitron	K8108
DHX-comp_PpK8108-B-G15230-Map4_reversed	84.4	II	08-Helitron	21-Helitron	K8108
DHX-comp_PpK8108-B-G15230-Map4_reversed	93.9	II	08-Helitron	21-Helitron	K8108
DHX-comp_PpK8108-B-G15230-Map4_reversed	98	II	08-Helitron	21-Helitron	K8108
DHX-comp_PpK8108-B-G15230-Map4_reversed	95.6	II	08-Helitron	21-Helitron	K8108
DHX-comp_PpK8108-B-G15230-Map4_reversed	84.6	II	08-Helitron	21-Helitron	K8108
DHX-comp_PpK8108-B-G15230-Map4_reversed	80.9	II	08-Helitron	21-Helitron	K8108
DHX-comp_PpK8108-B-G15230-Map4_reversed	<50	II	08-Helitron	21-Helitron	K8108
DHX-comp_PpK8108-B-G15230-Map4_reversed	97.2	II	08-Helitron	21-Helitron	K8108
DHX-comp_PpK8108-B-G15230-Map4_reversed	96.1	II	08-Helitron	21-Helitron	K8108
DHX-comp_PpK8108-B-G15230-Map4_reversed	<50	II	08-Helitron	21-Helitron	K8108
DHX-comp_PpK8108-B-G15230-Map4_reversed	79.4	II	08-Helitron	21-Helitron	K8108
DHX-comp_PpK8108-B-G15230-Map4_reversed	96.3	II	08-Helitron	21-Helitron	K8108
DHX-comp_PpK8108-B-G15230-Map4_reversed	<50	II	08-Helitron	21-Helitron	K8108
DHX-comp_PpK8108-B-G15230-Map4_reversed	100	II	08-Helitron	21-Helitron	K8108
DHX-comp_PpK8108-B-G15230-Map4_reversed	84.6	II	08-Helitron	21-Helitron	K8108
DHX-comp_PpK8108-B-G15230-Map4_reversed	94.1	II	08-Helitron	21-Helitron	K8108
DHX-comp_PpK8108-B-G15230-Map4_reversed	98.8	II	08-Helitron	21-Helitron	K8108
DHX-comp_PpK8108-B-G15230-Map4_reversed	98.3	II	08-Helitron	21-Helitron	K8108
DHX-comp_PpK8108-B-G15230-Map4_reversed	<50	II	08-Helitron	21-Helitron	K8108
DHX-comp_PpK8108-B-G15230-Map4_reversed	<50	II	08-Helitron	21-Helitron	K8108
DHX-comp_PpK8108-B-G15230-Map4_reversed	97.2	II	08-Helitron	21-Helitron	K8108
DHX-comp_PpK8108-B-G15230-Map4_reversed	96.7	II	08-Helitron	21-Helitron	K8108
DHX-comp_PpK8108-B-G15230-Map4_reversed	98.1	II	08-Helitron	21-Helitron	K8108
DHX-comp_PpK8108-B-G15230-Map4_reversed	96.3	II	08-Helitron	21-Helitron	K8108
DHX-comp_PpK8108-B-G15230-Map4_reversed	95.5	II	08-Helitron	21-Helitron	K8108
DHX-comp_PpK8108-B-G15230-Map4_reversed	81	II	08-Helitron	21-Helitron	K8108
DHX-comp_PpK8108-B-G15230-Map4_reversed	94	II	08-Helitron	21-Helitron	K8108
DHX-comp_PpK8108-B-G15230-Map4_reversed	96.3	II	08-Helitron	21-Helitron	K8108
DHX-comp_PpK8108-B-G15230-Map4_reversed	67.7	II	08-Helitron	21-Helitron	K8108
DHX-comp_PpK8108-B-G15230-Map4_reversed	66.7	II	08-Helitron	21-Helitron	K8108
DHX-comp_PpK8108-B-G15230-Map4_reversed	69.2	II	08-Helitron	21-Helitron	K8108
DHX-comp_PpK8108-B-G15230-Map4_reversed	93.8	II	08-Helitron	21-Helitron	K8108
DHX-comp_PpK8108-B-G15230-Map4_reversed	69.7	II	08-Helitron	21-Helitron	K8108
DHX-comp_PpK8108-B-G15230-Map4_reversed	98.6	II	08-Helitron	21-Helitron	K8108
DHX-comp_PpK8108-B-G15230-Map4_reversed	76.9	II	08-Helitron	21-Helitron	K8108
DHX-comp_PpK8108-B-G15230-Map4_reversed	92.6	II	08-Helitron	21-Helitron	K8108
DHX-comp_PpK8108-B-G15230-Map4_reversed	97.6	II	08-Helitron	21-Helitron	K8108
DHX-comp_PpK8108-B-G15230-Map4_reversed	97.4	II	08-Helitron	21-Helitron	K8108
DHX-comp_PpK8108-B-G15230-Map4_reversed	97.1	II	08-Helitron	21-Helitron	K8108
DHX-comp_PpK8108-B-G15230-Map4_reversed	93.9	II	08-Helitron	21-Helitron	K8108
DHX-comp_PpK8108-B-G15230-Map4_reversed	65.7	II	08-Helitron	21-Helitron	K8108
DHX-comp_PpK8108-B-G15230-Map4_reversed	<50	II	08-Helitron	21-Helitron	K8108
DHX-comp_PpK8108-B-G15230-Map4_reversed	98.6	II	08-Helitron	21-Helitron	K8108
DHX-comp_PpK8108-B-G15230-Map4_reversed	84.1	II	08-Helitron	21-Helitron	K8108
DHX-comp_PpK8108-B-G15230-Map4_reversed	80.4	II	08-Helitron	21-Helitron	K8108
DHX-comp_PpK8108-B-G15230-Map4_reversed	97.5	II	08-Helitron	21-Helitron	K8108
DHX-comp_PpK8108-B-G15230-Map4_reversed	95.9	II	08-Helitron	21-Helitron	K8108
DHX-comp_PpK8108-B-G15230-Map4_reversed	97.5	II	08-Helitron	21-Helitron	K8108
DHX-comp_PpK8108-B-G15230-Map4_reversed	96	II	08-Helitron	21-Helitron	K8108
DHX-comp_PpK8108-B-G15230-Map4_reversed	<50	II	08-Helitron	21-Helitron	K8108
DHX-comp_PpK8108-B-G15230-Map4_reversed	81.7	II	08-Helitron	21-Helitron	K8108
DHX-comp_PpK8108-B-G15230-Map4_reversed	98.7	II	08-Helitron	21-Helitron	K8108
DHX-comp_PpK8108-B-G15230-Map4_reversed	95.1	II	08-Helitron	21-Helitron	K8108
DHX-comp_PpK8108-B-G15230-Map4_reversed	96.6	II	08-Helitron	21-Helitron	K8108
DHX-comp_PpK8108-B-G15230-Map4_reversed	95.6	II	08-Helitron	21-Helitron	K8108
DHX-comp_PpK8108-B-G15230-Map4_reversed	95.6	II	08-Helitron	21-Helitron	K8108
DHX-comp_PpK8108-B-G15230-Map4_reversed	79.2	II	08-Helitron	21-Helitron	K8108
DHX-comp_PpK8108-B-G15230-Map4_reversed	96.3	II	08-Helitron	21-Helitron	K8108
DHX-comp_PpK8108-B-G15230-Map4_reversed	92.3	II	08-Helitron	21-Helitron	K8108
DHX-comp_PpK8108-B-G15230-Map4_reversed	74.5	II	08-Helitron	21-Helitron	K8108
DHX-comp_PpK8108-B-G15230-Map4_reversed	96	II	08-Helitron	21-Helitron	K8108
DHX-comp_PpK8108-B-G15230-Map4_reversed	<50	II	08-Helitron	21-Helitron	K8108
DHX-comp_PpK8108-B-G15230-Map4_reversed	77.5	II	08-Helitron	21-Helitron	K8108
DHX-comp_PpK8108-B-G15230-Map4_reversed	79.2	II	08-Helitron	21-Helitron	K8108
DHX-comp_PpK8108-B-G15230-Map4_reversed	71.3	II	08-Helitron	21-Helitron	K8108
DHX-comp_PpK8108-B-G15230-Map4_reversed	74.4	II	08-Helitron	21-Helitron	K8108
DHX-comp_PpK8108-B-G15230-Map4_reversed	93.1	II	08-Helitron	21-Helitron	K8108
DHX-comp_PpK8108-B-G15230-Map4_reversed	83.6	II	08-Helitron	21-Helitron	K8108
DHX-comp_PpK8108-B-G15230-Map4_reversed	97	II	08-Helitron	21-Helitron	K8108
DHX-comp_PpK8108-B-G15230-Map4_reversed	97	II	08-Helitron	21-Helitron	K8108
DHX-comp_PpK8108-B-G15230-Map4_reversed	<50	II	08-Helitron	21-Helitron	K8108
DHX-comp_PpK8108-B-G15230-Map4_reversed	96.8	II	08-Helitron	21-Helitron	K8108
DHX-comp_PpK8108-B-G15230-Map4_reversed	<50	II	08-Helitron	21-Helitron	K8108
DHX-comp_PpK8108-B-G15230-Map4_reversed	89	II	08-Helitron	21-Helitron	K8108
DHX-comp_PpK8108-B-G15230-Map4_reversed	97.7	II	08-Helitron	21-Helitron	K8108
DHX-comp_PpK8108-B-G15230-Map4_reversed	93.3	II	08-Helitron	21-Helitron	K8108
DHX-comp_PpK8108-B-G15230-Map4_reversed	91.7	II	08-Helitron	21-Helitron	K8108
DHX-comp_PpK8108-B-G15230-Map4_reversed	79.7	II	08-Helitron	21-Helitron	K8108
DHX-comp_PpK8108-B-G15230-Map4_reversed	75.2	II	08-Helitron	21-Helitron	K8108
DHX-comp_PpK8108-B-G15230-Map4_reversed	90.5	II	08-Helitron	21-Helitron	K8108
DHX-comp_PpK8108-B-G15230-Map4_reversed	98.1	II	08-Helitron	21-Helitron	K8108
DHX-comp_PpK8108-B-G15230-Map4_reversed	83.8	II	08-Helitron	21-Helitron	K8108
DHX-comp_PpK8108-B-G15230-Map4_reversed	90	II	08-Helitron	21-Helitron	K8108
DHX-comp_PpK8108-B-G15230-Map4_reversed	97.9	II	08-Helitron	21-Helitron	K8108
DHX-comp_PpK8108-B-G15230-Map4_reversed	96.3	II	08-Helitron	21-Helitron	K8108
DHX-comp_PpK8108-B-G15230-Map4_reversed	96.7	II	08-Helitron	21-Helitron	K8108
DHX-comp_PpK8108-B-G15230-Map4_reversed	80.6	II	08-Helitron	21-Helitron	K8108
DHX-comp_PpK8108-B-G15230-Map4_reversed	98.6	II	08-Helitron	21-Helitron	K8108
DHX-comp_PpK8108-B-G15230-Map4_reversed	94.8	II	08-Helitron	21-Helitron	K8108
DHX-comp_PpK8108-B-G15230-Map4_reversed	81.4	II	08-Helitron	21-Helitron	K8108
DHX-comp_PpK8108-B-G15230-Map4_reversed	82	II	08-Helitron	21-Helitron	K8108
DHX-comp_PpK8108-B-G15230-Map4_reversed	78.9	II	08-Helitron	21-Helitron	K8108
DHX-comp_PpK8108-B-G15230-Map4_reversed	97.2	II	08-Helitron	21-Helitron	K8108
DHX-comp_PpK8108-B-G15230-Map4_reversed	88.3	II	08-Helitron	21-Helitron	K8108
DHX-comp_PpK8108-B-G15230-Map4_reversed	97.5	II	08-Helitron	21-Helitron	K8108
DHX-comp_PpK8108-B-G15230-Map4_reversed	90.8	II	08-Helitron	21-Helitron	K8108
DHX-comp_PpK8108-B-G15230-Map4_reversed	77.7	II	08-Helitron	21-Helitron	K8108
DHX-comp_PpK8108-B-G15230-Map4_reversed	98	II	08-Helitron	21-Helitron	K8108
DHX-comp_PpK8108-B-G15230-Map4_reversed	75.4	II	08-Helitron	21-Helitron	K8108
DHX-comp_PpK8108-B-G15230-Map4_reversed	<50	II	08-Helitron	21-Helitron	K8108
DHX-comp_PpK8108-B-G15230-Map4_reversed	94.8	II	08-Helitron	21-Helitron	K8108
DHX-comp_PpK8108-B-G15230-Map4_reversed	97.1	II	08-Helitron	21-Helitron	K8108
DHX-comp_PpK8108-B-G15230-Map4_reversed	75.2	II	08-Helitron	21-Helitron	K8108
DHX-comp_PpK8108-B-G15230-Map4_reversed	98.3	II	08-Helitron	21-Helitron	K8108
DHX-comp_PpK8108-B-G15230-Map4_reversed	98.6	II	08-Helitron	21-Helitron	K8108
DHX-comp_PpK8108-B-G15230-Map4_reversed	98	II	08-Helitron	21-Helitron	K8108
DHX-comp_PpK8108-B-G15230-Map4_reversed	75.6	II	08-Helitron	21-Helitron	K8108
DHX-comp_PpK8108-B-G15230-Map4_reversed	<50	II	08-Helitron	21-Helitron	K8108
DHX-comp_PpK8108-B-G15230-Map4_reversed	<50	II	08-Helitron	21-Helitron	K8108
DHX-comp_PpK8108-B-G15230-Map4_reversed	76.8	II	08-Helitron	21-Helitron	K8108
DHX-comp_PpK8108-B-G15230-Map4_reversed	84.1	II	08-Helitron	21-Helitron	K8108
DHX-comp_PpK8108-B-G15230-Map4_reversed	97	II	08-Helitron	21-Helitron	K8108
DHX-comp_PpK8108-B-G15230-Map4_reversed	98.6	II	08-Helitron	21-Helitron	K8108
DHX-comp_PpK8108-B-G15230-Map4_reversed	78.3	II	08-Helitron	21-Helitron	K8108
DHX-comp_PpK8108-B-G15230-Map4_reversed	77.9	II	08-Helitron	21-Helitron	K8108
DHX-comp_PpK8108-B-G15230-Map4_reversed	88.7	II	08-Helitron	21-Helitron	K8108
DHX-comp_PpK8108-B-G15230-Map4_reversed	69.3	II	08-Helitron	21-Helitron	K8108
DHX-comp_PpK8108-B-G15230-Map4_reversed	97.2	II	08-Helitron	21-Helitron	K8108
DHX-comp_PpK8108-B-G15230-Map4_reversed	87.6	II	08-Helitron	21-Helitron	K8108
DHX-comp_PpK8108-B-G15230-Map4_reversed	77.6	II	08-Helitron	21-Helitron	K8108
DHX-comp_PpK8108-B-G15230-Map4_reversed	<50	II	08-Helitron	21-Helitron	K8108
DHX-comp_PpK8108-B-G15230-Map4_reversed	100	II	08-Helitron	21-Helitron	K8108
DHX-comp_PpK8108-B-G15230-Map4_reversed	82	II	08-Helitron	21-Helitron	K8108
DHX-comp_PpK8108-B-G15230-Map4_reversed	71.3	II	08-Helitron	21-Helitron	K8108
DHX-comp_PpK8108-B-G15230-Map4_reversed	97.4	II	08-Helitron	21-Helitron	K8108
DHX-comp_PpK8108-B-G15230-Map4_reversed	88.6	II	08-Helitron	21-Helitron	K8108
DHX-comp_PpK8108-B-G15230-Map4_reversed	73.4	II	08-Helitron	21-Helitron	K8108
DHX-comp_PpK8108-B-G15230-Map4_reversed	88.5	II	08-Helitron	21-Helitron	K8108
DHX-comp_PpK8108-B-G15230-Map4_reversed	95.6	II	08-Helitron	21-Helitron	K8108
DHX-comp_PpK8108-B-G15230-Map4_reversed	89	II	08-Helitron	21-Helitron	K8108
DHX-comp_PpK8108-B-G15230-Map4_reversed	83.9	II	08-Helitron	21-Helitron	K8108
DHX-comp_PpK8108-B-G15230-Map4_reversed	72.8	II	08-Helitron	21-Helitron	K8108
DHX-comp_PpK8108-B-G15230-Map4_reversed	97.4	II	08-Helitron	21-Helitron	K8108
DHX-comp_PpK8108-B-G15230-Map4_reversed	98.4	II	08-Helitron	21-Helitron	K8108
DHX-comp_PpK8108-B-G15230-Map4_reversed	98.7	II	08-Helitron	21-Helitron	K8108
DHX-comp_PpK8108-B-G15230-Map4_reversed	95.5	II	08-Helitron	21-Helitron	K8108
DHX-comp_PpK8108-B-G15230-Map4_reversed	97.9	II	08-Helitron	21-Helitron	K8108
DHX-comp_PpK8108-B-G15230-Map4_reversed	97.3	II	08-Helitron	21-Helitron	K8108
DHX-comp_PpK8108-B-G15230-Map4_reversed	92.1	II	08-Helitron	21-Helitron	K8108
DHX-comp_PpK8108-B-G15230-Map4_reversed	70.1	II	08-Helitron	21-Helitron	K8108
DHX-comp_PpK8108-B-G15230-Map4_reversed	95.4	II	08-Helitron	21-Helitron	K8108
DHX-comp_PpK8108-B-G15230-Map4_reversed	96.2	II	08-Helitron	21-Helitron	K8108
DHX-comp_PpK8108-B-G15230-Map4_reversed	90	II	08-Helitron	21-Helitron	K8108
DHX-comp_PpK8108-B-G15230-Map4_reversed	98.3	II	08-Helitron	21-Helitron	K8108
DHX-comp_PpK8108-B-G15230-Map4_reversed	88.2	II	08-Helitron	21-Helitron	K8108
DHX-comp_PpK8108-B-G15230-Map4_reversed	98.4	II	08-Helitron	21-Helitron	K8108
DHX-comp_PpK8108-B-G15230-Map4_reversed	<50	II	08-Helitron	21-Helitron	K8108
DHX-comp_PpK8108-B-G15230-Map4_reversed	96.8	II	08-Helitron	21-Helitron	K8108
DHX-comp_PpK8108-B-G15230-Map4_reversed	98.3	II	08-Helitron	21-Helitron	K8108
DHX-comp_PpK8108-B-G15230-Map4_reversed	97	II	08-Helitron	21-Helitron	K8108
DHX-comp_PpK8108-B-G15230-Map4_reversed	78.6	II	08-Helitron	21-Helitron	K8108
DHX-comp_PpK8108-B-G15230-Map4_reversed	83.6	II	08-Helitron	21-Helitron	K8108
DHX-comp_PpK8108-B-G15230-Map4_reversed	94.4	II	08-Helitron	21-Helitron	K8108
DHX-comp_PpK8108-B-G15230-Map4_reversed	83.7	II	08-Helitron	21-Helitron	K8108
DHX-comp_PpK8108-B-G15230-Map4_reversed	95.1	II	08-Helitron	21-Helitron	K8108
DHX-comp_PpK8108-B-G15230-Map4_reversed	61.1	II	08-Helitron	21-Helitron	K8108
DHX-comp_PpK8108-B-G15230-Map4_reversed	98.1	II	08-Helitron	21-Helitron	K8108
DHX-comp_PpK8108-B-G15230-Map4_reversed	77.2	II	08-Helitron	21-Helitron	K8108
DHX-comp_PpK8108-B-G15230-Map4_reversed	77.5	II	08-Helitron	21-Helitron	K8108
DHX-comp_PpK8108-B-G15230-Map4_reversed	96.4	II	08-Helitron	21-Helitron	K8108
DHX-comp_PpK8108-B-G15230-Map4_reversed	85.3	II	08-Helitron	21-Helitron	K8108
DHX-comp_PpK8108-B-G15230-Map4_reversed	82.4	II	08-Helitron	21-Helitron	K8108
DHX-comp_PpK8108-B-G15230-Map4_reversed	97.2	II	08-Helitron	21-Helitron	K8108
DHX-comp_PpK8108-B-G15230-Map4_reversed	96.4	II	08-Helitron	21-Helitron	K8108
DHX-comp_PpK8108-B-G15230-Map4_reversed	69.1	II	08-Helitron	21-Helitron	K8108
DHX-comp_PpK8108-B-G15230-Map4_reversed	75.6	II	08-Helitron	21-Helitron	K8108
DHX-comp_PpK8108-B-G15230-Map4_reversed	98.7	II	08-Helitron	21-Helitron	K8108
DHX-comp_PpK8108-B-G15230-Map4_reversed	71.6	II	08-Helitron	21-Helitron	K8108
DHX-comp_PpK8108-B-G15230-Map4_reversed	94.7	II	08-Helitron	21-Helitron	K8108
DHX-comp_PpK8108-B-G15230-Map4_reversed	70.2	II	08-Helitron	21-Helitron	K8108
DHX-comp_PpK8108-B-G15230-Map4_reversed	97.1	II	08-Helitron	21-Helitron	K8108
DHX-comp_PpK8108-B-G15230-Map4_reversed	67	II	08-Helitron	21-Helitron	K8108
DHX-comp_PpK8108-B-G15230-Map4_reversed	98.4	II	08-Helitron	21-Helitron	K8108
DHX-comp_PpK8108-B-G15230-Map4_reversed	84	II	08-Helitron	21-Helitron	K8108
DHX-comp_PpK8108-B-G15230-Map4_reversed	73.9	II	08-Helitron	21-Helitron	K8108
DHX-comp_PpK8108-B-G15230-Map4_reversed	69.3	II	08-Helitron	21-Helitron	K8108
DHX-comp_PpK8108-B-G15230-Map4_reversed	73.3	II	08-Helitron	21-Helitron	K8108
DHX-comp_PpK8108-B-G15230-Map4_reversed	94.1	II	08-Helitron	21-Helitron	K8108
DHX-comp_PpK8108-B-G15230-Map4_reversed	97.6	II	08-Helitron	21-Helitron	K8108
DHX-comp_PpK8108-B-G15230-Map4_reversed	87.1	II	08-Helitron	21-Helitron	K8108
DHX-comp_PpK8108-B-G15230-Map4_reversed	87.2	II	08-Helitron	21-Helitron	K8108
DHX-comp_PpK8108-B-G15230-Map4_reversed	<50	II	08-Helitron	21-Helitron	K8108
DHX-comp_PpK8108-B-G15230-Map4_reversed	<50	II	08-Helitron	21-Helitron	K8108
DHX-comp_PpK8108-B-G15230-Map4_reversed	94.3	II	08-Helitron	21-Helitron	K8108
DHX-comp_PpK8108-B-G15230-Map4_reversed	<50	II	08-Helitron	21-Helitron	K8108
DHX-comp_PpK8108-B-G15230-Map4_reversed	98.2	II	08-Helitron	21-Helitron	K8108
DHX-comp_PpK8108-B-G15230-Map4_reversed	97.3	II	08-Helitron	21-Helitron	K8108
DHX-comp_PpK8108-B-G15230-Map4_reversed	92.1	II	08-Helitron	21-Helitron	K8108
DHX-comp_PpK8108-B-G15230-Map4_reversed	71.2	II	08-Helitron	21-Helitron	K8108
DHX-comp_PpK8108-B-G15230-Map4_reversed	87	II	08-Helitron	21-Helitron	K8108
DHX-comp_PpK8108-B-G15230-Map4_reversed	97.4	II	08-Helitron	21-Helitron	K8108
DHX-comp_PpK8108-B-G15230-Map4_reversed	78.3	II	08-Helitron	21-Helitron	K8108
DHX-comp_PpK8108-B-G15230-Map4_reversed	95.5	II	08-Helitron	21-Helitron	K8108
DHX-comp_PpK8108-B-G15230-Map4_reversed	75.2	II	08-Helitron	21-Helitron	K8108
DHX-comp_PpK8108-B-G15230-Map4_reversed	75.6	II	08-Helitron	21-Helitron	K8108
DHX-comp_PpK8108-B-G15230-Map4_reversed	88.7	II	08-Helitron	21-Helitron	K8108
DHX-comp_PpK8108-B-G15230-Map4_reversed	95.7	II	08-Helitron	21-Helitron	K8108
DHX-comp_PpK8108-B-G15230-Map4_reversed	94.9	II	08-Helitron	21-Helitron	K8108
DHX-comp_PpK8108-B-G15230-Map4_reversed	81.7	II	08-Helitron	21-Helitron	K8108
DHX-comp_PpK8108-B-G15230-Map4_reversed	91.8	II	08-Helitron	21-Helitron	K8108
DHX-comp_PpK8108-B-G15524-Map5_reversed	94.9	II	08-Helitron	21-Helitron	K8108
DHX-comp_PpK8108-B-G15524-Map5_reversed	94.7	II	08-Helitron	21-Helitron	K8108
DHX-comp_PpK8108-B-G15524-Map5_reversed	89.1	II	08-Helitron	21-Helitron	K8108
DHX-comp_PpK8108-B-G15524-Map5_reversed	92.3	II	08-Helitron	21-Helitron	K8108
DHX-comp_PpK8108-B-G15524-Map5_reversed	96	II	08-Helitron	21-Helitron	K8108
DHX-comp_PpK8108-B-G15524-Map5_reversed	82.3	II	08-Helitron	21-Helitron	K8108
DHX-comp_PpK8108-B-G15524-Map5_reversed	86.7	II	08-Helitron	21-Helitron	K8108
DHX-comp_PpK8108-B-G15524-Map5_reversed	79.8	II	08-Helitron	21-Helitron	K8108
DHX-comp_PpK8108-B-G15524-Map5_reversed	90.5	II	08-Helitron	21-Helitron	K8108
DHX-comp_PpK8108-B-G15524-Map5_reversed	93.2	II	08-Helitron	21-Helitron	K8108
DHX-comp_PpK8108-B-G15524-Map5_reversed	95.5	II	08-Helitron	21-Helitron	K8108
DHX-comp_PpK8108-B-G15524-Map5_reversed	96.1	II	08-Helitron	21-Helitron	K8108
DHX-comp_PpK8108-B-G15524-Map5_reversed	95.2	II	08-Helitron	21-Helitron	K8108
DHX-comp_PpK8108-B-G15524-Map5_reversed	95.7	II	08-Helitron	21-Helitron	K8108
DHX-comp_PpK8108-B-G15524-Map5_reversed	<50	II	08-Helitron	21-Helitron	K8108
DHX-comp_PpK8108-B-G15524-Map5_reversed	71.3	II	08-Helitron	21-Helitron	K8108
DHX-comp_PpK8108-B-G15524-Map5_reversed	<50	II	08-Helitron	21-Helitron	K8108
DHX-comp_PpK8108-B-G15524-Map5_reversed	94.8	II	08-Helitron	21-Helitron	K8108
DHX-comp_PpK8108-B-G15524-Map5_reversed	95.3	II	08-Helitron	21-Helitron	K8108
DHX-comp_PpK8108-B-G15524-Map5_reversed	95.1	II	08-Helitron	21-Helitron	K8108
DHX-comp_PpK8108-B-G15524-Map5_reversed	95.5	II	08-Helitron	21-Helitron	K8108
DHX-comp_PpK8108-B-G15524-Map5_reversed	82.9	II	08-Helitron	21-Helitron	K8108
DHX-comp_PpK8108-B-G15524-Map5_reversed	<50	II	08-Helitron	21-Helitron	K8108
DHX-comp_PpK8108-B-G15524-Map5_reversed	95.1	II	08-Helitron	21-Helitron	K8108
DHX-comp_PpK8108-B-G15524-Map5_reversed	95.4	II	08-Helitron	21-Helitron	K8108
DHX-comp_PpK8108-B-G15524-Map5_reversed	94.1	II	08-Helitron	21-Helitron	K8108
DHX-comp_PpK8108-B-G15524-Map5_reversed	<50	II	08-Helitron	21-Helitron	K8108
DHX-comp_PpK8108-B-G15524-Map5_reversed	95.5	II	08-Helitron	21-Helitron	K8108
DHX-comp_PpK8108-B-G15524-Map5_reversed	95.4	II	08-Helitron	21-Helitron	K8108
DHX-comp_PpK8108-B-G15524-Map5_reversed	88.2	II	08-Helitron	21-Helitron	K8108
DHX-comp_PpK8108-B-G15524-Map5_reversed	82.8	II	08-Helitron	21-Helitron	K8108
DHX-comp_PpK8108-B-G15524-Map5_reversed	<50	II	08-Helitron	21-Helitron	K8108
DHX-comp_PpK8108-B-G15524-Map5_reversed	<50	II	08-Helitron	21-Helitron	K8108
DHX-comp_PpK8108-B-G15524-Map5_reversed	95.7	II	08-Helitron	21-Helitron	K8108
DHX-comp_PpK8108-B-G15524-Map5_reversed	95.5	II	08-Helitron	21-Helitron	K8108
DHX-comp_PpK8108-B-G15524-Map5_reversed	83	II	08-Helitron	21-Helitron	K8108
DHX-comp_PpK8108-B-G15524-Map5_reversed	94.5	II	08-Helitron	21-Helitron	K8108
DHX-comp_PpK8108-B-G15524-Map5_reversed	<50	II	08-Helitron	21-Helitron	K8108
DHX-comp_PpK8108-B-G15524-Map5_reversed	87.2	II	08-Helitron	21-Helitron	K8108
DHX-comp_PpK8108-B-G15524-Map5_reversed	94.9	II	08-Helitron	21-Helitron	K8108
DHX-comp_PpK8108-B-G15524-Map5_reversed	91.5	II	08-Helitron	21-Helitron	K8108
DHX-comp_PpK8108-B-G15524-Map5_reversed	95.3	II	08-Helitron	21-Helitron	K8108
DHX-comp_PpK8108-B-G15524-Map5_reversed	95.5	II	08-Helitron	21-Helitron	K8108
DHX-comp_PpK8108-B-G15524-Map5_reversed	94.5	II	08-Helitron	21-Helitron	K8108
DHX-comp_PpK8108-B-G15524-Map5_reversed	94.6	II	08-Helitron	21-Helitron	K8108
DHX-comp_PpK8108-B-G15524-Map5_reversed	89.7	II	08-Helitron	21-Helitron	K8108
DHX-comp_PpK8108-B-G15524-Map5_reversed	93.4	II	08-Helitron	21-Helitron	K8108
DHX-comp_PpK8108-B-G15524-Map5_reversed	84.9	II	08-Helitron	21-Helitron	K8108
DHX-comp_PpK8108-B-G15524-Map5_reversed	95.5	II	08-Helitron	21-Helitron	K8108
DHX-comp_PpK8108-B-G15524-Map5_reversed	93.5	II	08-Helitron	21-Helitron	K8108
DHX-comp_PpK8108-B-G15524-Map5_reversed	92.9	II	08-Helitron	21-Helitron	K8108
DHX-comp_PpK8108-B-G15524-Map5_reversed	95.1	II	08-Helitron	21-Helitron	K8108
DHX-comp_PpK8108-B-G15524-Map5_reversed	86.2	II	08-Helitron	21-Helitron	K8108
DHX-comp_PpK8108-B-G15524-Map5_reversed	66.6	II	08-Helitron	21-Helitron	K8108
DHX-comp_PpK8108-B-G15524-Map5_reversed	95.9	II	08-Helitron	21-Helitron	K8108
DHX-comp_PpK8108-B-G15524-Map5_reversed	95.5	II	08-Helitron	21-Helitron	K8108
DHX-comp_PpK8108-B-G15524-Map5_reversed	<50	II	08-Helitron	21-Helitron	K8108
DHX-comp_PpK8108-B-G15524-Map5_reversed	95.3	II	08-Helitron	21-Helitron	K8108
DHX-comp_PpK8108-B-G15524-Map5_reversed	85.8	II	08-Helitron	21-Helitron	K8108
DHX-comp_PpK8108-B-G15524-Map5_reversed	83.6	II	08-Helitron	21-Helitron	K8108
DHX-comp_PpK8108-B-G15524-Map5_reversed	94.3	II	08-Helitron	21-Helitron	K8108
DHX-comp_PpK8108-B-G15524-Map5_reversed	82.5	II	08-Helitron	21-Helitron	K8108
DHX-comp_PpK8108-B-G15524-Map5_reversed	82.9	II	08-Helitron	21-Helitron	K8108
DHX-comp_PpK8108-B-G15524-Map5_reversed	89.3	II	08-Helitron	21-Helitron	K8108
DHX-comp_PpK8108-B-G15524-Map5_reversed	95.5	II	08-Helitron	21-Helitron	K8108
DHX-comp_PpK8108-B-G15524-Map5_reversed	95.4	II	08-Helitron	21-Helitron	K8108
DHX-comp_PpK8108-B-G15524-Map5_reversed	93.8	II	08-Helitron	21-Helitron	K8108
DHX-comp_PpK8108-B-G15524-Map5_reversed	95.5	II	08-Helitron	21-Helitron	K8108
DHX-comp_PpK8108-B-G15524-Map5_reversed	94.2	II	08-Helitron	21-Helitron	K8108
DHX-comp_PpK8108-B-G15524-Map5_reversed	95.5	II	08-Helitron	21-Helitron	K8108
DHX-comp_PpK8108-B-G15524-Map5_reversed	87	II	08-Helitron	21-Helitron	K8108
DHX-comp_PpK8108-B-G15524-Map5_reversed	94.2	II	08-Helitron	21-Helitron	K8108
DHX-comp_PpK8108-B-G15524-Map5_reversed	95.5	II	08-Helitron	21-Helitron	K8108
DHX-comp_PpK8108-B-G15524-Map5_reversed	93.4	II	08-Helitron	21-Helitron	K8108
DHX-comp_PpK8108-B-G15524-Map5_reversed	90.3	II	08-Helitron	21-Helitron	K8108
DHX-comp_PpK8108-B-G15524-Map5_reversed	95.6	II	08-Helitron	21-Helitron	K8108
DHX-comp_PpK8108-B-G15524-Map5_reversed	<50	II	08-Helitron	21-Helitron	K8108
DHX-comp_PpK8108-B-G15524-Map5_reversed	76.3	II	08-Helitron	21-Helitron	K8108
DHX-comp_PpK8108-B-G15524-Map5_reversed	92.8	II	08-Helitron	21-Helitron	K8108
DHX-comp_PpK8108-B-G15524-Map5_reversed	95.6	II	08-Helitron	21-Helitron	K8108
DHX-comp_PpK8108-B-G15524-Map5_reversed	95.6	II	08-Helitron	21-Helitron	K8108
DHX-comp_PpK8108-B-G15524-Map5_reversed	92.7	II	08-Helitron	21-Helitron	K8108
DHX-comp_PpK8108-B-G15524-Map5_reversed	58.6	II	08-Helitron	21-Helitron	K8108
DHX-comp_PpK8108-B-G15524-Map5_reversed	<50	II	08-Helitron	21-Helitron	K8108
DHX-comp_PpK8108-B-G15524-Map5_reversed	93.5	II	08-Helitron	21-Helitron	K8108
DHX-comp_PpK8108-B-G15524-Map5_reversed	<50	II	08-Helitron	21-Helitron	K8108
DHX-comp_PpK8108-B-G15524-Map5_reversed	95.1	II	08-Helitron	21-Helitron	K8108
DHX-comp_PpK8108-B-G15524-Map5_reversed	<50	II	08-Helitron	21-Helitron	K8108
DHX-comp_PpK8108-B-G15524-Map5_reversed	94.1	II	08-Helitron	21-Helitron	K8108
DHX-comp_PpK8108-B-G15524-Map5_reversed	95.5	II	08-Helitron	21-Helitron	K8108
DHX-comp_PpK8108-B-G15524-Map5_reversed	<50	II	08-Helitron	21-Helitron	K8108
DHX-comp_PpK8108-B-G15524-Map5_reversed	94.3	II	08-Helitron	21-Helitron	K8108
DHX-comp_PpK8108-B-G15524-Map5_reversed	<50	II	08-Helitron	21-Helitron	K8108
DHX-comp_PpK8108-B-G15524-Map5_reversed	<50	II	08-Helitron	21-Helitron	K8108
DHX-comp_PpK8108-B-G15524-Map5_reversed	90.2	II	08-Helitron	21-Helitron	K8108
DHX-comp_PpK8108-B-G15524-Map5_reversed	95.2	II	08-Helitron	21-Helitron	K8108
DHX-comp_PpK8108-B-G15524-Map5_reversed	80	II	08-Helitron	21-Helitron	K8108
DHX-comp_PpK8108-B-G15524-Map5_reversed	80.2	II	08-Helitron	21-Helitron	K8108
DHX-comp_PpK8108-B-G15524-Map5_reversed	95.4	II	08-Helitron	21-Helitron	K8108
DHX-comp_PpK8108-B-G15524-Map5_reversed	78.7	II	08-Helitron	21-Helitron	K8108
DHX-comp_PpK8108-B-G15524-Map5_reversed	94.6	II	08-Helitron	21-Helitron	K8108
DHX-comp_PpK8108-B-G15524-Map5_reversed	92.5	II	08-Helitron	21-Helitron	K8108
DHX-comp_PpK8108-B-G15524-Map5_reversed	90.1	II	08-Helitron	21-Helitron	K8108
DHX-comp_PpK8108-B-G15524-Map5_reversed	<50	II	08-Helitron	21-Helitron	K8108
DHX-comp_PpK8108-B-G15524-Map5_reversed	73.8	II	08-Helitron	21-Helitron	K8108
DHX-comp_PpK8108-B-G15524-Map5_reversed	92.9	II	08-Helitron	21-Helitron	K8108
DHX-comp_PpK8108-B-G15524-Map5_reversed	90	II	08-Helitron	21-Helitron	K8108
DHX-comp_PpK8108-B-G15524-Map5_reversed	89.5	II	08-Helitron	21-Helitron	K8108
DHX-comp_PpK8108-B-G15524-Map5_reversed	73.6	II	08-Helitron	21-Helitron	K8108
DHX-comp_PpK8108-B-G15524-Map5_reversed	95.2	II	08-Helitron	21-Helitron	K8108
DHX-comp_PpK8108-B-G15524-Map5_reversed	92.8	II	08-Helitron	21-Helitron	K8108
DHX-comp_PpK8108-B-G15524-Map5_reversed	95	II	08-Helitron	21-Helitron	K8108
DHX-comp_PpK8108-B-G15524-Map5_reversed	95.6	II	08-Helitron	21-Helitron	K8108
DHX-comp_PpK8108-B-G15524-Map5_reversed	95.4	II	08-Helitron	21-Helitron	K8108
DHX-comp_PpK8108-B-G15524-Map5_reversed	<50	II	08-Helitron	21-Helitron	K8108
DHX-comp_PpK8108-B-G15524-Map5_reversed	<50	II	08-Helitron	21-Helitron	K8108
DHX-comp_PpK8108-B-G15524-Map5_reversed	95.3	II	08-Helitron	21-Helitron	K8108
DHX-comp_PpK8108-B-G15524-Map5_reversed	73.6	II	08-Helitron	21-Helitron	K8108
DHX-comp_PpK8108-B-G15524-Map5_reversed	78	II	08-Helitron	21-Helitron	K8108
DHX-comp_PpK8108-B-G15524-Map5_reversed	84.7	II	08-Helitron	21-Helitron	K8108
DHX-comp_PpK8108-B-G15524-Map5_reversed	95.2	II	08-Helitron	21-Helitron	K8108
DHX-comp_PpK8108-B-G15524-Map5_reversed	77.7	II	08-Helitron	21-Helitron	K8108
DHX-comp_PpK8108-B-G15524-Map5_reversed	86.7	II	08-Helitron	21-Helitron	K8108
DHX-comp_PpK8108-B-G15524-Map5_reversed	94.6	II	08-Helitron	21-Helitron	K8108
DHX-comp_PpK8108-B-G15524-Map5_reversed	89	II	08-Helitron	21-Helitron	K8108
DHX-comp_PpK8108-B-G15524-Map5_reversed	95.2	II	08-Helitron	21-Helitron	K8108
DHX-comp_PpK8108-B-G15524-Map5_reversed	<50	II	08-Helitron	21-Helitron	K8108
DHX-comp_PpK8108-B-G15524-Map5_reversed	94.3	II	08-Helitron	21-Helitron	K8108
DHX-comp_PpK8108-B-G15524-Map5_reversed	89.6	II	08-Helitron	21-Helitron	K8108
DHX-comp_PpK8108-B-G15524-Map5_reversed	95.4	II	08-Helitron	21-Helitron	K8108
DHX-comp_PpK8108-B-G15524-Map5_reversed	78	II	08-Helitron	21-Helitron	K8108
DHX-comp_PpK8108-B-G15524-Map5_reversed	78.4	II	08-Helitron	21-Helitron	K8108
DHX-comp_PpK8108-B-G15524-Map5_reversed	88	II	08-Helitron	21-Helitron	K8108
DHX-comp_PpK8108-B-G15524-Map5_reversed	<50	II	08-Helitron	21-Helitron	K8108
DHX-comp_PpK8108-B-G15524-Map5_reversed	61.1	II	08-Helitron	21-Helitron	K8108
DHX-comp_PpK8108-B-G15524-Map5_reversed	94.7	II	08-Helitron	21-Helitron	K8108
DHX-comp_PpK8108-B-G15524-Map5_reversed	<50	II	08-Helitron	21-Helitron	K8108
DHX-comp_PpK8108-B-G15524-Map5_reversed	94	II	08-Helitron	21-Helitron	K8108
DHX-comp_PpK8108-B-G15524-Map5_reversed	95.2	II	08-Helitron	21-Helitron	K8108
DHX-comp_PpK8108-B-G15524-Map5_reversed	95.3	II	08-Helitron	21-Helitron	K8108
DHX-comp_PpK8108-B-G15524-Map5_reversed	100	II	08-Helitron	21-Helitron	K8108
DHX-comp_PpK8108-B-G15524-Map5_reversed	<50	II	08-Helitron	21-Helitron	K8108
DHX-comp_PpK8108-B-G15524-Map5_reversed	94.1	II	08-Helitron	21-Helitron	K8108
DHX-comp_PpK8108-B-G15524-Map5_reversed	94.1	II	08-Helitron	21-Helitron	K8108
DHX-comp_PpK8108-B-G15524-Map5_reversed	94.3	II	08-Helitron	21-Helitron	K8108
DHX-comp_PpK8108-B-G15524-Map5_reversed	94.2	II	08-Helitron	21-Helitron	K8108
DHX-comp_PpK8108-B-G15524-Map5_reversed	91.3	II	08-Helitron	21-Helitron	K8108
DHX-comp_PpK8108-B-G15524-Map5_reversed	95	II	08-Helitron	21-Helitron	K8108
DHX-comp_PpK8108-B-G15524-Map5_reversed	93.5	II	08-Helitron	21-Helitron	K8108
DHX-comp_PpK8108-B-G15524-Map5_reversed	<50	II	08-Helitron	21-Helitron	K8108
DHX-comp_PpK8108-B-G15524-Map5_reversed	72.4	II	08-Helitron	21-Helitron	K8108
DHX-comp_PpK8108-B-G15524-Map5_reversed	71.4	II	08-Helitron	21-Helitron	K8108
DHX-comp_PpK8108-B-G15524-Map5_reversed	<50	II	08-Helitron	21-Helitron	K8108
DHX-comp_PpK8108-B-G15524-Map5_reversed	94.7	II	08-Helitron	21-Helitron	K8108
DHX-comp_PpK8108-B-G15524-Map5_reversed	94.9	II	08-Helitron	21-Helitron	K8108
DHX-comp_PpK8108-B-G15524-Map5_reversed	96.5	II	08-Helitron	21-Helitron	K8108
DHX-comp_PpK8108-B-G15524-Map5_reversed	85.5	II	08-Helitron	21-Helitron	K8108
DHX-comp_PpK8108-B-G15524-Map5_reversed	94.6	II	08-Helitron	21-Helitron	K8108
DHX-comp_PpK8108-B-G15524-Map5_reversed	67.2	II	08-Helitron	21-Helitron	K8108
DHX-comp_PpK8108-B-G15524-Map5_reversed	<50	II	08-Helitron	21-Helitron	K8108
DHX-comp_PpK8108-B-G15524-Map5_reversed	<50	II	08-Helitron	21-Helitron	K8108
DHX-comp_PpK8108-B-G15524-Map5_reversed	94.2	II	08-Helitron	21-Helitron	K8108
DHX-comp_PpK8108-B-G15524-Map5_reversed	84.9	II	08-Helitron	21-Helitron	K8108
DHX-comp_PpK8108-B-G15524-Map5_reversed	96.5	II	08-Helitron	21-Helitron	K8108
DHX-comp_PpK8108-B-G15524-Map5_reversed	92	II	08-Helitron	21-Helitron	K8108
DHX-comp_PpK8108-B-G15524-Map5_reversed	93.1	II	08-Helitron	21-Helitron	K8108
DHX-comp_PpK8108-B-G15524-Map5_reversed	80.9	II	08-Helitron	21-Helitron	K8108
DHX-comp_PpK8108-B-G15524-Map5_reversed	94.3	II	08-Helitron	21-Helitron	K8108
DHX-comp_PpK8108-B-G15524-Map5_reversed	58.8	II	08-Helitron	21-Helitron	K8108
DHX-comp_PpK8108-B-G15524-Map5_reversed	87.3	II	08-Helitron	21-Helitron	K8108
DHX-comp_PpK8108-B-G15524-Map5_reversed	92.3	II	08-Helitron	21-Helitron	K8108
DHX-comp_PpK8108-B-G15524-Map5_reversed	91.3	II	08-Helitron	21-Helitron	K8108
DHX-comp_PpK8108-B-G15524-Map5_reversed	<50	II	08-Helitron	21-Helitron	K8108
DHX-comp_PpK8108-B-G15524-Map5_reversed	85.5	II	08-Helitron	21-Helitron	K8108
DHX-comp_PpK8108-B-G15524-Map5_reversed	59	II	08-Helitron	21-Helitron	K8108
DHX-comp_PpK8108-B-G15524-Map5_reversed	75.3	II	08-Helitron	21-Helitron	K8108
DHX-comp_PpK8108-B-G15524-Map5_reversed	95.3	II	08-Helitron	21-Helitron	K8108
DHX-comp_PpK8108-B-G15524-Map5_reversed	79.7	II	08-Helitron	21-Helitron	K8108
DHX-comp_PpK8108-B-G15524-Map5_reversed	95.2	II	08-Helitron	21-Helitron	K8108
DHX-comp_PpK8108-B-G15524-Map5_reversed	93.5	II	08-Helitron	21-Helitron	K8108
DHX-comp_PpK8108-B-G15524-Map5_reversed	77.9	II	08-Helitron	21-Helitron	K8108
DHX-comp_PpK8108-B-G15524-Map5_reversed	<50	II	08-Helitron	21-Helitron	K8108
DHX-comp_PpK8108-B-G15524-Map5_reversed	95.4	II	08-Helitron	21-Helitron	K8108
DHX-comp_PpK8108-B-G15524-Map5_reversed	<50	II	08-Helitron	21-Helitron	K8108
DHX-comp_PpK8108-B-G15524-Map5_reversed	<50	II	08-Helitron	21-Helitron	K8108
DHX-comp_PpK8108-B-G15524-Map5_reversed	94.8	II	08-Helitron	21-Helitron	K8108
DHX-comp_PpK8108-B-G15524-Map5_reversed	95.5	II	08-Helitron	21-Helitron	K8108
DHX-comp_PpK8108-B-G15524-Map5_reversed	<50	II	08-Helitron	21-Helitron	K8108
DHX-comp_PpK8108-B-G15524-Map5_reversed	95.5	II	08-Helitron	21-Helitron	K8108
DHX-comp_PpK8108-B-G15524-Map5_reversed	95.4	II	08-Helitron	21-Helitron	K8108
DHX-comp_PpK8108-B-G15524-Map5_reversed	79.8	II	08-Helitron	21-Helitron	K8108
DHX-comp_PpK8108-B-G15524-Map5_reversed	90.5	II	08-Helitron	21-Helitron	K8108
DHX-comp_PpK8108-B-G15524-Map5_reversed	<50	II	08-Helitron	21-Helitron	K8108
DHX-comp_PpK8108-B-G15524-Map5_reversed	95.4	II	08-Helitron	21-Helitron	K8108
DHX-comp_PpK8108-B-G15524-Map5_reversed	<50	II	08-Helitron	21-Helitron	K8108
DHX-comp_PpK8108-B-G15524-Map5_reversed	92.6	II	08-Helitron	21-Helitron	K8108
DHX-comp_PpK8108-B-G15524-Map5_reversed	95.3	II	08-Helitron	21-Helitron	K8108
DHX-comp_PpK8108-B-G15524-Map5_reversed	85.5	II	08-Helitron	21-Helitron	K8108
DHX-comp_PpK8108-B-G15524-Map5_reversed	95.4	II	08-Helitron	21-Helitron	K8108
DHX-comp_PpK8108-B-G15524-Map5_reversed	95.4	II	08-Helitron	21-Helitron	K8108
DHX-comp_PpK8108-B-G15524-Map5_reversed	80.1	II	08-Helitron	21-Helitron	K8108
DHX-comp_PpK8108-B-G15524-Map5_reversed	65.2	II	08-Helitron	21-Helitron	K8108
DHX-comp_PpK8108-B-G15524-Map5_reversed	94.3	II	08-Helitron	21-Helitron	K8108
DHX-comp_PpK8108-B-G15524-Map5_reversed	<50	II	08-Helitron	21-Helitron	K8108
DHX-comp_PpK8108-B-G15524-Map5_reversed	<50	II	08-Helitron	21-Helitron	K8108
DHX-comp_PpK8108-B-G15524-Map5_reversed	94.6	II	08-Helitron	21-Helitron	K8108
DHX-comp_PpK8108-B-G15524-Map5_reversed	94.6	II	08-Helitron	21-Helitron	K8108
DHX-comp_PpK8108-B-G15524-Map5_reversed	94.2	II	08-Helitron	21-Helitron	K8108
DHX-comp_PpK8108-B-G15524-Map5_reversed	95.1	II	08-Helitron	21-Helitron	K8108
DHX-comp_PpK8108-B-G15524-Map5_reversed	<50	II	08-Helitron	21-Helitron	K8108
DHX-comp_PpK8108-B-G15524-Map5_reversed	94.6	II	08-Helitron	21-Helitron	K8108
DHX-comp_PpK8108-B-G15524-Map5_reversed	<50	II	08-Helitron	21-Helitron	K8108
DHX-comp_PpK8108-B-G15524-Map5_reversed	82.3	II	08-Helitron	21-Helitron	K8108
DHX-comp_PpK8108-B-G15524-Map5_reversed	84.9	II	08-Helitron	21-Helitron	K8108
DHX-comp_PpK8108-B-G15524-Map5_reversed	95.1	II	08-Helitron	21-Helitron	K8108
DHX-comp_PpK8108-B-G15524-Map5_reversed	95.1	II	08-Helitron	21-Helitron	K8108
DHX-comp_PpK8108-B-G15524-Map5_reversed	90.4	II	08-Helitron	21-Helitron	K8108
DHX-comp_PpK8108-B-G15524-Map5_reversed	<50	II	08-Helitron	21-Helitron	K8108
DHX-comp_PpK8108-B-G15524-Map5_reversed	<50	II	08-Helitron	21-Helitron	K8108
DHX-comp_PpK8108-B-G15524-Map5_reversed	92	II	08-Helitron	21-Helitron	K8108
DHX-comp_PpK8108-B-G15524-Map5_reversed	96.9	II	08-Helitron	21-Helitron	K8108
DHX-comp_PpK8108-B-G15524-Map5_reversed	84.6	II	08-Helitron	21-Helitron	K8108
DHX-comp_PpK8108-B-G15524-Map5_reversed	<50	II	08-Helitron	21-Helitron	K8108
DHX-comp_PpK8108-B-G15524-Map5_reversed	75.1	II	08-Helitron	21-Helitron	K8108
DHX-comp_PpK8108-B-G15524-Map5_reversed	58.8	II	08-Helitron	21-Helitron	K8108
DHX-comp_PpK8108-B-G15524-Map5_reversed	75.4	II	08-Helitron	21-Helitron	K8108
DHX-comp_PpK8108-B-G15524-Map5_reversed	95.5	II	08-Helitron	21-Helitron	K8108
DHX-comp_PpK8108-B-G15524-Map5_reversed	<50	II	08-Helitron	21-Helitron	K8108
DHX-comp_PpK8108-B-G15524-Map5_reversed	95.5	II	08-Helitron	21-Helitron	K8108
DHX-comp_PpK8108-B-G15524-Map5_reversed	<50	II	08-Helitron	21-Helitron	K8108
DHX-comp_PpK8108-B-G15524-Map5_reversed	82.7	II	08-Helitron	21-Helitron	K8108
DHX-comp_PpK8108-B-G15524-Map5_reversed	93.8	II	08-Helitron	21-Helitron	K8108
DHX-comp_PpK8108-B-G15524-Map5_reversed	93.1	II	08-Helitron	21-Helitron	K8108
DHX-comp_PpK8108-B-G15524-Map5_reversed	<50	II	08-Helitron	21-Helitron	K8108
DHX-comp_PpK8108-B-G15524-Map5_reversed	<50	II	08-Helitron	21-Helitron	K8108
DHX-comp_PpK8108-B-G15524-Map5_reversed	90.7	II	08-Helitron	21-Helitron	K8108
DHX-comp_PpK8108-B-G15524-Map5_reversed	71.4	II	08-Helitron	21-Helitron	K8108
DHX-comp_PpK8108-B-G15524-Map5_reversed	95.2	II	08-Helitron	21-Helitron	K8108
DHX-comp_PpK8108-B-G15524-Map5_reversed	84.3	II	08-Helitron	21-Helitron	K8108
DHX-comp_PpK8108-B-G15524-Map5_reversed	95.4	II	08-Helitron	21-Helitron	K8108
DHX-comp_PpK8108-B-G15524-Map5_reversed	95.4	II	08-Helitron	21-Helitron	K8108
DHX-comp_PpK8108-B-G15524-Map5_reversed	95.5	II	08-Helitron	21-Helitron	K8108
DHX-comp_PpK8108-B-G15524-Map5_reversed	80.7	II	08-Helitron	21-Helitron	K8108
DHX-comp_PpK8108-B-G15524-Map5_reversed	94.5	II	08-Helitron	21-Helitron	K8108
DHX-comp_PpK8108-B-G15524-Map5_reversed	95.3	II	08-Helitron	21-Helitron	K8108
DHX-comp_PpK8108-B-G15524-Map5_reversed	76	II	08-Helitron	21-Helitron	K8108
DHX-comp_PpK8108-B-G15524-Map5_reversed	<50	II	08-Helitron	21-Helitron	K8108
DHX-comp_PpK8108-B-G15524-Map5_reversed	95.4	II	08-Helitron	21-Helitron	K8108
DHX-comp_PpK8108-B-G15524-Map5_reversed	93.9	II	08-Helitron	21-Helitron	K8108
DHX-comp_PpK8108-B-G15524-Map5_reversed	95.5	II	08-Helitron	21-Helitron	K8108
DHX-comp_PpK8108-B-G15524-Map5_reversed	69.6	II	08-Helitron	21-Helitron	K8108
DHX-comp_PpK8108-B-G15524-Map5_reversed	80.1	II	08-Helitron	21-Helitron	K8108
DHX-comp_PpK8108-B-G15524-Map5_reversed	93.8	II	08-Helitron	21-Helitron	K8108
DHX-comp_PpK8108-B-G15524-Map5_reversed	95	II	08-Helitron	21-Helitron	K8108
DHX-comp_PpK8108-B-G15524-Map5_reversed	94.6	II	08-Helitron	21-Helitron	K8108
DHX-comp_PpK8108-B-G15524-Map5_reversed	93.4	II	08-Helitron	21-Helitron	K8108
DHX-comp_PpK8108-B-G15524-Map5_reversed	<50	II	08-Helitron	21-Helitron	K8108
DHX-comp_PpK8108-B-G15524-Map5_reversed	94.7	II	08-Helitron	21-Helitron	K8108
DHX-comp_PpK8108-B-G15524-Map5_reversed	84.3	II	08-Helitron	21-Helitron	K8108
DHX-comp_PpK8108-B-G15524-Map5_reversed	86.1	II	08-Helitron	21-Helitron	K8108
DHX-comp_PpK8108-B-G15524-Map5_reversed	95.5	II	08-Helitron	21-Helitron	K8108
DHX-comp_PpK8108-B-G15524-Map5_reversed	<50	II	08-Helitron	21-Helitron	K8108
DHX-comp_PpK8108-B-G15524-Map5_reversed	90.8	II	08-Helitron	21-Helitron	K8108
DHX-comp_PpK8108-B-G15524-Map5_reversed	94	II	08-Helitron	21-Helitron	K8108
DHX-comp_PpK8108-B-G15524-Map5_reversed	95.5	II	08-Helitron	21-Helitron	K8108
DHX-comp_PpK8108-B-G15524-Map5_reversed	93.7	II	08-Helitron	21-Helitron	K8108
DHX-comp_PpK8108-B-G15524-Map5_reversed	97.2	II	08-Helitron	21-Helitron	K8108
DHX-comp_PpK8108-B-G15524-Map5_reversed	88.7	II	08-Helitron	21-Helitron	K8108
DHX-comp_PpK8108-B-G15524-Map5_reversed	93.7	II	08-Helitron	21-Helitron	K8108
DHX-comp_PpK8108-B-G15524-Map5_reversed	73	II	08-Helitron	21-Helitron	K8108
DHX-comp_PpK8108-B-G15524-Map5_reversed	95.4	II	08-Helitron	21-Helitron	K8108
DHX-comp_PpK8108-B-G15524-Map5_reversed	<50	II	08-Helitron	21-Helitron	K8108
DHX-comp_PpK8108-B-G15524-Map5_reversed	93.8	II	08-Helitron	21-Helitron	K8108
DHX-comp_PpK8108-B-G15524-Map5_reversed	94.8	II	08-Helitron	21-Helitron	K8108
DHX-comp_PpK8108-B-G15524-Map5_reversed	83	II	08-Helitron	21-Helitron	K8108
DHX-comp_PpK8108-B-G15524-Map5_reversed	95.8	II	08-Helitron	21-Helitron	K8108
DHX-comp_PpK8108-B-G15524-Map5_reversed	95.7	II	08-Helitron	21-Helitron	K8108
DHX-comp_PpK8108-B-G15524-Map5_reversed	<50	II	08-Helitron	21-Helitron	K8108
DHX-comp_PpK8108-B-G15524-Map5_reversed	<50	II	08-Helitron	21-Helitron	K8108
DHX-comp_PpK8108-B-G15524-Map5_reversed	95.1	II	08-Helitron	21-Helitron	K8108
DHX-comp_PpK8108-B-G15524-Map5_reversed	<50	II	08-Helitron	21-Helitron	K8108
DHX-comp_PpK8108-B-G15524-Map5_reversed	94.7	II	08-Helitron	21-Helitron	K8108
DHX-comp_PpK8108-B-G15524-Map5_reversed	95.1	II	08-Helitron	21-Helitron	K8108
DHX-comp_PpK8108-B-G15524-Map5_reversed	95.5	II	08-Helitron	21-Helitron	K8108
DHX-comp_PpK8108-B-G15524-Map5_reversed	95.6	II	08-Helitron	21-Helitron	K8108
DHX-comp_PpK8108-B-G15524-Map5_reversed	95.4	II	08-Helitron	21-Helitron	K8108
DHX-comp_PpK8108-B-G15524-Map5_reversed	95.3	II	08-Helitron	21-Helitron	K8108
DHX-comp_PpK8108-B-G15524-Map5_reversed	<50	II	08-Helitron	21-Helitron	K8108
DHX-comp_PpK8108-B-G15524-Map5_reversed	94.3	II	08-Helitron	21-Helitron	K8108
DHX-comp_PpK8108-B-G15524-Map5_reversed	95.6	II	08-Helitron	21-Helitron	K8108
DHX-comp_PpK8108-B-G15524-Map5_reversed	74.8	II	08-Helitron	21-Helitron	K8108
DHX-comp_PpK8108-B-G15524-Map5_reversed	81.9	II	08-Helitron	21-Helitron	K8108
DHX-comp_PpK8108-B-G15524-Map5_reversed	<50	II	08-Helitron	21-Helitron	K8108
DHX-comp_PpK8108-B-G15524-Map5_reversed	<50	II	08-Helitron	21-Helitron	K8108
DHX-comp_PpK8108-B-G15524-Map5_reversed	86.8	II	08-Helitron	21-Helitron	K8108
DHX-comp_PpK8108-B-G15524-Map5_reversed	95.3	II	08-Helitron	21-Helitron	K8108
DHX-comp_PpK8108-B-G15524-Map5_reversed	88.7	II	08-Helitron	21-Helitron	K8108
DHX-comp_PpK8108-B-G15524-Map5_reversed	74.3	II	08-Helitron	21-Helitron	K8108
DHX-comp_PpK8108-B-G15524-Map5_reversed	78.2	II	08-Helitron	21-Helitron	K8108
DHX-comp_PpK8108-B-G15524-Map5_reversed	95.1	II	08-Helitron	21-Helitron	K8108
DHX-comp_PpK8108-B-G15524-Map5_reversed	95.6	II	08-Helitron	21-Helitron	K8108
DHX-comp_PpK8108-B-G15524-Map5_reversed	90.5	II	08-Helitron	21-Helitron	K8108
DHX-comp_PpK8108-B-G15524-Map5_reversed	94.9	II	08-Helitron	21-Helitron	K8108
DHX-comp_PpK8108-B-G15524-Map5_reversed	93.5	II	08-Helitron	21-Helitron	K8108
DHX-comp_PpK8108-B-G15524-Map5_reversed	<50	II	08-Helitron	21-Helitron	K8108
DHX-comp_PpK8108-B-G15524-Map5_reversed	71.5	II	08-Helitron	21-Helitron	K8108
DHX-comp_PpK8108-B-G15524-Map5_reversed	88.8	II	08-Helitron	21-Helitron	K8108
DHX-comp_PpK8108-B-G15524-Map5_reversed	94.3	II	08-Helitron	21-Helitron	K8108
DHX-comp_PpK8108-B-G15524-Map5_reversed	89.8	II	08-Helitron	21-Helitron	K8108
DHX-comp_PpK8108-B-G15524-Map5_reversed	<50	II	08-Helitron	21-Helitron	K8108
DHX-comp_PpK8108-B-G15524-Map5_reversed	94.5	II	08-Helitron	21-Helitron	K8108
DHX-comp_PpK8108-B-G15524-Map5_reversed	<50	II	08-Helitron	21-Helitron	K8108
DHX-comp_PpK8108-B-G15524-Map5_reversed	84.6	II	08-Helitron	21-Helitron	K8108
DHX-comp_PpK8108-B-G15524-Map5_reversed	95.7	II	08-Helitron	21-Helitron	K8108
DHX-comp_PpK8108-B-G15524-Map5_reversed	92.8	II	08-Helitron	21-Helitron	K8108
DHX-comp_PpK8108-B-G15524-Map5_reversed	86.7	II	08-Helitron	21-Helitron	K8108
DHX-comp_PpK8108-B-G15524-Map5_reversed	<50	II	08-Helitron	21-Helitron	K8108
DHX-comp_PpK8108-B-G15524-Map5_reversed	95	II	08-Helitron	21-Helitron	K8108
DHX-comp_PpK8108-B-G15524-Map5_reversed	95.1	II	08-Helitron	21-Helitron	K8108
DHX-comp_PpK8108-B-G15524-Map5_reversed	78.3	II	08-Helitron	21-Helitron	K8108
DHX-comp_PpK8108-B-G15524-Map5_reversed	83	II	08-Helitron	21-Helitron	K8108
DHX-comp_PpK8108-B-G15524-Map5_reversed	92.8	II	08-Helitron	21-Helitron	K8108
DHX-comp_PpK8108-B-G15524-Map5_reversed	95	II	08-Helitron	21-Helitron	K8108
DHX-comp_PpK8108-B-G15524-Map5_reversed	82.2	II	08-Helitron	21-Helitron	K8108
DHX-comp_PpK8108-B-G15524-Map5_reversed	<50	II	08-Helitron	21-Helitron	K8108
DHX-comp_PpK8108-B-G15524-Map5_reversed	82.9	II	08-Helitron	21-Helitron	K8108
DHX-comp_PpK8108-B-G15524-Map5_reversed	<50	II	08-Helitron	21-Helitron	K8108
DHX-comp_PpK8108-B-G15524-Map5_reversed	78.6	II	08-Helitron	21-Helitron	K8108
DHX-comp_PpK8108-B-G15524-Map5_reversed	84.3	II	08-Helitron	21-Helitron	K8108
DHX-comp_PpK8108-B-G15524-Map5_reversed	<50	II	08-Helitron	21-Helitron	K8108
DHX-comp_PpK8108-B-G15524-Map5_reversed	93.2	II	08-Helitron	21-Helitron	K8108
DHX-comp_PpK8108-B-G15524-Map5_reversed	74.8	II	08-Helitron	21-Helitron	K8108
DHX-comp_PpK8108-B-G15524-Map5_reversed	94.9	II	08-Helitron	21-Helitron	K8108
DHX-comp_PpK8108-B-G15524-Map5_reversed	90.2	II	08-Helitron	21-Helitron	K8108
DHX-comp_PpK8108-B-G15524-Map5_reversed	92.8	II	08-Helitron	21-Helitron	K8108
DHX-comp_PpK8108-B-G15524-Map5_reversed	89.9	II	08-Helitron	21-Helitron	K8108
DHX-comp_PpK8108-B-G15524-Map5_reversed	95.7	II	08-Helitron	21-Helitron	K8108
DHX-comp_PpK8108-B-G15524-Map5_reversed	93	II	08-Helitron	21-Helitron	K8108
DHX-comp_PpK8108-B-G15524-Map5_reversed	95	II	08-Helitron	21-Helitron	K8108
DHX-comp_PpK8108-B-G15524-Map5_reversed	74.8	II	08-Helitron	21-Helitron	K8108
DHX-comp_PpK8108-B-G15524-Map5_reversed	94.4	II	08-Helitron	21-Helitron	K8108
DHX-comp_PpK8108-B-G15524-Map5_reversed	76	II	08-Helitron	21-Helitron	K8108
DHX-comp_PpK8108-B-G15524-Map5_reversed	74.8	II	08-Helitron	21-Helitron	K8108
DHX-comp_PpK8108-B-G15524-Map5_reversed	94.6	II	08-Helitron	21-Helitron	K8108
DHX-comp_PpK8108-B-G15524-Map5_reversed	95.8	II	08-Helitron	21-Helitron	K8108
DHX-comp_PpK8108-B-G15524-Map5_reversed	95.2	II	08-Helitron	21-Helitron	K8108
DHX-comp_PpK8108-B-G15524-Map5_reversed	95.4	II	08-Helitron	21-Helitron	K8108
DHX-comp_PpK8108-B-G15524-Map5_reversed	<50	II	08-Helitron	21-Helitron	K8108
DHX-comp_PpK8108-B-G15524-Map5_reversed	79.1	II	08-Helitron	21-Helitron	K8108
DHX-comp_PpK8108-B-G15524-Map5_reversed	94.3	II	08-Helitron	21-Helitron	K8108
DHX-comp_PpK8108-B-G15524-Map5_reversed	92.4	II	08-Helitron	21-Helitron	K8108
DHX-comp_PpK8108-B-G15524-Map5_reversed	87.2	II	08-Helitron	21-Helitron	K8108
DHX-comp_PpK8108-B-G15524-Map5_reversed	<50	II	08-Helitron	21-Helitron	K8108
DHX-comp_PpK8108-B-G15524-Map5_reversed	84.3	II	08-Helitron	21-Helitron	K8108
DHX-comp_PpK8108-B-G15524-Map5_reversed	88.8	II	08-Helitron	21-Helitron	K8108
DHX-comp_PpK8108-B-G15524-Map5_reversed	95.9	II	08-Helitron	21-Helitron	K8108
DHX-comp_PpK8108-B-G15524-Map5_reversed	96	II	08-Helitron	21-Helitron	K8108
DHX-comp_PpK8108-B-G15524-Map5_reversed	94.8	II	08-Helitron	21-Helitron	K8108
DHX-comp_PpK8108-B-G15524-Map5_reversed	<50	II	08-Helitron	21-Helitron	K8108
DHX-comp_PpK8108-B-G15524-Map5_reversed	<50	II	08-Helitron	21-Helitron	K8108
DHX-comp_PpK8108-B-G15524-Map5_reversed	93.5	II	08-Helitron	21-Helitron	K8108
DHX-comp_PpK8108-B-G15524-Map5_reversed	89.2	II	08-Helitron	21-Helitron	K8108
DHX-comp_PpK8108-B-G15524-Map5_reversed	95.2	II	08-Helitron	21-Helitron	K8108
DHX-comp_PpK8108-B-G15524-Map5_reversed	95	II	08-Helitron	21-Helitron	K8108
DHX-comp_PpK8108-B-G15524-Map5_reversed	85.1	II	08-Helitron	21-Helitron	K8108
DHX-comp_PpK8108-B-G15524-Map5_reversed	95.2	II	08-Helitron	21-Helitron	K8108
DHX-comp_PpK8108-B-G15524-Map5_reversed	93.2	II	08-Helitron	21-Helitron	K8108
DHX-comp_PpK8108-B-G15524-Map5_reversed	85	II	08-Helitron	21-Helitron	K8108
DHX-comp_PpK8108-B-G15524-Map5_reversed	73.7	II	08-Helitron	21-Helitron	K8108
DHX-comp_PpK8108-B-G15524-Map5_reversed	92.7	II	08-Helitron	21-Helitron	K8108
DHX-comp_PpK8108-B-G15524-Map5_reversed	78	II	08-Helitron	21-Helitron	K8108
DHX-comp_PpK8108-B-G15524-Map5_reversed	95.3	II	08-Helitron	21-Helitron	K8108
DHX-comp_PpK8108-B-G15524-Map5_reversed	84.1	II	08-Helitron	21-Helitron	K8108
DHX-comp_PpK8108-B-G15524-Map5_reversed	92.5	II	08-Helitron	21-Helitron	K8108
DHX-comp_PpK8108-B-G15524-Map5_reversed	94	II	08-Helitron	21-Helitron	K8108
DHX-comp_PpK8108-B-G15524-Map5_reversed	95.4	II	08-Helitron	21-Helitron	K8108
DHX-comp_PpK8108-B-G15524-Map5_reversed	95.5	II	08-Helitron	21-Helitron	K8108
DHX-comp_PpK8108-B-G15524-Map5_reversed	94.8	II	08-Helitron	21-Helitron	K8108
DHX-comp_PpK8108-B-G15524-Map5_reversed	95.5	II	08-Helitron	21-Helitron	K8108
DHX-comp_PpK8108-B-G15524-Map5_reversed	94.5	II	08-Helitron	21-Helitron	K8108
DHX-comp_PpK8108-B-G15524-Map5_reversed	76.7	II	08-Helitron	21-Helitron	K8108
DHX-comp_PpK8108-B-G15524-Map5_reversed	<50	II	08-Helitron	21-Helitron	K8108
DHX-comp_PpK8108-B-G15524-Map5_reversed	93.8	II	08-Helitron	21-Helitron	K8108
DHX-comp_PpK8108-B-G15524-Map5_reversed	95.3	II	08-Helitron	21-Helitron	K8108
DHX-comp_PpK8108-B-G15524-Map5_reversed	95.3	II	08-Helitron	21-Helitron	K8108
DHX-comp_PpK8108-B-G15524-Map5_reversed	<50	II	08-Helitron	21-Helitron	K8108
DHX-comp_PpK8108-B-G15524-Map5_reversed	94.3	II	08-Helitron	21-Helitron	K8108
DHX-comp_PpK8108-B-G15524-Map5_reversed	89.5	II	08-Helitron	21-Helitron	K8108
DHX-comp_PpK8108-B-G15524-Map5_reversed	95.1	II	08-Helitron	21-Helitron	K8108
DHX-comp_PpK8108-B-G15524-Map5_reversed	94.5	II	08-Helitron	21-Helitron	K8108
DHX-comp_PpK8108-B-G15524-Map5_reversed	90.7	II	08-Helitron	21-Helitron	K8108
DHX-comp_PpK8108-B-G15524-Map5_reversed	<50	II	08-Helitron	21-Helitron	K8108
DHX-comp_PpK8108-B-G15524-Map5_reversed	95.4	II	08-Helitron	21-Helitron	K8108
DHX-comp_PpK8108-B-G15524-Map5_reversed	93.1	II	08-Helitron	21-Helitron	K8108
DHX-comp_PpK8108-B-G15524-Map5_reversed	<50	II	08-Helitron	21-Helitron	K8108
DHX-comp_PpK8108-B-G15524-Map5_reversed	<50	II	08-Helitron	21-Helitron	K8108
DHX-comp_PpK8108-B-G15524-Map5_reversed	<50	II	08-Helitron	21-Helitron	K8108
DHX-comp_PpK8108-B-G15524-Map5_reversed	95.5	II	08-Helitron	21-Helitron	K8108
DHX-comp_PpK8108-B-G15524-Map5_reversed	91.8	II	08-Helitron	21-Helitron	K8108
DHX-comp_PpK8108-B-G15524-Map5_reversed	93.6	II	08-Helitron	21-Helitron	K8108
DHX-comp_PpK8108-B-G15524-Map5_reversed	95.5	II	08-Helitron	21-Helitron	K8108
DHX-comp_PpK8108-B-G15524-Map5_reversed	80.4	II	08-Helitron	21-Helitron	K8108
DHX-comp_PpK8108-B-G15524-Map5_reversed	94.8	II	08-Helitron	21-Helitron	K8108
DHX-comp_PpK8108-B-G15524-Map5_reversed	<50	II	08-Helitron	21-Helitron	K8108
DHX-comp_PpK8108-B-G15524-Map5_reversed	68.3	II	08-Helitron	21-Helitron	K8108
DHX-comp_PpK8108-B-G15524-Map5_reversed	81.8	II	08-Helitron	21-Helitron	K8108
DHX-comp_PpK8108-B-G15524-Map5_reversed	78.2	II	08-Helitron	21-Helitron	K8108
DHX-comp_PpK8108-B-G15524-Map5_reversed	92.8	II	08-Helitron	21-Helitron	K8108
DHX-comp_PpK8108-B-G15524-Map5_reversed	80.6	II	08-Helitron	21-Helitron	K8108
DHX-comp_PpK8108-B-G15524-Map5_reversed	85.6	II	08-Helitron	21-Helitron	K8108
DHX-comp_PpK8108-B-G15524-Map5_reversed	95.1	II	08-Helitron	21-Helitron	K8108
DHX-comp_PpK8108-B-G15524-Map5_reversed	75	II	08-Helitron	21-Helitron	K8108
DHX-comp_PpK8108-B-G15524-Map5_reversed	94.4	II	08-Helitron	21-Helitron	K8108
DHX-comp_PpK8108-B-G15524-Map5_reversed	71.7	II	08-Helitron	21-Helitron	K8108
DHX-comp_PpK8108-B-G15524-Map5_reversed	94.6	II	08-Helitron	21-Helitron	K8108
DHX-comp_PpK8108-B-G15524-Map5_reversed	95.5	II	08-Helitron	21-Helitron	K8108
DHX-comp_PpK8108-B-G15524-Map5_reversed	95.3	II	08-Helitron	21-Helitron	K8108
DHX-comp_PpK8108-B-G15524-Map5_reversed	93.9	II	08-Helitron	21-Helitron	K8108
DHX-comp_PpK8108-B-G15524-Map5_reversed	74	II	08-Helitron	21-Helitron	K8108
DHX-comp_PpK8108-B-G15524-Map5_reversed	<50	II	08-Helitron	21-Helitron	K8108
DHX-comp_PpK8108-B-G15524-Map5_reversed	92.5	II	08-Helitron	21-Helitron	K8108
DHX-comp_PpK8108-B-G15524-Map5_reversed	<50	II	08-Helitron	21-Helitron	K8108
DHX-comp_PpK8108-B-G15524-Map5_reversed	68.3	II	08-Helitron	21-Helitron	K8108
DHX-comp_PpK8108-B-G15524-Map5_reversed	<50	II	08-Helitron	21-Helitron	K8108
DHX-comp_PpK8108-B-G15524-Map5_reversed	94	II	08-Helitron	21-Helitron	K8108
DHX-comp_PpK8108-B-G15524-Map5_reversed	84.9	II	08-Helitron	21-Helitron	K8108
DHX-comp_PpK8108-B-G15524-Map5_reversed	95.5	II	08-Helitron	21-Helitron	K8108
DHX-comp_PpK8108-B-G15524-Map5_reversed	92.5	II	08-Helitron	21-Helitron	K8108
DHX-comp_PpK8108-B-G15524-Map5_reversed	95.8	II	08-Helitron	21-Helitron	K8108
DHX-comp_PpK8108-B-G15524-Map5_reversed	95.9	II	08-Helitron	21-Helitron	K8108
DHX-comp_PpK8108-B-G15524-Map5_reversed	94.3	II	08-Helitron	21-Helitron	K8108
DHX-comp_PpK8108-B-G15524-Map5_reversed	88.6	II	08-Helitron	21-Helitron	K8108
DHX-comp_PpK8108-B-G15524-Map5_reversed	92	II	08-Helitron	21-Helitron	K8108
DHX-comp_PpK8108-B-G15524-Map5_reversed	95	II	08-Helitron	21-Helitron	K8108
DHX-comp_PpK8108-B-G15524-Map5_reversed	93.9	II	08-Helitron	21-Helitron	K8108
DHX-comp_PpK8108-B-G15524-Map5_reversed	94.6	II	08-Helitron	21-Helitron	K8108
DHX-comp_PpK8108-B-G15524-Map5_reversed	94.5	II	08-Helitron	21-Helitron	K8108
DHX-comp_PpK8108-B-G15524-Map5_reversed	94.9	II	08-Helitron	21-Helitron	K8108
DHX-comp_PpK8108-B-G15524-Map5_reversed	66.7	II	08-Helitron	21-Helitron	K8108
DHX-comp_PpK8108-B-G15524-Map5_reversed	<50	II	08-Helitron	21-Helitron	K8108
DHX-comp_PpK8108-B-G15524-Map5_reversed	73.1	II	08-Helitron	21-Helitron	K8108
DHX-comp_PpK8108-B-G15524-Map5_reversed	84.9	II	08-Helitron	21-Helitron	K8108
DHX-comp_PpK8108-B-G15524-Map5_reversed	<50	II	08-Helitron	21-Helitron	K8108
DHX-comp_PpK8108-B-G15524-Map5_reversed	84.3	II	08-Helitron	21-Helitron	K8108
DHX-comp_PpK8108-B-G15524-Map5_reversed	92.3	II	08-Helitron	21-Helitron	K8108
DHX-comp_PpK8108-B-G15524-Map5_reversed	89.8	II	08-Helitron	21-Helitron	K8108
DHX-comp_PpK8108-B-G15524-Map5_reversed	<50	II	08-Helitron	21-Helitron	K8108
DHX-comp_PpK8108-B-G15524-Map5_reversed	95.2	II	08-Helitron	21-Helitron	K8108
DHX-comp_PpK8108-B-G15524-Map5_reversed	95.2	II	08-Helitron	21-Helitron	K8108
DHX-comp_PpK8108-B-G15524-Map5_reversed	79.1	II	08-Helitron	21-Helitron	K8108
DHX-comp_PpK8108-B-G15524-Map5_reversed	94.9	II	08-Helitron	21-Helitron	K8108
DHX-comp_PpK8108-B-G15524-Map5_reversed	<50	II	08-Helitron	21-Helitron	K8108
DHX-comp_PpK8108-B-G15524-Map5_reversed	91.1	II	08-Helitron	21-Helitron	K8108
DHX-comp_PpK8108-B-G15524-Map5_reversed	95.2	II	08-Helitron	21-Helitron	K8108
DHX-comp_PpK8108-B-G15524-Map5_reversed	<50	II	08-Helitron	21-Helitron	K8108
DHX-comp_PpK8108-B-G15524-Map5_reversed	92.9	II	08-Helitron	21-Helitron	K8108
DHX-comp_PpK8108-B-G15524-Map5_reversed	95.3	II	08-Helitron	21-Helitron	K8108
DHX-comp_PpK8108-B-G15524-Map5_reversed	<50	II	08-Helitron	21-Helitron	K8108
DHX-comp_PpK8108-B-G15524-Map5_reversed	93.5	II	08-Helitron	21-Helitron	K8108
DHX-comp_PpK8108-B-G15524-Map5_reversed	85.7	II	08-Helitron	21-Helitron	K8108
DHX-comp_PpK8108-B-G15524-Map5_reversed	<50	II	08-Helitron	21-Helitron	K8108
DHX-comp_PpK8108-B-G15524-Map5_reversed	78.6	II	08-Helitron	21-Helitron	K8108
DHX-comp_PpK8108-B-G15524-Map5_reversed	93.9	II	08-Helitron	21-Helitron	K8108
DHX-comp_PpK8108-B-G15524-Map5_reversed	72	II	08-Helitron	21-Helitron	K8108
DHX-comp_PpK8108-B-G15524-Map5_reversed	94.9	II	08-Helitron	21-Helitron	K8108
DHX-comp_PpK8108-B-G15524-Map5_reversed	90.1	II	08-Helitron	21-Helitron	K8108
DHX-comp_PpK8108-B-G15524-Map5_reversed	94.2	II	08-Helitron	21-Helitron	K8108
DHX-comp_PpK8108-B-G15524-Map5_reversed	94.5	II	08-Helitron	21-Helitron	K8108
DHX-comp_PpK8108-B-G15524-Map5_reversed	95.1	II	08-Helitron	21-Helitron	K8108
DHX-comp_PpK8108-B-G15524-Map5_reversed	<50	II	08-Helitron	21-Helitron	K8108
DHX-comp_PpK8108-B-G15524-Map5_reversed	93	II	08-Helitron	21-Helitron	K8108
DHX-comp_PpK8108-B-G15524-Map5_reversed	94.7	II	08-Helitron	21-Helitron	K8108
DHX-comp_PpK8108-B-G15524-Map5_reversed	74.2	II	08-Helitron	21-Helitron	K8108
DHX-comp_PpK8108-B-G15524-Map5_reversed	85.4	II	08-Helitron	21-Helitron	K8108
DHX-comp_PpK8108-B-G15524-Map5_reversed	93.3	II	08-Helitron	21-Helitron	K8108
DHX-comp_PpK8108-B-G15524-Map5_reversed	<50	II	08-Helitron	21-Helitron	K8108
DHX-comp_PpK8108-B-G15524-Map5_reversed	78.2	II	08-Helitron	21-Helitron	K8108
DHX-comp_PpK8108-B-G15524-Map5_reversed	73.7	II	08-Helitron	21-Helitron	K8108
DHX-comp_PpK8108-B-G15524-Map5_reversed	97.1	II	08-Helitron	21-Helitron	K8108
DHX-comp_PpK8108-B-G15524-Map5_reversed	83.9	II	08-Helitron	21-Helitron	K8108
DHX-comp_PpK8108-B-G15524-Map5_reversed	95.5	II	08-Helitron	21-Helitron	K8108
DHX-comp_PpK8108-B-G15524-Map5_reversed	72.1	II	08-Helitron	21-Helitron	K8108
DHX-comp_PpK8108-B-G15524-Map5_reversed	<50	II	08-Helitron	21-Helitron	K8108
DHX-comp_PpK8108-B-G15524-Map5_reversed	91.6	II	08-Helitron	21-Helitron	K8108
DHX-comp_PpK8108-B-G15524-Map5_reversed	<50	II	08-Helitron	21-Helitron	K8108
DHX-comp_PpK8108-B-G15524-Map5_reversed	95	II	08-Helitron	21-Helitron	K8108
DHX-comp_PpK8108-B-G15524-Map5_reversed	94	II	08-Helitron	21-Helitron	K8108
DHX-comp_PpK8108-B-G15524-Map5_reversed	88.5	II	08-Helitron	21-Helitron	K8108
DHX-comp_PpK8108-B-G15524-Map5_reversed	<50	II	08-Helitron	21-Helitron	K8108
DHX-comp_PpK8108-B-G15524-Map5_reversed	95.4	II	08-Helitron	21-Helitron	K8108
DHX-comp_PpK8108-B-G15524-Map5_reversed	95.5	II	08-Helitron	21-Helitron	K8108
DHX-comp_PpK8108-B-G15524-Map5_reversed	94.8	II	08-Helitron	21-Helitron	K8108
DHX-comp_PpK8108-B-G15524-Map5_reversed	93.6	II	08-Helitron	21-Helitron	K8108
DHX-comp_PpK8108-B-G15524-Map5_reversed	90.8	II	08-Helitron	21-Helitron	K8108
DHX-comp_PpK8108-B-G15524-Map5_reversed	89.9	II	08-Helitron	21-Helitron	K8108
DHX-comp_PpK8108-B-G15524-Map5_reversed	93.7	II	08-Helitron	21-Helitron	K8108
DHX-comp_PpK8108-B-G15524-Map5_reversed	94.5	II	08-Helitron	21-Helitron	K8108
DHX-comp_PpK8108-B-G15524-Map5_reversed	91.3	II	08-Helitron	21-Helitron	K8108
DHX-comp_PpK8108-B-G15524-Map5_reversed	89.9	II	08-Helitron	21-Helitron	K8108
DHX-comp_PpK8108-B-G15524-Map5_reversed	94.3	II	08-Helitron	21-Helitron	K8108
DHX-comp_PpK8108-B-G15524-Map5_reversed	95.5	II	08-Helitron	21-Helitron	K8108
DHX-comp_PpK8108-B-G15524-Map5_reversed	94.6	II	08-Helitron	21-Helitron	K8108
DHX-comp_PpK8108-B-G15524-Map5_reversed	<50	II	08-Helitron	21-Helitron	K8108
DHX-comp_PpK8108-B-G15524-Map5_reversed	93.1	II	08-Helitron	21-Helitron	K8108
DHX-comp_PpK8108-B-G15524-Map5_reversed	<50	II	08-Helitron	21-Helitron	K8108
DHX-comp_PpK8108-B-G15524-Map5_reversed	95.6	II	08-Helitron	21-Helitron	K8108
DHX-comp_PpK8108-B-G15524-Map5_reversed	72.8	II	08-Helitron	21-Helitron	K8108
DHX-comp_PpK8108-B-G15524-Map5_reversed	84.7	II	08-Helitron	21-Helitron	K8108
DHX-comp_PpK8108-B-G15524-Map5_reversed	95.3	II	08-Helitron	21-Helitron	K8108
DHX-comp_PpK8108-B-G15524-Map5_reversed	<50	II	08-Helitron	21-Helitron	K8108
DHX-comp_PpK8108-B-G15524-Map5_reversed	94.9	II	08-Helitron	21-Helitron	K8108
DHX-comp_PpK8108-B-G15524-Map5_reversed	90.3	II	08-Helitron	21-Helitron	K8108
DHX-comp_PpK8108-B-G15524-Map5_reversed	95.3	II	08-Helitron	21-Helitron	K8108
DHX-comp_PpK8108-B-G15524-Map5_reversed	58.4	II	08-Helitron	21-Helitron	K8108
DHX-comp_PpK8108-B-G15524-Map5_reversed	75.5	II	08-Helitron	21-Helitron	K8108
DHX-comp_PpK8108-B-G15524-Map5_reversed	90.6	II	08-Helitron	21-Helitron	K8108
DHX-comp_PpK8108-B-G15524-Map5_reversed	83.9	II	08-Helitron	21-Helitron	K8108
DHX-comp_PpK8108-B-G15524-Map5_reversed	81.4	II	08-Helitron	21-Helitron	K8108
DHX-comp_PpK8108-B-G15524-Map5_reversed	95.3	II	08-Helitron	21-Helitron	K8108
DHX-comp_PpK8108-B-G15524-Map5_reversed	95.4	II	08-Helitron	21-Helitron	K8108
DHX-comp_PpK8108-B-G15524-Map5_reversed	82.5	II	08-Helitron	21-Helitron	K8108
DHX-comp_PpK8108-B-G15524-Map5_reversed	82.5	II	08-Helitron	21-Helitron	K8108
DHX-comp_PpK8108-B-G15524-Map5_reversed	90.8	II	08-Helitron	21-Helitron	K8108
DHX-comp_PpK8108-B-G15524-Map5_reversed	72.1	II	08-Helitron	21-Helitron	K8108
DHX-comp_PpK8108-B-G15524-Map5_reversed	95.3	II	08-Helitron	21-Helitron	K8108
DHX-comp_PpK8108-B-G15524-Map5_reversed	94	II	08-Helitron	21-Helitron	K8108
DHX-comp_PpK8108-B-G15524-Map5_reversed	<50	II	08-Helitron	21-Helitron	K8108
DHX-comp_PpK8108-B-G15524-Map5_reversed	80.3	II	08-Helitron	21-Helitron	K8108
DHX-comp_PpK8108-B-G15524-Map5_reversed	74.5	II	08-Helitron	21-Helitron	K8108
DHX-comp_PpK8108-B-G15524-Map5_reversed	94.6	II	08-Helitron	21-Helitron	K8108
DHX-comp_PpK8108-B-G15524-Map5_reversed	61.1	II	08-Helitron	21-Helitron	K8108
DHX-comp_PpK8108-B-G15524-Map5_reversed	93.7	II	08-Helitron	21-Helitron	K8108
DHX-comp_PpK8108-B-G15524-Map5_reversed	95.4	II	08-Helitron	21-Helitron	K8108
DHX-comp_PpK8108-B-G15524-Map5_reversed	95.2	II	08-Helitron	21-Helitron	K8108
DHX-comp_PpK8108-B-G15524-Map5_reversed	83.6	II	08-Helitron	21-Helitron	K8108
DHX-comp_PpK8108-B-G15524-Map5_reversed	70.4	II	08-Helitron	21-Helitron	K8108
DHX-comp_PpK8108-B-G15524-Map5_reversed	95.5	II	08-Helitron	21-Helitron	K8108
DHX-comp_PpK8108-B-G15524-Map5_reversed	94	II	08-Helitron	21-Helitron	K8108
DHX-comp_PpK8108-B-G15524-Map5_reversed	83.3	II	08-Helitron	21-Helitron	K8108
DHX-comp_PpK8108-B-G15524-Map5_reversed	81.9	II	08-Helitron	21-Helitron	K8108
DHX-comp_PpK8108-B-G15524-Map5_reversed	79.7	II	08-Helitron	21-Helitron	K8108
DHX-comp_PpK8108-B-G15524-Map5_reversed	93.7	II	08-Helitron	21-Helitron	K8108
DHX-comp_PpK8108-B-G15524-Map5_reversed	<50	II	08-Helitron	21-Helitron	K8108
DHX-comp_PpK8108-B-G15524-Map5_reversed	95.6	II	08-Helitron	21-Helitron	K8108
DHX-comp_PpK8108-B-G15524-Map5_reversed	94.8	II	08-Helitron	21-Helitron	K8108
DHX-comp_PpK8108-B-G15524-Map5_reversed	87.7	II	08-Helitron	21-Helitron	K8108
DHX-comp_PpK8108-B-G15524-Map5_reversed	95.3	II	08-Helitron	21-Helitron	K8108
DHX-comp_PpK8108-B-G15524-Map5_reversed	95.7	II	08-Helitron	21-Helitron	K8108
DHX-comp_PpK8108-B-G15524-Map5_reversed	95.1	II	08-Helitron	21-Helitron	K8108
DHX-comp_PpK8108-B-G15524-Map5_reversed	<50	II	08-Helitron	21-Helitron	K8108
DHX-comp_PpK8108-B-G15524-Map5_reversed	85.4	II	08-Helitron	21-Helitron	K8108
DHX-comp_PpK8108-B-G15524-Map5_reversed	94.5	II	08-Helitron	21-Helitron	K8108
DHX-comp_PpK8108-B-G15524-Map5_reversed	84.9	II	08-Helitron	21-Helitron	K8108
DHX-comp_PpK8108-B-G15524-Map5_reversed	92.4	II	08-Helitron	21-Helitron	K8108
DHX-comp_PpK8108-B-G15524-Map5_reversed	95	II	08-Helitron	21-Helitron	K8108
DHX-comp_PpK8108-B-G15524-Map5_reversed	95	II	08-Helitron	21-Helitron	K8108
DHX-comp_PpK8108-B-G15524-Map5_reversed	90.6	II	08-Helitron	21-Helitron	K8108
DHX-comp_PpK8108-B-G15524-Map5_reversed	95.5	II	08-Helitron	21-Helitron	K8108
DHX-comp_PpK8108-B-G15524-Map5_reversed	88.1	II	08-Helitron	21-Helitron	K8108
DHX-comp_PpK8108-B-G15524-Map5_reversed	<50	II	08-Helitron	21-Helitron	K8108
DHX-comp_PpK8108-B-G15524-Map5_reversed	84.8	II	08-Helitron	21-Helitron	K8108
DHX-comp_PpK8108-B-G15524-Map5_reversed	95.3	II	08-Helitron	21-Helitron	K8108
DHX-comp_PpK8108-B-G15524-Map5_reversed	83.9	II	08-Helitron	21-Helitron	K8108
DHX-comp_PpK8108-B-G15524-Map5_reversed	95.4	II	08-Helitron	21-Helitron	K8108
DHX-comp_PpK8108-B-G15524-Map5_reversed	94.2	II	08-Helitron	21-Helitron	K8108
DHX-comp_PpK8108-B-G15524-Map5_reversed	69.6	II	08-Helitron	21-Helitron	K8108
DHX-comp_PpK8108-B-G15524-Map5_reversed	70	II	08-Helitron	21-Helitron	K8108
DHX-comp_PpK8108-B-G15524-Map5_reversed	<50	II	08-Helitron	21-Helitron	K8108
DHX-comp_PpK8108-B-G15524-Map5_reversed	90.5	II	08-Helitron	21-Helitron	K8108
DHX-comp_PpK8108-B-G15524-Map5_reversed	88.3	II	08-Helitron	21-Helitron	K8108
DHX-comp_PpK8108-B-G15524-Map5_reversed	72.1	II	08-Helitron	21-Helitron	K8108
DHX-comp_PpK8108-B-G15524-Map5_reversed	95.6	II	08-Helitron	21-Helitron	K8108
DHX-comp_PpK8108-B-G15524-Map5_reversed	93	II	08-Helitron	21-Helitron	K8108
DHX-comp_PpK8108-B-G15524-Map5_reversed	93.9	II	08-Helitron	21-Helitron	K8108
DHX-comp_PpK8108-B-G15524-Map5_reversed	73	II	08-Helitron	21-Helitron	K8108
DHX-comp_PpK8108-B-G15524-Map5_reversed	94	II	08-Helitron	21-Helitron	K8108
DHX-comp_PpK8108-B-G15524-Map5_reversed	94.7	II	08-Helitron	21-Helitron	K8108
DHX-comp_PpK8108-B-G15524-Map5_reversed	95.4	II	08-Helitron	21-Helitron	K8108
DHX-comp_PpK8108-B-G15524-Map5_reversed	95.3	II	08-Helitron	21-Helitron	K8108
DHX-comp_PpK8108-B-G15524-Map5_reversed	95.1	II	08-Helitron	21-Helitron	K8108
DHX-comp_PpK8108-B-G15524-Map5_reversed	93.8	II	08-Helitron	21-Helitron	K8108
DHX-comp_PpK8108-B-G15524-Map5_reversed	95.5	II	08-Helitron	21-Helitron	K8108
DHX-comp_PpK8108-B-G15524-Map5_reversed	<50	II	08-Helitron	21-Helitron	K8108
DHX-comp_PpK8108-B-G15524-Map5_reversed	<50	II	08-Helitron	21-Helitron	K8108
DHX-comp_PpK8108-B-G15524-Map5_reversed	94.6	II	08-Helitron	21-Helitron	K8108
DHX-comp_PpK8108-B-G15524-Map5_reversed	95.3	II	08-Helitron	21-Helitron	K8108
DHX-comp_PpK8108-B-G15524-Map5_reversed	<50	II	08-Helitron	21-Helitron	K8108
DHX-comp_PpK8108-B-G15524-Map5_reversed	95.3	II	08-Helitron	21-Helitron	K8108
DHX-comp_PpK8108-B-G15524-Map5_reversed	87.5	II	08-Helitron	21-Helitron	K8108
DHX-comp_PpK8108-B-G15524-Map5_reversed	75.5	II	08-Helitron	21-Helitron	K8108
DHX-comp_PpK8108-B-G15524-Map5_reversed	72.5	II	08-Helitron	21-Helitron	K8108
DHX-comp_PpK8108-B-G15524-Map5_reversed	94.1	II	08-Helitron	21-Helitron	K8108
DHX-comp_PpK8108-B-G15524-Map5_reversed	95	II	08-Helitron	21-Helitron	K8108
DHX-comp_PpK8108-B-G15524-Map5_reversed	94.3	II	08-Helitron	21-Helitron	K8108
DHX-comp_PpK8108-B-G15524-Map5_reversed	93.8	II	08-Helitron	21-Helitron	K8108
DHX-comp_PpK8108-B-G15524-Map5_reversed	93.8	II	08-Helitron	21-Helitron	K8108
DHX-comp_PpK8108-B-G15524-Map5_reversed	<50	II	08-Helitron	21-Helitron	K8108
DHX-comp_PpK8108-B-G15524-Map5_reversed	<50	II	08-Helitron	21-Helitron	K8108
DHX-comp_PpK8108-B-G15524-Map5_reversed	85.9	II	08-Helitron	21-Helitron	K8108
DHX-comp_PpK8108-B-G15524-Map5_reversed	94.7	II	08-Helitron	21-Helitron	K8108
DHX-comp_PpK8108-B-G15524-Map5_reversed	95.6	II	08-Helitron	21-Helitron	K8108
DHX-comp_PpK8108-B-G15524-Map5_reversed	92.3	II	08-Helitron	21-Helitron	K8108
DHX-comp_PpK8108-B-G15524-Map5_reversed	94.8	II	08-Helitron	21-Helitron	K8108
DHX-comp_PpK8108-B-G15524-Map5_reversed	<50	II	08-Helitron	21-Helitron	K8108
DHX-comp_PpK8108-B-G15524-Map5_reversed	<50	II	08-Helitron	21-Helitron	K8108
DHX-comp_PpK8108-B-G15524-Map5_reversed	78	II	08-Helitron	21-Helitron	K8108
DHX-comp_PpK8108-B-G15524-Map5_reversed	73.5	II	08-Helitron	21-Helitron	K8108
DHX-comp_PpK8108-B-G15524-Map5_reversed	94.6	II	08-Helitron	21-Helitron	K8108
DHX-comp_PpK8108-B-G15524-Map5_reversed	93.7	II	08-Helitron	21-Helitron	K8108
DHX-comp_PpK8108-B-G15524-Map5_reversed	<50	II	08-Helitron	21-Helitron	K8108
DHX-comp_PpK8108-B-G15524-Map5_reversed	<50	II	08-Helitron	21-Helitron	K8108
DHX-comp_PpK8108-B-G15524-Map5_reversed	82.5	II	08-Helitron	21-Helitron	K8108
DHX-comp_PpK8108-B-G15524-Map5_reversed	94.3	II	08-Helitron	21-Helitron	K8108
DHX-comp_PpK8108-B-G15524-Map5_reversed	<50	II	08-Helitron	21-Helitron	K8108
DHX-comp_PpK8108-B-G15524-Map5_reversed	77.5	II	08-Helitron	21-Helitron	K8108
DHX-comp_PpK8108-B-G15524-Map5_reversed	94.8	II	08-Helitron	21-Helitron	K8108
DHX-comp_PpK8108-B-G15524-Map5_reversed	<50	II	08-Helitron	21-Helitron	K8108
DHX-comp_PpK8108-B-G15524-Map5_reversed	94.8	II	08-Helitron	21-Helitron	K8108
DHX-comp_PpK8108-B-G15524-Map5_reversed	88	II	08-Helitron	21-Helitron	K8108
DHX-comp_PpK8108-B-G15524-Map5_reversed	95.6	II	08-Helitron	21-Helitron	K8108
DHX-comp_PpK8108-B-G15524-Map5_reversed	79	II	08-Helitron	21-Helitron	K8108
DHX-comp_PpK8108-B-G15524-Map5_reversed	94.9	II	08-Helitron	21-Helitron	K8108
DHX-comp_PpK8108-B-G15524-Map5_reversed	91.4	II	08-Helitron	21-Helitron	K8108
DHX-comp_PpK8108-B-G15524-Map5_reversed	83.7	II	08-Helitron	21-Helitron	K8108
DHX-comp_PpK8108-B-G15524-Map5_reversed	72.2	II	08-Helitron	21-Helitron	K8108
DHX-comp_PpK8108-B-G15524-Map5_reversed	85.8	II	08-Helitron	21-Helitron	K8108
DHX-comp_PpK8108-B-G15524-Map5_reversed	72.8	II	08-Helitron	21-Helitron	K8108
DHX-comp_PpK8108-B-G15524-Map5_reversed	77.4	II	08-Helitron	21-Helitron	K8108
DHX-comp_PpK8108-B-G15524-Map5_reversed	93.7	II	08-Helitron	21-Helitron	K8108
DHX-comp_PpK8108-B-G15524-Map5_reversed	89.2	II	08-Helitron	21-Helitron	K8108
DHX-comp_PpK8108-B-G15524-Map5_reversed	93.7	II	08-Helitron	21-Helitron	K8108
DHX-comp_PpK8108-B-G15524-Map5_reversed	95.1	II	08-Helitron	21-Helitron	K8108
DHX-comp_PpK8108-B-G15524-Map5_reversed	95.1	II	08-Helitron	21-Helitron	K8108
DHX-comp_PpK8108-B-G15524-Map5_reversed	95	II	08-Helitron	21-Helitron	K8108
DHX-comp_PpK8108-B-G15524-Map5_reversed	91.5	II	08-Helitron	21-Helitron	K8108
DHX-comp_PpK8108-B-G15524-Map5_reversed	74.2	II	08-Helitron	21-Helitron	K8108
DHX-comp_PpK8108-B-G15524-Map5_reversed	95.6	II	08-Helitron	21-Helitron	K8108
DHX-comp_PpK8108-B-G15524-Map5_reversed	95.5	II	08-Helitron	21-Helitron	K8108
DHX-comp_PpK8108-B-G15524-Map5_reversed	81	II	08-Helitron	21-Helitron	K8108
DHX-comp_PpK8108-B-G15524-Map5_reversed	<50	II	08-Helitron	21-Helitron	K8108
DHX-comp_PpK8108-B-G15524-Map5_reversed	94.7	II	08-Helitron	21-Helitron	K8108
DHX-comp_PpK8108-B-G15524-Map5_reversed	88	II	08-Helitron	21-Helitron	K8108
DHX-comp_PpK8108-B-G15524-Map5_reversed	95.8	II	08-Helitron	21-Helitron	K8108
DHX-comp_PpK8108-B-G15524-Map5_reversed	<50	II	08-Helitron	21-Helitron	K8108
DHX-comp_PpK8108-B-G15524-Map5_reversed	75.2	II	08-Helitron	21-Helitron	K8108
DHX-comp_PpK8108-B-G15524-Map5_reversed	<50	II	08-Helitron	21-Helitron	K8108
DHX-comp_PpK8108-B-G15524-Map5_reversed	95.5	II	08-Helitron	21-Helitron	K8108
DHX-comp_PpK8108-B-G15524-Map5_reversed	96	II	08-Helitron	21-Helitron	K8108
DHX-comp_PpK8108-B-G15524-Map5_reversed	94.8	II	08-Helitron	21-Helitron	K8108
DHX-comp_PpK8108-B-G15524-Map5_reversed	82.4	II	08-Helitron	21-Helitron	K8108
DHX-comp_PpK8108-B-G15524-Map5_reversed	86.9	II	08-Helitron	21-Helitron	K8108
DHX-comp_PpK8108-B-G15524-Map5_reversed	95.2	II	08-Helitron	21-Helitron	K8108
DHX-comp_PpK8108-B-G15524-Map5_reversed	84.7	II	08-Helitron	21-Helitron	K8108
DHX-comp_PpK8108-B-G15524-Map5_reversed	86.6	II	08-Helitron	21-Helitron	K8108
DHX-comp_PpK8108-B-G15524-Map5_reversed	93.8	II	08-Helitron	21-Helitron	K8108
DHX-comp_PpK8108-B-G15524-Map5_reversed	<50	II	08-Helitron	21-Helitron	K8108
DHX-comp_PpK8108-B-G15524-Map5_reversed	88.7	II	08-Helitron	21-Helitron	K8108
DHX-comp_PpK8108-B-G15524-Map5_reversed	92	II	08-Helitron	21-Helitron	K8108
DHX-comp_PpK8108-B-G15524-Map5_reversed	93.9	II	08-Helitron	21-Helitron	K8108
DHX-comp_PpK8108-B-G15524-Map5_reversed	90.8	II	08-Helitron	21-Helitron	K8108
DHX-comp_PpK8108-B-G15524-Map5_reversed	93.8	II	08-Helitron	21-Helitron	K8108
DHX-comp_PpK8108-B-G15524-Map5_reversed	95.2	II	08-Helitron	21-Helitron	K8108
DHX-comp_PpK8108-B-G15524-Map5_reversed	93.8	II	08-Helitron	21-Helitron	K8108
DHX-comp_PpK8108-B-G15524-Map5_reversed	94.9	II	08-Helitron	21-Helitron	K8108
DHX-comp_PpK8108-B-G15524-Map5_reversed	95.2	II	08-Helitron	21-Helitron	K8108
DHX-comp_PpK8108-B-G15524-Map5_reversed	<50	II	08-Helitron	21-Helitron	K8108
DHX-comp_PpK8108-B-G15524-Map5_reversed	93.8	II	08-Helitron	21-Helitron	K8108
DHX-comp_PpK8108-B-G15524-Map5_reversed	94.9	II	08-Helitron	21-Helitron	K8108
DHX-comp_PpK8108-B-G15524-Map5_reversed	<50	II	08-Helitron	21-Helitron	K8108
DHX-comp_PpK8108-B-G15524-Map5_reversed	95.4	II	08-Helitron	21-Helitron	K8108
DHX-comp_PpK8108-B-G15524-Map5_reversed	95.5	II	08-Helitron	21-Helitron	K8108
DHX-comp_PpK8108-B-G15524-Map5_reversed	95.2	II	08-Helitron	21-Helitron	K8108
DHX-comp_PpK8108-B-G15524-Map5_reversed	77.1	II	08-Helitron	21-Helitron	K8108
DHX-comp_PpK8108-B-G15524-Map5_reversed	96.9	II	08-Helitron	21-Helitron	K8108
DHX-comp_PpK8108-B-G15524-Map5_reversed	85.6	II	08-Helitron	21-Helitron	K8108
DHX-comp_PpK8108-B-G15524-Map5_reversed	93.7	II	08-Helitron	21-Helitron	K8108
DHX-comp_PpK8108-B-G15524-Map5_reversed	94.8	II	08-Helitron	21-Helitron	K8108
DHX-comp_PpK8108-B-G15524-Map5_reversed	85	II	08-Helitron	21-Helitron	K8108
DHX-comp_PpK8108-B-G15524-Map5_reversed	94.9	II	08-Helitron	21-Helitron	K8108
DHX-comp_PpK8108-B-G15524-Map5_reversed	84.1	II	08-Helitron	21-Helitron	K8108
DHX-comp_PpK8108-B-G15524-Map5_reversed	84.5	II	08-Helitron	21-Helitron	K8108
DHX-comp_PpK8108-B-G15524-Map5_reversed	72	II	08-Helitron	21-Helitron	K8108
DHX-comp_PpK8108-B-G15524-Map5_reversed	95.1	II	08-Helitron	21-Helitron	K8108
DHX-comp_PpK8108-B-G15524-Map5_reversed	<50	II	08-Helitron	21-Helitron	K8108
DHX-comp_PpK8108-B-G15524-Map5_reversed	<50	II	08-Helitron	21-Helitron	K8108
DHX-comp_PpK8108-B-G15524-Map5_reversed	95.3	II	08-Helitron	21-Helitron	K8108
DHX-comp_PpK8108-B-G15524-Map5_reversed	95.4	II	08-Helitron	21-Helitron	K8108
DHX-comp_PpK8108-B-G15524-Map5_reversed	93.8	II	08-Helitron	21-Helitron	K8108
DHX-comp_PpK8108-B-G15524-Map5_reversed	89.9	II	08-Helitron	21-Helitron	K8108
DHX-comp_PpK8108-B-G15524-Map5_reversed	82.9	II	08-Helitron	21-Helitron	K8108
DHX-comp_PpK8108-B-G15524-Map5_reversed	<50	II	08-Helitron	21-Helitron	K8108
DHX-comp_PpK8108-B-G15524-Map5_reversed	90.2	II	08-Helitron	21-Helitron	K8108
DHX-comp_PpK8108-B-G15524-Map5_reversed	93.3	II	08-Helitron	21-Helitron	K8108
DHX-comp_PpK8108-B-G15524-Map5_reversed	95.3	II	08-Helitron	21-Helitron	K8108
DHX-comp_PpK8108-B-G15524-Map5_reversed	<50	II	08-Helitron	21-Helitron	K8108
DHX-comp_PpK8108-B-G15524-Map5_reversed	90.5	II	08-Helitron	21-Helitron	K8108
DHX-comp_PpK8108-B-G15524-Map5_reversed	82.6	II	08-Helitron	21-Helitron	K8108
DHX-comp_PpK8108-B-G15524-Map5_reversed	<50	II	08-Helitron	21-Helitron	K8108
DHX-comp_PpK8108-B-G15524-Map5_reversed	82.5	II	08-Helitron	21-Helitron	K8108
DHX-comp_PpK8108-B-G15524-Map5_reversed	70.6	II	08-Helitron	21-Helitron	K8108
DHX-comp_PpK8108-B-G15524-Map5_reversed	90.6	II	08-Helitron	21-Helitron	K8108
DHX-comp_PpK8108-B-G15524-Map5_reversed	96.4	II	08-Helitron	21-Helitron	K8108
DHX-comp_PpK8108-B-G15524-Map5_reversed	84.5	II	08-Helitron	21-Helitron	K8108
DHX-comp_PpK8108-B-G15524-Map5_reversed	<50	II	08-Helitron	21-Helitron	K8108
DHX-comp_PpK8108-B-G15524-Map5_reversed	97.7	II	08-Helitron	21-Helitron	K8108
DHX-comp_PpK8108-B-G15524-Map5_reversed	95.2	II	08-Helitron	21-Helitron	K8108
DHX-comp_PpK8108-B-G15524-Map5_reversed	78.6	II	08-Helitron	21-Helitron	K8108
DHX-comp_PpK8108-B-G15524-Map5_reversed	95.2	II	08-Helitron	21-Helitron	K8108
DHX-comp_PpK8108-B-G15524-Map5_reversed	74	II	08-Helitron	21-Helitron	K8108
DHX-comp_PpK8108-B-G15524-Map5_reversed	95.3	II	08-Helitron	21-Helitron	K8108
DHX-comp_PpK8108-B-G15524-Map5_reversed	95.1	II	08-Helitron	21-Helitron	K8108
DHX-comp_PpK8108-B-G15524-Map5_reversed	90	II	08-Helitron	21-Helitron	K8108
DHX-comp_PpK8108-B-G15524-Map5_reversed	58.1	II	08-Helitron	21-Helitron	K8108
DHX-comp_PpK8108-B-G15524-Map5_reversed	94.7	II	08-Helitron	21-Helitron	K8108
DHX-comp_PpK8108-B-G15524-Map5_reversed	84.9	II	08-Helitron	21-Helitron	K8108
DHX-comp_PpK8108-B-G15524-Map5_reversed	<50	II	08-Helitron	21-Helitron	K8108
DHX-comp_PpK8108-B-G15524-Map5_reversed	75.2	II	08-Helitron	21-Helitron	K8108
DHX-comp_PpK8108-B-G15524-Map5_reversed	95.3	II	08-Helitron	21-Helitron	K8108
DHX-comp_PpK8108-B-G15524-Map5_reversed	<50	II	08-Helitron	21-Helitron	K8108
DHX-comp_PpK8108-B-G15524-Map5_reversed	79.3	II	08-Helitron	21-Helitron	K8108
DHX-comp_PpK8108-B-G15524-Map5_reversed	95.5	II	08-Helitron	21-Helitron	K8108
DHX-comp_PpK8108-B-G15524-Map5_reversed	92.2	II	08-Helitron	21-Helitron	K8108
DHX-comp_PpK8108-B-G15524-Map5_reversed	94	II	08-Helitron	21-Helitron	K8108
DHX-comp_PpK8108-B-G15524-Map5_reversed	89	II	08-Helitron	21-Helitron	K8108
DHX-comp_PpK8108-B-G15524-Map5_reversed	78.4	II	08-Helitron	21-Helitron	K8108
DHX-comp_PpK8108-B-G15524-Map5_reversed	<50	II	08-Helitron	21-Helitron	K8108
DHX-comp_PpK8108-B-G15524-Map5_reversed	<50	II	08-Helitron	21-Helitron	K8108
DHX-comp_PpK8108-B-G15524-Map5_reversed	95.3	II	08-Helitron	21-Helitron	K8108
DHX-comp_PpK8108-B-G15524-Map5_reversed	94.4	II	08-Helitron	21-Helitron	K8108
DHX-comp_PpK8108-B-G15524-Map5_reversed	96.2	II	08-Helitron	21-Helitron	K8108
DHX-comp_PpK8108-B-G15524-Map5_reversed	91.6	II	08-Helitron	21-Helitron	K8108
DHX-comp_PpK8108-B-G15524-Map5_reversed	75.2	II	08-Helitron	21-Helitron	K8108
DHX-comp_PpK8108-B-G15524-Map5_reversed	94.2	II	08-Helitron	21-Helitron	K8108
DHX-comp_PpK8108-B-G15524-Map5_reversed	79.7	II	08-Helitron	21-Helitron	K8108
DHX-comp_PpK8108-B-G15524-Map5_reversed	84.2	II	08-Helitron	21-Helitron	K8108
DHX-comp_PpK8108-B-G15524-Map5_reversed	95.1	II	08-Helitron	21-Helitron	K8108
DHX-comp_PpK8108-B-G15524-Map5_reversed	<50	II	08-Helitron	21-Helitron	K8108
DHX-comp_PpK8108-B-G15524-Map5_reversed	83.5	II	08-Helitron	21-Helitron	K8108
DHX-comp_PpK8108-B-G15524-Map5_reversed	<50	II	08-Helitron	21-Helitron	K8108
DHX-comp_PpK8108-B-G15524-Map5_reversed	66.5	II	08-Helitron	21-Helitron	K8108
DHX-comp_PpK8108-B-G15524-Map5_reversed	<50	II	08-Helitron	21-Helitron	K8108
DHX-comp_PpK8108-B-G15524-Map5_reversed	95	II	08-Helitron	21-Helitron	K8108
DHX-comp_PpK8108-B-G15524-Map5_reversed	95.3	II	08-Helitron	21-Helitron	K8108
DHX-comp_PpK8108-B-G15524-Map5_reversed	88.7	II	08-Helitron	21-Helitron	K8108
DHX-comp_PpK8108-B-G15524-Map5_reversed	87.7	II	08-Helitron	21-Helitron	K8108
DHX-comp_PpK8108-B-G15524-Map5_reversed	94.2	II	08-Helitron	21-Helitron	K8108
DHX-comp_PpK8108-B-G15524-Map5_reversed	95.5	II	08-Helitron	21-Helitron	K8108
DHX-comp_PpK8108-B-G15524-Map5_reversed	95.3	II	08-Helitron	21-Helitron	K8108
DHX-comp_PpK8108-B-G15524-Map5_reversed	95.4	II	08-Helitron	21-Helitron	K8108
DHX-comp_PpK8108-B-G15524-Map5_reversed	79.7	II	08-Helitron	21-Helitron	K8108
DHX-comp_PpK8108-B-G15524-Map5_reversed	79.9	II	08-Helitron	21-Helitron	K8108
DHX-comp_PpK8108-B-G15524-Map5_reversed	95	II	08-Helitron	21-Helitron	K8108
DHX-comp_PpK8108-B-G15524-Map5_reversed	84.7	II	08-Helitron	21-Helitron	K8108
DHX-comp_PpK8108-B-G15524-Map5_reversed	73.4	II	08-Helitron	21-Helitron	K8108
DHX-comp_PpK8108-B-G15524-Map5_reversed	<50	II	08-Helitron	21-Helitron	K8108
DHX-comp_PpK8108-B-G15524-Map5_reversed	94.7	II	08-Helitron	21-Helitron	K8108
DHX-comp_PpK8108-B-G15524-Map5_reversed	<50	II	08-Helitron	21-Helitron	K8108
DHX-comp_PpK8108-B-G15524-Map5_reversed	84.9	II	08-Helitron	21-Helitron	K8108
DHX-comp_PpK8108-B-G15524-Map5_reversed	73.3	II	08-Helitron	21-Helitron	K8108
DHX-comp_PpK8108-B-G15524-Map5_reversed	95.3	II	08-Helitron	21-Helitron	K8108
DHX-comp_PpK8108-B-G15524-Map5_reversed	<50	II	08-Helitron	21-Helitron	K8108
DHX-comp_PpK8108-B-G15524-Map5_reversed	<50	II	08-Helitron	21-Helitron	K8108
DHX-comp_PpK8108-B-G15524-Map5_reversed	89.9	II	08-Helitron	21-Helitron	K8108
DHX-comp_PpK8108-B-G15524-Map5_reversed	95.5	II	08-Helitron	21-Helitron	K8108
DHX-comp_PpK8108-B-G15524-Map5_reversed	<50	II	08-Helitron	21-Helitron	K8108
DHX-comp_PpK8108-B-G15524-Map5_reversed	92.3	II	08-Helitron	21-Helitron	K8108
DHX-comp_PpK8108-B-G15524-Map5_reversed	95.3	II	08-Helitron	21-Helitron	K8108
DHX-comp_PpK8108-B-G15524-Map5_reversed	72.2	II	08-Helitron	21-Helitron	K8108
DHX-comp_PpK8108-B-G15524-Map5_reversed	95.9	II	08-Helitron	21-Helitron	K8108
DHX-comp_PpK8108-B-G15524-Map5_reversed	85.6	II	08-Helitron	21-Helitron	K8108
DHX-comp_PpK8108-B-G15524-Map5_reversed	82.8	II	08-Helitron	21-Helitron	K8108
DHX-comp_PpK8108-B-G15524-Map5_reversed	74.3	II	08-Helitron	21-Helitron	K8108
DHX-comp_PpK8108-B-G15524-Map5_reversed	95.6	II	08-Helitron	21-Helitron	K8108
DHX-comp_PpK8108-B-G15524-Map5_reversed	91.1	II	08-Helitron	21-Helitron	K8108
DHX-comp_PpK8108-B-G15524-Map5_reversed	94.1	II	08-Helitron	21-Helitron	K8108
DHX-comp_PpK8108-B-G15524-Map5_reversed	79.3	II	08-Helitron	21-Helitron	K8108
DHX-comp_PpK8108-B-G15524-Map5_reversed	94.4	II	08-Helitron	21-Helitron	K8108
DHX-comp_PpK8108-B-G15524-Map5_reversed	79.3	II	08-Helitron	21-Helitron	K8108
DHX-comp_PpK8108-B-G15524-Map5_reversed	89.7	II	08-Helitron	21-Helitron	K8108
DHX-comp_PpK8108-B-G15524-Map5_reversed	<50	II	08-Helitron	21-Helitron	K8108
DHX-comp_PpK8108-B-G15524-Map5_reversed	95.4	II	08-Helitron	21-Helitron	K8108
DHX-comp_PpK8108-B-G15524-Map5_reversed	87.2	II	08-Helitron	21-Helitron	K8108
DHX-comp_PpK8108-B-G15524-Map5_reversed	95	II	08-Helitron	21-Helitron	K8108
DHX-comp_PpK8108-B-G15524-Map5_reversed	72	II	08-Helitron	21-Helitron	K8108
DHX-comp_PpK8108-B-G15524-Map5_reversed	71.2	II	08-Helitron	21-Helitron	K8108
DHX-comp_PpK8108-B-G15524-Map5_reversed	<50	II	08-Helitron	21-Helitron	K8108
DHX-comp_PpK8108-B-G15524-Map5_reversed	95	II	08-Helitron	21-Helitron	K8108
DHX-comp_PpK8108-B-G15524-Map5_reversed	89	II	08-Helitron	21-Helitron	K8108
DHX-comp_PpK8108-B-G15524-Map5_reversed	86.6	II	08-Helitron	21-Helitron	K8108
DHX-comp_PpK8108-B-G15524-Map5_reversed	96	II	08-Helitron	21-Helitron	K8108
DHX-comp_PpK8108-B-G15524-Map5_reversed	94.5	II	08-Helitron	21-Helitron	K8108
DHX-comp_PpK8108-B-G15524-Map5_reversed	95.7	II	08-Helitron	21-Helitron	K8108
DHX-comp_PpK8108-B-G15524-Map5_reversed	94.1	II	08-Helitron	21-Helitron	K8108
DHX-comp_PpK8108-B-G15524-Map5_reversed	95.3	II	08-Helitron	21-Helitron	K8108
DHX-comp_PpK8108-B-G15524-Map5_reversed	95.5	II	08-Helitron	21-Helitron	K8108
DHX-comp_PpK8108-B-G15524-Map5_reversed	94.5	II	08-Helitron	21-Helitron	K8108
DHX-comp_PpK8108-B-G15524-Map5_reversed	<50	II	08-Helitron	21-Helitron	K8108
DHX-comp_PpK8108-B-G15524-Map5_reversed	86.6	II	08-Helitron	21-Helitron	K8108
DHX-comp_PpK8108-B-G15524-Map5_reversed	<50	II	08-Helitron	21-Helitron	K8108
DHX-comp_PpK8108-B-G15524-Map5_reversed	95.4	II	08-Helitron	21-Helitron	K8108
DHX-comp_PpK8108-B-G15524-Map5_reversed	95.3	II	08-Helitron	21-Helitron	K8108
DHX-comp_PpK8108-B-G15524-Map5_reversed	95.5	II	08-Helitron	21-Helitron	K8108
DHX-comp_PpK8108-B-G15524-Map5_reversed	80.6	II	08-Helitron	21-Helitron	K8108
DHX-comp_PpK8108-B-G15524-Map5_reversed	95.4	II	08-Helitron	21-Helitron	K8108
DHX-comp_PpK8108-B-G15524-Map5_reversed	95.3	II	08-Helitron	21-Helitron	K8108
DHX-comp_PpK8108-B-G15524-Map5_reversed	74.7	II	08-Helitron	21-Helitron	K8108
DHX-comp_PpK8108-B-G15524-Map5_reversed	<50	II	08-Helitron	21-Helitron	K8108
DHX-comp_PpK8108-B-G15524-Map5_reversed	84	II	08-Helitron	21-Helitron	K8108
DHX-comp_PpK8108-B-G15524-Map5_reversed	95.5	II	08-Helitron	21-Helitron	K8108
DHX-comp_PpK8108-B-G15524-Map5_reversed	75.8	II	08-Helitron	21-Helitron	K8108
DHX-comp_PpK8108-B-G15524-Map5_reversed	77.3	II	08-Helitron	21-Helitron	K8108
DHX-comp_PpK8108-B-G15524-Map5_reversed	73.1	II	08-Helitron	21-Helitron	K8108
DHX-comp_PpK8108-B-G15524-Map5_reversed	91.7	II	08-Helitron	21-Helitron	K8108
DHX-comp_PpK8108-B-G15524-Map5_reversed	85.9	II	08-Helitron	21-Helitron	K8108
DHX-comp_PpK8108-B-G15524-Map5_reversed	<50	II	08-Helitron	21-Helitron	K8108
DHX-comp_PpK8108-B-G15524-Map5_reversed	<50	II	08-Helitron	21-Helitron	K8108
DHX-comp_PpK8108-B-G15524-Map5_reversed	95.4	II	08-Helitron	21-Helitron	K8108
DHX-comp_PpK8108-B-G15524-Map5_reversed	90.4	II	08-Helitron	21-Helitron	K8108
DHX-comp_PpK8108-B-G15524-Map5_reversed	94.6	II	08-Helitron	21-Helitron	K8108
DHX-comp_PpK8108-B-G15524-Map5_reversed	94.8	II	08-Helitron	21-Helitron	K8108
DHX-comp_PpK8108-B-G15524-Map5_reversed	95	II	08-Helitron	21-Helitron	K8108
DHX-comp_PpK8108-B-G15524-Map5_reversed	95.1	II	08-Helitron	21-Helitron	K8108
DHX-comp_PpK8108-B-G15524-Map5_reversed	95.1	II	08-Helitron	21-Helitron	K8108
DHX-comp_PpK8108-B-G15524-Map5_reversed	78.3	II	08-Helitron	21-Helitron	K8108
DHX-comp_PpK8108-B-G15524-Map5_reversed	<50	II	08-Helitron	21-Helitron	K8108
DHX-comp_PpK8108-B-G15524-Map5_reversed	72.4	II	08-Helitron	21-Helitron	K8108
DHX-comp_PpK8108-B-G15524-Map5_reversed	96.1	II	08-Helitron	21-Helitron	K8108
DHX-comp_PpK8108-B-G15524-Map5_reversed	89.2	II	08-Helitron	21-Helitron	K8108
DHX-comp_PpK8108-B-G15524-Map5_reversed	94.3	II	08-Helitron	21-Helitron	K8108
DHX-comp_PpK8108-B-G15524-Map5_reversed	93	II	08-Helitron	21-Helitron	K8108
DHX-comp_PpK8108-B-G15524-Map5_reversed	<50	II	08-Helitron	21-Helitron	K8108
DHX-comp_PpK8108-B-G15524-Map5_reversed	95.1	II	08-Helitron	21-Helitron	K8108
DHX-comp_PpK8108-B-G15524-Map5_reversed	95.2	II	08-Helitron	21-Helitron	K8108
DHX-comp_PpK8108-B-G15524-Map5_reversed	94.6	II	08-Helitron	21-Helitron	K8108
DHX-comp_PpK8108-B-G15524-Map5_reversed	90.7	II	08-Helitron	21-Helitron	K8108
DHX-comp_PpK8108-B-G15524-Map5_reversed	78.7	II	08-Helitron	21-Helitron	K8108
DHX-comp_PpK8108-B-G15524-Map5_reversed	95	II	08-Helitron	21-Helitron	K8108
DHX-comp_PpK8108-B-G15524-Map5_reversed	94.9	II	08-Helitron	21-Helitron	K8108
DHX-comp_PpK8108-B-G15524-Map5_reversed	<50	II	08-Helitron	21-Helitron	K8108
DHX-comp_PpK8108-B-G15524-Map5_reversed	<50	II	08-Helitron	21-Helitron	K8108
DHX-comp_PpK8108-B-G15524-Map5_reversed	93.6	II	08-Helitron	21-Helitron	K8108
DHX-comp_PpK8108-B-G15524-Map5_reversed	91.5	II	08-Helitron	21-Helitron	K8108
DHX-comp_PpK8108-B-G15524-Map5_reversed	85.6	II	08-Helitron	21-Helitron	K8108
DHX-comp_PpK8108-B-G15524-Map5_reversed	81	II	08-Helitron	21-Helitron	K8108
DHX-comp_PpK8108-B-G15524-Map5_reversed	95.5	II	08-Helitron	21-Helitron	K8108
DHX-comp_PpK8108-B-G15524-Map5_reversed	80.6	II	08-Helitron	21-Helitron	K8108
DHX-comp_PpK8108-B-G15524-Map5_reversed	88.5	II	08-Helitron	21-Helitron	K8108
DHX-comp_PpK8108-B-G15524-Map5_reversed	95.3	II	08-Helitron	21-Helitron	K8108
DHX-comp_PpK8108-B-G15524-Map5_reversed	95.4	II	08-Helitron	21-Helitron	K8108
DHX-comp_PpK8108-B-G15524-Map5_reversed	<50	II	08-Helitron	21-Helitron	K8108
DHX-comp_PpK8108-B-G15524-Map5_reversed	93.9	II	08-Helitron	21-Helitron	K8108
DHX-comp_PpK8108-B-G15524-Map5_reversed	96	II	08-Helitron	21-Helitron	K8108
DHX-comp_PpK8108-B-G15524-Map5_reversed	95.4	II	08-Helitron	21-Helitron	K8108
DHX-comp_PpK8108-B-G15524-Map5_reversed	94.1	II	08-Helitron	21-Helitron	K8108
DHX-comp_PpK8108-B-G15524-Map5_reversed	92.7	II	08-Helitron	21-Helitron	K8108
DHX-comp_PpK8108-B-G15524-Map5_reversed	94.9	II	08-Helitron	21-Helitron	K8108
DHX-comp_PpK8108-B-G15524-Map5_reversed	<50	II	08-Helitron	21-Helitron	K8108
DHX-comp_PpK8108-B-G15524-Map5_reversed	83.5	II	08-Helitron	21-Helitron	K8108
DHX-comp_PpK8108-B-G15524-Map5_reversed	95.4	II	08-Helitron	21-Helitron	K8108
DHX-comp_PpK8108-B-G15524-Map5_reversed	93.7	II	08-Helitron	21-Helitron	K8108
DHX-comp_PpK8108-B-G15524-Map5_reversed	95.5	II	08-Helitron	21-Helitron	K8108
DHX-comp_PpK8108-B-G15524-Map5_reversed	78.7	II	08-Helitron	21-Helitron	K8108
DHX-comp_PpK8108-B-G15524-Map5_reversed	94.2	II	08-Helitron	21-Helitron	K8108
DHX-comp_PpK8108-B-G15524-Map5_reversed	58.8	II	08-Helitron	21-Helitron	K8108
DHX-comp_PpK8108-B-G15524-Map5_reversed	72	II	08-Helitron	21-Helitron	K8108
DHX-comp_PpK8108-B-G15524-Map5_reversed	95.6	II	08-Helitron	21-Helitron	K8108
DHX-comp_PpK8108-B-G15524-Map5_reversed	<50	II	08-Helitron	21-Helitron	K8108
DHX-comp_PpK8108-B-G15524-Map5_reversed	95.4	II	08-Helitron	21-Helitron	K8108
DHX-comp_PpK8108-B-G15524-Map5_reversed	74.9	II	08-Helitron	21-Helitron	K8108
DHX-comp_PpK8108-B-G15524-Map5_reversed	95.4	II	08-Helitron	21-Helitron	K8108
DHX-comp_PpK8108-B-G15524-Map5_reversed	84.9	II	08-Helitron	21-Helitron	K8108
DHX-comp_PpK8108-B-G15524-Map5_reversed	<50	II	08-Helitron	21-Helitron	K8108
DHX-comp_PpK8108-B-G15524-Map5_reversed	81.4	II	08-Helitron	21-Helitron	K8108
DHX-comp_PpK8108-B-G15524-Map5_reversed	83.9	II	08-Helitron	21-Helitron	K8108
DHX-comp_PpK8108-B-G15524-Map5_reversed	77.5	II	08-Helitron	21-Helitron	K8108
DHX-comp_PpK8108-B-G15524-Map5_reversed	96.8	II	08-Helitron	21-Helitron	K8108
DHX-comp_PpK8108-B-G15524-Map5_reversed	95.3	II	08-Helitron	21-Helitron	K8108
DHX-comp_PpK8108-B-G15524-Map5_reversed	95.5	II	08-Helitron	21-Helitron	K8108
DHX-comp_PpK8108-B-G15524-Map5_reversed	94.3	II	08-Helitron	21-Helitron	K8108
DHX-comp_PpK8108-B-G15524-Map5_reversed	66.1	II	08-Helitron	21-Helitron	K8108
DHX-comp_PpK8108-B-G15524-Map5_reversed	94.5	II	08-Helitron	21-Helitron	K8108
DHX-comp_PpK8108-B-G15524-Map5_reversed	89.9	II	08-Helitron	21-Helitron	K8108
DHX-comp_PpK8108-B-G15524-Map5_reversed	95.8	II	08-Helitron	21-Helitron	K8108
DHX-comp_PpK8108-B-G15524-Map5_reversed	94.8	II	08-Helitron	21-Helitron	K8108
DHX-comp_PpK8108-B-G15524-Map5_reversed	81.8	II	08-Helitron	21-Helitron	K8108
DHX-comp_PpK8108-B-G15524-Map5_reversed	<50	II	08-Helitron	21-Helitron	K8108
DHX-comp_PpK8108-B-G15524-Map5_reversed	95.3	II	08-Helitron	21-Helitron	K8108
DHX-comp_PpK8108-B-G15524-Map5_reversed	94	II	08-Helitron	21-Helitron	K8108
DHX-comp_PpK8108-B-G15524-Map5_reversed	<50	II	08-Helitron	21-Helitron	K8108
DHX-comp_PpK8108-B-G15524-Map5_reversed	80.7	II	08-Helitron	21-Helitron	K8108
DHX-comp_PpK8108-B-G15524-Map5_reversed	95.3	II	08-Helitron	21-Helitron	K8108
DHX-comp_PpK8108-B-G15524-Map5_reversed	72.1	II	08-Helitron	21-Helitron	K8108
DHX-comp_PpK8108-B-G15524-Map5_reversed	94.3	II	08-Helitron	21-Helitron	K8108
DHX-comp_PpK8108-B-G15524-Map5_reversed	<50	II	08-Helitron	21-Helitron	K8108
DHX-comp_PpK8108-B-G15524-Map5_reversed	79.6	II	08-Helitron	21-Helitron	K8108
DHX-comp_PpK8108-B-G15524-Map5_reversed	95.3	II	08-Helitron	21-Helitron	K8108
DHX-comp_PpK8108-B-G15524-Map5_reversed	95.2	II	08-Helitron	21-Helitron	K8108
DHX-comp_PpK8108-B-G15524-Map5_reversed	<50	II	08-Helitron	21-Helitron	K8108
DHX-comp_PpK8108-B-G15524-Map5_reversed	93	II	08-Helitron	21-Helitron	K8108
DHX-comp_PpK8108-B-G15524-Map5_reversed	80.9	II	08-Helitron	21-Helitron	K8108
DHX-comp_PpK8108-B-G15524-Map5_reversed	94.1	II	08-Helitron	21-Helitron	K8108
DHX-comp_PpK8108-B-G15524-Map5_reversed	85.8	II	08-Helitron	21-Helitron	K8108
DHX-comp_PpK8108-B-G15524-Map5_reversed	87.7	II	08-Helitron	21-Helitron	K8108
DHX-comp_PpK8108-B-G15524-Map5_reversed	<50	II	08-Helitron	21-Helitron	K8108
DHX-comp_PpK8108-B-G15524-Map5_reversed	<50	II	08-Helitron	21-Helitron	K8108
DHX-comp_PpK8108-B-G15524-Map5_reversed	90.7	II	08-Helitron	21-Helitron	K8108
DHX-comp_PpK8108-B-G15524-Map5_reversed	94.7	II	08-Helitron	21-Helitron	K8108
DHX-comp_PpK8108-B-G15524-Map5_reversed	96.2	II	08-Helitron	21-Helitron	K8108
DHX-comp_PpK8108-B-G15524-Map5_reversed	95.1	II	08-Helitron	21-Helitron	K8108
DHX-comp_PpK8108-B-G15524-Map5_reversed	<50	II	08-Helitron	21-Helitron	K8108
DHX-comp_PpK8108-B-G15524-Map5_reversed	<50	II	08-Helitron	21-Helitron	K8108
DHX-comp_PpK8108-B-G15524-Map5_reversed	95	II	08-Helitron	21-Helitron	K8108
DHX-comp_PpK8108-B-G15524-Map5_reversed	<50	II	08-Helitron	21-Helitron	K8108
DHX-comp_PpK8108-B-G15524-Map5_reversed	95.6	II	08-Helitron	21-Helitron	K8108
DHX-comp_PpK8108-B-G15524-Map5_reversed	<50	II	08-Helitron	21-Helitron	K8108
DHX-comp_PpK8108-B-G15524-Map5_reversed	80.5	II	08-Helitron	21-Helitron	K8108
DHX-comp_PpK8108-B-G15524-Map5_reversed	95.1	II	08-Helitron	21-Helitron	K8108
DHX-comp_PpK8108-B-G15524-Map5_reversed	80.5	II	08-Helitron	21-Helitron	K8108
DHX-comp_PpK8108-B-G15524-Map5_reversed	88.8	II	08-Helitron	21-Helitron	K8108
DHX-comp_PpK8108-B-G15524-Map5_reversed	<50	II	08-Helitron	21-Helitron	K8108
DHX-comp_PpK8108-B-G15524-Map5_reversed	95.3	II	08-Helitron	21-Helitron	K8108
DHX-comp_PpK8108-B-G15524-Map5_reversed	85.1	II	08-Helitron	21-Helitron	K8108
DHX-comp_PpK8108-B-G15524-Map5_reversed	94.4	II	08-Helitron	21-Helitron	K8108
DHX-comp_PpK8108-B-G15524-Map5_reversed	<50	II	08-Helitron	21-Helitron	K8108
DHX-comp_PpK8108-B-G15524-Map5_reversed	92.9	II	08-Helitron	21-Helitron	K8108
DHX-comp_PpK8108-B-G15524-Map5_reversed	<50	II	08-Helitron	21-Helitron	K8108
DHX-comp_PpK8108-B-G15524-Map5_reversed	<50	II	08-Helitron	21-Helitron	K8108
DHX-comp_PpK8108-B-G15524-Map5_reversed	92.5	II	08-Helitron	21-Helitron	K8108
DHX-comp_PpK8108-B-G15524-Map5_reversed	<50	II	08-Helitron	21-Helitron	K8108
DHX-comp_PpK8108-B-G15524-Map5_reversed	93.7	II	08-Helitron	21-Helitron	K8108
DHX-comp_PpK8108-B-G15524-Map5_reversed	58.8	II	08-Helitron	21-Helitron	K8108
DHX-comp_PpK8108-B-G15524-Map5_reversed	87	II	08-Helitron	21-Helitron	K8108
DHX-comp_PpK8108-B-G15524-Map5_reversed	<50	II	08-Helitron	21-Helitron	K8108
DHX-comp_PpK8108-B-G15524-Map5_reversed	<50	II	08-Helitron	21-Helitron	K8108
DHX-comp_PpK8108-B-G15524-Map5_reversed	90	II	08-Helitron	21-Helitron	K8108
DHX-comp_PpK8108-B-G15524-Map5_reversed	95.2	II	08-Helitron	21-Helitron	K8108
DHX-comp_PpK8108-B-G15524-Map5_reversed	95.5	II	08-Helitron	21-Helitron	K8108
DHX-comp_PpK8108-B-G15524-Map5_reversed	95.5	II	08-Helitron	21-Helitron	K8108
DHX-comp_PpK8108-B-G15524-Map5_reversed	80.7	II	08-Helitron	21-Helitron	K8108
DHX-comp_PpK8108-B-G15524-Map5_reversed	92.2	II	08-Helitron	21-Helitron	K8108
DHX-comp_PpK8108-B-G15524-Map5_reversed	<50	II	08-Helitron	21-Helitron	K8108
DHX-comp_PpK8108-B-G15524-Map5_reversed	<50	II	08-Helitron	21-Helitron	K8108
DHX-comp_PpK8108-B-G15524-Map5_reversed	93	II	08-Helitron	21-Helitron	K8108
DHX-comp_PpK8108-B-G15524-Map5_reversed	<50	II	08-Helitron	21-Helitron	K8108
DHX-comp_PpK8108-B-G15524-Map5_reversed	91.2	II	08-Helitron	21-Helitron	K8108
DHX-comp_PpK8108-B-G15524-Map5_reversed	96	II	08-Helitron	21-Helitron	K8108
DHX-comp_PpK8108-B-G15524-Map5_reversed	80.6	II	08-Helitron	21-Helitron	K8108
DHX-comp_PpK8108-B-G15524-Map5_reversed	64.1	II	08-Helitron	21-Helitron	K8108
DHX-comp_PpK8108-B-G15524-Map5_reversed	78	II	08-Helitron	21-Helitron	K8108
DHX-comp_PpK8108-B-G15524-Map5_reversed	94.6	II	08-Helitron	21-Helitron	K8108
DHX-comp_PpK8108-B-G15524-Map5_reversed	91.1	II	08-Helitron	21-Helitron	K8108
DHX-comp_PpK8108-B-G15524-Map5_reversed	74.2	II	08-Helitron	21-Helitron	K8108
DHX-comp_PpK8108-B-G15524-Map5_reversed	94.7	II	08-Helitron	21-Helitron	K8108
DHX-comp_PpK8108-B-G15524-Map5_reversed	<50	II	08-Helitron	21-Helitron	K8108
DHX-comp_PpK8108-B-G15524-Map5_reversed	<50	II	08-Helitron	21-Helitron	K8108
DHX-comp_PpK8108-B-G15524-Map5_reversed	<50	II	08-Helitron	21-Helitron	K8108
DHX-comp_PpK8108-B-G15524-Map5_reversed	88.7	II	08-Helitron	21-Helitron	K8108
DHX-comp_PpK8108-B-G15524-Map5_reversed	<50	II	08-Helitron	21-Helitron	K8108
DHX-comp_PpK8108-B-G15524-Map5_reversed	87.5	II	08-Helitron	21-Helitron	K8108
DHX-comp_PpK8108-B-G15524-Map5_reversed	<50	II	08-Helitron	21-Helitron	K8108
DHX-comp_PpK8108-B-G15524-Map5_reversed	90.6	II	08-Helitron	21-Helitron	K8108
DHX-comp_PpK8108-B-G15524-Map5_reversed	95.5	II	08-Helitron	21-Helitron	K8108
DHX-comp_PpK8108-B-G15524-Map5_reversed	95.1	II	08-Helitron	21-Helitron	K8108
DHX-comp_PpK8108-B-G15524-Map5_reversed	<50	II	08-Helitron	21-Helitron	K8108
DHX-comp_PpK8108-B-G15524-Map5_reversed	95.5	II	08-Helitron	21-Helitron	K8108
DHX-comp_PpK8108-B-G15524-Map5_reversed	91.1	II	08-Helitron	21-Helitron	K8108
DHX-comp_PpK8108-B-G15524-Map5_reversed	95.1	II	08-Helitron	21-Helitron	K8108
DHX-comp_PpK8108-B-G15524-Map5_reversed	95.6	II	08-Helitron	21-Helitron	K8108
DHX-comp_PpK8108-B-G15524-Map5_reversed	73.6	II	08-Helitron	21-Helitron	K8108
DHX-comp_PpK8108-B-G15524-Map5_reversed	95.5	II	08-Helitron	21-Helitron	K8108
DHX-comp_PpK8108-B-G15524-Map5_reversed	84	II	08-Helitron	21-Helitron	K8108
DHX-comp_PpK8108-B-G15524-Map5_reversed	92.7	II	08-Helitron	21-Helitron	K8108
DHX-comp_PpK8108-B-G15524-Map5_reversed	89.7	II	08-Helitron	21-Helitron	K8108
DHX-comp_PpK8108-B-G15524-Map5_reversed	94.7	II	08-Helitron	21-Helitron	K8108
DHX-comp_PpK8108-B-G15524-Map5_reversed	95	II	08-Helitron	21-Helitron	K8108
DHX-comp_PpK8108-B-G15524-Map5_reversed	71.8	II	08-Helitron	21-Helitron	K8108
DHX-comp_PpK8108-B-G15524-Map5_reversed	75.3	II	08-Helitron	21-Helitron	K8108
DHX-comp_PpK8108-B-G15524-Map5_reversed	94.2	II	08-Helitron	21-Helitron	K8108
DHX-comp_PpK8108-B-G15524-Map5_reversed	83.5	II	08-Helitron	21-Helitron	K8108
DHX-comp_PpK8108-B-G15524-Map5_reversed	76.5	II	08-Helitron	21-Helitron	K8108
DHX-comp_PpK8108-B-G15524-Map5_reversed	94.3	II	08-Helitron	21-Helitron	K8108
DHX-comp_PpK8108-B-G15524-Map5_reversed	89.7	II	08-Helitron	21-Helitron	K8108
DHX-comp_PpK8108-B-G15524-Map5_reversed	<50	II	08-Helitron	21-Helitron	K8108
DHX-comp_PpK8108-B-G15524-Map5_reversed	95.3	II	08-Helitron	21-Helitron	K8108
DHX-comp_PpK8108-B-G15524-Map5_reversed	<50	II	08-Helitron	21-Helitron	K8108
DHX-comp_PpK8108-B-G15524-Map5_reversed	92.9	II	08-Helitron	21-Helitron	K8108
DHX-comp_PpK8108-B-G15524-Map5_reversed	95	II	08-Helitron	21-Helitron	K8108
DHX-comp_PpK8108-B-G15524-Map5_reversed	92.7	II	08-Helitron	21-Helitron	K8108
DHX-comp_PpK8108-B-G15524-Map5_reversed	93.4	II	08-Helitron	21-Helitron	K8108
DHX-comp_PpK8108-B-G15524-Map5_reversed	94.4	II	08-Helitron	21-Helitron	K8108
DHX-comp_PpK8108-B-G15524-Map5_reversed	84.6	II	08-Helitron	21-Helitron	K8108
DHX-comp_PpK8108-B-G15524-Map5_reversed	75.4	II	08-Helitron	21-Helitron	K8108
DHX-comp_PpK8108-B-G15524-Map5_reversed	<50	II	08-Helitron	21-Helitron	K8108
DHX-comp_PpK8108-B-G15524-Map5_reversed	93.6	II	08-Helitron	21-Helitron	K8108
DHX-comp_PpK8108-B-G15524-Map5_reversed	95	II	08-Helitron	21-Helitron	K8108
DHX-comp_PpK8108-B-G15524-Map5_reversed	95.7	II	08-Helitron	21-Helitron	K8108
DHX-comp_PpK8108-B-G15524-Map5_reversed	67.1	II	08-Helitron	21-Helitron	K8108
DHX-comp_PpK8108-B-G15524-Map5_reversed	70.6	II	08-Helitron	21-Helitron	K8108
DHX-comp_PpK8108-B-G15524-Map5_reversed	84.5	II	08-Helitron	21-Helitron	K8108
DHX-comp_PpK8108-B-G15524-Map5_reversed	95.2	II	08-Helitron	21-Helitron	K8108
DHX-comp_PpK8108-B-G15524-Map5_reversed	94.6	II	08-Helitron	21-Helitron	K8108
DHX-comp_PpK8108-B-G15524-Map5_reversed	72.4	II	08-Helitron	21-Helitron	K8108
DHX-comp_PpK8108-B-G15524-Map5_reversed	89.9	II	08-Helitron	21-Helitron	K8108
DHX-comp_PpK8108-B-G15524-Map5_reversed	89.4	II	08-Helitron	21-Helitron	K8108
DHX-comp_PpK8108-B-G15524-Map5_reversed	93.8	II	08-Helitron	21-Helitron	K8108
DHX-comp_PpK8108-B-G15524-Map5_reversed	88.7	II	08-Helitron	21-Helitron	K8108
DHX-comp_PpK8108-B-G15524-Map5_reversed	95.6	II	08-Helitron	21-Helitron	K8108
DHX-comp_PpK8108-B-G15524-Map5_reversed	<50	II	08-Helitron	21-Helitron	K8108
DHX-comp_PpK8108-B-G15524-Map5_reversed	95.3	II	08-Helitron	21-Helitron	K8108
DHX-comp_PpK8108-B-G15524-Map5_reversed	73.3	II	08-Helitron	21-Helitron	K8108
DHX-comp_PpK8108-B-G15524-Map5_reversed	95.4	II	08-Helitron	21-Helitron	K8108
DHX-comp_PpK8108-B-G15524-Map5_reversed	<50	II	08-Helitron	21-Helitron	K8108
DHX-comp_PpK8108-B-G15524-Map5_reversed	95.3	II	08-Helitron	21-Helitron	K8108
DHX-comp_PpK8108-B-G15524-Map5_reversed	92.8	II	08-Helitron	21-Helitron	K8108
DHX-comp_PpK8108-B-G15524-Map5_reversed	95.2	II	08-Helitron	21-Helitron	K8108
DHX-comp_PpK8108-B-G15524-Map5_reversed	94.9	II	08-Helitron	21-Helitron	K8108
DHX-comp_PpK8108-B-G15524-Map5_reversed	94.2	II	08-Helitron	21-Helitron	K8108
DHX-comp_PpK8108-B-G15524-Map5_reversed	95	II	08-Helitron	21-Helitron	K8108
DHX-comp_PpK8108-B-G15524-Map5_reversed	84.2	II	08-Helitron	21-Helitron	K8108
DHX-comp_PpK8108-B-G15524-Map5_reversed	95.2	II	08-Helitron	21-Helitron	K8108
DHX-comp_PpK8108-B-G15524-Map5_reversed	95.4	II	08-Helitron	21-Helitron	K8108
DHX-comp_PpK8108-B-G15524-Map5_reversed	95.4	II	08-Helitron	21-Helitron	K8108
DHX-comp_PpK8108-B-G15524-Map5_reversed	95	II	08-Helitron	21-Helitron	K8108
DHX-comp_PpK8108-B-G15524-Map5_reversed	89	II	08-Helitron	21-Helitron	K8108
DHX-comp_PpK8108-B-G15524-Map5_reversed	95.5	II	08-Helitron	21-Helitron	K8108
DHX-comp_PpK8108-B-G15524-Map5_reversed	<50	II	08-Helitron	21-Helitron	K8108
DHX-comp_PpK8108-B-G15524-Map5_reversed	88.7	II	08-Helitron	21-Helitron	K8108
DHX-comp_PpK8108-B-G15524-Map5_reversed	95.6	II	08-Helitron	21-Helitron	K8108
DHX-comp_PpK8108-B-G15524-Map5_reversed	95.5	II	08-Helitron	21-Helitron	K8108
DHX-comp_PpK8108-B-G15524-Map5_reversed	<50	II	08-Helitron	21-Helitron	K8108
DHX-comp_PpK8108-B-G15524-Map5_reversed	100	II	08-Helitron	21-Helitron	K8108
DHX-comp_PpK8108-B-G15524-Map5_reversed	95.1	II	08-Helitron	21-Helitron	K8108
DHX-comp_PpK8108-B-G15524-Map5_reversed	95.5	II	08-Helitron	21-Helitron	K8108
DHX-comp_PpK8108-B-G15524-Map5_reversed	94.8	II	08-Helitron	21-Helitron	K8108
DHX-comp_PpK8108-B-G15524-Map5_reversed	93.2	II	08-Helitron	21-Helitron	K8108
DHX-comp_PpK8108-B-G15524-Map5_reversed	93.6	II	08-Helitron	21-Helitron	K8108
DHX-comp_PpK8108-B-G15524-Map5_reversed	80.4	II	08-Helitron	21-Helitron	K8108
DHX-comp_PpK8108-B-G15524-Map5_reversed	94.9	II	08-Helitron	21-Helitron	K8108
DHX-comp_PpK8108-B-G15524-Map5_reversed	95.2	II	08-Helitron	21-Helitron	K8108
DHX-comp_PpK8108-B-G15524-Map5_reversed	95.5	II	08-Helitron	21-Helitron	K8108
DHX-comp_PpK8108-B-G15524-Map5_reversed	<50	II	08-Helitron	21-Helitron	K8108
DHX-comp_PpK8108-B-G15524-Map5_reversed	94.9	II	08-Helitron	21-Helitron	K8108
DHX-comp_PpK8108-B-G15524-Map5_reversed	92.7	II	08-Helitron	21-Helitron	K8108
DHX-comp_PpK8108-B-G16351-Map7_reversed	73.2	II	08-Helitron	21-Helitron	K8108
DHX-comp_PpK8108-B-G16351-Map7_reversed	93.4	II	08-Helitron	21-Helitron	K8108
DHX-comp_PpK8108-B-G16351-Map7_reversed	95.6	II	08-Helitron	21-Helitron	K8108
DHX-comp_PpK8108-B-G16351-Map7_reversed	78.8	II	08-Helitron	21-Helitron	K8108
DHX-comp_PpK8108-B-G16351-Map7_reversed	81.4	II	08-Helitron	21-Helitron	K8108
DHX-comp_PpK8108-B-G16351-Map7_reversed	<50	II	08-Helitron	21-Helitron	K8108
DHX-comp_PpK8108-B-G16351-Map7_reversed	59.9	II	08-Helitron	21-Helitron	K8108
DHX-comp_PpK8108-B-G16351-Map7_reversed	<50	II	08-Helitron	21-Helitron	K8108
DHX-comp_PpK8108-B-G16351-Map7_reversed	93.4	II	08-Helitron	21-Helitron	K8108
DHX-comp_PpK8108-B-G16351-Map7_reversed	96.9	II	08-Helitron	21-Helitron	K8108
DHX-comp_PpK8108-B-G16351-Map7_reversed	83.2	II	08-Helitron	21-Helitron	K8108
DHX-comp_PpK8108-B-G16351-Map7_reversed	<50	II	08-Helitron	21-Helitron	K8108
DHX-comp_PpK8108-B-G16351-Map7_reversed	97.9	II	08-Helitron	21-Helitron	K8108
DHX-comp_PpK8108-B-G16351-Map7_reversed	72.5	II	08-Helitron	21-Helitron	K8108
DHX-comp_PpK8108-B-G16351-Map7_reversed	89	II	08-Helitron	21-Helitron	K8108
DHX-comp_PpK8108-B-G16351-Map7_reversed	81.2	II	08-Helitron	21-Helitron	K8108
DHX-comp_PpK8108-B-G16351-Map7_reversed	73.8	II	08-Helitron	21-Helitron	K8108
DHX-comp_PpK8108-B-G16351-Map7_reversed	<50	II	08-Helitron	21-Helitron	K8108
DHX-comp_PpK8108-B-G16351-Map7_reversed	87.8	II	08-Helitron	21-Helitron	K8108
DHX-comp_PpK8108-B-G16351-Map7_reversed	<50	II	08-Helitron	21-Helitron	K8108
DHX-comp_PpK8108-B-G16351-Map7_reversed	<50	II	08-Helitron	21-Helitron	K8108
DHX-comp_PpK8108-B-G16351-Map7_reversed	87.3	II	08-Helitron	21-Helitron	K8108
DHX-comp_PpK8108-B-G16351-Map7_reversed	96.4	II	08-Helitron	21-Helitron	K8108
DHX-comp_PpK8108-B-G16351-Map7_reversed	82.9	II	08-Helitron	21-Helitron	K8108
DHX-comp_PpK8108-B-G16351-Map7_reversed	61.9	II	08-Helitron	21-Helitron	K8108
DHX-comp_PpK8108-B-G16351-Map7_reversed	95	II	08-Helitron	21-Helitron	K8108
DHX-comp_PpK8108-B-G16351-Map7_reversed	88.1	II	08-Helitron	21-Helitron	K8108
DHX-comp_PpK8108-B-G16351-Map7_reversed	97.8	II	08-Helitron	21-Helitron	K8108
DHX-comp_PpK8108-B-G16351-Map7_reversed	97.9	II	08-Helitron	21-Helitron	K8108
DHX-comp_PpK8108-B-G16351-Map7_reversed	78.4	II	08-Helitron	21-Helitron	K8108
DHX-comp_PpK8108-B-G16351-Map7_reversed	95.9	II	08-Helitron	21-Helitron	K8108
DHX-comp_PpK8108-B-G16351-Map7_reversed	86.7	II	08-Helitron	21-Helitron	K8108
DHX-comp_PpK8108-B-G16351-Map7_reversed	88.6	II	08-Helitron	21-Helitron	K8108
DHX-comp_PpK8108-B-G16351-Map7_reversed	<50	II	08-Helitron	21-Helitron	K8108
DHX-comp_PpK8108-B-G16351-Map7_reversed	93.6	II	08-Helitron	21-Helitron	K8108
DHX-comp_PpK8108-B-G16351-Map7_reversed	62.9	II	08-Helitron	21-Helitron	K8108
DHX-comp_PpK8108-B-G16351-Map7_reversed	88.3	II	08-Helitron	21-Helitron	K8108
DHX-comp_PpK8108-B-G16351-Map7_reversed	97.2	II	08-Helitron	21-Helitron	K8108
DHX-comp_PpK8108-B-G16351-Map7_reversed	<50	II	08-Helitron	21-Helitron	K8108
DHX-comp_PpK8108-B-G16351-Map7_reversed	<50	II	08-Helitron	21-Helitron	K8108
DHX-comp_PpK8108-B-G16351-Map7_reversed	84.6	II	08-Helitron	21-Helitron	K8108
DHX-comp_PpK8108-B-G16351-Map7_reversed	85.5	II	08-Helitron	21-Helitron	K8108
DHX-comp_PpK8108-B-G16351-Map7_reversed	97.5	II	08-Helitron	21-Helitron	K8108
DHX-comp_PpK8108-B-G16351-Map7_reversed	94.2	II	08-Helitron	21-Helitron	K8108
DHX-comp_PpK8108-B-G16351-Map7_reversed	96.8	II	08-Helitron	21-Helitron	K8108
DHX-comp_PpK8108-B-G16351-Map7_reversed	92.3	II	08-Helitron	21-Helitron	K8108
DHX-comp_PpK8108-B-G16351-Map7_reversed	89.1	II	08-Helitron	21-Helitron	K8108
DHX-comp_PpK8108-B-G16351-Map7_reversed	96	II	08-Helitron	21-Helitron	K8108
DHX-comp_PpK8108-B-G16351-Map7_reversed	79.4	II	08-Helitron	21-Helitron	K8108
DHX-comp_PpK8108-B-G16351-Map7_reversed	<50	II	08-Helitron	21-Helitron	K8108
DHX-comp_PpK8108-B-G16351-Map7_reversed	<50	II	08-Helitron	21-Helitron	K8108
DHX-comp_PpK8108-B-G16351-Map7_reversed	77.8	II	08-Helitron	21-Helitron	K8108
DHX-comp_PpK8108-B-G16351-Map7_reversed	77.1	II	08-Helitron	21-Helitron	K8108
DHX-comp_PpK8108-B-G16351-Map7_reversed	92.5	II	08-Helitron	21-Helitron	K8108
DHX-comp_PpK8108-B-G16351-Map7_reversed	84.4	II	08-Helitron	21-Helitron	K8108
DHX-comp_PpK8108-B-G16351-Map7_reversed	82.7	II	08-Helitron	21-Helitron	K8108
DHX-comp_PpK8108-B-G16351-Map7_reversed	96.4	II	08-Helitron	21-Helitron	K8108
DHX-comp_PpK8108-B-G16351-Map7_reversed	98.4	II	08-Helitron	21-Helitron	K8108
DHX-comp_PpK8108-B-G16351-Map7_reversed	<50	II	08-Helitron	21-Helitron	K8108
DHX-comp_PpK8108-B-G16351-Map7_reversed	71.8	II	08-Helitron	21-Helitron	K8108
DHX-comp_PpK8108-B-G16351-Map7_reversed	79.7	II	08-Helitron	21-Helitron	K8108
DHX-comp_PpK8108-B-G16351-Map7_reversed	76.1	II	08-Helitron	21-Helitron	K8108
DHX-comp_PpK8108-B-G16351-Map7_reversed	<50	II	08-Helitron	21-Helitron	K8108
DHX-comp_PpK8108-B-G16351-Map7_reversed	<50	II	08-Helitron	21-Helitron	K8108
DHX-comp_PpK8108-B-G16351-Map7_reversed	<50	II	08-Helitron	21-Helitron	K8108
DHX-comp_PpK8108-B-G16351-Map7_reversed	<50	II	08-Helitron	21-Helitron	K8108
DHX-comp_PpK8108-B-G16351-Map7_reversed	<50	II	08-Helitron	21-Helitron	K8108
DHX-comp_PpK8108-B-G16351-Map7_reversed	71.1	II	08-Helitron	21-Helitron	K8108
DHX-comp_PpK8108-B-G16351-Map7_reversed	96.2	II	08-Helitron	21-Helitron	K8108
DHX-comp_PpK8108-B-G16351-Map7_reversed	96	II	08-Helitron	21-Helitron	K8108
DHX-comp_PpK8108-B-G16351-Map7_reversed	84.3	II	08-Helitron	21-Helitron	K8108
DHX-comp_PpK8108-B-G16351-Map7_reversed	84.5	II	08-Helitron	21-Helitron	K8108
DHX-comp_PpK8108-B-G16351-Map7_reversed	78.4	II	08-Helitron	21-Helitron	K8108
DHX-comp_PpK8108-B-G16351-Map7_reversed	93.8	II	08-Helitron	21-Helitron	K8108
DHX-comp_PpK8108-B-G16351-Map7_reversed	98.8	II	08-Helitron	21-Helitron	K8108
DHX-comp_PpK8108-B-G16351-Map7_reversed	72.5	II	08-Helitron	21-Helitron	K8108
DHX-comp_PpK8108-B-G16351-Map7_reversed	78.8	II	08-Helitron	21-Helitron	K8108
DHX-comp_PpK8108-B-G16351-Map7_reversed	<50	II	08-Helitron	21-Helitron	K8108
DHX-comp_PpK8108-B-G16351-Map7_reversed	96.4	II	08-Helitron	21-Helitron	K8108
DHX-comp_PpK8108-B-G16351-Map7_reversed	<50	II	08-Helitron	21-Helitron	K8108
DHX-comp_PpK8108-B-G16351-Map7_reversed	83.7	II	08-Helitron	21-Helitron	K8108
DHX-comp_PpK8108-B-G16351-Map7_reversed	92.4	II	08-Helitron	21-Helitron	K8108
DHX-comp_PpK8108-B-G16351-Map7_reversed	92.5	II	08-Helitron	21-Helitron	K8108
DHX-comp_PpK8108-B-G16351-Map7_reversed	79.8	II	08-Helitron	21-Helitron	K8108
DHX-comp_PpK8108-B-G16351-Map7_reversed	86.8	II	08-Helitron	21-Helitron	K8108
DHX-comp_PpK8108-B-G16351-Map7_reversed	80.8	II	08-Helitron	21-Helitron	K8108
DHX-comp_PpK8108-B-G16351-Map7_reversed	<50	II	08-Helitron	21-Helitron	K8108
DHX-comp_PpK8108-B-G16351-Map7_reversed	77.7	II	08-Helitron	21-Helitron	K8108
DHX-comp_PpK8108-B-G16351-Map7_reversed	98	II	08-Helitron	21-Helitron	K8108
DHX-comp_PpK8108-B-G16351-Map7_reversed	87.4	II	08-Helitron	21-Helitron	K8108
DHX-comp_PpK8108-B-G16351-Map7_reversed	92.5	II	08-Helitron	21-Helitron	K8108
DHX-comp_PpK8108-B-G16351-Map7_reversed	97.2	II	08-Helitron	21-Helitron	K8108
DHX-comp_PpK8108-B-G16351-Map7_reversed	98.7	II	08-Helitron	21-Helitron	K8108
DHX-comp_PpK8108-B-G16351-Map7_reversed	77.9	II	08-Helitron	21-Helitron	K8108
DHX-comp_PpK8108-B-G16351-Map7_reversed	92.2	II	08-Helitron	21-Helitron	K8108
DHX-comp_PpK8108-B-G16351-Map7_reversed	94.4	II	08-Helitron	21-Helitron	K8108
DHX-comp_PpK8108-B-G16351-Map7_reversed	92.5	II	08-Helitron	21-Helitron	K8108
DHX-comp_PpK8108-B-G16351-Map7_reversed	91.5	II	08-Helitron	21-Helitron	K8108
DHX-comp_PpK8108-B-G16351-Map7_reversed	98	II	08-Helitron	21-Helitron	K8108
DHX-comp_PpK8108-B-G16351-Map7_reversed	97.8	II	08-Helitron	21-Helitron	K8108
DHX-comp_PpK8108-B-G16351-Map7_reversed	96.8	II	08-Helitron	21-Helitron	K8108
DHX-comp_PpK8108-B-G16351-Map7_reversed	98	II	08-Helitron	21-Helitron	K8108
DHX-comp_PpK8108-B-G16351-Map7_reversed	77.5	II	08-Helitron	21-Helitron	K8108
DHX-comp_PpK8108-B-G16351-Map7_reversed	59.6	II	08-Helitron	21-Helitron	K8108
DHX-comp_PpK8108-B-G16351-Map7_reversed	<50	II	08-Helitron	21-Helitron	K8108
DHX-comp_PpK8108-B-G16351-Map7_reversed	86.7	II	08-Helitron	21-Helitron	K8108
DHX-comp_PpK8108-B-G16351-Map7_reversed	84.5	II	08-Helitron	21-Helitron	K8108
DHX-comp_PpK8108-B-G16351-Map7_reversed	91.8	II	08-Helitron	21-Helitron	K8108
DHX-comp_PpK8108-B-G16351-Map7_reversed	95.8	II	08-Helitron	21-Helitron	K8108
DHX-comp_PpK8108-B-G16351-Map7_reversed	87	II	08-Helitron	21-Helitron	K8108
DHX-comp_PpK8108-B-G16351-Map7_reversed	<50	II	08-Helitron	21-Helitron	K8108
DHX-comp_PpK8108-B-G16351-Map7_reversed	<50	II	08-Helitron	21-Helitron	K8108
DHX-comp_PpK8108-B-G16351-Map7_reversed	78.4	II	08-Helitron	21-Helitron	K8108
DHX-comp_PpK8108-B-G16351-Map7_reversed	91	II	08-Helitron	21-Helitron	K8108
DHX-comp_PpK8108-B-G16351-Map7_reversed	<50	II	08-Helitron	21-Helitron	K8108
DHX-comp_PpK8108-B-G16351-Map7_reversed	77.1	II	08-Helitron	21-Helitron	K8108
DHX-comp_PpK8108-B-G16351-Map7_reversed	<50	II	08-Helitron	21-Helitron	K8108
DHX-comp_PpK8108-B-G16351-Map7_reversed	88.6	II	08-Helitron	21-Helitron	K8108
DHX-comp_PpK8108-B-G16351-Map7_reversed	91.8	II	08-Helitron	21-Helitron	K8108
DHX-comp_PpK8108-B-G16351-Map7_reversed	96.8	II	08-Helitron	21-Helitron	K8108
DHX-comp_PpK8108-B-G16351-Map7_reversed	<50	II	08-Helitron	21-Helitron	K8108
DHX-comp_PpK8108-B-G16351-Map7_reversed	88.3	II	08-Helitron	21-Helitron	K8108
DHX-comp_PpK8108-B-G16351-Map7_reversed	92.5	II	08-Helitron	21-Helitron	K8108
DHX-comp_PpK8108-B-G16351-Map7_reversed	92.3	II	08-Helitron	21-Helitron	K8108
DHX-comp_PpK8108-B-G16351-Map7_reversed	81.4	II	08-Helitron	21-Helitron	K8108
DHX-comp_PpK8108-B-G16351-Map7_reversed	<50	II	08-Helitron	21-Helitron	K8108
DHX-comp_PpK8108-B-G16351-Map7_reversed	97.1	II	08-Helitron	21-Helitron	K8108
DHX-comp_PpK8108-B-G16351-Map7_reversed	96.1	II	08-Helitron	21-Helitron	K8108
DHX-comp_PpK8108-B-G16351-Map7_reversed	96.5	II	08-Helitron	21-Helitron	K8108
DHX-comp_PpK8108-B-G16351-Map7_reversed	77.1	II	08-Helitron	21-Helitron	K8108
DHX-comp_PpK8108-B-G16351-Map7_reversed	94.8	II	08-Helitron	21-Helitron	K8108
DHX-comp_PpK8108-B-G16351-Map7_reversed	93.6	II	08-Helitron	21-Helitron	K8108
DHX-comp_PpK8108-B-G16351-Map7_reversed	96	II	08-Helitron	21-Helitron	K8108
DHX-comp_PpK8108-B-G16351-Map7_reversed	87.7	II	08-Helitron	21-Helitron	K8108
DHX-comp_PpK8108-B-G16351-Map7_reversed	98.2	II	08-Helitron	21-Helitron	K8108
DHX-comp_PpK8108-B-G16351-Map7_reversed	93.4	II	08-Helitron	21-Helitron	K8108
DHX-comp_PpK8108-B-G16351-Map7_reversed	84.9	II	08-Helitron	21-Helitron	K8108
DHX-comp_PpK8108-B-G16351-Map7_reversed	87.2	II	08-Helitron	21-Helitron	K8108
DHX-comp_PpK8108-B-G16351-Map7_reversed	95.9	II	08-Helitron	21-Helitron	K8108
DHX-comp_PpK8108-B-G16351-Map7_reversed	97.9	II	08-Helitron	21-Helitron	K8108
DHX-comp_PpK8108-B-G16351-Map7_reversed	<50	II	08-Helitron	21-Helitron	K8108
DHX-comp_PpK8108-B-G16351-Map7_reversed	88.9	II	08-Helitron	21-Helitron	K8108
DHX-comp_PpK8108-B-G16351-Map7_reversed	83.1	II	08-Helitron	21-Helitron	K8108
DHX-comp_PpK8108-B-G16351-Map7_reversed	86	II	08-Helitron	21-Helitron	K8108
DHX-comp_PpK8108-B-G16351-Map7_reversed	80.1	II	08-Helitron	21-Helitron	K8108
DHX-comp_PpK8108-B-G16351-Map7_reversed	78.9	II	08-Helitron	21-Helitron	K8108
DHX-comp_PpK8108-B-G16351-Map7_reversed	89.9	II	08-Helitron	21-Helitron	K8108
DHX-comp_PpK8108-B-G16351-Map7_reversed	96.1	II	08-Helitron	21-Helitron	K8108
DHX-comp_PpK8108-B-G16351-Map7_reversed	92.7	II	08-Helitron	21-Helitron	K8108
DHX-comp_PpK8108-B-G16351-Map7_reversed	<50	II	08-Helitron	21-Helitron	K8108
DHX-comp_PpK8108-B-G16351-Map7_reversed	71.1	II	08-Helitron	21-Helitron	K8108
DHX-comp_PpK8108-B-G16351-Map7_reversed	<50	II	08-Helitron	21-Helitron	K8108
DHX-comp_PpK8108-B-G16351-Map7_reversed	84.6	II	08-Helitron	21-Helitron	K8108
DHX-comp_PpK8108-B-G16351-Map7_reversed	72.1	II	08-Helitron	21-Helitron	K8108
DHX-comp_PpK8108-B-G16351-Map7_reversed	62.9	II	08-Helitron	21-Helitron	K8108
DHX-comp_PpK8108-B-G16351-Map7_reversed	96.5	II	08-Helitron	21-Helitron	K8108
DHX-comp_PpK8108-B-G16351-Map7_reversed	<50	II	08-Helitron	21-Helitron	K8108
DHX-comp_PpK8108-B-G16351-Map7_reversed	87.3	II	08-Helitron	21-Helitron	K8108
DHX-comp_PpK8108-B-G16351-Map7_reversed	<50	II	08-Helitron	21-Helitron	K8108
DHX-comp_PpK8108-B-G16351-Map7_reversed	86.4	II	08-Helitron	21-Helitron	K8108
DHX-comp_PpK8108-B-G16351-Map7_reversed	<50	II	08-Helitron	21-Helitron	K8108
DHX-comp_PpK8108-B-G16351-Map7_reversed	92.2	II	08-Helitron	21-Helitron	K8108
DHX-comp_PpK8108-B-G16351-Map7_reversed	95.9	II	08-Helitron	21-Helitron	K8108
DHX-comp_PpK8108-B-G16351-Map7_reversed	75.8	II	08-Helitron	21-Helitron	K8108
DHX-comp_PpK8108-B-G16351-Map7_reversed	74.2	II	08-Helitron	21-Helitron	K8108
DHX-comp_PpK8108-B-G16351-Map7_reversed	91.9	II	08-Helitron	21-Helitron	K8108
DHX-comp_PpK8108-B-G16351-Map7_reversed	<50	II	08-Helitron	21-Helitron	K8108
DHX-comp_PpK8108-B-G16351-Map7_reversed	83.8	II	08-Helitron	21-Helitron	K8108
DHX-comp_PpK8108-B-G16351-Map7_reversed	79.5	II	08-Helitron	21-Helitron	K8108
DHX-comp_PpK8108-B-G16351-Map7_reversed	98.3	II	08-Helitron	21-Helitron	K8108
DHX-comp_PpK8108-B-G16351-Map7_reversed	<50	II	08-Helitron	21-Helitron	K8108
DHX-comp_PpK8108-B-G16351-Map7_reversed	96.5	II	08-Helitron	21-Helitron	K8108
DHX-comp_PpK8108-B-G16351-Map7_reversed	92.8	II	08-Helitron	21-Helitron	K8108
DHX-comp_PpK8108-B-G16351-Map7_reversed	71.1	II	08-Helitron	21-Helitron	K8108
DHX-comp_PpK8108-B-G16351-Map7_reversed	<50	II	08-Helitron	21-Helitron	K8108
DHX-comp_PpK8108-B-G16351-Map7_reversed	93.2	II	08-Helitron	21-Helitron	K8108
DHX-comp_PpK8108-B-G16351-Map7_reversed	98.8	II	08-Helitron	21-Helitron	K8108
DHX-comp_PpK8108-B-G16351-Map7_reversed	78.3	II	08-Helitron	21-Helitron	K8108
DHX-comp_PpK8108-B-G16351-Map7_reversed	<50	II	08-Helitron	21-Helitron	K8108
DHX-comp_PpK8108-B-G16351-Map7_reversed	95.2	II	08-Helitron	21-Helitron	K8108
DHX-comp_PpK8108-B-G16351-Map7_reversed	83.6	II	08-Helitron	21-Helitron	K8108
DHX-comp_PpK8108-B-G16351-Map7_reversed	80.8	II	08-Helitron	21-Helitron	K8108
DHX-comp_PpK8108-B-G16351-Map7_reversed	97.4	II	08-Helitron	21-Helitron	K8108
DHX-comp_PpK8108-B-G16351-Map7_reversed	80.8	II	08-Helitron	21-Helitron	K8108
DHX-comp_PpK8108-B-G16351-Map7_reversed	96.3	II	08-Helitron	21-Helitron	K8108
DHX-comp_PpK8108-B-G16351-Map7_reversed	91.4	II	08-Helitron	21-Helitron	K8108
DHX-comp_PpK8108-B-G16351-Map7_reversed	87.8	II	08-Helitron	21-Helitron	K8108
DHX-comp_PpK8108-B-G16351-Map7_reversed	74.9	II	08-Helitron	21-Helitron	K8108
DHX-comp_PpK8108-B-G16351-Map7_reversed	78.1	II	08-Helitron	21-Helitron	K8108
DHX-comp_PpK8108-B-G16351-Map7_reversed	77	II	08-Helitron	21-Helitron	K8108
DHX-comp_PpK8108-B-G16351-Map7_reversed	84.9	II	08-Helitron	21-Helitron	K8108
DHX-comp_PpK8108-B-G16351-Map7_reversed	93.6	II	08-Helitron	21-Helitron	K8108
DHX-comp_PpK8108-B-G16351-Map7_reversed	78.8	II	08-Helitron	21-Helitron	K8108
DHX-comp_PpK8108-B-G16351-Map7_reversed	82.9	II	08-Helitron	21-Helitron	K8108
DHX-comp_PpK8108-B-G16351-Map7_reversed	93.6	II	08-Helitron	21-Helitron	K8108
DHX-comp_PpK8108-B-G16351-Map7_reversed	<50	II	08-Helitron	21-Helitron	K8108
DHX-comp_PpK8108-B-G16351-Map7_reversed	83.9	II	08-Helitron	21-Helitron	K8108
DHX-comp_PpK8108-B-G16351-Map7_reversed	<50	II	08-Helitron	21-Helitron	K8108
DHX-comp_PpK8108-B-G16351-Map7_reversed	76.6	II	08-Helitron	21-Helitron	K8108
DHX-comp_PpK8108-B-G16351-Map7_reversed	94.9	II	08-Helitron	21-Helitron	K8108
DHX-comp_PpK8108-B-G16351-Map7_reversed	76.5	II	08-Helitron	21-Helitron	K8108
DHX-comp_PpK8108-B-G16351-Map7_reversed	<50	II	08-Helitron	21-Helitron	K8108
DHX-comp_PpK8108-B-G16351-Map7_reversed	80.7	II	08-Helitron	21-Helitron	K8108
DHX-comp_PpK8108-B-G16351-Map7_reversed	75.8	II	08-Helitron	21-Helitron	K8108
DHX-comp_PpK8108-B-G16351-Map7_reversed	77	II	08-Helitron	21-Helitron	K8108
DHX-comp_PpK8108-B-G16351-Map7_reversed	81.5	II	08-Helitron	21-Helitron	K8108
DHX-comp_PpK8108-B-G16351-Map7_reversed	81.2	II	08-Helitron	21-Helitron	K8108
DHX-comp_PpK8108-B-G16351-Map7_reversed	76.1	II	08-Helitron	21-Helitron	K8108
DHX-comp_PpK8108-B-G16351-Map7_reversed	93.7	II	08-Helitron	21-Helitron	K8108
DHX-comp_PpK8108-B-G16351-Map7_reversed	87.7	II	08-Helitron	21-Helitron	K8108
DHX-comp_PpK8108-B-G16351-Map7_reversed	85.6	II	08-Helitron	21-Helitron	K8108
DHX-comp_PpK8108-B-G16351-Map7_reversed	88.4	II	08-Helitron	21-Helitron	K8108
DHX-comp_PpK8108-B-G16351-Map7_reversed	74	II	08-Helitron	21-Helitron	K8108
DHX-comp_PpK8108-B-G16351-Map7_reversed	97.2	II	08-Helitron	21-Helitron	K8108
DHX-comp_PpK8108-B-G16478-Map20_reversed	82.4	II	08-Helitron	21-Helitron	K8108
DHX-comp_PpK8108-B-G16478-Map20_reversed	<50	II	08-Helitron	21-Helitron	K8108
DHX-comp_PpK8108-B-G16478-Map20_reversed	95.2	II	08-Helitron	21-Helitron	K8108
DHX-comp_PpK8108-B-G16478-Map20_reversed	77.5	II	08-Helitron	21-Helitron	K8108
DHX-comp_PpK8108-B-G16478-Map20_reversed	77	II	08-Helitron	21-Helitron	K8108
DHX-comp_PpK8108-B-G16478-Map20_reversed	98.4	II	08-Helitron	21-Helitron	K8108
DHX-comp_PpK8108-B-G16478-Map20_reversed	72.4	II	08-Helitron	21-Helitron	K8108
DHX-comp_PpK8108-B-G16478-Map20_reversed	94.8	II	08-Helitron	21-Helitron	K8108
DHX-comp_PpK8108-B-G16478-Map20_reversed	75	II	08-Helitron	21-Helitron	K8108
DHX-comp_PpK8108-B-G16478-Map20_reversed	77.4	II	08-Helitron	21-Helitron	K8108
DHX-comp_PpK8108-B-G16478-Map20_reversed	85.4	II	08-Helitron	21-Helitron	K8108
DHX-comp_PpK8108-B-G16478-Map20_reversed	75.3	II	08-Helitron	21-Helitron	K8108
DHX-comp_PpK8108-B-G16478-Map20_reversed	78	II	08-Helitron	21-Helitron	K8108
DHX-comp_PpK8108-B-G16478-Map20_reversed	95	II	08-Helitron	21-Helitron	K8108
DHX-comp_PpK8108-B-G16478-Map20_reversed	69.5	II	08-Helitron	21-Helitron	K8108
DHX-comp_PpK8108-B-G16478-Map20_reversed	85.3	II	08-Helitron	21-Helitron	K8108
DHX-comp_PpK8108-B-G16478-Map20_reversed	71.3	II	08-Helitron	21-Helitron	K8108
DHX-comp_PpK8108-B-G16478-Map20_reversed	95.2	II	08-Helitron	21-Helitron	K8108
DHX-comp_PpK8108-B-G16478-Map20_reversed	72	II	08-Helitron	21-Helitron	K8108
DHX-comp_PpK8108-B-G16478-Map20_reversed	94.1	II	08-Helitron	21-Helitron	K8108
DHX-comp_PpK8108-B-G16478-Map20_reversed	77.2	II	08-Helitron	21-Helitron	K8108
DHX-comp_PpK8108-B-G16478-Map20_reversed	77.6	II	08-Helitron	21-Helitron	K8108
DHX-comp_PpK8108-B-G16478-Map20_reversed	75.7	II	08-Helitron	21-Helitron	K8108
DHX-comp_PpK8108-B-G16478-Map20_reversed	97.9	II	08-Helitron	21-Helitron	K8108
DHX-comp_PpK8108-B-G16478-Map20_reversed	75.2	II	08-Helitron	21-Helitron	K8108
DHX-comp_PpK8108-B-G16478-Map20_reversed	71.2	II	08-Helitron	21-Helitron	K8108
DHX-comp_PpK8108-B-G16478-Map20_reversed	69.9	II	08-Helitron	21-Helitron	K8108
DHX-comp_PpK8108-B-G16478-Map20_reversed	93.8	II	08-Helitron	21-Helitron	K8108
DHX-comp_PpK8108-B-G16478-Map20_reversed	65.1	II	08-Helitron	21-Helitron	K8108
DHX-comp_PpK8108-B-G16478-Map20_reversed	72	II	08-Helitron	21-Helitron	K8108
DHX-comp_PpK8108-B-G16478-Map20_reversed	75.5	II	08-Helitron	21-Helitron	K8108
DHX-comp_PpK8108-B-G16478-Map20_reversed	77.1	II	08-Helitron	21-Helitron	K8108
DHX-comp_PpK8108-B-G16478-Map20_reversed	66.7	II	08-Helitron	21-Helitron	K8108
DHX-comp_PpK8108-B-G16478-Map20_reversed	76.3	II	08-Helitron	21-Helitron	K8108
DHX-comp_PpK8108-B-G16478-Map20_reversed	98	II	08-Helitron	21-Helitron	K8108
DHX-comp_PpK8108-B-G16478-Map20_reversed	79.7	II	08-Helitron	21-Helitron	K8108
DHX-comp_PpK8108-B-G16478-Map20_reversed	98.8	II	08-Helitron	21-Helitron	K8108
DHX-comp_PpK8108-B-G16478-Map20_reversed	80.2	II	08-Helitron	21-Helitron	K8108
DHX-comp_PpK8108-B-G16478-Map20_reversed	81.2	II	08-Helitron	21-Helitron	K8108
DHX-comp_PpK8108-B-G16478-Map20_reversed	77.5	II	08-Helitron	21-Helitron	K8108
DHX-comp_PpK8108-B-G16478-Map20_reversed	80.6	II	08-Helitron	21-Helitron	K8108
DHX-comp_PpK8108-B-G16478-Map20_reversed	88.1	II	08-Helitron	21-Helitron	K8108
DHX-comp_PpK8108-B-G16478-Map20_reversed	74.6	II	08-Helitron	21-Helitron	K8108
DHX-comp_PpK8108-B-G16478-Map20_reversed	72.5	II	08-Helitron	21-Helitron	K8108
DHX-comp_PpK8108-B-G16478-Map20_reversed	90.7	II	08-Helitron	21-Helitron	K8108
DHX-comp_PpK8108-B-G16478-Map20_reversed	77.7	II	08-Helitron	21-Helitron	K8108
DHX-comp_PpK8108-B-G16478-Map20_reversed	96.2	II	08-Helitron	21-Helitron	K8108
DHX-comp_PpK8108-B-G16478-Map20_reversed	88	II	08-Helitron	21-Helitron	K8108
DHX-comp_PpK8108-B-G16478-Map20_reversed	90.7	II	08-Helitron	21-Helitron	K8108
DHX-comp_PpK8108-B-G16478-Map20_reversed	76.8	II	08-Helitron	21-Helitron	K8108
DHX-comp_PpK8108-B-G16478-Map20_reversed	98.9	II	08-Helitron	21-Helitron	K8108
DHX-comp_PpK8108-B-G16478-Map20_reversed	92.3	II	08-Helitron	21-Helitron	K8108
DHX-comp_PpK8108-B-G16478-Map20_reversed	83.3	II	08-Helitron	21-Helitron	K8108
DHX-comp_PpK8108-B-G16478-Map20_reversed	95.5	II	08-Helitron	21-Helitron	K8108
DHX-comp_PpK8108-B-G16478-Map20_reversed	72.7	II	08-Helitron	21-Helitron	K8108
DHX-comp_PpK8108-B-G16478-Map20_reversed	77.6	II	08-Helitron	21-Helitron	K8108
DHX-comp_PpK8108-B-G16478-Map20_reversed	96.5	II	08-Helitron	21-Helitron	K8108
DHX-comp_PpK8108-B-G16478-Map20_reversed	88.9	II	08-Helitron	21-Helitron	K8108
DHX-comp_PpK8108-B-G16478-Map20_reversed	<50	II	08-Helitron	21-Helitron	K8108
DHX-comp_PpK8108-B-G16478-Map20_reversed	78.3	II	08-Helitron	21-Helitron	K8108
DHX-comp_PpK8108-B-G16478-Map20_reversed	66.1	II	08-Helitron	21-Helitron	K8108
DHX-comp_PpK8108-B-G16478-Map20_reversed	84.7	II	08-Helitron	21-Helitron	K8108
DHX-comp_PpK8108-B-G16478-Map20_reversed	98.7	II	08-Helitron	21-Helitron	K8108
DHX-comp_PpK8108-B-G16478-Map20_reversed	75	II	08-Helitron	21-Helitron	K8108
DHX-comp_PpK8108-B-G16478-Map20_reversed	<50	II	08-Helitron	21-Helitron	K8108
DHX-comp_PpK8108-B-G16478-Map20_reversed	95.5	II	08-Helitron	21-Helitron	K8108
DHX-comp_PpK8108-B-G16478-Map20_reversed	<50	II	08-Helitron	21-Helitron	K8108
DHX-comp_PpK8108-B-G16478-Map20_reversed	97.6	II	08-Helitron	21-Helitron	K8108
DHX-comp_PpK8108-B-G16478-Map20_reversed	71.9	II	08-Helitron	21-Helitron	K8108
DHX-comp_PpK8108-B-G16478-Map20_reversed	96.5	II	08-Helitron	21-Helitron	K8108
DHX-comp_PpK8108-B-G16478-Map20_reversed	<50	II	08-Helitron	21-Helitron	K8108
DHX-comp_PpK8108-B-G16478-Map20_reversed	76.5	II	08-Helitron	21-Helitron	K8108
DHX-comp_PpK8108-B-G16478-Map20_reversed	<50	II	08-Helitron	21-Helitron	K8108
DHX-comp_PpK8108-B-G16478-Map20_reversed	96.7	II	08-Helitron	21-Helitron	K8108
DHX-comp_PpK8108-B-G16478-Map20_reversed	82.1	II	08-Helitron	21-Helitron	K8108
DHX-comp_PpK8108-B-G16478-Map20_reversed	94	II	08-Helitron	21-Helitron	K8108
DHX-comp_PpK8108-B-G16478-Map20_reversed	77.3	II	08-Helitron	21-Helitron	K8108
DHX-comp_PpK8108-B-G16478-Map20_reversed	95.8	II	08-Helitron	21-Helitron	K8108
DHX-comp_PpK8108-B-G16478-Map20_reversed	93.8	II	08-Helitron	21-Helitron	K8108
DHX-comp_PpK8108-B-G16478-Map20_reversed	77.4	II	08-Helitron	21-Helitron	K8108
DHX-comp_PpK8108-B-G16478-Map20_reversed	93.2	II	08-Helitron	21-Helitron	K8108
DHX-comp_PpK8108-B-G16478-Map20_reversed	79.3	II	08-Helitron	21-Helitron	K8108
DHX-comp_PpK8108-B-G16478-Map20_reversed	74.9	II	08-Helitron	21-Helitron	K8108
DHX-comp_PpK8108-B-G16478-Map20_reversed	98.3	II	08-Helitron	21-Helitron	K8108
DHX-comp_PpK8108-B-G16478-Map20_reversed	98.7	II	08-Helitron	21-Helitron	K8108
DHX-comp_PpK8108-B-G16478-Map20_reversed	68.4	II	08-Helitron	21-Helitron	K8108
DHX-comp_PpK8108-B-G16478-Map20_reversed	77.8	II	08-Helitron	21-Helitron	K8108
DHX-comp_PpK8108-B-G16478-Map20_reversed	63.8	II	08-Helitron	21-Helitron	K8108
DHX-comp_PpK8108-B-G16478-Map20_reversed	78	II	08-Helitron	21-Helitron	K8108
DHX-comp_PpK8108-B-G16478-Map20_reversed	81.2	II	08-Helitron	21-Helitron	K8108
DHX-comp_PpK8108-B-G16478-Map20_reversed	71.7	II	08-Helitron	21-Helitron	K8108
DHX-comp_PpK8108-B-G16478-Map20_reversed	83.3	II	08-Helitron	21-Helitron	K8108
DHX-comp_PpK8108-B-G16478-Map20_reversed	98.3	II	08-Helitron	21-Helitron	K8108
DHX-comp_PpK8108-B-G16478-Map20_reversed	73.5	II	08-Helitron	21-Helitron	K8108
DHX-comp_PpK8108-B-G16478-Map20_reversed	95.5	II	08-Helitron	21-Helitron	K8108
DHX-comp_PpK8108-B-G16478-Map20_reversed	73.5	II	08-Helitron	21-Helitron	K8108
DHX-comp_PpK8108-B-G16478-Map20_reversed	91.4	II	08-Helitron	21-Helitron	K8108
DHX-comp_PpK8108-B-G16478-Map20_reversed	78	II	08-Helitron	21-Helitron	K8108
DHX-comp_PpK8108-B-G16478-Map20_reversed	66.5	II	08-Helitron	21-Helitron	K8108
DHX-comp_PpK8108-B-G16478-Map20_reversed	76.1	II	08-Helitron	21-Helitron	K8108
DHX-comp_PpK8108-B-G16478-Map20_reversed	95.7	II	08-Helitron	21-Helitron	K8108
DHX-comp_PpK8108-B-G16478-Map20_reversed	97.6	II	08-Helitron	21-Helitron	K8108
DHX-comp_PpK8108-B-G16478-Map20_reversed	87.6	II	08-Helitron	21-Helitron	K8108
DHX-comp_PpK8108-B-G16478-Map20_reversed	93.2	II	08-Helitron	21-Helitron	K8108
DHX-comp_PpK8108-B-G16478-Map20_reversed	78.2	II	08-Helitron	21-Helitron	K8108
DHX-comp_PpK8108-B-G16478-Map20_reversed	95.5	II	08-Helitron	21-Helitron	K8108
DHX-comp_PpK8108-B-G16478-Map20_reversed	82.9	II	08-Helitron	21-Helitron	K8108
DHX-comp_PpK8108-B-G16478-Map20_reversed	75.2	II	08-Helitron	21-Helitron	K8108
DHX-comp_PpK8108-B-G16478-Map20_reversed	<50	II	08-Helitron	21-Helitron	K8108
DHX-comp_PpK8108-B-G16478-Map20_reversed	69.9	II	08-Helitron	21-Helitron	K8108
DHX-comp_PpK8108-B-G16478-Map20_reversed	73.4	II	08-Helitron	21-Helitron	K8108
DHX-comp_PpK8108-B-G16478-Map20_reversed	98.3	II	08-Helitron	21-Helitron	K8108
DHX-comp_PpK8108-B-G16478-Map20_reversed	94	II	08-Helitron	21-Helitron	K8108
DHX-comp_PpK8108-B-G16478-Map20_reversed	98.6	II	08-Helitron	21-Helitron	K8108
DHX-comp_PpK8108-B-G16478-Map20_reversed	73.6	II	08-Helitron	21-Helitron	K8108
DHX-comp_PpK8108-B-G16478-Map20_reversed	83.3	II	08-Helitron	21-Helitron	K8108
DHX-comp_PpK8108-B-G16478-Map20_reversed	<50	II	08-Helitron	21-Helitron	K8108
DHX-comp_PpK8108-B-G16478-Map20_reversed	98.3	II	08-Helitron	21-Helitron	K8108
DHX-comp_PpK8108-B-G16478-Map20_reversed	91.8	II	08-Helitron	21-Helitron	K8108
DHX-comp_PpK8108-B-G16478-Map20_reversed	95.7	II	08-Helitron	21-Helitron	K8108
DHX-comp_PpK8108-B-G16478-Map20_reversed	92.4	II	08-Helitron	21-Helitron	K8108
DHX-comp_PpK8108-B-G16478-Map20_reversed	79	II	08-Helitron	21-Helitron	K8108
DHX-comp_PpK8108-B-G16478-Map20_reversed	97.8	II	08-Helitron	21-Helitron	K8108
DHX-comp_PpK8108-B-G16478-Map20_reversed	76.3	II	08-Helitron	21-Helitron	K8108
DHX-comp_PpK8108-B-G16478-Map20_reversed	73.7	II	08-Helitron	21-Helitron	K8108
DHX-comp_PpK8108-B-G16478-Map20_reversed	79	II	08-Helitron	21-Helitron	K8108
DHX-comp_PpK8108-B-G16478-Map20_reversed	71.7	II	08-Helitron	21-Helitron	K8108
DHX-comp_PpK8108-B-G16478-Map20_reversed	97.5	II	08-Helitron	21-Helitron	K8108
DHX-comp_PpK8108-B-G16478-Map20_reversed	76.9	II	08-Helitron	21-Helitron	K8108
DHX-comp_PpK8108-B-G16478-Map20_reversed	80.2	II	08-Helitron	21-Helitron	K8108
DHX-comp_PpK8108-B-G16478-Map20_reversed	96.6	II	08-Helitron	21-Helitron	K8108
DHX-comp_PpK8108-B-G16478-Map20_reversed	79.1	II	08-Helitron	21-Helitron	K8108
DHX-comp_PpK8108-B-G16478-Map20_reversed	99	II	08-Helitron	21-Helitron	K8108
DHX-comp_PpK8108-B-G16478-Map20_reversed	78.4	II	08-Helitron	21-Helitron	K8108
DHX-comp_PpK8108-B-G16478-Map20_reversed	<50	II	08-Helitron	21-Helitron	K8108
DHX-comp_PpK8108-B-G16478-Map20_reversed	67.9	II	08-Helitron	21-Helitron	K8108
DHX-comp_PpK8108-B-G16478-Map20_reversed	<50	II	08-Helitron	21-Helitron	K8108
DHX-comp_PpK8108-B-G16478-Map20_reversed	87.8	II	08-Helitron	21-Helitron	K8108
DHX-comp_PpK8108-B-G16478-Map20_reversed	91.4	II	08-Helitron	21-Helitron	K8108
DHX-comp_PpK8108-B-G16478-Map20_reversed	95.5	II	08-Helitron	21-Helitron	K8108
DHX-comp_PpK8108-B-G16478-Map20_reversed	77.5	II	08-Helitron	21-Helitron	K8108
DHX-comp_PpK8108-B-G16478-Map20_reversed	76.9	II	08-Helitron	21-Helitron	K8108
DHX-comp_PpK8108-B-G16478-Map20_reversed	76.1	II	08-Helitron	21-Helitron	K8108
DHX-comp_PpK8108-B-G16478-Map20_reversed	<50	II	08-Helitron	21-Helitron	K8108
DHX-comp_PpK8108-B-G16478-Map20_reversed	<50	II	08-Helitron	21-Helitron	K8108
DHX-comp_PpK8108-B-G16478-Map20_reversed	70.8	II	08-Helitron	21-Helitron	K8108
DHX-comp_PpK8108-B-G16478-Map20_reversed	<50	II	08-Helitron	21-Helitron	K8108
DHX-comp_PpK8108-B-G16478-Map20_reversed	66.3	II	08-Helitron	21-Helitron	K8108
DHX-comp_PpK8108-B-G16478-Map20_reversed	84	II	08-Helitron	21-Helitron	K8108
DHX-comp_PpK8108-B-G16478-Map20_reversed	100	II	08-Helitron	21-Helitron	K8108
DHX-comp_PpK8108-B-G16478-Map20_reversed	75	II	08-Helitron	21-Helitron	K8108
DHX-comp_PpK8108-B-G16478-Map20_reversed	76	II	08-Helitron	21-Helitron	K8108
DHX-comp_PpK8108-B-G16478-Map20_reversed	96.1	II	08-Helitron	21-Helitron	K8108
DHX-comp_PpK8108-B-G16478-Map20_reversed	71.8	II	08-Helitron	21-Helitron	K8108
DHX-comp_PpK8108-B-G16478-Map20_reversed	90.7	II	08-Helitron	21-Helitron	K8108
DHX-comp_PpK8108-B-G16478-Map20_reversed	79.2	II	08-Helitron	21-Helitron	K8108
DHX-comp_PpK8108-B-G16478-Map20_reversed	91.9	II	08-Helitron	21-Helitron	K8108
DHX-comp_PpK8108-B-G16478-Map20_reversed	87.1	II	08-Helitron	21-Helitron	K8108
DHX-comp_PpK8108-B-G16478-Map20_reversed	92.3	II	08-Helitron	21-Helitron	K8108
DHX-comp_PpK8108-B-G16478-Map20_reversed	76.1	II	08-Helitron	21-Helitron	K8108
DHX-comp_PpK8108-B-G16478-Map20_reversed	63.5	II	08-Helitron	21-Helitron	K8108
DHX-comp_PpK8108-B-G16478-Map20_reversed	76.5	II	08-Helitron	21-Helitron	K8108
DHX-comp_PpK8108-B-G16478-Map20_reversed	87.9	II	08-Helitron	21-Helitron	K8108
DHX-comp_PpK8108-B-G16478-Map20_reversed	85	II	08-Helitron	21-Helitron	K8108
DHX-comp_PpK8108-B-G16478-Map20_reversed	98.1	II	08-Helitron	21-Helitron	K8108
DHX-comp_PpK8108-B-G16478-Map20_reversed	87.1	II	08-Helitron	21-Helitron	K8108
DHX-comp_PpK8108-B-G16478-Map20_reversed	60.7	II	08-Helitron	21-Helitron	K8108
DHX-comp_PpK8108-B-G16478-Map20_reversed	75.3	II	08-Helitron	21-Helitron	K8108
DHX-comp_PpK8108-B-G16478-Map20_reversed	<50	II	08-Helitron	21-Helitron	K8108
DHX-comp_PpK8108-B-G16478-Map20_reversed	79.3	II	08-Helitron	21-Helitron	K8108
DHX-comp_PpK8108-B-G16478-Map20_reversed	85.5	II	08-Helitron	21-Helitron	K8108
DHX-comp_PpK8108-B-G16478-Map20_reversed	<50	II	08-Helitron	21-Helitron	K8108
DHX-comp_PpK8108-B-G16478-Map20_reversed	93.1	II	08-Helitron	21-Helitron	K8108
DHX-comp_PpK8108-B-G16478-Map20_reversed	91.6	II	08-Helitron	21-Helitron	K8108
DHX-comp_PpK8108-B-G16478-Map20_reversed	71.5	II	08-Helitron	21-Helitron	K8108
DHX-comp_PpK8108-B-G16478-Map20_reversed	89.6	II	08-Helitron	21-Helitron	K8108
DHX-comp_PpK8108-B-G16478-Map20_reversed	75.9	II	08-Helitron	21-Helitron	K8108
DHX-comp_PpK8108-B-G16478-Map20_reversed	95.8	II	08-Helitron	21-Helitron	K8108
DHX-comp_PpK8108-B-G16478-Map20_reversed	98.1	II	08-Helitron	21-Helitron	K8108
DHX-comp_PpK8108-B-G16478-Map20_reversed	90.1	II	08-Helitron	21-Helitron	K8108
DHX-comp_PpK8108-B-G16478-Map20_reversed	93.9	II	08-Helitron	21-Helitron	K8108
DHX-comp_PpK8108-B-G16478-Map20_reversed	74.9	II	08-Helitron	21-Helitron	K8108
DHX-comp_PpK8108-B-G16478-Map20_reversed	78.2	II	08-Helitron	21-Helitron	K8108
DHX-comp_PpK8108-B-G16478-Map20_reversed	75.7	II	08-Helitron	21-Helitron	K8108
DHX-comp_PpK8108-B-G16478-Map20_reversed	88.1	II	08-Helitron	21-Helitron	K8108
DHX-comp_PpK8108-B-G16478-Map20_reversed	94.7	II	08-Helitron	21-Helitron	K8108
DHX-comp_PpK8108-B-G16478-Map20_reversed	83.1	II	08-Helitron	21-Helitron	K8108
DHX-comp_PpK8108-B-G16478-Map20_reversed	76.7	II	08-Helitron	21-Helitron	K8108
DHX-comp_PpK8108-B-G16478-Map20_reversed	80	II	08-Helitron	21-Helitron	K8108
DHX-comp_PpK8108-B-G16478-Map20_reversed	58.8	II	08-Helitron	21-Helitron	K8108
DHX-comp_PpK8108-B-G16478-Map20_reversed	<50	II	08-Helitron	21-Helitron	K8108
DHX-comp_PpK8108-B-G16478-Map20_reversed	88.9	II	08-Helitron	21-Helitron	K8108
DHX-comp_PpK8108-B-G16478-Map20_reversed	78.8	II	08-Helitron	21-Helitron	K8108
DHX-comp_PpK8108-B-G16478-Map20_reversed	74.8	II	08-Helitron	21-Helitron	K8108
DHX-comp_PpK8108-B-G16478-Map20_reversed	98.8	II	08-Helitron	21-Helitron	K8108
DHX-comp_PpK8108-B-G16478-Map20_reversed	72.4	II	08-Helitron	21-Helitron	K8108
DHX-comp_PpK8108-B-G16478-Map20_reversed	83.3	II	08-Helitron	21-Helitron	K8108
DHX-comp_PpK8108-B-G16478-Map20_reversed	75.3	II	08-Helitron	21-Helitron	K8108
DHX-comp_PpK8108-B-G16478-Map20_reversed	88.4	II	08-Helitron	21-Helitron	K8108
DHX-comp_PpK8108-B-G16478-Map20_reversed	<50	II	08-Helitron	21-Helitron	K8108
DHX-comp_PpK8108-B-G16478-Map20_reversed	91	II	08-Helitron	21-Helitron	K8108
DHX-comp_PpK8108-B-G16478-Map20_reversed	83.5	II	08-Helitron	21-Helitron	K8108
DHX-comp_PpK8108-B-G16478-Map20_reversed	76.2	II	08-Helitron	21-Helitron	K8108
DHX-comp_PpK8108-B-G16478-Map20_reversed	76.1	II	08-Helitron	21-Helitron	K8108
DHX-comp_PpK8108-B-G16478-Map20_reversed	72	II	08-Helitron	21-Helitron	K8108
DHX-comp_PpK8108-B-G16478-Map20_reversed	86.4	II	08-Helitron	21-Helitron	K8108
DHX-comp_PpK8108-B-G16478-Map20_reversed	83.3	II	08-Helitron	21-Helitron	K8108
DHX-comp_PpK8108-B-G16478-Map20_reversed	86.2	II	08-Helitron	21-Helitron	K8108
DHX-comp_PpK8108-B-G16478-Map20_reversed	97.7	II	08-Helitron	21-Helitron	K8108
DHX-comp_PpK8108-B-G16478-Map20_reversed	92.3	II	08-Helitron	21-Helitron	K8108
DHX-comp_PpK8108-B-G16478-Map20_reversed	76.1	II	08-Helitron	21-Helitron	K8108
DHX-comp_PpK8108-B-G16478-Map20_reversed	96.2	II	08-Helitron	21-Helitron	K8108
DHX-comp_PpK8108-B-G16478-Map20_reversed	92.3	II	08-Helitron	21-Helitron	K8108
DHX-comp_PpK8108-B-G16478-Map20_reversed	86.5	II	08-Helitron	21-Helitron	K8108
DHX-comp_PpK8108-B-G16478-Map20_reversed	78.9	II	08-Helitron	21-Helitron	K8108
DHX-comp_PpK8108-B-G16478-Map20_reversed	71.6	II	08-Helitron	21-Helitron	K8108
DHX-comp_PpK8108-B-G16478-Map20_reversed	73	II	08-Helitron	21-Helitron	K8108
DHX-comp_PpK8108-B-G16478-Map20_reversed	75.2	II	08-Helitron	21-Helitron	K8108
DHX-comp_PpK8108-B-G16478-Map20_reversed	<50	II	08-Helitron	21-Helitron	K8108
DHX-comp_PpK8108-B-G16478-Map20_reversed	97.9	II	08-Helitron	21-Helitron	K8108
DHX-comp_PpK8108-B-G16478-Map20_reversed	73.3	II	08-Helitron	21-Helitron	K8108
DHX-comp_PpK8108-B-G16478-Map20_reversed	80.2	II	08-Helitron	21-Helitron	K8108
DHX-comp_PpK8108-B-G16478-Map20_reversed	78.7	II	08-Helitron	21-Helitron	K8108
DHX-comp_PpK8108-B-G16478-Map20_reversed	75.9	II	08-Helitron	21-Helitron	K8108
DHX-comp_PpK8108-B-G16478-Map20_reversed	95.7	II	08-Helitron	21-Helitron	K8108
DHX-comp_PpK8108-B-G16478-Map20_reversed	<50	II	08-Helitron	21-Helitron	K8108
DHX-comp_PpK8108-B-G16478-Map20_reversed	79.4	II	08-Helitron	21-Helitron	K8108
DHX-comp_PpK8108-B-G16478-Map20_reversed	72.5	II	08-Helitron	21-Helitron	K8108
DHX-comp_PpK8108-B-G16478-Map20_reversed	95.3	II	08-Helitron	21-Helitron	K8108
DHX-comp_PpK8108-B-G16478-Map20_reversed	81.2	II	08-Helitron	21-Helitron	K8108
DHX-comp_PpK8108-B-G16478-Map20_reversed	96.4	II	08-Helitron	21-Helitron	K8108
DHX-comp_PpK8108-B-G16478-Map20_reversed	84	II	08-Helitron	21-Helitron	K8108
DHX-comp_PpK8108-B-G16478-Map20_reversed	72.4	II	08-Helitron	21-Helitron	K8108
DHX-comp_PpK8108-B-G16478-Map20_reversed	79.8	II	08-Helitron	21-Helitron	K8108
DHX-comp_PpK8108-B-G16478-Map20_reversed	78.9	II	08-Helitron	21-Helitron	K8108
DHX-comp_PpK8108-B-G16478-Map20_reversed	95.4	II	08-Helitron	21-Helitron	K8108
DHX-comp_PpK8108-B-G16478-Map20_reversed	98.4	II	08-Helitron	21-Helitron	K8108
DHX-comp_PpK8108-B-G16478-Map20_reversed	75	II	08-Helitron	21-Helitron	K8108
DHX-comp_PpK8108-B-G16478-Map20_reversed	79.7	II	08-Helitron	21-Helitron	K8108
DHX-comp_PpK8108-B-G16478-Map20_reversed	92.6	II	08-Helitron	21-Helitron	K8108
DHX-comp_PpK8108-B-G16478-Map20_reversed	99.1	II	08-Helitron	21-Helitron	K8108
DHX-comp_PpK8108-B-G16478-Map20_reversed	88.9	II	08-Helitron	21-Helitron	K8108
DHX-comp_PpK8108-B-G16478-Map20_reversed	72.7	II	08-Helitron	21-Helitron	K8108
DHX-comp_PpK8108-B-G16478-Map20_reversed	76.8	II	08-Helitron	21-Helitron	K8108
DHX-comp_PpK8108-B-G16478-Map20_reversed	76.7	II	08-Helitron	21-Helitron	K8108
DHX-comp_PpK8108-B-G16478-Map20_reversed	98.1	II	08-Helitron	21-Helitron	K8108
DHX-comp_PpK8108-B-G16478-Map20_reversed	73.6	II	08-Helitron	21-Helitron	K8108
DHX-comp_PpK8108-B-G16478-Map20_reversed	85.1	II	08-Helitron	21-Helitron	K8108
DHX-comp_PpK8108-B-G16478-Map20_reversed	72	II	08-Helitron	21-Helitron	K8108
DHX-comp_PpK8108-B-G16478-Map20_reversed	98.7	II	08-Helitron	21-Helitron	K8108
DHX-comp_PpK8108-B-G16478-Map20_reversed	74.5	II	08-Helitron	21-Helitron	K8108
DHX-comp_PpK8108-B-G16478-Map20_reversed	75.5	II	08-Helitron	21-Helitron	K8108
DHX-comp_PpK8108-B-G16478-Map20_reversed	71.5	II	08-Helitron	21-Helitron	K8108
DHX-comp_PpK8108-B-G16478-Map20_reversed	75.3	II	08-Helitron	21-Helitron	K8108
DHX-comp_PpK8108-B-G16478-Map20_reversed	80.6	II	08-Helitron	21-Helitron	K8108
DHX-comp_PpK8108-B-G16478-Map20_reversed	95.3	II	08-Helitron	21-Helitron	K8108
DHX-comp_PpK8108-B-G16478-Map20_reversed	97.8	II	08-Helitron	21-Helitron	K8108
DHX-comp_PpK8108-B-G16478-Map20_reversed	95.9	II	08-Helitron	21-Helitron	K8108
DHX-comp_PpK8108-B-G16478-Map20_reversed	83.1	II	08-Helitron	21-Helitron	K8108
DHX-comp_PpK8108-B-G16478-Map20_reversed	90.2	II	08-Helitron	21-Helitron	K8108
DHX-comp_PpK8108-B-G16478-Map20_reversed	97.8	II	08-Helitron	21-Helitron	K8108
DHX-comp_PpK8108-B-G16478-Map20_reversed	96.4	II	08-Helitron	21-Helitron	K8108
DHX-comp_PpK8108-B-G16478-Map20_reversed	95.8	II	08-Helitron	21-Helitron	K8108
DHX-comp_PpK8108-B-G16478-Map20_reversed	87.8	II	08-Helitron	21-Helitron	K8108
DHX-comp_PpK8108-B-G16478-Map20_reversed	95.4	II	08-Helitron	21-Helitron	K8108
DHX-comp_PpK8108-B-G16478-Map20_reversed	98.5	II	08-Helitron	21-Helitron	K8108
DHX-comp_PpK8108-B-G16478-Map20_reversed	80.7	II	08-Helitron	21-Helitron	K8108
DHX-comp_PpK8108-B-G16478-Map20_reversed	72.7	II	08-Helitron	21-Helitron	K8108
DHX-comp_PpK8108-B-G16478-Map20_reversed	84	II	08-Helitron	21-Helitron	K8108
DHX-comp_PpK8108-B-G16478-Map20_reversed	95.9	II	08-Helitron	21-Helitron	K8108
DHX-comp_PpK8108-B-G16478-Map20_reversed	76.7	II	08-Helitron	21-Helitron	K8108
DHX-comp_PpK8108-B-G16478-Map20_reversed	82.1	II	08-Helitron	21-Helitron	K8108
DHX-comp_PpK8108-B-G16478-Map20_reversed	80	II	08-Helitron	21-Helitron	K8108
DHX-comp_PpK8108-B-G16478-Map20_reversed	79	II	08-Helitron	21-Helitron	K8108
DHX-comp_PpK8108-B-G16478-Map20_reversed	75.8	II	08-Helitron	21-Helitron	K8108
DHX-comp_PpK8108-B-G16478-Map20_reversed	84.4	II	08-Helitron	21-Helitron	K8108
DHX-comp_PpK8108-B-G16478-Map20_reversed	71.9	II	08-Helitron	21-Helitron	K8108
DHX-comp_PpK8108-B-G16478-Map20_reversed	79.3	II	08-Helitron	21-Helitron	K8108
DHX-comp_PpK8108-B-G16478-Map20_reversed	75.2	II	08-Helitron	21-Helitron	K8108
DHX-comp_PpK8108-B-G16478-Map20_reversed	90.9	II	08-Helitron	21-Helitron	K8108
DHX-comp_PpK8108-B-G16478-Map20_reversed	76.6	II	08-Helitron	21-Helitron	K8108
DHX-comp_PpK8108-B-G16478-Map20_reversed	72	II	08-Helitron	21-Helitron	K8108
DHX-comp_PpK8108-B-G16478-Map20_reversed	97.6	II	08-Helitron	21-Helitron	K8108
DHX-comp_PpK8108-B-G16478-Map20_reversed	<50	II	08-Helitron	21-Helitron	K8108
DHX-comp_PpK8108-B-G16478-Map20_reversed	87.3	II	08-Helitron	21-Helitron	K8108
DHX-comp_PpK8108-B-G16478-Map20_reversed	82.5	II	08-Helitron	21-Helitron	K8108
DHX-comp_PpK8108-B-G16478-Map20_reversed	76.9	II	08-Helitron	21-Helitron	K8108
DHX-comp_PpK8108-B-G16478-Map20_reversed	89.5	II	08-Helitron	21-Helitron	K8108
DHX-comp_PpK8108-B-G16478-Map20_reversed	87.8	II	08-Helitron	21-Helitron	K8108
DHX-comp_PpK8108-B-G16478-Map20_reversed	81.2	II	08-Helitron	21-Helitron	K8108
DHX-comp_PpK8108-B-G16478-Map20_reversed	79.1	II	08-Helitron	21-Helitron	K8108
DHX-comp_PpK8108-B-G16478-Map20_reversed	78.4	II	08-Helitron	21-Helitron	K8108
DHX-comp_PpK8108-B-G16478-Map20_reversed	79.6	II	08-Helitron	21-Helitron	K8108
DHX-comp_PpK8108-B-G16478-Map20_reversed	<50	II	08-Helitron	21-Helitron	K8108
DHX-comp_PpK8108-B-G16478-Map20_reversed	87.8	II	08-Helitron	21-Helitron	K8108
DHX-comp_PpK8108-B-G16478-Map20_reversed	96.7	II	08-Helitron	21-Helitron	K8108
DHX-comp_PpK8108-B-G16478-Map20_reversed	87.7	II	08-Helitron	21-Helitron	K8108
DHX-comp_PpK8108-B-G16478-Map20_reversed	81.1	II	08-Helitron	21-Helitron	K8108
DHX-comp_PpK8108-B-G16478-Map20_reversed	76.9	II	08-Helitron	21-Helitron	K8108
DHX-comp_PpK8108-B-G16478-Map20_reversed	77.8	II	08-Helitron	21-Helitron	K8108
DHX-comp_PpK8108-B-G16478-Map20_reversed	87.4	II	08-Helitron	21-Helitron	K8108
DHX-comp_PpK8108-B-G16478-Map20_reversed	72.9	II	08-Helitron	21-Helitron	K8108
DHX-comp_PpK8108-B-G16478-Map20_reversed	79.1	II	08-Helitron	21-Helitron	K8108
DHX-comp_PpK8108-B-G16478-Map20_reversed	72	II	08-Helitron	21-Helitron	K8108
DHX-comp_PpK8108-B-G16478-Map20_reversed	98.8	II	08-Helitron	21-Helitron	K8108
DHX-comp_PpK8108-B-G16478-Map20_reversed	91.9	II	08-Helitron	21-Helitron	K8108
DHX-comp_PpK8108-B-G16478-Map20_reversed	84.8	II	08-Helitron	21-Helitron	K8108
DHX-comp_PpK8108-B-G16478-Map20_reversed	72.2	II	08-Helitron	21-Helitron	K8108
DHX-comp_PpK8108-B-G16478-Map20_reversed	76.1	II	08-Helitron	21-Helitron	K8108
DHX-comp_PpK8108-B-G16478-Map20_reversed	97.4	II	08-Helitron	21-Helitron	K8108
DHX-comp_PpK8108-B-G16478-Map20_reversed	<50	II	08-Helitron	21-Helitron	K8108
DHX-comp_PpK8108-B-G16478-Map20_reversed	80.1	II	08-Helitron	21-Helitron	K8108
DHX-comp_PpK8108-B-G16478-Map20_reversed	79	II	08-Helitron	21-Helitron	K8108
DHX-comp_PpK8108-B-G16478-Map20_reversed	98.9	II	08-Helitron	21-Helitron	K8108
DHX-comp_PpK8108-B-G16478-Map20_reversed	96.7	II	08-Helitron	21-Helitron	K8108
DHX-comp_PpK8108-B-G16478-Map20_reversed	98.6	II	08-Helitron	21-Helitron	K8108
DHX-comp_PpK8108-B-G16478-Map20_reversed	93.2	II	08-Helitron	21-Helitron	K8108
DHX-comp_PpK8108-B-G16478-Map20_reversed	98.3	II	08-Helitron	21-Helitron	K8108
DHX-comp_PpK8108-B-G16478-Map20_reversed	<50	II	08-Helitron	21-Helitron	K8108
DHX-comp_PpK8108-B-G16478-Map20_reversed	<50	II	08-Helitron	21-Helitron	K8108
DHX-comp_PpK8108-B-G16478-Map20_reversed	97.9	II	08-Helitron	21-Helitron	K8108
DHX-comp_PpK8108-B-G16478-Map20_reversed	65.4	II	08-Helitron	21-Helitron	K8108
DHX-comp_PpK8108-B-G16478-Map20_reversed	78.6	II	08-Helitron	21-Helitron	K8108
DHX-comp_PpK8108-B-G16478-Map20_reversed	74.3	II	08-Helitron	21-Helitron	K8108
DHX-comp_PpK8108-B-G16478-Map20_reversed	77.9	II	08-Helitron	21-Helitron	K8108
DHX-comp_PpK8108-B-G16478-Map20_reversed	98.3	II	08-Helitron	21-Helitron	K8108
DHX-comp_PpK8108-B-G16478-Map20_reversed	<50	II	08-Helitron	21-Helitron	K8108
DHX-comp_PpK8108-B-G16478-Map20_reversed	71.2	II	08-Helitron	21-Helitron	K8108
DHX-comp_PpK8108-B-G16478-Map20_reversed	94.2	II	08-Helitron	21-Helitron	K8108
DHX-comp_PpK8108-B-G16478-Map20_reversed	60.9	II	08-Helitron	21-Helitron	K8108
DHX-comp_PpK8108-B-G16478-Map20_reversed	65.4	II	08-Helitron	21-Helitron	K8108
DHX-comp_PpK8108-B-G16478-Map20_reversed	<50	II	08-Helitron	21-Helitron	K8108
DHX-comp_PpK8108-B-G16478-Map20_reversed	79	II	08-Helitron	21-Helitron	K8108
DHX-comp_PpK8108-B-G16478-Map20_reversed	98	II	08-Helitron	21-Helitron	K8108
DHX-comp_PpK8108-B-G16478-Map20_reversed	76.8	II	08-Helitron	21-Helitron	K8108
DHX-comp_PpK8108-B-G16478-Map20_reversed	73.5	II	08-Helitron	21-Helitron	K8108
DHX-comp_PpK8108-B-G16478-Map20_reversed	76.4	II	08-Helitron	21-Helitron	K8108
DHX-comp_PpK8108-B-G16478-Map20_reversed	75.8	II	08-Helitron	21-Helitron	K8108
DHX-comp_PpK8108-B-G16478-Map20_reversed	75.7	II	08-Helitron	21-Helitron	K8108
DHX-comp_PpK8108-B-G16478-Map20_reversed	71.9	II	08-Helitron	21-Helitron	K8108
DHX-comp_PpK8108-B-G16478-Map20_reversed	81.4	II	08-Helitron	21-Helitron	K8108
DHX-comp_PpK8108-B-G16478-Map20_reversed	75.2	II	08-Helitron	21-Helitron	K8108
DHX-comp_PpK8108-B-G16478-Map20_reversed	82.7	II	08-Helitron	21-Helitron	K8108
DHX-comp_PpK8108-B-G16478-Map20_reversed	79.8	II	08-Helitron	21-Helitron	K8108
DHX-comp_PpK8108-B-G16478-Map20_reversed	81	II	08-Helitron	21-Helitron	K8108
DHX-comp_PpK8108-B-G16478-Map20_reversed	98.7	II	08-Helitron	21-Helitron	K8108
DHX-comp_PpK8108-B-G16478-Map20_reversed	91.7	II	08-Helitron	21-Helitron	K8108
DHX-comp_PpK8108-B-G16478-Map20_reversed	65.4	II	08-Helitron	21-Helitron	K8108
DHX-comp_PpK8108-B-G16478-Map20_reversed	77.8	II	08-Helitron	21-Helitron	K8108
DHX-comp_PpK8108-B-G16478-Map20_reversed	72.8	II	08-Helitron	21-Helitron	K8108
DHX-comp_PpK8108-B-G16478-Map20_reversed	78.5	II	08-Helitron	21-Helitron	K8108
DHX-comp_PpK8108-B-G16478-Map20_reversed	79.3	II	08-Helitron	21-Helitron	K8108
DHX-comp_PpK8108-B-G16478-Map20_reversed	76.8	II	08-Helitron	21-Helitron	K8108
DHX-comp_PpK8108-B-G16478-Map20_reversed	71.8	II	08-Helitron	21-Helitron	K8108
DHX-comp_PpK8108-B-G16478-Map20_reversed	95.9	II	08-Helitron	21-Helitron	K8108
DHX-comp_PpK8108-B-G16478-Map20_reversed	87.9	II	08-Helitron	21-Helitron	K8108
DHX-comp_PpK8108-B-G16478-Map20_reversed	78.5	II	08-Helitron	21-Helitron	K8108
DHX-comp_PpK8108-B-G16478-Map20_reversed	77.7	II	08-Helitron	21-Helitron	K8108
DHX-comp_PpK8108-B-G16478-Map20_reversed	98.3	II	08-Helitron	21-Helitron	K8108
DHX-comp_PpK8108-B-G16478-Map20_reversed	77.2	II	08-Helitron	21-Helitron	K8108
DHX-comp_PpK8108-B-G16478-Map20_reversed	95.6	II	08-Helitron	21-Helitron	K8108
DHX-comp_PpK8108-B-G16478-Map20_reversed	77.3	II	08-Helitron	21-Helitron	K8108
DHX-comp_PpK8108-B-G16478-Map20_reversed	82.4	II	08-Helitron	21-Helitron	K8108
DHX-comp_PpK8108-B-G16478-Map20_reversed	79.1	II	08-Helitron	21-Helitron	K8108
DHX-comp_PpK8108-B-G16478-Map20_reversed	<50	II	08-Helitron	21-Helitron	K8108
DHX-comp_PpK8108-B-G16478-Map20_reversed	95.9	II	08-Helitron	21-Helitron	K8108
DHX-comp_PpK8108-B-G16478-Map20_reversed	73	II	08-Helitron	21-Helitron	K8108
DHX-comp_PpK8108-B-G16478-Map20_reversed	69.9	II	08-Helitron	21-Helitron	K8108
DHX-comp_PpK8108-B-G16478-Map20_reversed	85	II	08-Helitron	21-Helitron	K8108
DHX-comp_PpK8108-B-G16478-Map20_reversed	74.9	II	08-Helitron	21-Helitron	K8108
DHX-comp_PpK8108-B-G16478-Map20_reversed	72	II	08-Helitron	21-Helitron	K8108
DHX-comp_PpK8108-B-G16478-Map20_reversed	<50	II	08-Helitron	21-Helitron	K8108
DHX-comp_PpK8108-B-G16478-Map20_reversed	78.6	II	08-Helitron	21-Helitron	K8108
DHX-comp_PpK8108-B-G16478-Map20_reversed	<50	II	08-Helitron	21-Helitron	K8108
DHX-comp_PpK8108-B-G16478-Map20_reversed	77.4	II	08-Helitron	21-Helitron	K8108
DHX-comp_PpK8108-B-G16478-Map20_reversed	77.6	II	08-Helitron	21-Helitron	K8108
DHX-comp_PpK8108-B-G16478-Map20_reversed	74.8	II	08-Helitron	21-Helitron	K8108
DHX-comp_PpK8108-B-G16478-Map20_reversed	98.5	II	08-Helitron	21-Helitron	K8108
DHX-comp_PpK8108-B-G16478-Map20_reversed	75	II	08-Helitron	21-Helitron	K8108
DHX-comp_PpK8108-B-G16478-Map20_reversed	74.9	II	08-Helitron	21-Helitron	K8108
DHX-comp_PpK8108-B-G16478-Map20_reversed	82	II	08-Helitron	21-Helitron	K8108
DHX-comp_PpK8108-B-G16478-Map20_reversed	69.3	II	08-Helitron	21-Helitron	K8108
DHX-comp_PpK8108-B-G16478-Map20_reversed	65.4	II	08-Helitron	21-Helitron	K8108
DHX-comp_PpK8108-B-G16478-Map20_reversed	<50	II	08-Helitron	21-Helitron	K8108
DHX-comp_PpK8108-B-G16478-Map20_reversed	76.8	II	08-Helitron	21-Helitron	K8108
DHX-comp_PpK8108-B-G16478-Map20_reversed	98.2	II	08-Helitron	21-Helitron	K8108
DHX-comp_PpK8108-B-G16478-Map20_reversed	90.9	II	08-Helitron	21-Helitron	K8108
DHX-comp_PpK8108-B-G16478-Map20_reversed	<50	II	08-Helitron	21-Helitron	K8108
DHX-comp_PpK8108-B-G16478-Map20_reversed	84.3	II	08-Helitron	21-Helitron	K8108
DHX-comp_PpK8108-B-G16478-Map20_reversed	78.6	II	08-Helitron	21-Helitron	K8108
DHX-comp_PpK8108-B-G16478-Map20_reversed	78	II	08-Helitron	21-Helitron	K8108
DHX-comp_PpK8108-B-G16478-Map20_reversed	64.4	II	08-Helitron	21-Helitron	K8108
DHX-comp_PpK8108-B-G16478-Map20_reversed	98.5	II	08-Helitron	21-Helitron	K8108
DHX-comp_PpK8108-B-G16478-Map20_reversed	77.2	II	08-Helitron	21-Helitron	K8108
DHX-comp_PpK8108-B-G16478-Map20_reversed	67.4	II	08-Helitron	21-Helitron	K8108
DHX-comp_PpK8108-B-G16478-Map20_reversed	81.4	II	08-Helitron	21-Helitron	K8108
DHX-comp_PpK8108-B-G16478-Map20_reversed	<50	II	08-Helitron	21-Helitron	K8108
DHX-comp_PpK8108-B-G16478-Map20_reversed	75.9	II	08-Helitron	21-Helitron	K8108
DHX-comp_PpK8108-B-G16478-Map20_reversed	84.9	II	08-Helitron	21-Helitron	K8108
DHX-comp_PpK8108-B-G16478-Map20_reversed	76.7	II	08-Helitron	21-Helitron	K8108
DHX-comp_PpK8108-B-G16478-Map20_reversed	63.1	II	08-Helitron	21-Helitron	K8108
DHX-comp_PpK8108-B-G16478-Map20_reversed	<50	II	08-Helitron	21-Helitron	K8108
DHX-comp_PpK8108-B-G16478-Map20_reversed	75	II	08-Helitron	21-Helitron	K8108
DHX-comp_PpK8108-B-G16478-Map20_reversed	91.4	II	08-Helitron	21-Helitron	K8108
DHX-comp_PpK8108-B-G16478-Map20_reversed	75.3	II	08-Helitron	21-Helitron	K8108
DHX-comp_PpK8108-B-G16478-Map20_reversed	77.3	II	08-Helitron	21-Helitron	K8108
DHX-comp_PpK8108-B-G16478-Map20_reversed	91.5	II	08-Helitron	21-Helitron	K8108
DHX-comp_PpK8108-B-G16478-Map20_reversed	81.6	II	08-Helitron	21-Helitron	K8108
DHX-comp_PpK8108-B-G16478-Map20_reversed	83.1	II	08-Helitron	21-Helitron	K8108
DHX-comp_PpK8108-B-G16478-Map20_reversed	<50	II	08-Helitron	21-Helitron	K8108
DHX-comp_PpK8108-B-G16478-Map20_reversed	96.2	II	08-Helitron	21-Helitron	K8108
DHX-comp_PpK8108-B-G16478-Map20_reversed	75.4	II	08-Helitron	21-Helitron	K8108
DHX-comp_PpK8108-B-G16478-Map20_reversed	98.2	II	08-Helitron	21-Helitron	K8108
DHX-comp_PpK8108-B-G16478-Map20_reversed	81.2	II	08-Helitron	21-Helitron	K8108
DHX-comp_PpK8108-B-G16478-Map20_reversed	89.9	II	08-Helitron	21-Helitron	K8108
DHX-comp_PpK8108-B-G16478-Map20_reversed	97.9	II	08-Helitron	21-Helitron	K8108
DHX-comp_PpK8108-B-G16478-Map20_reversed	76.7	II	08-Helitron	21-Helitron	K8108
DHX-comp_PpK8108-B-G16478-Map20_reversed	97.4	II	08-Helitron	21-Helitron	K8108
DHX-comp_PpK8108-B-G16478-Map20_reversed	96.5	II	08-Helitron	21-Helitron	K8108
DHX-comp_PpK8108-B-G16478-Map20_reversed	82.4	II	08-Helitron	21-Helitron	K8108
DHX-comp_PpK8108-B-G16478-Map20_reversed	72.6	II	08-Helitron	21-Helitron	K8108
DHX-comp_PpK8108-B-G16478-Map20_reversed	81.2	II	08-Helitron	21-Helitron	K8108
DHX-comp_PpK8108-B-G16478-Map20_reversed	75	II	08-Helitron	21-Helitron	K8108
DHX-comp_PpK8108-B-G16478-Map20_reversed	87.4	II	08-Helitron	21-Helitron	K8108
DHX-comp_PpK8108-B-G16478-Map20_reversed	81.5	II	08-Helitron	21-Helitron	K8108
DHX-comp_PpK8108-B-G16478-Map20_reversed	78	II	08-Helitron	21-Helitron	K8108
DHX-comp_PpK8108-B-G16478-Map20_reversed	<50	II	08-Helitron	21-Helitron	K8108
DHX-comp_PpK8108-B-G16478-Map20_reversed	77.4	II	08-Helitron	21-Helitron	K8108
DHX-comp_PpK8108-B-G16478-Map20_reversed	79	II	08-Helitron	21-Helitron	K8108
DHX-comp_PpK8108-B-G16478-Map20_reversed	83.5	II	08-Helitron	21-Helitron	K8108
DHX-comp_PpK8108-B-G16478-Map20_reversed	86.3	II	08-Helitron	21-Helitron	K8108
DHX-comp_PpK8108-B-G16478-Map20_reversed	80.2	II	08-Helitron	21-Helitron	K8108
DHX-comp_PpK8108-B-G16478-Map20_reversed	<50	II	08-Helitron	21-Helitron	K8108
DHX-comp_PpK8108-B-G16478-Map20_reversed	82.9	II	08-Helitron	21-Helitron	K8108
DHX-comp_PpK8108-B-G16478-Map20_reversed	92.2	II	08-Helitron	21-Helitron	K8108
DHX-comp_PpK8108-B-G16478-Map20_reversed	75.3	II	08-Helitron	21-Helitron	K8108
DHX-comp_PpK8108-B-G16478-Map20_reversed	85.4	II	08-Helitron	21-Helitron	K8108
DHX-comp_PpK8108-B-G16478-Map20_reversed	74.3	II	08-Helitron	21-Helitron	K8108
DHX-comp_PpK8108-B-G16478-Map20_reversed	66.7	II	08-Helitron	21-Helitron	K8108
DHX-comp_PpK8108-B-G16478-Map20_reversed	93.7	II	08-Helitron	21-Helitron	K8108
DHX-comp_PpK8108-B-G16478-Map20_reversed	79	II	08-Helitron	21-Helitron	K8108
DHX-comp_PpK8108-B-G16478-Map20_reversed	82.2	II	08-Helitron	21-Helitron	K8108
DHX-comp_PpK8108-B-G16478-Map20_reversed	73.1	II	08-Helitron	21-Helitron	K8108
DHX-comp_PpK8108-B-G16478-Map20_reversed	78.9	II	08-Helitron	21-Helitron	K8108
DHX-comp_PpK8108-B-G16478-Map20_reversed	79.4	II	08-Helitron	21-Helitron	K8108
DHX-comp_PpK8108-B-G16478-Map20_reversed	84.3	II	08-Helitron	21-Helitron	K8108
DHX-comp_PpK8108-B-G16478-Map20_reversed	74.7	II	08-Helitron	21-Helitron	K8108
DHX-comp_PpK8108-B-G16478-Map20_reversed	73	II	08-Helitron	21-Helitron	K8108
DHX-comp_PpK8108-B-G16478-Map20_reversed	76.8	II	08-Helitron	21-Helitron	K8108
DHX-comp_PpK8108-B-G16478-Map20_reversed	80.4	II	08-Helitron	21-Helitron	K8108
DHX-comp_PpK8108-B-G16478-Map20_reversed	77.2	II	08-Helitron	21-Helitron	K8108
DHX-comp_PpK8108-B-G16478-Map20_reversed	90.7	II	08-Helitron	21-Helitron	K8108
DHX-comp_PpK8108-B-G16478-Map20_reversed	79.2	II	08-Helitron	21-Helitron	K8108
DHX-comp_PpK8108-B-G16478-Map20_reversed	93.9	II	08-Helitron	21-Helitron	K8108
DHX-comp_PpK8108-B-G16478-Map20_reversed	72.8	II	08-Helitron	21-Helitron	K8108
DHX-comp_PpK8108-B-G16478-Map20_reversed	96.4	II	08-Helitron	21-Helitron	K8108
DHX-comp_PpK8108-B-G16478-Map20_reversed	98.6	II	08-Helitron	21-Helitron	K8108
DHX-comp_PpK8108-B-G16478-Map20_reversed	78.1	II	08-Helitron	21-Helitron	K8108
DHX-comp_PpK8108-B-G16478-Map20_reversed	71.6	II	08-Helitron	21-Helitron	K8108
DHX-comp_PpK8108-B-G16478-Map20_reversed	77.1	II	08-Helitron	21-Helitron	K8108
DHX-comp_PpK8108-B-G16478-Map20_reversed	90.9	II	08-Helitron	21-Helitron	K8108
DHX-comp_PpK8108-B-G16478-Map20_reversed	78	II	08-Helitron	21-Helitron	K8108
DHX-comp_PpK8108-B-G16478-Map20_reversed	87.6	II	08-Helitron	21-Helitron	K8108
DHX-comp_PpK8108-B-G16478-Map20_reversed	76.1	II	08-Helitron	21-Helitron	K8108
DHX-comp_PpK8108-B-G16478-Map20_reversed	78	II	08-Helitron	21-Helitron	K8108
DHX-comp_PpK8108-B-G16478-Map20_reversed	<50	II	08-Helitron	21-Helitron	K8108
DHX-comp_PpK8108-B-G16478-Map20_reversed	95.5	II	08-Helitron	21-Helitron	K8108
DHX-comp_PpK8108-B-G16478-Map20_reversed	94.1	II	08-Helitron	21-Helitron	K8108
DHX-comp_PpK8108-B-G16478-Map20_reversed	72	II	08-Helitron	21-Helitron	K8108
DHX-comp_PpK8108-B-G16478-Map20_reversed	76.8	II	08-Helitron	21-Helitron	K8108
DHX-comp_PpK8108-B-G16478-Map20_reversed	90.1	II	08-Helitron	21-Helitron	K8108
DHX-comp_PpK8108-B-G16478-Map20_reversed	76.5	II	08-Helitron	21-Helitron	K8108
DHX-comp_PpK8108-B-G16478-Map20_reversed	<50	II	08-Helitron	21-Helitron	K8108
DHX-comp_PpK8108-B-G16478-Map20_reversed	72.7	II	08-Helitron	21-Helitron	K8108
DHX-comp_PpK8108-B-G16478-Map20_reversed	89.5	II	08-Helitron	21-Helitron	K8108
DHX-comp_PpK8108-B-G16478-Map20_reversed	97.2	II	08-Helitron	21-Helitron	K8108
DHX-comp_PpK8108-B-G16478-Map20_reversed	72.2	II	08-Helitron	21-Helitron	K8108
DHX-comp_PpK8108-B-G16478-Map20_reversed	78.2	II	08-Helitron	21-Helitron	K8108
DHX-comp_PpK8108-B-G16478-Map20_reversed	70.3	II	08-Helitron	21-Helitron	K8108
DHX-comp_PpK8108-B-G16478-Map20_reversed	97	II	08-Helitron	21-Helitron	K8108
DHX-comp_PpK8108-B-G16478-Map20_reversed	76.9	II	08-Helitron	21-Helitron	K8108
DHX-comp_PpK8108-B-G16478-Map20_reversed	73.5	II	08-Helitron	21-Helitron	K8108
DHX-comp_PpK8108-B-G16478-Map20_reversed	95.3	II	08-Helitron	21-Helitron	K8108
DHX-comp_PpK8108-B-G16478-Map20_reversed	90.2	II	08-Helitron	21-Helitron	K8108
DHX-comp_PpK8108-B-G16478-Map20_reversed	76.6	II	08-Helitron	21-Helitron	K8108
DHX-comp_PpK8108-B-G16478-Map20_reversed	75.5	II	08-Helitron	21-Helitron	K8108
DHX-comp_PpK8108-B-G16478-Map20_reversed	63.8	II	08-Helitron	21-Helitron	K8108
DHX-comp_PpK8108-B-G16478-Map20_reversed	97.9	II	08-Helitron	21-Helitron	K8108
[truncated: 662,967+ more rows]
