# Supplementary material for: Major proliferation of transposable elements shaped the genome of the soybean rust pathogen Phakopsora pachyrhizi
Source: Nat Commun. 2023 Apr 1;14:1835. doi: 10.1038/s41467-023-37551-4 (PMC10067951; doi:10.1038/s41467-023-37551-4)
Supplement: Supplementary file 6 — Source Data [file 41467_2023_37551_MOESM6_ESM.zip › source_data/Source_data_Suppl_Fig_6.xlsx]

## Sheet: K8108
TE_ID	Family	SuperFamily	Spore	GermTube	Appressorium_on	Appressorium_out	10h	24h	72h	196
ms100149	TIR	CACTA	14.1268	21.7557	23.7922	44.5929	0	0	0	0
ms100151	TIR	CACTA	1.57918	0.756516	0	1.69272	0	0	0	0
ms100240	TIR	CACTA	3.96981	3.02656	2.30131	0	0	0	0	0
ms101148	TIR	CACTA	6.89472	2.64805	0	1.17699	0	0	0	0
ms101717	TIR	CACTA	4.83598	4.9176	0	0	0	0	0	10.7459
ms101972	TIR	CACTA	2.02684	2.83887	0	1.78195	0	0	0	0
ms102426	TIR	CACTA	0	0	0	6.51648	0	0	0	0
ms102553	TIR	CACTA	0	0	0	1.3512	0	0	0	0
ms102558	TIR	CACTA	8.59062	9.12696	6.67441	16.9293	0	0	0	0
ms103125	TIR	CACTA	0	0.803808	0	0	0	0	0	0
ms103447	TIR	CACTA	9.40482	12.4406	4.39146	4.34732	418.989	0	0	0
ms103617	TIR	CACTA	11.7809	20.1034	7.93857	5.73996	0	0	0	0
ms103629	TIR	CACTA	62.1812	0	63.1818	0	0	0	0	58.2005
ms103756	TIR	CACTA	0	1.04093	0	0	0	0	0	0
ms103760	TIR	CACTA	6.99411	3.92659	3.34911	4.69309	0	0	0	0
ms103768	TIR	CACTA	3.9379	3.21523	3.88691	4.51888	0	0	0	0
ms104054	TIR	CACTA	22.2515	24.9228	13.0867	12.6277	0	0	0	0
ms10438	TIR	CACTA	7.04609	6.85807	7.72681	14.2859	0	0	0	0
ms104579	TIR	CACTA	0	68.8697	25.4349	15.2308	0	0	0	57.5212
ms104582	TIR	CACTA	13.1248	15.1832	3.60182	5.06064	0	0	0	0
ms104586	TIR	CACTA	0	0	0	58.9181	0	0	0	0
ms104742	TIR	CACTA	20.2575	19.7665	21.1318	21.5592	0	0	0	9.8287
ms104818	TIR	CACTA	36.2954	20.4783	16.3349	14.7034	0	0	0	16.1342
ms104970	TIR	CACTA	12.1146	9.97921	6.94635	11.6276	0	0	0	0
ms105259	TIR	CACTA	3.82119	1.41894	0	1.46646	0	0	0	0
ms105260	TIR	CACTA	0	3.31097	6.29305	4.30589	0	0	0	0
ms105457	TIR	CACTA	1.22996	3.45186	0	0	0	0	0	0
ms105650	TIR	CACTA	13.3254	7.94514	25.1124	18.4112	0	0	0	0
ms105909	TIR	CACTA	0	0	0	0	0	0	635.83	0
ms105910	TIR	CACTA	2.02684	0	1.6495	0	0	0	0	0
ms106085	TIR	CACTA	0	4.25517	0	0	0	0	0	0
ms106364	TIR	CACTA	0	3.40555	0	3.38544	0	0	0	0
ms10682	TIR	CACTA	4.1704	4.63466	7.36231	3.59418	0	0	0	0
ms106898	TIR	CACTA	0	0	0.634069	0	0	0	0	0
ms107007	TIR	CACTA	25.088	16.4133	13.9835	19.031	0	0	0	36.6779
ms107020	TIR	CACTA	11.1499	4.39968	0	5.34585	0	0	388.403	0
ms107200	TIR	CACTA	0	0	0	0.720217	0	0	0	0
ms107232	TIR	CACTA	45.3811	39.9234	37.913	0	0	0	0	9.8287
ms107467	TIR	CACTA	3.57137	0	0	4.30589	0	0	0	0
ms107731	TIR	CACTA	48.3215	17.6	0	10.0873	0	0	0	0
ms107744	TIR	CACTA	0	3.50014	0	0	0	0	0	0
ms107862	TIR	CACTA	0	0	0	0	0	0	0	49.1127
ms107866	TIR	CACTA	6.16534	6.66824	8.67288	9.40371	0	0	0	0
ms108254	TIR	CACTA	1.56185	1.79744	3.6935	1.87118	0	0	0	0
ms10852	TIR	CACTA	1.37858	0.709716	2.74743	24.2972	0	0	0	0
ms108609	TIR	CACTA	1.39591	4.68261	2.08098	5.30867	0	0	0	0
ms108812	TIR	CACTA	4.9527	0.709716	1.70421	2.39116	0	0	0	0
ms109008	TIR	CACTA	6.48171	8.98557	4.58028	6.46443	0	0	0	10.7459
ms109140	TIR	CACTA	47.1544	31.7806	26.2181	28.9935	0	0	0	54.7389
ms109155	TIR	CACTA	5.88542	3.40555	0.978458	5.26778	0	0	0	0
ms109157	TIR	CACTA	0	0	0.725748	0	0	0	0	0
ms109162	TIR	CACTA	6.48446	12.0609	3.5517	12.2522	0	0	0	0
ms109381	TIR	CACTA	0	2.60125	0	0.835473	0	0	0	0
ms109390	TIR	CACTA	0.980145	0	0	0	0	0	0	0
ms10945	TIR	CACTA	0	0	0	0.746241	0	0	0	0
ms109619	TIR	CACTA	22.5351	19.1528	11.8023	10.0915	0	0	0	9.8287
ms109904	TIR	CACTA	4.23695	8.22955	10.6484	10.4022	0	0	0	9.8287
ms110243	TIR	CACTA	1.37858	0	0	3.47892	0	0	0	0
ms110478	TIR	CACTA	2.35873	0	0	0	0	0	0	0
ms110499	TIR	CACTA	4.60349	5.203	1.99389	7.04282	0	0	0	0
ms110501	TIR	CACTA	7.07799	3.07335	2.08556	2.41719	0	0	0	0
ms110698	TIR	CACTA	0	0	0	9.37928	0	0	0	0
ms110699	TIR	CACTA	0	0.803808	1.64491	2.27591	0	0	0	0
ms111124	TIR	CACTA	4.33634	2.17595	1.86065	3.62711	0	0	0	0
ms111390	TIR	CACTA	1.37858	0	0	0	0	0	0	0
ms111532	TIR	CACTA	3.57137	3.97389	2.96776	3.0179	0	0	0	0
ms111864	TIR	CACTA	32.7332	70.4786	17.5055	17.4292	0	0	0	31.382
ms111942	TIR	CACTA	0.980145	0	0	0	0	0	0	0
ms112195	TIR	CACTA	58.8633	63.7884	51.3603	40.6726	0	0	0	21.5225
ms112216	TIR	CACTA	0	0.709716	1.01543	1.55569	0	0	0	0
ms112362	TIR	CACTA	35.3891	34.9564	42.7605	51.1832	0	0	0	51.1849
ms112367	TIR	CACTA	0	0	0.886778	0	0	0	0	0
ms112826	TIR	CACTA	0	0	0	2.03849	0	0	0	0
ms112954	TIR	CACTA	6.49723	5.48692	1.10711	1.67095	0	0	0	0
ms11320	TIR	CACTA	3.37077	0	0	0	0	0	0	0
ms113345	TIR	CACTA	1.22996	1.08773	0	1.03571	0	0	0	0
ms113447	TIR	CACTA	4.20505	1.89203	0	2.55847	0	0	0	0
ms113585	TIR	CACTA	0	1.75064	0	0.835473	0	0	0	0
ms113807	TIR	CACTA	53.3983	63.147	41.2403	51.0339	0	0	0	0
ms113811	TIR	CACTA	13.3108	19.9115	14.5861	22.1557	0	0	0	0
ms113835	TIR	CACTA	1.77702	1.93932	0	0	0	0	0	0
ms114101	TIR	CACTA	0	0.756516	0	0	0	0	0	0
ms11451	TIR	CACTA	0	0	0.597099	0	0	0	0	0
ms114579	TIR	CACTA	34.0497	61.3027	14.3881	21.3399	0	0	0	17.0514
ms114580	TIR	CACTA	60.9093	0	37.9127	42.4954	0	0	0	25.9629
ms114713	TIR	CACTA	6.82817	13.3375	12.72	5.72455	0	0	0	40.2628
ms115041	TIR	CACTA	19.1762	8.75043	1.70421	2.10169	0	0	0	27.8588
ms115091	TIR	CACTA	0	0	0	3.79441	0	0	0	0
ms115092	TIR	CACTA	0	2.17595	0	0	0	0	0	0
ms11512	TIR	CACTA	4.78401	5.25128	1.86065	4.71487	0	0	0	0
ms115257	TIR	CACTA	0	0	0.634069	0	0	0	0	0
ms115737	TIR	CACTA	0	0.756516	0	5.7766	0	0	0	9.8287
ms115918	TIR	CACTA	4.2023	0	0	0	0	0	0	0
ms115919	TIR	CACTA	18.9236	6.71751	4.10266	3.99465	0	0	0	0
ms116192	TIR	CACTA	5.36571	2.22275	0	12.1672	0	0	0	9.8287
ms116215	TIR	CACTA	2.19278	0	0	0	0	0	0	0
ms116341	TIR	CACTA	28.9749	3.40555	3.34453	4.84128	0	0	0	80.4947
ms116432	TIR	CACTA	47.5293	34.4892	27.7105	2.65461	0	0	0	0
ms116547	TIR	CACTA	3.05896	6.57251	2.12253	11.2207	0	0	0	0
ms116558	TIR	CACTA	0.99747	1.60712	0	0	0	0	0	0
ms117031	TIR	CACTA	2.02684	2.69584	4.89775	7.69983	0	0	0	0
ms117627	TIR	CACTA	5.05115	7.33001	9.09209	29.8598	0	0	0	0
ms117884	TIR	CACTA	10.8846	26.1546	69.1318	0	0	0	0	0
ms117887	TIR	CACTA	0	0	0	2.2127	0	0	0	0
ms118126	TIR	CACTA	63.8853	0	60.991	63.7705	0	0	0	50.0298
ms118520	TIR	CACTA	8.65717	1.93833	0	1.17699	0	0	0	0
ms118669	TIR	CACTA	0	0	0	3.27018	0	0	0	0
ms119059	TIR	CACTA	0	1.13502	0	0	0	0	0	0
ms11907	TIR	CACTA	0	0	3.26661	2.65461	0	0	0	0
ms119159	TIR	CACTA	18.9364	37.4621	10.4385	11.7258	0	0	0	0
ms119160	TIR	CACTA	2.35873	1.18231	1.48388	0	0	0	0	0
ms119429	TIR	CACTA	3.19025	5.01432	0	0	0	0	0	0
ms12003	TIR	CACTA	0	0	0	2.39116	0	0	0	0
ms120315	TIR	CACTA	1.77702	1.46623	5.64124	5.47863	0	0	0	0
ms120394	TIR	CACTA	1.39591	0	0	0	0	0	0	0
ms120546	TIR	CACTA	0.814201	1.18182	2.26434	8.59851	0	0	0	0
ms120778	TIR	CACTA	0	0	2.62795	4.28837	0	0	0	0
ms120997	TIR	CACTA	13.5378	14.4704	16.2748	17.9613	0	0	0	0
ms121362	TIR	CACTA	0.99747	1.70335	3.16117	3.60108	0	0	0	0
ms121741	TIR	CACTA	0	0.709716	0	0	0	0	0	0
ms122108	TIR	CACTA	2.4426	8.08603	2.81131	7.74817	0	0	0	0
ms122459	TIR	CACTA	0	0	1.66724	1.49248	0	0	0	0
ms122597	TIR	CACTA	1.39591	1.84474	1.9893	8.05251	0	0	0	0
ms123212	TIR	CACTA	3.62059	1.93833	2.93537	0.835473	0	0	0	0
ms123242	TIR	CACTA	32.4268	32.4941	15.127	10.9249	0	0	0	11.6938
ms123344	TIR	CACTA	15.5373	17.7345	3.23821	11.9818	0	0	0	0
ms123874	TIR	CACTA	4.18772	2.03456	3.74363	1.46646	0	0	0	11.6938
ms124092	TIR	CACTA	32.4049	42.7496	31.9117	22.9455	0	0	0	26.8801
ms124416	TIR	CACTA	8.27605	6.67021	7.63513	12.778	0	0	0	0
ms124504	TIR	CACTA	5.34839	4.44549	2.9855	8.72067	0	0	0	0
ms124538	TIR	CACTA	3.39085	2.64805	1.60794	2.00821	0	0	0	0
ms124846	TIR	CACTA	9.80326	4.34976	16.9498	7.00989	0	0	0	19.6266
ms125831	TIR	CACTA	49.2187	67.7281	44.8727	35.1339	0	0	0	74.3347
ms125934	TIR	CACTA	50.7112	47.961	24.9901	39.964	0	0	0	11.6938
ms126065	TIR	CACTA	0.814201	0	0	0	0	0	0	0
ms126320	TIR	CACTA	0	3.64004	3.09182	2.48039	0	0	0	0
ms126508	TIR	CACTA	0.99747	0	1.23117	3.08535	0	0	0	0
ms126509	TIR	CACTA	0	3.49915	1.41453	0	0	0	0	0
ms12671	TIR	CACTA	3.96981	0	0	0	0	0	0	0
ms126907	TIR	CACTA	2.19278	0	8.39872	28.4953	0	0	0	0
ms12691	TIR	CACTA	0	0	0	0	0	0	161.099	98.4324
ms12697	TIR	CACTA	4.83323	8.70116	38.0864	32.2631	0	0	0	15.217
ms127421	TIR	CACTA	5.58363	3.92446	5.04873	6.02889	0	0	0	0
ms127870	TIR	CACTA	0	0	0.597099	0	0	0	0	0
ms128083	TIR	CACTA	1.77702	0	0.725748	0	0	0	0	0
ms12827	TIR	CACTA	0	0	0	1.44043	0	0	0	32.2376
ms128383	TIR	CACTA	1.21264	0	0	0.746241	0	0	0	0
ms128646	TIR	CACTA	0	0	0	1.98644	0	0	0	0
ms128660	TIR	CACTA	0	1.18231	0	0.720217	0	0	0	0
ms128661	TIR	CACTA	0	0	0	0	0	724.767	0	15.217
ms128964	TIR	CACTA	8.78846	13.716	7.26753	7.3955	0	0	0	17.0822
ms129131	TIR	CACTA	0.980145	0	0	1.26622	0	0	0	0
ms129375	TIR	CACTA	38.6104	42.9	38.865	32.0549	0	0	0	95.7956
ms129780	TIR	CACTA	2.16088	7.37894	0	3.1374	0	0	0	0
ms130068	TIR	CACTA	0	0	0	0	0	0	0	24.0669
ms130070	TIR	CACTA	5.80155	1.37214	1.60794	2.41719	0	0	0	0
ms130082	TIR	CACTA	0	0.803808	0	0	0	0	0	0
ms130232	TIR	CACTA	0.814201	0	0	0	0	0	0	0
ms130518	TIR	CACTA	20.3077	3.40555	3.34911	4.39512	0	0	0	0
ms130758	TIR	CACTA	2.79182	2.69534	3.44079	2.55422	0	0	0	0
ms130949	TIR	CACTA	4.23695	0	1.26814	2.79589	0	0	0	0
ms131311	TIR	CACTA	4.58616	3.49866	1.1942	1.87118	0	0	0	0
ms131333	TIR	CACTA	52.1829	43.5641	44.3908	53.8165	0	0	0	0
ms131717	TIR	CACTA	0	0	0.634069	0	0	0	0	0
ms131721	TIR	CACTA	3.19025	2.31684	1.91995	2.18667	0	0	0	0
ms131723	TIR	CACTA	0	0.756516	0	0	0	0	0	0
ms13175	TIR	CACTA	4.25427	3.31146	2.26434	3.35941	0	0	0	0
ms131850	TIR	CACTA	0.99747	0	0	0	0	0	0	0
ms131935	TIR	CACTA	0	0	0	1.2402	0	0	0	0
ms132172	TIR	CACTA	0.814201	0	0	0	0	0	0	129.876
ms13238	TIR	CACTA	0.814201	0	0	0	0	0	0	0
ms132434	TIR	CACTA	0	0.803808	2.3884	1.06173	0	0	0	0
ms13250	TIR	CACTA	19.0969	23.6504	23.0601	25.4981	0	0	0	25.9321
ms132700	TIR	CACTA	17.5304	31.4452	30.7805	19.4251	0	0	0	30.4033
ms132948	TIR	CACTA	3.24223	5.43962	2.93996	0	0	0	0	0
ms133074	TIR	CACTA	0	2.97976	0.725748	0	0	0	0	0
ms13324	TIR	CACTA	8.42467	10.5454	12.2647	18.7872	0	0	0	10.7459
ms133551	TIR	CACTA	43.7171	59.692	34.1852	36.85	0	0	0	17.0514
ms134355	TIR	CACTA	26.038	47.4303	31.498	27.8797	0	0	0	69.008
ms134375	TIR	CACTA	4.88521	8.1839	8.99953	4.69309	0	0	0	0
ms134378	TIR	CACTA	22.5944	16.2657	7.64889	6.42299	0	0	0	0
ms134379	TIR	CACTA	2.14356	2.74313	0	3.56815	0	0	0	0
ms134556	TIR	CACTA	0	1.13502	0	0	0	0	0	0
ms134612	TIR	CACTA	0	1.08773	0	0	0	0	0	0
ms134981	TIR	CACTA	0	0	0	1.06173	0	0	0	0
ms135081	TIR	CACTA	16.5001	12.1062	11.6444	11.5399	0	0	0	14.2691
ms135150	TIR	CACTA	10.9493	16.7918	4.23589	5.89186	0	0	0	0
ms135151	TIR	CACTA	32.6857	41.5787	36.184	39.9465	0	0	0	0
ms135331	TIR	CACTA	1.21264	0	0	0	0	0	0	0
ms13540	TIR	CACTA	0	0	0	0.746241	0	0	0	0
ms135447	TIR	CACTA	6.38051	8.70264	5.59571	12.9092	0	0	0	22.4397
ms135726	TIR	CACTA	2.60855	0	1.35982	1.98644	0	0	0	0
ms135781	TIR	CACTA	0	0	0	4.69309	0	0	0	0
ms136086	TIR	CACTA	3.2568	1.08822	1.13949	0.835473	0	0	0	0
ms136249	TIR	CACTA	0	7.04412	15.9055	22.8892	0	0	0	0
ms136576	TIR	CACTA	0	2.41307	3.66659	2.6392	0	0	0	0
ms136879	TIR	CACTA	0	0	4.67743	10.8962	0	0	0	0
ms137222	TIR	CACTA	28.7414	6.99929	1.64491	4.75205	0	0	0	41.1183
ms137318	TIR	CACTA	2.22743	1.51352	1.6495	3.1374	0	0	0	0
ms137323	TIR	CACTA	2.22743	1.51352	1.6495	3.1374	0	0	0	0
ms137413	TIR	CACTA	1.77702	0	0	0	0	0	0	0
ms137429	TIR	CACTA	0	1.51352	0	0	0	0	0	0
ms137535	TIR	CACTA	58.3427	52.6364	32.4834	32.056	0	0	0	31.3204
ms137539	TIR	CACTA	4.23695	5.5347	1.10711	0	0	0	0	0
ms138041	TIR	CACTA	0	0.756516	0	0	0	0	0	0
ms138171	TIR	CACTA	3.60602	19.0592	19.442	11.362	0	0	0	0
ms138175	TIR	CACTA	2.17546	0.709716	0	0	0	0	0	0
ms138255	TIR	CACTA	0	0	0	0	0	0	166.898	0
ms138677	TIR	CACTA	15.3896	16.6011	12.371	18.9832	0	0	0	0
ms138796	TIR	CACTA	43.2549	32.7775	16.1207	18.0028	0	0	0	58.9414
ms138816	TIR	CACTA	0	0	1.26814	0	0	0	0	0
ms138827	TIR	CACTA	2.39338	5.05898	13.0837	7.36682	0	0	0	0
ms13888	TIR	CACTA	9.07112	16.744	19.362	40.7916	0	0	0	0
ms139037	TIR	CACTA	0.814201	0	0	0	0	0	0	0
ms139119	TIR	CACTA	30.8777	30.6465	15.8273	24.6563	0	0	0	19.6574
ms139488	TIR	CACTA	0	0	0	0.835473	0	0	0	0
ms139693	TIR	CACTA	0	0	19.6092	0	0	0	0	0
ms139732	TIR	CACTA	0	0	0	0	0	0	0	11.6938
ms140260	TIR	CACTA	48.0891	0	30.6292	41.5702	0	0	0	107.785
ms140445	TIR	CACTA	2.59122	0	3.22046	2.41294	0	0	0	0
ms140450	TIR	CACTA	2.59122	4.30247	6.19591	3.5639	0	0	0	0
ms140545	TIR	CACTA	2.77449	2.64854	3.21588	1.26622	0	0	0	10.7459
ms140653	TIR	CACTA	4.58616	4.06798	2.20963	7.00829	0	0	0	16.1342
ms141803	TIR	CACTA	0	0	0	1.03571	0	0	0	0
ms141868	TIR	CACTA	0	0	0	0	0	0	267.59	150.389
ms142005	TIR	CACTA	4.48677	0.709716	0	0	0	0	0	0
ms142253	TIR	CACTA	9.22155	9.9334	6.15584	9.74523	0	0	0	0
ms14235	TIR	CACTA	28.4588	11.7335	1.01543	8.59001	0	0	0	0
ms142360	TIR	CACTA	2.79182	1.84523	0	1.15097	0	0	0	0
ms142401	TIR	CACTA	57.8111	68.1528	0	65.8987	0	0	0	9.8287
ms142405	TIR	CACTA	3.60602	0	0	1.55569	0	0	0	0
ms142688	TIR	CACTA	8.15753	4.87228	10.5937	14.2928	0	0	0	17.9993
ms142696	TIR	CACTA	1.77702	4.06847	0.634069	1.2402	0	0	0	0
ms142892	TIR	CACTA	0	0.756516	0	0	0	0	0	0
ms14296	TIR	CACTA	18.7622	9.74521	1.35523	3.50069	0	0	0	0
ms14297	TIR	CACTA	1.37858	1.60712	0	0	0	0	0	0
ms142976	TIR	CACTA	9.78593	9.22105	4.63499	8.07853	0	0	0	0
ms142977	TIR	CACTA	0.99747	0	0	0	0	0	0	0
ms143242	TIR	CACTA	0	0	0	1.3512	0	0	0	0
ms143410	TIR	CACTA	2.97508	4.02118	3.47317	9.21834	0	0	0	0
ms143433	TIR	CACTA	5.83345	5.86328	1.61253	3.1374	0	0	0	0
ms143803	TIR	CACTA	40.6117	44.941	10.686	46.565	0	0	0	0
ms143954	TIR	CACTA	1.21264	1.04093	1.69962	0	0	0	0	0
ms143962	TIR	CACTA	8.50674	7.61442	0	0	0	0	0	0
ms144136	TIR	CACTA	0	1.18182	0	0	0	0	0	0
ms144264	TIR	CACTA	0	0	0	1.89721	0	0	0	0
ms144409	TIR	CACTA	2.22743	0	0	0	0	0	0	0
ms144622	TIR	CACTA	0	0	0.849809	7.0168	0	0	0	0
ms145006	TIR	CACTA	16.5157	3.54858	0	2.56537	0	0	0	0
ms145135	TIR	CACTA	0	0	44.7761	52.963	0	0	0	78.8058
ms145383	TIR	CACTA	1.37858	0	0	0	0	0	0	0
ms145523	TIR	CACTA	1.37858	0	0	0	0	0	0	0
ms145655	TIR	CACTA	0	0.756516	0	0	0	0	0	0
ms145981	TIR	CACTA	0.99747	0	0	0	0	0	0	0
ms146221	TIR	CACTA	0.814201	0	0	0	0	0	0	0
ms146644	TIR	CACTA	2.75717	2.64854	0.597099	0	0	0	0	0
ms14667	TIR	CACTA	12.1128	12.4831	8.26832	5.7288	0	0	0	15.217
ms146876	TIR	CACTA	11.7982	9.26999	3.56944	5.26087	0	0	0	0
ms146907	TIR	CACTA	43.2212	37.1208	26.3759	31.0251	0	0	0	32.2684
ms147048	TIR	CACTA	0.980145	0	0	0	0	0	0	0
ms147165	TIR	CACTA	0	0	0	1.58171	0	0	0	0
ms147168	TIR	CACTA	0.980145	3.87716	0	0	0	0	0	0
ms147169	TIR	CACTA	0.814201	0	0	0.835473	0	0	0	0
ms14717	TIR	CACTA	4.90253	4.96588	4.95705	6.00711	0	0	0	0
ms147260	TIR	CACTA	0.980145	0	0	0	0	0	0	0
ms147691	TIR	CACTA	3.65524	2.31684	1.3922	2.50217	0	0	0	0
ms147850	TIR	CACTA	14.9365	14.4282	11.9951	17.5189	0	0	0	10.7459
ms147869	TIR	CACTA	0	4.44434	2.17724	1.12494	0	0	0	0
ms148003	TIR	CACTA	1.39591	0	0	0	0	0	0	0
ms148167	TIR	CACTA	10.6175	10.5464	7.15663	5.00859	0	0	0	21.5225
ms148282	TIR	CACTA	2.82647	1.04093	3.25743	1.69272	0	0	0	0
ms148495	TIR	CACTA	16.615	17.1205	14.8055	8.92516	0	0	0	0
ms148503	TIR	CACTA	1.21264	0.709716	0	0.720217	0	0	0	0
ms148913	TIR	CACTA	3.17293	5.91337	11.4558	17.2847	0	0	0	0
ms148918	TIR	CACTA	0	0	0	0	0	0	0	93.282
ms149062	TIR	CACTA	2.02684	0	0	0	0	0	0	0
ms149184	TIR	CACTA	0	0	0	0.720217	0	0	0	0
ms149185	TIR	CACTA	0	0	59.1614	40.2668	0	0	0	119.069
ms149445	TIR	CACTA	5.61553	3.12229	5.20517	9.54924	0	0	0	0
ms149447	TIR	CACTA	0	0.756516	0	0	0	0	0	0
ms149448	TIR	CACTA	3.2249	2.17595	4.42384	2.50217	0	0	0	0
ms149451	TIR	CACTA	0	4.63318	1.53859	2.53244	0	0	0	0
ms149729	TIR	CACTA	0.814201	0	0	0	0	0	0	0
ms15001	TIR	CACTA	59.8462	54.1998	45.2205	49.5653	0	0	0	15.1862
ms15006	TIR	CACTA	30.2267	38.8767	49.585	52.3107	0	0	0	42.0663
ms15007	TIR	CACTA	1.97761	1.51352	0.849809	0	0	0	0	0
ms15011	TIR	CACTA	10.632	12.346	12.0913	20.5936	0	0	0	0
ms150160	TIR	CACTA	7.76184	2.22324	1.86065	3.47892	0	0	0	0
ms150188	TIR	CACTA	24.9622	18.6382	17.5492	42.4142	0	0	0	15.1862
ms150191	TIR	CACTA	5.54623	13.103	2.03085	6.21425	0	0	0	0
ms150411	TIR	CACTA	42.4206	27.2904	29.458	17.7414	0	0	0	33.8956
ms151092	TIR	CACTA	2.59122	0	0	1.03571	0	0	0	0
ms151258	TIR	CACTA	2.37605	1.08773	0	0	0	0	0	0
ms151566	TIR	CACTA	2.62587	1.04093	0	1.46646	0	0	0	0
ms151577	TIR	CACTA	0	0	0	1.67095	0	0	0	0
ms151711	TIR	CACTA	2.4107	4.30247	5.01176	6.66412	0	0	0	0
ms151832	TIR	CACTA	8.2095	10.7372	15.006	14.3974	0	0	0	0
ms15196	TIR	CACTA	39.2467	31.216	17.3919	20.9219	0	0	0	15.1862
ms152183	TIR	CACTA	52.8147	47.4375	38.0384	36.3247	0	0	0	81.619
ms152193	TIR	CACTA	16.6342	27.0981	21.4836	22.1557	0	0	0	21.4917
ms152577	TIR	CACTA	3.1237	1.60762	0	0	0	0	0	0
ms152582	TIR	CACTA	0.99747	1.93883	0	0	0	0	0	0
ms153008	TIR	CACTA	18.6319	15.4177	15.1685	17.2342	0	0	0	0
ms153177	TIR	CACTA	0	0	0	2.46924	0	0	0	0
ms153199	TIR	CACTA	0	0	51.276	0	0	0	166.898	0
ms153417	TIR	CACTA	11.9815	6.71652	6.38163	21.854	0	0	0	0
ms153425	TIR	CACTA	0	0	0	0	0	0	0	14.2691
ms153583	TIR	CACTA	4.62081	9.31892	7.86922	9.28209	0	0	207.183	40.2011
ms153717	TIR	CACTA	61.9432	73.3198	59.6819	0	0	0	0	30.4033
ms15384	TIR	CACTA	0	0	0	0.835473	0	0	0	0
ms153875	TIR	CACTA	19.2254	17.6867	20.1586	14.4426	0	0	0	10.7459
ms154201	TIR	CACTA	1.829	2.41093	0.725748	0	0	0	0	9.8287
ms154856	TIR	CACTA	1.21264	0	0	0	0	0	0	0
ms155563	TIR	CACTA	2.04416	1.56032	2.14027	1.2402	0	0	0	0
ms155674	TIR	CACTA	0	0	0.725748	0	0	0	0	0
ms15577	TIR	CACTA	0.814201	0	0	0.746241	0	0	0	100.39
ms155907	TIR	CACTA	5.98207	3.45186	5.07106	1.80798	0	0	0	0
ms156053	TIR	CACTA	0	61.3986	68.324	0	0	0	0	25.0457
ms156568	TIR	CACTA	0.814201	0	1.32285	1.80798	0	0	0	0
ms156715	TIR	CACTA	7.37523	16.0328	14.264	12.4301	0	0	0	15.217
ms157507	TIR	CACTA	0	0.803808	0	0	0	0	0	0
ms158104	TIR	CACTA	7.41263	12.3928	9.16913	20.2409	0	0	0	0
ms158413	TIR	CACTA	0	0	0	2.7024	0	0	0	0
ms158654	TIR	CACTA	0.99747	0	1.73659	0	0	0	0	0
ms159372	TIR	CACTA	0	1.60762	0	1.49248	0	0	0	0
ms159638	TIR	CACTA	6.39783	4.30296	3.35829	5.07179	0	0	0	0
ms159641	TIR	CACTA	0	0	0	0	0	0	0	22.4397
ms15984	TIR	CACTA	1.39591	0	0	0	0	0	0	0
ms159946	TIR	CACTA	40.0646	38.2642	45.7454	37.8607	0	0	166.898	14.2691
ms160492	TIR	CACTA	1.57918	5.2025	7.70448	7.12515	0	0	0	0
ms161170	TIR	CACTA	21.0006	20.1512	23.4478	27.9997	0	0	0	0
ms161596	TIR	CACTA	7.29591	11.9668	6.52256	5.72455	0	0	0	0
ms161600	TIR	CACTA	0	0	3.36685	4.13168	0	0	0	0
ms161603	TIR	CACTA	5.99939	7.09453	3.2944	20.0742	0	0	0	0
ms161699	TIR	CACTA	0	0	1.10711	0	0	0	0	0
ms162526	TIR	CACTA	1.96029	1.13502	0	0	0	0	0	0
ms16253	TIR	CACTA	8.49397	5.1562	3.25743	7.68231	0	0	0	0
ms16254	TIR	CACTA	0	0	0	51.5481	0	0	0	0
ms16256	TIR	CACTA	4.65271	0	0	0	0	0	0	0
ms163195	TIR	CACTA	14.6739	3.07385	2.29672	3.0742	0	0	0	0
ms16336	TIR	CACTA	1.6284	6.1477	3.02247	0	0	0	0	0
ms16337	TIR	CACTA	2.89302	6.52784	5.74669	3.11138	0	0	0	0
ms16339	TIR	CACTA	22.1595	55.8065	18.2768	14.6503	0	0	0	25.9937
ms163747	TIR	CACTA	2.21011	0	0	1.46646	0	0	0	0
ms163751	TIR	CACTA	0	0	0	0	0	0	0	58.2621
ms164103	TIR	CACTA	22.6481	21.5687	8.23284	6.31199	0	0	0	0
ms164104	TIR	CACTA	23.0986	27.1528	6.57019	0	0	0	0	0
ms164434	TIR	CACTA	1.21264	0	0	0	0	0	0	0
ms164571	TIR	CACTA	1.99494	1.41943	1.32285	0	0	0	0	0
ms164682	TIR	CACTA	14.7067	10.6441	7.19359	11.3381	0	0	0	0
ms164842	TIR	CACTA	1.21264	0	0	0	0	0	0	0
ms165091	TIR	CACTA	1.99494	0	0	0	0	0	0	0
ms165681	TIR	CACTA	13.1248	0	1.89762	0	0	0	0	0
ms166159	TIR	CACTA	10.6521	10.1679	4.01556	4.62564	0	0	0	33.1856
ms166353	TIR	CACTA	0	1.60762	0.725748	0	0	0	0	0
ms166357	TIR	CACTA	49.2159	0	33.838	36.294	426.846	0	207.183	0
ms166426	TIR	CACTA	9.42489	4.11428	2.41221	3.20061	0	0	0	15.1862
ms166552	TIR	CACTA	2.62587	3.49866	0	0.835473	0	0	0	0
ms16658	TIR	CACTA	0.814201	0	1.86524	2.27591	0	0	0	0
ms167157	TIR	CACTA	3.52214	1.79794	0.725748	0	0	0	0	0
ms167297	TIR	CACTA	0.814201	0.756516	0	0	0	0	0	0
ms167298	TIR	CACTA	3.33887	0	0	1.44043	0	0	0	15.217
ms16730	TIR	CACTA	34.9788	63.0478	31.6657	45.9972	0	0	0	36.7087
ms167884	TIR	CACTA	7.21203	9.08082	0	3.08535	0	0	0	0
ms168021	TIR	CACTA	5.41769	2.83887	4.80607	12.3696	0	0	0	38.6047
ms168024	TIR	CACTA	0	0	0	1.03571	0	0	0	0
ms168205	TIR	CACTA	0	0	49.7938	0	0	0	0	20.5746
ms168206	TIR	CACTA	0	0	0	0	0	0	0	20.5746
ms168207	TIR	CACTA	0	0	0	58.2929	0	0	0	56.397
ms168476	TIR	CACTA	0	0	67.1065	0	0	0	207.183	37.6259
ms168852	TIR	CACTA	0	0	1.35523	0	0	0	0	0
ms16914	TIR	CACTA	2.59122	0	15.8883	14.936	0	0	0	0
ms169248	TIR	CACTA	42.6668	46.778	23.8704	29.0832	0	0	0	0
ms169252	TIR	CACTA	0	0	0.597099	0.746241	0	0	0	0
ms16985	TIR	CACTA	3.37352	12.5337	12.2286	11.0853	0	0	0	11.6938
ms170361	TIR	CACTA	0	0	0	0	0	0	0	21.5225
ms170620	TIR	CACTA	1.77702	2.74379	4.07486	2.66947	0	0	0	0
ms170923	TIR	CACTA	8.74199	11.9138	15.3803	13.8966	0	0	0	0
ms171459	TIR	CACTA	0	1.51303	7.28615	12.1996	0	0	0	0
ms171460	TIR	CACTA	0	1.56032	0	0	0	0	0	0
ms171892	TIR	CACTA	1.61108	0.803808	0	0.720217	0	0	0	0
ms172458	TIR	CACTA	7.66064	3.68947	1.99389	2.2127	0	0	0	0
ms17248	TIR	CACTA	0.99747	0	0	0	0	0	0	0
ms172838	TIR	CACTA	13.5479	12.8649	15.5499	19.1489	0	0	0	0
ms173335	TIR	CACTA	0	1.84474	0	0	0	0	0	0
ms173403	TIR	CACTA	8.17485	7.66286	6.58793	5.97047	0	0	0	20.6054
ms173537	TIR	CACTA	14.3101	28.8993	36.4333	41.2499	0	0	166.898	24.0978
ms173545	TIR	CACTA	3.87316	5.10841	4.92008	7.7896	0	0	0	0
ms173809	TIR	CACTA	0.814201	1.13502	2.11795	1.03571	0	0	0	0
ms173811	TIR	CACTA	15.1371	14.3799	6.18822	9.37343	0	0	0	28.7452
ms173929	TIR	CACTA	0	0	0	0.746241	0	0	0	0
ms174063	TIR	CACTA	0.980145	2.12866	1.6495	0	0	0	0	0
ms174531	TIR	CACTA	0	2.69534	1.89762	5.6656	0	0	0	0
ms174540	TIR	CACTA	0	0	31.763	31.8913	0	0	0	0
ms174541	TIR	CACTA	49.2834	42.5229	10.2252	28.9292	0	0	0	0
ms174665	TIR	CACTA	0	0	1.10252	2.01246	0	0	0	0
ms174991	TIR	CACTA	7.79099	5.39282	5.08111	5.06064	0	0	0	0
ms175133	TIR	CACTA	0.980145	0	0	0	0	0	0	26.9109
ms175276	TIR	CACTA	0	0	0	0.746241	0	0	0	0
ms17617	TIR	CACTA	1.97761	4.58902	2.2466	3.99465	0	0	0	0
ms176539	TIR	CACTA	0	0	22.8725	7.62176	0	0	0	0
ms176540	TIR	CACTA	0	0	0	1.96041	0	0	0	0
ms176541	TIR	CACTA	11.4663	19.911	27.9816	31.5227	0	0	0	9.8287
ms176569	TIR	CACTA	1.22996	0	0	0	0	0	0	0
ms176570	TIR	CACTA	24.3504	19.2003	14.5534	10.6152	0	0	0	0
ms176720	TIR	CACTA	1.21264	0	0	0	0	0	0	0
ms176988	TIR	CACTA	30.8312	25.2585	19.3959	19.9626	0	0	0	0
ms177125	TIR	CACTA	2.80914	1.98563	4.31752	0	0	0	0	0
ms17738	TIR	CACTA	35.6098	34.1008	35.3187	32.4798	0	0	0	54.501
ms177456	TIR	CACTA	0.814201	0	0	0	0	0	0	0
ms177906	TIR	CACTA	0	0	0	1.03571	0	0	0	0
ms177926	TIR	CACTA	15.6349	15.3714	12.3395	17.5863	0	0	0	0
ms17804	TIR	CACTA	44.4693	48.0012	31.2654	25.3542	0	0	0	11.6938
ms178870	TIR	CACTA	0	0	0	0	0	0	0	11.6938
ms179235	TIR	CACTA	8.09098	10.1211	5.66965	11.3726	0	0	0	10.7459
ms179528	TIR	CACTA	0	3.68684	7.32771	51.6607	0	0	0	0
ms179657	TIR	CACTA	0	0	0	0	0	0	0	43.0142
ms179865	TIR	CACTA	1.22996	0	0	0	0	0	0	0
ms180119	TIR	CACTA	2.22743	0.756516	0	0	0	0	0	0
ms180125	TIR	CACTA	0.814201	0	0	3.79016	0	0	0	0
ms180143	TIR	CACTA	1.39591	6.24343	5.67734	3.59418	0	0	0	0
ms180145	TIR	CACTA	1.64573	1.13502	0	1.15097	0	0	0	0
ms180801	TIR	CACTA	0	0	0	0	0	0	0	15.217
ms180991	TIR	CACTA	15.8345	7.37681	7.37783	10.2626	0	0	0	0
ms180992	TIR	CACTA	0	0	0	0	0	0	0	51.9566
ms180993	TIR	CACTA	4.83598	4.02068	1.74118	1.69697	0	0	0	0
ms180995	TIR	CACTA	28.87	43.7349	19.6721	14.4659	0	0	0	0
ms180996	TIR	CACTA	7.47918	9.8347	11.4155	8.16511	0	0	0	0
ms180997	TIR	CACTA	2.19278	0	0	0	0	0	0	0
ms181101	TIR	CACTA	1.56185	1.08822	0	1.89721	0	0	0	0
ms181363	TIR	CACTA	1.39591	0	0	0.720217	0	0	0	0
ms181368	TIR	CACTA	6.72972	8.51298	7.91165	15.9722	0	0	0	17.0822
ms181532	TIR	CACTA	28.2491	33.8593	26.5963	12.2819	0	0	0	14.2691
ms181817	TIR	CACTA	4.96728	7.89785	4.57023	5.6725	0	0	0	0
ms181818	TIR	CACTA	10.7661	5.6283	5.43468	19.5473	0	0	0	20.6054
ms181892	TIR	CACTA	10.385	7.09355	6.45321	3.90967	0	0	0	0
ms182290	TIR	CACTA	11.0478	24.1719	23.9902	35.9673	0	0	0	0
ms182293	TIR	CACTA	0	1.08822	0	0	0	0	0	0
ms182434	TIR	CACTA	1.37858	0	0	0	0	0	0	0
ms182550	TIR	CACTA	21.9999	21.9966	23.9532	38.069	0	0	0	0
ms18275	TIR	CACTA	2.02684	2.17595	1.35523	1.17699	0	0	0	0
ms182790	TIR	CACTA	25.44	19.2996	23.3259	23.8133	0	0	0	0
ms182874	TIR	CACTA	1.99494	2.17595	1.86065	3.87939	0	0	0	9.8287
ms182876	TIR	CACTA	3.17293	2.17595	7.96265	20.4901	0	0	0	0
ms183076	TIR	CACTA	1.77702	6.05311	6.28908	2.55422	0	0	0	0
ms183081	TIR	CACTA	0	0	0.597099	0	0	0	0	0
ms18323	TIR	CACTA	0	0	0	0	0	0	0	53.7293
ms183889	TIR	CACTA	1.22996	0	0.634069	0	0	0	0	0
ms184139	TIR	CACTA	2.97234	0	16.8075	0	0	0	0	0
ms184242	TIR	CACTA	0	0	0	0	0	0	0	59.1484
ms184469	TIR	CACTA	3.40542	2.93296	1.48388	3.33339	0	0	0	0
ms184768	TIR	CACTA	16.2877	22.1373	15.284	15.5898	0	0	0	0
ms184770	TIR	CACTA	0	1.18231	0	0	0	0	0	0
ms184772	TIR	CACTA	1.96029	5.06211	5.42463	8.78123	0	0	0	0
ms184773	TIR	CACTA	2.59122	1.51303	0	0	0	0	0	0
ms184775	TIR	CACTA	0	0	0	1.15097	0	0	0	0
ms184777	TIR	CACTA	4.83598	4.3519	11.6584	22.6666	0	0	0	0
ms18488	TIR	CACTA	1.56185	0	1.64491	0.746241	0	0	0	133.514
ms18508	TIR	CACTA	19.9849	5.15357	1.32285	6.64235	0	0	0	0
ms1856	TIR	CACTA	10.4688	8.27586	5.80686	5.17589	0	0	0	0
ms186037	TIR	CACTA	9.17232	9.269	10.918	6.01827	0	0	0	27.828
ms186164	TIR	CACTA	0.99747	1.37214	4.13416	1.96041	0	0	0	0
ms186167	TIR	CACTA	0.814201	0.709716	0	0	0	0	0	0
ms186339	TIR	CACTA	10.0513	1.79794	0.634069	0	0	0	0	0
ms188006	TIR	CACTA	0	2.31684	1.3922	2.68063	0	0	0	0
ms188041	TIR	CACTA	0	0	0	8.95544	0	0	0	0
ms188125	TIR	CACTA	0	43.3306	6.85926	20.0938	0	0	0	0
ms188484	TIR	CACTA	0	1.51303	0	1.2402	0	0	0	0
ms188599	TIR	CACTA	0	0	0	1.06173	0	0	0	0
ms188948	TIR	CACTA	0.814201	0	0	0	0	0	0	0
ms189329	TIR	CACTA	0	0	0	0	418.989	0	342.319	0
ms189579	TIR	CACTA	0	0	0	10.8718	0	0	0	0
ms190114	TIR	CACTA	5.07122	7.56565	4.92008	7.35832	0	0	0	0
ms190117	TIR	CACTA	11.2338	20.0083	15.4135	22.3469	0	0	0	0
ms190457	TIR	CACTA	16.9487	7.94876	7.34235	27.8409	0	0	0	0
ms190493	TIR	CACTA	0.99747	0	0	0	0	0	0	0
ms190752	TIR	CACTA	0.814201	0	1.07014	0	0	0	0	0
ms191425	TIR	CACTA	27.165	53.2436	55.6371	36.5675	0	0	0	89.5517
ms191426	TIR	CACTA	18.6638	30.6813	31.9146	13.9199	0	0	0	15.217
ms191518	TIR	CACTA	1.22996	1.37214	0	0	0	0	0	0
ms191519	TIR	CACTA	0	0	0	0	0	0	0	64.3297
ms191520	TIR	CACTA	3.1556	5.81698	4.82294	4.11416	0	0	0	0
ms191522	TIR	CACTA	52.3807	52.671	42.7477	19.4634	0	0	0	0
ms191523	TIR	CACTA	5.96474	3.73364	5.31372	8.97456	0	0	0	0
ms191524	TIR	CACTA	5.33381	1.08773	1.10711	0	0	0	0	0
ms191556	TIR	CACTA	1.21264	0.709716	0.597099	1.17699	0	0	0	0
ms19237	TIR	CACTA	8.04356	10.5937	3.10099	3.24841	0	0	0	0
ms192595	TIR	CACTA	0.980145	1.46623	1.01543	1.98644	0	0	0	10.7459
ms192910	TIR	CACTA	0.814201	0	0	0	0	0	0	0
ms192911	TIR	CACTA	1.56185	0	0	1.03571	0	0	0	0
ms193211	TIR	CACTA	1.21264	0	0	0	0	0	0	0
ms19346	TIR	CACTA	0	0	0	0	0	0	0	24.3048
ms19378	TIR	CACTA	7.29591	11.6804	7.73747	3.76839	0	0	0	0
ms193806	TIR	CACTA	21.1729	14.6628	15.8026	24.8809	0	0	0	19.6574
ms193814	TIR	CACTA	6.90022	7.18764	2.54086	0	0	0	0	0
ms193816	TIR	CACTA	0	0	1.6495	8.43546	0	0	0	24.0978
ms193823	TIR	CACTA	1.37858	0	9.31788	39.2167	0	0	0	21.4917
ms194091	TIR	CACTA	1.22996	4.87228	0	2.33911	0	0	0	0
ms194183	TIR	CACTA	13.474	3.17008	4.77369	46.1576	0	0	0	0
ms194336	TIR	CACTA	0	0	37.3713	58.4481	0	0	227.305	0
ms194390	TIR	CACTA	1.37858	0	0	0	0	0	0	0
ms194590	TIR	CACTA	0	1.08822	0	0	0	0	0	0
ms19481	TIR	CACTA	0.99747	5.72141	1.95692	1.15097	0	0	0	0
ms195199	TIR	CACTA	0	0	1.79589	0.835473	0	0	0	0
ms195340	TIR	CACTA	2.02684	1.46623	4.05563	2.86971	0	0	0	0
ms195627	TIR	CACTA	12.3498	10.6914	4.18118	16.1316	0	0	0	0
ms195659	TIR	CACTA	21.3507	23.6955	16.2524	14.5647	0	0	0	0
ms195765	TIR	CACTA	29.397	61.4385	0	0	0	0	0	21.4917
ms195839	TIR	CACTA	5.68483	7.18912	2.20504	4.10991	0	0	0	0
ms196285	TIR	CACTA	11.8948	10.4528	0	0	0	0	0	0
ms196915	TIR	CACTA	1.37858	0	0	1.15097	0	0	0	0
ms196930	TIR	CACTA	1.97761	1.75015	1.23117	1.03571	0	0	0	0
ms197060	TIR	CACTA	4.1704	5.34553	0	0.720217	0	0	0	0
ms197299	TIR	CACTA	0	0	0.597099	0	0	0	0	0
ms197710	TIR	CACTA	2.21011	2.64854	0	0.720217	0	0	0	26.8801
ms197990	TIR	CACTA	31.9061	54.7757	0	0	0	0	0	0
ms19805	TIR	CACTA	3.70541	2.27004	0	1.12494	0	0	0	0
ms198169	TIR	CACTA	0	0	0	0.720217	0	0	0	0
ms198435	TIR	CACTA	21.503	14.4267	3.73965	9.05954	0	0	0	0
ms198437	TIR	CACTA	1.79435	1.60712	0.725748	1.58171	0	0	0	0
ms198518	TIR	CACTA	20.4581	19.2003	0	0	0	0	0	10.7459
ms198581	TIR	CACTA	33.4142	53.5868	48.4049	25.6999	0	0	166.898	50.2677
ms198837	TIR	CACTA	15.9312	6.95413	4.48401	13.9704	0	0	0	21.4917
ms199354	TIR	CACTA	40.1831	45.2609	40.0282	34.3223	0	0	0	0
ms199856	TIR	CACTA	5.7669	2.22275	2.59098	2.90689	0	0	0	0
ms200342	TIR	CACTA	10.0184	10.2646	7.41939	10.6917	0	0	0	0
ms200416	TIR	CACTA	0	0	0	0	0	0	0	119.007
ms20141	TIR	CACTA	0	0	1.10252	6.2594	0	0	0	0
ms20183	TIR	CACTA	1.56185	0	0	0	0	0	0	0
ms202066	TIR	CACTA	9.40757	14.9461	12.5228	15.0693	0	0	0	18.7094
ms202233	TIR	CACTA	9.88438	3.64317	0.634069	3.91658	0	0	0	0
ms202730	TIR	CACTA	15.8692	14.9446	11.7223	19.414	0	0	0	0
ms202743	TIR	CACTA	1.79435	1.18182	1.10711	0	0	0	0	0
ms2028	TIR	CACTA	0	0	0	13.7903	0	0	0	0
ms2030	TIR	CACTA	18.1295	18.871	27.1229	24.5575	0	0	0	0
ms203091	TIR	CACTA	0.980145	0	2.11336	0.720217	0	0	342.319	95.7956
ms203092	TIR	CACTA	2.21011	0	3.84995	3.27443	0	0	0	0
ms203649	TIR	CACTA	48.8513	68.5283	50.4578	44.057	0	724.767	281.912	76.1998
ms203874	TIR	CACTA	3.37352	3.9261	0	1.12494	0	0	0	0
ms203932	TIR	CACTA	0	1.08822	0	0	0	0	0	0
ms203946	TIR	CACTA	0	1.46673	0	0.720217	0	0	0	0
ms203990	TIR	CACTA	1.39591	0	2.0486	0.720217	0	0	0	0
ms204110	TIR	CACTA	3.62334	1.56082	0	0	0	0	0	0
ms204200	TIR	CACTA	16.7326	18.6792	21.1054	10.7634	0	0	0	0
ms204233	TIR	CACTA	1.22996	0.756516	0	2.50217	0	0	0	0
ms204234	TIR	CACTA	0	5.15521	2.80672	2.2127	0	0	0	0
ms205022	TIR	CACTA	0.980145	0	0	0	0	0	0	0
ms205605	TIR	CACTA	3.58869	3.54809	4.74131	4.62989	0	0	0	0
ms205609	TIR	CACTA	4.15307	0	0	3.04817	0	0	0	0
ms205610	TIR	CACTA	0	0	65.4555	0	0	0	0	17.0822
ms205619	TIR	CACTA	8.69182	12.4826	16.2277	7.86077	0	0	0	0
ms206122	TIR	CACTA	31.3846	40.2993	28.4693	51.3616	0	0	0	0
ms206251	TIR	CACTA	0.814201	0	0	0	0	0	0	0
ms206499	TIR	CACTA	3.60602	10.3098	7.05577	13.2874	0	0	0	0
ms206600	TIR	CACTA	0	1.18182	0	1.26622	0	0	0	0
ms206613	TIR	CACTA	7.21203	8.36946	8.48555	7.31477	0	0	0	0
ms206715	TIR	CACTA	0	1.51303	0	0	0	0	0	0
ms206871	TIR	CACTA	1.79435	0	0	0	0	0	0	0
ms206955	TIR	CACTA	1.79435	0	0	3.24841	0	0	0	0
ms207116	TIR	CACTA	0	0	1.23117	0	0	0	0	0
ms207134	TIR	CACTA	28.219	29.5621	0	0	0	0	0	21.4917
ms207137	TIR	CACTA	1.39591	0	0	6.32951	0	0	0	0
ms207286	TIR	CACTA	0	0	1.86065	2.99612	0	0	0	0
ms207432	TIR	CACTA	6.63033	17.5943	17.8888	20.2574	0	0	0	15.1862
ms207641	TIR	CACTA	0	1.04093	0	0	0	0	0	0
ms207918	TIR	CACTA	0	0	0	1.52966	0	0	0	47.4546
ms208054	TIR	CACTA	6.57835	4.87228	0.634069	3.76414	0	0	0	17.9993
ms208151	TIR	CACTA	1.41323	0	0	1.55569	0	0	0	0
ms208352	TIR	CACTA	0	0	0	2.23872	0	0	0	0
ms208428	TIR	CACTA	9.42214	12.3916	8.59038	18.1329	0	0	0	0
ms208435	TIR	CACTA	0	0	0	0.720217	0	0	0	0
ms208436	TIR	CACTA	17.896	19.4815	19.0824	34.2113	0	0	0	15.1862
ms208786	TIR	CACTA	0	0	0	0	0	0	0	160.125
ms209525	TIR	CACTA	8.75656	9.31991	8.99953	7.71099	0	0	0	21.5225
ms210034	TIR	CACTA	1.41323	1.37214	35.569	54.2	0	0	0	0
ms210323	TIR	CACTA	0	1.79794	0	0	0	0	0	0
ms210339	TIR	CACTA	28.5965	22.1846	10.327	9.63422	0	0	0	0
ms210586	TIR	CACTA	3.17293	0	0	39.4727	0	0	0	0
ms210792	TIR	CACTA	9.2562	4.02167	2.76976	7.19101	0	0	0	0
ms21109	TIR	CACTA	0	0	0	0.746241	0	0	0	0
ms211431	TIR	CACTA	48.4977	12.346	31.6833	29.1273	0	0	0	0
ms211730	TIR	CACTA	0	0	0	5.15677	0	0	0	10.7459
ms212245	TIR	CACTA	60.2082	0	68.2783	0	0	0	0	63.558
ms212258	TIR	CACTA	5.34839	3.78406	3.62962	1.69272	0	0	0	27.7972
ms21258	TIR	CACTA	20.428	15.7962	9.09121	15.6042	0	0	0	0
ms212672	TIR	CACTA	0.814201	0	0	0	0	0	0	0
ms212728	TIR	CACTA	18.1614	21.0916	12.6967	6.31199	0	0	0	21.5225
ms212834	TIR	CACTA	0	1.04093	2.08098	2.81766	0	0	0	0
ms213238	TIR	CACTA	5.45234	9.07917	6.28908	4.07963	0	0	0	0
ms213271	TIR	CACTA	0	0	0	1.3512	0	0	0	0
ms213393	TIR	CACTA	0	0	0	0	0	0	0	37.6567
ms213398	TIR	CACTA	26.4894	23.4589	9.02733	8.03764	0	0	0	0
ms213410	TIR	CACTA	11.9122	15.4203	15.0136	21.5051	0	0	0	36.7087
ms213627	TIR	CACTA	2.59122	0	1.13949	0.720217	0	0	0	0
ms213786	TIR	CACTA	28.7314	31.029	30.8162	28.3885	0	0	0	0
ms21404	TIR	CACTA	0	0	0	0.746241	0	0	0	0
ms214072	TIR	CACTA	17.9261	21.6626	31.6098	34.5571	0	0	0	15.217
ms214096	TIR	CACTA	9.83516	0	2.04401	1.84516	0	0	0	9.8287
ms214943	TIR	CACTA	0	0	0	0.720217	0	0	0	0
ms214955	TIR	CACTA	0.980145	0	0	0	0	0	0	0
ms215193	TIR	CACTA	1.39591	2.50716	0	2.48039	0	0	0	0
ms215939	TIR	CACTA	2.4107	0	0	3.77264	0	0	0	0
ms216069	TIR	CACTA	0	0	0	0	0	0	0	81.5881
ms217144	TIR	CACTA	30.9698	22.327	18.3752	65.5222	0	0	0	0
ms217327	TIR	CACTA	0	0	0	1.60774	0	0	0	0
ms217556	TIR	CACTA	1.22996	0	0.634069	0	0	0	0	0
ms217788	TIR	CACTA	0	0.756516	0	0	0	0	0	0
ms218294	TIR	CACTA	0.99747	0	0	0	0	0	0	0
ms218442	TIR	CACTA	0	1.13502	0	0	0	0	0	0
ms218840	TIR	CACTA	24.7753	20.2427	26.8894	33.3472	0	0	0	0
ms218842	TIR	CACTA	8.64354	4.01904	0	0	0	0	0	0
ms219073	TIR	CACTA	0	0	1.64491	7.81138	0	0	0	0
ms219182	TIR	CACTA	2.4426	0	0	10.5722	0	0	0	0
ms219635	TIR	CACTA	38.7362	44.1743	30.7906	38.2384	0	0	0	45.8274
ms219771	TIR	CACTA	8.69182	5.76919	4.07486	3.24841	0	0	0	0
ms219999	TIR	CACTA	0	0	0	0	0	0	0	19.6574
ms220000	TIR	CACTA	4.23695	2.17644	0	0	0	0	0	20.5746
ms220150	TIR	CACTA	10.2363	6.80913	9.50036	11.0003	0	0	0	0
ms220320	TIR	CACTA	0	0.709716	0	0	0	0	0	0
ms220325	TIR	CACTA	0.814201	0	0	0	0	0	0	0
ms220471	TIR	CACTA	0	0	0	7.06514	0	0	0	0
ms220611	TIR	CACTA	45.0866	36.7517	16.0697	33.3026	0	0	0	0
ms220737	TIR	CACTA	39.6689	30.9232	38.9418	22.136	0	0	0	0
ms220747	TIR	CACTA	1.39591	0.709716	0.725748	0	0	0	0	0
ms220763	TIR	CACTA	0	0	0	16.1018	0	0	0	0
ms220981	TIR	CACTA	0	0	0	0.720217	0	0	0	0
ms220984	TIR	CACTA	4.40289	3.73726	1.23117	3.79441	0	0	0	11.6938
ms221391	TIR	CACTA	2.6432	0	0	0	0	0	0	0
ms222173	TIR	CACTA	1.21264	0.803808	0	2.30193	0	0	0	0
ms222183	TIR	CACTA	0	0	31.4136	31.3236	0	0	0	0
ms222184	TIR	CACTA	0.814201	0	0	0	0	0	0	0
ms222460	TIR	CACTA	1.21264	2.83673	0.725748	1.03571	0	0	0	0
ms222463	TIR	CACTA	3.19025	7.23542	5.93551	6.12662	0	0	0	0
ms222464	TIR	CACTA	1.97761	1.04093	0.725748	0	0	0	0	0
ms222670	TIR	CACTA	2.02684	2.64904	2.40304	1.52966	0	0	0	10.7459
ms222765	TIR	CACTA	9.13767	14.1864	10.3725	5.51741	0	0	0	0
ms222878	TIR	CACTA	0	0	0	5.06064	0	0	0	0
ms223098	TIR	CACTA	3.2568	7.09453	4.65273	7.95212	0	0	0	0
ms22316	TIR	CACTA	0	0	1.4515	0	0	0	0	0
ms22317	TIR	CACTA	0	11.0226	0	8.00471	0	0	0	25.0457
ms223208	TIR	CACTA	0.980145	0	0	0	0	0	0	37.388
ms22323	TIR	CACTA	5.20252	0	1.86065	3.22238	0	0	0	22.4397
ms223365	TIR	CACTA	1.829	0	0	0	0	0	0	14.2691
ms223674	TIR	CACTA	0.814201	0	0	0	0	0	0	0
ms223752	TIR	CACTA	2.21011	1.51352	0.634069	1.3512	0	0	0	0
ms224537	TIR	CACTA	8.37545	9.27097	3.89609	4.31439	0	0	0	11.6938
ms224842	TIR	CACTA	2.80914	0.756516	0	0	0	0	0	0
ms22496	TIR	CACTA	3.55679	1.04093	3.25285	4.10991	0	0	0	0
ms224995	TIR	CACTA	12.9124	8.37258	3.82215	6.43786	0	0	0	0
ms225450	TIR	CACTA	0	0	0	0	0	0	0	30.4033
ms226119	TIR	CACTA	7.81107	5.34553	2.88066	2.7024	0	0	0	0
ms226256	TIR	CACTA	6.76162	9.93175	6.07334	3.94685	0	0	0	0
ms226388	TIR	CACTA	3.2249	1.08822	2.93079	3.30471	0	0	0	0
ms226605	TIR	CACTA	0.99747	0	0	0	0	0	0	0
ms226848	TIR	CACTA	0	0	2.31905	3.59418	0	0	0	0
ms226852	TIR	CACTA	2.4107	0	3.43621	2.79589	0	0	0	0
ms227023	TIR	CACTA	1.37858	0	0.849809	1.98219	0	0	0	19.6574
ms227235	TIR	CACTA	0	0	0	0	0	0	0	28.5381
ms227844	TIR	CACTA	0.814201	0	3.3815	3.82044	0	0	0	0
ms227957	TIR	CACTA	0	0	0	0	0	0	0	23.3569
ms228269	TIR	CACTA	14.4067	15.0853	21.9862	44.3002	0	0	0	23.3877
ms228617	TIR	CACTA	0	0	0	0.746241	0	0	0	0
ms228618	TIR	CACTA	3.19025	2.26955	1.4515	1.96041	0	0	0	0
ms229128	TIR	CACTA	0	0.709716	0	0	0	0	0	0
ms229230	TIR	CACTA	0	27.3407	14.425	52.8828	0	0	0	0
ms229233	TIR	CACTA	0	0	0	0.746241	0	0	0	0
ms229234	TIR	CACTA	23.4277	20.9544	6.75294	14.9626	0	0	0	0
ms229889	TIR	CACTA	1.37858	0	1.10252	1.44043	0	0	0	0
ms230227	TIR	CACTA	0	0	0	0	0	0	0	15.217
ms230783	TIR	CACTA	0	1.04093	0	0.835473	0	0	0	0
ms230927	TIR	CACTA	18.8069	15.1359	16.6277	15.4671	0	0	0	14.2691
ms231206	TIR	CACTA	0	0	0	7.63291	0	0	0	0
ms231713	TIR	CACTA	3.62334	3.68733	0.849809	1.15097	0	0	0	0
ms231798	TIR	CACTA	2.94044	5.95902	1.57556	1.98644	0	0	0	0
ms231800	TIR	CACTA	0	0	0	0	0	0	0	21.5225
ms232264	TIR	CACTA	48.8194	0	0	0	0	0	0	115.515
ms232410	TIR	CACTA	0	0.709716	0	0	0	0	0	0
ms232824	TIR	CACTA	3.29145	0	0	0	0	0	0	0
ms23293	TIR	CACTA	3.53947	6.24392	5.26447	10.9265	0	0	0	0
ms232994	TIR	CACTA	26.4392	30.0311	0	0	0	0	161.099	42.7764
ms233292	TIR	CACTA	0	7.18764	4.3184	3.18945	0	0	0	0
ms234103	TIR	CACTA	0	0	0.634069	0.720217	0	0	0	136.975
ms234105	TIR	CACTA	0	0	3.02705	1.06173	0	0	161.099	60.0964
ms23415	TIR	CACTA	31.8579	39.0649	28.8869	24.3636	0	0	0	0
ms23478	TIR	CACTA	4.58616	2.60174	3.25285	2.27591	0	0	0	0
ms234821	TIR	CACTA	22.2643	12.1089	12.8587	21.1619	0	0	0	0
ms235473	TIR	CACTA	1.79435	3.02754	0	0	0	0	0	0
ms236283	TIR	CACTA	6.11792	1.70335	0	12.0403	0	0	0	0
ms236533	TIR	CACTA	5.40036	7.33215	4.2906	4.09504	0	0	0	0
ms237002	TIR	CACTA	8.69182	8.84567	2.53627	3.98403	0	0	0	10.7459
ms237149	TIR	CACTA	0	0	1.97466	0	0	0	0	0
ms237329	TIR	CACTA	0	3.31195	0	0	0	0	0	0
ms237509	TIR	CACTA	9.155	12.9604	4.92926	6.53825	0	0	0	0
ms237655	TIR	CACTA	1.96029	0	0.597099	0	0	0	0	0
ms237667	TIR	CACTA	31.236	50.3215	24.3443	20.1087	0	0	0	56.604
ms237790	TIR	CACTA	11.3596	1.84523	0	2.41719	0	0	0	9.8287
ms237892	TIR	CACTA	0	0	1.4515	0	0	0	0	0
ms238018	TIR	CACTA	1.79435	2.45822	3.48235	3.13315	0	0	0	0
ms238848	TIR	CACTA	0.99747	4.54057	1.13949	2.52819	0	0	0	0
ms239258	TIR	CACTA	1.61108	2.69534	3.11414	3.90542	0	0	0	0
ms239643	TIR	CACTA	0	0	0	0	0	0	0	30.4341
ms239948	TIR	CACTA	1.21264	0	0	0	0	0	0	0
ms240536	TIR	CACTA	0	0	1.35982	3.14856	418.989	0	0	72.5003
ms240594	TIR	CACTA	0	1.22911	0	0	0	0	0	0
ms240600	TIR	CACTA	30.5167	37.5903	23.3342	29.8598	0	0	0	17.9993
ms240722	TIR	CACTA	1.96029	0	0	0	0	0	0	0
ms240725	TIR	CACTA	6.87834	8.74845	18.8119	21.3553	0	0	0	15.217
ms240728	TIR	CACTA	2.17546	2.45987	5.15046	5.80263	0	0	0	0
ms241807	TIR	CACTA	0	0	0	4.45142	0	0	0	0
ms241808	TIR	CACTA	8.32347	16.557	16.1069	23.0411	0	0	0	21.5225
ms241809	TIR	CACTA	14.5699	11.2582	12.1506	20.472	0	0	0	0
ms241940	TIR	CACTA	0	0	0	0	0	0	161.099	68.06
ms241942	TIR	CACTA	2.80914	0	2.53169	12.9873	0	0	0	17.0822
ms242517	TIR	CACTA	12.6325	28.3261	24.8746	23.688	0	0	0	55.6252
ms242839	TIR	CACTA	0	0	0	1.17699	0	0	0	0
ms243163	TIR	CACTA	2.21011	3.92396	4.76823	10.0129	0	0	0	0
ms243319	TIR	CACTA	0	0.756516	0	0	0	0	0	0
ms243471	TIR	CACTA	0	0	0.597099	1.52966	0	0	0	0
ms243477	TIR	CACTA	2.62587	5.58051	2.46234	0	0	0	0	0
ms24349	TIR	CACTA	35.1794	11.8699	10.5327	5.11534	0	0	0	68.1216
ms2435	TIR	CACTA	0	0	1.01543	0	0	0	0	0
ms243584	TIR	CACTA	0	0	1.60794	0	0	0	0	0
ms2437	TIR	CACTA	5.59821	7.28321	3.05485	1.49248	0	0	0	0
ms243830	TIR	CACTA	2.4426	2.22275	8.31932	10.6482	0	0	0	0
ms244144	TIR	CACTA	0	1.37214	1.77356	1.96041	0	0	0	0
ms244145	TIR	CACTA	0	0	0	1.03571	0	0	0	0
ms244152	TIR	CACTA	4.80133	2.60076	2.71505	4.19914	0	0	0	0
ms244167	TIR	CACTA	0	0.709716	1.07014	1.12494	0	0	0	0
ms2443	TIR	CACTA	0.814201	0	0	0	0	0	0	0
ms244313	TIR	CACTA	5.49976	7.85055	4.80061	1.69272	0	724.767	0	0
ms244382	TIR	CACTA	0	0	0	0	411.127	0	0	10.7459
ms244544	TIR	CACTA	0.99747	0	0	0	0	0	0	0
ms244546	TIR	CACTA	17.2487	8.08915	1.48847	1.44043	0	0	0	0
ms244549	TIR	CACTA	29.531	53.2588	31.0256	30.5646	0	0	0	37.6567
ms244550	TIR	CACTA	0	0	0.597099	0	0	0	0	0
ms244709	TIR	CACTA	2.35873	2.88517	1.61253	2.90689	0	0	0	11.6938
ms24502	TIR	CACTA	13.7238	15.3252	17.9954	25.48	0	0	0	39.5527
ms245173	TIR	CACTA	3.42275	0	1.35523	5.52431	0	0	0	0
ms245732	TIR	CACTA	20.5675	5.1094	2.46692	0	0	0	0	0
ms245741	TIR	CACTA	0	1.13502	0	0	0	0	0	0
ms245747	TIR	CACTA	50.218	72.9758	49.9138	41.0136	0	0	0	113.68
ms245775	TIR	CACTA	2.02684	0	0	2.00821	0	0	0	0
ms246155	TIR	CACTA	2.84104	3.9729	6.53261	5.29115	0	0	0	0
ms246157	TIR	CACTA	1.97761	0.756516	0.725748	0.720217	0	0	0	0
ms246160	TIR	CACTA	0.814201	0	0	0	0	0	0	0
ms246169	TIR	CACTA	13.7093	13.7133	12.8025	10.006	0	0	0	0
ms246438	TIR	CACTA	0	0.709716	0	0	0	0	0	0
ms24664	TIR	CACTA	13.9363	9.97806	14.7557	33.2585	0	0	0	0
ms24668	TIR	CACTA	1.64573	3.49915	5.80227	5.00859	0	0	0	0
ms247222	TIR	CACTA	0	0.756516	0	0	0	0	0	0
ms247265	TIR	CACTA	0.814201	0	0	0	0	0	0	0
ms247637	TIR	CACTA	1.96029	0	0.597099	1.46646	0	0	0	0
ms247869	TIR	CACTA	2.4107	0	0	0	0	0	0	0
ms247876	TIR	CACTA	0	0	0	0	0	0	0	15.1862
ms247889	TIR	CACTA	0	0	0	0	0	0	0	157.788
ms247896	TIR	CACTA	3.27413	5.58002	7.54345	7.64778	0	0	0	0
ms248342	TIR	CACTA	0.99747	1.22911	0	2.47614	0	0	0	0
ms248434	TIR	CACTA	2.80914	1.04093	1.86524	0.720217	0	0	0	0
ms24900	TIR	CACTA	17.7629	0	0	3.47892	0	0	0	0
ms249893	TIR	CACTA	1.79435	0	0	0	0	0	0	0
ms250351	TIR	CACTA	1.79435	0	0	0	0	0	0	10.7459
ms250940	TIR	CACTA	0	0	1.01543	0	0	0	0	0
ms251491	TIR	CACTA	0	0	0	0	0	0	0	9.8287
ms251874	TIR	CACTA	3.2568	1.84523	0	0	0	0	0	0
ms25198	TIR	CACTA	0	1.08773	0.725748	1.58171	0	0	0	0
ms252048	TIR	CACTA	2.80914	1.41943	0	1.67095	0	0	0	0
ms252136	TIR	CACTA	4.10385	6.24343	0	0	0	0	0	0
ms252161	TIR	CACTA	0	1.65442	0	0	0	0	0	0
ms252274	TIR	CACTA	51.6349	47.3411	37.5166	31.9753	0	0	0	0
ms252399	TIR	CACTA	0	0	0	13.8509	0	0	0	0
ms252402	TIR	CACTA	0	0	0	1.37723	0	0	0	0
ms25273	TIR	CACTA	0	0.756516	2.20504	2.88087	0	0	0	0
ms253276	TIR	CACTA	0	0	0	0	0	0	388.403	0
ms253287	TIR	CACTA	0.980145	0	0.886778	0.746241	0	0	0	0
ms253570	TIR	CACTA	2.16088	0	1.32285	0.835473	0	0	0	0
ms254278	TIR	CACTA	0	1.22911	0	0	0	0	0	0
ms254666	TIR	CACTA	8.2414	20.9519	9.21986	8.86621	0	0	0	27.7972
ms254810	TIR	CACTA	56.1964	0	0	0	0	0	0	0
ms25536	TIR	CACTA	34.181	41.4238	44.4111	25.7483	0	0	0	54.4702
ms25542	TIR	CACTA	1.64573	1.84474	1.64491	1.26622	0	0	0	0
ms255841	TIR	CACTA	2.74259	1.60762	0	0	0	0	0	0
ms255919	TIR	CACTA	0.980145	0	0	0	0	0	0	0
ms256693	TIR	CACTA	0	0.756516	0	0	0	0	0	0
ms256821	TIR	CACTA	3.20758	0	1.23117	2.3237	0	0	0	0
ms257125	TIR	CACTA	4.02178	9.79152	9.21986	12.5305	0	0	0	28.5073
ms257127	TIR	CACTA	0	0	0.634069	0	0	0	0	0
ms257128	TIR	CACTA	0.980145	0	1.3922	0	0	0	0	0
ms257134	TIR	CACTA	3.98713	1.08822	2.24201	1.78195	426.846	0	0	0
ms257268	TIR	CACTA	4.15582	7.23904	4.22125	10.1829	0	0	0	0
ms2576	TIR	CACTA	23.4259	33.0202	18.4629	32.4995	0	0	0	0
ms257641	TIR	CACTA	5.54898	6.52669	31.2165	0	0	0	0	0
ms257650	TIR	CACTA	5.56631	3.40506	0.725748	1.2402	0	0	0	0
ms257654	TIR	CACTA	1.79435	0	0	0	0	0	0	0
ms2577	TIR	CACTA	4.15307	7.04823	6.89933	4.31014	0	0	0	20.6054
ms257975	TIR	CACTA	3.87316	4.96538	3.41388	4.19914	0	0	0	0
ms259179	TIR	CACTA	1.37858	0	1.1942	0	0	0	0	0
ms259606	TIR	CACTA	0	0	47.6942	14.7798	0	0	0	0
ms259729	TIR	CACTA	3.39085	6.95101	0	1.15097	0	0	0	9.8287
ms259732	TIR	CACTA	0	0	0	0	0	0	0	15.217
ms259822	TIR	CACTA	5.54623	8.27997	5.52177	5.53547	0	0	0	0
ms26035	TIR	CACTA	45.8953	39.6753	36.314	15.2255	0	0	0	20.6054
ms260492	TIR	CACTA	10.2044	4.25682	4.04794	11.2122	0	0	0	0
ms260676	TIR	CACTA	62.411	60.4411	36.3356	26.4356	0	0	0	94.7021
ms260677	TIR	CACTA	3.22215	4.2578	3.38608	3.9426	0	0	0	0
ms260680	TIR	CACTA	1.39591	2.41258	0	0	0	0	0	0
ms260690	TIR	CACTA	0	0	0	0	0	724.767	641.671	0
ms260708	TIR	CACTA	4.40564	0	0	1.15097	0	0	0	9.8287
ms260823	TIR	CACTA	0	1.79744	2.96776	4.34732	0	0	0	0
ms261085	TIR	CACTA	2.19278	1.98612	0.886778	0	0	0	0	0
ms261086	TIR	CACTA	9.20422	9.12482	0	0	0	0	0	0
ms261095	TIR	CACTA	0.980145	0	0	0	0	0	0	0
ms261415	TIR	CACTA	0.99747	0	0	0	0	0	0	0
ms26145	TIR	CACTA	8.74104	33.4857	32.9202	52.0787	0	0	0	0
ms261620	TIR	CACTA	7.06066	6.85643	15.9151	12.8497	0	0	0	0
ms261751	TIR	CACTA	29.3286	40.293	35.3502	28.8591	0	0	0	25.0457
ms261752	TIR	CACTA	2.72527	2.60076	0	1.64492	0	0	0	0
ms26184	TIR	CACTA	0	1.04093	3.15111	0	0	0	0	0
ms261909	TIR	CACTA	3.60602	3.73627	4.99402	4.68459	0	0	0	9.8287
ms261984	TIR	CACTA	2.39338	1.41894	4.11034	0	0	0	0	0
ms262097	TIR	CACTA	27.5015	31.0722	35.1955	40.4118	0	0	0	25.9321
ms26216	TIR	CACTA	1.61108	4.72991	2.62337	2.47614	0	0	0	0
ms262215	TIR	CACTA	25.8457	26.3923	26.6811	25.1661	0	0	0	0
ms262358	TIR	CACTA	1.21264	0	3.72588	3.15918	0	0	0	0
ms26249	TIR	CACTA	37.6858	35.8564	17.2086	23.4224	0	0	0	0
ms26281	TIR	CACTA	2.40795	1.13502	0.597099	10.6221	0	0	0	0
ms262810	TIR	CACTA	2.40795	0	4.74441	6.61207	0	0	0	18.7094
ms26283	TIR	CACTA	26.0344	26.5859	14.8935	40.4484	0	0	0	0
ms262944	TIR	CACTA	0	0.709716	0	1.98644	0	0	0	15.217
ms263033	TIR	CACTA	0	0.756516	0	0	0	0	0	0
ms263797	TIR	CACTA	3.73731	0	2.86143	2.44321	0	0	0	0
ms264669	TIR	CACTA	51.9075	73.9224	29.2727	30.4674	0	0	0	29.4861
ms26473	TIR	CACTA	4.85331	4.30296	3.0964	3.67916	0	0	0	0
ms26474	TIR	CACTA	12.9561	24.735	19.4646	23.2477	0	0	0	0
ms265	TIR	CACTA	3.37352	1.79794	0	1.03571	0	0	0	0
ms265504	TIR	CACTA	34.5794	37.1323	19.2879	38.855	0	0	0	21.4917
ms265524	TIR	CACTA	0.814201	0	0	0	0	0	0	0
ms265786	TIR	CACTA	21.616	19.0605	3.93306	5.06754	0	0	0	0
ms266493	TIR	CACTA	12.9762	26.3946	14.6622	19.6057	0	0	0	0
ms266923	TIR	CACTA	33.9631	37.034	57.3396	0	0	0	0	0
ms266933	TIR	CACTA	10.9667	6.57366	0	1.06173	0	0	0	0
ms266934	TIR	CACTA	8.99086	7.89949	5.79681	4.71062	0	0	0	0
ms26703	TIR	CACTA	0	1.04093	0	1.44043	0	0	0	0
ms267082	TIR	CACTA	0	64.1222	53.6117	39.298	0	0	0	20.6054
ms267280	TIR	CACTA	22.0875	42.7119	48.2518	11.6881	0	0	0	0
ms267281	TIR	CACTA	5.36846	5.43847	1.66724	0	0	0	0	0
ms267293	TIR	CACTA	10.9311	7.00258	6.44552	6.89729	0	0	0	0
ms267294	TIR	CACTA	0.814201	2.12866	0	0	0	0	0	0
ms267475	TIR	CACTA	0	0	67.0926	36.0103	0	0	0	0
ms267491	TIR	CACTA	7.54392	7.51934	6.94635	23.6333	0	0	0	0
ms267810	TIR	CACTA	22.5342	24.1182	11.1991	12.9241	0	0	0	17.0822
ms267831	TIR	CACTA	8.442	3.64267	0	0	0	0	0	0
ms268326	TIR	CACTA	0	0	0	1.49248	0	0	0	0
ms268328	TIR	CACTA	6.5811	8.79788	3.7528	3.51185	0	0	0	0
ms268331	TIR	CACTA	13.1941	20.4325	8.3007	5.6656	0	0	0	0
ms268427	TIR	CACTA	4.38557	3.68947	3.42764	7.25422	0	0	0	0
ms268428	TIR	CACTA	19.1433	18.4495	5.16274	7.73701	0	0	0	0
ms268641	TIR	CACTA	6.97954	3.64169	2.86143	2.95894	0	0	0	0
ms268694	TIR	CACTA	23.3265	26.8191	54.2471	57.339	0	0	0	9.8287
ms268703	TIR	CACTA	9.03828	8.42037	11.3332	11.4576	0	0	0	0
ms268809	TIR	CACTA	0	0	0	2.84368	0	0	0	0
ms26889	TIR	CACTA	0	0	2.36607	2.81766	0	0	0	9.8287
ms269018	TIR	CACTA	0	0	0.597099	0.746241	0	0	0	0
ms269117	TIR	CACTA	61.2722	70.0929	60.3363	0	0	0	0	91.1789
ms269425	TIR	CACTA	0.814201	0	2.36607	26.3761	0	0	0	0
ms270402	TIR	CACTA	4.9527	2.22373	6.63434	10.4107	0	0	0	87.832
ms27068	TIR	CACTA	3.15835	1.56032	0	0	0	0	0	0
ms270730	TIR	CACTA	53.69	63.893	52.1775	53.6455	0	0	273.389	78.5988
ms270927	TIR	CACTA	29.9267	36.1816	20.855	18.8611	0	0	0	20.5746
ms271759	TIR	CACTA	0	1.51352	0	0	0	0	0	22.4705
ms27177	TIR	CACTA	9.42214	5.20448	9.74451	20.0821	0	0	0	0
ms2720	TIR	CACTA	0	27.9045	0	0	0	0	0	21.5225
ms272611	TIR	CACTA	33.003	38.0739	32.309	28.4108	0	0	0	60.1272
ms272612	TIR	CACTA	8.9225	7.19027	5.61345	9.25977	0	0	0	16.1342
ms273289	TIR	CACTA	0.814201	0	0	0	0	0	0	0
ms273586	TIR	CACTA	5.21709	5.34553	4.2906	10.3459	0	0	0	0
ms273588	TIR	CACTA	3.02431	4.77506	6.25211	3.0742	0	0	0	0
ms273741	TIR	CACTA	0	0.803808	0	0	0	0	0	0
ms27378	TIR	CACTA	5.23442	11.2556	6.42629	6.30083	0	0	0	0
ms27384	TIR	CACTA	1.21264	0.756516	0	1.75593	0	0	0	0
ms274060	TIR	CACTA	0	0	0	1.60774	0	0	0	0
ms2742	TIR	CACTA	15.9713	19.0083	23.1732	14.075	0	0	0	10.7459
ms274366	TIR	CACTA	5.38579	0	0	0	0	0	0	0
ms274372	TIR	CACTA	0	1.93932	0	0	0	0	0	0
ms274730	TIR	CACTA	63.5014	60.2575	0	0	0	0	368.282	170.964
ms274750	TIR	CACTA	0	0	0	0	418.989	0	161.099	79.9609
ms274859	TIR	CACTA	2.17546	0	0	0	0	0	0	0
ms274860	TIR	CACTA	4.74936	0	0	0	0	0	0	0
ms275245	TIR	CACTA	0	0	0.597099	0	0	0	0	0
ms275247	TIR	CACTA	25.3551	35.3331	33.5243	41.0125	0	640.352	0	60.0964
ms276056	TIR	CACTA	2.62587	1.60762	0.597099	1.67095	0	0	0	0
ms276484	TIR	CACTA	2.59122	2.88616	1.35982	0.746241	0	0	0	0
ms276613	TIR	CACTA	0.814201	0	0	0	0	0	0	0
ms276858	TIR	CACTA	5.19977	2.31684	0	1.52966	0	0	0	0
ms276965	TIR	CACTA	2.21011	3.68898	11.7656	22.8886	0	0	0	0
ms277763	TIR	CACTA	1.21264	2.12915	0	1.98644	0	0	0	0
ms277902	TIR	CACTA	0	1.41894	1.28588	4.46683	0	0	0	0
ms27792	TIR	CACTA	3.1556	4.49279	4.00092	6.35554	0	0	0	11.6938
ms278213	TIR	CACTA	0	0	0	0.835473	0	0	0	0
ms278227	TIR	CACTA	0	0	0.597099	0.746241	0	0	0	0
ms278329	TIR	CACTA	1.41323	0	0	0.746241	0	0	0	0
ms278469	TIR	CACTA	16.6515	12.4396	5.51718	6.38581	0	0	0	0
ms278470	TIR	CACTA	3.62334	1.60762	2.45775	7.86343	0	0	0	0
ms278483	TIR	CACTA	1.6284	1.51352	0	0	0	0	0	0
ms278737	TIR	CACTA	6.59568	16.9312	28.6466	18.9375	0	0	0	0
ms278738	TIR	CACTA	1.22996	0.756516	0	0.720217	0	0	0	0
ms278948	TIR	CACTA	35.5797	29.6999	28.8337	22.9933	0	0	0	35.7608
ms278952	TIR	CACTA	0	1.56032	0.634069	0	0	0	0	0
ms279077	TIR	CACTA	0	1.18182	0	0	0	0	0	0
ms279394	TIR	CACTA	1.21264	0	3.16117	4.27987	0	0	0	0
ms279488	TIR	CACTA	45.1996	48.007	16.8696	30.6453	0	0	0	0
ms279598	TIR	CACTA	0	0	0.597099	0	0	0	0	0
ms279603	TIR	CACTA	0	2.03292	1.32285	1.55569	0	0	0	0
ms280018	TIR	CACTA	26.7866	36.846	32.253	37.6547	0	0	0	0
ms280310	TIR	CACTA	0.99747	0	0	0	0	0	0	0
ms280362	TIR	CACTA	0	49.739	47.6662	24.7657	0	0	0	0
ms280368	TIR	CACTA	1.21264	3.26368	12.0606	5.71339	0	0	0	0
ms280748	TIR	CACTA	0	0.709716	0	1.52966	0	0	0	0
ms281119	TIR	CACTA	31.1047	49.4251	37.1315	50.1108	0	0	0	44.8486
ms281311	TIR	CACTA	1.6284	2.93296	1.57556	0	0	0	0	0
ms281953	TIR	CACTA	0.980145	0	0	0	0	0	0	0
ms282282	TIR	CACTA	0	0	1.61253	7.68231	0	0	0	0
ms2824	TIR	CACTA	0	0	0	0.720217	0	0	0	0
ms28351	TIR	CACTA	0	2.97926	3.43621	4.0467	0	0	0	0
ms28353	TIR	CACTA	0	1.37214	0	0	0	0	0	0
ms283862	TIR	CACTA	5.9301	4.77769	4.80061	7.68071	0	0	0	24.0978
ms284218	TIR	CACTA	0	1.18182	0.725748	0	0	0	0	0
ms284259	TIR	CACTA	0	0	0	5.3501	0	0	0	17.0514
ms284647	TIR	CACTA	9.14223	2.97976	0	0	0	0	0	0
ms284658	TIR	CACTA	11.5311	18.5883	13.0405	15.0327	0	0	0	0
ms285104	TIR	CACTA	8.80853	19.1098	13.4512	20.1262	0	0	0	0
ms285696	TIR	CACTA	2.75717	1.13502	0	1.37723	0	0	0	0
ms285697	TIR	CACTA	22.4704	25.3527	25.7222	40.8239	0	0	0	9.8287
ms287200	TIR	CACTA	34.3971	34.6641	13.9334	9.61935	0	0	0	21.4917
ms287212	TIR	CACTA	0	2.74214	2.68266	0.746241	0	0	0	0
ms287339	TIR	CACTA	12.6151	11.2587	9.52728	6.38581	0	0	0	22.4397
ms28741	TIR	CACTA	8.47484	10.4497	9.70146	11.3987	0	0	0	0
ms28743	TIR	CACTA	0	0	0	0	0	0	0	129.814
ms287597	TIR	CACTA	6.79627	2.08186	4.10724	8.68774	0	0	0	37.388
ms287727	TIR	CACTA	6.17991	4.63631	5.66047	14.6247	0	0	0	0
ms288261	TIR	CACTA	0.814201	0	0	0	0	0	0	0
ms288272	TIR	CACTA	2.87569	3.26466	4.67196	7.42152	0	0	0	0
ms288563	TIR	CACTA	0.99747	0	0	0	0	0	0	0
ms288964	TIR	CACTA	0	0	0.597099	0	0	0	0	0
ms28908	TIR	CACTA	3.19025	0	0	1.49248	0	0	0	0
ms289335	TIR	CACTA	0	0	0	29.5485	0	0	0	32.2684
ms289336	TIR	CACTA	7.84116	2.88616	38.1268	0	0	0	394.203	0
ms289337	TIR	CACTA	0	0	0	5.43508	0	0	0	32.2376
ms289338	TIR	CACTA	1.22996	0	32.6219	0	0	0	0	84.1942
ms289600	TIR	CACTA	22.6682	45.4034	28.9937	24.2037	0	0	0	19.6574
ms28990	TIR	CACTA	0	1.51303	0	0	0	0	0	0
ms290209	TIR	CACTA	47.0442	57.4182	53.0266	0	0	0	0	0
ms290219	TIR	CACTA	1.41323	0.709716	3.34453	3.15918	0	0	0	0
ms291191	TIR	CACTA	2.60855	0	0	0	0	0	0	0
ms291700	TIR	CACTA	41.9456	60.0695	60.5423	65.4361	0	0	0	53.7601
ms29175	TIR	CACTA	1.61108	0	0	0	0	0	0	0
ms291912	TIR	CACTA	1.37858	0	7.0781	9.40105	0	0	0	0
ms292033	TIR	CACTA	0.980145	0	0	0	0	0	0	0
ms29230	TIR	CACTA	0.99747	0	0	0	0	0	0	0
ms292452	TIR	CACTA	63.1705	0	0	48.6667	0	0	0	0
ms292456	TIR	CACTA	15.7899	32.2055	33.9902	49.091	0	0	0	11.6938
ms292457	TIR	CACTA	6.99411	4.02118	1.74118	0	0	0	0	0
ms292630	TIR	CACTA	12.2632	4.91957	2.55401	3.27443	0	0	0	0
ms292771	TIR	CACTA	6.56378	3.07335	3.31214	3.42262	0	0	0	0
ms293202	TIR	CACTA	9.93635	17.6894	20.1387	38.2649	0	0	0	11.6938
ms293315	TIR	CACTA	1.96029	0.709716	1.44691	0	0	0	0	0
ms293645	TIR	CACTA	2.60855	0	1.10252	0	0	0	0	0
ms293750	TIR	CACTA	2.60855	4.96489	2.7566	2.04965	0	0	0	0
ms293751	TIR	CACTA	23.0156	26.6244	15.431	12.6346	0	0	0	0
ms293752	TIR	CACTA	21.503	34.1022	16.6722	15.4416	0	0	0	14.2691
ms294098	TIR	CACTA	8.442	1.37214	0	0.835473	0	0	0	0
ms29444	TIR	CACTA	1.79435	0	0	0	0	0	0	0
ms294809	TIR	CACTA	16.3023	25.9189	33.0553	43.5147	0	0	0	29.6624
ms294926	TIR	CACTA	19.6703	18.4469	16.0089	14.3836	0	0	0	0
ms294928	TIR	CACTA	1.56185	0	0	3.0742	0	0	0	0
ms294939	TIR	CACTA	4.03635	0	21.3007	57.4691	0	0	0	0
ms294952	TIR	CACTA	6.59568	1.41943	1.35523	2.18667	0	0	0	0
ms294958	TIR	CACTA	0	0	0	0	0	0	0	77.0023
ms295608	TIR	CACTA	40.3664	25.213	14.2454	21.9799	0	0	0	0
ms295727	TIR	CACTA	2.60855	4.58852	1.9893	4.28146	0	0	0	0
ms295878	TIR	CACTA	0	0	22.667	11.2138	0	0	0	14.2691
ms296291	TIR	CACTA	0.814201	0	0	2.43896	0	0	0	55.6561
ms297043	TIR	CACTA	2.06149	0	1.64491	10.5563	0	0	0	0
ms297278	TIR	CACTA	3.40542	1.04093	19.3346	8.9533	0	0	0	0
ms298062	TIR	CACTA	2.60855	0.803808	2.61878	1.2402	0	0	0	30.4033
ms298390	TIR	CACTA	24.7899	15.1359	15.7748	21.2289	0	0	0	0
ms298391	TIR	CACTA	6.38051	7.19027	2.84369	2.30193	0	0	0	0
ms298570	TIR	CACTA	27.351	28.7594	29.4334	35.7458	0	0	0	0
ms299233	TIR	CACTA	1.22996	0	0	0	0	0	0	0
ms299353	TIR	CACTA	0	0	0	0	0	0	0	34.8744
ms299685	TIR	CACTA	4.50409	1.98563	2.37066	6.59455	0	0	0	0
ms30	TIR	CACTA	0	0.803808	0	0	0	0	0	0
ms300057	TIR	CACTA	5.93284	4.58737	7.5025	5.26512	0	0	0	0
ms30086	TIR	CACTA	9.23612	8.22955	4.05253	10.5138	0	0	0	36.7087
ms301145	TIR	CACTA	4.0391	7.80326	2.25118	2.5914	0	0	0	9.8287
ms301731	TIR	CACTA	0.980145	0	0	0	0	0	0	0
ms302220	TIR	CACTA	8.24415	3.59324	4.63499	2.27591	0	0	0	0
ms302271	TIR	CACTA	0.814201	0	0	0	0	0	0	0
ms302490	TIR	CACTA	42.2674	52.6369	49.3147	44.9944	0	724.767	0	20.5746
ms303058	TIR	CACTA	2.80914	1.51352	0	1.64492	0	0	0	0
ms303071	TIR	CACTA	2.95776	5.25078	2.28356	5.27203	0	0	0	0
ms303072	TIR	CACTA	14.1916	10.0265	10.441	6.33801	0	0	0	0
ms303077	TIR	CACTA	8.9225	21.0971	15.2379	20.5001	0	0	0	14.2691
ms303181	TIR	CACTA	3.02431	1.51352	4.45163	4.5364	0	0	0	0
ms303188	TIR	CACTA	4.40289	7.09503	10.384	35.8982	0	0	0	0
ms303327	TIR	CACTA	0	2.74264	2.15492	2.70666	0	0	0	0
ms303701	TIR	CACTA	1.64573	0.756516	0	3.76839	0	0	0	0
ms304479	TIR	CACTA	40.8442	50.8394	15.2061	14.5212	0	0	0	23.3569
ms304554	TIR	CACTA	15.2875	29.89	14.3826	16.8709	0	0	0	16.1342
ms304555	TIR	CACTA	2.14356	0	0	0	0	0	0	0
ms304719	TIR	CACTA	0	2.69534	1.23117	0	0	0	0	0
ms30481	TIR	CACTA	19.8044	29.6613	23.2312	43.5306	0	0	0	0
ms305325	TIR	CACTA	0	0	3.62962	9.80578	0	0	0	9.8287
ms30534	TIR	CACTA	6.5811	7.23707	4.76823	4.17311	0	0	0	0
ms305573	TIR	CACTA	5.41769	3.30883	19.5271	0	0	0	543.703	0
ms305781	TIR	CACTA	0	1.89154	2.93079	2.73268	0	0	0	10.7459
ms305818	TIR	CACTA	3.19025	3.07335	0.725748	0	0	0	0	0
ms305895	TIR	CACTA	1.56185	0	0	0.746241	0	0	0	0
ms30596	TIR	CACTA	0	0	0	1.89721	0	0	0	0
ms305987	TIR	CACTA	44.0837	54.8135	49.8788	47.0961	0	0	0	20.6054
ms30605	TIR	CACTA	0	0	0	0	0	0	0	92.2502
ms306060	TIR	CACTA	0	0	1.95692	2.76986	0	0	0	0
ms306094	TIR	CACTA	0	0	0	1.17699	0	0	0	0
ms3061	TIR	CACTA	28.8481	22.0365	20.3835	15.3784	0	0	0	0
ms306296	TIR	CACTA	17.0992	18.9636	22.2659	12.0774	0	0	0	0
ms30650	TIR	CACTA	36.785	37.0822	9.08265	23.44	0	0	0	17.0822
ms30651	TIR	CACTA	5.80155	3.02705	2.3884	6.30774	0	0	0	0
ms3067	TIR	CACTA	4.93537	7.23641	3.22046	5.25662	0	0	0	0
ms306741	TIR	CACTA	0	3.40506	0	2.30193	0	0	0	0
ms306748	TIR	CACTA	27.816	40.6262	24.4724	19.6381	0	0	0	0
ms306750	TIR	CACTA	6.21456	3.78258	8.44797	9.96724	0	0	0	0
ms306888	TIR	CACTA	0	0.803808	0	0.746241	0	0	0	0
ms306890	TIR	CACTA	0	0	0	3.88365	0	0	0	0
ms307468	TIR	CACTA	2.5739	5.95688	1.57556	2.68063	0	0	0	0
ms307471	TIR	CACTA	0	74.3973	0	58.1091	0	0	207.183	0
ms307475	TIR	CACTA	9.04103	9.8861	6.22519	8.7467	0	0	0	0
ms307692	TIR	CACTA	0	0	0	0.835473	0	0	443.011	0
ms308075	TIR	CACTA	6.99411	4.30559	1.73659	0	0	0	0	0
ms308350	TIR	CACTA	0.99747	0	0	0	0	0	0	0
ms30847	TIR	CACTA	0.980145	0	0	1.15097	0	0	0	0
ms308794	TIR	CACTA	2.85837	4.34976	14.7086	20.0667	0	0	0	0
ms308795	TIR	CACTA	0	0.709716	0	0	0	0	0	0
ms308976	TIR	CACTA	0	3.40555	0	2.07142	0	0	0	0
ms308977	TIR	CACTA	5.35114	6.67038	1.10711	4.34732	0	0	0	0
ms308983	TIR	CACTA	6.64765	7.80425	3.25743	2.07142	0	0	0	0
ms308994	TIR	CACTA	1.57918	0.709716	0	0	0	0	0	0
ms309471	TIR	CACTA	3.60602	7.61343	4.10724	4.10991	0	0	0	21.5225
ms309472	TIR	CACTA	14.6566	27.2383	28.6096	27.9132	0	0	0	30.3724
ms309761	TIR	CACTA	4.70288	5.81862	1.57556	3.20061	0	0	0	0
ms309762	TIR	CACTA	0	62.1458	12.8354	16.1316	0	0	0	58.2005
ms30984	TIR	CACTA	0.814201	5.05997	4.93385	3.22664	0	0	0	0
ms309851	TIR	CACTA	1.39591	4.11626	2.11795	4.40363	0	0	0	0
ms309855	TIR	CACTA	1.39591	1.46673	2.11795	0	0	0	0	0
ms310165	TIR	CACTA	0	1.13502	4.28601	7.34079	0	0	0	0
ms310259	TIR	CACTA	0.99747	2.17595	0	0	0	0	0	0
ms310697	TIR	CACTA	0	0	0	0	0	0	0	10.7459
ms310986	TIR	CACTA	12.1766	18.828	22.1458	25.8024	0	0	0	20.5746
ms311092	TIR	CACTA	0.980145	0	0	0	0	0	0	0
ms311745	TIR	CACTA	2.19278	2.60174	0.941489	0.720217	0	0	0	0
ms311746	TIR	CACTA	0	0	0	0	636.338	0	348.118	0
ms311753	TIR	CACTA	0	0	0	0	0	724.767	342.319	0
ms311897	TIR	CACTA	0	0	0	29.6643	0	0	0	0
ms312014	TIR	CACTA	0	0	62.9673	33.0928	0	0	0	55.6869
ms312019	TIR	CACTA	27.2526	48.4758	13.8878	12.9421	0	0	0	10.7459
ms312294	TIR	CACTA	0	3.82987	10.404	10.4894	0	0	0	0
ms312296	TIR	CACTA	0	0	0.597099	0	0	0	0	0
ms312806	TIR	CACTA	5.91552	6.05262	16.5598	6.81656	0	0	0	0
ms312902	TIR	CACTA	39.1392	40.896	0	51.6054	0	0	0	0
ms313460	TIR	CACTA	0	0	0	43.3166	0	0	0	0
ms313976	TIR	CACTA	0	0	0	0.746241	0	0	0	0
ms314204	TIR	CACTA	1.37858	0	0	0	0	0	0	0
ms314213	TIR	CACTA	7.03151	6.34015	3.90068	13.0871	0	0	0	0
ms314531	TIR	CACTA	0	48.9958	62.2688	0	0	0	0	0
ms314532	TIR	CACTA	4.40564	3.45235	1.6495	0	0	0	0	0
ms314533	TIR	CACTA	42.2373	0	66.8572	45.7327	0	0	0	33.9264
ms314542	TIR	CACTA	8.30615	3.83135	13.6437	25.3404	0	0	0	0
ms314813	TIR	CACTA	35.0308	40.5696	48.6385	36.4453	0	0	0	14.2691
ms314820	TIR	CACTA	0	0	0	0	0	0	0	63.5888
ms314821	TIR	CACTA	0	0.756516	0	0	0	0	0	0
ms314992	TIR	CACTA	2.19278	1.84474	0	0	0	0	0	0
ms315249	TIR	CACTA	0	0	0	0	0	0	0	16.1342
ms315906	TIR	CACTA	24.447	53.054	0	0	0	0	0	10.7459
ms315971	TIR	CACTA	0	0	0	0	0	0	0	62.4646
ms316123	TIR	CACTA	15.768	19.8642	20.8235	59.1114	0	0	0	31.3204
ms316777	TIR	CACTA	0.980145	1.04093	0	0	0	0	0	0
ms316871	TIR	CACTA	0	1.08822	0	0	0	0	0	0
ms316884	TIR	CACTA	8.4101	0	12.942	13.3718	0	0	0	0
ms316899	TIR	CACTA	0	3.50129	3.15111	9.75638	0	0	0	0
ms317130	TIR	CACTA	13.4913	12.0141	9.29839	15.8304	0	0	0	0
ms317138	TIR	CACTA	3.52214	0.803808	2.13569	5.48713	0	0	0	0
ms317144	TIR	CACTA	0	1.18182	13.0643	7.08851	0	0	362.482	0
ms317155	TIR	CACTA	14.2061	5.34339	12.2985	11.1639	0	0	0	99.3804
ms317250	TIR	CACTA	1.37858	0	0	0	0	0	0	0
ms317261	TIR	CACTA	0	55.2881	0	0	0	0	0	20.6054
ms317483	TIR	CACTA	1.96029	0.756516	0	1.2402	0	0	0	0
ms317552	TIR	CACTA	3.83851	0.709716	0.978458	1.87118	0	0	0	0
ms318041	TIR	CACTA	1.829	0	0	0	0	0	0	0
ms318042	TIR	CACTA	0	1.37214	0.634069	0	0	0	0	0
ms318121	TIR	CACTA	61.9323	70.1783	45.8306	34.5863	0	0	0	70.8423
ms318451	TIR	CACTA	0	0	0	29.6521	411.127	0	0	0
ms318452	TIR	CACTA	0	0	0	11.0311	0	0	0	0
ms318455	TIR	CACTA	1.21264	0.756516	0	0	0	0	0	0
ms318456	TIR	CACTA	0	0	1.26814	2.61742	0	0	0	0
ms318457	TIR	CACTA	4.23695	5.6283	5.39312	11.0704	0	0	0	0
ms318469	TIR	CACTA	27.2371	26.8224	10.0327	10.7066	0	0	0	17.9993
ms31851	TIR	CACTA	0	0	1.57556	1.78195	0	0	0	0
ms318556	TIR	CACTA	12.7756	14.1421	1.26814	4.77382	0	0	0	0
ms318729	TIR	CACTA	10.4169	15.1817	10.4318	11.814	0	0	0	0
ms318790	TIR	CACTA	52.13	51.5542	39.9159	61.0909	0	0	0	53.8217
ms318901	TIR	CACTA	4.83598	7.89949	4.02015	6.50107	0	0	0	0
ms318917	TIR	CACTA	20.0724	30.5572	18.7019	30.5869	0	0	0	38.6355
ms319449	TIR	CACTA	0	0	6.91484	6.27481	0	0	0	0
ms319604	TIR	CACTA	2.98966	1.56032	0	0	0	0	0	0
ms320128	TIR	CACTA	15.2556	20.1985	3.30358	26.8243	0	0	0	21.4917
ms320133	TIR	CACTA	29.242	30.1787	16.7178	24.4231	0	0	0	24.0669
ms320986	TIR	CACTA	0	0	0	0.835473	0	0	0	0
ms32106	TIR	CACTA	4.58616	11.0663	11.9627	15.6913	0	0	0	0
ms32110	TIR	CACTA	4.9846	15.2326	28.9311	23.1	0	0	0	37.6567
ms322631	TIR	CACTA	48.6753	8.51594	0.597099	2.90689	0	0	0	0
ms322669	TIR	CACTA	4.37099	5.67461	5.9123	5.40215	0	0	0	0
ms322770	TIR	CACTA	0.814201	0	0	0	0	0	0	0
ms323087	TIR	CACTA	2.72527	0	0	0	0	0	0	0
ms323093	TIR	CACTA	3.65524	2.17644	0	0	0	0	0	0
ms323229	TIR	CACTA	0	0	0	0	0	0	0	9.8287
ms32340	TIR	CACTA	35.5623	57.0858	37.9805	57.0331	0	0	0	39.5219
ms323692	TIR	CACTA	5.23442	4.82449	2.97234	3.65313	0	0	0	0
ms323796	TIR	CACTA	11.1846	3.87766	2.50389	0	0	0	0	16.1342
ms323961	TIR	CACTA	4.38557	9.93192	8.01649	9.11424	0	0	0	0
ms323966	TIR	CACTA	0.99747	0	0	0	0	0	0	0
ms324063	TIR	CACTA	13.1467	5.53372	3.66112	6.32261	0	0	0	15.1862
ms324166	TIR	CACTA	19.5719	19.676	53.0651	54.03	0	0	0	0
ms324413	TIR	CACTA	0	0	0.634069	0	0	0	0	0
ms324940	TIR	CACTA	0	1.70335	2.17724	0	0	0	0	0
ms325005	TIR	CACTA	7.20653	11.3014	0	0	0	0	0	0
ms325432	TIR	CACTA	4.76943	2.97926	2.65575	0	0	0	0	0
ms325546	TIR	CACTA	2.19278	1.84474	0	0	0	0	0	0
ms325577	TIR	CACTA	0	1.93932	0	1.12494	0	0	0	0
ms326070	TIR	CACTA	2.77449	0	0	0.720217	0	0	0	0
ms326978	TIR	CACTA	2.80914	3.16794	2.68266	1.60774	0	0	0	0
ms326991	TIR	CACTA	6.19724	7.00093	10.7731	15.8825	0	0	0	0
ms326996	TIR	CACTA	9.37472	26.2523	19.4011	31.8659	0	0	0	16.1342
ms327130	TIR	CACTA	0	0	0	60.0791	0	0	0	25.0457
ms327474	TIR	CACTA	16.1692	10.4996	9.61437	14.1903	0	0	0	0
ms327563	TIR	CACTA	20.5985	23.1213	17.7718	20.1273	0	0	0	0
ms32761	TIR	CACTA	0	0	0	0	0	0	307.875	0
ms327748	TIR	CACTA	0	0	5.39859	21.9204	0	0	0	0
ms327806	TIR	CACTA	5.31649	2.55495	1.3922	2.41294	0	0	0	0
ms328677	TIR	CACTA	0	0	0	2.03849	0	0	0	0
ms329055	TIR	CACTA	6.14801	3.97125	5.50713	3.04817	0	0	0	0
ms329605	TIR	CACTA	0	2.55445	0.634069	1.06173	0	0	0	0
ms330230	TIR	CACTA	13.8424	14.5214	0.886778	9.63847	0	0	0	0
ms330240	TIR	CACTA	17.4137	23.454	23.9692	17.3017	0	0	0	0
ms33034	TIR	CACTA	2.19278	0	0	0	0	0	0	0
ms330342	TIR	CACTA	0	0	0.634069	0	0	0	0	0
ms331168	TIR	CACTA	2.39338	0	0.597099	1.03571	0	0	0	0
ms331179	TIR	CACTA	37.8646	60.1135	45.4044	41.2027	0	0	0	0
ms33168	TIR	CACTA	18.5452	35.0943	19.1208	22.5625	0	0	0	0
ms331703	TIR	CACTA	0	0	1.07014	0	0	0	0	0
ms33175	TIR	CACTA	36.0173	43.8434	60.9206	58.6689	0	0	0	20.6054
ms331915	TIR	CACTA	2.4426	1.22911	0	0	0	0	0	0
ms332501	TIR	CACTA	0	0.756516	0	1.03571	0	0	0	0
ms332512	TIR	CACTA	0	1.13502	0	0	0	0	0	0
ms33292	TIR	CACTA	6.82817	4.96538	12.3756	7.99355	0	0	0	0
ms33294	TIR	CACTA	0	0	69.8094	52.2237	0	0	0	40.2628
ms333174	TIR	CACTA	5.84803	2.22275	4.3499	5.17164	0	0	0	0
ms333175	TIR	CACTA	11.914	6.24228	2.2466	2.16065	0	0	0	9.8287
ms333176	TIR	CACTA	16.6141	16.5527	13.4102	18.1132	0	0	0	16.1342
ms333177	TIR	CACTA	22.1977	19.248	27.8344	23.1261	0	0	0	17.0822
ms333798	TIR	CACTA	1.39591	1.08822	0	1.17699	0	0	0	0
ms334073	TIR	CACTA	9.8379	7.61393	2.1595	2.56537	0	0	0	0
ms334330	TIR	CACTA	9.1568	21.4225	22.4647	24.277	0	0	0	0
ms33439	TIR	CACTA	22.8852	22.5608	23.5532	27.0028	0	0	0	0
ms334521	TIR	CACTA	1.39591	0.803808	0	0	0	0	0	0
ms334878	TIR	CACTA	2.79182	0	2.54943	3.72059	0	0	0	0
ms33502	TIR	CACTA	12.214	5.77182	5.20517	6.29658	0	0	0	0
ms335066	TIR	CACTA	0	0	0	1.52966	0	0	0	0
ms335419	TIR	CACTA	11.0478	12.4379	1.10711	5.09357	0	0	0	0
ms336088	TIR	CACTA	0	0	0	0.835473	0	0	0	0
ms336117	TIR	CACTA	0.814201	3.12163	0	0	0	0	0	0
ms336463	TIR	CACTA	5.7988	6.62194	8.77003	18.8637	0	0	0	0
ms336557	TIR	CACTA	0	0	0	0	0	0	0	58.2313
ms33698	TIR	CACTA	1.99494	1.04093	1.64491	1.15097	0	0	0	0
ms337171	TIR	CACTA	5.7988	4.25731	5.27365	8.23097	0	0	0	0
ms337547	TIR	CACTA	4.62081	6.43162	1.52085	4.37335	0	0	0	10.7459
ms33763	TIR	CACTA	1.77702	0	0	0	0	0	0	0
ms337693	TIR	CACTA	0	0	0	0.835473	0	0	0	0
ms337694	TIR	CACTA	39.5695	31.5461	13.2855	8.83593	0	0	0	0
ms337853	TIR	CACTA	11.4143	18.0142	15.8742	15.1782	0	0	0	0
ms338129	TIR	CACTA	4.81591	10.9191	9.61498	6.56853	0	0	0	0
ms33844	TIR	CACTA	11.2986	5.203	10.5983	10.5329	0	0	0	0
ms338589	TIR	CACTA	0	0	0	1.03571	0	0	0	0
ms338590	TIR	CACTA	5.76415	12.4847	5.84295	2.96319	0	0	0	0
ms338595	TIR	CACTA	8.85595	8.27684	6.45408	13.9948	0	0	0	9.8287
ms338597	TIR	CACTA	2.60855	3.73676	1.48388	1.15097	0	0	0	0
ms338921	TIR	CACTA	0	0	0.597099	0	0	0	0	0
ms339428	TIR	CACTA	0	0	0	0.746241	0	0	0	0
ms339521	TIR	CACTA	6.72972	2.83788	2.5586	1.46646	0	0	0	0
ms339726	TIR	CACTA	32.5681	21.4734	8.13967	3.53788	0	0	0	19.6266
ms339853	TIR	CACTA	9.39299	9.03385	9.50954	7.65203	0	0	0	0
ms339855	TIR	CACTA	2.87569	5.4411	5.37079	8.08969	0	0	0	0
ms339866	TIR	CACTA	0	0	0	0	0	0	0	24.3048
ms33994	TIR	CACTA	7.77642	8.41938	4.55336	13.0351	0	0	0	0
ms339952	TIR	CACTA	0	0	0	1.06173	0	0	0	0
ms33997	TIR	CACTA	26.9207	21.5171	17.63	18.1711	0	0	0	10.7459
ms340111	TIR	CACTA	4.56884	2.50765	3.16117	6.62748	0	0	0	0
ms340432	TIR	CACTA	22.8952	30.2688	6.1103	14.2652	0	0	0	26.8801
ms341309	TIR	CACTA	0	0	68.5779	0	0	0	0	16.1342
ms341415	TIR	CACTA	2.45993	0	0	0	0	0	0	0
ms341436	TIR	CACTA	42.6877	35.7535	63.3037	57.1589	0	0	0	0
ms341439	TIR	CACTA	0	0.709716	0	0	0	0	0	0
ms341462	TIR	CACTA	3.98713	6.66923	0	2.74384	0	0	0	0
ms34187	TIR	CACTA	0	0	0	0.835473	0	0	0	0
ms342243	TIR	CACTA	0	0	0	0	0	0	0	83.7184
ms342410	TIR	CACTA	0	1.04093	0.597099	1.49248	0	0	0	0
ms342411	TIR	CACTA	61.4099	40.1564	43.5722	36.9005	0	0	0	0
ms342520	TIR	CACTA	0	1.04093	0	0	0	0	0	0
ms342524	TIR	CACTA	0	0	45.0761	53.619	0	0	394.203	0
ms34275	TIR	CACTA	0	1.08822	1.60794	1.78195	0	0	0	0
ms34277	TIR	CACTA	12.5951	9.9329	10.2631	23.5653	0	0	0	0
ms34282	TIR	CACTA	0	0	0	6.39697	0	0	0	0
ms343046	TIR	CACTA	3.2249	1.04093	0	1.89721	0	0	0	0
ms343868	TIR	CACTA	1.81167	0.709716	0	1.03571	0	0	0	0
ms344242	TIR	CACTA	0	0	0.634069	0	0	0	0	0
ms344393	TIR	CACTA	0	0.709716	0	1.06173	0	0	0	0
ms344630	TIR	CACTA	0	0	0	3.90967	0	0	0	30.4341
ms34472	TIR	CACTA	1.37858	0	0	6.75335	0	0	0	38.336
ms344931	TIR	CACTA	19.7223	32.1175	35.8078	20.9548	0	0	0	44.6723
ms34527	TIR	CACTA	0	0	0	0	0	0	0	58.2621
ms34528	TIR	CACTA	34.1509	46.4496	46.8271	0	0	0	0	38.5431
ms345314	TIR	CACTA	24.2948	3.64218	2.9855	3.33764	0	0	0	0
ms345647	TIR	CACTA	13.0482	9.27311	4.08404	10.9684	0	0	0	0
ms345937	TIR	CACTA	2.37605	2.50716	0.634069	1.67095	0	0	0	0
ms346120	TIR	CACTA	11.2511	16.3156	28.9581	0	0	0	0	0
ms346121	TIR	CACTA	4.35367	3.31097	4.12957	1.69272	0	0	0	0
ms346122	TIR	CACTA	0.814201	1.04093	0.886778	2.41719	0	0	0	0
ms346132	TIR	CACTA	16.3525	12.9583	20.1686	18.3937	0	0	0	16.1342
ms346251	TIR	CACTA	2.19278	1.51352	2.8984	1.78195	0	0	0	0
ms3463	TIR	CACTA	0	0	0.634069	0	0	0	0	42.0971
ms346414	TIR	CACTA	64.1124	60.7788	36.6337	43.5248	0	0	0	20.6054
ms346431	TIR	CACTA	1.21264	0	0	0	0	0	0	0
ms346632	TIR	CACTA	0	0	0.725748	0	0	0	0	0
ms346924	TIR	CACTA	0	0	43.3482	47.5959	0	0	0	55.1803
ms346926	TIR	CACTA	0	0	52.5208	58.4326	0	0	0	0
ms346927	TIR	CACTA	14.8398	6.62144	10.5559	4.68884	0	0	0	11.6938
ms347094	TIR	CACTA	1.22996	0	0	0	0	0	0	0
ms34727	TIR	CACTA	18.7604	15.088	6.51487	16.9368	0	0	0	0
ms34733	TIR	CACTA	22.247	12.4399	11.7277	18.1918	0	0	0	17.9993
ms348492	TIR	CACTA	23.7094	31.5449	33.703	28.9632	0	0	0	58.2005
ms348622	TIR	CACTA	0	0	0	0	0	0	161.099	0
ms348803	TIR	CACTA	2.95776	0.709716	0.725748	0	0	0	0	0
ms349269	TIR	CACTA	14.6365	17.0279	20.2628	28.0688	0	0	0	0
ms349277	TIR	CACTA	0	0	66.2104	0	0	0	0	0
ms349363	TIR	CACTA	4.1403	2.41142	0	9.30811	0	0	0	0
ms349372	TIR	CACTA	9.58809	4.82499	8.42564	11.4942	0	0	0	0
ms349418	TIR	CACTA	5.7669	3.64267	2.11795	2.84368	0	0	0	0
ms349419	TIR	CACTA	2.77449	1.51352	0.725748	2.01246	0	0	0	0
ms349524	TIR	CACTA	0.99747	1.46673	0	0	0	0	0	0
ms349635	TIR	CACTA	5.9301	5.58199	1.52085	0	0	0	0	0
ms350164	TIR	CACTA	0	0	0	0	418.989	0	877.499	0
ms350598	TIR	CACTA	19.6065	9.55391	9.81845	25.65	0	0	0	33.1856
ms35087	TIR	CACTA	0	0	0	2.93292	0	0	0	0
ms351066	TIR	CACTA	2.60855	1.98563	0	0.720217	0	0	0	0
ms351233	TIR	CACTA	2.98966	5.86493	6.56958	4.0467	0	0	0	0
ms351695	TIR	CACTA	0	59.6887	0	65.6379	0	0	0	19.6574
ms352009	TIR	CACTA	25.8612	29.7471	28.5301	26.6916	0	0	0	62.6408
ms352253	TIR	CACTA	15.8692	22.3224	9.04568	9.41275	0	0	0	59.1484
ms352259	TIR	CACTA	1.81167	1.84474	1.32285	1.12494	0	0	0	0
ms352270	TIR	CACTA	28.8673	34.3352	21.5701	24.3333	0	0	0	23.1498
ms352405	TIR	CACTA	34.6114	0	0	0	0	640.352	0	0
ms352551	TIR	CACTA	0	1.18231	2.7844	2.39116	0	0	0	0
ms352554	TIR	CACTA	0	1.08773	0	0	0	0	0	0
ms352561	TIR	CACTA	1.21264	2.08186	0	0	0	0	0	0
ms352645	TIR	CACTA	0	1.18231	0	2.82191	0	0	0	0
ms352649	TIR	CACTA	6.74705	10.2152	9.21527	15.9266	0	0	0	10.7459
ms352651	TIR	CACTA	0	1.51303	2.42995	3.1374	0	0	0	0
ms352757	TIR	CACTA	0	0.709716	0	1.93439	0	0	0	0
ms352768	TIR	CACTA	3.00698	2.26955	1.83285	5.14987	0	0	0	0
ms3528	TIR	CACTA	40.7758	43.6127	34.5567	48.1175	0	0	0	0
ms353165	TIR	CACTA	3.29145	22.1733	38.1859	29.8778	0	0	0	17.0822
ms353176	TIR	CACTA	1.22996	1.18182	0	0	0	0	0	0
ms353404	TIR	CACTA	1.41323	0	0	0	0	0	0	0
ms353552	TIR	CACTA	0.99747	0	2.02627	2.18667	0	0	0	0
ms353553	TIR	CACTA	12.5951	7.37631	6.19281	6.34863	0	0	0	0
ms353554	TIR	CACTA	12.9589	22.8876	6.73122	10.4564	0	0	0	9.8287
ms353563	TIR	CACTA	10.56	19.107	0	35.9519	0	0	0	0
ms353666	TIR	CACTA	0.980145	1.13502	2.0486	0	0	0	0	0
ms354235	TIR	CACTA	4.071	8.75108	5.93005	6.969	0	0	0	0
ms354350	TIR	CACTA	4.2716	6.29072	3.50009	2.36514	0	0	0	0
ms354359	TIR	CACTA	7.95694	7.56976	1.10252	3.33764	0	0	0	0
ms354361	TIR	CACTA	0	1.84523	4.02325	2.50217	0	0	0	0
ms354485	TIR	CACTA	3.00698	3.87716	9.00871	8.18742	0	0	0	0
ms354491	TIR	CACTA	2.04416	0	0	0	0	0	0	0
ms354752	TIR	CACTA	7.3953	5.81862	4.4293	4.67768	0	0	0	0
ms354761	TIR	CACTA	7.26401	1.18231	0	0.746241	0	0	0	0
ms355153	TIR	CACTA	4.15307	1.18231	3.65653	4.68194	0	0	0	0
ms35537	TIR	CACTA	0	40.3346	0	0	0	0	0	0
ms355800	TIR	CACTA	43.9898	56.1482	41.7783	47.3362	0	0	0	10.7459
ms356083	TIR	CACTA	26.4912	46.7242	24.7056	28.7773	0	0	0	27.828
ms356099	TIR	CACTA	6.06414	1.18182	0.634069	1.15097	0	0	0	0
ms356488	TIR	CACTA	11.8775	2.08186	0.886778	1.69697	0	0	0	0
ms356498	TIR	CACTA	9.14223	9.60021	11.0582	39.1259	0	0	0	93.7233
ms356640	TIR	CACTA	2.79182	3.21688	0.978458	1.52966	0	0	0	0
ms357099	TIR	CACTA	12.5431	7.66073	64.3023	0	0	0	0	0
ms357200	TIR	CACTA	0	0	0	0.720217	0	0	0	0
ms357453	TIR	CACTA	2.19278	0	1.01543	1.78195	0	0	0	0
ms357458	TIR	CACTA	0	0	0	0.835473	0	0	0	0
ms357462	TIR	CACTA	3.83851	3.45235	0	0.835473	0	0	0	0
ms35772	TIR	CACTA	2.84104	2.93246	3.44538	5.95506	0	0	0	0
ms358079	TIR	CACTA	60.004	65.1193	15.4695	9.47171	0	0	0	0
ms358115	TIR	CACTA	0	0	1.10252	0	0	0	0	0
ms359683	TIR	CACTA	0	67.9628	34.3649	24.686	0	0	0	0
ms359707	TIR	CACTA	53.8915	54.9623	63.1734	0	0	0	0	0
ms359722	TIR	CACTA	0	0	2.53627	0	0	0	0	0
ms359740	TIR	CACTA	4.76943	0	0	0	0	0	0	0
ms359796	TIR	CACTA	3.55679	3.07335	1.32285	0.835473	0	0	0	0
ms360226	TIR	CACTA	0	0	0.597099	1.12494	0	0	0	0
ms360353	TIR	CACTA	17.1147	26.0179	0	0	0	0	0	0
ms360755	TIR	CACTA	0	1.46623	1.57556	0.746241	0	0	0	0
ms360763	TIR	CACTA	0	0	0	0	0	0	207.183	0
ms360969	TIR	CACTA	0	0	0	1.84516	0	0	0	0
ms361288	TIR	CACTA	1.21264	0	0	0	0	0	0	0
ms361289	TIR	CACTA	1.22996	0	0	0	0	0	0	0
ms361292	TIR	CACTA	0.980145	0	0	0	0	0	0	0
ms361435	TIR	CACTA	0	0	0	0	0	0	0	40.2628
ms362099	TIR	CACTA	2.57665	0	1.01543	2.48039	0	0	0	0
ms362366	TIR	CACTA	8.442	13.5288	2.4993	7.37798	0	0	0	0
ms363273	TIR	CACTA	1.22996	0	0	0	612.762	0	0	0
ms363881	TIR	CACTA	0	2.17595	6.7383	6.77938	0	0	0	0
ms363885	TIR	CACTA	26.2268	28.6059	38.1311	26.929	0	0	0	10.7459
ms363987	TIR	CACTA	16.367	11.7776	6.16043	4.03183	0	0	0	0
ms364078	TIR	CACTA	16.6843	9.97806	42.8323	43.0579	0	0	0	0
ms364557	TIR	CACTA	0.99747	0	0	0	0	0	0	0
ms364724	TIR	CACTA	3.75464	0	0	0	0	0	0	0
ms364879	TIR	CACTA	5.65018	12.7686	8.82535	8.28727	0	0	0	34.8436
ms365140	TIR	CACTA	9.17232	3.78307	3.56485	5.69162	0	0	0	0
ms36516	TIR	CACTA	2.60855	1.75064	3.94621	2.50217	0	0	0	0
ms365431	TIR	CACTA	0	0	0	20.182	0	0	0	0
ms365568	TIR	CACTA	0	0	0	0	0	0	0	9.8287
ms365772	TIR	CACTA	11.0159	11.8727	15.7301	17.2496	0	0	0	0
ms365891	TIR	CACTA	0	0	35.0581	46.9883	0	0	0	70.8731
ms366533	TIR	CACTA	1.61108	3.02705	0	2.23872	0	0	0	0
ms366654	TIR	CACTA	0.980145	0	0	0	0	0	0	0
ms366943	TIR	CACTA	0	2.17595	1.23117	0	0	0	0	0
ms367035	TIR	CACTA	1.77702	0	0	0.720217	0	0	0	0
ms367276	TIR	CACTA	2.75717	0	1.9893	2.12772	0	0	0	0
ms367280	TIR	CACTA	0.980145	0	0	0	0	0	0	0
ms367360	TIR	CACTA	0.814201	0	0	0	0	0	0	0
ms367961	TIR	CACTA	3.44007	0	0	4.78232	0	0	0	0
ms368056	TIR	CACTA	25.3187	28.3793	27.1111	25.4392	0	0	0	63.6196
ms368200	TIR	CACTA	19.0102	15.9399	11.4335	16.9118	0	0	0	0
ms36827	TIR	CACTA	6.44706	6.81061	4.00551	2.27591	0	0	0	0
ms368607	TIR	CACTA	1.41323	0	0	0	0	0	0	0
ms369289	TIR	CACTA	1.79435	5.53372	0	0	0	0	0	0
ms369409	TIR	CACTA	0.980145	1.37214	0.634069	1.44043	0	0	161.099	33.9264
ms369506	TIR	CACTA	3.00698	1.08822	0	4.28837	0	0	0	0
ms369514	TIR	CACTA	1.79435	0	1.01543	0	0	0	0	0
ms370190	TIR	CACTA	13.7284	8.08652	6.90392	15.4124	0	0	0	10.7459
ms37031	TIR	CACTA	12.5923	6.00796	8.05346	15.5675	0	0	0	0
ms37032	TIR	CACTA	1.6284	0	1.48388	1.46646	0	0	0	0
ms370344	TIR	CACTA	0	0	0	2.12772	0	0	0	0
ms37047	TIR	CACTA	12.4146	9.50497	15.1508	13.2528	0	1129.36	0	19.6574
ms371482	TIR	CACTA	1.22996	1.79744	0.941489	0	0	0	0	0
ms371691	TIR	CACTA	5.31829	0	0	0	0	0	0	0
ms3722	TIR	CACTA	7.5585	14.9462	19.6672	14.7411	0	0	0	0
ms372893	TIR	CACTA	6.76618	6.76447	0.725748	2.72843	0	0	0	0
ms373021	TIR	CACTA	6.06594	9.08016	2.20504	0.720217	0	0	0	0
ms373644	TIR	CACTA	0.980145	1.46623	1.64491	2.27591	0	0	0	0
ms373804	TIR	CACTA	1.37858	0	0	0	0	0	0	0
ms374469	TIR	CACTA	0	0	4.17659	11.4119	0	0	0	0
ms374841	TIR	CACTA	25.9205	13.8603	2.7566	6.35979	0	0	0	32.2376
ms374848	TIR	CACTA	0	1.51352	0.725748	0	0	0	0	9.8287
ms374978	TIR	CACTA	1.39591	0	0	1.2402	0	0	0	0
ms375431	TIR	CACTA	5.93284	0	9.06517	22.8982	0	0	0	85.1113
ms375433	TIR	CACTA	0	0.709716	0	0	0	0	0	0
ms375566	TIR	CACTA	0	0	58.811	37.9314	0	0	166.898	73.2412
ms376002	TIR	CACTA	2.80914	6.38531	3.27976	5.06064	0	0	0	0
ms37637	TIR	CACTA	0	0	0	0.746241	0	0	0	17.0514
ms376435	TIR	CACTA	1.21264	1.89203	0.849809	5.81378	0	0	0	0
ms376570	TIR	CACTA	0	2.17595	0	0	0	0	0	0
ms376705	TIR	CACTA	0.814201	0	0	0	0	0	0	0
ms376718	TIR	CACTA	7.89313	5.58199	11.7277	19.3821	0	0	0	28.7452
ms376833	TIR	CACTA	0	0	0.725748	0	0	0	0	0
ms377041	TIR	CACTA	0	1.41894	5.03409	4.89333	0	0	0	0
ms377146	TIR	CACTA	11.283	16.2699	9.67604	23.8983	0	0	0	0
ms377537	TIR	CACTA	2.79182	2.45987	1.91995	2.64345	0	0	0	16.1342
ms377648	TIR	CACTA	18.6647	16.5985	12.9727	16.9681	0	0	0	11.6938
ms377649	TIR	CACTA	56.0314	0	0	0	418.989	0	0	0
ms377652	TIR	CACTA	5.03382	6.19663	3.02705	5.74367	0	0	0	17.0822
ms377781	TIR	CACTA	0.99747	0	0	0	0	0	0	0
ms377787	TIR	CACTA	11.8966	12.8654	7.51566	11.9648	0	0	0	0
ms378052	TIR	CACTA	5.03382	0	0	2.81766	0	0	261.79	126.498
ms378059	TIR	CACTA	0	0	0	0	636.342	0	509.217	0
ms378863	TIR	CACTA	2.35873	1.18182	1.26814	0	0	0	0	0
ms378864	TIR	CACTA	3.78654	3.40506	0	3.85072	0	0	0	0
ms378964	TIR	CACTA	0	0	42.168	47.1492	0	0	0	100.505
ms378965	TIR	CACTA	0	1.13502	0	0	0	0	0	0
ms379286	TIR	CACTA	12.585	5.95737	5.69198	3.11138	0	0	0	0
ms379478	TIR	CACTA	0	0.709716	0	0	0	0	0	0
ms379482	TIR	CACTA	0.980145	2.12866	2.01163	0	0	0	0	0
ms379484	TIR	CACTA	15.1544	7.38042	2.59557	4.14018	0	0	0	0
ms379539	TIR	CACTA	3.75464	3.45235	3.50556	6.25994	0	0	0	0
ms379741	TIR	CACTA	38.8703	48.4778	17.5911	17.8599	0	0	0	80.4639
ms379783	TIR	CACTA	9.39024	11.9675	7.22139	12.0142	0	0	0	0
ms37985	TIR	CACTA	5.06847	5.72354	5.35218	2.04965	0	0	0	0
ms380014	TIR	CACTA	1.57918	2.64854	3.18808	3.25266	0	0	0	0
ms380404	TIR	CACTA	26.4994	9.55539	0	1.49248	0	0	0	0
ms38061	TIR	CACTA	1.37858	0	0	0	0	0	0	0
ms381031	TIR	CACTA	0	2.03456	0	1.12494	0	0	0	0
ms381036	TIR	CACTA	5.63286	3.21737	3.34911	2.7024	0	0	0	0
ms381037	TIR	CACTA	5.00192	6.0536	4.18428	5.02611	0	1685.3	0	0
ms381196	TIR	CACTA	1.37858	0	0	0	0	0	0	0
ms381421	TIR	CACTA	2.80914	5.34339	10.6805	13.6305	0	0	0	0
ms381473	TIR	CACTA	17.4311	28.373	26.0488	29.9097	0	0	0	0
ms381727	TIR	CACTA	2.39338	0	0	0	0	0	0	0
ms381861	TIR	CACTA	32.1368	30.601	19.603	44.9073	0	0	0	0
ms382057	TIR	CACTA	15.055	21.5692	15.8943	16.2835	0	0	0	0
ms382533	TIR	CACTA	21.0434	32.0157	0	47.7032	0	0	0	0
ms382786	TIR	CACTA	27.702	47.3451	34.5195	30.3776	0	0	0	126.291
ms382788	TIR	CACTA	1.56185	0	2.86143	5.20882	0	0	0	0
ms382919	TIR	CACTA	2.35873	0	8.81246	2.73268	0	0	0	0
ms383077	TIR	CACTA	0	0	0	25.4859	0	0	0	0
ms383290	TIR	CACTA	0	0	0	0.835473	0	0	0	0
ms384056	TIR	CACTA	0	0.803808	0	0	0	0	0	0
ms384336	TIR	CACTA	0	0	0	1.2402	0	0	0	0
ms384565	TIR	CACTA	3.62059	2.50667	0.725748	2.50642	0	0	0	17.0514
ms384573	TIR	CACTA	0	0	21.8932	55.8571	0	0	0	0
ms384700	TIR	CACTA	6.7124	5.6751	2.42995	0	0	0	0	11.6938
ms384703	TIR	CACTA	1.99494	2.41093	1.35982	1.17699	0	0	0	0
ms385030	TIR	CACTA	2.59122	3.07385	1.61253	0.835473	0	0	0	10.7459
ms38567	TIR	CACTA	14.043	2.27053	0.849809	1.12494	0	0	0	0
ms386532	TIR	CACTA	4.10385	0	0	1.06173	0	0	0	0
ms386537	TIR	CACTA	10.4688	9.83733	8.01102	6.15955	0	0	0	14.2691
ms387602	TIR	CACTA	0	0	0	62.8235	0	0	0	38.3668
ms387675	TIR	CACTA	9.85978	43.9323	51.7521	66.8574	0	0	0	71.9665
ms388894	TIR	CACTA	0	5.44077	0	0	0	0	0	0
ms388896	TIR	CACTA	0	1.46623	0	0.746241	0	0	0	0
ms389082	TIR	CACTA	13.36	18.0179	14.6282	6.85374	0	0	0	0
ms389242	TIR	CACTA	1.81167	4.3051	1.57556	3.47892	0	0	0	0
ms389244	TIR	CACTA	20.4526	23.3648	16.2863	18.6746	0	0	0	32.2684
ms389519	TIR	CACTA	1.829	1.60712	0	0	0	0	0	0
ms389684	TIR	CACTA	0	41.3951	0	0	0	0	0	83.2462
ms389887	TIR	CACTA	44.7976	46.2074	25.2024	22.4999	0	0	0	0
ms389893	TIR	CACTA	0.980145	0	0	1.06173	0	0	0	0
ms390026	TIR	CACTA	7.5266	7.42311	13.7116	11.4353	0	0	0	0
ms390038	TIR	CACTA	15.5865	7.09601	1.9893	10.0676	0	0	696.278	0
ms390050	TIR	CACTA	0	1.56082	0	0	0	0	0	0
ms390051	TIR	CACTA	24.7297	26.1096	32.3305	0	0	0	0	0
ms390247	TIR	CACTA	4.8214	0	6.5011	3.31162	0	0	0	34.1335
ms390379	TIR	CACTA	13.1075	21.6132	7.32373	14.271	0	0	0	0
ms390736	TIR	CACTA	0	0	0	0.746241	0	0	0	0
ms390984	TIR	CACTA	0	1.93883	0	0	0	0	0	0
ms391302	TIR	CACTA	0	0	1.4515	1.26622	0	0	0	0
ms391439	TIR	CACTA	19.9904	26.5828	20.2897	32.9945	0	0	0	17.9993
ms391614	TIR	CACTA	14.1569	11.5893	11.3619	24.0837	0	0	0	0
ms391685	TIR	CACTA	0	0	1.01543	1.03571	0	0	0	0
ms391911	TIR	CACTA	23.9429	17.5437	11.4395	21.444	0	0	0	21.5225
ms392212	TIR	CACTA	0	0	0	31.7516	0	1129.36	874.775	0
ms392506	TIR	CACTA	3.95248	1.60762	7.60585	3.1852	0	0	0	0
ms392540	TIR	CACTA	0	0	0	1.3512	0	0	0	0
ms392662	TIR	CACTA	0	1.04093	0	0	0	0	0	0
ms39274	TIR	CACTA	27.9947	40.8198	23.9438	39.7665	0	0	161.099	20.5746
ms392790	TIR	CACTA	14.5572	8.93878	2.17266	5.51316	0	0	0	0
ms393187	TIR	CACTA	27.5188	56.2313	0	0	0	0	0	21.5225
ms393454	TIR	CACTA	31.9892	34.6237	33.3057	35.9195	0	0	0	0
ms393582	TIR	CACTA	4.58616	4.11478	4.00092	1.06173	0	0	0	0
ms393938	TIR	CACTA	0.980145	0	0	1.12494	0	0	0	0
ms394030	TIR	CACTA	1.56185	0	0	0	0	0	0	0
ms394509	TIR	CACTA	62.0527	67.069	55.6471	63.4948	0	0	0	76.9099
ms394515	TIR	CACTA	0	0.709716	2.71046	4.9151	0	0	0	0
ms395228	TIR	CACTA	2.02684	4.63631	3.02247	6.24878	0	0	0	0
ms395607	TIR	CACTA	7.19471	3.50129	1.74118	6.9127	0	0	0	0
ms395753	TIR	CACTA	23.5663	8.51396	2.81131	3.50495	0	0	0	0
ms396145	TIR	CACTA	0	1.41894	0	0	0	0	0	0
ms396628	TIR	CACTA	0	0	0	0	0	0	0	37.6567
ms396720	TIR	CACTA	20.4207	25.7238	18.2246	11.2983	0	0	0	15.217
ms396734	TIR	CACTA	19.1233	16.3182	8.39326	15.8373	0	0	0	0
ms396774	TIR	CACTA	3.60602	2.50716	3.91383	3.04817	0	0	0	0
ms396775	TIR	CACTA	1.41323	4.91858	3.60182	5.7766	0	0	0	0
ms396777	TIR	CACTA	0.980145	0	0	0	0	0	0	0
ms396946	TIR	CACTA	0	0	0.849809	1.60774	0	0	0	0
ms396947	TIR	CACTA	17.7137	24.5015	18.3612	17.9172	0	0	0	16.1342
ms397742	TIR	CACTA	2.87569	2.64854	0.597099	2.16065	0	0	0	0
ms397869	TIR	CACTA	27.104	56.2295	38.5018	29.4853	0	0	0	17.9993
ms398172	TIR	CACTA	1.39591	0.756516	0	0	0	0	0	0
ms398498	TIR	CACTA	1.81167	0	0	0.746241	0	0	0	0
ms398715	TIR	CACTA	2.37605	1.08822	2.65575	8.02223	0	0	0	10.7459
ms399062	TIR	CACTA	7.77642	8.08817	4.30065	13.1503	0	0	0	0
ms399245	TIR	CACTA	0	0	0	0	0	0	0	9.8287
ms399681	TIR	CACTA	0	0	0	1.03571	0	0	0	0
ms400057	TIR	CACTA	16.7509	17.0726	14.6891	11.9707	0	0	0	15.217
ms400059	TIR	CACTA	8.00891	7.37779	5.60427	6.9127	0	0	0	0
ms401209	TIR	CACTA	1.81167	0.709716	0.849809	2.41719	0	0	0	0
ms401360	TIR	CACTA	53.9371	50.6618	69.6232	0	0	0	0	0
ms401531	TIR	CACTA	2.99241	0	0	0	0	0	0	0
ms401640	TIR	CACTA	44.0545	65.2536	0	65.7915	0	0	0	0
ms401675	TIR	CACTA	0	0	1.82827	1.58171	0	0	0	0
ms401826	TIR	CACTA	9.22155	4.06798	3.27517	3.16343	0	0	0	0
ms402249	TIR	CACTA	13.0282	10.2183	14.6016	10.1871	0	0	0	23.3877
ms402250	TIR	CACTA	1.79435	0	1.01543	2.79163	0	0	0	0
ms402379	TIR	CACTA	2.75717	4.49229	3.51014	6.93872	0	0	0	0
ms402560	TIR	CACTA	1.57918	1.51303	26.7864	0	426.846	0	0	0
ms402562	TIR	CACTA	20.594	53.2832	0	0	845.834	0	0	10.7459
ms402629	TIR	CACTA	20.3368	8.46618	1.13949	4.4254	0	0	0	9.8287
ms402855	TIR	CACTA	5.34839	0	37.1105	11.157	0	0	0	16.1342
ms404454	TIR	CACTA	3.39085	0	1.86065	1.15097	0	0	0	0
ms404459	TIR	CACTA	10.271	13.5761	16.7163	14.0926	0	0	0	0
ms404858	TIR	CACTA	15.3522	27.3815	18.1079	18.2917	0	0	0	23.3569
ms405131	TIR	CACTA	1.6284	1.89154	0.978458	0	0	0	0	0
ms405226	TIR	CACTA	4.38557	0	0	0	0	0	0	0
ms405313	TIR	CACTA	0.814201	0	0	0	0	0	0	0
ms405359	TIR	CACTA	0	0	0	0	0	0	0	15.1862
ms405364	TIR	CACTA	3.14103	1.79744	0	0	0	0	0	0
ms405370	TIR	CACTA	0.980145	0	0	11.0114	0	0	0	49.0819
ms405884	TIR	CACTA	4.42022	5.01317	3.91842	2.70666	0	0	0	0
ms405992	TIR	CACTA	1.57918	3.21688	2.86143	0	0	0	0	0
ms406065	TIR	CACTA	12.1793	7.51885	2.73279	5.31292	0	0	0	0
ms406089	TIR	CACTA	11.563	28.5668	21.1948	35.5811	0	0	0	0
ms406519	TIR	CACTA	4.20505	0	6.25521	0	0	0	0	0
ms406653	TIR	CACTA	27.6054	54.5322	42.902	48.7697	0	0	0	0
ms406665	TIR	CACTA	0	0	0	8.35048	0	0	0	0
ms40746	TIR	CACTA	0	1.98612	0.634069	0	0	0	0	0
ms407558	TIR	CACTA	0	0	0	2.07567	0	0	0	0
ms407604	TIR	CACTA	0	0	0	0	0	0	0	76.1998
ms40761	TIR	CACTA	0	0.756516	0	0	0	0	0	0
ms407660	TIR	CACTA	0	0.756516	0	0	0	0	0	0
ms407789	TIR	CACTA	25.3415	11.7323	12.569	12.156	0	0	0	15.1862
ms407792	TIR	CACTA	13.2607	15.466	6.73122	11.1012	0	0	0	69.8943
ms407793	TIR	CACTA	2.16088	3.97389	1.26814	0	0	0	0	0
ms407951	TIR	CACTA	0	0.756516	0	0	0	0	0	0
ms408061	TIR	CACTA	0	0	0	0	0	0	0	61.7237
ms408066	TIR	CACTA	4.61806	1.98563	1.60794	2.10169	0	0	0	0
ms408615	TIR	CACTA	17.4265	7.00093	13.7148	16.7732	0	0	0	0
ms408617	TIR	CACTA	37.5427	37.1282	37.359	0	0	0	0	10.7459
ms408621	TIR	CACTA	11.7809	11.3538	15.6393	15.8485	0	0	0	21.4917
ms408622	TIR	CACTA	22.5351	23.1305	9.90008	12.82	0	0	0	9.8287
ms409019	TIR	CACTA	2.79182	0	0	0	0	0	0	0
ms409021	TIR	CACTA	0	0	3.51324	0	0	0	0	0
ms409024	TIR	CACTA	2.21011	0	0	0.746241	0	0	0	0
ms409626	TIR	CACTA	4.90073	3.54644	0.725748	1.2402	0	0	0	0
ms409732	TIR	CACTA	0	0	0	2.36514	0	0	0	0
ms410045	TIR	CACTA	1.39591	0.709716	0.634069	1.44043	0	0	0	0
ms410281	TIR	CACTA	0	69.3901	51.2268	56.2815	0	0	0	35.7916
ms4109	TIR	CACTA	0	0	0.634069	0	0	0	0	0
ms410985	TIR	CACTA	37.5718	38.3153	6.1974	9.35591	0	0	0	96.7744
ms411215	TIR	CACTA	0	0	0	1.55569	0	0	0	0
ms41129	TIR	CACTA	0	0	0	1.84516	0	0	0	0
ms411500	TIR	CACTA	0	2.74428	3.42305	5.53918	0	0	0	0
ms411893	TIR	CACTA	2.14356	0	0	0	0	0	0	0
ms412047	TIR	CACTA	3.02431	2.69633	0	1.46646	0	0	0	0
ms412200	TIR	CACTA	0	0	0	0	0	0	0	73.4175
ms41234	TIR	CACTA	1.22996	0	0.849809	0	0	0	0	0
ms412428	TIR	CACTA	0	0	0	2.45437	0	0	0	0
ms412431	TIR	CACTA	0	0	0.886778	2.41294	0	0	0	0
ms412627	TIR	CACTA	0	0	1.35982	0	0	0	0	0
ms412817	TIR	CACTA	0.814201	0	0	1.58171	0	0	0	0
ms412893	TIR	CACTA	11.9468	8.89148	3.00014	11.1448	0	0	313.674	64.2989
ms41308	TIR	CACTA	22.8816	29.0359	14.7646	8.7552	0	0	0	0
ms413080	TIR	CACTA	11.862	5.62781	4.25822	6.65351	0	0	0	0
ms413086	TIR	CACTA	0	4.06748	0	0	0	0	0	0
ms413805	TIR	CACTA	29.7025	21.9958	35.1956	59.9288	0	0	0	16.1342
ms413826	TIR	CACTA	1.64573	0	0.978458	0	0	0	0	0
ms413830	TIR	CACTA	49.391	26.39	27.6062	16.4869	0	0	0	0
ms413832	TIR	CACTA	16.5594	2.79157	5.58653	20.8762	0	0	0	0
ms414447	TIR	CACTA	1.39591	2.17545	0	0	0	0	0	0
ms414448	TIR	CACTA	1.64573	0	0	0	0	0	0	0
ms414761	TIR	CACTA	0	1.84424	0	0	0	0	0	0
ms414790	TIR	CACTA	2.21011	0	0	0	0	0	0	0
ms414943	TIR	CACTA	2.21011	8.27635	1.26814	9.24065	0	0	0	0
ms414944	TIR	CACTA	4.73478	1.08773	0	1.84516	0	0	0	0
ms415067	TIR	CACTA	5.41769	1.13502	2.59098	6.13353	0	0	0	0
ms415362	TIR	CACTA	37.6466	40.7233	2.74743	1.03571	0	0	0	0
ms415729	TIR	CACTA	0.814201	3.35777	1.70421	0	0	0	0	0
ms415732	TIR	CACTA	0	0	0.725748	0	0	0	0	0
ms416030	TIR	CACTA	0	1.37214	2.71963	3.04817	0	0	0	0
ms416138	TIR	CACTA	0	0	0	30.9582	0	0	0	0
ms416253	TIR	CACTA	19.1634	6.81111	5.52636	11.9776	0	0	0	0
ms416549	TIR	CACTA	0	0	0	2.30193	0	0	0	0
ms416564	TIR	CACTA	0	0	0	1.03571	0	0	0	0
ms416565	TIR	CACTA	0	0	0	1.46646	0	0	0	0
ms416692	TIR	CACTA	0	0	0	0	0	0	0	9.8287
ms416694	TIR	CACTA	2.35873	0	0	1.75593	0	0	0	0
ms416695	TIR	CACTA	25.6579	17.0732	10.0419	11.899	0	0	0	0
ms417251	TIR	CACTA	14.2034	20.9097	10.5851	19.3975	0	0	0	10.7459
ms417262	TIR	CACTA	0	0	6.60506	17.103	0	0	0	0
ms41736	TIR	CACTA	6.82817	2.22275	3.1835	5.6178	0	0	0	0
ms417376	TIR	CACTA	26.8514	52.1617	45.6878	47.0233	0	0	0	0
ms417588	TIR	CACTA	17.2131	11.7303	25.655	19.0942	0	0	0	19.6574
ms417686	TIR	CACTA	0	1.60762	0	1.03571	0	0	0	0
ms417978	TIR	CACTA	12.4665	9.55341	2.0486	1.17699	0	0	0	0
ms418809	TIR	CACTA	5.99665	2.74264	2.30131	2.41294	0	0	0	0
ms419222	TIR	CACTA	3.3562	3.02705	1.77814	4.09929	0	0	0	0
ms419229	TIR	CACTA	0	70.3781	48.8871	63.1278	0	0	207.183	41.1799
ms419363	TIR	CACTA	7.54392	11.398	28.2305	31.0171	0	0	0	0
ms419891	TIR	CACTA	0	0	0	2.86971	0	0	0	0
ms420181	TIR	CACTA	6.99686	9.36408	8.22764	13.6108	0	0	0	0
ms420502	TIR	CACTA	14.1788	15.1796	15.4266	8.54381	0	0	0	0
ms420516	TIR	CACTA	9.52334	15.2789	24.7267	27.8255	0	0	0	14.2691
ms42071	TIR	CACTA	7.76184	3.12163	5.68739	3.8316	0	0	0	0
ms420859	TIR	CACTA	4.56884	1.84523	34.5195	5.92479	0	0	0	52.8429
ms421004	TIR	CACTA	0	0	1.77356	2.03849	0	0	0	0
ms421227	TIR	CACTA	1.57918	1.46673	0	1.3512	0	0	0	0
ms421240	TIR	CACTA	0	0	0	0	0	0	0	10.7459
ms421773	TIR	CACTA	0	0	1.01543	1.98644	0	0	0	0
ms421877	TIR	CACTA	2.17546	0	0	0.746241	0	0	0	0
ms422136	TIR	CACTA	4.85331	14.5244	11.2031	8.92516	0	0	0	10.7459
ms422265	TIR	CACTA	4.45487	3.68947	1.52085	3.04817	0	0	0	23.3877
ms422646	TIR	CACTA	0	0	2.20504	9.15567	0	0	0	14.2691
ms422754	TIR	CACTA	5.58363	2.27004	2.02627	2.65461	0	0	0	0
ms422764	TIR	CACTA	0	0	1.48847	0	0	0	0	0
ms423513	TIR	CACTA	0	0	0	0	0	0	0	69.008
ms423655	TIR	CACTA	3.19025	2.17644	0	0.835473	0	0	0	0
ms423791	TIR	CACTA	2.60855	2.50716	0	0	0	0	0	0
ms423931	TIR	CACTA	19.6238	21.8079	22.3699	39.4658	0	0	0	0
ms424095	TIR	CACTA	9.85523	5.1562	4.23899	12.8784	0	0	0	0
ms424097	TIR	CACTA	0	0	8.0202	15.311	0	0	0	11.6938
ms424719	TIR	CACTA	1.79435	3.16958	3.34911	0	0	0	0	0
ms425000	TIR	CACTA	2.59122	0	0	2.55422	0	0	0	0
ms425004	TIR	CACTA	0	0	68.2651	42.3361	0	0	716.4	0
ms42502	TIR	CACTA	0	0	0.634069	0	0	0	0	0
ms425546	TIR	CACTA	0	14.4135	0	0	0	0	0	0
ms426140	TIR	CACTA	31.226	32.4019	41.7207	39.1413	0	0	0	0
ms426440	TIR	CACTA	11.9322	3.26368	5.20976	4.32555	0	0	0	0
ms426524	TIR	CACTA	3.27413	2.22275	0	1.17699	0	0	0	0
ms426771	TIR	CACTA	0	0.709716	0	0	0	0	0	0
ms427074	TIR	CACTA	12.5449	1.41894	1.35982	1.15097	0	0	0	0
ms427150	TIR	CACTA	44.6836	63.9917	37.8041	43.717	0	0	0	56.5424
ms427262	TIR	CACTA	1.6284	1.08822	0	0	0	0	0	0
ms427644	TIR	CACTA	1.56185	0	0	0	0	0	0	0
ms427721	TIR	CACTA	1.22996	3.68898	3.14653	5.63957	0	0	0	0
ms427730	TIR	CACTA	5.06847	11.9185	4.36454	7.70408	0	0	0	0
ms427830	TIR	CACTA	30.2404	0	0	0	0	0	0	0
ms427893	TIR	CACTA	7.02876	7.52296	4.04794	10.3874	0	0	0	0
ms42792	TIR	CACTA	0	0	0	0	0	0	0	35.7916
ms428024	TIR	CACTA	5.99939	5.81813	3.95539	4.84128	0	0	0	11.6938
ms428294	TIR	CACTA	4.61806	2.93246	7.89243	17.3271	0	0	0	0
ms428607	TIR	CACTA	1.22996	0	1.10711	0	0	0	0	0
ms428748	TIR	CACTA	62.0527	68.3805	61.8284	39.17	0	0	0	28.5073
ms429056	TIR	CACTA	1.39591	1.13502	0	0	0	0	0	0
ms429479	TIR	CACTA	0	0	0	0	0	0	0	121.851
ms429484	TIR	CACTA	2.55932	1.08822	1.23117	5.11959	0	0	0	0
ms429485	TIR	CACTA	25.6852	19.4346	24.2004	29.8008	0	0	0	0
ms42971	TIR	CACTA	8.82586	21.2821	14.7254	25.2697	0	0	0	21.4917
ms429715	TIR	CACTA	8.00891	11.5374	8.48555	11.1272	0	0	0	0
ms429723	TIR	CACTA	0	0	0	1.26622	0	0	0	0
ms429843	TIR	CACTA	4.67004	2.69534	1.52085	1.75593	0	0	0	26.9109
ms431158	TIR	CACTA	29.3314	8.27635	7.32224	7.48473	0	0	0	15.217
ms431280	TIR	CACTA	0	0	0	0	0	0	0	22.4397
ms431406	TIR	CACTA	9.50327	9.65063	3.55629	5.7288	0	0	0	0
ms431407	TIR	CACTA	0.99747	0.709716	0.597099	0	0	0	0	0
ms431675	TIR	CACTA	0	0	0	1.12494	0	0	0	10.7459
ms43193	TIR	CACTA	0	0	0	1.2402	0	0	0	0
ms432283	TIR	CACTA	2.06149	4.91809	8.68752	5.23485	0	0	0	0
ms432295	TIR	CACTA	1.77702	0	0.941489	0.835473	0	0	0	0
ms43276	TIR	CACTA	3.75464	4.91858	4.56564	2.93292	0	0	0	0
ms432766	TIR	CACTA	0	0	52.0458	34.3861	0	0	0	0
ms43279	TIR	CACTA	19.2236	23.461	27.1475	35.3814	0	0	0	0
ms43344	TIR	CACTA	0	0	1.69962	4.98256	0	0	0	0
ms433856	TIR	CACTA	0	0	0	1.58171	0	0	0	0
ms434215	TIR	CACTA	0	0.803808	0	0	0	0	0	0
ms434371	TIR	CACTA	0.814201	0	0	0	0	0	0	0
ms434952	TIR	CACTA	24.3258	30.9364	17.3017	19.0533	0	0	0	0
ms435103	TIR	CACTA	32.0019	66.688	25.0667	34.0701	0	0	0	65.009
ms435104	TIR	CACTA	27.6674	40.9103	35.6731	44.5148	0	0	0	79.4851
ms435306	TIR	CACTA	0	1.79794	0	1.2402	0	0	0	0
ms43533	TIR	CACTA	26.5514	17.5519	12.1152	19.9695	0	0	0	0
ms435518	TIR	CACTA	1.37858	0	0	0	0	0	0	0
ms435532	TIR	CACTA	1.81167	1.08773	0	0	0	0	0	0
ms435898	TIR	CACTA	7.87581	13.0545	3.63879	10.2392	0	0	0	0
ms436110	TIR	CACTA	0	0	0	0	0	0	0	59.8893
ms436276	TIR	CACTA	5.18519	3.73676	10.3657	0	0	0	0	0
ms436497	TIR	CACTA	42.4379	33.4402	30.4248	28.2637	0	0	0	60.8065
ms436559	TIR	CACTA	0	0	0	0	0	0	607.185	0
ms437528	TIR	CACTA	0	1.08822	0	0	0	0	0	0
ms437695	TIR	CACTA	15.5528	18.8715	7.3045	6.69069	0	0	0	0
ms438167	TIR	CACTA	2.60855	0.709716	0	0	0	0	0	0
ms438300	TIR	CACTA	1.64573	1.51303	8.53196	11.6026	0	0	348.118	161.342
ms438301	TIR	CACTA	44.958	33.4709	0	0	0	0	0	0
ms438318	TIR	CACTA	3.2568	0.803808	0	0	0	0	0	0
ms43837	TIR	CACTA	0	0	0.725748	0	0	0	0	0
ms43841	TIR	CACTA	0	2.60174	0	0	0	0	0	0
ms43853	TIR	CACTA	0.814201	0	0	0	0	0	0	0
ms439210	TIR	CACTA	2.04416	1.08822	0	3.92083	0	0	0	0
ms439236	TIR	CACTA	1.57918	1.13502	0	0	0	0	0	0
ms439631	TIR	CACTA	38.9459	48.6776	20.7843	33.7854	0	0	0	15.217
ms439894	TIR	CACTA	25.3734	10.832	7.74057	10.9047	0	0	0	0
ms440399	TIR	CACTA	0	0	0	1.12494	0	0	0	0
ms440402	TIR	CACTA	0	0	0.849809	0	0	0	0	0
ms440485	TIR	CACTA	6.17991	6.00746	7.32224	8.68084	0	0	0	0
ms440584	TIR	CACTA	26.5687	28.3361	36.3314	0	0	0	0	0
ms440597	TIR	CACTA	11.1673	7.13919	6.34379	2.89999	0	0	0	0
ms440674	TIR	CACTA	0	0	0	0	0	0	0	104.83
ms440888	TIR	CACTA	3.85584	7.47369	15.7087	31.0543	0	0	0	0
ms441291	TIR	CACTA	1.6284	1.46623	3.04628	8.57249	0	0	0	0
ms441381	TIR	CACTA	0	2.64854	0	0	0	0	0	0
ms441585	TIR	CACTA	1.96029	4.44549	0.634069	2.07567	0	0	0	0
ms442306	TIR	CACTA	5.00192	2.17595	0	0	0	0	0	0
ms442710	TIR	CACTA	0.99747	0.756516	0	0	0	0	0	0
ms442894	TIR	CACTA	0	0	0	0	0	0	0	87.0381
ms442956	TIR	CACTA	2.22743	0	0	8.53796	0	0	0	0
ms442961	TIR	CACTA	0	0.803808	33.9548	2.44321	0	0	0	0
ms443209	TIR	CACTA	11.6496	9.27097	8.45802	26.6708	0	0	0	0
ms443448	TIR	CACTA	0	0	2.53169	16.6335	0	0	0	0
ms443726	TIR	CACTA	4.23695	2.31733	1.86524	0	0	0	0	15.1862
ms444056	TIR	CACTA	32.7705	27.8067	23.6294	22.0989	0	0	0	15.217
ms444269	TIR	CACTA	0	0	0	1.12494	0	0	0	0
ms444276	TIR	CACTA	0.99747	0	0	0	0	0	0	0
ms444568	TIR	CACTA	0	1.18182	0	2.03849	0	0	0	0
ms444706	TIR	CACTA	0	0	5.77994	40.9944	0	0	0	10.7459
ms444707	TIR	CACTA	0	0	7.16755	45.3211	0	0	0	0
ms444822	TIR	CACTA	7.19471	3.07483	0	1.03571	0	0	0	0
ms444967	TIR	CACTA	1.6284	1.89154	0	0	0	0	0	0
ms4451	TIR	CACTA	0	0.803808	1.35982	0	0	0	0	0
ms445403	TIR	CACTA	5.20252	0	0	1.89721	0	0	0	0
ms4455	TIR	CACTA	0	0	1.26814	0	0	0	0	0
ms445547	TIR	CACTA	0	0	1.28588	0	0	0	0	0
ms445558	TIR	CACTA	52.3916	71.0796	38.0533	29.573	0	0	0	0
ms445559	TIR	CACTA	11.3104	11.4499	0.849809	10.7177	0	0	0	0
ms445560	TIR	CACTA	0	1.13502	0	0	0	0	0	0
ms445563	TIR	CACTA	2.77449	0	0.978458	0	0	0	0	0
ms445573	TIR	CACTA	20.8811	4.11576	0	2.43896	0	0	0	0
ms445839	TIR	CACTA	0	34.5823	23.5882	34.7541	0	0	0	0
ms445843	TIR	CACTA	14.0238	11.0231	0	11.6493	0	0	0	0
ms445931	TIR	CACTA	30.5258	32.1169	17.3234	13.8705	0	0	0	19.6266
ms446280	TIR	CACTA	1.39591	0	0.634069	0	0	0	0	0
ms446862	TIR	CACTA	0	1.84424	0	1.03571	0	0	0	0
ms447503	TIR	CACTA	0	0	0	0	426.846	724.767	0	0
ms448587	TIR	CACTA	0	0	0	0	0	0	0	26.9109
ms448588	TIR	CACTA	28.178	28.4254	14.4551	37.8814	0	0	0	0
ms448716	TIR	CACTA	17.5997	21.8541	22.3877	30.2587	0	0	0	17.9993
ms448719	TIR	CACTA	0	1.04093	0	0	0	0	0	0
ms449014	TIR	CACTA	2.21011	0	0	0	0	0	0	0
ms449016	TIR	CACTA	0	1.89154	1.64491	5.77024	0	0	0	0
ms449513	TIR	CACTA	20.2302	63.7086	26.4762	37.8007	0	0	0	0
ms449814	TIR	CACTA	19.2728	12.347	16.8003	18.0521	0	0	0	0
ms450303	TIR	CACTA	8.50674	5.34339	4.93385	4.05786	0	0	0	0
ms450308	TIR	CACTA	10.3011	9.17425	5.23209	6.27481	0	0	0	0
ms450717	TIR	CACTA	6.18266	2.41093	0	1.2402	0	0	0	0
ms450845	TIR	CACTA	57.264	29.8439	34.5506	40.7926	0	0	0	103.852
ms450980	TIR	CACTA	4.21962	4.44599	5.29685	2.30193	0	0	0	0
ms451549	TIR	CACTA	0	0	0.597099	0	0	0	0	0
ms451687	TIR	CACTA	0	0	0	0.746241	0	0	0	48.4642
ms451742	TIR	CACTA	21.658	41.4717	51.6564	22.9779	0	0	0	29.4861
ms451964	TIR	CACTA	2.84104	5.01383	4.68201	8.31595	0	0	0	9.8287
ms45208	TIR	CACTA	28.0513	36.4226	27.7937	25.3579	0	0	0	29.4861
ms452101	TIR	CACTA	3.29145	3.35777	6.35694	6.5903	0	0	0	0
ms45213	TIR	CACTA	13.6445	11.5384	12.6051	12.6192	0	0	0	0
ms452409	TIR	CACTA	0.814201	0	0.597099	0	0	0	0	0
ms45263	TIR	CACTA	0	2.22275	1.26814	0	0	0	0	0
ms452643	TIR	CACTA	33.5683	44.7477	38.6441	0	0	0	267.59	67.3191
ms452652	TIR	CACTA	58.4238	0	58.125	50.5177	0	0	0	17.0822
ms452933	TIR	CACTA	20.3569	39.2091	33.1401	41.4417	0	0	0	30.3724
ms452946	TIR	CACTA	0	0	0	0	418.989	0	0	140.292
ms452949	TIR	CACTA	7.5266	3.02705	6.68669	6.92757	0	0	0	0
ms452951	TIR	CACTA	22.5788	20.4837	0	10.4766	0	0	333.796	0
ms453034	TIR	CACTA	1.61108	1.37214	0	0.835473	0	0	0	0
ms453209	TIR	CACTA	0	0	0.634069	0	0	0	0	0
ms453210	TIR	CACTA	0.814201	0	0.886778	0	0	0	0	0
ms453382	TIR	CACTA	0	1.60712	0	3.22238	0	0	0	0
ms453386	TIR	CACTA	5.40036	5.48642	62.4665	64.0764	0	0	0	0
ms454734	TIR	CACTA	1.21264	2.17644	0	0	0	0	0	0
ms455039	TIR	CACTA	0	0.756516	0	0	0	0	0	0
ms455274	TIR	CACTA	0	0	0	1.69697	0	0	0	0
ms455418	TIR	CACTA	43.0834	52.5031	0	0	0	0	0	0
ms455800	TIR	CACTA	62.3298	36.7607	3.84995	34.9002	0	0	0	0
ms456186	TIR	CACTA	1.39591	0	0	0	0	0	0	0
ms456308	TIR	CACTA	1.21264	1.65442	1.1942	2.41294	0	0	0	0
ms456310	TIR	CACTA	1.41323	1.98563	2.14027	1.17699	0	0	0	0
ms456353	TIR	CACTA	0	0	0.634069	0	0	0	500.694	0
ms45637	TIR	CACTA	3.60602	3.26466	5.93092	8.75786	0	0	0	0
ms45639	TIR	CACTA	13.8788	3.07385	7.16755	7.92398	0	0	0	0
ms45641	TIR	CACTA	59.8599	54.2593	68.2203	0	0	0	0	0
ms456497	TIR	CACTA	10.5728	9.27114	20.3715	13.8031	0	0	0	48.4642
ms456719	TIR	CACTA	0	0.709716	0	0	0	0	0	0
ms456861	TIR	CACTA	0.814201	0	0	0	0	0	0	0
ms456866	TIR	CACTA	14.6073	13.9073	18.799	26.4855	0	0	0	0
ms456872	TIR	CACTA	1.6284	1.56082	0.634069	2.07142	0	0	0	0
ms457132	TIR	CACTA	4.37099	3.16958	1.41453	2.24988	0	0	0	0
ms457249	TIR	CACTA	0.99747	0	0	0	0	0	0	0
ms457316	TIR	CACTA	58.3044	62.4694	0	0	0	0	0	22.4397
ms45754	TIR	CACTA	8.2095	10.1232	6.05957	19.5903	0	0	0	15.217
ms458232	TIR	CACTA	0	0	47.5847	58.9037	0	0	0	21.5225
ms458468	TIR	CACTA	4.76943	14.4715	18.0323	23.4219	0	0	0	0
ms458618	TIR	CACTA	12.3772	11.7294	11.5759	7.48473	0	0	0	0
ms458744	TIR	CACTA	9.16957	12.581	9.48572	12.0365	0	0	0	0
ms459019	TIR	CACTA	8.12563	13.1008	13.2285	11.2202	0	0	0	19.6266
ms459190	TIR	CACTA	9.27077	18.3002	14.0073	9.09247	0	0	0	0
ms459194	TIR	CACTA	11.3824	14.5213	12.8409	11.5054	0	0	0	17.0514
ms45946	TIR	CACTA	1.22996	0	1.74118	0.720217	0	0	0	0
ms45949	TIR	CACTA	7.61047	5.67461	15.4499	16.2872	0	0	0	0
ms459673	TIR	CACTA	4.65271	1.84474	0	0.746241	0	0	0	0
ms459674	TIR	CACTA	0.814201	0	0.978458	0	0	0	0	10.7459
ms459681	TIR	CACTA	3.60602	1.51352	1.52085	5.73305	0	0	0	0
ms459683	TIR	CACTA	0	0	0	0.746241	0	0	0	0
ms460021	TIR	CACTA	27.1851	21.3309	20.2356	14.1011	0	0	0	37.4188
ms460197	TIR	CACTA	1.96029	0	0	0	0	0	0	0
ms460198	TIR	CACTA	0	55.2881	0	0	0	0	0	20.6054
ms460448	TIR	CACTA	7.46185	16.5539	17.5515	17.8211	0	0	0	0
ms460452	TIR	CACTA	18.8789	10.4065	4.73214	8.27452	0	0	0	0
ms460457	TIR	CACTA	1.56185	0	0	0	0	0	0	0
ms460830	TIR	CACTA	8.07365	5.91419	4.38775	1.37723	0	0	0	0
ms460935	TIR	CACTA	1.22996	0	0	0.835473	0	0	0	0
ms460936	TIR	CACTA	29.0487	27.3331	16.5421	12.8609	0	0	0	0
ms460941	TIR	CACTA	22.133	13.054	5.63578	3.56815	0	0	0	0
ms461560	TIR	CACTA	5.88542	2.97926	18.8174	41.8746	0	0	0	0
ms461828	TIR	CACTA	0	1.41943	1.48388	3.31162	0	0	0	0
ms461843	TIR	CACTA	2.19278	1.46623	4.57569	7.44755	0	0	0	0
ms461984	TIR	CACTA	0	0	0	6.50161	0	0	0	0
ms462149	TIR	CACTA	1.41323	2.22324	0	0	0	0	0	0
ms46215	TIR	CACTA	0	4.25715	0	4.55606	0	0	0	0
ms462413	TIR	CACTA	0	1.46673	0.978458	1.92323	0	0	0	0
ms462414	TIR	CACTA	25.2923	38.4504	19.7024	13.99	0	0	0	20.6054
ms462426	TIR	CACTA	62.6143	0	14.836	34.0228	0	0	0	22.4397
ms462591	TIR	CACTA	3.75464	0	7.20452	54.268	0	0	0	17.0822
ms462841	TIR	CACTA	31.2634	21.9933	13.6592	50.4152	0	0	0	37.6259
ms462992	TIR	CACTA	5.15054	1.60712	0.978458	0.746241	0	0	0	0
ms463087	TIR	CACTA	10.984	7.47254	4.62184	9.41912	0	0	0	0
ms463353	TIR	CACTA	0.980145	0	0	0	0	0	0	0
ms463355	TIR	CACTA	34.5905	54.6256	29.3955	32.7672	0	0	0	0
ms463501	TIR	CACTA	5.10312	5.6283	2.4993	1.46646	0	0	0	75.1064
ms46389	TIR	CACTA	0	0.756516	0	0	0	0	0	0
ms464151	TIR	CACTA	48.7437	58.1356	25.3322	30.6283	0	0	0	9.8287
ms464716	TIR	CACTA	3.20758	4.06913	4.87455	6.40918	0	0	0	0
ms465805	TIR	CACTA	0	0	0	0	0	0	0	41.1183
ms466454	TIR	CACTA	0	0	4.96015	0	0	0	0	0
ms466580	TIR	CACTA	0	1.04093	1.10252	1.03571	0	0	0	0
ms466585	TIR	CACTA	0	1.65442	0	0	0	0	0	0
ms466693	TIR	CACTA	6.14801	4.49279	4.96164	6.75335	0	0	0	0
ms467030	TIR	CACTA	6.24921	14.4751	16.4174	12.7413	0	0	0	11.6938
ms46713	TIR	CACTA	44.5295	18.4919	27.525	22.1302	0	0	0	0
ms467270	TIR	CACTA	11.0332	12.8174	10.9195	9.49294	0	0	0	57.2833
ms467271	TIR	CACTA	1.64573	9.40989	18.2234	5.66134	0	0	0	15.1862
ms467348	TIR	CACTA	0	0	3.56027	7.85918	0	0	166.898	92.1577
ms467789	TIR	CACTA	24.2301	14.6144	8.90239	13.7569	0	0	0	0
ms468051	TIR	CACTA	0.814201	4.20887	4.06022	3.5639	0	0	0	0
ms469253	TIR	CACTA	0	0.756516	1.57556	1.06173	0	0	0	0
ms469397	TIR	CACTA	7.89313	13.9531	18.0492	24.4773	0	0	0	11.6938
ms469549	TIR	CACTA	0	0	0	0.746241	0	0	0	0
ms469817	TIR	CACTA	4.37099	3.64004	2.97234	1.15097	0	0	0	0
ms470054	TIR	CACTA	0	0	0.634069	0.746241	0	0	0	0
ms470185	TIR	CACTA	0	0.756516	0	0	0	0	0	0
ms470600	TIR	CACTA	1.81167	2.64854	19.518	0	0	0	0	17.0822
ms470937	TIR	CACTA	0	0	0.849809	0	0	0	0	0
ms471645	TIR	CACTA	1.37858	1.46623	0	3.20061	0	0	0	0
ms471658	TIR	CACTA	2.80914	2.31684	0	1.12494	0	0	0	0
ms471664	TIR	CACTA	15.2264	26.8178	12.3816	14.0187	0	0	0	0
ms471793	TIR	CACTA	0	0	0	0.720217	0	0	0	0
ms471794	TIR	CACTA	4.83598	3.31097	9.43648	24.1049	0	0	0	0
ms471834	TIR	CACTA	9.87075	10.5911	12.4764	4.71912	0	0	0	0
ms471838	TIR	CACTA	0	2.22275	1.48388	3.59418	0	0	0	0
ms471937	TIR	CACTA	6.21456	6.76431	7.94714	6.6381	0	0	0	0
ms47201	TIR	CACTA	3.00698	4.02167	3.52788	4.9151	0	0	0	0
ms47204	TIR	CACTA	0	0	1.52085	0	0	0	0	0
ms472047	TIR	CACTA	2.59122	0	0	0	0	0	0	0
ms472055	TIR	CACTA	15.5674	15.4187	4.98397	12.8391	0	0	0	26.8801
ms47248	TIR	CACTA	0	0	0	0	418.989	0	0	49.3197
ms472797	TIR	CACTA	4.05643	6.09942	2.15492	2.12772	0	0	0	0
ms473157	TIR	CACTA	52.8922	71.6432	0	0	0	0	0	44.8794
ms473162	TIR	CACTA	0	55.1912	56.8099	49.8904	0	0	0	88.6653
ms473208	TIR	CACTA	3.00698	1.41943	1.10252	1.58171	0	0	0	0
ms473243	TIR	CACTA	2.19278	0.803808	0	1.03571	0	0	0	0
ms473367	TIR	CACTA	29.7116	9.12959	3.6935	2.18667	0	0	0	0
ms47340	TIR	CACTA	13.0628	13.3848	20.413	0	0	0	0	10.7459
ms473633	TIR	CACTA	0	0	0	0	0	0	428.688	0
ms474080	TIR	CACTA	20.8711	18.7308	13.6446	31.4834	0	0	0	0
ms474745	TIR	CACTA	2.14356	3.78356	0	0	0	0	0	0
ms474753	TIR	CACTA	0	0	0	2.61742	0	0	0	0
ms475151	TIR	CACTA	27.93	40.9569	47.9398	23.7916	0	0	0	0
ms475152	TIR	CACTA	24.4289	27.9008	15.7339	14.0378	0	0	0	29.4553
ms476280	TIR	CACTA	11.8155	11.5422	11.861	16.1762	0	0	0	0
ms477330	TIR	CACTA	0	0	0	0.835473	0	0	0	0
ms477719	TIR	CACTA	0	1.18231	0	0.746241	0	0	0	0
ms477721	TIR	CACTA	0	2.78944	1.4515	0	0	0	0	0
ms477750	TIR	CACTA	0	1.13502	3.16885	1.89721	0	0	0	0
ms477752	TIR	CACTA	12.4811	32.3489	16.8287	20.5092	0	0	0	0
ms477804	TIR	CACTA	2.22743	2.41093	1.07014	0	0	0	0	0
ms478185	TIR	CACTA	1.79435	2.88517	0.849809	0.720217	0	0	0	0
ms478314	TIR	CACTA	0	0	1.01543	0	0	0	0	0
ms478370	TIR	CACTA	2.542	0	0	1.49248	0	0	0	0
ms478550	TIR	CACTA	14.3028	13.8615	9.39863	19.5861	0	0	0	10.7459
ms478705	TIR	CACTA	2.60855	3.83135	0	32.6934	0	0	0	18.7094
ms4788	TIR	CACTA	0.814201	0	0	0	0	0	0	0
ms478815	TIR	CACTA	15.4389	11.8739	2.66492	8.84018	0	0	0	11.6938
ms478912	TIR	CACTA	4.35092	5.34504	19.3936	9.09458	0	0	0	10.7459
ms479055	TIR	CACTA	0	0	1.86065	7.50014	0	0	0	0
ms479181	TIR	CACTA	25.3579	23.6499	12.0504	15.3237	0	0	0	0
ms479182	TIR	CACTA	0	0.709716	0	0	0	0	0	0
ms479484	TIR	CACTA	2.80914	1.18182	0	0	0	0	0	0
ms479585	TIR	CACTA	0.980145	0	0	0	0	0	0	0
ms479587	TIR	CACTA	1.57918	8.08702	3.42156	7.50385	0	0	0	0
ms479592	TIR	CACTA	3.02431	0	0	0	0	0	0	0
ms479644	TIR	CACTA	0	0.803808	0	0	0	0	0	0
ms479749	TIR	CACTA	4.15307	1.84474	0	2.2127	0	0	0	0
ms479878	TIR	CACTA	0	8.17963	26.0877	39.9338	0	0	0	0
ms479889	TIR	CACTA	4.10565	5.01218	20.9485	39.5662	0	0	0	0
ms480183	TIR	CACTA	2.17546	0.803808	0	1.69272	0	0	0	0
ms480372	TIR	CACTA	2.22743	0	0	0	0	0	0	0
ms480569	TIR	CACTA	6.97679	7.75745	8.7792	9.46692	0	0	0	0
ms481195	TIR	CACTA	0	0.756516	0	0	0	0	0	0
ms481615	TIR	CACTA	4.9846	3.07385	0	1.44043	0	0	0	0
ms481667	TIR	CACTA	0	0	18.1766	27.1425	0	0	161.099	63.6196
ms481936	TIR	CACTA	4.93537	1.13502	1.13949	0.746241	0	0	0	0
ms482327	TIR	CACTA	52.0315	0	0	0	0	0	0	0
ms482328	TIR	CACTA	3.14103	1.46673	0	0.720217	0	0	0	0
ms482618	TIR	CACTA	5.16787	6.00631	3.98318	5.75483	0	0	0	0
ms482758	TIR	CACTA	2.59122	4.3987	3.27976	3.90542	0	0	0	0
ms483193	TIR	CACTA	5.53166	2.69633	0.849809	1.75593	0	0	0	0
ms483433	TIR	CACTA	46.9329	52.8254	36.4225	26.0946	0	0	0	76.2614
ms484053	TIR	CACTA	24.4078	39.8285	17.2263	26.512	0	0	0	0
ms484489	TIR	CACTA	1.6284	1.51303	2.22737	1.15097	0	0	0	0
ms484531	TIR	CACTA	1.61108	0	0	1.03571	0	0	0	0
ms484627	TIR	CACTA	39.316	51.1723	47.8699	41.123	0	0	342.319	48.1647
ms48495	TIR	CACTA	9.34282	9.17326	7.32224	3.96863	0	0	0	0
ms485357	TIR	CACTA	0.814201	0	0	0	0	0	281.912	95.9188
ms485393	TIR	CACTA	1.39591	1.18182	3.53247	1.75593	0	0	0	0
ms485402	TIR	CACTA	8.35537	5.06161	2.88066	4.03183	0	0	0	0
ms486047	TIR	CACTA	0	23.7942	10.1112	21.2161	0	0	0	0
ms486049	TIR	CACTA	1.81167	2.74264	2.59098	1.60774	0	0	0	0
ms486056	TIR	CACTA	6.38051	2.27053	0	1.37723	0	0	0	0
ms486148	TIR	CACTA	9.63456	13.1476	15.1585	9.64963	0	0	0	16.1342
ms486300	TIR	CACTA	20.3095	31.5912	52.6226	31.4999	0	0	166.898	9.8287
ms486464	TIR	CACTA	0.99747	1.08773	0	7.7742	0	0	0	10.7459
ms48652	TIR	CACTA	4.33634	0	2.74743	3.99465	0	0	0	16.1342
ms486608	TIR	CACTA	7.58038	7.89949	5.12726	5.23485	0	0	0	10.7459
ms486887	TIR	CACTA	4.76943	6.0068	10.4404	8.15235	0	0	0	0
ms486888	TIR	CACTA	3.60602	9.27048	5.89854	5.81378	0	0	0	0
ms486991	TIR	CACTA	0	0.756516	0	0	0	0	0	0
ms487364	TIR	CACTA	0	1.22911	0	0	0	0	0	0
ms487382	TIR	CACTA	2.82372	2.22275	2.20963	2.5914	0	0	0	0
ms487386	TIR	CACTA	6.63033	4.49328	5.25988	7.53678	0	0	0	0
ms487399	TIR	CACTA	1.37858	0	0.634069	3.8316	0	0	0	0
ms488312	TIR	CACTA	0	0.709716	1.73659	0	0	0	0	0
ms488661	TIR	CACTA	11.9815	25.0199	21.919	17.7245	0	0	267.59	102.194
ms489250	TIR	CACTA	9.56801	12.581	9.48572	22.648	0	0	0	0
ms489251	TIR	CACTA	0	0	0	0.720217	0	0	0	0
ms489816	TIR	CACTA	11.5529	12.4867	8.12739	5.40906	0	0	0	0
ms489964	TIR	CACTA	12.048	8.93878	5.4023	6.28171	0	0	0	0
ms490109	TIR	CACTA	4.71746	0	0	0	0	0	0	0
ms490247	TIR	CACTA	0	3.59439	6.01255	4.66707	0	0	0	0
ms490254	TIR	CACTA	22.9354	12.3905	4.53326	2.03849	0	0	0	0
ms490258	TIR	CACTA	0	38.8736	30.5663	46.0885	0	0	0	0
ms490259	TIR	CACTA	59.6265	37.0336	12.4388	27.3528	0	0	0	0
ms490260	TIR	CACTA	1.64573	0	0.978458	0	0	0	0	0
ms490363	TIR	CACTA	0	2.22275	3.17034	1.3512	0	0	0	0
ms490372	TIR	CACTA	11.0332	8.32364	4.86847	6.60782	0	0	0	0
ms490375	TIR	CACTA	5.15054	3.45285	2.71505	3.02215	0	0	0	0
ms490643	TIR	CACTA	0	0	0	5.08666	0	0	0	0
ms491135	TIR	CACTA	0	0	0	0	0	0	221.505	0
ms491137	TIR	CACTA	6.17991	7.61557	3.48235	5.48713	0	0	0	0
ms491142	TIR	CACTA	2.85837	4.68146	3.56485	2.24988	0	0	0	0
ms491431	TIR	CACTA	8.1776	10.0753	2.37524	6.47504	0	0	0	0
ms491701	TIR	CACTA	0	0	0	1.3512	0	0	0	0
ms491721	TIR	CACTA	9.33827	8.18325	3.85453	8.10085	0	0	0	0
ms492012	TIR	CACTA	20.851	18.3516	8.5812	13.7335	0	0	0	0
ms492115	TIR	CACTA	3.58869	0	0	1.66669	0	0	0	0
ms492362	TIR	CACTA	0	0	0	1.96041	0	0	0	0
ms492394	TIR	CACTA	1.22996	2.98025	1.13949	0.835473	0	0	0	0
ms492401	TIR	CACTA	5.0858	1.89154	2.08556	2.41719	0	0	0	0
ms492406	TIR	CACTA	2.47725	1.18182	1.4515	2.79589	0	0	0	0
ms492653	TIR	CACTA	0	0	0.886778	0	0	0	0	0
ms493131	TIR	CACTA	8.1402	4.54008	2.02627	1.44043	0	0	0	0
ms493225	TIR	CACTA	0	0	0	2.16065	0	0	0	0
ms493232	TIR	CACTA	3.07628	6.47891	1.77814	6.41609	0	0	0	27.7972
ms493369	TIR	CACTA	7.87581	9.88561	9.06888	15.226	0	0	0	10.7459
ms493503	TIR	CACTA	45.0693	53.3512	48.5519	41.8421	0	0	0	22.4397
ms493688	TIR	CACTA	2.00952	5.72404	2.74743	7.62176	0	0	0	0
ms494140	TIR	CACTA	0	1.08773	0	0	0	0	0	0
ms494191	TIR	CACTA	4.35367	2.41093	2.71046	4.28837	0	0	0	0
ms494206	TIR	CACTA	13.1294	15.4661	26.2961	41.7375	0	0	0	23.3877
ms494330	TIR	CACTA	2.45993	0	0	0.835473	0	0	0	0
ms494769	TIR	CACTA	0	0.756516	0.725748	1.67095	0	0	0	0
ms494771	TIR	CACTA	21.8166	12.3453	5.56333	5.85522	0	0	0	20.5746
ms494872	TIR	CACTA	19.0102	15.7026	4.31442	5.22423	0	0	0	0
ms494946	TIR	CACTA	22.029	4.6836	2.93996	7.96328	0	0	0	0
ms495519	TIR	CACTA	38.562	14.237	7.64282	8.3133	0	0	0	0
ms496040	TIR	CACTA	0	68.3337	25.9403	39.5498	0	0	0	43.7243
ms496497	TIR	CACTA	1.37858	1.08822	1.10711	0.720217	0	0	0	0
ms496500	TIR	CACTA	0	0	0	1.37723	0	0	0	0
ms496734	TIR	CACTA	0.980145	1.60762	3.72588	3.30471	0	1365.12	0	0
ms496825	TIR	CACTA	41.445	40.5311	34.5604	29.4901	0	0	0	24.0978
ms497385	TIR	CACTA	0	0	1.10711	0	0	0	0	0
ms497456	TIR	CACTA	3.85584	3.49866	3.46312	1.58171	0	0	0	0
ms498062	TIR	CACTA	24.5738	27.2479	5.38766	16.7849	0	0	0	0
ms498064	TIR	CACTA	0	0	14.4259	15.2143	0	0	0	0
ms498067	TIR	CACTA	0.99747	0	0	0	0	0	0	0
ms498085	TIR	CACTA	0	0	0	64.4057	0	0	0	47.4854
ms498093	TIR	CACTA	18.7777	20.0538	13.5483	19.61	0	0	0	0
ms498260	TIR	CACTA	3.19025	1.04093	3.27517	0	0	0	0	0
ms498616	TIR	CACTA	3.62334	0	0	0	0	0	0	0
ms498628	TIR	CACTA	0	0	1.89762	4.91245	0	0	0	0
ms498859	TIR	CACTA	8.34355	7.37845	4.67655	8.58364	0	0	0	9.8287
ms499052	TIR	CACTA	17.1493	51.0306	47.2835	60.1875	0	0	0	109.209
ms499469	TIR	CACTA	12.9762	23.2219	33.8912	36.8548	0	0	327.997	71.5524
ms499959	TIR	CACTA	12.2978	10.7331	18.7402	10.9743	0	0	0	0
ms499966	TIR	CACTA	4.9846	7.70753	9.54651	7.53678	0	0	0	0
ms500360	TIR	CACTA	0	1.37214	0	0.720217	0	0	0	0
ms500620	TIR	CACTA	1.22996	1.93883	0	1.46646	0	0	0	0
ms50098	TIR	CACTA	0	0	0	0	0	0	0	27.7972
ms501575	TIR	CACTA	34.1637	27.1901	48.3573	41.5266	0	0	0	0
ms502293	TIR	CACTA	0	0	1.60794	0.746241	0	0	0	0
ms502599	TIR	CACTA	2.77449	1.13502	0	0	0	0	0	24.3048
[truncated: 28,049 more rows]

## Sheet: MT2006
TE_ID	Family	SuperFamily	Spore	GermTube	Appressorium	192h	288h
ms100257	TIR	CACTA	0.169788	0	0	0	0
ms100263	TIR	CACTA	0	0	0	0	28.8097
ms100391	TIR	CACTA	0	0.253962	0.15146	0.16501	0
ms100392	TIR	CACTA	0.17767	0	0	0	0
ms100807	TIR	CACTA	0.131452	0	0	0	0
ms101035	TIR	CACTA	0	0	0	0	3.85793
ms101322	TIR	CACTA	1.65206	0.41147	1.74513	2.43561	9.23853
ms101471	TIR	CACTA	0	0	0.0945842	0	0
ms101472	TIR	CACTA	6.61218	6.41458	5.14085	22.0642	15.2294
ms101473	TIR	CACTA	12.6182	6.96193	8.10016	11.8055	10.9426
ms101767	TIR	CACTA	1.40997	1.19501	2.41572	0	0
ms101971	TIR	CACTA	0.0852331	0.204689	0.226877	0	0
ms101975	TIR	CACTA	8.03883	3.06364	1.92791	7.67058	8.93257
ms102585	TIR	CACTA	3.644	0.360426	0.83691	4.91847	1.88339
ms102586	TIR	CACTA	0.402237	0.155576	0.132292	0.842426	0.733876
ms102865	TIR	CACTA	0.425487	0	0	0.285631	0.601907
ms103300	TIR	CACTA	0	0	0.157534	0.284668	0
ms103301	TIR	CACTA	6.30343	6.63781	5.38291	8.81988	8.55113
ms103753	TIR	CACTA	0.13213	0.39145	0.0976212	0	0
ms103899	TIR	CACTA	2.59556	3.76675	2.38921	3.65244	3.26506
ms103901	TIR	CACTA	1.25906	0.968989	0.843611	2.33813	1.33578
ms103902	TIR	CACTA	3.93609	7.15387	7.54585	8.56998	8.66138
ms104158	TIR	CACTA	1.16702	1.44557	1.81921	0.936995	2.75822
ms104164	TIR	CACTA	0.448455	0.287401	0.246044	0.614688	0
ms104330	TIR	CACTA	0.546344	0.893871	0.882574	8.15794	4.76799
ms104498	TIR	CACTA	5.09246	4.45465	1.20519	1.06725	3.03291
ms104868	TIR	CACTA	0	0	0.27736	0	0
ms104872	TIR	CACTA	1.21937	0.147659	0.327535	0.303968	0.142388
ms104896	TIR	CACTA	0.758538	0.84653	0.939131	2.0612	1.49873
ms105698	TIR	CACTA	0	0	0	0	0.142388
ms105784	TIR	CACTA	0.17767	0.253962	0.290454	0.686093	0.352313
ms105808	TIR	CACTA	0.0852331	0	0.0976212	0.354147	0
ms105926	TIR	CACTA	6.25623	5.839	6.91467	13.0252	15.7469
ms105929	TIR	CACTA	0.317004	0	0	0.752684	0.729669
ms105931	TIR	CACTA	0.394355	0.256054	0.248454	1.08753	1.06874
ms106025	TIR	CACTA	4.12393	2.92702	4.80889	13.1681	13.3505
ms106064	TIR	CACTA	16.4811	20.4597	0	27.3011	20.0937
ms106072	TIR	CACTA	3.85521	2.86725	1.3822	3.99983	3.99893
ms106073	TIR	CACTA	0	0	0	2.33621	1.52095
ms106074	TIR	CACTA	15.1364	12.304	13.3876	25.899	21.116
ms106184	TIR	CACTA	6.082	6.28536	5.82565	6.14884	7.42095
ms106185	TIR	CACTA	0.246461	0.196932	0	0.511443	0.459519
ms106360	TIR	CACTA	0.0845548	0	0	0.190099	0
ms106483	TIR	CACTA	0	0.269635	0	0.259579	0
ms106490	TIR	CACTA	2.59411	4.29795	5.85267	2.94318	2.32829
ms106980	TIR	CACTA	0.0845548	0	0	0	0
ms107035	TIR	CACTA	4.12017	1.10648	0.399287	0	0
ms107297	TIR	CACTA	0.548379	1.10081	1.18361	3.35618	2.16535
ms107320	TIR	CACTA	0	0	0	1.56326	3.26478
ms108271	TIR	CACTA	0.873264	0.689022	1.11374	1.81222	0.562238
ms10833	TIR	CACTA	0.131452	0.450894	0.640193	0.233527	0.541682
ms108942	TIR	CACTA	0.930756	0.919554	1.06535	1.16182	1.17877
ms10905	TIR	CACTA	2.96316	2.55108	2.8573	2.1133	1.86877
ms109151	TIR	CACTA	1.30663	0	0	0.68513	1.46665
ms109371	TIR	CACTA	0	0	0.0976212	0	0
ms109527	TIR	CACTA	0.284119	0	0	0	0
ms109656	TIR	CACTA	1.58666	1.06512	0.870734	0.802862	1.24631
ms109784	TIR	CACTA	0	0	0.467156	0	0
ms109929	TIR	CACTA	1.23649	1.2438	1.79593	0	0.651713
ms110064	TIR	CACTA	0.0845548	0	0	0	0
ms11008	TIR	CACTA	1.65203	1.13766	0.95558	1.33843	1.06425
ms110483	TIR	CACTA	0	0.0983857	0.482659	0	0
ms110606	TIR	CACTA	0.657258	0.997921	1.09488	0.892605	0.7941
ms110607	TIR	CACTA	0	0	0.173665	0	0.284775
ms110608	TIR	CACTA	0.356697	0.106303	0.523405	0.790322	0.76485
ms110615	TIR	CACTA	1.81628	3.49377	4.43945	2.1133	2.11975
ms110631	TIR	CACTA	0.0931152	0	0	0	0
ms110900	TIR	CACTA	0	0.0983857	0	0.190099	0
ms110906	TIR	CACTA	18.9686	0	0	0	16.7799
ms110918	TIR	CACTA	1.5312	1.19485	0.939758	4.19283	2.86969
ms111068	TIR	CACTA	0	0	0	0.468979	0.609219
ms111182	TIR	CACTA	0.12357	0	0	0	0
ms111197	TIR	CACTA	0.0852331	0.155576	0	0.164048	0.284775
ms111382	TIR	CACTA	7.04363	9.6735	13.5197	18.4137	12.8863
ms11146	TIR	CACTA	0	0	0	0.260541	0
ms111789	TIR	CACTA	0.279346	0	0	4.28259	2.93723
ms111800	TIR	CACTA	0	0	0	0.561622	0.366938
ms111931	TIR	CACTA	2.77178	4.1518	7.18969	3.38032	3.06809
ms112150	TIR	CACTA	0.140012	0	0	0	0
ms112151	TIR	CACTA	5.49351	4.92956	2.91735	0	1.02176
ms112168	TIR	CACTA	0.18623	0.139903	0	0	0
ms112236	TIR	CACTA	0	16.5106	0	0	0
ms11235	TIR	CACTA	1.06427	0.163332	0	0	0
ms112580	TIR	CACTA	0.555582	0.844276	0.249081	0	0.4947
ms112582	TIR	CACTA	0.140012	0	0.0945842	0	0
ms112735	TIR	CACTA	3.56018	0.8231	0.509375	14.4824	2.83761
ms112738	TIR	CACTA	0.16911	0	0	0	0
ms11326	TIR	CACTA	0.0931152	0	0	0	0
ms113383	TIR	CACTA	1.93996	1.88806	2.25147	4.41863	3.53941
ms113840	TIR	CACTA	1.36717	0.468821	0.744834	0.52012	2.52042
ms114260	TIR	CACTA	0.130773	0	0	0	0.324444
ms114262	TIR	CACTA	1.99708	2.00276	0.954326	1.45519	1.51646
ms114275	TIR	CACTA	0.0852331	0	0	0.164048	0
ms114629	TIR	CACTA	0	0	0	0.827952	0
ms115133	TIR	CACTA	0.0931152	0	0	0	0
ms115134	TIR	CACTA	5.34047	3.94077	7.41	6.02436	7.4882
ms115205	TIR	CACTA	10.1426	9.92662	12.4914	9.534	7.95888
ms115207	TIR	CACTA	0.410119	0.147659	0	0	0
ms115236	TIR	CACTA	0	0	0	0	0.317132
ms1154	TIR	CACTA	0	0.106303	0	0	0
ms115766	TIR	CACTA	0	0	0.116789	0	0
ms115781	TIR	CACTA	0.284797	0.868189	0.45679	1.59222	1.94362
ms115827	TIR	CACTA	0	0	0	0.728557	1.25224
ms116551	TIR	CACTA	6.55611	6.63481	6.28474	8.67996	8.36481
ms116553	TIR	CACTA	0	0	0	1.29982	0
ms116559	TIR	CACTA	0.245782	0.557197	0	0.494068	0.502013
ms116567	TIR	CACTA	0	0.181098	0	0.233527	0.502013
ms117066	TIR	CACTA	0	0	0.0945842	0.398537	0
ms117168	TIR	CACTA	0	0.254123	0	0	0
ms117967	TIR	CACTA	0.245782	0.450894	0.233578	0.233527	0.427163
ms11797	TIR	CACTA	4.96908	5.74647	4.53216	5.11053	4.76068
ms117971	TIR	CACTA	0	0	0	0	0.359625
ms117989	TIR	CACTA	0.326242	1.65318	0.498163	0	0.359625
ms118348	TIR	CACTA	0.225923	0.828442	0	0	0
ms118349	TIR	CACTA	0	0	0.173665	0.780661	0.519744
ms118353	TIR	CACTA	8.87819	9.17224	6.85171	0	1.96135
ms118360	TIR	CACTA	0	0.38804	0	0	0
ms118558	TIR	CACTA	3.65324	2.73848	1.996	3.11494	1.52377
ms118569	TIR	CACTA	0.416249	0	0	0.570298	0.142388
ms11873	TIR	CACTA	0.122891	0	0	0	0
ms11874	TIR	CACTA	2.2733	3.30714	3.17384	4.75348	4.11766
ms11896	TIR	CACTA	0.170466	0	0.419082	2.29954	1.57075
ms119340	TIR	CACTA	3.83876	6.24223	4.35956	8.5082	4.68865
ms119481	TIR	CACTA	0.741134	0	0	0	0
ms119507	TIR	CACTA	1.23852	0.238289	1.74535	15.0585	20.9238
ms119618	TIR	CACTA	0.269429	0	0	0	0.209925
ms119742	TIR	CACTA	0.905753	0.818915	1.17669	0.899356	0.893994
ms119743	TIR	CACTA	1.26013	0	0	1.87013	0
ms11975	TIR	CACTA	0	1.12392	0.936094	0	0.412537
ms11985	TIR	CACTA	0	0.220362	0.271286	0	0
ms119877	TIR	CACTA	0	0	0	0.545209	0.41985
ms120042	TIR	CACTA	0.0931152	0	0	0	0
ms120051	TIR	CACTA	0.3639	0	0	0	0
ms120075	TIR	CACTA	0.645281	0	0	0	0
ms120482	TIR	CACTA	2.87032	2.64203	3.95796	4.11176	3.48368
ms120699	TIR	CACTA	0	0.0906295	0	0	0
ms120724	TIR	CACTA	0	0	0	0.190099	0
ms120977	TIR	CACTA	0	0	0	6.00697	10.1004
ms121289	TIR	CACTA	2.03579	3.5844	1.46223	0.633026	2.66736
ms121397	TIR	CACTA	1.52674	1.3346	1.96499	1.2728	1.17877
ms121401	TIR	CACTA	0	0	0.0945842	0.492143	0.384669
ms121402	TIR	CACTA	0	0	0	0.258616	0.324444
ms121801	TIR	CACTA	0.564143	0.86011	1.06472	1.87303	1.3918
ms121924	TIR	CACTA	0.867417	0.953154	1.5103	2.04865	1.17877
ms121930	TIR	CACTA	0	0	0	22.8429	27.0813
ms122065	TIR	CACTA	0	0.139742	0	0	0.142388
ms122353	TIR	CACTA	0.604909	0.704695	1.60855	1.38186	1.5871
ms122731	TIR	CACTA	0	0.0983857	0	0	0
ms122732	TIR	CACTA	0.0845548	0	0	0.354147	0
ms123101	TIR	CACTA	0	0	0.116789	0	0
ms123333	TIR	CACTA	0	0.163332	0	0	0
ms123843	TIR	CACTA	0.200242	0.131986	0	0.190099	0
ms123847	TIR	CACTA	0.581942	1.3186	0.819932	0.587674	1.61773
ms123849	TIR	CACTA	0.910244	1.37563	1.64992	2.30437	1.6912
ms123850	TIR	CACTA	0.178348	0	0.154497	0.449678	0
ms124000	TIR	CACTA	2.58759	2.49112	1.58415	4.32985	7.11395
ms124003	TIR	CACTA	12.0521	23.6014	0	24.5857	16.5489
ms124004	TIR	CACTA	0.66514	0.679173	0.861305	0.424589	0.434475
ms124199	TIR	CACTA	0.0931152	0	0	0	0
ms124258	TIR	CACTA	5.61128	1.5753	0.690995	0	0
ms12523	TIR	CACTA	2.01011	1.08031	1.09363	3.6312	1.21706
ms12524	TIR	CACTA	18.5722	24.31	0	0	24.5001
ms1255	TIR	CACTA	0	0	0	0.657153	0
ms125838	TIR	CACTA	1.38709	0.450894	0	0	0.217238
ms125840	TIR	CACTA	0	0	0.116789	0	0
ms125995	TIR	CACTA	0	0.212606	0	0	0
ms12609	TIR	CACTA	0	0.106303	0	0	0
ms126541	TIR	CACTA	0.45905	0	0	0	0
ms126815	TIR	CACTA	0.52445	0.0906295	0.233578	11.7535	8.57611
ms126883	TIR	CACTA	6.58543	1.92391	1.7663	0.614688	0.6444
ms127149	TIR	CACTA	10.3597	16.276	11.827	0	1.49169
ms127309	TIR	CACTA	0.806508	0.393865	1.04985	1.95988	2.24302
ms127310	TIR	CACTA	4.53948	13.1661	7.34164	0	1.14359
ms127336	TIR	CACTA	0.346101	0.885954	1.31265	0.234489	0.6444
ms127954	TIR	CACTA	1.41376	1.52036	1.04555	1.50729	2.32967
ms128146	TIR	CACTA	0.959176	0.147659	0	0.871379	1.19933
ms128939	TIR	CACTA	10.3921	16.7627	20.2242	0	0
ms128943	TIR	CACTA	0.729157	0.321001	0.601858	4.40031	1.86877
ms129072	TIR	CACTA	8.32086	10.0958	8.14028	8.45898	10.3585
ms129081	TIR	CACTA	1.36073	2.13977	0.93243	6.70079	4.56682
ms12918	TIR	CACTA	0.62573	0.543455	0.308994	1.13673	0.659025
ms129216	TIR	CACTA	0	0.0906295	0	0	0
ms129362	TIR	CACTA	0	0	0	0	0.317132
ms129702	TIR	CACTA	11.3691	13.2983	18.7957	0	0
ms129901	TIR	CACTA	0.424809	0.795486	1.04985	2.26094	1.33889
ms13005	TIR	CACTA	21.7339	24.5735	0	0	29.9327
ms13015	TIR	CACTA	8.92631	15.2674	14.8403	17.6639	18.0952
ms130361	TIR	CACTA	0	0	0	2.64404	1.43568
ms130491	TIR	CACTA	6.28382	13.7547	12.9654	0.828914	1.89381
ms130689	TIR	CACTA	1.24914	0.230371	0.592747	0.733383	1.69851
ms130935	TIR	CACTA	0.130773	0.230532	0.21441	0.517232	0.277462
ms131044	TIR	CACTA	0	4.54093	4.51017	2.15093	1.703
ms131178	TIR	CACTA	1.10639	1.33427	7.37878	0	0
ms131880	TIR	CACTA	0	0.139903	0.325125	0.190099	0.217238
ms13189	TIR	CACTA	0.131452	0	0	0.164048	0
ms132008	TIR	CACTA	0.3639	0	0.0945842	0.424589	0.541682
ms132013	TIR	CACTA	0	0.220362	0	0	0
ms132021	TIR	CACTA	1.77221	1.99662	1.02157	0.562584	0.797207
ms132126	TIR	CACTA	0.208124	0.196932	0.195242	0.987173	0.459519
ms132215	TIR	CACTA	0	0	0	1.98784	0.41985
ms132536	TIR	CACTA	9.46524	15.637	4.05414	0.614688	3.10183
ms132553	TIR	CACTA	0.0845548	0.868028	0.861623	0.328095	0.534369
ms132934	TIR	CACTA	0	0.212445	0.407243	0.354147	0
ms133047	TIR	CACTA	3.70663	2.51036	2.09813	8.86331	7.29324
ms13309	TIR	CACTA	0.122891	0	0.132292	0.190099	0
ms133225	TIR	CACTA	2.1973	1.57916	1.2916	1.22649	2.21515
ms13332	TIR	CACTA	1.58287	0.911637	0.881947	0.758473	0.901307
ms133347	TIR	CACTA	0.975223	1.92832	1.53984	1.09429	0
ms133348	TIR	CACTA	0.0845548	0.277391	0.283753	0.545209	0.704625
ms133351	TIR	CACTA	0.247139	0	0.116789	0	0
ms13336	TIR	CACTA	2.65093	2.21263	2.14683	3.6534	3.21325
ms133376	TIR	CACTA	2.71972	0.67351	0.267622	0	0.459519
ms133597	TIR	CACTA	2.91451	3.77145	3.93974	6.46634	4.7829
ms134369	TIR	CACTA	0	0	0	1.74178	1.64871
ms134376	TIR	CACTA	0.364579	0	0	0	0
ms134387	TIR	CACTA	0.178348	0	0	0	0
ms13487	TIR	CACTA	5.97798	4.84192	3.05706	4.26326	4.0735
ms135028	TIR	CACTA	0.130773	0	0	0	0
ms135147	TIR	CACTA	3.69466	5.34135	2.38	17.9467	13.8329
ms135169	TIR	CACTA	0.246461	0	0	0	0
ms135285	TIR	CACTA	2.46263	1.66561	0.768822	13.3997	14.8299
ms135608	TIR	CACTA	0.357375	0.91714	0.749654	7.03564	3.36156
ms135742	TIR	CACTA	3.40918	6.35755	3.727	5.81881	6.39055
ms135890	TIR	CACTA	0.711358	0.147659	0.43825	0	0.142388
ms136090	TIR	CACTA	0.424131	0.403552	0	1.27569	1.13179
ms136262	TIR	CACTA	0.65658	0.336835	0.308994	0.822163	0.804519
ms136886	TIR	CACTA	0.737039	0	0	0	0
ms137220	TIR	CACTA	20.3201	0	0	17.523	15.0734
ms137225	TIR	CACTA	10.8866	12.8851	14.1957	12.508	10.4261
ms137226	TIR	CACTA	0.34678	0.0983857	0	16.3863	22.4486
ms137386	TIR	CACTA	0.0845548	0	0	1.43781	4.79614
ms137537	TIR	CACTA	0	0.0983857	0	0.164048	0.651713
ms137539	TIR	CACTA	0.140012	0	0	0	0
ms137547	TIR	CACTA	8.3688	5.6243	1.79312	0.233527	1.84821
ms13756	TIR	CACTA	7.72344	6.99343	2.9871	3.29444	3.65676
ms138155	TIR	CACTA	0.315251	1.31551	0.510629	1.08078	0.892612
ms138212	TIR	CACTA	0	0.751876	0.447988	0.449678	0.654819
ms138329	TIR	CACTA	0	0	0	0	0.324444
ms138496	TIR	CACTA	0	0	0.116789	0	0
ms13857	TIR	CACTA	2.91287	3.4658	2.45918	0	0.209925
ms138590	TIR	CACTA	0	0	0	1.57581	12.8523
ms13877	TIR	CACTA	19.6624	22.631	0	0	1.28149
ms138866	TIR	CACTA	0.307765	0.0983857	0	0.683205	0.352313
ms138868	TIR	CACTA	7.07027	11.2371	11.6298	0	16.7777
ms138881	TIR	CACTA	2.80427	1.88983	3.14494	9.32455	7.07993
ms138893	TIR	CACTA	0.0931152	0.0906295	0	0	0
ms13911	TIR	CACTA	0.139334	0	0	0	0
ms139119	TIR	CACTA	0	0	0.116789	0.47573	1.30371
ms139120	TIR	CACTA	0	0	0	0.33002	0
ms13914	TIR	CACTA	0	0	0	0.467053	0
ms13924	TIR	CACTA	0	0	0	3.68911	3.41586
ms139271	TIR	CACTA	0	0.147659	0.13533	0.284668	0
ms139555	TIR	CACTA	0	0.163332	0.404206	1.52082	0.684069
ms13973	TIR	CACTA	0.0852331	0.230371	0	0	0
ms139946	TIR	CACTA	6.16859	9.54088	5.25084	4.27388	5.47296
ms139952	TIR	CACTA	1.51651	0.435221	1.46652	4.35591	2.66736
ms139960	TIR	CACTA	1.30011	0.848783	0.762748	0.778736	1.67065
ms140188	TIR	CACTA	1.27957	0.474324	0.195242	0.303006	0
ms140337	TIR	CACTA	0.39232	0.906969	5.38623	1.80934	1.04369
ms140390	TIR	CACTA	0.294036	0	0	0	0
ms140650	TIR	CACTA	0	0	1.11405	0	0
ms140753	TIR	CACTA	0.471027	0.836842	0.343666	0.441964	1.15683
ms140763	TIR	CACTA	0	0.0906295	0	0	0.324444
ms140772	TIR	CACTA	4.51111	2.95511	2.53638	2.56877	2.72309
ms141108	TIR	CACTA	0	0.551211	0.173038	0.917694	0.637088
ms141284	TIR	CACTA	0.424131	0	0	0	0
ms14170	TIR	CACTA	0.18623	0.155415	0	23.6256	0
ms141726	TIR	CACTA	13.6277	5.07995	4.9697	6.68344	8.74521
ms141730	TIR	CACTA	14.5406	20.1816	16.023	5.77925	6.74114
ms14185	TIR	CACTA	0.18623	0	0	0	0
ms14199	TIR	CACTA	12.7205	8.635	9.17264	19.1133	16.7622
ms14224	TIR	CACTA	0.178348	0.261718	0	0	0
ms14229	TIR	CACTA	3.51766	2.34301	1.58058	4.99472	2.61727
ms14233	TIR	CACTA	0	0	0	0.353184	0
ms142426	TIR	CACTA	0.12357	0.230371	0	0	0.41985
ms142427	TIR	CACTA	5.71022	7.77228	8.82122	10.0888	9.56269
ms142447	TIR	CACTA	0.338898	0.263971	0.248454	0.684167	0.4947
ms14282	TIR	CACTA	10.3656	10.7584	8.95769	4.48716	5.97036
ms142828	TIR	CACTA	1.80606	3.88307	2.02125	1.99945	2.57898
ms142829	TIR	CACTA	4.77918	6.49925	5.55194	1.72344	1.74832
ms142832	TIR	CACTA	0.402237	0.0983857	0.192205	0.771022	1.39601
ms142834	TIR	CACTA	0.668557	0	0	1.20718	0.722356
ms142904	TIR	CACTA	0.395033	0	0	0.964009	0.783964
ms143160	TIR	CACTA	0	0.0983857	0	0.303968	0
ms143323	TIR	CACTA	0.271463	0.722622	0.750281	1.36641	3.00222
ms1434	TIR	CACTA	0.161906	0	0	0.16501	0
ms143457	TIR	CACTA	3.70771	2.13845	2.63118	6.4171	5.22889
ms144097	TIR	CACTA	1.28787	2.2965	1.50423	0.751721	0.75892
ms144145	TIR	CACTA	0.254343	0	0	0	0.284775
ms144338	TIR	CACTA	0.122891	0	0	0	0
ms144477	TIR	CACTA	0	0	0.132292	0	0
ms144609	TIR	CACTA	4.59945	8.6497	9.0749	10.5761	7.68943
ms144887	TIR	CACTA	9.35213	12.5989	0	24.3271	17.9069
ms145031	TIR	CACTA	6.02177	7.40722	5.77421	5.31703	4.02652
ms145058	TIR	CACTA	0.139334	0	0	0	0
ms145315	TIR	CACTA	0	0	0.157534	0	0
ms145808	TIR	CACTA	1.36483	0.484494	0.192205	1.09429	1.13179
ms146080	TIR	CACTA	0	0	0	0.190099	0
ms146154	TIR	CACTA	0	0	0.13533	0	0
ms146390	TIR	CACTA	9.97136	13.3045	12.5889	0	28.1569
ms146399	TIR	CACTA	0	0	0	0.16501	0
ms146674	TIR	CACTA	0	0	0	0.35511	0
ms146928	TIR	CACTA	2.25764	1.02344	0.488106	0.734346	1.26686
ms146931	TIR	CACTA	2.12958	2.50438	1.91263	1.88074	4.01638
ms147646	TIR	CACTA	2.13882	0	0	0.164048	0.209925
ms148001	TIR	CACTA	0.0852331	0.256054	0.36828	2.71641	2.0024
ms148047	TIR	CACTA	0	0	0.678529	0	0
ms148051	TIR	CACTA	0.216685	0	0	0	0.277462
ms148180	TIR	CACTA	18.3449	22.8788	0	29.4443	26.4892
ms148336	TIR	CACTA	0	0	0	10.829	17.7191
ms148338	TIR	CACTA	1.18987	0.616158	0.683976	0.657153	0.651713
ms14839	TIR	CACTA	18.864	8.35645	9.0657	19.1104	15.5766
ms14840	TIR	CACTA	3.10724	4.26145	5.2021	10.2606	6.94203
ms14841	TIR	CACTA	0.5477	1.24783	1.78494	2.14902	2.93889
ms148600	TIR	CACTA	1.05093	0.52569	0.788617	9.64976	5.02236
ms14899	TIR	CACTA	0	0	0	0.260541	0
ms14901	TIR	CACTA	0	0	0	1.95601	0.554925
ms14904	TIR	CACTA	0	0	0.296528	0	0
ms149059	TIR	CACTA	1.22208	0.458811	0.933684	1.24483	2.61162
ms149078	TIR	CACTA	0.26426	0.34443	0.211373	0.356072	0.861638
ms14916	TIR	CACTA	6.37253	6.97328	5.96213	11.2796	10.4024
ms149459	TIR	CACTA	1.4593	0.911637	1.60332	5.6538	5.75146
ms14993	TIR	CACTA	0	23.1234	0	19.0226	20.449
ms150318	TIR	CACTA	5.94343	9.37645	10.524	12.2514	9.59344
ms150323	TIR	CACTA	0	24.6932	0	0	0
ms150360	TIR	CACTA	0.525806	0.722783	0.232951	1.03928	1.36365
ms150734	TIR	CACTA	15.0715	0	0	24.4989	0
ms150958	TIR	CACTA	2.15148	2.26982	1.71465	10.3156	6.87904
ms151105	TIR	CACTA	0.585358	0.517933	0.13533	0	0.384669
ms151352	TIR	CACTA	0.3098	0.303074	0.409653	0	0
ms151494	TIR	CACTA	4.11055	8.7477	8.92344	4.64442	3.84785
ms151715	TIR	CACTA	2.3244	0.590475	0.681566	1.34036	0.637088
ms152097	TIR	CACTA	0.712715	0.987589	0.729331	0	0
ms152977	TIR	CACTA	0.692203	0.569299	0.39625	0	0.519744
ms152978	TIR	CACTA	0.247139	0.0906295	0	0	0
ms152979	TIR	CACTA	1.03037	0.751715	0.596093	0	0
ms153321	TIR	CACTA	0	0	0.116789	0	0
ms153417	TIR	CACTA	0	0.0983857	0	0	0
ms153566	TIR	CACTA	1.4306	1.95397	1.54864	1.55651	1.22437
ms153586	TIR	CACTA	2.59923	1.0312	0.99056	5.37783	6.40656
ms153755	TIR	CACTA	0	0.505509	0.271286	0	0
ms154110	TIR	CACTA	3.07068	5.01439	5.9879	24.8646	0
ms154177	TIR	CACTA	0.131452	0	0	0.64074	0.474145
ms15422	TIR	CACTA	0.225245	0.181259	0.0945842	1.72248	1.56626
ms154514	TIR	CACTA	0.262225	0.574963	0.346703	0	0.4947
ms154528	TIR	CACTA	0	0	0	0.258616	0.209925
ms154538	TIR	CACTA	5.75748	3.49808	4.81121	4.07028	5.70476
ms154689	TIR	CACTA	0	0	0	12.4231	15.5152
ms154702	TIR	CACTA	1.02319	0.409377	0.629201	0	0.474145
ms154825	TIR	CACTA	0	0	0.13533	0	0
ms154864	TIR	CACTA	2.3244	1.98902	1.4969	1.43203	1.36365
ms154869	TIR	CACTA	0	24.7663	20.6209	16.9131	14.3425
ms154923	TIR	CACTA	2.3637	2.8995	1.77573	3.50673	3.75465
ms155010	TIR	CACTA	1.0591	1.3	1.09698	0	20.4007
ms155383	TIR	CACTA	0.0852331	0.616158	0.382001	0.16501	0.474145
ms155390	TIR	CACTA	1.11972	1.2664	0.669946	1.06244	0.562238
ms156244	TIR	CACTA	2.52628	3.64864	2.32626	2.33524	2.94482
ms156447	TIR	CACTA	7.9404	10.745	7.39409	8.7398	7.80822
ms156600	TIR	CACTA	1.8519	0.541363	0.908443	1.5787	1.32116
ms156607	TIR	CACTA	0.88835	2.77292	3.73233	1.50633	1.38869
ms156619	TIR	CACTA	0	22.2927	14.3988	15.8806	20.0912
ms156637	TIR	CACTA	0	0	0	0	0.711938
ms157051	TIR	CACTA	0	0	0.0976212	0.190099	0.384669
ms157052	TIR	CACTA	3.62897	0.417133	0.154497	3.43821	2.88742
ms157353	TIR	CACTA	1.46241	1.2102	0.898386	1.12613	1.2888
ms157567	TIR	CACTA	1.70305	1.70712	0.8345	0	0
ms157728	TIR	CACTA	4.92733	4.87999	3.19208	0.780661	1.38869
ms157733	TIR	CACTA	0.139334	0	0.0976212	0	0
ms157856	TIR	CACTA	0.232449	5.06182	9.73615	15.0488	14.1679
ms158006	TIR	CACTA	0	0	0	0.259579	0
ms158012	TIR	CACTA	0.0852331	0	0	0.753646	0.412537
ms158030	TIR	CACTA	16.6582	17.5487	11.1546	0.961121	2.82299
ms158031	TIR	CACTA	0	0	0.116789	0.803825	0.783964
ms158236	TIR	CACTA	0	0	0	0.561622	0
ms158859	TIR	CACTA	0	0	0	0.447753	0
ms159039	TIR	CACTA	9.40176	11.9425	17.9548	21.2334	24.4077
ms159228	TIR	CACTA	0.232449	0	0.15146	0.329058	0.324444
ms159232	TIR	CACTA	0	0	0	1.41272	0.41985
ms159382	TIR	CACTA	16.2478	4.72229	1.75384	0	0
ms159559	TIR	CACTA	6.71084	9.12496	6.77642	15.8112	0
ms159600	TIR	CACTA	0	0	0	0.994887	0.629775
ms15987	TIR	CACTA	0.386473	0.393865	0.552002	0.943746	1.45341
ms1599	TIR	CACTA	0.781506	0	0	0.398537	0
ms160380	TIR	CACTA	0.169788	0	0	0	0
ms160513	TIR	CACTA	5.84127	2.19081	2.31317	4.65795	7.23412
ms160766	TIR	CACTA	2.13777	2.4346	1.7727	0	0
ms160933	TIR	CACTA	0	0	0	0	0.142388
ms160934	TIR	CACTA	0.276237	0	0.532834	0	0
ms161170	TIR	CACTA	1.92002	3.15446	4.15069	5.6905	5.06849
ms161183	TIR	CACTA	10.3211	20.1965	13.7324	11.2892	12.0008
ms161320	TIR	CACTA	0.122891	0	0.211373	0	0
ms161489	TIR	CACTA	0	0.173342	0	0	0
ms161586	TIR	CACTA	5.3353	6.63607	3.10567	9.70574	7.04032
ms161674	TIR	CACTA	0	0	0.13533	0.570298	0
ms16170	TIR	CACTA	2.93092	0	0.116789	0	0
ms161963	TIR	CACTA	1.92324	3.00911	1.83113	0.771984	0.427163
ms162003	TIR	CACTA	12.9387	12.8452	14.5745	27.0667	20.7361
ms162098	TIR	CACTA	7.43525	10.1868	8.48185	9.19046	6.91284
ms162099	TIR	CACTA	0.178348	0.181259	0	0	0
ms162104	TIR	CACTA	0	0	0	0.164048	0.317132
ms162301	TIR	CACTA	0	0	0.987523	0	0
ms162558	TIR	CACTA	0.140012	0.385948	0.668791	0	0
ms162579	TIR	CACTA	0.216685	0.271728	0.343666	2.49254	1.58538
ms162826	TIR	CACTA	8.72284	3.71381	2.95891	0	16.9879
ms163188	TIR	CACTA	1.45006	0.517772	0.601858	2.00715	0.886682
ms163307	TIR	CACTA	0	0	0.192205	0.284668	0
ms163363	TIR	CACTA	0.508007	0.452826	0.501827	0.381162	0
ms163393	TIR	CACTA	0.881146	0.328757	0.15146	0	0.345
ms163550	TIR	CACTA	0	0	0	0.234489	0
ms163925	TIR	CACTA	0.411475	4.25878	3.07658	0	0.284775
ms164388	TIR	CACTA	2.37401	1.43507	1.2274	2.02162	2.44874
ms164514	TIR	CACTA	0	0	0.0976212	0	0
ms164532	TIR	CACTA	0	0	0	0	0.4947
ms164672	TIR	CACTA	0.0931152	0.0983857	0	0.190099	0.459519
ms164673	TIR	CACTA	0.572025	0.712773	0	2.56298	1.94811
ms164790	TIR	CACTA	7.80079	8.39104	6.91498	8.86041	9.22252
ms16485	TIR	CACTA	0	16.5661	18.0241	0	0
ms165024	TIR	CACTA	0.385794	0.99776	0.8765	0.586711	0.766232
ms165026	TIR	CACTA	16.1315	0	0	24.2586	26.1874
ms165591	TIR	CACTA	0	0	0	0	0.434475
ms165592	TIR	CACTA	0.572025	0.886115	0.409653	1.36833	2.08008
ms165596	TIR	CACTA	0.601801	0	0	0	0.209925
ms165597	TIR	CACTA	0.48747	0.753647	0.539535	0.164048	0
ms165806	TIR	CACTA	0.649376	0.743798	0.943114	0.727595	0.345
ms165807	TIR	CACTA	0	0.131986	0	0	0
ms16596	TIR	CACTA	0	23.9929	0	0	0
ms166283	TIR	CACTA	2.19905	1.54495	2.43581	1.45326	0.901307
ms166481	TIR	CACTA	6.93105	4.55832	3.19774	7.05592	7.24598
ms166596	TIR	CACTA	0.310478	0.352187	0.548646	0.190099	0.142388
ms166735	TIR	CACTA	0	0	0.170001	0.353184	0.284775
ms166872	TIR	CACTA	0	0.942501	0.577871	0.547134	0
ms166906	TIR	CACTA	0.448455	0	0.229914	0.356072	0.534369
ms166907	TIR	CACTA	0.17767	0	0	0	0
ms166987	TIR	CACTA	0	0	0	0.731458	0.876263
ms167011	TIR	CACTA	13.024	2.51555	5.49894	4.95132	4.79303
ms167230	TIR	CACTA	0.0845548	0	0	0	0
ms167369	TIR	CACTA	0	0	0	0	0.324444
ms167395	TIR	CACTA	0.486113	0.313084	0.154497	0.258616	0
ms167523	TIR	CACTA	0.176992	0.173342	0	0.917694	1.24348
ms167542	TIR	CACTA	0.178348	0.0983857	0	0	0
ms167705	TIR	CACTA	0	2.81376	1.29379	0	1.5415
ms167709	TIR	CACTA	7.87512	6.46356	9.70985	8.3374	8.35156
ms168635	TIR	CACTA	1.51679	1.59873	0.876808	1.06148	1.30791
ms168953	TIR	CACTA	0	0.253801	0	0	0.142388
ms169002	TIR	CACTA	0.0852331	0	0.173038	0	0
ms169007	TIR	CACTA	0.161906	0.106303	0.15146	0.164048	0.359625
ms169057	TIR	CACTA	0.131452	0.352187	0.84853	0	0
ms169181	TIR	CACTA	0	0	0	15.2129	25.6838
ms169350	TIR	CACTA	0	0	0	27.4315	6.02478
ms169351	TIR	CACTA	0	0	0	0	13.7564
ms169352	TIR	CACTA	0	0	0	0	17.4306
ms169355	TIR	CACTA	0	0	0	27.1129	4.21623
ms16976	TIR	CACTA	0	0	0	5.46853	2.98305
ms16985	TIR	CACTA	0.169788	0.354601	0.353404	0	0
ms170002	TIR	CACTA	0.0845548	0.106303	0.154497	0.612763	0.844188
ms17001	TIR	CACTA	0.18623	0	0	1.03831	0.277462
ms170248	TIR	CACTA	8.70942	3.7693	2.52571	9.50985	10.903
ms170553	TIR	CACTA	0.140012	0	0.0945842	0.16501	0
ms170734	TIR	CACTA	21.1311	16.5833	0	19.2368	0
ms170841	TIR	CACTA	14.3082	3.23141	3.14745	0.546172	0.876263
ms171061	TIR	CACTA	1.01503	0.277391	0.176702	0.164048	0.651713
ms171137	TIR	CACTA	1.26383	1.75398	1.33967	0	0
ms171139	TIR	CACTA	4.87732	4.32637	2.63222	2.6508	2.8877
ms171338	TIR	CACTA	0.463145	0.419387	0.305957	0.804788	0.509325
ms171991	TIR	CACTA	0	0	0	0.587674	0
ms171998	TIR	CACTA	0	0	0.15146	0	0
ms172135	TIR	CACTA	0.130773	0.131986	0	0.164048	0.209925
ms172155	TIR	CACTA	0.457694	0.657675	0.670574	0.802862	1.03638
ms172425	TIR	CACTA	0.270785	0.204689	0.343666	0.709257	0
ms172429	TIR	CACTA	0.735683	0.98093	0.617362	0.190099	0.284775
ms172454	TIR	CACTA	8.76544	5.78245	6.97123	22.6461	21.013
ms17257	TIR	CACTA	8.95506	17.9486	16.1139	12.3015	10.079
ms173031	TIR	CACTA	0	0	0	1.05569	4.07517
ms173398	TIR	CACTA	0	0	0	6.30806	15.3172
ms173404	TIR	CACTA	0	0	0	3.75183	9.54778
ms173405	TIR	CACTA	16.9684	19.7027	8.55522	2.56395	3.57149
ms173539	TIR	CACTA	0	0.0906295	0	0	0
ms173542	TIR	CACTA	0.247139	0.0906295	0	0.164048	0
ms173543	TIR	CACTA	0	0.106303	0.287417	0	0
ms173907	TIR	CACTA	1.05949	0.39145	0.409653	0.494068	0.209925
ms173923	TIR	CACTA	4.3848	4.74495	2.7754	1.55651	2.95945
ms17393	TIR	CACTA	1.78543	0	4.12438	4.46398	7.4513
ms174220	TIR	CACTA	0.140012	0	0	0	0
ms174557	TIR	CACTA	0.139334	0.23845	0	0	0
ms174559	TIR	CACTA	0.419357	0.220362	1.77122	0	0
ms17459	TIR	CACTA	0	0	0	1.24483	0.562238
ms174695	TIR	CACTA	0	0	0	0	0.317132
ms174696	TIR	CACTA	0.812356	0.378352	0.0945842	0	0.466832
ms174700	TIR	CACTA	0.0845548	0	0.157534	0.639778	1.75281
ms174701	TIR	CACTA	0	0	0	0.259579	0
ms174702	TIR	CACTA	0	14.2663	11.1788	0	0
ms174722	TIR	CACTA	0.499447	0	0.458045	2.80905	0
ms17541	TIR	CACTA	0	0	0	0.399499	0.324444
ms175870	TIR	CACTA	0.179027	0.269635	0.173665	24.442	0
ms176195	TIR	CACTA	1.70887	0.787247	0.986896	2.51088	3.05485
ms176235	TIR	CACTA	0	0	0.0976212	0	0
ms176487	TIR	CACTA	1.32415	1.35996	0.66209	0	0
ms17701	TIR	CACTA	7.50629	8.96469	5.68529	8.23318	8.57301
ms177023	TIR	CACTA	0	0	0	14.3222	28.7836
ms17710	TIR	CACTA	1.71675	0.968828	1.00481	1.07499	0.968845
ms17714	TIR	CACTA	0	0	0	0	0.142388
ms177279	TIR	CACTA	3.30886	4.56565	5.76396	1.95986	2.60264
ms177417	TIR	CACTA	0	0	0	0	0.651713
ms177570	TIR	CACTA	0	0	0.0976212	0	0
ms178094	TIR	CACTA	0	0	0.230541	0	0
ms17825	TIR	CACTA	0.597027	0.476577	1.21096	23.9159	0
ms178279	TIR	CACTA	1.62595	0.709202	1.49408	0	25.1031
ms178370	TIR	CACTA	0.254343	0.246206	0.328162	0.190099	0
ms178548	TIR	CACTA	9.18432	7.31366	7.84974	0	0.534369
ms178672	TIR	CACTA	4.14037	1.92555	1.6162	27.8483	23.298
ms179425	TIR	CACTA	0.233127	0	0	0	0
ms179556	TIR	CACTA	0.122891	0.189015	0.154497	0.259579	0
ms179564	TIR	CACTA	0	0.106303	0	0	0
ms179709	TIR	CACTA	0.79727	2.31443	2.59125	1.33843	0.841082
ms179999	TIR	CACTA	1.40763	2.711	1.49931	3.64472	3.20173
ms18033	TIR	CACTA	0.628838	2.97548	2.27127	0.259579	0.41985
ms180369	TIR	CACTA	11.9105	9.38565	7.06905	19.7743	12.8322
ms180546	TIR	CACTA	1.50075	1.95429	2.969	7.77866	6.05004
ms180714	TIR	CACTA	0.470349	0	0.170001	0	0.209925
ms180717	TIR	CACTA	0.217363	0	0.308994	0	0
ms180718	TIR	CACTA	0	0	0.154497	0.586711	0
ms181003	TIR	CACTA	0.225245	0	0	0	0
ms181300	TIR	CACTA	0.0852331	0	0	0	0
ms181317	TIR	CACTA	0.0845548	0	0	0	0
ms181577	TIR	CACTA	0.254343	0.310991	0.936721	3.91973	4.01977
ms181665	TIR	CACTA	0	0.271889	0.207709	0.563547	0.75892
ms181693	TIR	CACTA	0	0	0	0.164048	0.474145
ms181884	TIR	CACTA	2.95008	5.33539	4.45946	4.00077	2.08739
ms182003	TIR	CACTA	0.122891	0	0	0	0
ms182021	TIR	CACTA	0	0.254123	0.245417	1.12902	1.07888
ms182024	TIR	CACTA	0.13213	0	0.703771	0	0
ms182121	TIR	CACTA	18.23	16.6603	13.2232	11.131	15.1411
ms182127	TIR	CACTA	2.54244	3.15368	2.9035	4.1629	2.61727
ms182153	TIR	CACTA	1.37065	1.10097	1.23808	1.35096	2.81423
ms182159	TIR	CACTA	0.639459	0	0	0	0
ms182239	TIR	CACTA	0.131452	0.196932	0.0945842	0	0
ms18231	TIR	CACTA	0	21.8732	11.6247	5.92208	7.35014
ms182392	TIR	CACTA	0.928043	0.419387	1.05655	0.872342	1.02907
ms182657	TIR	CACTA	10.3372	6.42816	7.12062	9.08333	8.96188
ms182670	TIR	CACTA	0	0	0	0.190099	0.142388
ms182683	TIR	CACTA	0.300561	1.56931	2.35298	2.29665	2.05814
ms182968	TIR	CACTA	0.911205	0.76591	0.245417	0	0
ms183328	TIR	CACTA	0	0	0	3.08021	2.29
ms183388	TIR	CACTA	0.0852331	0	0	0	0
ms183396	TIR	CACTA	2.41949	2.04055	1.3554	2.64211	3.4249
ms183400	TIR	CACTA	4.12641	3.48158	2.83889	3.72095	2.22108
ms183831	TIR	CACTA	0.340933	0	0	0	0.352313
ms18463	TIR	CACTA	0.13213	0	0	0	0
ms184810	TIR	CACTA	2.28643	4.38748	2.89742	0	0.399294
ms185127	TIR	CACTA	4.28312	2.59308	1.75813	1.1599	2.1361
ms185716	TIR	CACTA	0.139334	0	0	0	0
ms185812	TIR	CACTA	0	0.580305	0.302293	0.900319	0
ms186254	TIR	CACTA	2.18507	2.12393	3.07842	0.658115	0.921863
ms186260	TIR	CACTA	0.681582	0.651851	0.192205	0	0.391982
ms186262	TIR	CACTA	0	17.8524	16.5545	3.22977	3.60102
ms186263	TIR	CACTA	15.2289	16.3519	7.94095	3.19987	3.632
ms186490	TIR	CACTA	0.967736	0	0	0	0
ms187259	TIR	CACTA	0	0.131986	0	2.05637	1.05101
ms187532	TIR	CACTA	3.21956	3.27209	2.9631	3.46716	3.08721
ms18760	TIR	CACTA	0	0	0	14.1418	12.6128
ms187752	TIR	CACTA	11.2035	9.4789	7.10171	23.6911	26.0013
ms187753	TIR	CACTA	0	0	0.157534	0.258616	0
ms188040	TIR	CACTA	0	0	0	0.260541	0.736982
ms18806	TIR	CACTA	20.3978	20.8861	21.3893	0	0
ms188136	TIR	CACTA	1.59454	0	0	0	0
ms188137	TIR	CACTA	0.0931152	0	0	0	0
ms188143	TIR	CACTA	4.56286	6.72055	5.15394	7.43805	5.0629
ms188148	TIR	CACTA	0	0	0	0.190099	0
ms189114	TIR	CACTA	0	0.131986	0.818997	4.99087	7.84789
ms189375	TIR	CACTA	0.641494	0.452987	0.614325	0.569336	0.8397
ms189380	TIR	CACTA	0.271463	0	0	0.354147	0.91455
ms189853	TIR	CACTA	0.98107	0	0.312031	0.736271	0.629775
ms19026	TIR	CACTA	2.87275	2.53946	2.49238	3.05899	1.9321
ms190475	TIR	CACTA	0.395711	0.173342	0.255155	1.17824	0.412537
ms190729	TIR	CACTA	15.7772	21.2986	18.5397	20.6409	14.687
ms190964	TIR	CACTA	1.22276	1.5548	0.634746	0.760398	0.554925
ms19110	TIR	CACTA	1.99367	1.49452	2.02763	3.54049	2.18873
ms191286	TIR	CACTA	8.81163	3.61037	3.9101	13.1497	12.8264
ms191306	TIR	CACTA	1.9783	2.0168	1.22069	7.28076	6.74701
ms191452	TIR	CACTA	8.26809	12.4544	10.4346	4.25652	6.2203
ms191473	TIR	CACTA	5.97097	3.39049	3.68876	20.2568	11.3915
ms192095	TIR	CACTA	0.0931152	0	0	0.164048	0
ms192303	TIR	CACTA	0	0	0	0.16501	0
ms192411	TIR	CACTA	0	0	0	0	0.142388
ms192516	TIR	CACTA	2.48114	3.26253	2.84653	7.81631	7.43535
ms192524	TIR	CACTA	0	0.0906295	0	0	0
ms192538	TIR	CACTA	0	0	0.173665	0	0
ms192825	TIR	CACTA	0	0	0.49879	0.637852	0.142388
ms193219	TIR	CACTA	0	0.527621	0	4.05873	2.87612
ms193221	TIR	CACTA	0	0	0	3.92358	4.16188
ms193225	TIR	CACTA	0	0	0.340002	4.55954	3.65952
ms193227	TIR	CACTA	0	0	0	2.18761	0.954219
ms19323	TIR	CACTA	0	0	0	0.751721	0.723739
ms19325	TIR	CACTA	0	0	0	2.14803	0.284775
ms19333	TIR	CACTA	0	0	0	0.16501	0.292088
ms193338	TIR	CACTA	0	0	0	0.398537	0.886682
ms19366	TIR	CACTA	0	0	0	0.708294	0.317132
ms19409	TIR	CACTA	0.638781	0.580466	1.47322	0.778736	0.854325
ms19440	TIR	CACTA	0.326242	1.65318	0.482032	0	0.359625
ms194711	TIR	CACTA	0.395033	10.6824	16.2638	18.3275	0.879369
ms194853	TIR	CACTA	1.60174	2.72606	3.73715	2.42402	1.83359
ms194857	TIR	CACTA	3.69531	5.02527	6.11914	7.22191	6.19359
ms194880	TIR	CACTA	9.39688	7.95084	7.6278	24.6503	22.3003
ms194884	TIR	CACTA	0.140012	0	0	0	0
ms195140	TIR	CACTA	0	0.0906295	0	0	0
ms195369	TIR	CACTA	1.43399	8.44799	0	0	6.50464
ms195377	TIR	CACTA	0	0	0	0.328095	0.217238
ms195385	TIR	CACTA	0	21.1483	10.165	2.27831	2.98034
ms195408	TIR	CACTA	3.21645	2.05397	3.49646	9.48187	10.3873
ms195415	TIR	CACTA	0.232449	0	0	2.25324	3.1871
ms195568	TIR	CACTA	1.11701	1.04929	0.791654	4.92234	5.39632
ms195702	TIR	CACTA	1.79235	0.543294	0.866443	2.0033	1.10985
ms195711	TIR	CACTA	5.75197	5.04249	3.85228	6.75292	8.87834
ms195883	TIR	CACTA	0.340933	0	0.460455	9.43654	10.1396
ms195916	TIR	CACTA	9.02738	8.88018	7.44898	19.6827	13.5656
ms196031	TIR	CACTA	4.24546	0	0	1.87978	1.42836
ms19621	TIR	CACTA	0.216685	0.474163	0.397186	0	0
ms19623	TIR	CACTA	4.32934	3.81677	1.78265	3.22785	6.11846
ms197118	TIR	CACTA	0.777436	0.500007	0.346703	0.399499	0.359625
ms197397	TIR	CACTA	0	0.818432	0	0	0
ms197897	TIR	CACTA	4.50352	7.88386	2.44336	4.39831	4.6852
ms197898	TIR	CACTA	1.03206	0.181259	0.825071	3.41506	1.8876
ms198505	TIR	CACTA	0.394355	0.642002	0.816268	1.94733	0.76485
ms198769	TIR	CACTA	0.3639	1.2338	1.37256	1.57581	0.487387
ms199052	TIR	CACTA	0.2379	0	0	0	0
ms199058	TIR	CACTA	3.54786	3.21442	4.25595	13.3148	12.3401
ms199059	TIR	CACTA	0.640815	0.655744	0.933057	0.423626	0.609219
ms199363	TIR	CACTA	7.38552	11.5015	6.20149	3.35136	6.66883
ms199410	TIR	CACTA	0	0	0	25.818	19.3952
ms199614	TIR	CACTA	0.62816	0.500007	0.614952	0.683205	0.284775
ms199767	TIR	CACTA	0	0	0.170001	0	0.142388
ms199898	TIR	CACTA	0.772945	2.95418	0	20.5416	0
ms20016	TIR	CACTA	0.139334	0	0	0.16501	0
ms200500	TIR	CACTA	0.301918	0	0	0.190099	0.459519
ms20062	TIR	CACTA	1.20564	0.699031	0.731114	1.46579	1.90251
ms20084	TIR	CACTA	3.26643	4.62062	6.04224	4.69753	3.87848
ms201315	TIR	CACTA	0	0	0	0	0.41985
ms201317	TIR	CACTA	0	0	0	0.519157	0.873439
ms2018	TIR	CACTA	14.2264	15.9945	9.67187	6.90344	8.84287
ms201918	TIR	CACTA	0	0	0.116789	0	0.284775
ms202298	TIR	CACTA	0.441251	0.557036	0.943114	0.398537	0.41985
ms202543	TIR	CACTA	0.462467	0	0	0	0.391982
ms20268	TIR	CACTA	0	0.189176	0.246044	0	0
ms202765	TIR	CACTA	0.0931152	0	0	0	0
ms202766	TIR	CACTA	21.4842	25.9415	0	0	0
ms20285	TIR	CACTA	0	0.0983857	0	0.190099	0.142388
ms203269	TIR	CACTA	1.18648	0	0.0976212	0.35511	0.209925
ms203270	TIR	CACTA	2.65364	1.84252	2.09728	3.8628	1.83808
ms203377	TIR	CACTA	0.262903	0	0	0	0
ms203551	TIR	CACTA	0.632255	0.287401	0.9604	13.9623	11.1143
ms203681	TIR	CACTA	6.3922	7.78583	6.39609	10.2471	12.4698
ms203925	TIR	CACTA	0	0	0.116789	0	0
ms204159	TIR	CACTA	0.13213	0.147659	0.0945842	0	0
ms204439	TIR	CACTA	2.92445	3.56493	2.11614	4.7757	1.64733
ms2045	TIR	CACTA	10.3767	13.4505	11.5604	17.5973	23.3424
ms204614	TIR	CACTA	0	0	0	18.3365	16.8304
ms204615	TIR	CACTA	0.626803	0.489997	0.934311	0.650401	0.317132
ms204634	TIR	CACTA	0.348136	0.442816	0	0.425551	0.142388
ms205157	TIR	CACTA	3.56603	1.92523	3.31535	2.60254	1.22437
ms205315	TIR	CACTA	0	0	0	0.16501	0
ms20536	TIR	CACTA	11.0417	14.518	14.3254	0	0
ms205527	TIR	CACTA	0	0	0	21.0192	29.415
ms205548	TIR	CACTA	0.500125	0.649919	1.66271	0.708294	1.69851
ms205783	TIR	CACTA	6.03959	3.18851	1.43354	3.93614	2.9682
ms205950	TIR	CACTA	0.610361	0.939573	2.11363	7.43514	6.05142
ms206215	TIR	CACTA	0.564821	0.246045	0.552002	0.258616	0
ms206259	TIR	CACTA	2.31203	2.00064	1.66198	2.98757	2.34291
ms206260	TIR	CACTA	10.3544	19.0367	15.886	14.851	13.7833
ms206327	TIR	CACTA	0	1.60407	4.55123	0.657153	0.786788
ms206473	TIR	CACTA	0	0	0.15146	0	0
ms207041	TIR	CACTA	0.170466	0.775145	0	0	0.91455
ms207277	TIR	CACTA	0.13213	0	0	0	0
ms207278	TIR	CACTA	0.131452	0	0.350367	0	0
ms207285	TIR	CACTA	0	0	0	1.85469	1.36083
ms207293	TIR	CACTA	0	0	0	0.537495	0.345
ms207451	TIR	CACTA	0.223888	0.352509	0.290454	0	0.459519
ms207458	TIR	CACTA	0	0.220362	0.517958	0.33002	0.284775
ms207751	TIR	CACTA	1.27104	1.72782	0.34733	0.925408	0.292088
ms208003	TIR	CACTA	0.4936	0.310991	0.402952	0.561622	0
ms20810	TIR	CACTA	0	0.196932	0	0	0
ms208299	TIR	CACTA	4.12257	3.04475	1.82622	6.06873	4.97227
ms208301	TIR	CACTA	2.12308	2.26966	3.18787	4.4833	5.69262
ms208415	TIR	CACTA	0	0	0	0.425551	0
ms20862	TIR	CACTA	0.179027	0	0	0.606974	0.352313
ms20864	TIR	CACTA	2.33937	2.0493	2.04072	3.63412	2.04634
ms208702	TIR	CACTA	0.131452	0	0	0	0
ms208961	TIR	CACTA	0.3639	0.0983857	0	0.872342	0.541682
ms209003	TIR	CACTA	0.0931152	0	0	0	0
ms209136	TIR	CACTA	0	0	0	1.4214	0.277462
ms209208	TIR	CACTA	0	0	0	1.22166	0.554925
ms209213	TIR	CACTA	0	0	0	0	24.9225
ms209312	TIR	CACTA	0.558691	0.476416	0	0	0
ms209798	TIR	CACTA	0	0	0	28.629	0
ms210352	TIR	CACTA	2.3883	1.76592	1.24353	1.03735	2.74393
ms210650	TIR	CACTA	0	0	0	0	0.209925
ms210671	TIR	CACTA	0.17767	0	0	0.424589	0.217238
ms210876	TIR	CACTA	0.140012	0	0.132292	0.258616	0.345
ms211047	TIR	CACTA	0.385794	0.189015	1.15386	0	0
ms211264	TIR	CACTA	0	0	1.63978	0	0
ms211472	TIR	CACTA	0.269429	0.553304	0.13533	0	0.142388
ms211663	TIR	CACTA	0	0.147659	0	0	0
ms211912	TIR	CACTA	11.6284	7.62838	9.51966	0	0
ms211913	TIR	CACTA	0.0852331	0	0	0.164048	0.217238
ms21199	TIR	CACTA	0.0931152	0	0	0	0
ms212075	TIR	CACTA	0	0	0	1.09234	1.38869
ms212488	TIR	CACTA	0.930078	0	0	0	0
ms2125	TIR	CACTA	4.17563	3.45769	3.95973	3.18442	2.30042
ms21268	TIR	CACTA	0	0	0	0.965947	0.534369
ms21269	TIR	CACTA	0.0845548	1.06496	0.422746	0.86559	0.541682
ms212715	TIR	CACTA	1.6976	0.610494	0.922692	1.74565	3.7828
ms212725	TIR	CACTA	0.139334	0	0	1.17631	0.851501
ms213047	TIR	CACTA	0.0931152	0	0	0	0
ms213051	TIR	CACTA	2.22953	0.746051	0.4592	1.15122	3.184
ms213178	TIR	CACTA	0	0	0	0.164048	0
ms213207	TIR	CACTA	10.4638	4.97983	5.56568	10.2423	13.778
ms213438	TIR	CACTA	0	0	0.189168	7.75455	5.09975
ms213573	TIR	CACTA	0	0	0	20.4469	21.8031
ms213578	TIR	CACTA	4.13591	4.28939	3.8351	4.40512	3.4865
ms213715	TIR	CACTA	2.52394	3.55383	1.41205	0.910943	1.38869
ms214487	TIR	CACTA	0.775376	0.500007	0	0.398537	0.359625
ms214542	TIR	CACTA	0	0	0.170001	0	0
ms214709	TIR	CACTA	14.9292	12.8689	11.5696	11.5064	15.1414
ms214733	TIR	CACTA	0.215328	0	0	0	0
ms215120	TIR	CACTA	0.185552	0	1.26792	0	0
ms215121	TIR	CACTA	0.844166	0.810998	0.321461	0	0.317132
ms215210	TIR	CACTA	2.47128	0.611651	2.98185	3.90047	1.83525
ms215384	TIR	CACTA	0	0	0.116789	0	0
ms21555	TIR	CACTA	14.055	17.2837	14.5252	18.5449	13.1049
ms216051	TIR	CACTA	0.961914	0	0.192205	0.258616	0.142388
ms216219	TIR	CACTA	0	0.139903	0	0	0
ms216733	TIR	CACTA	15.1051	13.0251	9.27796	19.7772	21.6085
ms216770	TIR	CACTA	0.620278	0.921325	1.43059	0.989098	0
ms216883	TIR	CACTA	0	0	0	0	0.142388
ms216887	TIR	CACTA	0.662709	1.04153	0.787362	1.06533	1.37545
ms217454	TIR	CACTA	0	0	0	2.2127	15.5027
ms217460	TIR	CACTA	12.8775	0	0	23.6873	22.0614
ms217474	TIR	CACTA	18.616	24.8361	0	25.9125	20.7296
ms217481	TIR	CACTA	6.76731	16.9346	0	0	0.751607
ms217638	TIR	CACTA	0.798626	0	0.697069	21.0799	5.45965
ms217647	TIR	CACTA	2.40379	3.99114	2.96856	5.12597	4.01218
ms217649	TIR	CACTA	5.57916	12.0061	10.1766	25.0691	14.0049
ms217662	TIR	CACTA	0.579907	0.230532	0	9.37282	4.54799
ms217781	TIR	CACTA	20.0522	0	0	0	0
ms217910	TIR	CACTA	6.10048	6.41416	4.32806	14.8829	26.1984
ms217990	TIR	CACTA	3.41505	2.27124	0.992662	3.42181	5.39799
ms21848	TIR	CACTA	9.45343	9.94511	7.99479	0	24.5578
ms21849	TIR	CACTA	0.178348	0	0	0	0
ms218710	TIR	CACTA	0.448455	0.295318	0.616735	2.51956	2.20219
ms218946	TIR	CACTA	0	0.106303	0	0	0
ms219067	TIR	CACTA	0	0	0.173665	0	0
ms21927	TIR	CACTA	0	0.0983857	0	0.190099	0.142388
ms2197	TIR	CACTA	0	0	0	0	0.541682
ms22000	TIR	CACTA	0	1.52911	5.1913	0.260541	0
ms22023	TIR	CACTA	0	0	18.3547	0	0
ms22027	TIR	CACTA	3.42523	2.0504	1.46245	4.76698	4.39795
ms220324	TIR	CACTA	0.493995	0.450733	0.434586	0.562584	1.34903
ms220325	TIR	CACTA	0	0	21.29	1.06437	11.2381
ms220342	TIR	CACTA	1.76568	4.2461	3.694	2.04768	2.85955
ms220956	TIR	CACTA	15.8255	19.7492	20.8962	18.9541	20.8588
ms221173	TIR	CACTA	0	0	0	0.329058	4.77386
ms221174	TIR	CACTA	0.13213	0	0	0	0
ms221178	TIR	CACTA	0.176992	0	0	0	0
ms221254	TIR	CACTA	0	0	0.287417	0	0
ms221289	TIR	CACTA	0	0	0	0	0.292088
ms221412	TIR	CACTA	0.0845548	0	0	0.518195	0
ms221423	TIR	CACTA	0.0931152	0	0	0	0
ms221675	TIR	CACTA	1.74108	0.551372	0.772486	0.708294	0
ms221981	TIR	CACTA	2.57047	2.50747	0.853977	2.04961	0.345
ms222005	TIR	CACTA	0.508686	0.872373	0.87891	2.71158	3.67305
ms222010	TIR	CACTA	0	0.238289	0.229914	0	0.516638
ms222267	TIR	CACTA	0	0.0983857	0	1.0412	0.8397
ms222278	TIR	CACTA	0	0	0.116789	0.190099	0
ms2225	TIR	CACTA	6.48113	3.1609	1.21337	0.16501	0.562238
ms22261	TIR	CACTA	9.35662	4.29679	4.32511	7.70633	7.51551
ms223022	TIR	CACTA	7.30306	8.27316	3.41855	5.09508	5.49622
ms223049	TIR	CACTA	0	0	0	0	0.391982
ms223158	TIR	CACTA	1.89199	0.92715	0.746617	0.563547	0.919039
ms223165	TIR	CACTA	0.550809	0.377869	0.34974	0.233527	0.142388
ms223274	TIR	CACTA	0	17.096	17.3064	0	0
ms2235	TIR	CACTA	1.74206	0.421479	0.81837	12.841	8.40219
ms2236	TIR	CACTA	0	0.131986	0	0	0
ms223622	TIR	CACTA	0	0.106303	0.173665	0	0
ms223623	TIR	CACTA	0.0845548	0	0.176702	0	0
ms223630	TIR	CACTA	1.54629	0.139742	0.400542	0	0
ms223965	TIR	CACTA	0	0	0	4.71007	0.609219
ms224035	TIR	CACTA	2.13407	3.95059	2.16474	4.04712	3.95333
ms22409	TIR	CACTA	1.03449	0.40146	0.34974	1.48028	0.886682
ms2242	TIR	CACTA	6.84842	9.52356	11.374	13.3427	11.107
ms2243	TIR	CACTA	1.05297	1.5669	0.796792	1.26992	1.83359
ms224411	TIR	CACTA	7.77075	9.00804	6.84072	6.39392	5.88515
ms224588	TIR	CACTA	0.0931152	0.147659	0	0	0.209925
ms22532	TIR	CACTA	0.208803	0	0	0	0
ms22536	TIR	CACTA	0	0.0983857	0.208336	0	0
ms225664	TIR	CACTA	0.0852331	0	0	0	0
ms22596	TIR	CACTA	6.6725	5.79053	5.68048	24.5713	17.343
ms226062	TIR	CACTA	0.245782	0.370435	0	0	0.704625
ms226637	TIR	CACTA	0.161228	0	0	0.543284	0.519744
ms226684	TIR	CACTA	7.67855	11.9023	13.9989	9.36606	5.7723
ms226696	TIR	CACTA	2.54811	0	2.57127	0	0.142388
ms227420	TIR	CACTA	0.310478	0.277391	0.246044	0.424589	0.345
ms227421	TIR	CACTA	6.57603	4.28076	2.83049	0.943746	3.04638
ms227947	TIR	CACTA	0	0.106303	0	0	0
ms228216	TIR	CACTA	0	0	0.116789	0	0
ms228544	TIR	CACTA	8.25894	6.44418	4.78553	28.5971	27.7674
ms228607	TIR	CACTA	0.680226	0.0906295	0.655697	0.711182	0
ms228991	TIR	CACTA	0	0	0.760019	1.68775	2.7805
ms229170	TIR	CACTA	8.20099	11.3516	5.09527	2.23585	4.55668
ms229235	TIR	CACTA	0	0.801441	0	0	5.07998
ms229549	TIR	CACTA	0.47891	0.106303	0.0945842	0.710219	1.06591
ms229552	TIR	CACTA	4.60693	5.24292	7.74779	11.5402	8.48381
ms229658	TIR	CACTA	2.32576	4.73462	3.38795	3.63506	3.99445
ms229938	TIR	CACTA	0	0.0983857	0.337273	0.234489	0
ms229939	TIR	CACTA	3.57965	3.12993	3.00908	7.467	3.20455
ms229948	TIR	CACTA	0.277989	0.905812	1.47491	0.641703	0.277462
ms230293	TIR	CACTA	0.756503	0.0983857	0.292864	1.36737	0.547612
ms230316	TIR	CACTA	2.68	3.88432	1.12977	0	0.217238
ms23045	TIR	CACTA	0	0.269474	0.230541	0	0
ms23046	TIR	CACTA	0.262225	0.842345	0.520368	0.65619	0.554925
ms230586	TIR	CACTA	0.131452	0	0	0	0
ms230587	TIR	CACTA	0	0	0	0.684167	0
ms230602	TIR	CACTA	0.875299	1.31583	0.226877	2.47323	2.88177
ms230888	TIR	CACTA	16.2614	3.6758	7.5515	4.33179	4.72999
ms231025	TIR	CACTA	0	0	0	0.164048	0.142388
ms231033	TIR	CACTA	7.57738	1.20518	1.83605	0	0
ms231034	TIR	CACTA	0	0	0	0.233527	0
ms231210	TIR	CACTA	1.08071	1.15575	1.13166	0.354147	1.0012
ms231261	TIR	CACTA	0.779471	0.238289	0.482032	0	0.83377
ms231397	TIR	CACTA	0.533688	0.336674	1.69518	0	0.399294
ms231409	TIR	CACTA	0	0	0	0.233527	6.88918
ms231410	TIR	CACTA	0.254343	0.155576	0.116789	0	0
ms231411	TIR	CACTA	0.139334	0	0	0	0
ms231419	TIR	CACTA	0	0	0	6.18069	0
ms231990	TIR	CACTA	15.0427	6.78714	2.97369	7.2933	13.0564
ms23201	TIR	CACTA	4.1219	3.8569	1.86979	3.83675	4.46128
ms232294	TIR	CACTA	0.319039	0	0	13.4247	2.84072
ms232866	TIR	CACTA	1.72045	2.27983	2.19302	1.93092	1.04962
ms232894	TIR	CACTA	0.402915	0.344591	0.308994	0.545209	0.509325
ms233132	TIR	CACTA	9.48663	10.955	11.4971	17.1612	13.9843
ms233440	TIR	CACTA	1.30937	1.23312	1.06682	1.36062	2.31505
ms233642	TIR	CACTA	0.618921	0.57271	0.967728	1.72633	1.05694
ms233717	TIR	CACTA	0.572703	0.196932	0.170001	0.828914	1.09661
ms233738	TIR	CACTA	0.812638	5.89893	20.808	3.48453	5.03986
ms233908	TIR	CACTA	0.17767	0	0	0.494068	0.277462
ms233909	TIR	CACTA	1.22112	1.23022	1.20738	0.190099	0
ms234220	TIR	CACTA	0.223888	0	0	0	0
ms234230	TIR	CACTA	0.131452	0.147659	0	0	0
ms234346	TIR	CACTA	0	0	0	0.612763	0.352313
ms234354	TIR	CACTA	0	0	0	4.54983	0.4947
ms234355	TIR	CACTA	0.0852331	0	0	1.71573	0.952837
ms234357	TIR	CACTA	0	0	0	0.234489	0
ms234359	TIR	CACTA	1.22725	1.60018	1.43059	1.7881	2.42087
ms234360	TIR	CACTA	0.122891	0.0906295	0.498163	0.683205	0
ms234373	TIR	CACTA	0.0845548	0.220362	2.7667	0.547134	0.502013
ms234393	TIR	CACTA	0.217363	0.261718	0.283753	4.2324	4.16021
ms234507	TIR	CACTA	0.47891	0	0	0	0
ms234646	TIR	CACTA	0.131452	0	0	0	0
ms234652	TIR	CACTA	14.0804	9.94639	7.0498	14.6734	11.349
ms235482	TIR	CACTA	2.16891	1.2543	1.31904	1.7688	1.4959
ms235486	TIR	CACTA	2.74336	0	0	2.17408	1.71176
ms236018	TIR	CACTA	15.1224	18.2779	9.46681	8.77169	5.51339
ms236156	TIR	CACTA	5.22557	6.35336	10.419	7.73719	9.14566
ms236175	TIR	CACTA	0.864704	0.212445	0.984486	0.946647	0
ms236267	TIR	CACTA	0	0	0	13.3485	24.7419
ms23651	TIR	CACTA	0.178348	0.155415	0	0	0
ms236553	TIR	CACTA	0.338898	0.287562	0.0945842	0.16501	0
ms236615	TIR	CACTA	2.73139	2.05397	2.11342	1.53623	4.8901
ms236737	TIR	CACTA	0.865382	0.990165	1.28039	0	0
ms236759	TIR	CACTA	0	0	0.154497	0	0
ms237047	TIR	CACTA	0	0	0.0976212	0	0
ms237061	TIR	CACTA	0	0	0.230541	0	0
ms237439	TIR	CACTA	0.0845548	0.279645	0.577243	0.190099	0.384669
ms237449	TIR	CACTA	0.0845548	0.277391	0.286163	7.30101	12.2154
ms237473	TIR	CACTA	0	0	0	15.2254	17.2173
ms23770	TIR	CACTA	2.71875	9.97738	4.54578	0	0
ms238240	TIR	CACTA	1.5925	3.00361	3.93271	3.57621	1.29922
ms238251	TIR	CACTA	7.43567	8.90476	7.45399	14.6464	7.3943
ms238253	TIR	CACTA	0.34678	0.375777	0	0	0
ms238450	TIR	CACTA	0	0.220362	0.0945842	0	0
ms238451	TIR	CACTA	1.93276	1.07046	1.44096	0.562584	1.1965
ms238476	TIR	CACTA	2.997	2.63588	2.66321	6.447	5.1203
ms239004	TIR	CACTA	0.98107	0.147659	0.15146	0.754609	0.804519
ms239013	TIR	CACTA	0.18623	0	0	0	0
ms239248	TIR	CACTA	0	0	21.2987	16.7819	17.5794
ms239405	TIR	CACTA	2.73918	3.66544	4.26109	14.1601	7.02708
ms239531	TIR	CACTA	20.5935	0	0	19.6952	18.9433
ms239534	TIR	CACTA	1.05678	1.18726	1.26332	1.17631	1.37856
ms239751	TIR	CACTA	0	0	0.0945842	0	0
ms240180	TIR	CACTA	5.78808	8.14576	9.56341	7.14953	9.46192
ms240533	TIR	CACTA	0.0931152	0	0.0976212	0	0
ms240539	TIR	CACTA	0.597706	0	0	0.164048	0
ms241011	TIR	CACTA	0.457016	0.163332	0.719274	0	0
ms241142	TIR	CACTA	2.55849	0.940569	1.62164	1.12034	2.31505
ms241371	TIR	CACTA	0.0852331	0	0	0	0
ms241391	TIR	CACTA	0.486113	0.649758	0.640193	0	0.317132
ms24141	TIR	CACTA	0.130773	0	0.699479	1.40887	1.34758
ms24145	TIR	CACTA	0.122891	0	0	0	0
ms241796	TIR	CACTA	1.15397	1.58064	2.20612	2.54753	1.90113
ms241798	TIR	CACTA	0.68839	0.771895	1.04011	1.27956	0.751607
ms241799	TIR	CACTA	0.169788	0	0	0	0.217238
ms24188	TIR	CACTA	0.735287	1.0257	1.28123	1.30755	3.0799
ms241960	TIR	CACTA	0.996834	0.460904	0	0.683205	1.11716
ms242139	TIR	CACTA	0	0.318909	0.230541	0	0
ms24233	TIR	CACTA	1.04237	0.649919	0.951916	2.06891	2.23288
ms242401	TIR	CACTA	3.37562	2.42376	3.15468	6.54834	7.6056
ms242402	TIR	CACTA	2.86586	1.31294	1.19733	10.0348	8.24436
ms242508	TIR	CACTA	0.216006	0	0.520368	0	0.601907
ms242542	TIR	CACTA	0.326242	0.645573	0	0.447753	0
ms242782	TIR	CACTA	0	0.106303	0	0	0
ms242787	TIR	CACTA	0	0.214698	0.441287	0	0.41985
ms242946	TIR	CACTA	9.02665	4.4813	4.95419	1.9589	3.31038
ms243070	TIR	CACTA	0.486113	0	0.0945842	0	0
ms243084	TIR	CACTA	10.5067	8.25095	7.57142	13.804	12.9758
ms243236	TIR	CACTA	0	0	0.0945842	0	0
ms243373	TIR	CACTA	0	0	0.170001	0	0.209925
ms243464	TIR	CACTA	0	0	0	0.259579	0.217238
ms243465	TIR	CACTA	0	0	0	0.960159	2.61445
ms243468	TIR	CACTA	0.176992	0	0	2.12198	1.47086
ms243728	TIR	CACTA	0.13213	0.253962	0.236615	0.568373	0.576863
ms243729	TIR	CACTA	13.4071	16.6235	15.9457	0	0
ms243833	TIR	CACTA	0	0	0.0976212	1.89424	2.38713
ms244082	TIR	CACTA	0	0	0	19.3912	25.0887
ms244672	TIR	CACTA	0	0	0	0.447753	0
ms244770	TIR	CACTA	0.223888	0.0983857	0	13.3379	14.1079
ms244771	TIR	CACTA	0	0	0	0.379236	0.209925
ms245085	TIR	CACTA	1.72938	0.435221	0.30292	0	0.209925
ms245089	TIR	CACTA	0	0	0.173665	0	0
ms245091	TIR	CACTA	0	0	0.255155	0	0
ms245099	TIR	CACTA	0.18623	0	0.290454	0	0
ms245821	TIR	CACTA	0.799983	0.246045	0.116789	0	0
ms246231	TIR	CACTA	0.356697	0.852354	0.466529	0	0.744294
ms24636	TIR	CACTA	0.0931152	0	0	0	0
ms246503	TIR	CACTA	0.13213	0.163332	0.27736	0	0
ms246662	TIR	CACTA	0	0.0906295	0	2.45779	1.86284
ms246949	TIR	CACTA	0	0	1.00544	0.164048	0.277462
ms247062	TIR	CACTA	6.6653	5.07712	3.79498	0.875229	0.217238
ms24715	TIR	CACTA	6.86819	4.45253	7.72236	0	0
ms247200	TIR	CACTA	0	19.1471	11.9297	29.8438	23.8993
ms247733	TIR	CACTA	0.934851	0.584972	0.534617	1.64336	1.13179
ms247794	TIR	CACTA	0	0.0983857	0	0	0.637088
ms247934	TIR	CACTA	0.176992	6.65678	0	0	0
ms248045	TIR	CACTA	0	0	0	0.16501	0
ms248179	TIR	CACTA	1.7869	1.65444	1.26939	3.8956	2.17548
ms248195	TIR	CACTA	0.140012	0	0	0	0
ms248200	TIR	CACTA	0.988952	1.46851	0.604587	0.588636	1.05101
ms24854	TIR	CACTA	0.641494	0	0.946151	0	0
ms2486	TIR	CACTA	2.12512	2.1286	1.90016	3.90913	7.11009
ms248986	TIR	CACTA	0.13213	0	0	0	0.352313
ms250023	TIR	CACTA	2.2768	1.21812	0.810194	10.2866	0
ms250031	TIR	CACTA	0	0	0.157534	0	0
ms250061	TIR	CACTA	12.9365	9.58525	10.9062	10.9351	13.0622
ms250838	TIR	CACTA	15.8447	17.2971	9.88636	7.37047	13.2249
ms250985	TIR	CACTA	2.78034	1.62666	3.38804	19.8476	15.9087
ms250996	TIR	CACTA	5.98753	4.96557	0.667537	1.9589	3.74451
ms251867	TIR	CACTA	0	18.1908	14.9406	0	0
ms251876	TIR	CACTA	9.21251	11.0428	7.69003	0	0
ms252181	TIR	CACTA	0	0.106303	0	0	0
ms253142	TIR	CACTA	0	0	0	23.8253	30.0593
ms253414	TIR	CACTA	0	0	21.1147	7.21126	15.4173
ms253415	TIR	CACTA	0.41557	0.0983857	0	0.353184	0.142388
ms253999	TIR	CACTA	0.996155	1.37656	1.01361	1.48124	1.68527
ms254001	TIR	CACTA	0.253664	0	0	0	0.554925
ms254019	TIR	CACTA	11.897	3.62395	2.3868	12.4116	12.8469
ms254126	TIR	CACTA	1.17586	0.797578	0.365243	0.614688	1.63546
ms254142	TIR	CACTA	7.90724	9.04743	11.8273	3.32338	4.76827
ms2550	TIR	CACTA	11.9404	13.235	20.2338	25.6037	20.9123
ms255135	TIR	CACTA	1.24262	0.321001	0.493872	0.425551	0.554925
ms255181	TIR	CACTA	0.685677	0.37803	0.465902	0.65619	0.324444
ms255182	TIR	CACTA	12.7639	7.2183	4.87028	10.5308	9.67733
ms255224	TIR	CACTA	0	0	0	22.0333	23.5715
ms255274	TIR	CACTA	0.572025	0	0.791654	1.34421	2.3474
ms255426	TIR	CACTA	0	7.602	4.63898	0	0
ms255577	TIR	CACTA	0.161906	0.375777	0.726294	0	0
ms255600	TIR	CACTA	1.5384	4.85147	8.84633	0.353184	0.783964
ms255714	TIR	CACTA	0.419357	0.395796	1.64322	1.48124	0.217238
ms256112	TIR	CACTA	0	0	0	1.45134	0
ms256113	TIR	CACTA	0	0	0	0.164048	0
ms256262	TIR	CACTA	2.36096	2.49102	3.18515	1.6289	1.4841
ms256607	TIR	CACTA	0.547417	0.868189	0.327535	0.546172	0.601907
ms257127	TIR	CACTA	10.969	5.03334	2.71737	17.5597	14.4188
ms257128	TIR	CACTA	0.449133	0.665592	0.419709	0.379236	0
ms257523	TIR	CACTA	0	0	0.208336	0	0
ms257860	TIR	CACTA	0.0852331	0.31083	0	0.449678	0.209925
ms258219	TIR	CACTA	8.83723	5.76457	3.22741	14.3637	16.1406
ms258959	TIR	CACTA	0.247139	0.173342	0.0945842	0.190099	0.391982
ms258961	TIR	CACTA	2.20247	3.87077	2.16863	1.88267	3.7038
ms259595	TIR	CACTA	0.363222	0	0.292864	1.48414	0
ms259611	TIR	CACTA	0	0	0	10.4015	1.85553
ms259735	TIR	CACTA	0	0	0.173665	0	0
ms260033	TIR	CACTA	0	0.106303	0	0	0
ms260270	TIR	CACTA	11.667	6.97689	3.31936	5.94135	5.39212
ms260448	TIR	CACTA	0	0.163332	0	0	0
ms260692	TIR	CACTA	3.27188	5.13073	6.05452	17.7035	9.47155
ms260818	TIR	CACTA	0.508686	0.37803	0.670574	18.4475	23.0737
ms260824	TIR	CACTA	2.02277	0.362357	0.387448	10.8097	10.5152
ms260949	TIR	CACTA	4.99273	4.96795	3.25816	0	24.1724
ms260961	TIR	CACTA	0	0.147659	0.230541	0.777773	0.534369
ms260977	TIR	CACTA	0.216685	0.0983857	0	0.380199	0
ms260987	TIR	CACTA	0.13213	0	0.132292	0	0
ms261144	TIR	CACTA	2.37088	2.15445	1.40253	3.03871	3.97838
ms26117	TIR	CACTA	4.21357	1.27966	0.730487	1.52853	1.98191
ms261269	TIR	CACTA	2.54965	2.40908	5.51121	0	4.8543
ms261522	TIR	CACTA	1.62432	1.53603	1.98018	5.61327	4.00176
ms261660	TIR	CACTA	0.0852331	0	0	0	0
ms261916	TIR	CACTA	7.16333	9.70157	10.478	8.18785	5.66509
ms261920	TIR	CACTA	0	0.155415	0.176702	5.24272	5.03077
ms261921	TIR	CACTA	11.4028	5.6872	4.33864	10.8772	9.79455
ms261948	TIR	CACTA	0	0.212445	0.359796	0	0
ms261956	TIR	CACTA	0.822272	0	0	0	0
ms262089	TIR	CACTA	0	0.253801	0	1.41755	0.993889
ms262300	TIR	CACTA	4.15469	0.279645	0.255155	0.303968	0.452207
ms262490	TIR	CACTA	3.97058	4.27207	2.31924	0.753646	1.32709
ms262914	TIR	CACTA	0	0.181259	0	0	0
ms262941	TIR	CACTA	0.0852331	0.230532	0.15146	0.190099	0
ms262942	TIR	CACTA	0	0	0	0.164048	0
ms263203	TIR	CACTA	2.76836	2.43634	1.66261	4.4524	3.87848
ms263280	TIR	CACTA	3.58578	7.65404	6.80877	11.8036	6.57233
ms263499	TIR	CACTA	3.0898	0	1.36116	5.89316	5.32664
ms263622	TIR	CACTA	0	0	0	0	0.209925
ms263655	TIR	CACTA	0.565499	0.0983857	0.15146	4.12525	0.791276
ms263660	TIR	CACTA	0.926969	0	0	0	0
ms263758	TIR	CACTA	15.4364	24.0637	0	15.9404	12.5339
ms263956	TIR	CACTA	7.85867	16.3279	20.3553	19.5254	11.5094
ms264159	TIR	CACTA	0	0	0	0.924445	1.1011
ms26419	TIR	CACTA	0.0845548	0	0	0	0
ms264591	TIR	CACTA	0.217363	0	0	1.83828	0.412537
ms264638	TIR	CACTA	0.161906	0	1.32941	0.538458	0
ms264786	TIR	CACTA	2.37576	2.29534	1.06169	2.51763	2.32546
ms264880	TIR	CACTA	0	1.82977	1.9872	0.303006	0
ms265074	TIR	CACTA	0	0.432807	0.694659	0	0
ms265311	TIR	CACTA	0	0	0	5.02951	4.43962
ms265324	TIR	CACTA	0	0	0	0.328095	0
ms265430	TIR	CACTA	2.4315	4.38133	5.582	2.52534	2.86266
ms265675	TIR	CACTA	0.711358	0.686769	0.447988	0.259579	0
ms265928	TIR	CACTA	20.0473	22.2807	14.3911	29.0072	21.4548
ms266071	TIR	CACTA	0.439895	0	0	0	0
ms266095	TIR	CACTA	10.1529	11.8087	5.48062	5.88442	8.40874
ms266414	TIR	CACTA	0.12357	0.0906295	0.331199	0	0
ms266907	TIR	CACTA	0.0845548	0	0.0976212	0.260541	0.359625
ms267070	TIR	CACTA	0.224567	0.409538	0.170001	1.44457	0.798589
ms267092	TIR	CACTA	2.03853	2.96869	2.78524	1.08174	2.47488
ms267326	TIR	CACTA	0.0845548	0	0	0	0
ms267694	TIR	CACTA	0	0	0	0.35511	0
ms267695	TIR	CACTA	0.216685	0	0	0	0.434475
ms267698	TIR	CACTA	2.59166	2.15161	3.90559	1.86144	2.23012
ms267918	TIR	CACTA	0.140012	0	0	0	0
ms267924	TIR	CACTA	18.6953	0	0	14.3135	14.6323
ms267925	TIR	CACTA	0	0.155576	0	0	0
ms268101	TIR	CACTA	8.20099	2.20536	1.76336	0.447753	1.57668
ms268105	TIR	CACTA	0.130773	0	1.66301	0	0.217238
ms268260	TIR	CACTA	0.423452	0.238289	0.0976212	0.563547	0.366938
ms26830	TIR	CACTA	0	7.0354	0	1.84505	16.5245
ms26843	TIR	CACTA	0	0	0.154497	0	0
ms268635	TIR	CACTA	0.16911	0.0906295	0.700954	28.5422	23.8269
ms268764	TIR	CACTA	0	0	0.173665	0.35511	0
ms269041	TIR	CACTA	1.53459	0.409377	0.264585	0.871379	1.17456
ms26924	TIR	CACTA	0.825011	0.63991	0.520368	0.494068	0.209925
ms269477	TIR	CACTA	0.548774	0	0	0	0
ms269869	TIR	CACTA	0	18.549	0	0	0
ms269870	TIR	CACTA	0.224567	0.336674	0.154497	0	0.209925
ms27010	TIR	CACTA	7.93769	11.1645	8.65196	10.1409	13.0436
ms27011	TIR	CACTA	2.1371	3.34183	3.23859	10.9486	14.3002
ms270272	TIR	CACTA	0.13213	0	0	0	0
ms270504	TIR	CACTA	0	0	0	0.164048	0.86895
ms270625	TIR	CACTA	0.677117	0.303074	0	3.11204	6.28749
ms270746	TIR	CACTA	0	0.131986	0	0.33002	0
ms270954	TIR	CACTA	0.131452	0	0.211373	0	0
ms271221	TIR	CACTA	13.1999	11.0757	14.3668	14.0047	10.9764
ms271268	TIR	CACTA	0.0931152	0	0	0	0
ms27127	TIR	CACTA	0	0	0	0	8.89026
ms271273	TIR	CACTA	12.595	9.38491	11.1377	17.8993	14.2246
ms27129	TIR	CACTA	0.829081	1.73606	0.734778	0	0
ms271293	TIR	CACTA	0	0.189015	0	0.190099	0.324444
ms271590	TIR	CACTA	0.712037	1.05914	0.727449	1.62791	1.38138
ms271591	TIR	CACTA	0.161228	0.295318	0.176702	1.10876	0.209925
ms271634	TIR	CACTA	2.61231	4.32305	4.01052	0.875229	0.69
ms271730	TIR	CACTA	0.3098	0.222615	0.232951	0.398537	0.217238
ms271732	TIR	CACTA	0.3098	0.362357	0	0	0.459519
ms271877	TIR	CACTA	12.6139	16.3973	14.5716	20.5965	17.0903
ms271880	TIR	CACTA	0.140012	0	0	0	0
ms272408	TIR	CACTA	0	0	0	0	0.317132
ms272409	TIR	CACTA	0	0.147659	0	0	0
ms272641	TIR	CACTA	2.22612	1.75624	5.08542	0.561622	1.08336
ms272760	TIR	CACTA	0.347458	0.214698	0.454062	0.259579	0
ms272761	TIR	CACTA	17.9193	24.6499	0	3.43725	8.94616
ms272768	TIR	CACTA	0.17767	0.139903	0.176702	0	0.217238
ms272769	TIR	CACTA	0.626125	0.991935	1.05624	0.536532	1.41374
ms272770	TIR	CACTA	0	0.34443	0.264585	0.925408	0.697312
ms272771	TIR	CACTA	0	0	0	21.0925	17.7936
ms273241	TIR	CACTA	0.875977	0.602577	0.663245	1.4629	1.05832
ms273487	TIR	CACTA	0	0	0	12.1143	22.2462
ms273512	TIR	CACTA	2.15733	2.87304	2.03089	5.32763	6.19664
ms273603	TIR	CACTA	0.12357	0.155576	0.631082	0	15.1442
ms274139	TIR	CACTA	4.10749	4.37902	4.12271	1.71092	2.45605
ms274213	TIR	CACTA	0.280024	0.303396	0.384411	0.397574	0
ms274241	TIR	CACTA	6.45067	6.04929	3.92551	10.4796	10.7299
ms274327	TIR	CACTA	0	0	0	0.328095	0
ms274397	TIR	CACTA	0	0	0	0.422664	0.509325
ms27464	TIR	CACTA	0.554226	0.856539	0.724412	0.329058	0.744294
ms274886	TIR	CACTA	0.0852331	0	0	0	0
ms274950	TIR	CACTA	0	0	0.176702	0	0
ms275045	TIR	CACTA	0.819559	0	0.465902	0	0.898483
ms275053	TIR	CACTA	0.634007	0	0	0	0
ms2751	TIR	CACTA	0	0.427143	0.460455	0.569336	0.217238
ms275229	TIR	CACTA	0.263581	0	0.173665	0.233527	0
ms27542	TIR	CACTA	3.38457	2.89483	2.08724	6.67861	8.30907
ms275636	TIR	CACTA	0	0	0	0.493105	0.366938
ms276423	TIR	CACTA	14.785	5.70921	4.39486	5.59688	9.74751
ms276548	TIR	CACTA	21.2261	0	0	0	0
ms276552	TIR	CACTA	1.84577	0.803403	1.24844	0.47573	0.434475
ms276678	TIR	CACTA	0	0	0	6.62942	20.0627
ms27718	TIR	CACTA	1.15603	0	0	0	0
ms277433	TIR	CACTA	7.60801	12.7546	14.1438	10.5337	9.39249
ms277535	TIR	CACTA	0	0	0	3.90815	3.05796
ms277605	TIR	CACTA	0.51072	0	0	0	0.209925
ms277616	TIR	CACTA	0.348136	0	0	0.16501	0.142388
ms277822	TIR	CACTA	0.315647	0.310991	0	0.16501	0
ms277845	TIR	CACTA	0.247139	0.279806	0.330572	0.68513	1.22575
ms278288	TIR	CACTA	0	0.189176	0.21441	0.354147	0.142388
ms278320	TIR	CACTA	0.696951	0.139742	0	0	0.659025
ms278603	TIR	CACTA	12.7291	10.6475	14.6018	0	0
ms278872	TIR	CACTA	0	25.8827	14.9867	0	0
ms278946	TIR	CACTA	0	0	0	0	0.594594
ms279835	TIR	CACTA	0.0845548	0	0	0.354147	0.277462
ms280374	TIR	CACTA	0.0931152	0.131986	0	0	0
ms280494	TIR	CACTA	0.54157	0.155415	0.826633	0.467053	0.466832
ms280501	TIR	CACTA	0.338898	0.37803	0.368907	0.726632	0.142388
ms280518	TIR	CACTA	18.1635	8.97534	7.90219	14.2238	13.7493
ms281161	TIR	CACTA	0.30124	0	0	0.562584	1.41374
ms281280	TIR	CACTA	0	0	0.157534	0.422664	0
ms281286	TIR	CACTA	21.8519	22.4655	18.5731	0	0
ms281442	TIR	CACTA	0	0.0906295	0	1.34711	1.81303
ms281497	TIR	CACTA	0.13213	0.155415	0	0	0
ms281684	TIR	CACTA	1.24262	2.17935	1.7995	2.83028	2.75263
ms281848	TIR	CACTA	3.1274	4.49066	1.76903	4.50933	7.05771
ms281977	TIR	CACTA	0.456337	0.279484	0.21441	6.52904	7.83885
ms281978	TIR	CACTA	0.348815	0.450733	1.16601	13.0272	13.7935
ms282140	TIR	CACTA	0	0	0	0.822163	1.30653
ms282180	TIR	CACTA	0	0	0	0.234489	0
ms282203	TIR	CACTA	15.3368	19.9089	19.4274	14.4283	0
ms282254	TIR	CACTA	12.7406	11.3461	9.42381	8.68575	7.52621
ms282417	TIR	CACTA	0	0	0	0	29.4467
ms282689	TIR	CACTA	11.2675	8.32308	4.02366	6.5049	3.63482
ms282694	TIR	CACTA	0	0	0	17.9428	21.2149
ms282849	TIR	CACTA	0.963641	0.870281	0.548646	1.62984	0.8397
ms282969	TIR	CACTA	0.269429	0.329079	0.396877	0.581885	2.32098
ms282972	TIR	CACTA	0.179027	0.318748	1.01276	1.2728	0.786788
ms282981	TIR	CACTA	0	0	0.350367	0.190099	0
ms283286	TIR	CACTA	0.178348	0.139742	0.21441	0	0
ms283602	TIR	CACTA	0	0	0.482659	0	0.384669
ms283816	TIR	CACTA	10.5647	18.3432	15.2273	25.3674	23.7257
ms284320	TIR	CACTA	0	0	0	15.6664	16.0731
ms284773	TIR	CACTA	0.993725	0.253962	0	0.662942	0.434475
ms285046	TIR	CACTA	0.476479	0	0.30292	0	0.547612
ms285168	TIR	CACTA	1.72396	10.4868	11.3965	4.15424	4.7829
ms285186	TIR	CACTA	1.47097	1.53314	1.62405	1.06629	1.5958
ms285261	TIR	CACTA	0.872586	0.362357	0.390485	0.606012	0.886682
ms285287	TIR	CACTA	0.719919	0.409377	0.0945842	2.10461	1.22437
ms285374	TIR	CACTA	0	0	0.0945842	0.16501	0
ms285375	TIR	CACTA	1.28474	3.06856	2.54255	2.2127	2.41638
ms285479	TIR	CACTA	0.308443	0	0	0	0
ms285480	TIR	CACTA	0	0	0	9.64984	2.57898
ms285481	TIR	CACTA	0	0	0	24.0588	25.6552
ms286314	TIR	CACTA	0.140012	0	0	0	0
ms286459	TIR	CACTA	6.61925	7.62694	11.9336	1.80644	0.811832
ms286466	TIR	CACTA	0	0.147659	0	0	0.359625
ms286497	TIR	CACTA	0.852049	0.952993	0.700106	0.493105	0.352313
ms286498	TIR	CACTA	2.27166	1.05688	1.1283	0.544246	1.45341
ms287039	TIR	CACTA	0	0.106303	0.217447	3.62349	0.459519
ms287056	TIR	CACTA	0	0	0	0.467053	0
ms287193	TIR	CACTA	0	0	0	0.848215	0.324444
ms287206	TIR	CACTA	0	0	0.444951	0	0
ms287319	TIR	CACTA	0	0.0906295	0	0	0
ms287767	TIR	CACTA	0.319039	0	0	0	0
ms288088	TIR	CACTA	0	0	0	0	0.391982
ms288091	TIR	CACTA	0.634007	3.20379	6.54996	0	0
ms288354	TIR	CACTA	0	0	0.116789	0	0
ms288481	TIR	CACTA	0.317004	0	0.325125	1.01034	0.69
ms288508	TIR	CACTA	0	0.0983857	0	0	0
ms28868	TIR	CACTA	0	0	0	0	25.1428
ms289014	TIR	CACTA	0	0	0	0.16501	0.399294
ms289116	TIR	CACTA	0	0	0.356441	0	0
ms28918	TIR	CACTA	17.0652	15.8213	12.9699	0	0
ms28920	TIR	CACTA	8.74047	21.4288	0	0	25.3378
ms289503	TIR	CACTA	0	0	0	0	0.142388
ms290012	TIR	CACTA	0	0	0	17.688	21.6346
ms290162	TIR	CACTA	1.36929	0.832174	2.99022	2.15286	1.62056
ms290262	TIR	CACTA	0	0.0983857	0	0	0.277462
ms290300	TIR	CACTA	0	0	0	1.93092	17.2445
ms290375	TIR	CACTA	0.17767	0.222454	0.402952	0.866553	0.736982
ms290621	TIR	CACTA	0	0	0	3.77016	25.8923
ms290622	TIR	CACTA	0.185552	0.261718	2.24026	0.92252	0.466832
ms290629	TIR	CACTA	4.75212	3.34573	2.41257	1.97531	2.52497
ms290634	TIR	CACTA	0.912279	1.85819	1.33758	2.99336	2.62625
ms290647	TIR	CACTA	0.478231	3.09633	4.08396	1.16956	2.05531
ms291043	TIR	CACTA	0	0.0983857	0	0	0
ms291149	TIR	CACTA	0.810603	0.474324	0.116789	0.449678	0.893994
ms291419	TIR	CACTA	5.47882	2.19213	1.23986	1.52467	4.20471
ms291450	TIR	CACTA	0.130773	0	0.378964	0	0
ms291607	TIR	CACTA	15.4147	22.8704	19.2416	6.34472	5.35665
ms291714	TIR	CACTA	0.717488	0.828925	1.413	1.41272	1.83808
ms29249	TIR	CACTA	0	0	0	0	0.434475
ms29256	TIR	CACTA	0.626125	1.10616	0.690995	1.4108	0.284775
ms292765	TIR	CACTA	0	0	0	0	0.217238
ms292918	TIR	CACTA	0	0	0	0	0.217238
ms293268	TIR	CACTA	18.3042	24.313	0	22.3981	22.0939
ms293277	TIR	CACTA	0.555582	1.50987	0.982605	2.02741	1.51507
ms293407	TIR	CACTA	2.10119	2.80343	1.79741	1.05665	1.26093
ms293602	TIR	CACTA	0	0	0.0945842	2.85829	1.67065
ms293605	TIR	CACTA	0	0.743798	1.01517	0.893567	0
ms293632	TIR	CACTA	0.13213	0	0	0	0
ms293979	TIR	CACTA	1.75783	25.7812	0	0	0.345
ms294249	TIR	CACTA	2.83919	0.565275	0	0.234489	0
ms2943	TIR	CACTA	0	0	0.0976212	0	0
ms294915	TIR	CACTA	21.4546	0	0	29.4037	24.6797
ms294916	TIR	CACTA	0	0	0	26.8457	0
ms295053	TIR	CACTA	8.75194	11.6256	12.5726	8.25925	7.32958
ms295054	TIR	CACTA	2.85185	2.67804	2.54371	3.55402	2.74083
ms29523	TIR	CACTA	13.0062	13.7611	6.46462	16.586	11.2275
ms29524	TIR	CACTA	5.56272	4.63523	1.97035	13.0224	6.2552
ms295412	TIR	CACTA	1.10396	1.60842	6.37482	0	0
ms295856	TIR	CACTA	0	0	0.510629	0	0
ms296532	TIR	CACTA	1.9714	2.92734	1.55859	2.26673	4.16891
ms297056	TIR	CACTA	0	0	0.232951	1.91066	1.59862
ms297059	TIR	CACTA	0	11.4188	11.716	6.01857	8.24021
ms297065	TIR	CACTA	2.84845	2.98453	4.45697	5.01498	12.779
ms297541	TIR	CACTA	0.311156	0	0.15146	3.86859	1.97598
ms297551	TIR	CACTA	0	0	0	0.916731	0.345
ms297552	TIR	CACTA	0	0	0	0.16501	0
ms29757	TIR	CACTA	0.122891	0	0.308994	2.00136	0.939594
ms297658	TIR	CACTA	0	0	0.154497	2.87178	5.41688
ms297768	TIR	CACTA	0.402915	0.360265	0	0.260541	0.384669
ms297784	TIR	CACTA	0.216685	0.564792	0.593374	2.55527	2.47488
ms297785	TIR	CACTA	0.122891	0	0.0976212	3.61192	2.19321
ms297961	TIR	CACTA	0.457694	0	0.170001	0	0
ms298054	TIR	CACTA	0.387829	0	0	3.63024	0.757537
ms298199	TIR	CACTA	0	0	0.39625	0	0
ms298203	TIR	CACTA	0	0	0	0.259579	8.26802
ms298216	TIR	CACTA	0	1.77258	1.25033	0	0
ms298227	TIR	CACTA	0.54157	0.368182	0	0	0
ms298369	TIR	CACTA	1.29019	1.45316	0.812923	2.21751	1.4959
ms298372	TIR	CACTA	0	0.0906295	0	0.164048	0.317132
ms298778	TIR	CACTA	0	16.6748	0	22.6818	16.5469
ms298783	TIR	CACTA	1.47778	2.71	1.01299	2.25613	2.6806
ms298790	TIR	CACTA	9.10714	18.6861	0	14.4534	11.7029
ms299198	TIR	CACTA	2.21171	2.81328	2.38555	2.82835	2.99773
ms299204	TIR	CACTA	12.3672	18.4786	12.2548	16.3901	9.83089
ms299216	TIR	CACTA	0.324886	0	0	0	0
ms299323	TIR	CACTA	0	0	0.233578	0.896468	0.352313
ms299333	TIR	CACTA	0.565499	1.22021	0.930339	0.753646	0.284775
ms299360	TIR	CACTA	0.902362	0.452987	0.283126	1.6308	1.80993
ms299634	TIR	CACTA	1.33748	1.24265	0.991407	0.233527	0.779475
ms300092	TIR	CACTA	0.730514	1.26723	0.27736	0.285631	0.217238
ms300216	TIR	CACTA	0	0.0983857	0	0	0
ms300219	TIR	CACTA	2.62524	5.66692	4.43927	2.50411	2.48951
ms300313	TIR	CACTA	0.66514	0.238289	0.576616	0.916731	0.547612
ms300619	TIR	CACTA	0.419357	0	0.308994	2.18471	5.23931
ms300962	TIR	CACTA	0.423452	0	0	0	0
ms301072	TIR	CACTA	0.216685	1.10181	0.532834	0.397574	0.391982
ms301363	TIR	CACTA	2.22883	3.43201	2.0489	7.49401	7.11706
ms301367	TIR	CACTA	0	24.1171	16.3312	1.48124	9.94005
ms301389	TIR	CACTA	0.13213	0.139903	0	0	0
ms301642	TIR	CACTA	1.18987	2.24282	2.36061	4.41574	4.47308
ms301768	TIR	CACTA	0	0	0	0.284668	0
ms301787	TIR	CACTA	0.199564	0	0	0	0
ms301788	TIR	CACTA	1.72667	2.48871	1.36094	3.34172	4.25474
ms302059	TIR	CACTA	3.974	6.1637	4.4398	0.233527	0.811832
ms302501	TIR	CACTA	9.85302	18.5602	11.2024	14.1012	12.8773
ms302502	TIR	CACTA	0.292001	0.0983857	0	0.260541	0
ms302506	TIR	CACTA	1.28027	1.06689	0.419082	0.797074	0.854325
ms302524	TIR	CACTA	20.7505	10.5178	10.0431	12.8082	12.3868
ms302879	TIR	CACTA	14.1674	7.43941	4.1284	4.72358	5.66026
ms302959	TIR	CACTA	10.0845	8.67252	6.28913	2.9345	2.26806
ms302964	TIR	CACTA	0.974261	1.20905	1.13166	0.702505	1.20381
ms303449	TIR	CACTA	1.31042	3.13528	4.05284	1.69547	1.50321
ms303840	TIR	CACTA	0	0.45865	0.289827	0	0
ms303976	TIR	CACTA	4.56425	6.87471	4.33744	2.63342	3.25043
ms304404	TIR	CACTA	0	0	0	1.74467	1.69569
ms305303	TIR	CACTA	7.44917	4.9013	2.93326	15.8865	13.0096
ms305535	TIR	CACTA	1.1023	0.826832	0.719274	0.97076	0
ms305536	TIR	CACTA	1.03449	0.679012	0.98815	0.422664	0.384669
ms305543	TIR	CACTA	0.18623	0	0	0	0
ms305810	TIR	CACTA	0	0.380123	0.302293	0	0
ms305921	TIR	CACTA	0.170466	0.271889	0	0.164048	0.217238
ms30599	TIR	CACTA	0.488148	3.51688	6.37522	0.448715	0.676757
ms30601	TIR	CACTA	13.0255	9.9871	14.7946	6.18263	4.78993
ms306232	TIR	CACTA	0.58711	0	0	0	0
ms306330	TIR	CACTA	0	0	0	0.518195	0.292088
ms30686	TIR	CACTA	12.4376	23.5605	0	14.4119	8.31189
ms306947	TIR	CACTA	0	0	0	0	0.142388
ms307049	TIR	CACTA	0	0.318748	0.192205	0.16501	0.277462
ms307050	TIR	CACTA	0	20.402	16.0039	0	26.2202
ms307072	TIR	CACTA	0.338219	0.0906295	0.246044	0.536532	0.609219
ms307454	TIR	CACTA	0	0	0.13533	0	0
ms307545	TIR	CACTA	4.97502	8.28152	3.81707	5.79758	5.09698
ms308010	TIR	CACTA	0.199564	0.246045	0.296528	0	0
ms308035	TIR	CACTA	1.22318	1.11922	1.8196	1.88557	2.25764
ms308225	TIR	CACTA	0	0	0	4.39452	3.01346
ms308286	TIR	CACTA	0.654149	0.887886	1.44525	1.56231	0.502013
ms308490	TIR	CACTA	1.52606	0.569138	0.670574	4.59425	3.93284
ms308492	TIR	CACTA	0.0931152	0	0	0	0
ms308532	TIR	CACTA	2.38121	1.04346	1.80128	6.62361	5.46697
ms30896	TIR	CACTA	0	0.246045	0.895976	0.493105	0
ms308984	TIR	CACTA	0	0	0	0	0.366938
ms309017	TIR	CACTA	0.0845548	0	0	0	0
ms309078	TIR	CACTA	0.573381	0.287401	0.176702	0	0
ms309214	TIR	CACTA	0.17767	0	0	0	0
ms309287	TIR	CACTA	0.535723	0	0	0	0
ms309875	TIR	CACTA	0.340254	0	0	0.356072	0
ms310013	TIR	CACTA	0.480266	2.67029	3.67809	13.8291	6.38601
ms310022	TIR	CACTA	0.122891	0	0	0.16501	0
ms310160	TIR	CACTA	16.1044	12.7878	6.72265	0	9.16151
ms310273	TIR	CACTA	0	0	0	0.872342	21.9898
ms310583	TIR	CACTA	5.62498	8.8384	10.9607	23.5725	17.6638
ms310689	TIR	CACTA	0	0	0	0	0.142388
ms310926	TIR	CACTA	1.03246	0.83311	0.308367	0.708294	1.16414
ms311018	TIR	CACTA	18.0006	20.1242	0	0	0
ms311089	TIR	CACTA	0	0.39145	1.93336	0.631101	0.217238
ms311309	TIR	CACTA	0.140012	0	0.157534	0	0
ms31170	TIR	CACTA	0.999942	1.79067	2.20224	0.233527	0.541682
ms31171	TIR	CACTA	16.699	0	19.4471	4.51995	4.02963
ms31173	TIR	CACTA	1.25934	4.01186	2.67756	0.826989	0.883576
ms312134	TIR	CACTA	0.161228	0.458811	0.232951	0.467053	0.142388
ms312374	TIR	CACTA	0	0	0	0	0.142388
ms312690	TIR	CACTA	6.58913	6.77198	13.7147	1.12517	3.43359
ms312692	TIR	CACTA	1.34155	0	0	0	0
ms312693	TIR	CACTA	1.65245	1.4483	4.26873	0	0
ms312893	TIR	CACTA	0	0	0	8.78323	15.2776
ms312953	TIR	CACTA	0	0	0	0	0.317132
ms313236	TIR	CACTA	1.71675	1.16093	1.68491	0.494068	1.47396
ms313247	TIR	CACTA	1.22315	0.238128	0.0976212	3.09274	7.47191
ms313407	TIR	CACTA	0	0	0	19.3333	23.1887
ms313610	TIR	CACTA	0	0	0	0.164048	0.858814
ms314090	TIR	CACTA	4.23594	3.77435	14.1088	10.029	7.52959
ms31415	TIR	CACTA	0.178348	0	0	0	0
ms31479	TIR	CACTA	0	0	0	0	2.93751
ms314886	TIR	CACTA	8.54056	5.84483	3.39444	10.7334	11.0645
ms314998	TIR	CACTA	12.6493	18.7969	0	0	0
ms316056	TIR	CACTA	4.38686	5.67628	5.29869	14.6744	13.8033
ms316149	TIR	CACTA	0.3098	0.287401	0.763056	0.969798	1.66023
ms316151	TIR	CACTA	0.579907	1.1226	0.481405	0.961121	1.45623
ms316392	TIR	CACTA	0.410797	0.567529	0	0	1.37263
ms316671	TIR	CACTA	0.12357	0.204689	0.312031	0	0.534369
ms316672	TIR	CACTA	2.65743	2.7165	2.76294	3.36873	3.51437
ms316846	TIR	CACTA	0.0931152	0.214698	0	0	0
ms31701	TIR	CACTA	3.72647	3.97109	2.72827	5.9375	4.75337
ms3172	TIR	CACTA	3.3253	1.79193	1.3865	1.38764	2.09781
ms317235	TIR	CACTA	0	0	0	0.425551	0
ms317367	TIR	CACTA	0	0	0.154497	2.14998	0.284775
ms317368	TIR	CACTA	12.1335	0	0	14.0163	8.50299
ms317369	TIR	CACTA	0	0	0	0.16501	0
ms317373	TIR	CACTA	0	0	0	0.164048	0
ms318162	TIR	CACTA	0	0.318748	1.20131	0.190099	0.474145
ms318399	TIR	CACTA	0.216685	0.311152	0.13533	0	0.434475
ms31870	TIR	CACTA	0.216006	0.0906295	0	0.588636	0.691382
ms31871	TIR	CACTA	5.15599	9.48097	12.3382	13.5454	9.53937
ms31872	TIR	CACTA	0	0	0.0976212	0	0
ms318727	TIR	CACTA	1.82425	0.321162	0.6645	1.97435	2.96704
ms319687	TIR	CACTA	0	0	0	0	2.67213
ms319897	TIR	CACTA	0.139334	0.269635	0.15146	0.449678	0.142388
ms320039	TIR	CACTA	0.176992	0	0	0	0
ms320059	TIR	CACTA	13.5893	15.6208	13.7614	19.4385	15.6198
ms320157	TIR	CACTA	0.51072	0.0983857	0	0	0
ms320181	TIR	CACTA	0	0	0.192205	0	0
ms320200	TIR	CACTA	1.57061	5.79446	6.00507	0	0.844188
ms320356	TIR	CACTA	0	0.106303	0	0.543284	0
ms320440	TIR	CACTA	0	0	0.643858	0	0
ms321216	TIR	CACTA	0	25.6982	0	0	0
ms321498	TIR	CACTA	0	0	0.116789	0	0
ms321535	TIR	CACTA	0	0	0.157534	0	0.574039
ms321915	TIR	CACTA	0.17767	0	0	0.164048	0.954219
ms321917	TIR	CACTA	9.64897	1.57839	1.60247	0.425551	1.5415
ms321926	TIR	CACTA	0	0	0	18.4252	3.6818
ms322070	TIR	CACTA	1.71743	2.85112	8.50454	0.260541	0.968845
ms322451	TIR	CACTA	2.62347	0	1.14475	0	2.12119
ms322453	TIR	CACTA	2.13368	1.60307	1.15323	1.50826	2.20053
ms322729	TIR	CACTA	0.130773	0	0	0.259579	0
ms322746	TIR	CACTA	0	0.505509	0.252118	0	0
ms322991	TIR	CACTA	0.371104	0.253962	0.267622	0	0.452207
ms323305	TIR	CACTA	2.27954	3.45402	5.21434	2.28604	1.58089
ms323489	TIR	CACTA	3.63959	3.42249	2.36638	1.43106	2.06124
ms324220	TIR	CACTA	0.440573	1.17754	1.34848	1.77362	1.85414
ms324336	TIR	CACTA	0.0852331	0	0.173665	1.46098	0.391982
ms324439	TIR	CACTA	0	0	0	0	25.2413
ms324461	TIR	CACTA	0.262225	0.26381	0.232951	0.381162	0
ms325255	TIR	CACTA	0.122891	0	0.208336	0.397574	0.217238
ms325278	TIR	CACTA	1.61236	1.40373	0.957363	2.05154	1.52798
ms325399	TIR	CACTA	0.478231	1.45075	0.974748	0	0
ms325508	TIR	CACTA	0.233127	0.256054	0.170001	0.587674	0.324444
ms326305	TIR	CACTA	0	0	0.693405	0	0.574039
ms326311	TIR	CACTA	0	0.163332	0	0.260541	0
ms326503	TIR	CACTA	0.620956	0	0	0	0
ms326553	TIR	CACTA	1.72085	1.97386	2.70438	0.839538	1.62505
ms327113	TIR	CACTA	0	8.87251	3.23764	1.63854	3.40578
ms327259	TIR	CACTA	0	0	0.176702	0	0
ms327386	TIR	CACTA	1.43196	2.53766	1.92299	1.62599	1.14221
ms327390	TIR	CACTA	0.339576	0.378352	0.248454	0.164048	0.584175
ms327392	TIR	CACTA	0.704833	0.427304	0	0	0
ms327726	TIR	CACTA	0	0.370274	2.97347	0.940858	1.06143
ms328048	TIR	CACTA	0.883181	0.777237	0.504864	0.399499	0.412537
ms328196	TIR	CACTA	0.448455	0.303074	0.132292	1.74757	1.62084
ms328486	TIR	CACTA	0	0	0	0.16501	0
ms328500	TIR	CACTA	0	0	0	0	0.217238
ms329066	TIR	CACTA	0	0	0	0.641703	1.10703
ms329069	TIR	CACTA	0.18623	0.712451	0.703143	0.303968	0.217238
ms329207	TIR	CACTA	0.811677	0.948487	0	0	0
ms329371	TIR	CACTA	0.185552	0.106303	0	0.164048	0
ms330088	TIR	CACTA	16.7608	15.983	14.1921	19.0207	22.3933
ms330385	TIR	CACTA	0	0	0	0	0.452207
ms330471	TIR	CACTA	0.216685	0	0	0	0
ms330611	TIR	CACTA	0.493995	0.386109	2.51458	1.48028	3.63931
ms330718	TIR	CACTA	0.835606	0.411792	0.575989	1.13385	0.786788
ms330873	TIR	CACTA	1.91419	0.898056	1.78767	1.29983	0.86895
ms330882	TIR	CACTA	12.5803	9.52063	4.35988	3.78851	2.96399
ms330981	TIR	CACTA	0.594597	0	0.207709	0.543284	0.584175
ms331437	TIR	CACTA	7.88672	7.61526	6.34885	20.471	23.6416
ms331679	TIR	CACTA	1.5846	0.679334	1.07112	1.62791	3.89421
ms331682	TIR	CACTA	1.80131	2.82219	3.67335	5.40871	4.98689
ms331846	TIR	CACTA	0	0	0.116789	0.259579	0
ms331957	TIR	CACTA	2.34833	3.4417	4.90254	4.60101	2.91557
ms331958	TIR	CACTA	0.18623	0	0	0	0
ms331963	TIR	CACTA	1.97177	2.05184	1.53179	5.27167	3.6905
ms33201	TIR	CACTA	0	0.271889	0.821407	12.9346	15.3559
ms332125	TIR	CACTA	4.85382	8.08655	7.3462	7.49207	5.90743
ms332150	TIR	CACTA	0.572703	0	0.765785	5.83327	3.44401
ms332282	TIR	CACTA	0.217363	2.96795	0.621026	0.423626	0.345
ms332570	TIR	CACTA	4.27629	4.71167	4.61169	3.83676	3.40262
ms332723	TIR	CACTA	0	0.181259	0.189168	0	0
ms333052	TIR	CACTA	0	0	0	7.41776	6.7628
ms33306	TIR	CACTA	0.719523	2.25157	2.09121	1.35192	1.89491
ms333201	TIR	CACTA	7.69036	7.19922	13.2392	16.9334	20.0743
ms333371	TIR	CACTA	0.504591	0.564631	1.91848	0	0
ms333374	TIR	CACTA	1.30118	1.43717	0.940385	0	0
ms33344	TIR	CACTA	0.186909	0	0	0	0
ms33345	TIR	CACTA	0.130773	0	0	0	0
ms333515	TIR	CACTA	0.161906	0	0	0	0
ms333537	TIR	CACTA	0	0	0.21441	0.473805	0
ms333584	TIR	CACTA	0	10.936	9.02295	0	0
ms333629	TIR	CACTA	0.657258	0.246045	0	1.51018	0.76485
ms333886	TIR	CACTA	0	0.0983857	0	0	0
ms334470	TIR	CACTA	0.0931152	0.139742	0	0	0
ms334885	TIR	CACTA	2.58798	3.29468	2.84903	4.21791	4.14242
ms335033	TIR	CACTA	0	0	0	0.589599	0.142388
ms335045	TIR	CACTA	0	0	0	0.190099	0
ms33507	TIR	CACTA	2.7711	3.38499	3.58895	1.36256	3.90607
ms335550	TIR	CACTA	0.501877	0.592568	0	0	0.69
ms335556	TIR	CACTA	0	0	0	0	0.284775
ms335595	TIR	CACTA	0	0	0	0.233527	0
ms335679	TIR	CACTA	0.971548	0.919393	1.18916	1.03543	0.826457
ms335681	TIR	CACTA	2.73517	8.47333	7.25226	1.97435	2.61445
ms335988	TIR	CACTA	3.41268	1.08256	4.131	0	1.27728
ms335991	TIR	CACTA	1.32172	0.427465	1.06871	0	0.576863
ms336015	TIR	CACTA	0	0	20.0576	15.7387	0
ms336167	TIR	CACTA	0	0	0	0.467053	0.434475
ms336280	TIR	CACTA	0	0	0	0.632063	14.8423
ms336286	TIR	CACTA	0	0	0	0	0.284775
ms336820	TIR	CACTA	5.09364	3.84278	3.10673	23.0137	19.5588
ms336984	TIR	CACTA	3.10102	3.04623	2.44064	8.56899	6.09219
ms336989	TIR	CACTA	2.50264	2.43734	3.18516	4.71873	3.8535
ms336990	TIR	CACTA	0.8575	0.204689	0.0976212	0.234489	0.142388
ms337118	TIR	CACTA	0.0845548	0.189015	0.0976212	0.233527	0
ms337129	TIR	CACTA	0	0.106303	0.154497	0	0.142388
ms337198	TIR	CACTA	1.53052	0.574963	0.746617	1.86144	0.936488
ms33734	TIR	CACTA	10.0714	7.49888	1.64648	0.164048	1.32709
ms337379	TIR	CACTA	0.255021	0.173342	0.226877	0.424589	0.284775
ms337385	TIR	CACTA	0.525806	0.147659	0.157534	0	26.8431
ms337391	TIR	CACTA	0	0	0	0	0.502013
ms337419	TIR	CACTA	5.66883	7.66859	0	1.01034	1.2888
ms337798	TIR	CACTA	2.18769	4.63089	3.39831	2.5736	2.58491
ms337963	TIR	CACTA	1.22208	2.82786	3.76544	0	0.427163
ms338030	TIR	CACTA	0.702798	1.03361	0.976531	1.40984	1.33296
ms338068	TIR	CACTA	0	0	0	0	27.6958
ms338345	TIR	CACTA	0.140012	0	0	0	0
ms338350	TIR	CACTA	0	0	0	9.3275	19.2934
ms338354	TIR	CACTA	0.645589	0.820847	0.576616	0.52012	0
ms338575	TIR	CACTA	0	0	0	4.44372	2.34291
ms338929	TIR	CACTA	1.18239	0.527943	0.93945	2.12198	1.53557
ms338930	TIR	CACTA	0.232449	0	0	0	0
ms339141	TIR	CACTA	0.738396	0	0.0976212	0	0.836876
ms339146	TIR	CACTA	0	0.106303	0	0	0
ms339650	TIR	CACTA	0	0	0	0	0.366938
ms339696	TIR	CACTA	1.02593	0.681266	0.948561	0.233527	1.1509
ms339876	TIR	CACTA	0.647341	2.12767	1.51093	1.34903	1.22437
ms339883	TIR	CACTA	0.640815	1.25365	1.82296	3.22689	2.92881
ms340016	TIR	CACTA	0.0931152	0	0	0	0.277462
ms340187	TIR	CACTA	9.73897	8.15624	8.14439	10.2297	14.4207
ms340189	TIR	CACTA	9.05021	4.76349	4.33977	8.74944	8.12419
ms340397	TIR	CACTA	0.262225	1.42539	0.968355	0.64074	0.858814
ms340513	TIR	CACTA	0	0	0	0	0.527057
ms340679	TIR	CACTA	0	0.106303	0	0	0
ms340885	TIR	CACTA	0	0	0	11.4495	2.51766
ms341007	TIR	CACTA	0.0852331	0	0	0.284668	0
ms341009	TIR	CACTA	1.70031	0.730378	0.636529	0.233527	1.58848
ms341162	TIR	CACTA	5.86969	3.79109	2.40882	29.6517	21.7072
ms34126	TIR	CACTA	0	0.106303	0	0	0
ms341305	TIR	CACTA	1.56507	1.45152	0.496909	1.25254	3.31791
ms341778	TIR	CACTA	0	0	0	0.16501	0
ms341963	TIR	CACTA	0	0	0	0.285631	0
ms34201	TIR	CACTA	1.21731	3.95776	3.21165	0.328095	1.29778
ms34227	TIR	CACTA	0.416249	0.246045	0.595157	0.822163	1.21844
ms342371	TIR	CACTA	0	0.189176	0.401169	0.738196	0.434475
ms342581	TIR	CACTA	0	0	0.283753	0	0
ms342740	TIR	CACTA	5.62529	2.26397	2.18569	8.51688	7.54111
ms34281	TIR	CACTA	13.8144	25.1367	0	5.51484	4.90755
ms342858	TIR	CACTA	1.35802	1.3467	0.462865	1.10683	1.31384
ms342865	TIR	CACTA	0	0	0	0.397574	5.73291
ms343287	TIR	CACTA	6.93091	13.3362	0	23.0292	10.0845
ms343293	TIR	CACTA	0.903719	0.189015	0	0	0
ms343324	TIR	CACTA	0.186909	0	0.0945842	0	0
ms343574	TIR	CACTA	0.0845548	0.0983857	0.192205	0	0
ms343581	TIR	CACTA	13.0924	15.6872	16.5579	17.7121	13.6394
ms343976	TIR	CACTA	0	0.253801	0	0	1.03949
ms344003	TIR	CACTA	0.255699	0	0	0	0
ms344133	TIR	CACTA	0	0.106303	0	0	0
ms344144	TIR	CACTA	0	0	0	0	0.366938
ms344388	TIR	CACTA	0.176992	0	0	0	0
ms344394	TIR	CACTA	0.178348	0.360265	1.12799	0.752684	0.519744
ms345091	TIR	CACTA	0	0	0	0	0.142388
ms345349	TIR	CACTA	0.122891	0	0	0	0.142388
ms3456	TIR	CACTA	0.0852331	0.279484	0.399287	0.638815	0
ms345608	TIR	CACTA	3.69816	6.18816	2.45677	15.3122	5.25261
ms345626	TIR	CACTA	19.3057	17.5481	17.1816	28.6125	19.984
ms345907	TIR	CACTA	0	0.106303	0	0.190099	0
ms346081	TIR	CACTA	0.976692	1.24606	1.19523	0	0
ms346083	TIR	CACTA	0.744921	1.02537	1.42881	2.66526	1.55302
ms346117	TIR	CACTA	0	0	0	0.424589	4.35994
ms34651	TIR	CACTA	0	0	0.173665	0	0
ms346757	TIR	CACTA	0	0	0.15146	0	0
ms346875	TIR	CACTA	10.8725	21.9212	0	5.76284	6.29204
ms347360	TIR	CACTA	0	0.0983857	0.368907	0.633026	0
ms347367	TIR	CACTA	0	0.0983857	0	0.448715	0
ms347370	TIR	CACTA	0.225245	2.53038	3.50295	3.60322	0.976157
ms347705	TIR	CACTA	1.82456	0.295318	0.327535	0.990061	5.82377
ms347706	TIR	CACTA	0.16911	0.598714	0.564777	1.36641	0.459519
ms347712	TIR	CACTA	0.140012	0.295318	0.154497	1.41176	6.20373
ms347713	TIR	CACTA	0.185552	0.728286	0.552629	0.303968	0
ms348128	TIR	CACTA	0.0845548	0.155415	0.116789	0	0
ms348245	TIR	CACTA	0	0	0	0.328095	0
ms348246	TIR	CACTA	0.960249	0.743798	0.283753	2.80807	1.7368
ms348263	TIR	CACTA	0	0	0	0	25.7121
ms348388	TIR	CACTA	0.0845548	0	0	1.03735	0.209925
ms348403	TIR	CACTA	0	0	0	0	0.142388
ms348695	TIR	CACTA	4.5067	5.86951	11.7759	0	0
ms348696	TIR	CACTA	0	0.246206	0.564777	22.4743	4.46128
ms348774	TIR	CACTA	0	0	0	0.398537	1.47845
ms348859	TIR	CACTA	0.13213	0	0	0	0.217238
ms348959	TIR	CACTA	0.178348	0.484333	1.6295	0.562584	0.41985
ms349314	TIR	CACTA	0	0	0	17.6871	22.801
ms349315	TIR	CACTA	0	0.173342	0	0	0
ms349443	TIR	CACTA	0	0	0	4.09729	5.83845
ms349458	TIR	CACTA	0.170466	0.0983857	0.249081	2.64693	2.47799
ms349581	TIR	CACTA	0	0.0983857	0	0	0.284775
ms349591	TIR	CACTA	0	0	0	0.571261	0.441788
ms349840	TIR	CACTA	5.50218	7.63984	4.10942	3.17478	2.70565
ms350553	TIR	CACTA	0	0	0.627727	0.871379	1.14359
ms350695	TIR	CACTA	0.0845548	0	0	0	0
ms350819	TIR	CACTA	0	0	0	0	0.142388
ms350953	TIR	CACTA	0.139334	0.196771	0.0945842	0.398537	0
ms350954	TIR	CACTA	18.4437	17.6391	20.4355	0	0
ms350963	TIR	CACTA	2.38189	6.4893	3.20088	0.746895	2.01847
ms351050	TIR	CACTA	0	0	0	11.2748	1.945
ms351058	TIR	CACTA	0	0	0	0	15.8248
ms351122	TIR	CACTA	1.21796	0.474485	1.41729	0.928318	0
ms351127	TIR	CACTA	2.38587	2.43125	0.7132	2.09014	5.68474
ms351163	TIR	CACTA	0	0	0	0.258616	0
ms351254	TIR	CACTA	0.17767	0.222615	0	0.356072	0
ms351408	TIR	CACTA	0	0.106303	0.192205	0	0
ms351520	TIR	CACTA	1.30254	0.279484	0.359169	1.29501	1.11434
ms351695	TIR	CACTA	10.544	17.9603	14.8328	0	0
ms351858	TIR	CACTA	4.40943	3.62119	3.495	2.33813	2.55705
ms352126	TIR	CACTA	0	0	19.843	0	0
ms352128	TIR	CACTA	0.208803	0.106303	0	0	0
ms352294	TIR	CACTA	1.23852	1.28758	1.00847	3.78755	3.08583
ms352295	TIR	CACTA	0.713393	0.352509	0	0.847252	0.804519
ms352299	TIR	CACTA	0.216006	0.328757	0.340629	0.563547	0.359625
ms352300	TIR	CACTA	1.81843	0	0	0.259579	0
ms352308	TIR	CACTA	19.0642	15.0069	11.8879	7.1582	9.40263
ms352359	TIR	CACTA	0	0	0	0.473805	0
ms352516	TIR	CACTA	1.53668	0.0983857	0.964912	1.93769	1.66788
ms352537	TIR	CACTA	1.33028	0.318748	0.656324	0.233527	0
ms352655	TIR	CACTA	1.26149	0	0.510938	0	0
ms353026	TIR	CACTA	1.12557	1.15784	0.580908	0	0
ms353034	TIR	CACTA	0.425487	0	0	0	0
ms35310	TIR	CACTA	0	0	0.0945842	0	0
ms35311	TIR	CACTA	0.139334	0	0	0	0
ms353150	TIR	CACTA	0.581263	0.419387	0.264585	0.562584	0
ms353262	TIR	CACTA	0.743169	0.553465	0.305957	0.633026	2.37838
ms353554	TIR	CACTA	0.392998	1.16885	2.86066	0	0
ms353634	TIR	CACTA	0	0	0.286163	0	0
ms353777	TIR	CACTA	0.0852331	0	0	0.588636	0.676757
ms35384	TIR	CACTA	0	0	0	0.259579	0
ms35388	TIR	CACTA	2.26106	2.26284	2.58834	12.5727	10.4497
ms353942	TIR	CACTA	0.16911	0	0	0.16501	0.352313
ms354065	TIR	CACTA	0.340254	0	0	0	0.209925
ms354068	TIR	CACTA	0	0	0	0	28.6128
ms354737	TIR	CACTA	0.975618	1.58708	2.74806	11.4591	11.4678
ms354834	TIR	CACTA	18.9856	20.7798	11.0043	11.3462	12.7071
ms354917	TIR	CACTA	5.50446	5.716	2.09562	4.37714	2.88742
ms355052	TIR	CACTA	0.130773	1.05946	0.249081	0.190099	0.209925
ms355055	TIR	CACTA	0.449133	0.82651	1.13196	0.494068	0.616532
ms355208	TIR	CACTA	1.33983	0.875784	0.453753	0	0.209925
ms355212	TIR	CACTA	0.12357	0.0906295	0	0	0
ms355216	TIR	CACTA	0.402915	0.321162	0.56174	0.329058	0.41985
ms355236	TIR	CACTA	0.293357	0.220362	0.116789	0.354147	0
ms355331	TIR	CACTA	0.875299	0	0.405989	2.1905	0.69
ms355337	TIR	CACTA	0	0	0.208336	0	0.142388
ms35552	TIR	CACTA	15.5351	13.9171	12.386	21.8297	22.4031
ms355555	TIR	CACTA	0.800404	1.74507	3.54928	0	2.60126
ms35562	TIR	CACTA	0.0852331	0	0	0	0
ms355734	TIR	CACTA	0	0.0906295	0.268249	0	0
ms355739	TIR	CACTA	0	0	0.173665	0	0.345
ms356057	TIR	CACTA	19.3101	0	0	10.084	9.14233
ms356058	TIR	CACTA	0.224567	0.220362	0.599448	0.614688	0.324444
ms356059	TIR	CACTA	0.0931152	0	0	0	0
ms356072	TIR	CACTA	4.51323	4.76924	2.74722	0.964009	0.622462
ms356595	TIR	CACTA	4.00203	4.42263	5.85781	4.97637	7.26537
ms356618	TIR	CACTA	1.08995	0.624236	0.520368	11.5566	6.51066
ms356806	TIR	CACTA	1.64553	2.50036	6.93822	3.97282	5.14108
ms356826	TIR	CACTA	0.364579	0.360265	0.712573	2.66333	1.6338
ms356851	TIR	CACTA	2.05294	2.00663	1.00115	1.72441	3.26644
ms356997	TIR	CACTA	0	0	0	0	0.217238
ms357111	TIR	CACTA	0.942733	0.261718	0.406616	0.467053	0.954219
ms357152	TIR	CACTA	0	0	0.385038	0.234489	0
ms357303	TIR	CACTA	8.73293	9.33129	8.44613	1.71573	2.31505
ms357306	TIR	CACTA	1.42475	0.0906295	0.0976212	0.285631	0.217238
ms357477	TIR	CACTA	0.208124	0.181098	0.803493	0.752684	0.676757
ms357492	TIR	CACTA	2.06664	1.56172	1.82118	0.701543	1.08198
ms357510	TIR	CACTA	0.131452	0	0	0	0
ms357721	TIR	CACTA	0.811677	0.269474	0.463492	0.468016	0.629775
ms357765	TIR	CACTA	12.3846	13.5529	0	22.9008	13.8217
ms358206	TIR	CACTA	6.35618	7.78119	6.29573	3.74797	4.25163
ms358443	TIR	CACTA	2.25131	2.23088	14.0802	28.3802	14.4512
ms358445	TIR	CACTA	6.05931	0.478509	0.538908	1.87689	2.30042
ms358449	TIR	CACTA	0.0845548	0	0	0	0
ms358754	TIR	CACTA	0.223888	0.0906295	0.334236	0	0
ms358761	TIR	CACTA	7.36318	12.5142	8.46069	15.1423	0
ms358762	TIR	CACTA	0	11.743	12.3531	1.41369	4.47618
ms358763	TIR	CACTA	0.200242	0	0	0.164048	0.317132
ms358935	TIR	CACTA	0	0.238128	0.195242	0	0.324444
ms359088	TIR	CACTA	0	0	0	0.16501	0
ms359096	TIR	CACTA	0.216685	0.329079	0	0.328095	0.811832
ms359099	TIR	CACTA	0.732574	0.476416	0.801083	1.13288	1.20664
ms359451	TIR	CACTA	0	22.4756	15.8405	11.4726	11.4697
ms359470	TIR	CACTA	0	0.0983857	0	0	0
ms359486	TIR	CACTA	0.469671	0.196771	0.36828	0	0.277462
ms359633	TIR	CACTA	3.682	2.99129	2.32166	2.37771	2.67329
ms360254	TIR	CACTA	0	0	0	0.942783	0.826457
ms360278	TIR	CACTA	3.13636	3.03431	4.5087	3.09082	3.21808
ms360283	TIR	CACTA	4.34375	4.93287	3.29126	3.23461	2.90515
ms360300	TIR	CACTA	0.254343	0	0	0.284668	0
ms360474	TIR	CACTA	0.140012	0	0.0945842	0	0
ms360527	TIR	CACTA	3.59134	7.09915	6.03847	8.56706	6.29625
ms361882	TIR	CACTA	0.0852331	0	0	1.01226	2.25206
ms361989	TIR	CACTA	8.45954	13.1168	10.4015	10.2664	9.67893
ms362137	TIR	CACTA	2.11724	0.96075	1.13291	0	0.217238
ms362138	TIR	CACTA	0.255021	0	0.116789	0	0
ms362141	TIR	CACTA	5.1954	2.00228	2.34239	0.190099	0.562238
ms36215	TIR	CACTA	3.66897	0.846691	6.67197	26.8012	18.5088
ms362294	TIR	CACTA	0	0.106303	0.157534	0	0
ms362565	TIR	CACTA	10.2754	8.69393	10.4224	17.0984	19.3862
ms362713	TIR	CACTA	0.790066	1.00211	0.765785	2.20014	1.58399
ms363068	TIR	CACTA	0.131452	0.0906295	0	0	0
ms363072	TIR	CACTA	0.238579	0.246206	0.308994	0.33002	0.946907
ms3634	TIR	CACTA	0	0	1.02586	0	0
ms363490	TIR	CACTA	0.139334	0.0983857	0.0945842	0.164048	0.142388
ms363493	TIR	CACTA	6.10525	4.30889	2.43165	2.63342	2.62038
ms36350	TIR	CACTA	0.610361	1.23814	1.14443	1.38764	0.879369
ms363522	TIR	CACTA	1.09608	1.34493	1.09154	1.12517	0.516638
ms364227	TIR	CACTA	0	0.163332	0.170001	0.190099	0.209925
ms36450	TIR	CACTA	0.826367	0.494343	0.632865	0.683205	0.352313
ms364871	TIR	CACTA	5.53063	5.86903	17.6403	4.70717	5.83817
ms364913	TIR	CACTA	2.14741	1.72457	1.97098	6.87354	3.0343
ms365041	TIR	CACTA	0	0.106303	0.0945842	0	0
ms365093	TIR	CACTA	0	0.584972	0.154497	0	0
ms365095	TIR	CACTA	2.04164	2.33686	2.28163	0	0.89117
ms365239	TIR	CACTA	5.06259	8.68389	4.66458	3.60515	5.24386
ms365261	TIR	CACTA	0.13213	0.222454	0	0.164048	0
ms365390	TIR	CACTA	0	0	0	0.399499	0
ms365410	TIR	CACTA	0	0	0	1.22745	2.57616
ms365517	TIR	CACTA	0	0	0.116789	0	0.142388
ms365557	TIR	CACTA	0	0	0.116789	0	0.142388
ms365558	TIR	CACTA	0.828402	0.395957	0.226877	0.684167	1.68527
ms365799	TIR	CACTA	0.0852331	0	0	0.164048	0
ms365934	TIR	CACTA	1.97138	2.85319	8.72915	1.3114	2.48841
ms366044	TIR	CACTA	0	0.246045	0	0	0
ms36606	TIR	CACTA	3.43585	1.90451	1.23557	3.46139	4.43623
ms366202	TIR	CACTA	0	0	0.116789	0	0
ms366342	TIR	CACTA	0	16.4204	11.2795	0	0
ms366480	TIR	CACTA	1.04715	1.51618	0.690995	0.606012	1.88029
ms366608	TIR	CACTA	0.307765	0.90195	1.58938	0.190099	0.142388
ms366609	TIR	CACTA	5.85187	6.8264	5.81099	11.8239	9.36152
ms366612	TIR	CACTA	21.0816	0	0	0	0
ms366644	TIR	CACTA	0.432013	0.279645	0.44066	0	0.277462
ms366870	TIR	CACTA	0.271463	0.131986	0.0945842	0.164048	0
ms367069	TIR	CACTA	0	0	1.38869	1.83731	4.94606
ms367072	TIR	CACTA	0	0	0	0.492143	0
ms367099	TIR	CACTA	0	0	0	8.70602	9.6285
ms367283	TIR	CACTA	0	0	0.173665	0.164048	0.601907
ms367412	TIR	CACTA	0	0	0.211373	0	0
ms367729	TIR	CACTA	0	0	0	5.94522	0.968845
ms367830	TIR	CACTA	0.984178	1.11633	0.718338	1.0827	0.819144
ms367838	TIR	CACTA	0	0	18.2382	22.9317	0
ms368105	TIR	CACTA	0.140012	0	0	0	0
ms368109	TIR	CACTA	8.81649	10.4961	5.10136	5.04296	5.55788
ms368270	TIR	CACTA	4.3735	4.35334	3.77614	8.57674	8.05988
ms368467	TIR	CACTA	0.651806	0.603895	0	0	0
ms368570	TIR	CACTA	1.41348	2.45224	2.98289	0.356072	0.584175
ms368888	TIR	CACTA	0	0	0	0.451603	0.142388
ms369412	TIR	CACTA	0.0852331	0	0	0	0
ms369519	TIR	CACTA	0.665818	0.295318	0	0.511443	0.584175
ms369552	TIR	CACTA	14.129	11.1498	12.0384	0	9.29116
ms36965	TIR	CACTA	0	0	0.211373	0	0
ms370201	TIR	CACTA	3.52622	1.82344	0.993289	1.73212	0.412537
ms370207	TIR	CACTA	0.0931152	0.106303	0	0	0
ms370347	TIR	CACTA	0.254343	0.515841	0.246044	0	0
ms370366	TIR	CACTA	0.270785	0	0	0	0
ms370492	TIR	CACTA	0	0.0983857	0	0	0
ms370499	TIR	CACTA	0.131452	0	0	0.259579	0
ms370583	TIR	CACTA	1.40071	1.68611	2.94344	0	0.209925
ms370588	TIR	CACTA	5.69903	7.17083	4.10583	2.97308	0
ms370775	TIR	CACTA	6.31677	3.83238	2.11404	4.298	1.06874
ms371464	TIR	CACTA	2.14701	0.943145	0.805903	13.7046	11.2653
ms371489	TIR	CACTA	1.37678	0.484494	1.31443	7.94367	5.76332
ms371623	TIR	CACTA	0.2379	0	0.13533	0	0
ms371633	TIR	CACTA	0	0	0	0	0.324444
ms371634	TIR	CACTA	0	0	0	0	0.844188
ms371635	TIR	CACTA	0.207446	0	0	0	0.142388
ms372325	TIR	CACTA	0	0.673671	0.64323	0.473805	0.662132
ms372743	TIR	CACTA	2.45681	1.88916	0.840883	3.56172	1.7922
ms372896	TIR	CACTA	0	0	0.176702	0.164048	0.6444
ms37314	TIR	CACTA	4.62134	5.32963	7.62797	3.04354	3.1533
ms373836	TIR	CACTA	3.54162	2.72667	2.89702	6.03786	4.07799
ms373931	TIR	CACTA	0.161228	0.189176	0	0.258616	0.427163
ms373983	TIR	CACTA	0	0	0	0.329058	0.41985
ms373984	TIR	CACTA	0	0	0.527069	0	0
ms373991	TIR	CACTA	0.22321	0.189015	0.636838	5.56794	7.79249
ms373993	TIR	CACTA	0.207446	0.0906295	0	0	0
ms374134	TIR	CACTA	3.64609	6.04282	4.57263	1.65397	4.3718
ms374135	TIR	CACTA	0.17767	0.196932	0.248454	0	0
ms374324	TIR	CACTA	0	0	0	17.7797	18.2252
ms374425	TIR	CACTA	6.44903	8.02512	8.02568	8.2438	6.64884
ms374431	TIR	CACTA	0	0.352348	3.14651	0.919619	0.384669
ms374551	TIR	CACTA	0.792496	2.65062	3.34636	0	0.502013
ms374619	TIR	CACTA	0	0	0.116789	0.35511	0
ms374813	TIR	CACTA	0	0	0	25.2188	20.5864
ms374816	TIR	CACTA	0.131452	0.0906295	0	0	0
ms374948	TIR	CACTA	19.5168	11.9213	6.93635	0	0
ms374951	TIR	CACTA	0.672344	0.352509	0.176702	0.329058	0.974775
ms375150	TIR	CACTA	0	0	0.176702	0	0
ms375439	TIR	CACTA	0	0	0.0976212	0	0
ms375461	TIR	CACTA	0	0	0	0.447753	0
ms375602	TIR	CACTA	0	0.269635	0.640821	0.233527	0.284775
ms375990	TIR	CACTA	0.0845548	0	0	0	0
ms376334	TIR	CACTA	0.788709	0.230532	0.15146	2.38156	0.982087
ms376336	TIR	CACTA	0.169788	0	0	0	0
ms376363	TIR	CACTA	0	0	0	0.372485	0
ms376370	TIR	CACTA	0.307765	0.417294	0.577871	0.329058	0.384669
ms376580	TIR	CACTA	0.130773	0	0	0	0
ms376619	TIR	CACTA	0.920161	0.580466	2.20687	0.915769	0
ms376744	TIR	CACTA	6.60269	8.09592	10.5941	3.07829	4.74012
ms376746	TIR	CACTA	2.22679	1.57723	1.37193	0.939895	1.19933
ms37761	TIR	CACTA	0	11.8777	16.2011	0	0
ms377765	TIR	CACTA	0.71924	1.3532	1.45981	0	0
ms377863	TIR	CACTA	0.504591	0.385787	0.274323	0.164048	0
ms37798	TIR	CACTA	0	0	0	0.164048	0
ms378027	TIR	CACTA	0	0.663661	2.37014	0	0
ms378211	TIR	CACTA	0.224567	0	0	7.60207	6.58828
ms378374	TIR	CACTA	0.140012	0	0.13533	0.562584	0.56955
ms378716	TIR	CACTA	7.6912	7.52578	4.68928	2.53501	5.03958
ms378717	TIR	CACTA	0	0.20485	0.808411	0.354147	0.516638
ms378863	TIR	CACTA	0	0	0	8.38664	1.98329
ms378948	TIR	CACTA	0	0	0	0.919619	0.783964
ms379374	TIR	CACTA	0	0.303235	0.561113	1.49184	0
ms379965	TIR	CACTA	0.199564	0.0983857	0	0	0
ms380071	TIR	CACTA	0	0	0.176702	1.95505	2.97718
ms380203	TIR	CACTA	0	0.0906295	0	0	0
ms380204	TIR	CACTA	5.07621	4.86963	4.15887	5.71843	6.05058
ms380342	TIR	CACTA	3.30137	0.655583	1.2366	2.62957	2.30635
ms380387	TIR	CACTA	0.0852331	0	0	0	0
ms380390	TIR	CACTA	0	0.163332	0	0	0
ms3804	TIR	CACTA	4.19128	8.60523	7.24483	18.4996	15.5068
ms38065	TIR	CACTA	0	0.303074	0	0	0.292088
ms380810	TIR	CACTA	0.945164	0.419387	0.116789	0.303006	0.926351
ms38098	TIR	CACTA	0.0845548	0	0	0	0
ms381070	TIR	CACTA	0.796591	0	0.444951	0	0
ms381071	TIR	CACTA	2.69373	0.458811	0.656324	0.397574	0.352313
ms381157	TIR	CACTA	0.433369	2.58114	2.27797	0.777773	0.968845
ms381277	TIR	CACTA	0	0.352509	0.331199	0.354147	0.384669
ms381477	TIR	CACTA	0	0	0.0945842	0	0.921863
ms381615	TIR	CACTA	0	0	0	2.10461	2.839
ms381650	TIR	CACTA	1.66712	0.468499	1.98112	0.259579	0.541682
ms381651	TIR	CACTA	0	0	0.192205	0	0
ms381790	TIR	CACTA	0.357375	0.885793	0.965318	0	0
ms382031	TIR	CACTA	0.440573	0.26381	0	0.425551	0.359625
ms382224	TIR	CACTA	0.679152	0.385948	0.416045	3.91394	4.219
ms382367	TIR	CACTA	18.82	0	0	9.41144	9.55255
ms382642	TIR	CACTA	0.732574	0.901789	1.80442	0.16501	0
ms382789	TIR	CACTA	0	0	19.3591	0	0
ms382971	TIR	CACTA	7.66253	10.6272	11.5567	6.87644	7.60444
ms383142	TIR	CACTA	1.05161	0.401621	0.81837	14.2527	10.5507
ms384039	TIR	CACTA	9.33295	9.98955	11.2775	10.5076	9.87982
ms384236	TIR	CACTA	1.7222	2.74608	2.92664	4.54601	8.61239
ms384370	TIR	CACTA	1.23335	4.03719	3.49008	0.734346	0.209925
ms384588	TIR	CACTA	0.348136	0.220362	0.249081	0.190099	0.352313
ms384589	TIR	CACTA	1.25118	1.65396	1.16958	2.02066	2.94482
ms384912	TIR	CACTA	0.411475	0	0.13533	0.493105	0.684069
ms38495	TIR	CACTA	0	0	0	18.7852	21.482
ms385064	TIR	CACTA	1.79518	1.79177	2.22864	6.2164	8.4202
ms385199	TIR	CACTA	10.4072	4.52536	2.77143	0.588636	4.59491
ms385558	TIR	CACTA	0.371782	0.709202	0	0	0.629775
ms386273	TIR	CACTA	0.270785	0.106303	0	0.726632	0.601907
ms386379	TIR	CACTA	9.66272	8.46825	6.75767	8.41269	11.6944
ms386385	TIR	CACTA	0.26426	0	0	0	0
ms38664	TIR	CACTA	0.122891	3.09633	0	0	0
ms386823	TIR	CACTA	14.8529	12.2832	6.26709	7.87036	7.8864
ms386999	TIR	CACTA	0	0.0906295	0.176702	0.35511	0.284775
ms387513	TIR	CACTA	1.00539	1.46883	1.79834	0.425551	0.217238
ms387524	TIR	CACTA	0.301918	0	0.719274	0	0.142388
ms387877	TIR	CACTA	0.45049	0.269635	0.407243	0.891642	0
ms387888	TIR	CACTA	1.55174	0.895964	0.771232	1.66942	1.4959
ms388141	TIR	CACTA	0	0	0	20.3909	11.4768
ms388157	TIR	CACTA	0	0	7.31076	0	0
ms388187	TIR	CACTA	7.29931	6.61914	7.2263	12.8516	12.0716
ms388337	TIR	CACTA	3.50085	3.44801	3.25387	7.46219	6.34916
ms388685	TIR	CACTA	0	0	0	0.164048	0
ms389006	TIR	CACTA	1.17722	1.05704	0.211373	1.34132	1.38138
ms389052	TIR	CACTA	16.879	8.60745	8.66895	13.611	18.2207
ms3891	TIR	CACTA	0	0.0906295	0.170001	0	0.142388
ms389532	TIR	CACTA	0.161228	0	0	0	0
ms389934	TIR	CACTA	0	0.0906295	0	0	0
ms390	TIR	CACTA	3.71073	6.14153	4.10954	2.39701	3.35598
ms390052	TIR	CACTA	0	0	0	0	0.217238
ms390057	TIR	CACTA	0	0	0	0.701543	0.776651
ms390088	TIR	CACTA	0	0	0	2.7029	1.99653
ms390198	TIR	CACTA	0.178348	0	2.36682	2.95766	2.10484
ms390622	TIR	CACTA	0.70212	1.27724	2.34207	2.47613	2.4971
ms390763	TIR	CACTA	0	24.7303	18.8336	2.89397	7.67901
ms390778	TIR	CACTA	0	2.00569	2.13436	0	0
ms390948	TIR	CACTA	0	0.106303	0	0	0
ms391173	TIR	CACTA	0	0	0	0.258616	0
ms391174	TIR	CACTA	3.74429	0.929725	0.988997	3.16416	3.97838
ms391395	TIR	CACTA	0	0	0	3.40831	7.15368
ms391732	TIR	CACTA	9.21573	11.1064	8.34839	10.0589	5.82355
ms39190	TIR	CACTA	12.4707	11.4493	12.5633	16.3632	18.8051
ms392015	TIR	CACTA	0.448455	0.671417	1.31537	6.34185	10.5951
ms392044	TIR	CACTA	2.14877	2.96776	5.45924	24.0984	0
ms392336	TIR	CACTA	0	0.212445	0	0	0
ms39249	TIR	CACTA	0	0	0.41269	0	0
ms39253	TIR	CACTA	8.30286	5.14603	2.11899	2.62957	4.12359
ms392694	TIR	CACTA	0	0.147659	0	0	0
ms392989	TIR	CACTA	0.12357	0	0	0	0
ms392997	TIR	CACTA	0.919483	0.649758	0.207709	0	0.4947
ms393	TIR	CACTA	0.139334	0	0.226877	0	0.292088
ms393225	TIR	CACTA	0.169788	0.417133	0	0	0
ms393280	TIR	CACTA	1.12148	0.899535	0.962281	13.6264	7.62133
ms393668	TIR	CACTA	0.447777	0	0	0	0
ms394022	TIR	CACTA	0	0	0	1.85469	1.12896
ms394105	TIR	CACTA	0.0845548	0	0	1.80064	4.00625
ms394132	TIR	CACTA	0.12357	0.432968	0.886865	0	0
ms394684	TIR	CACTA	0.276237	0.0906295	0.312031	0.372485	0.866126
ms394686	TIR	CACTA	0.356018	0.310991	0	0.356072	0
ms394970	TIR	CACTA	0.17767	0.0983857	0.586673	5.3373	5.97042
ms394975	TIR	CACTA	0	0	0	0.16501	0
ms394981	TIR	CACTA	1.52818	0.482241	0.910852	1.77846	3.38551
ms395004	TIR	CACTA	0	0.0983857	0	0	0
ms395177	TIR	CACTA	0	0	0	0.16501	0
ms395221	TIR	CACTA	0.76029	0.838612	1.35821	0	0
ms395365	TIR	CACTA	14.8406	25.5434	18.3333	0	1.65602
ms395579	TIR	CACTA	0.0931152	0.212606	0	0	0
ms39598	TIR	CACTA	0	19.2721	18.7487	0	0
ms396434	TIR	CACTA	0.686356	0.368021	0.5012	0.633026	0.676757
ms396553	TIR	CACTA	3.21645	1.49242	2.28489	12.923	8.55418
ms396560	TIR	CACTA	0.356018	0	0.30292	0	0
ms396605	TIR	CACTA	0	0	0	0.234489	0
ms397103	TIR	CACTA	0	0	0	0	0.744294
ms397119	TIR	CACTA	0.954402	0.679012	0	2.92484	1.36676
ms397201	TIR	CACTA	1.90092	3.13586	3.5641	0	0.623845
ms397224	TIR	CACTA	2.2888	5.84998	4.27302	0	0
ms397811	TIR	CACTA	0	0.0906295	0.116789	0.258616	0.399294
ms397814	TIR	CACTA	0.386473	0.139742	0.331199	1.2921	0.676757
ms397815	TIR	CACTA	1.42029	0.880291	0.532207	1.46098	2.06263
ms397929	TIR	CACTA	4.14211	6.26354	5.09012	3.34464	5.85895
ms398263	TIR	CACTA	0	0	0	0.589599	0.412537
ms39840	TIR	CACTA	0	0	0.116789	0	0
ms398533	TIR	CACTA	0	0.287723	0	0	0
ms398943	TIR	CACTA	0.424131	0.730539	0.971393	0.303968	0
ms399285	TIR	CACTA	0	0	0	0.190099	0.566726
ms39942	TIR	CACTA	20.9422	0	0	10.442	13.4145
ms399630	TIR	CACTA	0.12357	0	0	0	0
ms399722	TIR	CACTA	0	0	0	0	0.209925
ms399892	TIR	CACTA	0.311156	0.758314	0.49879	1.62888	1.1391
ms399999	TIR	CACTA	0	0.106303	0.36587	0	0
ms400017	TIR	CACTA	0	0	0	5.18193	4.9664
ms40025	TIR	CACTA	1.04715	1.76657	1.67485	3.13328	2.32098
ms40044	TIR	CACTA	3.08907	4.61699	2.10086	3.98921	7.56283
ms400820	TIR	CACTA	0	0.326665	0.315068	0.96691	0.594594
ms401344	TIR	CACTA	0	0	0	0.734346	0.516638
ms401345	TIR	CACTA	0	0	0.233578	2.43947	2.08146
ms401656	TIR	CACTA	0	0.303235	0	0	0
ms401887	TIR	CACTA	0.543605	0.829086	0.718647	1.34132	1.01134
ms401891	TIR	CACTA	0.735287	0	0.482032	1.08078	0.441788
ms402015	TIR	CACTA	1.39294	0.383533	0	0	0
ms402038	TIR	CACTA	0.200242	0	0.132292	0.190099	0
ms402155	TIR	CACTA	0	0.131986	0.394149	0	0
ms402260	TIR	CACTA	6.72207	7.75078	8.97226	14.0404	11.2463
ms402270	TIR	CACTA	0.557617	0.466568	0	0.234489	0.284775
ms402630	TIR	CACTA	1.46854	1.75025	1.52518	3.49322	2.84942
ms402784	TIR	CACTA	0	0	0	0.750759	0
ms402861	TIR	CACTA	7.31919	5.45393	4.47794	9.30046	11.6675
ms402995	TIR	CACTA	0	0	0	18.9106	28.6799
ms403382	TIR	CACTA	0.721954	0	0	1.74853	0.919039
ms403390	TIR	CACTA	0	0	0	0.587674	0.609219
ms403720	TIR	CACTA	0.271463	0	0	0	0
ms404006	TIR	CACTA	1.60787	0	0.0945842	0.354147	0.284775
ms404115	TIR	CACTA	1.55213	0.901628	1.27033	9.53012	13.0098
ms404265	TIR	CACTA	12.4817	7.64316	4.15762	3.48935	6.97639
ms404291	TIR	CACTA	0	0	14.3495	0	0
ms40472	TIR	CACTA	0	0	0	2.25613	1.55613
ms404764	TIR	CACTA	0.423452	0.352509	0.248454	0.823126	2.23288
ms40477	TIR	CACTA	0.448455	0.269635	0.36587	0.164048	0
ms404884	TIR	CACTA	0	0	0	0	0.4947
ms404963	TIR	CACTA	10.4449	10.379	9.76988	11.0365	21.3875
ms404995	TIR	CACTA	8.41087	11.8485	9.97144	0.797074	2.45743
ms405034	TIR	CACTA	15.1432	15.6448	12.5662	28.5122	25.0385
ms405077	TIR	CACTA	1.2142	0.743798	1.37256	1.89812	1.71763
ms405300	TIR	CACTA	1.8838	0	0.21441	1.01323	0.480075
ms405428	TIR	CACTA	0.199564	0	0	0	0
ms405430	TIR	CACTA	2.30482	3.76772	3.47132	5.66826	2.80215
ms405434	TIR	CACTA	0.456337	0.328757	0.170001	0.657153	0.487387
ms405454	TIR	CACTA	0	0.0906295	0	0	0
ms405559	TIR	CACTA	0	0	0	0	0.142388
ms405560	TIR	CACTA	0	0.466246	1.39843	5.81775	0
ms405982	TIR	CACTA	14.953	14.7672	5.03862	6.6545	10.294
ms405990	TIR	CACTA	17.2404	14.9708	18.3048	0	0
ms40604	TIR	CACTA	1.21595	0.403874	0.472294	4.82296	5.89557
ms406249	TIR	CACTA	0	0	0.15146	0.233527	0
ms406331	TIR	CACTA	0.552166	0.452987	0.320834	0.329058	0.366938
ms406433	TIR	CACTA	0	0	0	0.190099	0
ms406688	TIR	CACTA	3.2575	2.86767	2.04724	5.48396	4.82649
ms406699	TIR	CACTA	0	0.0906295	0	0	0
ms406872	TIR	CACTA	0	0	0	0.537495	0.384669
ms406979	TIR	CACTA	4.25936	0	2.07709	6.12182	4.1374
ms406989	TIR	CACTA	1.99095	4.22718	2.14705	0.424589	2.31228
ms407135	TIR	CACTA	0.796591	0.86011	0.689741	0.657153	1.4959
ms407136	TIR	CACTA	0.22321	0.344591	0.744516	0.164048	0.142388
ms40741	TIR	CACTA	0	0	0	0	0.217238
ms407470	TIR	CACTA	4.27662	6.20944	6.17727	2.34972	3.56446
ms407473	TIR	CACTA	2.554	4.38501	1.66439	1.57002	2.65728
ms407506	TIR	CACTA	2.06353	0.375777	0.422119	0	0
ms407766	TIR	CACTA	0	0.360265	1.25577	24.0414	4.85015
ms408079	TIR	CACTA	0.516568	1.34428	0.491462	2.1017	0.904413
ms408398	TIR	CACTA	1.39975	2.10099	0.989306	1.20332	2.05083
ms408409	TIR	CACTA	0.216006	0.417133	0.0945842	0.329058	0.391982
ms408663	TIR	CACTA	19.1096	21.3494	0	0	0
ms408678	TIR	CACTA	0	0.0983857	0.362833	0.518195	0
ms409173	TIR	CACTA	0	0.0906295	0	0	0
ms409926	TIR	CACTA	1.63901	2.4207	2.61305	3.51348	2.38713
ms410113	TIR	CACTA	1.14201	0.670934	1.8129	3.58973	1.39911
ms410126	TIR	CACTA	0	0.256054	0.265212	0	0.766232
ms410256	TIR	CACTA	0.780149	1.17319	0.523405	0.544246	0.4947
ms410405	TIR	CACTA	0	0	0	0.732421	0
ms410720	TIR	CACTA	12.3903	8.34856	3.33893	5.13562	5.73096
ms411002	TIR	CACTA	5.14074	8.84631	10.7039	3.71903	4.25722
ms411050	TIR	CACTA	0.749695	0.927311	1.55471	1.04216	0.736982
ms411195	TIR	CACTA	0.424809	0.450894	0.642603	0.915769	1.33296
ms411288	TIR	CACTA	0.349493	0	0	0	0
ms411600	TIR	CACTA	0	0.0983857	0.116789	0	0
ms411609	TIR	CACTA	1.04099	0.96416	0.9604	11.6599	21.4225
ms412030	TIR	CACTA	0	0	0	1.98401	0.772162
ms412036	TIR	CACTA	0	0.155415	0	0.35511	0
ms412187	TIR	CACTA	0.0931152	0	0	0	0
ms412321	TIR	CACTA	6.45149	7.42026	10.8411	27.9467	0
ms412592	TIR	CACTA	16.9886	14.4491	17.8299	19.9026	11.9327
ms412594	TIR	CACTA	0.309122	0.766071	0.95799	3.2346	2.37976
ms412927	TIR	CACTA	0	22.8805	0	13.8359	13.2861
ms413065	TIR	CACTA	0	25.7035	0	11.1532	11.5885
ms413067	TIR	CACTA	0.255021	0	0	0	0
ms413069	TIR	CACTA	0.233127	0.580466	0.407243	0	0
ms413443	TIR	CACTA	0	0	0.397186	0.893567	0.541682
ms413640	TIR	CACTA	5.45463	5.81168	3.09227	4.92332	6.86868
ms413659	TIR	CACTA	0	0.212606	0	0	0
ms413782	TIR	CACTA	0.17767	0	0	3.69201	4.70977
ms413957	TIR	CACTA	4.91159	4.23528	4.72552	0	15.0637
ms414045	TIR	CACTA	0	0	0	0	0.441788
ms414057	TIR	CACTA	0.794161	0.501938	0.545609	3.85701	2.15913
ms414084	TIR	CACTA	0	0	0	0.190099	0
ms41426	TIR	CACTA	1.31587	1.63217	1.10002	0.675491	0.562238
ms414631	TIR	CACTA	0.130773	0	0	0	0
ms414827	TIR	CACTA	5.64657	8.12109	5.87844	15.2215	13.3444
ms415156	TIR	CACTA	20.1837	10.0217	7.7391	5.76477	25.8579
ms415168	TIR	CACTA	0.140012	0.212445	0.116789	0	0.541682
ms415335	TIR	CACTA	0	0	0.0945842	0	0
ms415370	TIR	CACTA	1.59835	6.86843	0	5.3759	10.8851
ms41542	TIR	CACTA	0.788031	0.736042	0.441287	0.397574	0
ms415723	TIR	CACTA	0.0845548	0	0.0976212	0	0
ms416112	TIR	CACTA	0.178348	0	0	0	0
ms416146	TIR	CACTA	0.407688	0.539109	0.5873	0	0.217238
ms416159	TIR	CACTA	1.75879	0.639749	0.532516	2.93836	1.12448
ms416827	TIR	CACTA	0.179027	0.147659	0.0945842	0	0
ms416828	TIR	CACTA	6.45243	8.32243	10.8077	0.380199	0.798589
[truncated: 33,791 more rows]

## Sheet: UFV02
TE_ID	Family	SuperFamily	Spore	GermTube	12h	24h	36h	72h	168
ms100325	TIR	CACTA	0.350571	0.494238	0	0	0	0	0
ms100326	TIR	CACTA	0.350571	0	0	0	0	0	0
ms100443	TIR	CACTA	11.052	32.6449	0	0	0	0	32.3229
ms100492	TIR	CACTA	0.369857	0.494238	0	0	0	0	0
ms100502	TIR	CACTA	0.739714	0	0	0	0	0	0
ms100882	TIR	CACTA	1.35151	1.60919	0	0	0	0	7.01279
ms10092	TIR	CACTA	20.2038	23.8574	0	0	0	0	19.3293
ms101202	TIR	CACTA	4.92915	1.28516	0	0	0	0	0
ms101203	TIR	CACTA	56.3285	7.40399	0	0	0	0	0
ms101462	TIR	CACTA	0.546902	0.50722	0	0	0	0	0
ms101475	TIR	CACTA	21.2976	14.9912	0	0	0	0	32.0275
ms101670	TIR	CACTA	1.52855	1.32889	0	0	0	0	0
ms101848	TIR	CACTA	2.05265	0.821674	0	0	0	0	3.13208
ms101849	TIR	CACTA	0	1.14708	0	0	0	0	5.42917
ms101977	TIR	CACTA	7.29732	12.8488	0	0	0	0	20.7658
ms102097	TIR	CACTA	5.30956	2.61065	0	0	0	0	0
ms102315	TIR	CACTA	9.58488	7.983	0	0	0	0	93.5871
ms102622	TIR	CACTA	8.02479	7.49493	0	0	0	0	1.4905
ms102631	TIR	CACTA	5.83887	2.10343	0	0	0	0	0
ms102991	TIR	CACTA	0	0	0	0	0	85.3927	90.443
ms102992	TIR	CACTA	46.8318	0	219.357	0	0	0	23.9195
ms103229	TIR	CACTA	49.3754	0	0	0	0	124.917	0
ms103234	TIR	CACTA	0.350571	0.494238	0	0	0	0	1.04403
ms103241	TIR	CACTA	0	4.09815	0	0	0	0	2.981
ms103345	TIR	CACTA	0	1.49707	0	0	0	0	0
ms103384	TIR	CACTA	9.72335	14.6733	0	0	0	0	6.29652
ms103385	TIR	CACTA	0.916759	0	0	0	0	0	0
ms103387	TIR	CACTA	0	0.337011	0	0	0	0	0
ms103507	TIR	CACTA	1.071	0	0	0	0	0	0
ms103510	TIR	CACTA	19.8639	7.55984	0	0	0	206.38	0
ms104123	TIR	CACTA	0.897473	0	0	0	0	0	0
ms104219	TIR	CACTA	10.5384	5.64236	0	0	0	0	5.39681
ms104220	TIR	CACTA	27.4344	14.1941	0	0	0	0	10.0126
ms104379	TIR	CACTA	3.56357	3.77753	0	0	0	0	1.93698
ms104479	TIR	CACTA	0.739714	0	0	0	0	0	0
ms104691	TIR	CACTA	1.11661	0	0	0	0	0	1.04403
ms104714	TIR	CACTA	0.70466	0.494238	0	0	0	0	0
ms104955	TIR	CACTA	0	5.28077	0	0	0	0	0
ms105046	TIR	CACTA	0.900991	1.50868	0	0	0	0	0
ms105047	TIR	CACTA	0	0.687003	0	0	0	0	0
ms105048	TIR	CACTA	7.92137	11.1713	0	0	0	0	6.41524
ms105058	TIR	CACTA	18.3948	20.5953	0	0	0	0	31.9735
ms105546	TIR	CACTA	21.727	51.4412	0	0	0	0	40.2745
ms105552	TIR	CACTA	1.61438	5.25204	0	0	0	0	1.93698
ms105674	TIR	CACTA	53.3805	35.4778	0	0	0	173.2	84.7452
ms105779	TIR	CACTA	0.897473	0.332224	0	0	0	0	0
ms10607	TIR	CACTA	0.566188	0	0	0	0	0	0
ms106123	TIR	CACTA	0	0.638483	0	0	0	0	0
ms106125	TIR	CACTA	6.71524	2.10343	0	0	0	0	2.08805
ms106133	TIR	CACTA	1.79846	0.656252	0	0	0	0	0
ms106626	TIR	CACTA	0	0.332224	0	0	0	0	0
ms106819	TIR	CACTA	0.70466	1.43419	0	0	0	0	5.98761
ms106839	TIR	CACTA	0.55042	0	0	0	0	241.975	0
ms106842	TIR	CACTA	1.11661	0.826461	0	0	0	0	0
ms107028	TIR	CACTA	16.3581	20.9576	0	0	0	0	14.6487
ms107031	TIR	CACTA	0	0	0	0	0	0	2.86228
ms107203	TIR	CACTA	4.02816	2.32216	0	0	0	0	10.4119
ms108007	TIR	CACTA	3.9353	0	0	0	0	0	2.41581
ms108237	TIR	CACTA	0.543384	0.669234	0	0	0	0	0
ms108238	TIR	CACTA	1.23749	3.25392	0	0	0	0	0
ms108368	TIR	CACTA	0.524098	0	0	0	0	0	0
ms108694	TIR	CACTA	0.369857	0	0	0	0	0	0
ms108793	TIR	CACTA	20.1984	16.0952	0	0	0	0	19.1458
ms108920	TIR	CACTA	1.46718	0.332224	0	0	0	0	1.04403
ms108921	TIR	CACTA	6.75381	8.11696	0	0	0	0	2.08805
ms108922	TIR	CACTA	0	1.00146	0	0	0	0	0
ms108944	TIR	CACTA	6.26659	8.51685	0	0	0	0	8.41017
ms109086	TIR	CACTA	0.543384	0	0	0	0	0	0
ms109088	TIR	CACTA	0.936045	0.98028	0	0	0	0	1.93698
ms109449	TIR	CACTA	26.374	36.7239	0	0	0	0	30.3536
ms109450	TIR	CACTA	0	0.646678	0	0	0	0	0
ms109605	TIR	CACTA	26.1337	21.3158	164.952	0	0	0	27.8042
ms109879	TIR	CACTA	0.373375	0.494238	0	0	0	0	0
ms110112	TIR	CACTA	3.5356	2.35769	0	0	0	0	1.04403
ms110432	TIR	CACTA	0	0	0	0	0	0	3.57856
ms11055	TIR	CACTA	2.69242	0.790923	0	0	0	0	0
ms110674	TIR	CACTA	0	0	0	0	0	0	4.65494
ms110684	TIR	CACTA	0	0	0	0	0	0	1.64158
ms110895	TIR	CACTA	1.46014	0	0	0	0	0	0
ms110901	TIR	CACTA	10.9747	17.8178	0	0	0	0	15.8627
ms111210	TIR	CACTA	0.373375	0	0	0	0	0	0
ms111222	TIR	CACTA	0.373375	0	0	0	0	0	0
ms111324	TIR	CACTA	1.09732	0.50722	0	0	0	0	0
ms111335	TIR	CACTA	0	0	0	0	0	0	2.41581
ms111452	TIR	CACTA	0	0.996671	0	0	0	0	0
ms111546	TIR	CACTA	0	0.319241	0	0	0	0	0
ms111780	TIR	CACTA	2.58027	1.80058	0	0	0	0	1.04403
ms111901	TIR	CACTA	50.8457	52.7883	0	649.879	0	0	87.4673
ms112406	TIR	CACTA	0.350571	0	0	0	0	0	0
ms112601	TIR	CACTA	2.36113	3.74475	0	0	0	0	28.7767
ms112602	TIR	CACTA	9.06764	8.89969	0	0	0	0	9.27752
ms112812	TIR	CACTA	7.21484	3.41593	0	0	0	0	0
ms112940	TIR	CACTA	0	0.476468	0	0	0	0	0
ms112944	TIR	CACTA	0	0.332224	0	0	0	0	0
ms113426	TIR	CACTA	2.21041	25.9318	0	0	0	0	59.1222
ms113572	TIR	CACTA	1.09029	0.687003	0	0	0	0	0
ms113906	TIR	CACTA	5.43396	4.39136	0	0	0	0	3.42748
ms114009	TIR	CACTA	0	0.332224	0	0	0	0	8.50329
ms114148	TIR	CACTA	0.373375	0	0	0	0	0	0
ms114367	TIR	CACTA	4.67666	7.30965	0	0	0	0	7.16387
ms115198	TIR	CACTA	0.762518	0	0	0	0	0	0
ms115211	TIR	CACTA	1.98424	0.494238	0	0	0	0	4.16935
ms115213	TIR	CACTA	9.60229	13.367	0	0	0	0	6.95203
ms11527	TIR	CACTA	0.743232	0	0	0	0	0	0
ms115460	TIR	CACTA	0.897473	0.664447	0	0	0	0	9.30988
ms115695	TIR	CACTA	2.14903	2.02068	0	0	0	0	2.08805
ms115891	TIR	CACTA	2.20337	0.661039	0	0	0	0	4.50386
ms116235	TIR	CACTA	6.59618	6.43059	0	0	0	120.987	14.8834
ms116236	TIR	CACTA	0.897473	2.14375	0	0	0	0	0
ms116253	TIR	CACTA	2.55043	2.1246	0	0	0	0	13.3538
ms116624	TIR	CACTA	0	0	167.253	0	0	0	10.9123
ms116963	TIR	CACTA	18.4806	18.9984	0	0	0	0	2.23913
ms117072	TIR	CACTA	7.54612	0	0	0	0	0	6.17104
ms117580	TIR	CACTA	0.720428	0	0	0	0	0	17.832
ms117701	TIR	CACTA	1.09029	1.50527	0	0	0	0	1.4905
ms117858	TIR	CACTA	2.18057	1.33847	0	0	0	0	0
ms117990	TIR	CACTA	6.63293	0.79571	0	0	0	0	1.04403
ms118185	TIR	CACTA	40.4724	17.8842	0	0	0	0	21.5616
ms118460	TIR	CACTA	5.45494	6.75253	0	0	0	0	5.84329
ms118837	TIR	CACTA	0	0	0	0	0	0	1.04403
ms118964	TIR	CACTA	2.18761	1.29473	0	0	0	0	0
ms119621	TIR	CACTA	5.76008	4.90067	0	0	0	0	13.0907
ms119622	TIR	CACTA	24.9313	35.1612	161.783	0	0	120.987	76.0964
ms119741	TIR	CACTA	0.893955	0	0	0	0	0	0
ms120197	TIR	CACTA	0.936045	0	0	0	0	0	2.41581
ms120331	TIR	CACTA	1.83	1.50048	0	0	0	0	0
ms120904	TIR	CACTA	16.8153	19.0182	0	0	0	0	18.4296
ms121174	TIR	CACTA	52.3708	0	0	0	0	127.332	89.9897
ms121275	TIR	CACTA	1.43734	2.4664	0	0	0	0	4.64818
ms121303	TIR	CACTA	2.38042	2.95723	0	0	0	0	7.48487
ms121473	TIR	CACTA	2.82203	0.978901	0	0	0	0	0
ms121783	TIR	CACTA	0.897473	1.00146	0	0	0	0	0
ms121855	TIR	CACTA	0.524098	1.95577	0	0	0	0	1.04403
ms121970	TIR	CACTA	2.89044	2.53269	0	0	0	0	0
ms122295	TIR	CACTA	0.881705	0.79571	0	0	0	0	0
ms122424	TIR	CACTA	0	0	0	0	473.07	0	0
ms12256	TIR	CACTA	0.939563	1.6126	0	0	0	0	3.88071
ms12284	TIR	CACTA	0	0	0	0	0	0	6.91967
ms122946	TIR	CACTA	0	0.656252	0	0	0	0	0
ms124057	TIR	CACTA	0.527616	0.337011	0	0	0	0	0
ms124065	TIR	CACTA	0.743232	0.79571	0	0	0	0	0
ms124288	TIR	CACTA	5.24467	13.8544	0	0	0	0	11.5423
ms124396	TIR	CACTA	0	0.489451	0	0	0	0	0
ms124586	TIR	CACTA	0	5.25001	0	0	0	0	0
ms124842	TIR	CACTA	4.45939	0.808692	0	0	0	0	0
ms125096	TIR	CACTA	0.373375	0	0	0	0	0	2.83668
ms125098	TIR	CACTA	20.1933	5.87957	0	0	0	166.856	69.7931
ms125309	TIR	CACTA	1.07452	1.28516	0	0	0	0	1.64158
ms125414	TIR	CACTA	2.73451	1.29473	0	0	0	0	0
ms125432	TIR	CACTA	0	0	0	0	0	0	62.3499
ms125567	TIR	CACTA	1.09029	0.813479	0	0	0	0	16.9323
ms125695	TIR	CACTA	1.06748	1.13272	0	0	0	0	0
ms125773	TIR	CACTA	28.146	23.3741	0	0	0	0	12.651
ms125919	TIR	CACTA	37.559	0	0	0	577.544	0	2.23913
ms12686	TIR	CACTA	0.878187	0.494238	0	0	0	0	0
ms12687	TIR	CACTA	0.723946	0	0	0	0	0	0
ms127545	TIR	CACTA	2.17184	17.5144	0	0	0	0	2.86228
ms12784	TIR	CACTA	0	47.7434	0	0	0	0	7.81262
ms127876	TIR	CACTA	3.46197	9.95516	0	0	0	0	27.2418
ms128261	TIR	CACTA	2.90452	1.33847	0	0	0	0	1.64158
ms128416	TIR	CACTA	0	0	0	0	0	0	6.91967
ms128419	TIR	CACTA	0	0.319241	0	0	0	0	13.9069
ms128707	TIR	CACTA	3.81958	2.96064	0	0	0	0	0
ms128962	TIR	CACTA	22.9311	23.4362	0	0	0	0	9.78196
ms129223	TIR	CACTA	1.23749	0	0	0	0	0	2.53453
ms129349	TIR	CACTA	1.22876	0.319241	0	0	0	0	0
ms129646	TIR	CACTA	47.0999	14.1989	0	0	0	0	0
ms129662	TIR	CACTA	0	0.836035	0	0	0	0	0
ms12984	TIR	CACTA	5.4251	2.92031	0	0	0	0	6.91967
ms129891	TIR	CACTA	1.52855	1.1457	0	0	0	0	0
ms130070	TIR	CACTA	31.2276	13.3451	0	0	0	0	1.93698
ms130431	TIR	CACTA	45.1176	50.0166	0	0	0	0	17.6013
ms130570	TIR	CACTA	0.566188	0	0	0	0	0	0
ms131061	TIR	CACTA	18.1232	17.5683	0	0	0	0	18.2717
ms131198	TIR	CACTA	0	0	0	0	0	0	6.14544
ms131562	TIR	CACTA	31.0803	30.9545	0	0	0	0	28.9278
ms132159	TIR	CACTA	1.83	2.7029	0	0	0	0	4.20846
ms132369	TIR	CACTA	0	0	0	0	0	0	1.64158
ms132370	TIR	CACTA	0	0	0	0	0	164.441	52.6625
ms133330	TIR	CACTA	0	0	0	314.734	0	0	0
ms133819	TIR	CACTA	0	0.638483	0	0	0	0	0
ms134486	TIR	CACTA	0	0	0	0	0	166.856	90.053
ms134574	TIR	CACTA	0.373375	0.651465	0	0	0	0	0
ms134840	TIR	CACTA	11.0834	4.46591	0	0	0	0	5.84329
ms134852	TIR	CACTA	0.70466	0	0	0	0	0	0
ms135134	TIR	CACTA	0	5.27945	0	0	0	0	0
ms135145	TIR	CACTA	2.01408	5.22608	0	0	0	0	4.32043
ms135146	TIR	CACTA	15.4096	18.1802	0	0	288.772	0	11.8053
ms135599	TIR	CACTA	7.06242	3.42072	271.462	0	0	0	15.2975
ms135877	TIR	CACTA	0	0	0	0	0	0	6.32212
ms136309	TIR	CACTA	0.569706	0.512007	0	0	0	0	0
ms136641	TIR	CACTA	0.904509	0	0	0	0	0	0
ms136799	TIR	CACTA	54.762	50.7165	0	0	0	0	0
ms137113	TIR	CACTA	5.31999	1.6659	0	0	0	0	6.88731
ms137134	TIR	CACTA	0	0.656252	0	0	0	0	0
ms137404	TIR	CACTA	0	1.30772	0	0	0	0	1.04403
ms13746	TIR	CACTA	0	0	109.679	0	0	0	0
ms13756	TIR	CACTA	0.720428	1.6126	0	0	0	0	3.75523
ms138113	TIR	CACTA	0.739714	0	0	0	0	0	0
ms138125	TIR	CACTA	0	0	0	0	0	0	3.45984
ms138127	TIR	CACTA	0	0.319241	0	0	0	0	0
ms138392	TIR	CACTA	0	0	0	0	0	0	95.4808
ms138645	TIR	CACTA	0	0	0	0	0	0	62.0385
ms138919	TIR	CACTA	47.084	59.7829	0	0	0	0	43.4173
ms138921	TIR	CACTA	5.50238	7.45939	0	0	0	0	7.45251
ms138922	TIR	CACTA	49.3102	31.9799	0	0	0	0	59.7414
ms139142	TIR	CACTA	0.546902	0.499025	0	0	0	0	0
ms139310	TIR	CACTA	5.63029	8.87307	0	0	0	0	12.4352
ms139313	TIR	CACTA	1.85632	0.512007	0	0	0	0	0
ms139433	TIR	CACTA	3.07453	6.21934	0	0	0	0	3.13208
ms139599	TIR	CACTA	0.727464	0	0	0	0	0	0
ms139601	TIR	CACTA	0	0.337011	0	0	0	0	0
ms139602	TIR	CACTA	2.95364	1.35624	0	0	0	0	0
ms140075	TIR	CACTA	6.91673	4.8631	0	0	0	0	5.54789
ms14045	TIR	CACTA	1.81423	0	0	0	0	0	0
ms140519	TIR	CACTA	5.22186	14.5434	0	0	0	0	1.93698
ms140793	TIR	CACTA	56.466	43.1157	0	0	0	124.917	0
ms140810	TIR	CACTA	35.4821	43.2912	0	0	0	160.512	89.2991
ms140907	TIR	CACTA	10.1597	2.43086	0	0	0	0	35.5737
ms140931	TIR	CACTA	5.3639	2.3078	0	0	0	0	1.4905
ms141061	TIR	CACTA	2.7766	0.808692	0	0	0	0	0
ms141076	TIR	CACTA	0	51.6906	0	0	0	404.001	0
ms141077	TIR	CACTA	0.369857	0.494238	0	0	0	0	0
ms141340	TIR	CACTA	0.543384	2.41788	0	0	0	0	2.41581
ms141349	TIR	CACTA	0	23.292	0	0	0	0	62.9759
ms141350	TIR	CACTA	12.428	7.43271	0	0	0	0	28.0416
ms141594	TIR	CACTA	27.6204	20.2911	0	0	0	0	28.6
ms141706	TIR	CACTA	0.350571	1.15868	0	0	0	0	0
ms141725	TIR	CACTA	0	0.64327	0	0	0	0	0
ms141726	TIR	CACTA	7.01686	7.93245	0	0	0	0	39.6202
ms142035	TIR	CACTA	0.524098	0.826461	0	0	0	0	1.04403
ms142036	TIR	CACTA	0.546902	0	0	0	0	0	0
ms142047	TIR	CACTA	39.0912	6.36083	0	0	0	0	24.4495
ms142244	TIR	CACTA	0.350571	1.3125	0	0	0	0	4.35279
ms142599	TIR	CACTA	1.77214	1.12793	0	0	0	0	0
ms142600	TIR	CACTA	0	3.61348	0	0	0	0	1.04403
ms142696	TIR	CACTA	0	32.5739	0	0	0	0	38.6842
ms142698	TIR	CACTA	0	0	109.679	0	0	0	84.6146
ms143063	TIR	CACTA	0	0.481255	0	0	0	0	4.38514
ms143340	TIR	CACTA	0	0	0	0	0	0	36.1322
ms143341	TIR	CACTA	1.27085	0.839443	0	0	0	0	0
ms143342	TIR	CACTA	18.0546	18.2628	0	0	0	0	27.1028
ms143343	TIR	CACTA	2.48736	9.37346	0	0	0	0	0
ms143346	TIR	CACTA	10.3911	20.2193	0	0	0	0	0
ms143632	TIR	CACTA	12.9276	8.62489	0	0	0	0	6.55956
ms145154	TIR	CACTA	41.0981	21.998	0	0	0	0	25.2238
ms145526	TIR	CACTA	0.723946	0.481255	0	0	0	0	0
ms145534	TIR	CACTA	12.1966	48.019	0	0	0	0	14.6743
ms145967	TIR	CACTA	1.77214	0	0	0	0	0	1.93698
ms146350	TIR	CACTA	0.923795	3.35234	0	0	0	0	0
ms146720	TIR	CACTA	7.94764	5.23427	0	0	0	0	5.10141
ms146916	TIR	CACTA	0	0	0	0	0	0	12.442
ms147041	TIR	CACTA	0.373375	0	0	0	0	0	0
ms147267	TIR	CACTA	0.566188	0	0	0	0	0	0
ms147377	TIR	CACTA	0	0	213.888	0	0	124.917	0
ms147386	TIR	CACTA	45.6875	56.0849	0	0	0	0	3.45984
ms147388	TIR	CACTA	0	0	0	0	577.544	283.014	0
ms14744	TIR	CACTA	6.71524	3.9539	0	0	0	0	10.6425
ms147496	TIR	CACTA	3.26212	7.53663	0	0	0	0	5.42917
ms147664	TIR	CACTA	16.7804	18.9205	0	314.734	0	0	9.4286
ms147665	TIR	CACTA	26.9682	12.6349	0	0	0	0	14.5233
ms147666	TIR	CACTA	1.82479	0	0	0	0	0	44.483
ms147669	TIR	CACTA	0.74675	0.494238	0	0	288.772	374.751	0
ms147829	TIR	CACTA	4.84497	4.71748	0	0	0	0	5.99436
ms147847	TIR	CACTA	1.77918	5.02512	0	0	0	0	8.71233
ms147848	TIR	CACTA	0	0	0	0	0	0	4.61583
ms147982	TIR	CACTA	1.81775	1.64951	0	0	0	0	0
ms147983	TIR	CACTA	1.05171	0.978901	0	0	0	0	1.93698
ms148214	TIR	CACTA	11.8075	10.7926	0	0	0	0	11.8444
ms148229	TIR	CACTA	0.369857	0.808692	0	0	0	0	2.56689
ms148231	TIR	CACTA	3.67759	4.62451	0	0	0	0	13.3929
ms151307	TIR	CACTA	0.920277	1.80674	0	0	0	0	0
ms151421	TIR	CACTA	5.02202	0.983688	0	0	0	0	5.51553
ms151542	TIR	CACTA	25.3817	9.76037	0	0	0	0	0
ms151818	TIR	CACTA	11.1447	10.3017	0	0	0	0	8.04331
ms151819	TIR	CACTA	26.7544	61.5664	0	0	0	0	28.7295
ms152120	TIR	CACTA	1.78621	0	0	0	0	0	0
ms152320	TIR	CACTA	0	0	0	0	0	0	15.4486
ms15277	TIR	CACTA	1.67576	0	0	0	0	0	0
ms153092	TIR	CACTA	5.09564	17.2225	0	0	0	0	5.99436
ms153093	TIR	CACTA	0.55042	0	0	0	0	0	0
ms153097	TIR	CACTA	30.8194	40.7847	109.679	0	0	0	0
ms153595	TIR	CACTA	0.920277	1.02401	0	0	0	0	0
ms153735	TIR	CACTA	23.3729	10.3427	0	0	0	0	7.49162
ms154656	TIR	CACTA	9.81791	3.85548	0	0	0	0	0
ms154669	TIR	CACTA	24.4967	17.7242	0	0	0	0	10.4659
ms154771	TIR	CACTA	0	0	0	0	0	0	2.41581
ms155623	TIR	CACTA	1.48646	0	0	0	0	0	0
ms155624	TIR	CACTA	2.1175	0	0	0	0	0	0
ms155625	TIR	CACTA	0	0	0	0	0	0	3.2764
ms155793	TIR	CACTA	0	0.481255	0	0	0	0	0
ms156015	TIR	CACTA	0.939563	0.489451	0	0	0	0	0
ms156139	TIR	CACTA	0.373375	0	0	0	0	0	0
ms156294	TIR	CACTA	7.0606	5.07914	0	0	0	0	25.7634
ms156309	TIR	CACTA	0	0	496.288	538.164	0	0	48.2638
ms156310	TIR	CACTA	0	3.88073	0	0	0	0	0
ms156312	TIR	CACTA	0.543384	0.332224	0	0	0	0	2.08805
ms156315	TIR	CACTA	0.739714	0.337011	0	0	0	0	0
ms156316	TIR	CACTA	2.18761	0.808692	0	0	0	0	0
ms156464	TIR	CACTA	1.98776	2.64618	0	0	0	0	1.4905
ms156780	TIR	CACTA	0	0.674021	0	0	0	0	0
ms157162	TIR	CACTA	0.369857	0	0	0	0	0	0
ms157269	TIR	CACTA	33.6976	28.473	0	0	0	0	9.98704
ms157284	TIR	CACTA	3.64775	3.21976	0	0	0	0	0
ms157513	TIR	CACTA	7.90373	3.58476	0	0	0	160.512	41.7946
ms157545	TIR	CACTA	0	6.7225	0	0	0	0	6.7686
ms157649	TIR	CACTA	3.19019	1.45537	0	0	0	0	0
ms157815	TIR	CACTA	0.546902	0.494238	0	0	0	0	1.4905
ms157816	TIR	CACTA	7.06763	4.04005	0	0	0	0	6.29652
ms157817	TIR	CACTA	0	43.4936	0	0	0	85.3927	81.2031
ms158059	TIR	CACTA	0	0.319241	0	0	0	0	0
ms158629	TIR	CACTA	38.5218	17.8588	0	0	0	0	0
ms158642	TIR	CACTA	13.4354	6.34174	0	0	0	0	8.04331
ms158643	TIR	CACTA	15.5132	9.18615	0	0	0	0	0
ms159216	TIR	CACTA	51.3056	56.1627	0	0	0	0	65.505
ms159217	TIR	CACTA	38.5178	48.6567	0	0	0	0	0
ms159674	TIR	CACTA	13.9181	22.5217	0	0	0	0	7.30143
ms159687	TIR	CACTA	28.458	6.35742	0	0	0	0	2.82993
ms160177	TIR	CACTA	30.0899	46.1075	0	0	0	0	20.3665
ms160698	TIR	CACTA	0	0.337011	0	0	0	0	0
ms160863	TIR	CACTA	1.48646	1.12315	0	0	0	0	0
ms162690	TIR	CACTA	0	0.808692	0	0	0	0	0
ms162834	TIR	CACTA	41.661	9.33583	0	0	0	0	6.71064
ms162928	TIR	CACTA	0	0.319241	0	0	0	0	0
ms163432	TIR	CACTA	0.916759	0.674021	0	0	0	0	0
ms163886	TIR	CACTA	1.81423	1.26739	0	0	0	0	0
ms164324	TIR	CACTA	0	0.674021	0	0	0	0	0
ms164436	TIR	CACTA	0.881705	0	0	0	0	0	0
ms164812	TIR	CACTA	1.0938	59.6068	161.783	0	0	0	15.3042
ms166101	TIR	CACTA	5.7653	6.67666	0	0	0	0	1.64158
ms166651	TIR	CACTA	0.350571	1.16347	0	0	0	0	0
ms166652	TIR	CACTA	0	0	0	0	0	85.3927	72.306
ms166685	TIR	CACTA	0	58.5504	109.679	0	0	85.3927	82.2809
ms166812	TIR	CACTA	5.81437	5.8386	0	0	0	0	6.26416
ms166825	TIR	CACTA	11.4797	30.3932	0	0	0	170.785	25.298
ms166923	TIR	CACTA	0.727464	0.79571	0	0	0	0	1.04403
ms167183	TIR	CACTA	6.87482	6.68624	0	0	0	0	26.2962
ms167184	TIR	CACTA	0	0.494238	0	0	0	0	8.20114
ms167200	TIR	CACTA	0	0	0	0	0	0	26.9908
ms167208	TIR	CACTA	1.97903	0.669234	0	0	0	0	9.27077
ms167210	TIR	CACTA	0	0	0	0	0	0	43.1841
ms167344	TIR	CACTA	29.4696	20.3075	0	0	0	85.3927	17.8064
ms167480	TIR	CACTA	0.962367	3.32978	0	0	0	0	6.99928
ms167481	TIR	CACTA	28.2916	25.2895	0	0	0	0	51.2381
ms167499	TIR	CACTA	5.08339	1.938	0	0	0	0	2.08805
ms16775	TIR	CACTA	10.0211	12.33	0	0	0	0	43.8975
ms167790	TIR	CACTA	29.0398	24.5095	0	0	0	0	33.4452
ms167800	TIR	CACTA	0.55042	0.476468	0	0	0	0	0
ms167801	TIR	CACTA	13.5114	18.6662	0	0	0	85.3927	26.3421
ms167804	TIR	CACTA	0.569706	0	0	0	0	0	1.04403
ms168520	TIR	CACTA	6.79238	1.45537	0	0	0	0	0
ms168756	TIR	CACTA	4.82738	2.1212	0	0	0	0	7.15711
ms16916	TIR	CACTA	0	0	0	0	0	0	1.04403
ms16920	TIR	CACTA	0	0	0	0	0	0	7.18271
ms169216	TIR	CACTA	2.19816	0.50722	0	0	0	0	1.4905
ms169245	TIR	CACTA	0.546902	1.99951	0	0	0	0	0
ms169378	TIR	CACTA	2.99222	2.2381	0	0	0	0	1.4905
ms169516	TIR	CACTA	6.4998	1.81153	0	0	0	0	3.28316
ms169533	TIR	CACTA	0.743232	1.33027	0	0	0	0	0
ms169794	TIR	CACTA	2.38746	1.85867	0	0	0	0	0
ms169920	TIR	CACTA	0	0.836035	0	0	0	0	94.4801
ms170071	TIR	CACTA	4.37521	2.44385	0	0	0	0	6.5528
ms170193	TIR	CACTA	13.6199	3.75976	0	0	0	0	0
ms170207	TIR	CACTA	0.916759	0.50722	0	0	0	0	0
ms170208	TIR	CACTA	0	0	0	441.501	433.158	120.987	81.7846
ms170342	TIR	CACTA	0	0	164.952	0	0	0	25.4747
ms170357	TIR	CACTA	2.51889	1.6625	0	0	0	0	20.2869
ms170654	TIR	CACTA	0	0	0	0	0	0	1.04403
ms171066	TIR	CACTA	56.7429	34.9555	0	0	0	0	40.4121
ms171207	TIR	CACTA	4.1841	5.61843	0	0	0	0	6.86171
ms171543	TIR	CACTA	2.87468	1.13613	0	0	0	0	0
ms171983	TIR	CACTA	21.48	23.7481	0	0	0	0	0
ms1725	TIR	CACTA	1.41102	0.669234	0	0	0	0	0
ms1726	TIR	CACTA	0	0	0	0	0	0	5.99436
ms17269	TIR	CACTA	0	0	0	0	0	0	1.64158
ms17270	TIR	CACTA	10.0932	6.57891	0	0	0	0	1.93698
ms172849	TIR	CACTA	0.962367	0	0	0	0	0	8.05006
ms173093	TIR	CACTA	0	0.651465	0	0	0	0	0
ms173126	TIR	CACTA	0.369857	0	0	0	0	0	0
ms173250	TIR	CACTA	32.5722	40.2944	0	0	0	0	71.7273
ms173544	TIR	CACTA	15.1888	16.6968	0	0	0	0	15.2328
ms173668	TIR	CACTA	3.47422	0.638483	0	0	0	0	3.57856
ms173957	TIR	CACTA	0	0	0	0	288.772	0	46.3969
ms173958	TIR	CACTA	10.2054	19.2131	0	0	0	0	28.4031
ms174184	TIR	CACTA	0	1.01923	0	0	0	0	0
ms174206	TIR	CACTA	1.64774	1.85048	0	0	0	0	3.45984
ms174436	TIR	CACTA	21.3045	14.1702	0	0	0	0	21.0761
ms174437	TIR	CACTA	0	0	0	0	0	0	1.4905
ms174581	TIR	CACTA	1.64422	3.62987	0	0	0	0	3.01336
ms174582	TIR	CACTA	0	24.529	0	0	0	0	48.3502
ms174583	TIR	CACTA	0	0	0	0	0	0	2.56689
ms174739	TIR	CACTA	0.373375	0	0	0	0	0	0
ms174866	TIR	CACTA	0.546902	0	0	0	0	0	28.0889
ms175317	TIR	CACTA	3.45494	0	0	0	0	0	0
ms175683	TIR	CACTA	20.3703	15.3966	0	0	0	0	32.7829
ms176166	TIR	CACTA	0	1.29336	0	0	0	0	0
ms176587	TIR	CACTA	0	1.17645	0	0	0	0	0
ms176719	TIR	CACTA	28.3686	0	0	0	0	0	20.3342
ms176720	TIR	CACTA	38.1499	48.9849	0	0	0	0	21.4564
ms176721	TIR	CACTA	0.569706	0.512007	0	0	0	0	0
ms176823	TIR	CACTA	0.720428	0.332224	0	0	0	0	0
ms176963	TIR	CACTA	1.46718	1.96056	0	0	0	0	11.4235
ms177293	TIR	CACTA	2.19112	4.75302	0	0	0	0	3.76199
ms177322	TIR	CACTA	4.36114	4.36408	0	0	0	0	11.1281
ms177488	TIR	CACTA	1.83704	0	0	0	0	0	0
ms177732	TIR	CACTA	0.527616	0.64327	0	0	0	0	2.68561
ms177748	TIR	CACTA	0.569706	0	0	0	0	0	0
ms177750	TIR	CACTA	1.84759	0.319241	0	0	0	0	0
ms177837	TIR	CACTA	0.566188	0	0	0	0	0	0
ms177838	TIR	CACTA	0	0	0	0	0	0	8.08242
ms177941	TIR	CACTA	1.98776	0.319241	0	0	0	0	0
ms178079	TIR	CACTA	0	0.682216	0	0	0	0	0
ms178311	TIR	CACTA	1.10957	0	0	0	0	0	0
ms178618	TIR	CACTA	53.0562	0	0	0	0	0	92.187
ms178620	TIR	CACTA	0	0	329.036	0	0	256.178	0
ms178632	TIR	CACTA	0	21.7712	164.952	0	0	0	0
ms179580	TIR	CACTA	2.34888	1.63994	0	0	0	0	0
ms179581	TIR	CACTA	46.1781	34.0942	0	0	0	0	37.1289
ms179583	TIR	CACTA	4.85201	2.06789	0	0	0	0	0
ms179598	TIR	CACTA	48.7703	52.8246	0	0	0	0	37.7656
ms179599	TIR	CACTA	3.37432	4.27793	0	0	0	0	0
ms179847	TIR	CACTA	2.32777	1.65292	0	0	0	0	0
ms179867	TIR	CACTA	3.67759	2.58809	0	0	0	0	3.61091
ms180022	TIR	CACTA	0	11.1537	0	0	0	0	0
ms180159	TIR	CACTA	0	1.30772	0	0	0	0	0
ms180285	TIR	CACTA	0.697624	0	0	0	0	0	0
ms180308	TIR	CACTA	0.369857	0	0	0	0	0	0
ms18044	TIR	CACTA	14.649	8.64471	0	0	0	0	12.3165
ms180453	TIR	CACTA	6.4349	8.6967	0	0	0	0	13.1771
ms180454	TIR	CACTA	2.89748	2.84236	0	0	0	0	2.53453
ms180471	TIR	CACTA	0.916759	0.826461	0	0	0	0	4.38514
ms18057	TIR	CACTA	1.83352	0.651465	0	0	0	0	0
ms180946	TIR	CACTA	38.0219	14.0595	0	0	0	0	16.1581
ms180949	TIR	CACTA	0	1.63653	0	0	0	0	0
ms180978	TIR	CACTA	1.39525	0	0	0	0	0	4.80602
ms181512	TIR	CACTA	0.373375	0.826461	0	0	0	0	0
ms181513	TIR	CACTA	0	46.6042	0	0	0	0	7.93134
ms181514	TIR	CACTA	0.350571	0	0	0	0	0	0
ms181670	TIR	CACTA	5.39539	2.90733	0	0	0	0	0
ms181673	TIR	CACTA	0	0	167.253	0	0	131.261	35.3498
ms18191	TIR	CACTA	4.5172	4.12549	0	0	0	0	3.57856
ms18192	TIR	CACTA	0.527616	0	0	0	0	0	0
ms182073	TIR	CACTA	0	47.7497	0	0	0	173.2	88.6017
ms182229	TIR	CACTA	51.3353	34.7436	167.253	0	0	0	11.8121
ms182489	TIR	CACTA	0	0	0	0	0	0	37.1815
ms182706	TIR	CACTA	1.48646	5.60958	0	0	0	0	0
ms182972	TIR	CACTA	0.569706	0	0	0	0	0	0
ms182973	TIR	CACTA	0	0	219.357	0	0	0	91.6029
ms182988	TIR	CACTA	18.3631	16.6469	0	0	0	0	6.71064
ms182990	TIR	CACTA	2.61884	4.75302	0	0	0	0	1.93698
ms183000	TIR	CACTA	0	0	167.253	0	0	0	0
ms183158	TIR	CACTA	7.37968	6.94195	0	0	0	0	4.32718
ms183172	TIR	CACTA	0	0	167.253	0	0	120.987	72.5786
ms183274	TIR	CACTA	0.569706	0.656252	0	0	0	0	0
ms183699	TIR	CACTA	0.350571	0	0	0	0	0	0
ms183741	TIR	CACTA	5.61457	1.69666	0	0	0	0	1.4905
ms183874	TIR	CACTA	12.6472	8.55789	0	0	0	0	12.0886
ms18389	TIR	CACTA	0.369857	0.337011	0	0	0	0	9.09409
ms184286	TIR	CACTA	5.94938	8.82658	0	0	0	0	9.12645
ms184287	TIR	CACTA	37.9133	48.4326	0	0	288.772	124.917	68.3673
ms184300	TIR	CACTA	0	0	0	0	0	85.3927	75.0819
ms184408	TIR	CACTA	0	0.962511	0	0	0	0	4.61583
ms184409	TIR	CACTA	0	0.332224	0	0	0	0	2.86228
ms184528	TIR	CACTA	1.98424	0.494238	0	0	0	0	0
ms185307	TIR	CACTA	1.29013	0	0	0	0	0	0
ms185575	TIR	CACTA	45.6084	32.9629	0	0	0	0	17.4395
ms185577	TIR	CACTA	7.86538	14.7806	0	0	0	0	18.7061
ms185715	TIR	CACTA	0.881705	1.15049	0	0	0	0	0
ms18584	TIR	CACTA	1.80368	0	0	0	0	0	17.8644
ms18585	TIR	CACTA	10.2456	2.41447	0	0	0	0	0
ms18587	TIR	CACTA	16.407	8.03087	0	0	0	0	21.9178
ms186090	TIR	CACTA	2.33481	1.81494	0	0	0	0	2.68561
ms186211	TIR	CACTA	0	0.481255	0	0	0	0	0
ms186212	TIR	CACTA	4.00705	2.66736	0	0	0	0	0
ms186213	TIR	CACTA	3.6127	1.27218	0	0	0	0	0
ms186462	TIR	CACTA	12.8312	7.58377	0	0	0	0	13.2162
ms186609	TIR	CACTA	0	0.319241	0	0	0	0	0
ms186712	TIR	CACTA	11.4569	12.0354	0	0	0	0	8.37782
ms187476	TIR	CACTA	0.916759	1.46973	0	0	0	0	2.68561
ms187793	TIR	CACTA	9.27101	4.08379	0	0	0	0	5.51553
ms188140	TIR	CACTA	35.5172	26.7941	0	0	0	0	35.4618
ms188296	TIR	CACTA	19.9251	14.0485	0	0	0	0	9.92628
ms188298	TIR	CACTA	19.0085	13.7464	0	0	0	0	51.8424
ms188299	TIR	CACTA	1.82127	0	0	0	0	0	6.28976
ms1887	TIR	CACTA	0.369857	0	0	0	0	0	0
ms188702	TIR	CACTA	11.9108	4.66549	0	0	0	0	3.01336
ms188815	TIR	CACTA	4.79772	2.61681	0	0	0	0	6.1778
ms188947	TIR	CACTA	0.720428	0.476468	0	0	0	0	0
ms188998	TIR	CACTA	1.50575	0.332224	0	0	0	0	0
ms189000	TIR	CACTA	0	0	0	0	0	0	76.5361
ms189001	TIR	CACTA	5.34796	0.656252	0	0	0	0	3.45984
ms189252	TIR	CACTA	3.07804	2.8082	0	0	0	0	6.89407
ms189373	TIR	CACTA	29.2557	30.5533	0	0	0	0	18.1342
ms189379	TIR	CACTA	0.55042	0	0	0	0	0	0
ms189657	TIR	CACTA	0	0.50722	0	0	0	0	1.04403
ms189802	TIR	CACTA	0	0	0	0	0	0	2.23913
ms189820	TIR	CACTA	7.24989	7.19686	0	0	0	0	40.2934
ms189821	TIR	CACTA	0	0.319241	0	0	0	0	17.8967
ms189822	TIR	CACTA	0	0	485.35	1147.22	0	0	0
ms189823	TIR	CACTA	0	0	0	0	986.052	0	0
ms189825	TIR	CACTA	0.369857	0	0	0	0	0	2.41581
ms190105	TIR	CACTA	0.897473	0.512007	0	0	0	0	3.2764
ms190527	TIR	CACTA	0	0.499025	0	0	0	0	0
ms190544	TIR	CACTA	22.621	18.5233	0	0	0	0	82.1811
ms190952	TIR	CACTA	39.8102	25.8049	0	0	0	0	27.9229
ms190953	TIR	CACTA	33.3872	20.2555	0	0	0	0	27.293
ms190954	TIR	CACTA	9.53762	17.5786	0	0	0	0	31.9547
ms191252	TIR	CACTA	0.874669	7.12305	0	0	0	0	0
ms19143	TIR	CACTA	12.1055	4.53088	0	0	0	0	10.6425
ms19147	TIR	CACTA	1.48646	0.50722	0	0	0	0	0
ms191806	TIR	CACTA	2.52593	2.14854	0	0	0	0	3.61091
ms192214	TIR	CACTA	0	0	0	0	0	0	4.64818
ms192377	TIR	CACTA	45.4616	11.2321	0	0	0	0	32.4011
ms192764	TIR	CACTA	0	0.638483	0	0	0	0	0
ms193000	TIR	CACTA	1.59158	1.80536	0	0	0	0	0
ms193001	TIR	CACTA	0	0	0	0	0	0	1.64158
ms19306	TIR	CACTA	1.28662	0	0	0	0	0	0
ms19317	TIR	CACTA	1.11661	0.651465	0	0	0	0	1.04403
ms193373	TIR	CACTA	30.8034	48.0265	0	0	0	0	27.8326
ms193463	TIR	CACTA	0	0	0	0	0	0	3.45984
ms193471	TIR	CACTA	2.55395	0	0	0	0	0	1.04403
ms193747	TIR	CACTA	0	0	0	0	0	0	4.35279
ms193851	TIR	CACTA	3.46901	2.27842	0	0	0	0	0
ms194109	TIR	CACTA	0	46.0756	0	0	0	0	0
ms194212	TIR	CACTA	0	12.7526	0	0	0	0	31.6849
ms194363	TIR	CACTA	0	0.494238	0	0	0	0	0
ms194376	TIR	CACTA	6.75042	3.72422	0	0	0	0	0
ms194590	TIR	CACTA	0	0	0	0	0	0	28.1859
ms195131	TIR	CACTA	43.8589	33.654	0	0	0	0	34.1088
ms195148	TIR	CACTA	0.697624	1.16826	0	0	0	0	1.4905
ms195151	TIR	CACTA	19.9443	39.6206	0	0	433.158	0	54.5536
ms195152	TIR	CACTA	4.94844	0.332224	0	0	0	0	2.08805
ms195428	TIR	CACTA	33.6222	12.8413	0	0	0	0	0
ms195430	TIR	CACTA	0.897473	2.26544	0	0	0	0	1.4905
ms19549	TIR	CACTA	15.2553	15.5005	0	0	0	0	14.8578
ms19552	TIR	CACTA	3.6828	1.78897	0	0	0	0	8.98212
ms195707	TIR	CACTA	12.9555	7.09294	0	0	0	0	6.02672
ms196339	TIR	CACTA	1.4935	1.68367	0	0	0	0	3.42748
ms196340	TIR	CACTA	11.1063	19.4893	0	0	0	0	16.1716
ms196341	TIR	CACTA	0	0.494238	0	0	0	0	0
ms196351	TIR	CACTA	1.48998	3.904	0	0	0	0	0
ms196655	TIR	CACTA	0.350571	0	0	0	0	0	0
ms196656	TIR	CACTA	14.0109	9.02275	0	0	0	0	22.9658
ms196689	TIR	CACTA	0	0	0	0	0	0	5.69897
ms196705	TIR	CACTA	7.28155	0.337011	0	0	0	0	56.7953
ms196708	TIR	CACTA	11.2133	7.51408	0	0	0	0	18.2852
ms196709	TIR	CACTA	0	2.61065	0	0	0	0	0
ms196716	TIR	CACTA	14.4315	14.1176	0	0	0	0	17.5366
ms197097	TIR	CACTA	19.1628	13.0724	0	0	0	0	14.7323
ms197108	TIR	CACTA	0	47.0689	0	0	0	0	10.3472
ms197112	TIR	CACTA	0	0.481255	0	0	0	0	0
ms19721	TIR	CACTA	54.8201	38.4959	0	0	0	85.3927	41.6584
ms197278	TIR	CACTA	1.81423	0	0	0	0	0	1.04403
ms197279	TIR	CACTA	0	0.481255	0	0	0	0	0
ms197725	TIR	CACTA	1.29013	0	0	0	0	0	0
ms197811	TIR	CACTA	0	0	0	0	0	0	1.4905
ms197948	TIR	CACTA	2.85891	1.13751	0	0	0	0	2.08805
ms198064	TIR	CACTA	1.07452	0	0	0	0	0	1.64158
ms198065	TIR	CACTA	0.350571	0	0	0	0	0	0
ms198746	TIR	CACTA	2.18409	0.646678	0	0	0	0	0
ms198868	TIR	CACTA	1.07804	1.00146	0	0	0	0	4.53622
ms198876	TIR	CACTA	9.47789	9.37891	0	0	0	0	9.42184
ms199028	TIR	CACTA	43.2594	0	0	0	0	0	0
ms199039	TIR	CACTA	1.10084	0	0	0	0	0	0
ms199040	TIR	CACTA	27.1191	26.9644	0	0	0	0	26.1451
ms199196	TIR	CACTA	10.8889	15.0377	0	0	0	0	14.6352
ms199261	TIR	CACTA	0.369857	0	0	0	0	0	0
ms199499	TIR	CACTA	12.3807	9.30986	0	0	0	0	2.08805
ms199500	TIR	CACTA	0	0	0	0	0	0	12.2585
ms199743	TIR	CACTA	0	0	0	0	0	0	1.4905
ms199896	TIR	CACTA	1.05875	0.638483	0	0	0	0	7.06399
ms200008	TIR	CACTA	0	0	0	0	0	0	1.04403
ms200297	TIR	CACTA	1.26733	0	0	0	0	0	0
ms200299	TIR	CACTA	1.10957	0	0	0	0	0	0
ms200490	TIR	CACTA	0.904509	0.818266	0	0	0	0	0
ms200513	TIR	CACTA	0	0.664447	0	0	0	0	0
ms200521	TIR	CACTA	0	0.319241	0	0	0	0	0
ms200530	TIR	CACTA	4.16663	3.95187	0	0	0	0	6.62427
ms200770	TIR	CACTA	0	0.669234	0	0	0	0	0
ms200922	TIR	CACTA	0	26.5036	0	0	0	347.915	38.4172
ms200924	TIR	CACTA	0.900991	0.669234	0	0	0	0	6.14544
ms201160	TIR	CACTA	1.24453	0	0	0	0	0	0
ms201297	TIR	CACTA	4.83793	9.56073	0	0	0	0	7.90574
ms201424	TIR	CACTA	1.60565	1.11974	0	0	0	0	0
ms201425	TIR	CACTA	0.913241	0	0	0	0	0	3.72288
ms201448	TIR	CACTA	12.3333	28.1026	0	0	0	0	8.22674
ms201632	TIR	CACTA	2.39097	2.1827	0	0	0	0	0
ms201878	TIR	CACTA	0.543384	0	0	0	0	0	0
ms202000	TIR	CACTA	1.10084	0.674021	0	0	0	0	0
ms202135	TIR	CACTA	13.3852	1.13272	0	0	0	0	0
ms20222	TIR	CACTA	1.47421	0	0	0	0	0	14.07
ms202624	TIR	CACTA	0.720428	0	0	0	0	0	1.04403
ms202642	TIR	CACTA	48.5636	0	0	0	0	0	53.9237
ms202645	TIR	CACTA	39.3663	61.9409	0	0	0	85.3927	34.8062
ms202898	TIR	CACTA	1.48646	0.808692	0	0	0	0	0
ms203435	TIR	CACTA	13.6516	6.1804	0	0	0	0	10.7545
ms203436	TIR	CACTA	0	0.337011	0	0	0	0	0
ms203437	TIR	CACTA	0.546902	0.337011	0	0	0	0	0
ms203552	TIR	CACTA	10.5315	6.24871	0	0	0	85.3927	8.20114
ms203554	TIR	CACTA	1.26733	1.97695	0	0	0	0	2.86228
ms203622	TIR	CACTA	0	0	0	0	0	362.062	0
ms203753	TIR	CACTA	35.9431	19.2931	0	0	0	0	19.3293
ms204274	TIR	CACTA	0	0	161.783	0	0	298.117	0
ms204275	TIR	CACTA	0	44.9081	0	0	0	0	5.27809
ms204276	TIR	CACTA	1.07452	0.790923	0	0	0	0	0
ms204390	TIR	CACTA	23.7655	14.1743	0	0	0	0	21.8503
ms204433	TIR	CACTA	4.70298	1.95918	0	0	0	0	5.99436
ms204539	TIR	CACTA	0.373375	0	0	0	0	0	0
ms204680	TIR	CACTA	0.569706	0.98028	0	0	0	0	4.05739
ms204824	TIR	CACTA	0	0.476468	0	0	0	0	0
ms204845	TIR	CACTA	7.87224	7.28099	0	0	0	0	5.37121
ms204846	TIR	CACTA	0.527616	0	0	0	0	0	0
ms204850	TIR	CACTA	7.45326	7.5742	0	0	0	0	0
ms205389	TIR	CACTA	0	0.638483	0	0	0	0	1.93698
ms205715	TIR	CACTA	13.1518	13.328	0	0	0	0	21.9569
ms205737	TIR	CACTA	3.23228	2.94766	0	0	0	0	8.22674
ms20576	TIR	CACTA	4.51538	9.16694	0	0	0	0	12.5607
ms206166	TIR	CACTA	2.88875	5.91033	0	0	0	0	0
ms206343	TIR	CACTA	8.52964	1.49091	0	0	0	0	4.91798
ms206569	TIR	CACTA	0	0.831248	0	0	0	0	0
ms206574	TIR	CACTA	38.292	22.065	0	0	0	0	32.8625
ms206592	TIR	CACTA	0	1.76301	0	0	0	0	0
ms206593	TIR	CACTA	27.3977	28.0731	109.679	0	0	120.987	14.588
ms206595	TIR	CACTA	1.66703	1.1457	0	0	0	0	0
ms206747	TIR	CACTA	11.299	13.2446	0	0	0	0	5.07581
ms20712	TIR	CACTA	10.1598	11.7277	0	0	0	0	10.9838
ms20713	TIR	CACTA	0	0	0	0	0	331.297	0
ms20716	TIR	CACTA	1.8528	1.11016	0	0	0	0	0
ms207274	TIR	CACTA	1.25156	0.499025	0	0	0	0	0
ms207276	TIR	CACTA	28.2094	14.5386	0	0	0	0	10.9515
ms207278	TIR	CACTA	0	0	0	0	0	0	2.41581
ms207279	TIR	CACTA	21.466	11.3196	0	0	0	200.036	0
ms207397	TIR	CACTA	0.920277	0.319241	0	0	0	0	0
ms207398	TIR	CACTA	39.2329	12.2965	0	0	0	337.641	0
ms207419	TIR	CACTA	0.920277	1.46494	0	0	0	0	3.13208
ms207420	TIR	CACTA	0.766036	0	0	0	0	0	0
ms207425	TIR	CACTA	0	0	0	0	0	0	1.64158
ms207542	TIR	CACTA	0	0	167.253	0	0	0	49.6033
ms207678	TIR	CACTA	0.546902	0.476468	0	0	0	85.3927	17.0645
ms208200	TIR	CACTA	7.06247	12.5596	0	0	0	0	9.09409
ms208537	TIR	CACTA	0.350571	0.64327	0	0	0	0	29.7991
ms20862	TIR	CACTA	0	6.92071	0	0	0	0	2.08805
ms209054	TIR	CACTA	0.524098	0	0	0	0	0	2.53453
ms209413	TIR	CACTA	5.48478	6.57412	0	0	0	0	3.28316
ms209454	TIR	CACTA	0.369857	0	0	0	0	0	0
ms209650	TIR	CACTA	0.74675	0.669234	0	0	0	0	0
ms209673	TIR	CACTA	0.874669	0	0	0	0	0	0
ms209895	TIR	CACTA	16.0776	18.1357	0	0	0	0	28.0281
ms209896	TIR	CACTA	6.32088	5.89393	0	0	0	0	6.11308
ms210232	TIR	CACTA	0.543384	0.512007	0	0	0	0	0
ms210252	TIR	CACTA	34.192	37.3816	0	0	328.684	210.31	52.5707
ms210498	TIR	CACTA	1.46366	1.46154	0	0	0	0	0
ms210529	TIR	CACTA	17.585	15.4738	0	0	0	0	10.1381
ms210828	TIR	CACTA	5.68815	2.46299	0	0	0	0	6.28976
ms211050	TIR	CACTA	0	1.63312	0	0	0	0	0
ms211056	TIR	CACTA	0	0	0	0	0	0	1.04403
ms211462	TIR	CACTA	3.22355	3.58135	0	0	0	0	6.44084
ms211561	TIR	CACTA	26.749	14.4443	0	0	0	0	16.0205
ms211738	TIR	CACTA	18.4702	9.71047	0	0	0	0	8.35221
ms211868	TIR	CACTA	1.77918	0.993262	0	0	0	0	0
ms21218	TIR	CACTA	2.56098	0	0	0	0	0	0
ms212249	TIR	CACTA	1.64422	2.77607	0	0	0	0	0
ms212355	TIR	CACTA	3.67055	2.77607	0	0	0	0	4.92474
ms212758	TIR	CACTA	2.7766	1.00146	0	0	0	0	1.93698
ms212760	TIR	CACTA	0.350571	0	0	0	0	0	0
ms212886	TIR	CACTA	7.33754	6.192	0	0	0	0	54.2379
ms213153	TIR	CACTA	0	0.319241	0	0	0	0	0
ms213960	TIR	CACTA	29.3701	14.9262	0	0	0	0	5.50878
ms213969	TIR	CACTA	0.350571	0.985067	0	0	0	0	25.619
ms213970	TIR	CACTA	0.373375	0	0	0	0	0	4.02503
ms214114	TIR	CACTA	1.91935	0.808692	0	0	0	0	0
ms214442	TIR	CACTA	14.5244	11.5377	0	0	0	0	2.08805
ms215070	TIR	CACTA	6.19296	4.41398	0	0	0	0	3.57856
ms215291	TIR	CACTA	33.6064	0	0	0	0	0	63.3846
ms215305	TIR	CACTA	0	0	161.783	0	0	0	18.3716
ms215307	TIR	CACTA	0.524098	1.12453	0	0	0	0	0
ms215578	TIR	CACTA	0.762518	0.674021	0	0	0	0	0
ms215605	TIR	CACTA	12.2808	15.3583	0	0	0	0	15.6252
ms215982	TIR	CACTA	37.4211	25.4714	0	0	0	0	75.4516
ms215986	TIR	CACTA	1.40228	0.970706	0	0	0	0	3.61091
ms216049	TIR	CACTA	0	0	0	0	433.158	343.985	0
ms216673	TIR	CACTA	40.4585	32.351	0	0	0	0	0
ms216691	TIR	CACTA	2.8116	3.15819	0	0	0	0	2.08805
ms216693	TIR	CACTA	12.065	10.5875	0	0	0	0	24.0638
ms216823	TIR	CACTA	17.6673	11.9301	0	0	0	0	16.9391
ms216831	TIR	CACTA	17.8234	14.2556	0	0	0	0	14.5556
ms217053	TIR	CACTA	0.743232	0.332224	0	0	0	0	0
ms217204	TIR	CACTA	35.7187	13.7942	0	0	0	0	9.56617
ms217232	TIR	CACTA	1.63015	1.11836	0	0	0	0	5.72457
ms217233	TIR	CACTA	2.55395	2.76787	0	0	0	0	4.50386
ms217244	TIR	CACTA	32.2723	0	109.679	0	433.158	0	0
ms217772	TIR	CACTA	32.6791	44.6742	0	0	0	0	40.0843
ms217988	TIR	CACTA	2.39619	1.46016	0	0	0	0	3.13208
ms218387	TIR	CACTA	1.23749	0	0	0	0	0	0
ms218615	TIR	CACTA	1.11309	0.808692	0	0	0	0	0
ms218710	TIR	CACTA	1.82127	10.2437	0	0	0	0	0
ms218711	TIR	CACTA	17.0663	16.4166	0	0	0	0	18.2205
ms218779	TIR	CACTA	0	0	0	0	0	0	5.73132
ms219272	TIR	CACTA	0.369857	0	0	0	0	0	0
ms219604	TIR	CACTA	0	0	167.253	776.646	0	164.441	0
ms219614	TIR	CACTA	1.94919	6.05864	0	0	0	0	4.50386
ms219615	TIR	CACTA	0	0	283.268	0	433.158	0	59.7737
ms219719	TIR	CACTA	0.373375	0.669234	0	0	0	0	0
ms219729	TIR	CACTA	3.2464	2.60245	0	0	0	0	1.64158
ms219857	TIR	CACTA	0	0	0	0	0	0	6.25741
ms219858	TIR	CACTA	0	0	0	0	0	0	4.17611
ms219863	TIR	CACTA	0.546902	0	0	0	0	0	0
ms220119	TIR	CACTA	43.7626	30.1916	0	0	0	0	50.1037
ms220120	TIR	CACTA	14.2178	12.6984	0	0	0	0	10.1705
ms220266	TIR	CACTA	7.64437	6.6623	0	0	0	0	0
ms220271	TIR	CACTA	39.5276	42.0143	0	0	0	0	36.6285
ms221047	TIR	CACTA	32.9473	48.9398	0	0	0	0	31.6607
ms221048	TIR	CACTA	0.527616	0.337011	0	0	0	0	0
ms22111	TIR	CACTA	0.373375	0	0	0	0	0	0
ms221909	TIR	CACTA	2.51537	5.58565	0	0	0	0	4.65494
ms222016	TIR	CACTA	0.766036	1.01103	0	0	0	0	4.95034
ms222032	TIR	CACTA	0.527616	0.674021	0	0	0	0	0
ms222033	TIR	CACTA	0.762518	0.669234	0	0	0	0	0
ms222169	TIR	CACTA	24.3739	18.0018	0	0	0	0	11.3332
ms22233	TIR	CACTA	0	0	0	0	0	0	2.08805
ms22235	TIR	CACTA	0	0	0	0	0	0	3.16444
ms222518	TIR	CACTA	1.44437	6.39434	0	0	0	0	4.50386
ms223015	TIR	CACTA	1.64774	1.45196	0	0	0	0	7.36615
ms223016	TIR	CACTA	0.373375	0.332224	0	0	0	0	0
ms223138	TIR	CACTA	2.0404	13.0908	0	0	0	0	0
ms223141	TIR	CACTA	17.4465	42.6674	0	0	0	0	21.2339
ms223263	TIR	CACTA	1.82648	3.32158	0	0	0	0	6.11308
ms223624	TIR	CACTA	0	0.638483	0	0	0	0	0
ms223749	TIR	CACTA	6.62936	7.80388	0	0	0	0	4.79926
ms223867	TIR	CACTA	0	0	0	0	0	0	1.64158
ms223868	TIR	CACTA	0	0	0	0	0	0	1.04403
ms224019	TIR	CACTA	3.41636	1.33027	0	426.449	473.07	0	0
ms224363	TIR	CACTA	0.543384	3.80487	0	0	0	0	6.14544
ms224648	TIR	CACTA	1.46366	0.664447	0	0	0	0	0
ms224863	TIR	CACTA	22.5859	11.9273	0	0	0	0	19.0595
ms225009	TIR	CACTA	0	0	0	0	0	0	3.01336
ms225360	TIR	CACTA	0	0	213.888	0	1010.7	85.3927	0
ms226194	TIR	CACTA	3.85815	3.57657	0	0	0	0	1.93698
ms226201	TIR	CACTA	14.0932	21.1408	0	0	0	85.3927	0
ms226202	TIR	CACTA	1.64071	2.49237	0	0	0	0	1.93698
ms226404	TIR	CACTA	0	0.669234	0	0	0	127.332	0
ms226465	TIR	CACTA	0	0.674021	0	0	0	0	0
ms226468	TIR	CACTA	0.350571	0	0	0	0	0	0
ms226469	TIR	CACTA	1.24804	0	0	0	0	0	2.56689
ms226607	TIR	CACTA	0.739714	0.857213	0	0	0	0	1.04403
ms226613	TIR	CACTA	35.2417	0	0	0	288.772	0	56.519
ms226614	TIR	CACTA	0.546902	0.661039	0	0	0	0	0
ms22694	TIR	CACTA	2.24546	4.18561	0	0	0	0	2.83668
ms227203	TIR	CACTA	0.369857	0	0	0	0	0	0
ms227204	TIR	CACTA	34.8859	29.3364	0	0	0	0	37.4958
ms227205	TIR	CACTA	5.32181	8.39385	0	0	433.158	120.987	29.9732
ms227206	TIR	CACTA	8.00368	7.54345	0	0	0	0	13.4469
ms227208	TIR	CACTA	0	0	0	0	0	0	5.42917
ms227617	TIR	CACTA	0	55.8551	161.783	0	0	0	25.5003
ms227618	TIR	CACTA	0	13.7575	0	0	0	0	21.5144
ms227619	TIR	CACTA	2.18761	1.14092	0	0	0	0	87.6372
ms227629	TIR	CACTA	1.75807	0.839443	0	0	0	0	0
ms228004	TIR	CACTA	0	0	497.156	0	0	0	12.8817
ms228276	TIR	CACTA	0	0	0	0	0	0	10.9515
ms22828	TIR	CACTA	6.79251	2.20525	0	0	0	0	10.2352
ms228284	TIR	CACTA	55.2077	16.4309	0	0	0	0	76.5631
ms228285	TIR	CACTA	0	0	0	0	288.772	0	81.1263
ms22829	TIR	CACTA	20.8594	13.4128	109.679	0	0	0	16.9714
ms228519	TIR	CACTA	0.546902	0	0	0	0	0	1.04403
ms228641	TIR	CACTA	4.46456	14.2304	0	0	0	0	1.64158
ms228747	TIR	CACTA	0.350571	0	0	0	0	0	0
ms228763	TIR	CACTA	13.0046	8.64883	0	0	0	0	4.62258
ms228849	TIR	CACTA	1.24453	1.4376	0	0	0	0	6.62427
ms229068	TIR	CACTA	1.66703	1.63994	0	0	0	0	1.4905
ms229287	TIR	CACTA	0.350571	0	0	0	0	0	0
ms22945	TIR	CACTA	3.61973	4.85694	0	0	0	0	8.97537
ms229609	TIR	CACTA	0.369857	0	0	0	0	0	0
ms229623	TIR	CACTA	2.14903	0.800497	0	0	0	0	13.807
ms229737	TIR	CACTA	0	0	170.421	0	0	0	44.595
ms229753	TIR	CACTA	0.369857	0	0	0	0	0	0
ms229763	TIR	CACTA	1.06748	0	0	0	0	0	6.74299
ms230735	TIR	CACTA	0.900991	0.646678	0	0	0	0	0
ms231210	TIR	CACTA	0	0	0	0	0	0	3.72963
ms231808	TIR	CACTA	1.4707	0	0	0	0	0	0
ms231998	TIR	CACTA	0	0	0	0	0	0	5.84329
ms232017	TIR	CACTA	0.70466	0.983688	0	0	0	0	0
ms232139	TIR	CACTA	2.71874	2.43086	0	0	0	0	2.68561
ms232140	TIR	CACTA	0	3.11105	0	0	0	0	9.39624
ms232288	TIR	CACTA	36.1268	53.8445	0	0	0	124.917	78.2573
ms232290	TIR	CACTA	12.4367	17.6764	0	0	0	0	4.62258
ms232453	TIR	CACTA	9.02929	5.90489	0	0	0	0	14.3789
ms232454	TIR	CACTA	0	0	329.903	741.182	473.07	0	0
ms232753	TIR	CACTA	4.37521	3.04679	0	0	0	0	31.4111
ms232761	TIR	CACTA	0	1.63515	0	0	0	0	6.88056
ms233059	TIR	CACTA	0	0.332224	0	0	0	0	0
ms233304	TIR	CACTA	0	29.1874	0	0	0	0	13.749
ms233402	TIR	CACTA	37.7696	37.2333	0	0	0	0	70.2936
ms233403	TIR	CACTA	1.62494	3.00437	0	0	0	0	0
ms233415	TIR	CACTA	6.89228	4.30389	0	0	0	0	0
ms233416	TIR	CACTA	3.23767	2.76649	0	0	0	0	0
ms233516	TIR	CACTA	12.002	11.1665	0	0	0	0	14.9832
ms234135	TIR	CACTA	0	0.332224	0	0	0	0	0
ms234232	TIR	CACTA	0	0	0	0	0	249.834	0
ms234233	TIR	CACTA	4.58379	1.65292	0	0	0	0	0
ms234235	TIR	CACTA	11.0783	0	0	0	0	0	29.4984
ms234522	TIR	CACTA	1.77214	0	0	0	0	0	1.93698
ms234733	TIR	CACTA	27.5326	12.5241	0	0	0	85.3927	54.5319
ms234734	TIR	CACTA	0.739714	0	0	0	0	0	0
ms234735	TIR	CACTA	0	0	326.735	0	841.666	0	0
ms235664	TIR	CACTA	2.2297	2.75968	0	0	0	0	6.73624
ms235866	TIR	CACTA	21.1521	0	0	0	0	0	11.0634
ms23600	TIR	CACTA	0	0.319241	0	0	0	0	7.95694
ms236015	TIR	CACTA	2.24546	0.988475	0	0	0	0	0
ms236034	TIR	CACTA	2.53466	0	0	0	0	0	0
ms236131	TIR	CACTA	0	0	0	0	0	0	37.6941
ms236132	TIR	CACTA	0	0	0	0	0	0	37.6941
ms236258	TIR	CACTA	16.2055	12.5856	0	0	0	0	15.0885
ms236363	TIR	CACTA	0.373375	0	0	0	0	0	0
ms237320	TIR	CACTA	0.766036	0	0	0	0	0	0
ms237691	TIR	CACTA	0	0.50722	0	0	0	0	1.64158
ms237821	TIR	CACTA	8.83626	6.57891	0	0	0	0	11.5099
ms238051	TIR	CACTA	3.39538	0.656252	0	0	0	0	3.90631
ms238592	TIR	CACTA	0.369857	0	0	0	0	0	0
ms238699	TIR	CACTA	0	1.6625	0	0	0	0	3.61091
ms238997	TIR	CACTA	2.05265	1.01923	0	0	0	0	0
ms239017	TIR	CACTA	1.44437	2.39532	0	0	0	0	0
ms241502	TIR	CACTA	24.5473	28.5496	0	0	0	0	0
ms24156	TIR	CACTA	0	0.319241	0	0	0	0	0
ms241892	TIR	CACTA	0	0.656252	0	0	0	0	0
ms241894	TIR	CACTA	0	0	0	0	0	0	1.04403
ms241982	TIR	CACTA	18.3476	13.406	0	0	0	0	16.3806
ms242190	TIR	CACTA	0.74675	0.646678	0	0	0	0	0
ms242313	TIR	CACTA	8.92578	37.9394	0	0	0	0	84.8048
ms242315	TIR	CACTA	3.7371	9.93944	0	0	0	0	2.08805
ms242325	TIR	CACTA	0	20.6364	0	0	0	0	17.6486
ms242731	TIR	CACTA	1.29365	1.00146	0	0	0	0	0
ms242735	TIR	CACTA	1.78791	0.476468	0	0	0	0	0
ms242738	TIR	CACTA	0.71691	0	0	0	0	0	0
ms243478	TIR	CACTA	24.8423	10.1896	0	0	0	0	6.99928
ms243499	TIR	CACTA	0	0	0	0	0	0	6.28976
ms243729	TIR	CACTA	0	0	0	0	0	331.297	86.6728
ms243843	TIR	CACTA	0	0.489451	0	0	0	0	0
ms243845	TIR	CACTA	21.846	16.9811	0	0	0	0	15.5996
ms243859	TIR	CACTA	12.4858	5.55489	0	0	0	0	6.14544
ms244744	TIR	CACTA	2.48384	1.91407	0	0	0	0	0
ms244746	TIR	CACTA	1.28662	0.818266	0	0	0	0	16.2039
ms244747	TIR	CACTA	0	0.638483	0	0	0	0	0
ms244877	TIR	CACTA	5.06762	4.59855	0	0	0	0	1.04403
ms244897	TIR	CACTA	4.39098	4.10772	0	0	0	0	9.04008
ms244908	TIR	CACTA	15.1501	22.3288	0	0	0	0	17.0969
ms24506	TIR	CACTA	0.743232	0	0	0	0	0	0
ms245178	TIR	CACTA	1.83704	2.288	0	0	0	0	0
ms245597	TIR	CACTA	0.527616	0.489451	0	0	0	0	0
ms245743	TIR	CACTA	0	0	0	0	0	124.917	0
ms245745	TIR	CACTA	1.46718	0.970706	0	0	0	0	1.04403
ms245877	TIR	CACTA	8.22281	9.82595	0	0	0	0	9.78871
ms245879	TIR	CACTA	22.449	33.7169	0	0	0	166.856	57.2392
ms245885	TIR	CACTA	0.766036	0.319241	0	0	0	0	3.61091
ms246006	TIR	CACTA	29.1767	18.0147	0	0	0	0	0
ms246183	TIR	CACTA	0.350571	0	0	0	0	0	0
ms246204	TIR	CACTA	0.527616	0	0	0	0	0	0
ms246291	TIR	CACTA	3.38301	1.99951	0	0	0	0	1.93698
ms246428	TIR	CACTA	1.44437	1.12453	0	0	0	0	4.62258
ms246879	TIR	CACTA	3.60214	2.00908	0	0	0	0	2.981
ms246882	TIR	CACTA	3.03595	1.63515	0	0	0	0	1.93698
ms247115	TIR	CACTA	9.88093	8.41849	0	0	0	0	18.9084
ms247516	TIR	CACTA	0	0.512007	0	0	0	0	0
ms247518	TIR	CACTA	9.95121	16.1731	0	0	0	0	10.1961
ms247719	TIR	CACTA	2.61011	2.1212	0	0	0	0	0
ms247727	TIR	CACTA	1.22524	0	0	0	0	0	0
ms248174	TIR	CACTA	0.369857	0	0	0	0	0	0
ms248280	TIR	CACTA	0.55042	0	0	0	0	0	0
ms248726	TIR	CACTA	2.68538	1.49091	0	0	0	0	1.4905
ms248841	TIR	CACTA	0.350571	0	0	0	0	0	0
ms248965	TIR	CACTA	5.44269	3.06115	0	0	0	0	8.11478
ms248966	TIR	CACTA	0.546902	0	0	0	0	0	4.05739
ms249064	TIR	CACTA	7.01334	11.4433	0	0	0	0	9.12645
ms249331	TIR	CACTA	1.25508	2.62363	0	0	0	0	3.87395
ms249584	TIR	CACTA	0	0	340.842	0	0	124.917	51.3312
ms250452	TIR	CACTA	0	0.805284	0	0	0	0	0
ms250458	TIR	CACTA	1.78791	2.06101	0	0	0	0	2.08805
ms250459	TIR	CACTA	0	0.64327	0	0	0	0	0
ms250504	TIR	CACTA	2.5873	1.27559	0	0	0	0	0
ms251271	TIR	CACTA	0	0.996671	0	0	0	0	0
ms251276	TIR	CACTA	0.900991	0	0	0	0	0	0
ms251517	TIR	CACTA	13.6392	5.24385	0	0	0	0	7.93134
ms251522	TIR	CACTA	16.2843	5.37511	0	0	0	0	15.5349
ms25187	TIR	CACTA	1.86688	1.61398	0	0	0	0	2.23913
ms252159	TIR	CACTA	1.29013	0.337011	0	0	0	0	2.23913
ms252166	TIR	CACTA	8.43656	5.63758	0	0	0	0	5.40357
ms252951	TIR	CACTA	0	42.5708	0	0	0	0	35.5481
ms253104	TIR	CACTA	11.6409	6.89815	0	0	0	0	5.99436
ms253236	TIR	CACTA	9.18336	13.4962	0	0	0	0	11.9887
ms253812	TIR	CACTA	0.723946	1.4957	0	0	0	0	0
ms25401	TIR	CACTA	36.2092	57.3534	0	0	0	0	32.4551
ms254435	TIR	CACTA	0	0	0	0	0	0	1.04403
ms254541	TIR	CACTA	32.4651	31.0461	0	0	0	0	58.1133
ms254804	TIR	CACTA	3.66182	0	0	0	0	0	0
ms254819	TIR	CACTA	2.06842	0.512007	0	0	0	0	0
ms254821	TIR	CACTA	2.142	0.633696	0	0	0	0	0
ms255144	TIR	CACTA	19.3117	19.842	0	0	0	0	5.25249
ms2552	TIR	CACTA	1.82127	0.975493	0	0	0	0	0
ms255327	TIR	CACTA	0.916759	0	0	0	0	0	0
ms255328	TIR	CACTA	30.8178	26.5924	0	0	0	0	8.19438
ms255649	TIR	CACTA	0	0	0	0	0	0	67.0819
ms256027	TIR	CACTA	0	0	0	0	0	0	96.057
ms256111	TIR	CACTA	3.77567	6.24871	0	0	0	0	6.32212
ms256113	TIR	CACTA	1.40932	0.831248	0	0	0	0	1.4905
ms256121	TIR	CACTA	8.8644	9.50742	0	0	0	0	6.74299
ms256418	TIR	CACTA	1.0938	1.32549	0	0	0	0	0
ms256434	TIR	CACTA	0	1.78897	0	0	0	0	0
ms256631	TIR	CACTA	3.3235	1.12453	0	0	0	0	52.328
ms256759	TIR	CACTA	5.74601	2.41788	0	0	0	0	6.40848
ms257474	TIR	CACTA	3.24636	1.16347	0	0	0	0	3.90631
ms257476	TIR	CACTA	3.07987	5.70255	0	0	0	0	0
ms257584	TIR	CACTA	8.64514	19.7108	0	0	0	0	0
ms257585	TIR	CACTA	5.33576	5.97596	0	0	0	0	3.30876
ms257598	TIR	CACTA	2.00183	15.5442	0	0	0	0	0
ms257680	TIR	CACTA	0	1.33506	543.791	1167.63	0	0	0
ms257689	TIR	CACTA	0	0.998049	0	0	328.684	170.785	21.9569
ms257773	TIR	CACTA	2.36465	3.25392	0	0	0	0	7.18947
ms257790	TIR	CACTA	30.0024	7.2905	0	0	0	0	2.56689
ms258148	TIR	CACTA	23.7096	17.4165	0	0	0	0	15.8883
ms258261	TIR	CACTA	0.71691	0.337011	0	0	0	0	0
ms258364	TIR	CACTA	20.7158	3.61827	0	0	0	0	1.04403
ms258365	TIR	CACTA	33.0105	13.0956	0	0	0	0	0
ms258366	TIR	CACTA	0.958849	0.489451	0	0	0	0	0
ms258466	TIR	CACTA	0.350571	0	0	0	0	0	0
ms258592	TIR	CACTA	9.04149	3.28808	0	0	0	0	9.04008
ms258690	TIR	CACTA	0	0.332224	0	0	0	0	0
ms258691	TIR	CACTA	22.0232	23.8316	164.952	426.449	328.684	0	74.3023
ms259116	TIR	CACTA	3.23228	2.11162	0	0	0	0	1.04403
ms25922	TIR	CACTA	1.09029	0	0	0	0	0	0
ms25937	TIR	CACTA	5.32885	1.64951	0	0	0	0	0
ms259501	TIR	CACTA	6.59787	9.59286	0	0	0	0	33.7082
ms259638	TIR	CACTA	10.2456	1.49091	0	0	0	0	0
ms259847	TIR	CACTA	0	0.332224	0	0	0	0	0
ms259857	TIR	CACTA	0	2.27501	0	0	0	0	0
ms260281	TIR	CACTA	1.97199	1.32549	0	0	0	0	2.53453
ms260282	TIR	CACTA	8.6295	2.78086	0	0	0	0	1.4905
ms260423	TIR	CACTA	3.58637	6.34444	0	0	0	0	16.9202
ms260556	TIR	CACTA	0	60.9305	0	0	0	0	64.2182
ms260637	TIR	CACTA	0.373375	1.02401	0	0	0	0	0
ms260832	TIR	CACTA	0.524098	0.499025	0	0	0	0	0
ms260833	TIR	CACTA	19.0451	26.6766	0	0	0	0	69.7135
ms260834	TIR	CACTA	1.77214	0.975493	0	0	0	0	3.61091
ms260849	TIR	CACTA	26.4388	43.696	0	0	0	0	30.3347
ms260852	TIR	CACTA	2.40322	3.41796	0	0	0	0	1.04403
ms261758	TIR	CACTA	0.55042	1.4875	0	0	0	0	0
ms261884	TIR	CACTA	0.71691	0.813479	0	0	0	0	1.04403
ms262486	TIR	CACTA	30.5931	33.0545	0	0	0	0	43.814
ms262706	TIR	CACTA	2.03688	5.90351	0	0	0	0	8.2591
ms262805	TIR	CACTA	0	0	0	0	0	0	3.75523
ms262820	TIR	CACTA	0	0	0	0	0	0	50.2129
ms263129	TIR	CACTA	0	0	0	426.449	0	0	58.9024
ms263441	TIR	CACTA	4.55578	3.22179	0	0	0	0	34.6524
ms263443	TIR	CACTA	35.4695	31.18	0	0	0	208.795	57.5413
ms263446	TIR	CACTA	12.0669	8.91746	0	0	0	0	19.3009
ms263555	TIR	CACTA	0.373375	0	0	0	0	0	0
ms263566	TIR	CACTA	1.46718	2.30577	0	0	0	0	2.56689
ms263769	TIR	CACTA	41.501	43.4178	0	0	0	0	37.8264
ms263771	TIR	CACTA	2.44531	3.2587	0	0	0	0	6.50556
ms26386	TIR	CACTA	1.64422	2.09864	0	0	0	0	0
ms264011	TIR	CACTA	2.34888	2.65097	0	0	0	0	3.90631
ms264364	TIR	CACTA	37.9936	49.5605	0	0	0	0	50.3128
ms264487	TIR	CACTA	1.58285	0.805284	0	0	0	0	0
ms264489	TIR	CACTA	0	0.319241	0	0	0	0	0
ms264510	TIR	CACTA	0	0	0	0	0	0	5.87565
ms264638	TIR	CACTA	11.6568	8.50596	0	0	0	0	9.84272
ms265175	TIR	CACTA	0.373375	0	0	0	0	0	0
ms265278	TIR	CACTA	0	0.813479	0	0	0	0	2.41581
ms265499	TIR	CACTA	52.3762	48.3381	170.421	0	0	166.856	67.5863
ms265646	TIR	CACTA	1.26733	0.79571	0	0	0	0	0
ms265647	TIR	CACTA	15.6813	23.3393	0	0	0	0	24.5818
ms266363	TIR	CACTA	0	0	0	1238.52	0	0	0
ms266364	TIR	CACTA	0.350571	0	0	0	0	0	0
ms266693	TIR	CACTA	1.78791	1.11974	0	0	0	0	0
ms267255	TIR	CACTA	3.90024	1.13751	0	0	0	0	0
ms267431	TIR	CACTA	3.73358	7.37803	0	0	0	0	1.93698
ms267493	TIR	CACTA	2.21041	1.50389	0	0	0	0	0
ms267512	TIR	CACTA	0	0	0	0	0	0	7.48487
ms267513	TIR	CACTA	3.5951	3.28808	0	0	0	0	2.38345
ms267514	TIR	CACTA	5.21131	17.4097	0	0	0	0	5.50878
ms267515	TIR	CACTA	21.8479	40.561	0	0	0	0	39.2777
ms267516	TIR	CACTA	0.878187	0	0	0	0	0	0
ms267635	TIR	CACTA	0	52.6312	0	0	0	173.2	0
ms267740	TIR	CACTA	4.86595	4.91163	0	0	0	0	4.05739
ms267762	TIR	CACTA	0	0	0	0	0	0	1.04403
ms267775	TIR	CACTA	4.89931	11.885	0	0	0	0	6.56631
ms268098	TIR	CACTA	2.07897	2.7583	0	0	0	0	0
ms268194	TIR	CACTA	0.743232	0.831248	0	0	0	0	6.02672
ms268417	TIR	CACTA	0.546902	0	0	0	0	0	1.4905
ms268513	TIR	CACTA	0.878187	2.96543	0	0	0	0	2.23913
ms269084	TIR	CACTA	0	0	0	0	328.684	0	0
ms26910	TIR	CACTA	10.9941	17.1343	0	0	0	0	34.299
ms26911	TIR	CACTA	0.55042	0.857213	0	0	0	0	1.4905
ms269370	TIR	CACTA	0	0.661039	0	0	0	0	0
ms269401	TIR	CACTA	0	0	0	0	0	0	1.04403
ms269760	TIR	CACTA	0	0	0	0	0	0	1.04403
ms269980	TIR	CACTA	13.0678	19.3157	0	0	0	0	16.6113
ms270303	TIR	CACTA	18.6491	23.1485	0	0	0	0	14.8254
ms270314	TIR	CACTA	0.524098	0.638483	0	0	0	0	0
ms27050	TIR	CACTA	0.373375	1.81015	0	0	0	0	1.04403
ms270517	TIR	CACTA	0.920277	0	0	0	0	0	0
ms270622	TIR	CACTA	26.828	20.3465	0	0	0	85.3927	48.0736
ms270963	TIR	CACTA	1.81071	0	0	0	0	0	0
ms271175	TIR	CACTA	1.74582	1.95715	0	0	0	0	7.15036
ms271182	TIR	CACTA	0.916759	0	0	0	0	0	0
ms271473	TIR	CACTA	6.58914	5.23906	0	0	0	0	10.9771
ms271522	TIR	CACTA	38.2005	32.2129	0	0	0	0	43.4539
ms271528	TIR	CACTA	0	0	0	0	0	131.261	0
ms271595	TIR	CACTA	0.566188	0	0	0	0	0	0
ms27193	TIR	CACTA	16.3229	12.3505	0	0	0	0	25.7054
ms272029	TIR	CACTA	0	0	0	0	0	0	17.9763
ms272042	TIR	CACTA	0	0	0	0	0	0	4.79926
ms272305	TIR	CACTA	0.71691	5.29034	0	0	0	0	0
ms27260	TIR	CACTA	0.543384	0.332224	0	0	0	0	0
ms272925	TIR	CACTA	0	0	0	649.879	0	0	7.84498
ms273028	TIR	CACTA	17.4432	8.1026	0	0	0	0	0
ms273120	TIR	CACTA	1.61438	2.02068	0	0	0	0	0
ms273127	TIR	CACTA	0.373375	0	0	0	0	0	0
ms273324	TIR	CACTA	0	0	0	0	0	0	31.7065
ms273474	TIR	CACTA	1.58636	0	0	0	0	0	0
ms273475	TIR	CACTA	0.369857	0	0	0	0	0	0
ms27366	TIR	CACTA	0.543384	0.818266	0	0	0	0	0
ms273700	TIR	CACTA	0.373375	0	0	0	0	0	0
ms273929	TIR	CACTA	5.27972	6.74295	0	0	0	0	5.99436
ms274122	TIR	CACTA	0.569706	1.11495	0	0	0	0	0
ms274124	TIR	CACTA	0	0	0	0	0	85.3927	17.1833
ms274128	TIR	CACTA	19.727	12.5836	0	0	0	0	14.7607
ms274400	TIR	CACTA	0	0.337011	0	0	0	0	0
ms274513	TIR	CACTA	17.8813	16.0897	0	0	0	0	17.0322
ms275080	TIR	CACTA	3.26916	1.61738	0	0	0	0	5.09466
ms275204	TIR	CACTA	0	0	0	0	0	0	89.9478
ms275479	TIR	CACTA	4.82047	9.2525	0	0	0	0	0
ms275599	TIR	CACTA	0	0	0	0	0	0	16.5061
ms275696	TIR	CACTA	0.527616	0.803905	0	0	0	0	28.5204
ms27617	TIR	CACTA	4.16663	3.79805	0	0	0	0	6.1778
ms27631	TIR	CACTA	2.29624	2.66874	0	0	0	0	2.08805
ms276397	TIR	CACTA	39.517	25.2745	0	0	0	0	81.1857
ms276399	TIR	CACTA	48.0884	0	0	0	0	256.178	0
ms276400	TIR	CACTA	15.2588	13.9412	0	0	0	0	28.1024
ms276532	TIR	CACTA	12.1001	17.3387	0	0	0	0	18.3972
ms276533	TIR	CACTA	2.59955	1.47793	0	0	0	0	1.64158
ms276541	TIR	CACTA	14.3753	18.4201	0	0	0	0	6.41524
ms276626	TIR	CACTA	8.50679	5.69435	0	0	0	0	4.02503
ms277008	TIR	CACTA	45.7576	52.0051	0	0	0	0	0
ms277011	TIR	CACTA	23.5713	24.621	0	0	0	0	40.4768
ms277328	TIR	CACTA	12.2614	7.24676	0	0	0	0	5.66661
ms277347	TIR	CACTA	5.24988	6.46882	0	0	0	0	0
ms277521	TIR	CACTA	0	0	0	0	0	124.917	0
ms277959	TIR	CACTA	11.6761	10.904	0	0	0	0	18.9152
ms278117	TIR	CACTA	0	1.00146	0	0	0	0	2.53453
ms278125	TIR	CACTA	0.881705	1.29473	0	0	0	0	0
ms278300	TIR	CACTA	0.566188	0	0	0	0	0	0
ms27836	TIR	CACTA	0.350571	0	0	0	0	0	0
ms278406	TIR	CACTA	0.369857	0	0	0	0	0	0
ms278707	TIR	CACTA	0	0.337011	0	0	0	0	0
ms278892	TIR	CACTA	1.83	2.6332	0	0	0	0	5.54789
ms279333	TIR	CACTA	0	0	0	0	0	0	2.53453
ms279411	TIR	CACTA	1.42157	0.489451	0	0	0	0	0
ms279416	TIR	CACTA	0.546902	0	0	0	0	0	0
ms279603	TIR	CACTA	4.04041	0.512007	0	0	0	0	0
ms279617	TIR	CACTA	0	1.45537	0	0	0	0	0
ms279624	TIR	CACTA	3.15701	0	0	0	0	0	0
ms279731	TIR	CACTA	0	0	0	0	0	0	2.41581
ms279732	TIR	CACTA	4.53297	9.12458	0	0	0	0	13.6883
ms279921	TIR	CACTA	0	0.319241	0	0	0	0	0
ms280198	TIR	CACTA	0.373375	0.337011	0	0	0	0	0
ms280341	TIR	CACTA	0	0	0	0	0	0	13.0328
ms28078	TIR	CACTA	23.8043	17.1924	0	0	0	0	16.73
ms281024	TIR	CACTA	0	0	0	0	0	0	47.3965
ms281040	TIR	CACTA	0	0	0	0	0	0	2.82993
ms281041	TIR	CACTA	1.11309	0.661039	0	0	0	0	0
ms281043	TIR	CACTA	1.67055	3.82743	0	0	0	0	19.3037
ms281044	TIR	CACTA	0	0	0	0	0	0	5.25249
ms281491	TIR	CACTA	16.7085	19.7798	109.679	0	0	0	18.5092
ms281492	TIR	CACTA	1.09732	1.49091	0	0	0	0	0
ms281493	TIR	CACTA	0.527616	0.84423	0	0	0	0	0
ms2815	TIR	CACTA	0	0	0	0	0	0	1.04403
ms281605	TIR	CACTA	23.8287	25.2786	0	0	0	0	28.8482
ms281617	TIR	CACTA	0	0	274.63	0	0	170.785	0
ms281729	TIR	CACTA	0.71691	0	0	0	0	0	0
ms281730	TIR	CACTA	0	0	167.253	0	0	85.3927	0
ms282113	TIR	CACTA	0	0	0	0	0	160.512	63.7867
ms282208	TIR	CACTA	0.55042	0.332224	0	0	0	0	0
ms28227	TIR	CACTA	0.369857	0	0	0	0	0	0
ms282585	TIR	CACTA	0	0	0	0	0	0	1.64158
ms282673	TIR	CACTA	1.2586	2.91009	0	0	0	0	3.16444
ms283046	TIR	CACTA	3.22525	1.63515	0	0	0	0	0
ms283047	TIR	CACTA	1.08155	0.319241	0	0	0	0	0
ms283048	TIR	CACTA	35.0896	2.2914	0	0	0	0	0
ms283108	TIR	CACTA	0	0	0	0	0	0	48.048
ms283441	TIR	CACTA	0.566188	0	0	0	0	0	0
ms283863	TIR	CACTA	0.569706	1.59142	0	0	0	0	2.08805
ms284404	TIR	CACTA	0.74675	0	0	0	0	0	0
ms284422	TIR	CACTA	0.70466	0	0	0	0	0	0
ms28446	TIR	CACTA	4.52945	1.16347	0	0	0	0	3.16444
ms284552	TIR	CACTA	5.33054	10.4733	0	0	0	0	25.4356
ms284571	TIR	CACTA	0.524098	0.332224	0	0	0	0	0
ms284669	TIR	CACTA	0	0.669234	0	0	0	0	0
ms284695	TIR	CACTA	15.2853	8.29267	0	0	0	0	1.04403
ms284831	TIR	CACTA	7.92476	1.63994	0	0	0	0	0
ms284836	TIR	CACTA	1.60917	0	0	0	0	0	0
ms284837	TIR	CACTA	1.50223	0	0	0	0	0	0
ms284842	TIR	CACTA	3.68814	3.65243	0	0	0	0	0
ms285381	TIR	CACTA	6.65217	14.5229	0	0	0	0	15.4877
ms285914	TIR	CACTA	5.76365	4.65389	0	0	0	0	9.00773
ms285917	TIR	CACTA	0	0	0	0	0	166.856	0
ms286215	TIR	CACTA	24.6892	23.5914	0	0	0	0	54.4928
ms286592	TIR	CACTA	27.1312	16.6763	0	0	0	0	0
ms286593	TIR	CACTA	0	0	0	426.449	512.982	0	0
ms286689	TIR	CACTA	0	0	0	0	0	0	23.9195
ms286690	TIR	CACTA	3.05003	3.69622	0	0	0	0	0
ms286701	TIR	CACTA	2.03688	3.12606	0	0	0	0	0
ms286845	TIR	CACTA	5.91245	0	0	0	0	0	0
ms287090	TIR	CACTA	7.08692	3.27509	0	0	0	0	12.2909
ms288047	TIR	CACTA	3.93694	1.91886	0	0	0	0	8.35221
ms288050	TIR	CACTA	10.796	15.0897	0	0	0	0	9.25192
ms288502	TIR	CACTA	0	30.6004	0	0	0	0	36.5961
ms288513	TIR	CACTA	30.1776	12.6233	0	0	0	0	3.88071
ms288514	TIR	CACTA	3.99311	0.857213	0	0	0	0	0
ms288726	TIR	CACTA	6.96586	8.83956	0	0	0	0	9.30312
ms288727	TIR	CACTA	1.23749	3.31201	0	0	0	0	0
ms288768	TIR	CACTA	1.26733	0.669234	0	0	0	0	0
ms288925	TIR	CACTA	0.74675	0	0	0	0	0	0
ms289184	TIR	CACTA	48.8999	23.0398	0	0	0	0	23.0845
ms289185	TIR	CACTA	11.5305	18.6156	0	0	0	0	47.7985
ms289187	TIR	CACTA	0	50.2987	0	0	0	0	41.6112
ms289497	TIR	CACTA	3.06228	5.92266	0	0	0	0	4.20171
ms2895	TIR	CACTA	6.92043	8.0274	0	0	0	0	0
ms289521	TIR	CACTA	15.075	5.19874	0	0	0	0	5.10141
ms289931	TIR	CACTA	0	54.3006	0	0	0	0	37.1613
ms28998	TIR	CACTA	0	0.319241	0	0	0	0	0
ms290202	TIR	CACTA	0	1.32208	0	0	0	0	5.66661
ms290481	TIR	CACTA	1.6828	3.21838	0	0	0	0	2.981
ms290486	TIR	CACTA	17.4029	9.20319	0	0	0	0	15.953
ms290502	TIR	CACTA	0	0.481255	0	0	0	0	0
ms290503	TIR	CACTA	0	0.674021	0	0	0	0	0
ms290513	TIR	CACTA	8.08082	33.846	0	0	0	0	0
ms290515	TIR	CACTA	0.936045	0	0	0	0	0	1.04403
ms2907	TIR	CACTA	0.739714	0	0	0	0	0	0
ms290858	TIR	CACTA	0	0.64327	0	0	0	0	1.93698
ms290864	TIR	CACTA	11.6357	45.593	0	0	0	0	27.6463
ms29102	TIR	CACTA	14.4859	7.14153	0	0	0	0	5.54789
ms291406	TIR	CACTA	10.0267	2.78086	0	0	0	0	1.4905
ms291535	TIR	CACTA	1.09732	0.638483	0	0	0	0	0
ms291553	TIR	CACTA	0.350571	0.337011	0	0	0	0	1.04403
ms291561	TIR	CACTA	0	0.332224	0	0	0	0	0
ms2916	TIR	CACTA	3.91249	2.94766	0	0	0	0	0
ms291794	TIR	CACTA	0.743232	0	0	0	0	0	0
ms291907	TIR	CACTA	0	0.489451	0	0	0	0	0
ms291915	TIR	CACTA	56.662	59.2901	0	0	0	0	44.0298
ms291929	TIR	CACTA	0	0.337011	0	0	0	0	0
ms291932	TIR	CACTA	10.3105	30.5628	0	0	0	120.987	58.3156
ms292186	TIR	CACTA	0	0	0	0	0	166.856	80.8498
ms293398	TIR	CACTA	4.26658	0	0	0	0	0	1.4905
ms293416	TIR	CACTA	50.5851	0	0	0	0	124.917	0
ms293418	TIR	CACTA	3.97903	0	0	0	0	0	0
ms293428	TIR	CACTA	22.9207	33.2725	0	0	0	0	35.5453
ms293766	TIR	CACTA	13.7356	9.92646	0	0	0	0	15.9882
ms293941	TIR	CACTA	1.4707	0.489451	0	0	0	0	0
ms294199	TIR	CACTA	2.21745	0.656252	0	0	0	0	4.03179
ms294200	TIR	CACTA	4.61363	2.28321	0	0	0	0	3.57856
ms294463	TIR	CACTA	31.6116	30.8983	0	0	0	0	3.2764
ms294464	TIR	CACTA	1.06748	2.46299	0	0	0	0	0
ms294572	TIR	CACTA	0.70466	2.11162	0	0	0	0	0
ms294589	TIR	CACTA	29.9656	39.3251	0	0	0	0	32.7221
ms294591	TIR	CACTA	2.34537	1.96397	0	0	0	0	2.53453
ms29504	TIR	CACTA	0.350571	1.98652	0	0	0	0	1.04403
ms29518	TIR	CACTA	1.2831	0.332224	0	0	0	0	0
ms295295	TIR	CACTA	19.061	31.2737	0	0	0	0	24.3443
ms295815	TIR	CACTA	1.071	0.813479	0	0	0	0	0
ms29635	TIR	CACTA	1.0482	1.16826	0	0	0	0	3.72963
ms296497	TIR	CACTA	2.38394	2.9832	0	0	0	0	6.29652
ms296501	TIR	CACTA	5.29032	1.13272	0	0	0	0	0
ms296551	TIR	CACTA	0.373375	0.826461	0	0	0	0	2.41581
ms296573	TIR	CACTA	0	0.674021	0	0	0	0	0
ms296576	TIR	CACTA	1.95622	1.96397	0	0	0	0	1.64158
ms296883	TIR	CACTA	6.69256	1.45537	0	0	0	0	27.5884
ms297009	TIR	CACTA	0	0	0	0	0	0	3.13208
ms297310	TIR	CACTA	56.3871	0	0	0	328.684	0	38.2984
ms297324	TIR	CACTA	5.2534	4.67166	0	0	0	0	0
ms29785	TIR	CACTA	0	0.669234	0	0	0	0	0
ms298315	TIR	CACTA	17.585	12.4359	0	0	0	0	21.5293
ms298708	TIR	CACTA	0	0.50722	0	0	0	0	0
ms298728	TIR	CACTA	0.893955	0.638483	0	0	0	0	0
ms299006	TIR	CACTA	0	0	0	0	0	0	55.0392
ms299035	TIR	CACTA	0	0.319241	0	0	0	0	0
ms299036	TIR	CACTA	13.8637	10.1459	0	0	0	0	9.98704
ms299185	TIR	CACTA	0.350571	0.337011	0	0	0	0	0
ms299199	TIR	CACTA	3.86167	1.16826	0	0	0	0	2.08805
ms299200	TIR	CACTA	0	1.16347	0	0	0	0	0
ms299202	TIR	CACTA	8.43673	14.0123	0	0	0	0	12.3165
ms299212	TIR	CACTA	0.55042	3.01125	0	0	0	0	0
ms299473	TIR	CACTA	1.4707	1.31112	0	0	0	0	2.68561
ms299474	TIR	CACTA	0	0	0	0	0	0	1.93698
ms300184	TIR	CACTA	19.9863	17.2984	0	0	0	0	42.3935
ms300186	TIR	CACTA	1.62142	0	0	0	0	0	0
ms300206	TIR	CACTA	0.569706	0.975493	0	0	0	0	6.50556
ms300211	TIR	CACTA	0	1.11016	0	0	0	0	0
ms300212	TIR	CACTA	48.1328	38.1083	0	0	0	85.3927	87.3446
ms300472	TIR	CACTA	0.373375	11.0346	0	0	0	0	1.64158
ms300474	TIR	CACTA	0	0	274.63	0	0	0	0
ms300475	TIR	CACTA	0	0	219.357	0	0	0	0
ms30070	TIR	CACTA	1.26733	0.988475	0	0	0	0	0
ms300768	TIR	CACTA	26.3792	28.5277	0	0	0	0	40.6144
ms300921	TIR	CACTA	36.6567	29.0219	0	0	0	0	34.6915
ms3011	TIR	CACTA	1.10957	0.669234	0	0	0	0	0
ms301572	TIR	CACTA	0	0	0	0	0	0	6.32888
ms301700	TIR	CACTA	10.5788	7.49762	0	0	0	0	0
ms30175	TIR	CACTA	1.27437	0.826461	0	0	0	0	0
ms302110	TIR	CACTA	6.05449	8.25372	0	0	0	0	4.95034
ms302454	TIR	CACTA	0	0	0	0	0	0	22.375
ms302493	TIR	CACTA	0	0	276.931	0	0	170.785	0
ms302602	TIR	CACTA	0.543384	1.44239	0	0	0	0	0
ms303013	TIR	CACTA	19.1117	15.8115	0	0	0	0	16.4602
ms303173	TIR	CACTA	0	0.332224	0	0	0	0	0
ms303464	TIR	CACTA	0	1.84228	0	0	0	0	0
ms303550	TIR	CACTA	22.5474	56.4273	0	0	0	85.3927	27.2027
ms303682	TIR	CACTA	1.58988	2.13896	0	0	0	0	0
ms303813	TIR	CACTA	0	0	0	0	0	0	6.44084
ms304211	TIR	CACTA	2.23673	0	0	0	0	0	0
ms304948	TIR	CACTA	53.1023	35.8457	0	314.734	0	0	39.8753
ms305089	TIR	CACTA	0	0.481255	0	0	0	0	0
ms305106	TIR	CACTA	0.373375	0	0	0	0	0	0
ms305262	TIR	CACTA	0	0.664447	0	0	0	0	0
ms305393	TIR	CACTA	0.546902	0.494238	0	0	0	0	0
ms30582	TIR	CACTA	24.3252	53.9292	0	0	0	85.3927	28.7902
ms305944	TIR	CACTA	0.920277	0.337011	0	0	0	0	0
ms306084	TIR	CACTA	1.52504	0.664447	0	0	0	0	0
ms306442	TIR	CACTA	1.44086	28.2407	0	0	0	0	20.6147
ms306445	TIR	CACTA	21.6096	9.17592	0	0	0	0	33.6475
ms306704	TIR	CACTA	0.350571	0	0	0	0	0	19.8661
ms307171	TIR	CACTA	14.642	4.91503	0	0	0	0	7.66155
ms307886	TIR	CACTA	0	0	0	832.486	0	0	0
ms307888	TIR	CACTA	0.527616	0	0	0	0	0	0
ms30819	TIR	CACTA	0.373375	0	0	0	0	0	0
ms308209	TIR	CACTA	5.43753	2.78564	0	0	0	0	2.56689
ms308696	TIR	CACTA	7.64789	4.22462	0	0	0	0	5.22013
ms308714	TIR	CACTA	34.4302	16.4856	0	0	0	0	18.725
ms309148	TIR	CACTA	0	0.337011	0	0	0	0	0
ms309149	TIR	CACTA	8.52608	3.29286	0	0	0	0	0
ms309444	TIR	CACTA	19.2956	6.22275	0	0	0	0	2.23913
ms309456	TIR	CACTA	0	0.638483	0	0	0	0	0
ms30950	TIR	CACTA	0	0.633696	0	0	0	0	0
ms310119	TIR	CACTA	14.7156	4.13028	0	0	0	0	0
ms310490	TIR	CACTA	0	35.3342	0	0	0	0	14.3466
ms310492	TIR	CACTA	0.55042	5.79762	0	0	0	0	7.33379
ms311624	TIR	CACTA	11.0678	6.38955	0	0	0	0	12.0534
ms311638	TIR	CACTA	1.90193	1.78897	0	0	0	0	0
ms311642	TIR	CACTA	18.8559	8.21406	0	0	0	0	3.88071
ms311793	TIR	CACTA	0.543384	0	0	0	0	0	0
ms311935	TIR	CACTA	10.6857	5.08524	0	0	0	0	4.47151
ms312941	TIR	CACTA	15.1747	20.5147	0	0	0	0	9.87507
ms313226	TIR	CACTA	0.55042	0.808692	0	0	0	0	2.41581
ms313636	TIR	CACTA	0.350571	0	0	0	0	0	0
ms314088	TIR	CACTA	0	0.319241	0	0	0	0	0
ms314089	TIR	CACTA	0.904509	0	0	0	0	0	0
ms314090	TIR	CACTA	1.31294	2.76787	0	0	0	0	0
ms314117	TIR	CACTA	37.7449	37.1668	0	0	0	210.31	75.5717
ms314120	TIR	CACTA	41.8114	0	0	0	0	0	0
ms314136	TIR	CACTA	0	48.9863	0	0	0	0	39.1306
ms314330	TIR	CACTA	0.70466	0.94815	0	0	0	0	1.4905
ms314719	TIR	CACTA	42.4952	38.0105	0	0	0	0	16.0717
ms315081	TIR	CACTA	0.369857	0.967298	0	0	0	0	0
ms3151	TIR	CACTA	1.99128	2.14237	0	0	0	0	0
ms315205	TIR	CACTA	2.69594	0.975493	0	0	0	0	0
ms315206	TIR	CACTA	15.6165	3.36873	0	0	0	0	0
ms315351	TIR	CACTA	0	22.1191	0	0	0	0	8.22674
ms315763	TIR	CACTA	1.66351	3.10967	0	0	0	0	2.82993
ms31585	TIR	CACTA	4.76787	4.56642	0	0	0	0	0
ms316125	TIR	CACTA	0.936045	0	0	0	0	0	0
ms316127	TIR	CACTA	0	1.19901	0	0	0	0	2.08805
ms316130	TIR	CACTA	0	2.1014	0	0	0	0	0
ms316384	TIR	CACTA	13.8583	25.2205	0	0	0	222.998	56.4771
ms316540	TIR	CACTA	30.6404	33.7525	0	0	0	0	28.1212
ms316573	TIR	CACTA	1.27085	0.489451	0	0	0	0	0
ms316808	TIR	CACTA	11.3991	7.39101	0	0	0	0	3.13208
ms31713	TIR	CACTA	0	0	0	0	0	0	3.75523
ms317243	TIR	CACTA	3.47422	1.47452	0	0	0	0	0
ms317246	TIR	CACTA	2.22618	0	0	0	0	0	6.25741
ms317250	TIR	CACTA	1.46014	1.81494	0	0	0	0	0
ms317251	TIR	CACTA	1.77566	0	0	0	0	0	0
ms317497	TIR	CACTA	1.25156	0	0	0	0	0	0
ms317811	TIR	CACTA	1.44789	1.31591	0	0	0	0	0
ms318084	TIR	CACTA	0	0	0	0	0	0	2.08805
ms318219	TIR	CACTA	1.25156	1.47793	0	0	0	0	0
ms318222	TIR	CACTA	53.6994	0	0	0	0	0	0
ms318235	TIR	CACTA	8.2421	4.16856	0	0	0	0	0
ms318238	TIR	CACTA	0	43.7535	0	0	0	0	58.1173
ms318244	TIR	CACTA	8.14567	9.12189	0	0	0	0	66.0027
ms318316	TIR	CACTA	4.92563	0.808692	0	0	0	0	3.90631
ms318356	TIR	CACTA	0	0.818266	0	0	0	0	9.46096
ms318358	TIR	CACTA	18.2704	8.82382	0	0	0	0	0
ms31851	TIR	CACTA	55.6034	43.3405	0	0	0	166.856	62.7224
ms318919	TIR	CACTA	1.81071	2.09044	0	0	0	0	3.57856
ms318932	TIR	CACTA	0	0	562.5	1350.24	0	0	84.6011
ms318933	TIR	CACTA	1.7827	2.61884	0	0	0	0	4.05739
ms318940	TIR	CACTA	43.4206	59.26	0	0	0	0	89.3922
ms319065	TIR	CACTA	2.34185	0	0	0	0	0	0
ms319431	TIR	CACTA	2.64868	3.00575	0	0	0	0	5.84329
ms319452	TIR	CACTA	5.84591	36.4773	0	0	0	0	16.788
ms319453	TIR	CACTA	4.91508	2.2299	0	0	0	0	2.53453
ms319455	TIR	CACTA	9.00105	9.95104	0	0	0	0	8.05006
ms319475	TIR	CACTA	0.369857	0.476468	0	0	0	0	2.41581
ms319587	TIR	CACTA	5.43396	5.44002	0	0	0	0	6.1778
ms319588	TIR	CACTA	15.4728	32.1671	0	0	0	0	21.7774
ms319612	TIR	CACTA	26.5757	3.25051	0	0	0	0	0
ms31979	TIR	CACTA	0	0	0	0	0	0	3.30876
ms320388	TIR	CACTA	0	0.821674	0	0	0	0	0
ms320391	TIR	CACTA	7.43228	7.59814	0	0	0	0	26.7534
ms320402	TIR	CACTA	11.9372	11.5253	0	0	0	0	39.7889
ms320511	TIR	CACTA	10.4139	29.0747	0	0	0	0	5.42917
ms32073	TIR	CACTA	0	4.18843	0	0	0	0	0
ms320978	TIR	CACTA	2.54339	1.63174	0	0	0	0	2.56689
ms321393	TIR	CACTA	0	0.823053	0	0	0	0	0
ms32198	TIR	CACTA	0	0	0	0	0	0	75.4246
ms32209	TIR	CACTA	0	0.332224	0	0	0	0	0
ms322259	TIR	CACTA	0	0	0	0	0	0	11.2792
ms322578	TIR	CACTA	0.936045	0	0	0	0	0	0
ms322582	TIR	CACTA	16.1965	14.6124	0	0	0	0	12.5283
ms323113	TIR	CACTA	0.566188	0	0	0	0	0	0
ms323480	TIR	CACTA	0.739714	0	0	0	0	0	0
ms323795	TIR	CACTA	1.11661	0.993262	0	0	0	0	0
ms323808	TIR	CACTA	2.75731	3.7789	0	0	0	0	1.4905
ms323940	TIR	CACTA	10.1282	11.2362	0	0	0	0	21.6196
ms324234	TIR	CACTA	0.739714	0.337011	0	0	0	0	0
ms324361	TIR	CACTA	1.4707	0.651465	0	0	0	0	2.981
ms324543	TIR	CACTA	0	0	269.161	0	288.772	0	56.4326
ms324699	TIR	CACTA	0.369857	0	0	0	0	0	0
ms325100	TIR	CACTA	8.54002	0.499025	0	0	0	0	14.4977
ms325345	TIR	CACTA	0	0.664447	0	0	0	0	2.56689
ms325624	TIR	CACTA	8.28227	3.75156	0	0	0	0	0
ms325626	TIR	CACTA	2.11046	5.0381	0	0	0	0	0
ms325627	TIR	CACTA	0	29.0452	0	0	0	0	0
ms32570	TIR	CACTA	36.3199	30.3858	0	0	0	0	28.1347
ms325876	TIR	CACTA	0	0	0	0	0	0	55.5734
ms325877	TIR	CACTA	35.224	21.6077	0	0	0	0	32.8018
ms326128	TIR	CACTA	14.4421	12.7019	0	0	0	0	9.90743
ms326129	TIR	CACTA	18.5194	20.0854	109.679	0	0	0	13.6559
ms326305	TIR	CACTA	1.0482	2.14716	0	0	0	0	1.64158
ms32635	TIR	CACTA	12.7785	29.0376	0	0	0	0	20.7551
ms326570	TIR	CACTA	0.350571	0	0	0	0	0	0
ms326714	TIR	CACTA	0.369857	0	0	0	0	0	0
ms326721	TIR	CACTA	20.4913	33.5391	0	0	0	0	23.5054
ms326822	TIR	CACTA	0.762518	0	0	0	0	0	0
ms326835	TIR	CACTA	3.98437	1.79238	0	0	0	0	0
ms326838	TIR	CACTA	21.7323	24.2483	0	0	0	85.3927	26.2813
ms326941	TIR	CACTA	6.80641	3.13085	0	0	0	0	0
ms326955	TIR	CACTA	0	30.1171	0	0	0	0	7.51722
ms326958	TIR	CACTA	20.0179	12.5473	0	0	0	0	4.53622
ms327412	TIR	CACTA	3.82831	1.29473	0	0	0	0	12.8426
ms32792	TIR	CACTA	0	0.332224	0	0	0	0	0
ms327953	TIR	CACTA	0	0	0	0	0	0	68.4793
ms328121	TIR	CACTA	2.88171	0.669234	0	0	0	0	0
ms328139	TIR	CACTA	20.9522	15.3124	0	0	0	0	11.0567
ms328260	TIR	CACTA	2.92563	3.61348	0	0	0	0	6.62427
ms328299	TIR	CACTA	16.0285	21.8887	0	0	0	0	64.5001
ms328302	TIR	CACTA	2.94661	3.45966	0	0	0	0	5.54789
ms328462	TIR	CACTA	2.94661	3.45966	0	0	0	0	5.54789
ms328475	TIR	CACTA	19.8602	32.7789	0	0	0	0	46.3201
ms328478	TIR	CACTA	0	0	0	0	0	0	2.08805
ms328705	TIR	CACTA	15.5448	8.57566	0	0	0	0	2.08805
ms328706	TIR	CACTA	0.743232	2.76787	0	0	0	0	0
ms329054	TIR	CACTA	11.2588	11.3915	0	0	0	0	19.769
ms329182	TIR	CACTA	0.369857	0	0	0	0	0	0
ms329465	TIR	CACTA	4.14552	2.29619	0	0	0	0	1.93698
ms329480	TIR	CACTA	10.0056	1.48271	0	0	0	0	0
ms329481	TIR	CACTA	0.524098	0	0	0	0	0	0
ms330128	TIR	CACTA	45.0735	0	0	0	0	0	65.1449
ms330285	TIR	CACTA	9.11512	13.5577	0	0	0	0	7.48487
ms330428	TIR	CACTA	1.07452	1.15868	0	0	0	0	4.50386
ms33054	TIR	CACTA	7.98791	7.20644	0	0	0	0	40.3648
ms330697	TIR	CACTA	0	0.489451	0	0	0	0	0
ms330698	TIR	CACTA	2.60659	2.113	0	0	0	0	0
ms331229	TIR	CACTA	0	0	0	0	0	0	5.09466
ms331554	TIR	CACTA	0	9.62846	109.679	0	0	0	0
ms331699	TIR	CACTA	0	0	0	0	473.07	0	0
ms332042	TIR	CACTA	31.4836	21.4573	0	0	0	177.13	62.5969
ms332056	TIR	CACTA	0	61.5275	0	0	0	120.987	85.4724
ms332194	TIR	CACTA	0.939563	0.332224	0	0	0	0	10.0518
ms332323	TIR	CACTA	0.373375	0.808692	0	0	0	0	0
ms332338	TIR	CACTA	3.26564	4.66346	0	0	0	0	6.11308
ms332766	TIR	CACTA	0.546902	0.64327	0	0	0	0	0
ms332793	TIR	CACTA	0.546902	0	0	0	0	0	0
ms332795	TIR	CACTA	0.743232	0.337011	0	0	0	0	6.14544
ms332798	TIR	CACTA	0.369857	0	0	0	0	0	0
ms333304	TIR	CACTA	0	0.319241	0	0	0	0	0
ms334009	TIR	CACTA	0	47.1016	0	0	0	0	80.681
ms334157	TIR	CACTA	3.08508	27.7136	0	0	0	0	1.64158
ms334303	TIR	CACTA	0.55042	0	0	0	0	0	1.93698
ms334423	TIR	CACTA	0.369857	1.50527	0	0	0	0	0
ms334496	TIR	CACTA	0.743232	0.512007	0	0	0	0	0
ms334498	TIR	CACTA	1.61438	0.656252	0	0	0	0	3.16444
ms334869	TIR	CACTA	51.0861	0	0	0	0	0	91.0014
ms33560	TIR	CACTA	0	0	0	0	0	0	13.8542
ms335648	TIR	CACTA	22.0461	15.9865	0	0	0	0	3.13208
ms335650	TIR	CACTA	0	0	0	0	0	85.3927	0
ms335651	TIR	CACTA	8.54185	10.8008	0	0	0	0	15.7116
ms335668	TIR	CACTA	0	0	109.679	0	0	0	13.0719
ms335671	TIR	CACTA	2.20689	1.938	0	0	0	0	0
ms336204	TIR	CACTA	19.0012	8.80062	0	314.734	0	0	40.1114
ms336332	TIR	CACTA	1.08677	1.64951	0	0	0	0	2.53453
ms336458	TIR	CACTA	0	0.803905	0	0	0	0	0
ms336480	TIR	CACTA	1.23749	0.808692	0	0	0	0	1.64158
ms33705	TIR	CACTA	0.893955	3.13223	0	0	0	0	0
ms337243	TIR	CACTA	1.77918	1.65771	0	0	0	0	0
ms337248	TIR	CACTA	0	0	332.204	0	617.456	298.117	0
ms337264	TIR	CACTA	0.373375	0	0	0	0	0	8.88901
ms337710	TIR	CACTA	22.5107	14.54	0	0	0	0	1.64158
ms337917	TIR	CACTA	0.74675	0.638483	0	0	0	0	0
ms337926	TIR	CACTA	0.70466	0.481255	0	0	0	0	1.04403
ms338214	TIR	CACTA	1.61086	0	0	0	0	0	0
ms338353	TIR	CACTA	0.569706	0	0	0	0	0	0
ms338379	TIR	CACTA	40.6246	46.4959	0	0	0	0	0
ms338486	TIR	CACTA	1.65999	0.661039	0	0	0	0	0
ms338546	TIR	CACTA	4.86608	2.77607	0	0	0	0	0
ms338634	TIR	CACTA	0.350571	0.337011	0	0	0	0	2.38345
ms338765	TIR	CACTA	0	46.8878	0	0	0	85.3927	16.8811
ms338793	TIR	CACTA	2.88875	2.14375	0	0	0	0	0
ms3388	TIR	CACTA	0.350571	0	0	0	0	0	0
ms339070	TIR	CACTA	0	0.332224	0	0	0	0	0
ms339071	TIR	CACTA	0	0.332224	0	0	0	0	0
ms339497	TIR	CACTA	3.6828	0.952937	0	0	0	0	0
ms339611	TIR	CACTA	1.47421	2.1711	0	0	0	0	2.56689
ms339634	TIR	CACTA	7.74614	20.2918	0	0	0	0	9.42184
ms339635	TIR	CACTA	1.45662	0	0	0	0	0	0
ms339643	TIR	CACTA	17.8952	41.0116	0	0	0	0	17.9507
ms340096	TIR	CACTA	3.3007	1.3125	0	0	0	0	0
ms340121	TIR	CACTA	1.80368	0.319241	0	0	0	0	0
ms340267	TIR	CACTA	0.55042	0.512007	0	0	0	0	0
ms340271	TIR	CACTA	3.79847	3.6203	213.888	0	0	0	47.5867
ms340277	TIR	CACTA	0.70466	0.808692	0	0	0	0	0
ms340298	TIR	CACTA	7.8057	6.09149	0	0	0	0	5.84329
ms340300	TIR	CACTA	0	44.3386	0	0	0	0	32.0599
ms340461	TIR	CACTA	4.22801	6.61313	0	0	0	0	2.68561
ms340586	TIR	CACTA	0	1.6625	0	0	0	0	0
ms340589	TIR	CACTA	0.701142	1.95577	0	0	0	0	0
ms340741	TIR	CACTA	4.0964	8.85871	0	0	0	0	14.2737
ms340900	TIR	CACTA	4.14904	7.56057	0	0	0	0	10.6493
ms340912	TIR	CACTA	13.8267	0	0	0	0	0	1.4905
ms340913	TIR	CACTA	47.9466	0	0	0	0	0	57.9839
ms340914	TIR	CACTA	5.5654	5.73121	0	0	0	0	5.84329
ms341064	TIR	CACTA	27.8727	22.8402	0	0	0	0	16.3806
ms341069	TIR	CACTA	8.0895	10.96	0	0	0	0	5.96201
ms341297	TIR	CACTA	1.48646	4.08857	0	0	0	0	3.01336
ms341299	TIR	CACTA	28.346	38.2922	0	0	0	0	0
ms341544	TIR	CACTA	3.69688	4.18221	0	0	0	0	6.25741
ms341563	TIR	CACTA	50.4482	43.4171	0	0	0	0	35.401
ms341971	TIR	CACTA	36.0203	21.7732	0	0	577.544	127.332	29.3366
ms341981	TIR	CACTA	0.524098	17.3326	0	0	0	0	5.21338
ms342123	TIR	CACTA	0.701142	1.95918	0	0	0	0	0
ms342404	TIR	CACTA	0.766036	0.319241	0	0	0	0	0
ms342434	TIR	CACTA	2.62588	0.319241	0	0	0	0	3.16444
ms342664	TIR	CACTA	0	0.332224	0	0	0	0	0
ms342815	TIR	CACTA	33.7641	6.15916	0	0	0	85.3927	32.6965
ms342970	TIR	CACTA	8.33327	5.26981	0	0	0	0	10.6561
ms343116	TIR	CACTA	0.546902	0.970706	0	0	0	0	0
ms343138	TIR	CACTA	8.81011	12.5275	0	0	0	0	17.3855
ms343139	TIR	CACTA	1.99479	2.2798	0	0	0	0	3.42748
ms343142	TIR	CACTA	1.74769	2.78223	0	0	0	0	0
ms343296	TIR	CACTA	0	0.669234	0	0	0	0	0
ms343592	TIR	CACTA	15.0503	2.45683	0	0	0	0	3.90631
ms343731	TIR	CACTA	24.0952	30.8048	0	0	0	0	36.8915
ms344128	TIR	CACTA	0	0.494238	0	0	0	0	0
ms344349	TIR	CACTA	0	0.337011	0	0	0	0	0
ms34435	TIR	CACTA	15.7988	10.956	0	0	0	0	10.3539
ms34436	TIR	CACTA	51.1143	58.5566	0	0	0	120.987	43.0828
ms344513	TIR	CACTA	11.8355	5.3997	0	0	0	0	8.10802
ms344517	TIR	CACTA	0.74675	0	0	0	0	0	0
ms344816	TIR	CACTA	25.5115	30.5184	0	0	0	0	20.2155
ms344818	TIR	CACTA	0.350571	0.50722	0	0	0	0	0
ms345031	TIR	CACTA	42.8177	29.7924	0	0	0	131.261	85.1486
ms345521	TIR	CACTA	2.83089	1.33368	0	0	0	0	8.29821
ms345658	TIR	CACTA	3.06579	0.961132	0	0	0	0	11.6933
ms345925	TIR	CACTA	1.44437	2.58468	0	0	0	0	10.2028
ms345935	TIR	CACTA	0.897473	1.16826	0	0	0	0	6.14544
ms346028	TIR	CACTA	0	0	167.253	0	328.684	0	0
ms346295	TIR	CACTA	0	0	0	0	0	0	2.56689
ms3463	TIR	CACTA	1.23579	0.808692	0	0	0	0	0
ms346577	TIR	CACTA	0.916759	0.98028	0	0	0	0	3.45984
ms3466	TIR	CACTA	39.0456	47.3601	0	0	0	0	34.4501
ms346826	TIR	CACTA	19.1609	10.7201	0	0	0	0	0
ms346854	TIR	CACTA	32.5282	43.7281	0	0	0	0	6.11984
ms346991	TIR	CACTA	0	0	0	0	0	0	3.43423
ms348117	TIR	CACTA	4.31905	2.35291	0	0	0	0	1.4905
ms348125	TIR	CACTA	2.64329	1.15868	0	0	0	0	5.81093
ms348235	TIR	CACTA	3.06931	0.633696	0	0	0	0	15.9274
ms348366	TIR	CACTA	14.5613	15.791	0	0	0	85.3927	12.2262
ms348753	TIR	CACTA	0	45.6073	0	0	0	0	4.02503
ms348754	TIR	CACTA	16.0705	9.2641	0	0	0	0	33.5315
ms348902	TIR	CACTA	2.05617	2.77883	0	0	0	0	5.24574
ms348919	TIR	CACTA	0.893955	0.656252	0	0	0	0	0
ms349257	TIR	CACTA	2.37338	1.13751	0	0	0	0	0
ms349683	TIR	CACTA	0	0	0	0	0	0	4.35279
ms349966	TIR	CACTA	1.22524	0.839443	0	0	0	0	1.64158
ms350202	TIR	CACTA	0	0	0	0	0	131.261	0
ms350690	TIR	CACTA	0	0	0	0	0	0	2.38345
ms350845	TIR	CACTA	42.5005	43.8485	0	0	0	0	59.918
ms350866	TIR	CACTA	0.524098	0	0	0	0	0	0
ms351141	TIR	CACTA	1.071	0.481255	0	0	0	0	1.04403
ms351142	TIR	CACTA	3.57934	9.27361	0	0	0	0	2.86228
ms35132	TIR	CACTA	2.15425	0	0	0	0	0	1.04403
ms351642	TIR	CACTA	2.36113	1.2626	0	0	0	0	0
ms351813	TIR	CACTA	40.5529	18.2827	109.679	0	0	0	24.6074
ms352065	TIR	CACTA	2.90803	3.34138	0	0	0	0	12.2518
ms353017	TIR	CACTA	29.126	14.1224	0	0	0	0	22.4614
ms353029	TIR	CACTA	0	0.661039	0	0	0	0	0
ms353309	TIR	CACTA	0	1.29952	0	0	0	0	0
ms353413	TIR	CACTA	0	0	0	0	0	0	4.20171
ms353437	TIR	CACTA	6.52764	3.5622	0	0	0	0	6.7686
ms353990	TIR	CACTA	32.1127	54.507	0	0	0	127.332	44.7176
ms354436	TIR	CACTA	6.11587	3.93613	0	0	0	0	4.80602
ms354452	TIR	CACTA	16.8558	6.16603	0	0	0	0	9.10084
ms354993	TIR	CACTA	35.8922	0	0	0	0	120.987	75.1899
ms355129	TIR	CACTA	2.57323	2.09864	0	0	0	0	0
ms355503	TIR	CACTA	25.9094	41.0245	0	0	0	0	29.296
ms355508	TIR	CACTA	1.4058	1.67548	0	0	0	0	4.47826
ms355630	TIR	CACTA	2.68538	2.57989	0	0	0	0	7.34054
ms35567	TIR	CACTA	12.3421	0	0	0	0	0	15.2719
ms355781	TIR	CACTA	5.97383	0.476468	0	0	0	0	0
ms356352	TIR	CACTA	0	13.307	0	0	0	0	0
ms356494	TIR	CACTA	0	0	109.679	0	0	124.917	66.6287
ms356543	TIR	CACTA	27.4414	21.274	0	0	0	0	12.8884
ms356552	TIR	CACTA	0.524098	0	0	0	0	0	0
ms356553	TIR	CACTA	7.52162	15.043	0	0	0	0	33.7662
ms356554	TIR	CACTA	0.723946	1.037	0	0	0	0	0
ms356576	TIR	CACTA	0.350571	0	0	0	0	0	0
ms356579	TIR	CACTA	0.569706	0	0	0	0	0	0
ms356581	TIR	CACTA	0.727464	0.651465	0	0	0	0	0
ms356884	TIR	CACTA	1.25156	2.60724	0	0	0	0	1.4905
ms356886	TIR	CACTA	9.29212	16.9703	0	0	0	0	10.6237
ms357054	TIR	CACTA	0.373375	0	0	0	0	0	0
ms357270	TIR	CACTA	4.27883	7.57079	0	0	0	0	15.7507
ms357272	TIR	CACTA	0.373375	0	0	0	0	0	0
ms357310	TIR	CACTA	2.89579	1.21199	0	0	0	0	0
ms357465	TIR	CACTA	0	0	0	1208.45	577.544	0	2.23913
ms357700	TIR	CACTA	2.1648	3.83083	0	0	0	0	4.47151
ms357704	TIR	CACTA	6.60139	3.76251	0	0	0	0	6.44759
ms357706	TIR	CACTA	2.78012	0	0	0	0	0	2.23913
ms357716	TIR	CACTA	0	0	0	538.164	0	0	8.26585
ms358349	TIR	CACTA	9.38668	29.4426	0	0	0	0	28.3842
ms35849	TIR	CACTA	0.524098	0.79571	0	0	0	0	0
ms358733	TIR	CACTA	12.3262	12.2685	0	0	0	0	17.2601
ms358993	TIR	CACTA	44.9368	55.0197	0	0	0	85.3927	0
ms358998	TIR	CACTA	0	0	0	0	0	0	1.04403
ms35924	TIR	CACTA	1.61438	0.674021	0	0	0	0	3.61091
ms359791	TIR	CACTA	0	0.337011	0	0	0	0	0
ms360063	TIR	CACTA	0.916759	0	0	0	0	0	1.64158
ms360189	TIR	CACTA	0	54.5201	167.253	0	0	85.3927	28.8091
ms360215	TIR	CACTA	0	0	0	0	328.684	0	0
ms360222	TIR	CACTA	31.6276	13.4538	0	0	0	0	29.1531
ms360387	TIR	CACTA	0.369857	0.332224	0	0	0	0	0
ms360406	TIR	CACTA	8.0895	2.67694	0	0	0	0	2.23913
ms360409	TIR	CACTA	0	0	0	426.449	0	0	0
ms360561	TIR	CACTA	25.8569	40.274	222.526	426.449	0	124.917	95.837
ms360699	TIR	CACTA	0.373375	0.337011	0	0	0	0	0
ms360806	TIR	CACTA	0	3.14521	0	0	0	0	0
ms360916	TIR	CACTA	1.99479	1.63994	0	0	0	0	0
ms361058	TIR	CACTA	0.566188	0.337011	0	0	0	0	3.13208
ms361184	TIR	CACTA	22.4406	15.3843	0	0	0	0	13.4401
ms361384	TIR	CACTA	1.81775	9.97701	0	629.467	288.772	406.416	0
ms36145	TIR	CACTA	6.59787	5.66492	0	0	0	0	4.20846
ms361531	TIR	CACTA	0	2.45342	0	0	0	0	0
ms361970	TIR	CACTA	0.569706	5.51319	0	0	0	0	12.9073
ms362697	TIR	CACTA	14.5209	17.0187	0	0	0	0	11.8121
ms362709	TIR	CACTA	9.0378	0	0	0	0	0	0
ms363611	TIR	CACTA	3.04651	7.29463	0	0	0	0	0
ms363624	TIR	CACTA	1.27788	0	0	0	0	0	0
ms364128	TIR	CACTA	0	0	326.735	314.734	0	0	0
ms364142	TIR	CACTA	0	0.319241	0	0	0	120.987	3.88071
ms364578	TIR	CACTA	0	0	0	0	0	0	38.7233
ms364580	TIR	CACTA	6.18071	3.92315	0	0	0	0	4.65494
ms364699	TIR	CACTA	0	0	0	0	288.772	0	42.7267
ms364707	TIR	CACTA	0.762518	2.97021	0	0	0	0	0
ms364710	TIR	CACTA	0.74675	0.687003	0	0	0	0	0
ms364730	TIR	CACTA	9.4603	11.8741	0	0	0	0	5.09466
ms364987	TIR	CACTA	1.13941	0	0	0	0	0	0
ms364988	TIR	CACTA	0	0.975493	0	0	0	0	2.08805
ms365523	TIR	CACTA	6.10526	2.30917	0	0	0	0	32.3809
ms365525	TIR	CACTA	29.4115	26.2274	0	0	0	0	10.0841
ms365678	TIR	CACTA	17.3729	16.6646	0	0	0	0	7.15711
ms365680	TIR	CACTA	18.4246	43.1846	0	0	0	0	51.3379
ms366702	TIR	CACTA	1.24804	0	0	0	0	0	0
ms366710	TIR	CACTA	0	0.638483	0	0	0	0	0
ms367371	TIR	CACTA	0.936045	0	0	0	0	0	0
ms367386	TIR	CACTA	8.93099	4.51581	0	0	0	0	6.77535
ms367918	TIR	CACTA	0	0.337011	0	0	0	0	0
ms368036	TIR	CACTA	4.86778	0	0	0	0	0	2.41581
ms368204	TIR	CACTA	1.99831	1.66728	0	0	0	0	7.81938
ms368622	TIR	CACTA	0.766036	1.15049	0	0	0	0	0
ms369160	TIR	CACTA	17.5882	26.5392	0	0	0	0	7.01279
ms369178	TIR	CACTA	0	3.65925	0	0	0	0	0
ms369551	TIR	CACTA	0.723946	0	0	0	0	0	1.04403
ms369816	TIR	CACTA	0	0	0	0	0	0	1.04403
ms370049	TIR	CACTA	0	0.319241	0	0	0	0	0
ms370219	TIR	CACTA	43.7222	11.2629	0	0	0	0	0
ms371131	TIR	CACTA	19.5465	14.8223	0	0	0	0	9.27752
ms371273	TIR	CACTA	3.03778	7.68161	0	0	0	0	4.17611
ms371399	TIR	CACTA	0.920277	0.337011	0	0	0	0	0
ms371429	TIR	CACTA	0.871151	0.319241	0	0	0	0	0
ms371430	TIR	CACTA	1.66351	0.651465	0	0	0	0	0
ms37168	TIR	CACTA	0.369857	0.494238	0	0	0	0	0
ms372083	TIR	CACTA	28.1426	29.8867	0	0	0	0	0
ms372226	TIR	CACTA	0	0	0	0	0	0	61.5422
ms37265	TIR	CACTA	0	0	271.462	0	617.456	0	0
ms372682	TIR	CACTA	3.972	3.11446	0	0	0	0	0
ms372697	TIR	CACTA	0	49.3056	0	0	0	131.261	77.1593
ms372698	TIR	CACTA	0	0	0	629.467	288.772	0	0
ms37279	TIR	CACTA	17.3976	56.6029	0	0	0	0	0
ms37280	TIR	CACTA	14.3843	4.82619	0	0	0	0	3.90631
ms372819	TIR	CACTA	0.766036	0	0	0	0	0	0
ms373006	TIR	CACTA	22.3529	14.7143	0	426.449	0	177.13	90.389
ms373113	TIR	CACTA	0	0.512007	0	0	0	0	0
ms373219	TIR	CACTA	0.350571	0	0	0	0	0	0
ms373517	TIR	CACTA	1.06396	1.32549	0	0	0	0	0
ms373816	TIR	CACTA	0	1.47452	0	0	0	0	26.0723
ms373902	TIR	CACTA	2.24025	11.1774	0	0	0	0	14.5556
ms373924	TIR	CACTA	2.15607	3.73858	0	0	0	0	0
ms374033	TIR	CACTA	12.2595	17.4227	0	0	0	0	33.2806
ms374047	TIR	CACTA	0.720428	0.818266	0	0	0	0	0
ms374048	TIR	CACTA	0.546902	0.494238	0	0	0	0	0
ms374051	TIR	CACTA	0	0	219.357	517.752	0	0	0
ms374052	TIR	CACTA	4.49275	5.07364	0	0	0	0	0
ms374202	TIR	CACTA	13.385	15.0943	0	0	0	0	9.98704
ms37494	TIR	CACTA	1.26733	1.00146	0	0	0	0	7.15036
ms375052	TIR	CACTA	7.52354	2.17312	0	0	0	0	5.69897
ms375077	TIR	CACTA	29.5626	36.1888	0	0	0	0	20.9385
ms375388	TIR	CACTA	0	0.494238	0	0	0	0	0
ms375639	TIR	CACTA	0	0	0	0	0	0	33.5504
ms376143	TIR	CACTA	0	0	0	0	0	0	33.9105
ms376151	TIR	CACTA	0.569706	0	0	0	0	0	0
ms376154	TIR	CACTA	5.85112	2.5163	0	0	0	0	3.28316
ms376161	TIR	CACTA	22.5597	9.98119	0	0	0	0	0
ms37629	TIR	CACTA	0	0	109.679	0	0	0	0
ms376295	TIR	CACTA	0.893955	1.45334	0	0	0	0	0
ms376296	TIR	CACTA	29.8568	25.0491	0	0	0	0	20.4718
ms37630	TIR	CACTA	5.79861	8.46014	0	0	0	0	8.79193
ms376425	TIR	CACTA	45.4121	25.0824	0	0	0	127.332	24.3052
ms376427	TIR	CACTA	36.6563	25.8733	0	0	0	0	48.6335
ms376809	TIR	CACTA	38.6283	18.6573	0	0	0	0	36.6177
ms376943	TIR	CACTA	5.09564	6.25488	0	0	0	0	2.53453
ms376945	TIR	CACTA	3.60566	5.23906	0	0	0	0	1.4905
ms376953	TIR	CACTA	45.6858	51.3386	0	0	0	0	23.7684
ms377249	TIR	CACTA	0	25.1932	0	0	0	0	13.4792
ms377251	TIR	CACTA	1.11309	0	0	0	0	0	3.87395
ms377252	TIR	CACTA	0	1.31112	0	0	0	0	0
ms377258	TIR	CACTA	0	0	109.679	0	0	0	67.8629
ms377389	TIR	CACTA	0.739714	0	0	0	0	0	3.16444
ms377507	TIR	CACTA	0	0.332224	0	0	0	0	3.13208
ms377515	TIR	CACTA	1.11309	0.993262	0	0	0	0	0
ms377683	TIR	CACTA	0	0	0	0	0	164.441	0
ms377869	TIR	CACTA	19.4905	12.52	0	0	0	0	11.5167
ms378029	TIR	CACTA	3.02722	3.27169	0	0	0	0	0
ms379008	TIR	CACTA	0	0	0	0	0	0	2.41581
ms379221	TIR	CACTA	0.900991	7.00686	0	0	0	0	0
ms379249	TIR	CACTA	0.524098	0.512007	0	0	0	0	0
ms379441	TIR	CACTA	6.56803	5.52755	0	0	0	0	0
ms379616	TIR	CACTA	1.09029	1.48271	0	0	0	0	0
ms379617	TIR	CACTA	56.8553	0	109.679	0	0	0	68.6048
ms379618	TIR	CACTA	0	0.481255	0	0	0	0	0
ms38003	TIR	CACTA	28.9665	24.2662	0	0	0	0	31.4691
ms380097	TIR	CACTA	0	0.499025	0	0	0	0	0
ms38012	TIR	CACTA	56.9371	52.539	0	0	0	0	55.8539
ms38015	TIR	CACTA	0	0.319241	0	0	0	0	0
ms380385	TIR	CACTA	0.546902	0	0	0	0	0	0
ms380764	TIR	CACTA	3.11662	1.63515	0	0	0	0	71.3455
ms380877	TIR	CACTA	0	0.481255	0	0	0	0	0
ms380889	TIR	CACTA	0.566188	0	0	0	0	0	0
ms380977	TIR	CACTA	23.0944	18.9834	0	0	0	0	84.8492
ms381011	TIR	CACTA	6.44346	5.34089	0	0	0	0	1.93698
ms381012	TIR	CACTA	1.09732	1.28175	0	0	0	0	0
ms381015	TIR	CACTA	2.38042	2.12939	0	0	0	120.987	6.32212
ms381694	TIR	CACTA	3.26916	6.77987	0	0	0	0	5.06906
ms381707	TIR	CACTA	1.44789	1.64814	0	0	0	0	2.83668
ms381817	TIR	CACTA	26.0181	42.2604	0	0	0	0	70.005
ms381957	TIR	CACTA	24.1547	18.2621	0	0	0	0	42.5109
ms382193	TIR	CACTA	0	63.2598	0	0	0	124.917	85.9566
ms382457	TIR	CACTA	0	0	0	0	0	0	2.56689
ms382629	TIR	CACTA	1.48646	1.31729	0	0	0	0	4.05739
ms382631	TIR	CACTA	2.57675	2.61543	0	0	0	0	2.08805
ms382632	TIR	CACTA	22.5561	23.1212	0	0	0	0	11.3332
ms382639	TIR	CACTA	0	0.661039	0	0	0	0	0
ms382676	TIR	CACTA	0.546902	0	0	0	0	0	0
ms382795	TIR	CACTA	0.701142	0	0	0	0	0	16.3159
ms382932	TIR	CACTA	1.28662	1.13272	0	0	0	0	4.05739
ms382933	TIR	CACTA	0.350571	0.79571	0	0	0	0	2.82993
ms383248	TIR	CACTA	18.0952	13.6493	0	0	0	0	10.768
ms383250	TIR	CACTA	10.6383	14.8204	0	0	0	0	7.60359
ms383271	TIR	CACTA	4.27531	2.76309	0	0	0	0	1.4905
ms383645	TIR	CACTA	25.0979	22.5066	0	0	0	0	0
ms383772	TIR	CACTA	0	1.02401	0	0	0	0	0
ms383895	TIR	CACTA	0.939563	0.656252	0	0	0	0	1.04403
ms383943	TIR	CACTA	0.723946	0	0	0	0	0	0
ms38395	TIR	CACTA	1.13589	0.831248	0	0	0	0	4.53622
ms384015	TIR	CACTA	27.1316	19.5022	0	0	0	0	16.7624
ms384630	TIR	CACTA	0.527616	0	0	0	0	0	0
ms384810	TIR	CACTA	0.543384	0.970706	0	0	0	0	1.04403
ms384975	TIR	CACTA	0	19.2618	170.421	0	0	0	0
ms385098	TIR	CACTA	6.25247	13.8079	0	0	0	0	16.9458
ms385212	TIR	CACTA	1.48295	1.51825	0	0	0	0	0
ms385217	TIR	CACTA	2.36113	0	0	0	0	0	0
ms385332	TIR	CACTA	2.22618	2.15333	0	0	0	0	0
ms385565	TIR	CACTA	33.419	50.2872	0	0	0	0	73.7278
ms3859	TIR	CACTA	53.12	0	213.888	0	328.684	335.227	0
ms3860	TIR	CACTA	0	8.4861	0	0	0	0	0
ms386416	TIR	CACTA	9.37799	1.3207	0	0	0	124.917	92.0818
ms386742	TIR	CACTA	1.33222	1.98652	0	0	0	0	0
ms386928	TIR	CACTA	0	1.93663	0	0	0	0	17.0038
ms386929	TIR	CACTA	4.53297	0.638483	0	0	0	0	0
ms387288	TIR	CACTA	0.701142	2.25108	0	0	0	0	0
ms387307	TIR	CACTA	0.350571	0	0	0	0	0	0
ms387508	TIR	CACTA	0	0	450.52	0	0	206.38	0
ms387616	TIR	CACTA	1.27437	0	0	0	0	0	4.91798
ms387818	TIR	CACTA	1.23228	1.00624	0	0	0	0	0
ms387839	TIR	CACTA	1.81775	0	0	0	0	0	0
ms38806	TIR	CACTA	5.30435	7.18526	0	0	0	0	1.04403
ms388482	TIR	CACTA	5.56023	8.66935	0	0	0	0	9.11294
ms388507	TIR	CACTA	12.3262	15.2845	0	0	0	0	12.3232
ms388638	TIR	CACTA	1.26381	0	0	0	0	0	0
ms388651	TIR	CACTA	6.97125	1.61738	0	0	0	0	10.4403
ms388913	TIR	CACTA	0.543384	0	0	0	0	0	0
ms389016	TIR	CACTA	15.3748	47.4976	0	0	0	0	11.8512
ms389259	TIR	CACTA	7.1096	6.40182	0	0	0	0	2.82993
ms389525	TIR	CACTA	1.64071	3.30244	0	0	0	0	19.8014
ms389740	TIR	CACTA	1.10084	1.6543	0	0	0	0	0
ms389741	TIR	CACTA	41.8238	0	0	314.734	0	0	53.2682
ms389756	TIR	CACTA	16.5334	15.7459	0	0	0	0	28.7618
ms389896	TIR	CACTA	0.350571	0	0	0	0	0	0
ms390159	TIR	CACTA	18.8841	15.0138	0	0	0	0	29.6629
ms390161	TIR	CACTA	8.63119	4.11113	0	0	0	0	9.75635
ms390180	TIR	CACTA	0.369857	0	0	0	0	0	0
ms391625	TIR	CACTA	36.4408	44.2355	0	0	0	0	49.4522
ms391794	TIR	CACTA	0.527616	0	0	0	0	0	0
ms391978	TIR	CACTA	0.350571	0.319241	0	0	0	0	0
ms39203	TIR	CACTA	2.30145	2.62363	0	0	0	0	1.04403
ms392132	TIR	CACTA	26.1339	33.5036	0	0	0	0	40.609
ms392298	TIR	CACTA	1.46366	5.50572	109.679	0	0	0	0
ms392323	TIR	CACTA	0.369857	0.975493	0	0	0	0	0
ms392654	TIR	CACTA	1.13941	0.638483	0	0	0	0	0
ms392783	TIR	CACTA	0.766036	0.813479	0	0	0	0	1.04403
ms393210	TIR	CACTA	0.546902	0	0	0	0	0	0
ms393211	TIR	CACTA	20.9346	1.15868	0	0	0	0	2.41581
ms393788	TIR	CACTA	0	0	0	0	0	0	6.17104
ms393801	TIR	CACTA	0	16.8957	0	0	0	0	0
ms394408	TIR	CACTA	0	0	0	0	0	0	9.90743
ms394840	TIR	CACTA	0	57.0158	0	0	0	0	32.6386
ms394842	TIR	CACTA	0.943081	0.813479	0	0	0	0	0
ms394847	TIR	CACTA	1.64071	1.63653	0	0	0	0	1.64158
ms395113	TIR	CACTA	10.8136	13.1763	0	0	0	0	90.1341
ms395114	TIR	CACTA	2.75731	1.3207	0	0	0	0	6.1778
ms395116	TIR	CACTA	21.9901	38.284	0	0	0	0	0
ms39518	TIR	CACTA	33.7956	25.8377	0	0	0	202.451	15.2584
ms395269	TIR	CACTA	0.720428	0	0	0	0	0	0
ms395695	TIR	CACTA	1.05171	0	0	0	0	0	0
ms395700	TIR	CACTA	40.5966	24.2908	0	0	0	0	31.0806
ms395922	TIR	CACTA	9.29376	10.016	0	0	0	0	7.93134
ms39609	TIR	CACTA	27.2715	36.6106	170.421	0	0	0	30.1553
ms39610	TIR	CACTA	0	0	329.036	538.164	617.456	262.522	0
ms39614	TIR	CACTA	7.34627	12.6471	0	0	0	0	6.02672
ms3969	TIR	CACTA	8.60492	7.14972	0	0	0	0	10.4982
ms3970	TIR	CACTA	0	32.5603	0	0	0	0	63.6153
ms397349	TIR	CACTA	0.920277	0.813479	0	0	0	0	0
ms397352	TIR	CACTA	2.18761	2.13896	0	0	0	0	2.08805
ms397957	TIR	CACTA	2.17705	0	0	0	0	0	0
ms398340	TIR	CACTA	0	0.319241	0	0	0	0	0
ms398484	TIR	CACTA	0	0.790923	0	0	0	0	0
ms398620	TIR	CACTA	5.95102	4.46112	0	0	0	0	11.661
ms398621	TIR	CACTA	1.26029	1.98993	0	0	0	0	2.83668
ms39897	TIR	CACTA	1.27437	1.42941	0	0	0	0	0
ms3990	TIR	CACTA	22.4335	13.8468	0	0	0	0	11.2725
ms39900	TIR	CACTA	0	0.337011	0	0	0	0	0
ms399018	TIR	CACTA	2.00704	2.94766	0	0	0	0	3.88071
ms399020	TIR	CACTA	4.50665	8.56615	0	0	0	0	7.36615
ms3991	TIR	CACTA	0	0	0	314.734	0	0	0
ms399460	TIR	CACTA	3.36724	10.016	0	0	0	0	8.11478
ms399465	TIR	CACTA	0.701142	0.839443	0	0	0	0	1.04403
ms400315	TIR	CACTA	40.825	30.8055	0	0	0	0	57.3039
ms400316	TIR	CACTA	0	2.65097	0	0	0	0	5.27809
ms40033	TIR	CACTA	7.50238	5.58768	0	0	0	0	6.29652
ms40036	TIR	CACTA	27.7535	32.781	0	0	0	0	28.5677
ms400377	TIR	CACTA	1.66351	2.07267	0	0	0	0	2.53453
ms40054	TIR	CACTA	45.5888	0	0	0	0	0	45.9532
ms400920	TIR	CACTA	2.03337	1.14229	0	0	0	0	0
ms400921	TIR	CACTA	0.566188	0	0	0	0	0	0
ms400925	TIR	CACTA	1.10957	5.39012	0	0	0	0	5.99436
ms400945	TIR	CACTA	1.6828	0.996671	0	0	0	0	0
ms401168	TIR	CACTA	0	0.646678	0	0	0	0	2.08805
ms401504	TIR	CACTA	0	0.476468	0	0	0	0	0
ms401523	TIR	CACTA	0.373375	0	0	0	0	0	0
ms401527	TIR	CACTA	0.74675	0	0	0	0	0	0
ms401839	TIR	CACTA	6.40154	3.22657	0	0	0	0	0
ms401859	TIR	CACTA	2.86078	0.489451	0	0	0	0	0
ms40189	TIR	CACTA	0.55042	1.4957	0	0	0	0	4.50386
ms402400	TIR	CACTA	0.546902	0	0	0	0	0	0
ms40264	TIR	CACTA	8.16847	10.2177	0	0	0	0	12.3165
ms402720	TIR	CACTA	0.546902	0.687003	0	0	0	0	0
ms40378	TIR	CACTA	47.5749	31.6716	0	0	0	0	5.81769
ms40382	TIR	CACTA	11.9214	4.08857	0	0	0	0	16.8271
ms403852	TIR	CACTA	6.72058	5.85499	0	0	0	0	1.4905
ms403874	TIR	CACTA	39.2262	33.5111	0	0	0	212.724	37.0642
ms403875	TIR	CACTA	0	0	0	0	0	0	1.04403
ms403892	TIR	CACTA	6.40337	8.12175	0	0	0	0	10.3472
ms40390	TIR	CACTA	0	0	0	0	0	0	13.4145
ms404003	TIR	CACTA	4.7065	4.42899	0	0	0	0	8.67997
ms40402	TIR	CACTA	51.3789	52.5198	0	0	0	0	70.0238
ms404149	TIR	CACTA	0	0	0	426.449	288.772	85.3927	67.8817
ms404411	TIR	CACTA	0	0.319241	0	0	0	0	0
ms404796	TIR	CACTA	10.9503	14.8387	0	0	0	0	7.07075
ms404935	TIR	CACTA	0	0	0	0	0	0	34.2126
ms405048	TIR	CACTA	0	0	0	0	0	0	1.4905
ms40534	TIR	CACTA	0	0	0	0	0	0	3.76199
ms405377	TIR	CACTA	1.071	0	0	0	0	0	0
ms405711	TIR	CACTA	0	0.332224	0	0	0	0	0
ms405731	TIR	CACTA	8.03704	7.02187	0	0	0	0	2.38345
ms405851	TIR	CACTA	0.566188	0.337011	0	0	0	0	0
ms405937	TIR	CACTA	0.743232	0.319241	0	0	0	0	0
ms406161	TIR	CACTA	0	0	0	0	0	0	1.04403
ms406170	TIR	CACTA	0	0.661039	0	0	0	0	1.64158
ms406171	TIR	CACTA	0	0	271.462	0	761.842	0	0
ms406362	TIR	CACTA	3.09733	0.800497	0	0	0	0	21.0316
ms40670	TIR	CACTA	7.34814	8.72128	0	0	0	0	8.65437
ms40671	TIR	CACTA	2.89227	0	0	0	0	0	0
ms40673	TIR	CACTA	29.2191	24.4132	0	0	0	0	20.0455
ms406920	TIR	CACTA	0	34.373	0	0	0	0	24.8772
ms407071	TIR	CACTA	0	0.800497	0	0	0	0	0
ms407233	TIR	CACTA	0	0.332224	0	0	0	0	0
ms407528	TIR	CACTA	2.18057	2.73574	0	0	0	0	0
ms407529	TIR	CACTA	5.64958	4.57461	0	0	0	0	14.1091
ms407584	TIR	CACTA	0.762518	0	0	0	0	0	0
ms407602	TIR	CACTA	10.5541	14.8969	0	0	0	0	29.8343
ms407723	TIR	CACTA	19.1082	10.4494	0	0	0	0	13.1259
ms407725	TIR	CACTA	1.62494	0	0	0	0	0	4.50386
ms408228	TIR	CACTA	0.369857	0	0	0	0	0	0
ms408240	TIR	CACTA	1.11309	0	0	0	0	0	0
ms408241	TIR	CACTA	54.0328	15.2667	0	0	0	0	74.1676
ms408242	TIR	CACTA	4.61715	3.75294	0	0	0	0	2.38345
ms408243	TIR	CACTA	15.2712	13.6732	0	0	0	0	0
ms408365	TIR	CACTA	6.24022	4.13368	0	0	0	0	2.68561
ms408374	TIR	CACTA	47.5188	59.5855	0	0	0	85.3927	38.5615
ms408375	TIR	CACTA	13.9653	14.2892	109.679	0	0	0	16.73
ms408376	TIR	CACTA	1.72137	0	0	0	0	0	0
ms408378	TIR	CACTA	7.60064	9.43563	0	0	0	0	8.85665
ms408383	TIR	CACTA	31.1645	42.7402	0	0	0	85.3927	26.3677
ms408514	TIR	CACTA	12.882	11.6156	0	0	0	0	17.2668
ms408695	TIR	CACTA	0.71691	0	0	0	0	0	0
ms408939	TIR	CACTA	0	1.36443	0	0	0	0	0
ms408965	TIR	CACTA	0.350571	0	0	0	0	0	0
ms40911	TIR	CACTA	23.0188	14.1709	0	0	0	0	0
ms409659	TIR	CACTA	0	0	0	441.501	0	0	65.6899
ms409937	TIR	CACTA	2.02985	1.28516	0	0	0	0	16.0717
ms410259	TIR	CACTA	1.69856	0	0	0	0	0	3.88071
ms410668	TIR	CACTA	16.5839	19.7928	170.421	0	0	0	16.1972
ms410671	TIR	CACTA	4.80293	5.37032	0	0	0	0	10.6817
ms410674	TIR	CACTA	0.943081	0	0	0	0	0	0
ms410949	TIR	CACTA	0	7.84565	213.888	0	0	0	6.88731
ms41104	TIR	CACTA	21.8413	14.3008	0	0	0	0	12.8817
ms411233	TIR	CACTA	1.27085	0	0	0	0	0	0
ms411487	TIR	CACTA	0.701142	0	0	0	0	0	0
ms411565	TIR	CACTA	18.2037	8.26258	0	0	0	0	23.2935
ms411601	TIR	CACTA	12.5648	34.0704	0	0	473.07	289.358	0
ms412037	TIR	CACTA	0	0	0	0	0	0	1.04403
ms412038	TIR	CACTA	1.13589	0	0	0	0	0	0
ms41230	TIR	CACTA	1.62846	2.70499	0	0	0	0	0
ms41231	TIR	CACTA	7.18335	4.38867	0	0	0	0	0
ms412421	TIR	CACTA	0.373375	0	0	0	0	0	1.64158
ms412424	TIR	CACTA	0.916759	0.813479	0	0	0	0	0
ms412452	TIR	CACTA	1.25156	1.64473	0	0	0	0	0
ms412467	TIR	CACTA	11.506	31.4036	0	0	0	0	15.2395
ms412618	TIR	CACTA	0.543384	0	0	0	0	0	0
ms413033	TIR	CACTA	0	0	0	0	0	0	3.45984
ms413140	TIR	CACTA	19.4765	10.109	0	0	0	0	3.13208
ms413287	TIR	CACTA	3.64071	3.23955	0	0	0	0	11.87
ms413303	TIR	CACTA	0	0.332224	0	0	0	0	0
ms413305	TIR	CACTA	0.723946	0.512007	0	0	0	0	0
ms413449	TIR	CACTA	1.23579	1.78759	0	0	0	0	1.04403
ms413451	TIR	CACTA	0.871151	0.481255	0	0	0	0	0
ms413564	TIR	CACTA	0.743232	0	0	0	0	0	0
ms414131	TIR	CACTA	27.075	25.8987	0	0	0	0	44.7109
ms414229	TIR	CACTA	12.7031	26.3429	0	0	0	0	0
ms414331	TIR	CACTA	5.20427	5.41747	0	0	0	85.3927	13.9001
ms414384	TIR	CACTA	1.13589	4.21578	0	0	0	0	0
ms414386	TIR	CACTA	39.7555	36.3255	0	0	0	0	40.5443
ms414387	TIR	CACTA	0.524098	0	0	0	0	0	0
ms414536	TIR	CACTA	0.720428	0.489451	0	0	0	0	0
ms414676	TIR	CACTA	3.41988	0.499025	0	0	0	0	0
ms415512	TIR	CACTA	3.22877	3.45626	0	0	0	0	1.93698
ms415927	TIR	CACTA	0	0	496.288	0	0	0	0
ms415940	TIR	CACTA	0	27.5529	0	0	0	0	7.00603
ms416047	TIR	CACTA	22.5369	40.2656	0	0	0	0	32.5468
ms416059	TIR	CACTA	2.34185	5.93085	0	0	0	0	22.2051
ms41644	TIR	CACTA	5.54429	5.71344	0	0	0	0	2.38345
ms416564	TIR	CACTA	0.524098	1.00146	0	0	0	0	1.04403
ms417020	TIR	CACTA	7.25523	6.16603	0	0	0	0	13.4469
ms417024	TIR	CACTA	8.3665	2.92989	0	0	0	0	2.981
ms417188	TIR	CACTA	21.1996	15.4027	0	0	0	0	9.4286
ms417189	TIR	CACTA	0.566188	0	0	0	0	0	1.04403
ms417204	TIR	CACTA	0.743232	1.3125	0	0	0	0	0
ms417323	TIR	CACTA	34.2197	45.969	0	0	0	166.856	46.3848
ms417336	TIR	CACTA	6.24561	3.2669	0	0	0	0	1.93698
ms417339	TIR	CACTA	6.50666	5.56926	0	0	0	0	3.13208
ms417340	TIR	CACTA	43.2964	50.2359	0	0	0	0	60.9486
ms417370	TIR	CACTA	3.0254	7.27273	0	0	0	0	0
ms417506	TIR	CACTA	4.46456	1.98174	0	0	0	0	4.62258
ms41760	TIR	CACTA	0.913241	1.28516	0	0	0	0	0
ms41777	TIR	CACTA	0.762518	0	0	0	0	0	1.93698
ms41780	TIR	CACTA	1.96495	0	0	0	0	0	1.93698
ms41785	TIR	CACTA	0	0.332224	0	0	0	0	0
ms417875	TIR	CACTA	3.3463	3.08711	0	0	0	0	2.08805
ms418015	TIR	CACTA	12.4087	9.17657	0	0	0	0	1.04403
ms419220	TIR	CACTA	0	2.81777	0	0	0	0	2.68561
ms419221	TIR	CACTA	0.527616	0	0	0	0	0	5.06906
ms419833	TIR	CACTA	0	0.481255	0	0	0	0	0
ms42004	TIR	CACTA	0	0.651465	0	0	0	0	4.02503
ms42025	TIR	CACTA	8.64514	1.61876	0	0	0	0	7.78027
ms420275	TIR	CACTA	1.06748	1.00624	0	0	0	0	0
ms420277	TIR	CACTA	0.874669	0	0	0	0	0	0
ms420478	TIR	CACTA	1.08677	8.67487	0	0	0	0	0
ms420716	TIR	CACTA	0	0.332224	0	0	0	0	0
ms420816	TIR	CACTA	6.93433	8.39522	0	0	0	0	24.5427
ms420963	TIR	CACTA	0.874669	2.05144	0	0	0	0	2.83668
ms421080	TIR	CACTA	0.373375	0	0	0	0	0	0
ms421256	TIR	CACTA	15.1907	28.281	277.799	0	0	160.512	40.4512
ms421275	TIR	CACTA	10.4473	7.54142	0	0	0	0	24.6465
ms421276	TIR	CACTA	0	0	0	0	0	0	1.04403
ms421400	TIR	CACTA	35.5817	22.884	0	0	0	85.3927	32.362
ms421405	TIR	CACTA	0	0	213.888	0	0	203.965	0
ms421406	TIR	CACTA	4.42786	1.28516	0	0	0	0	6.62427
ms421433	TIR	CACTA	8.64701	6.21658	0	0	0	0	4.17611
ms421603	TIR	CACTA	13.4358	10.5089	0	0	0	0	20.3989
ms421717	TIR	CACTA	0	0.664447	0	0	0	0	57.5427
ms421718	TIR	CACTA	0	0	0	0	0	0	9.59852
ms423472	TIR	CACTA	3.74231	1.1457	0	0	0	0	0
ms423668	TIR	CACTA	0	0	0	0	0	0	75.6997
ms423743	TIR	CACTA	0.936045	0	0	0	0	0	0
ms423862	TIR	CACTA	0.920277	0	0	0	0	0	0
ms423888	TIR	CACTA	35.6992	15.7644	0	0	0	0	0
ms424022	TIR	CACTA	5.22356	3.5506	0	0	0	0	9.73075
ms424038	TIR	CACTA	0	0	0	0	0	0	2.23913
ms424304	TIR	CACTA	1.23228	2.36589	0	0	0	0	2.08805
ms424305	TIR	CACTA	1.48295	2.33173	0	0	0	0	0
ms424897	TIR	CACTA	3.76694	4.64228	0	0	0	0	0
ms424898	TIR	CACTA	4.6926	1.46154	0	0	0	0	0
ms425073	TIR	CACTA	7.6952	21.3137	0	0	0	0	0
ms425081	TIR	CACTA	0.913241	3.40636	0	0	0	0	0
ms425149	TIR	CACTA	6.74503	10.0434	0	0	0	0	11.3912
ms42518	TIR	CACTA	0	0	0	0	0	0	31.318
ms42519	TIR	CACTA	0	0	0	0	0	0	33.4061
ms425402	TIR	CACTA	0	0.790923	0	0	0	0	0
ms425438	TIR	CACTA	12.2106	10.4043	0	0	0	0	30.4507
ms425606	TIR	CACTA	2.03337	1.80674	0	0	0	0	2.82993
ms425607	TIR	CACTA	7.47958	33.6663	0	0	0	0	33.8202
ms425609	TIR	CACTA	17.974	27.4162	0	0	0	0	22.1848
ms425611	TIR	CACTA	2.00704	4.47889	0	0	0	0	9.86832
ms425786	TIR	CACTA	0.369857	0	0	0	0	0	0
ms425894	TIR	CACTA	0	0.319241	217.056	0	0	0	3.01336
ms425895	TIR	CACTA	10.3613	4.91503	0	0	0	0	4.65494
ms425896	TIR	CACTA	55.9343	46.0167	0	0	0	0	34.7387
ms425903	TIR	CACTA	0	0	501.758	0	0	0	0
ms426018	TIR	CACTA	0.743232	0	0	0	0	0	0
ms426176	TIR	CACTA	0.743232	0	0	0	0	0	11.5031
ms426205	TIR	CACTA	1.81071	1.1457	0	0	0	0	2.41581
ms42631	TIR	CACTA	0	0	0	0	0	0	13.1447
ms42632	TIR	CACTA	0	0	0	0	0	0	18.5483
ms426365	TIR	CACTA	32.3442	47.563	0	0	0	0	11.7662
ms426370	TIR	CACTA	0.762518	0.512007	0	0	0	0	0
ms42640	TIR	CACTA	0	0.476468	0	0	0	0	3.45984
ms42648	TIR	CACTA	21.5818	10.783	0	0	0	0	14.6285
ms42650	TIR	CACTA	1.46014	0	0	0	0	0	0
ms42651	TIR	CACTA	0	0	0	0	657.368	387.439	0
ms42652	TIR	CACTA	44.4865	12.0326	0	0	0	0	5.84329
ms42653	TIR	CACTA	0	4.51719	0	0	0	0	2.82993
ms42659	TIR	CACTA	1.08677	2.8082	0	0	0	0	10.4524
ms426917	TIR	CACTA	0	22.6523	0	0	0	0	7.62919
ms426918	TIR	CACTA	15.7375	9.32082	0	0	0	0	3.72963
ms427563	TIR	CACTA	1.87209	0	0	0	0	0	0
ms427568	TIR	CACTA	0	0	0	0	0	0	2.41581
ms427689	TIR	CACTA	0.878187	0	0	0	0	0	5.06906
ms427803	TIR	CACTA	0	0.813479	0	0	0	0	0
ms427826	TIR	CACTA	51.1105	56.4382	0	0	0	0	25.244
ms427997	TIR	CACTA	0	0.656252	0	0	0	0	0
ms428140	TIR	CACTA	0	1.80674	0	0	0	0	1.4905
ms428142	TIR	CACTA	36.2447	54.241	0	0	0	0	62.9058
ms428143	TIR	CACTA	1.29365	1.037	0	0	0	0	1.4905
ms428144	TIR	CACTA	1.30942	0	0	0	0	0	2.08805
ms428151	TIR	CACTA	4.06673	1.42462	0	0	0	0	0
ms428544	TIR	CACTA	0	0	0	0	0	0	2.08805
ms428919	TIR	CACTA	0.920277	0.651465	0	0	0	0	0
ms429078	TIR	CACTA	19.4905	12.9719	0	0	0	0	25.3816
ms429453	TIR	CACTA	30.6876	33.317	0	0	0	0	31.9479
ms429454	TIR	CACTA	0	0	0	0	0	328.882	0
ms429455	TIR	CACTA	3.8459	3.4535	0	0	0	0	7.39851
ms429601	TIR	CACTA	9.54982	7.25496	0	0	0	0	12.1654
ms429606	TIR	CACTA	3.83183	0.319241	0	0	0	0	3.01336
ms429710	TIR	CACTA	2.40674	0	0	0	0	0	8.67997
ms430169	TIR	CACTA	0.743232	0.849017	0	0	0	0	0
ms430170	TIR	CACTA	0	0.975493	0	0	0	0	2.86228
ms430414	TIR	CACTA	0	5.05522	0	0	0	0	26.9908
ms430461	TIR	CACTA	1.0938	0.481255	0	0	0	0	5.99436
ms430519	TIR	CACTA	2.19634	0.978901	0	0	0	0	1.04403
ms430778	TIR	CACTA	0	0.332224	0	0	0	0	0
ms430946	TIR	CACTA	13.1993	13.877	0	0	0	0	1.64158
ms431149	TIR	CACTA	3.63368	0.656252	0	0	0	0	0
[truncated: 35,487 more rows]
