# Supplementary material for: Major proliferation of transposable elements shaped the genome of the soybean rust pathogen Phakopsora pachyrhizi
Source: Nat Commun. 2023 Apr 1;14:1835. doi: 10.1038/s41467-023-37551-4 (PMC10067951; doi:10.1038/s41467-023-37551-4)
Supplement: Supplementary file 6 — Source Data [file 41467_2023_37551_MOESM6_ESM.zip › source_data/Source_data_Figure2a.xlsx]

## Sheet: Figure 2a
Figure 2a
	Genome coverage (Mb)
TE family	MT2006	K8108	UFV02
Kolobok	0.912446	0.865086	1.23253
TIR	56.9534	59.0807	47.9696
Pif-Harbinger	83.1277	87.637	103.111
MuDR	88.6973	88.8699	125.069
Mariner	7.31356	7.10255	9.37221
hAT	6.28374	5.44902	3.95853
CACTA	77.1214	83.8228	70.4251
MITE	6.33343	4.18697	10.6778
Maverick	14.3911	18.3362	13.2081
Helitron	11.4357	12.5309	12.6035
TRIM	4.66735	2.70293	2.75787
SINE	0.729253	1.14729	0.623642
LTR	0.387887	0.225797	0
Gypsy	447.432	475.392	558.735
Copia	87.9961	88.3546	103.709
Tad	6.44462	7.1492	8.18909
LINE	11.4054	7.9565	12.9672
Jockey	0	0.008662	0
LARD	9.96904	8.04859	6.44894
