# Supplementary material for: Major proliferation of transposable elements shaped the genome of the soybean rust pathogen Phakopsora pachyrhizi
Source: Nat Commun. 2023 Apr 1;14:1835. doi: 10.1038/s41467-023-37551-4 (PMC10067951; doi:10.1038/s41467-023-37551-4)
Supplement: Supplementary file 6 — Source Data [file 41467_2023_37551_MOESM6_ESM.zip › source_data/Source_data_Figure4/Figure4B_CircosPlot_Layer4_TEsDensity50kb_UFV02.txt]

Contig_UFV02	Interval_start	Interval_end	TEs_Count
Contig_1	0	49999	35
Contig_1	50000	99999	33
Contig_1	100000	149999	38
Contig_1	150000	199999	27
Contig_1	200000	249999	27
Contig_1	250000	299999	32
Contig_1	300000	349999	37
Contig_1	350000	399999	46
Contig_1	400000	449999	30
Contig_1	450000	499999	14
Contig_1	500000	549999	33
Contig_1	550000	599999	41
Contig_1	600000	649999	41
Contig_1	650000	699999	24
Contig_1	700000	749999	20
Contig_1	750000	799999	31
Contig_1	800000	849999	15
Contig_1	850000	899999	24
Contig_1	900000	949999	41
Contig_1	950000	999999	23
Contig_1	1000000	1049999	24
Contig_1	1050000	1099999	46
Contig_1	1100000	1149999	30
Contig_1	1150000	1199999	21
Contig_1	1200000	1249999	13
Contig_1	1250000	1299999	31
Contig_1	1300000	1349999	30
Contig_1	1350000	1399999	32
Contig_1	1400000	1449999	22
Contig_1	1450000	1499999	18
Contig_1	1500000	1549999	22
Contig_1	1550000	1599999	44
Contig_1	1600000	1649999	22
Contig_1	1650000	1699999	21
Contig_1	1700000	1749999	13
Contig_1	1750000	1799999	27
Contig_1	1800000	1849999	21
Contig_1	1850000	1899999	34
Contig_1	1900000	1949999	16
Contig_1	1950000	1999999	26
Contig_1	2000000	2049999	12
Contig_1	2050000	2099999	24
Contig_1	2100000	2149999	20
Contig_1	2150000	2199999	21
Contig_1	2200000	2249999	21
Contig_1	2250000	2299999	33
Contig_1	2300000	2349999	23
Contig_1	2350000	2399999	13
Contig_1	2400000	2449999	19
Contig_1	2450000	2499999	16
Contig_1	2500000	2549999	14
Contig_1	2550000	2599999	21
Contig_1	2600000	2649999	25
Contig_1	2650000	2699999	19
Contig_1	2700000	2749999	21
Contig_1	2750000	2799999	34
Contig_1	2800000	2849999	29
Contig_1	2850000	2899999	28
Contig_1	2900000	2949999	18
Contig_1	2950000	2999999	28
Contig_1	3000000	3049999	29
Contig_1	3050000	3099999	26
Contig_1	3100000	3149999	25
Contig_1	3150000	3199999	33
Contig_1	3200000	3249999	34
Contig_1	3250000	3299999	35
Contig_1	3300000	3349999	26
Contig_1	3350000	3399999	26
Contig_1	3400000	3449999	28
Contig_1	3450000	3499999	22
Contig_1	3500000	3549999	41
Contig_1	3550000	3599999	57
Contig_1	3600000	3649999	26
Contig_1	3650000	3699999	25
Contig_1	3700000	3749999	17
Contig_1	3750000	3799999	38
Contig_1	3800000	3849999	33
Contig_1	3850000	3899999	24
Contig_1	3900000	3949999	25
Contig_1	3950000	3999999	31
Contig_1	4000000	4049999	21
Contig_1	4050000	4099999	48
Contig_1	4100000	4149999	38
Contig_1	4150000	4199999	6
Contig_2	0	49999	20
Contig_2	50000	99999	30
Contig_2	100000	149999	18
Contig_2	150000	199999	18
Contig_2	200000	249999	24
Contig_2	250000	299999	23
Contig_2	300000	349999	18
Contig_2	350000	399999	29
Contig_2	400000	449999	53
Contig_2	450000	499999	14
Contig_2	500000	549999	34
Contig_2	550000	599999	30
Contig_2	600000	649999	23
Contig_2	650000	699999	26
Contig_2	700000	749999	27
Contig_2	750000	799999	14
Contig_2	800000	849999	16
Contig_2	850000	899999	19
Contig_2	900000	949999	29
Contig_2	950000	999999	33
Contig_2	1000000	1049999	27
Contig_2	1050000	1099999	26
Contig_2	1100000	1149999	27
Contig_2	1150000	1199999	19
Contig_2	1200000	1249999	29
Contig_2	1250000	1299999	37
Contig_2	1300000	1349999	41
Contig_2	1350000	1399999	18
Contig_2	1400000	1449999	24
Contig_2	1450000	1499999	15
Contig_2	1500000	1549999	21
Contig_2	1550000	1599999	27
Contig_2	1600000	1649999	23
Contig_2	1650000	1699999	17
Contig_2	1700000	1749999	23
Contig_2	1750000	1799999	39
Contig_2	1800000	1849999	30
Contig_2	1850000	1899999	30
Contig_2	1900000	1949999	19
Contig_2	1950000	1999999	26
Contig_2	2000000	2049999	22
Contig_2	2050000	2099999	22
Contig_2	2100000	2149999	18
Contig_2	2150000	2199999	31
Contig_2	2200000	2249999	37
Contig_2	2250000	2299999	37
Contig_2	2300000	2349999	23
Contig_2	2350000	2399999	11
Contig_2	2400000	2449999	40
Contig_2	2450000	2499999	35
Contig_2	2500000	2549999	20
Contig_2	2550000	2599999	17
Contig_2	2600000	2649999	13
Contig_2	2650000	2699999	16
Contig_2	2700000	2749999	30
Contig_2	2750000	2799999	33
Contig_2	2800000	2849999	17
Contig_2	2850000	2899999	12
Contig_2	2900000	2949999	34
Contig_2	2950000	2999999	23
Contig_2	3000000	3049999	41
Contig_2	3050000	3099999	33
Contig_2	3100000	3149999	33
Contig_2	3150000	3199999	27
Contig_2	3200000	3249999	35
Contig_2	3250000	3299999	16
Contig_2	3300000	3349999	38
Contig_2	3350000	3399999	28
Contig_2	3400000	3449999	24
Contig_2	3450000	3499999	14
Contig_2	3500000	3549999	24
Contig_2	3550000	3599999	40
Contig_2	3600000	3649999	25
Contig_2	3650000	3699999	26
Contig_2	3700000	3749999	12
Contig_2	3750000	3799999	18
Contig_3	0	49999	28
Contig_3	50000	99999	22
Contig_3	100000	149999	33
Contig_3	150000	199999	38
Contig_3	200000	249999	33
Contig_3	250000	299999	19
Contig_3	300000	349999	24
Contig_3	350000	399999	19
Contig_3	400000	449999	21
Contig_3	450000	499999	15
Contig_3	500000	549999	28
Contig_3	550000	599999	46
Contig_3	600000	649999	27
Contig_3	650000	699999	39
Contig_3	700000	749999	42
Contig_3	750000	799999	27
Contig_3	800000	849999	27
Contig_3	850000	899999	40
Contig_3	900000	949999	27
Contig_3	950000	999999	32
Contig_3	1000000	1049999	31
Contig_3	1050000	1099999	35
Contig_3	1100000	1149999	19
Contig_3	1150000	1199999	40
Contig_3	1200000	1249999	27
Contig_3	1250000	1299999	32
Contig_3	1300000	1349999	38
Contig_3	1350000	1399999	24
Contig_3	1400000	1449999	13
Contig_3	1450000	1499999	39
Contig_3	1500000	1549999	24
Contig_3	1550000	1599999	35
Contig_3	1600000	1649999	24
Contig_3	1650000	1699999	35
Contig_3	1700000	1749999	26
Contig_3	1750000	1799999	36
Contig_3	1800000	1849999	25
Contig_3	1850000	1899999	19
Contig_3	1900000	1949999	37
Contig_3	1950000	1999999	29
Contig_3	2000000	2049999	14
Contig_3	2050000	2099999	21
Contig_3	2100000	2149999	35
Contig_3	2150000	2199999	29
Contig_3	2200000	2249999	10
Contig_3	2250000	2299999	33
Contig_3	2300000	2349999	31
Contig_3	2350000	2399999	11
Contig_3	2400000	2449999	27
Contig_3	2450000	2499999	29
Contig_3	2500000	2549999	27
Contig_3	2550000	2599999	25
Contig_3	2600000	2649999	24
Contig_3	2650000	2699999	34
Contig_3	2700000	2749999	46
Contig_3	2750000	2799999	28
Contig_3	2800000	2849999	25
Contig_3	2850000	2899999	23
Contig_3	2900000	2949999	47
Contig_3	2950000	2999999	29
Contig_3	3000000	3049999	50
Contig_3	3050000	3099999	36
Contig_3	3100000	3149999	41
Contig_3	3150000	3199999	19
Contig_3	3200000	3249999	26
Contig_3	3250000	3299999	29
Contig_3	3300000	3349999	34
Contig_3	3350000	3399999	25
Contig_3	3400000	3449999	37
Contig_3	3450000	3499999	31
Contig_3	3500000	3549999	23
Contig_3	3550000	3599999	38
Contig_3	3600000	3649999	14
Contig_4	0	49999	40
Contig_4	50000	99999	36
Contig_4	100000	149999	32
Contig_4	150000	199999	44
Contig_4	200000	249999	32
Contig_4	250000	299999	38
Contig_4	300000	349999	30
Contig_4	350000	399999	36
Contig_4	400000	449999	20
Contig_4	450000	499999	49
Contig_4	500000	549999	49
Contig_4	550000	599999	29
Contig_4	600000	649999	24
Contig_4	650000	699999	29
Contig_4	700000	749999	43
Contig_4	750000	799999	30
Contig_4	800000	849999	37
Contig_4	850000	899999	42
Contig_4	900000	949999	18
Contig_4	950000	999999	40
Contig_4	1000000	1049999	34
Contig_4	1050000	1099999	20
Contig_4	1100000	1149999	49
Contig_4	1150000	1199999	27
Contig_4	1200000	1249999	31
Contig_4	1250000	1299999	24
Contig_4	1300000	1349999	30
Contig_4	1350000	1399999	32
Contig_4	1400000	1449999	28
Contig_4	1450000	1499999	34
Contig_4	1500000	1549999	35
Contig_4	1550000	1599999	49
Contig_4	1600000	1649999	44
Contig_4	1650000	1699999	24
Contig_4	1700000	1749999	37
Contig_4	1750000	1799999	27
Contig_4	1800000	1849999	50
Contig_4	1850000	1899999	39
Contig_4	1900000	1949999	38
Contig_4	1950000	1999999	54
Contig_4	2000000	2049999	16
Contig_4	2050000	2099999	40
Contig_4	2100000	2149999	50
Contig_4	2150000	2199999	48
Contig_4	2200000	2249999	24
Contig_4	2250000	2299999	38
Contig_4	2300000	2349999	41
Contig_4	2350000	2399999	16
Contig_4	2400000	2449999	25
Contig_4	2450000	2499999	18
Contig_4	2500000	2549999	51
Contig_4	2550000	2599999	33
Contig_4	2600000	2649999	38
Contig_4	2650000	2699999	16
Contig_4	2700000	2749999	14
Contig_4	2750000	2799999	14
Contig_4	2800000	2849999	16
Contig_4	2850000	2899999	25
Contig_4	2900000	2949999	22
Contig_4	2950000	2999999	8
Contig_4	3000000	3049999	48
Contig_4	3050000	3099999	41
Contig_4	3100000	3149999	29
Contig_4	3150000	3199999	31
Contig_4	3200000	3249999	22
Contig_4	3250000	3299999	29
Contig_4	3300000	3349999	25
Contig_4	3350000	3399999	41
Contig_4	3400000	3449999	13
Contig_4	3450000	3499999	23
Contig_4	3500000	3549999	56
Contig_4	3550000	3599999	48
Contig_5	0	49999	31
Contig_5	50000	99999	50
Contig_5	100000	149999	34
Contig_5	150000	199999	23
Contig_5	200000	249999	24
Contig_5	250000	299999	39
Contig_5	300000	349999	27
Contig_5	350000	399999	48
Contig_5	400000	449999	28
Contig_5	450000	499999	19
Contig_5	500000	549999	42
Contig_5	550000	599999	41
Contig_5	600000	649999	40
Contig_5	650000	699999	40
Contig_5	700000	749999	21
Contig_5	750000	799999	34
Contig_5	800000	849999	47
Contig_5	850000	899999	53
Contig_5	900000	949999	39
Contig_5	950000	999999	33
Contig_5	1000000	1049999	23
Contig_5	1050000	1099999	37
Contig_5	1100000	1149999	30
Contig_5	1150000	1199999	34
Contig_5	1200000	1249999	22
Contig_5	1250000	1299999	25
Contig_5	1300000	1349999	35
Contig_5	1350000	1399999	37
Contig_5	1400000	1449999	20
Contig_5	1450000	1499999	19
Contig_5	1500000	1549999	24
Contig_5	1550000	1599999	9
Contig_5	1600000	1649999	9
Contig_5	1650000	1699999	30
Contig_5	1700000	1749999	44
Contig_5	1750000	1799999	9
Contig_5	1800000	1849999	23
Contig_5	1850000	1899999	32
Contig_5	1900000	1949999	41
Contig_5	1950000	1999999	22
Contig_5	2000000	2049999	19
Contig_5	2050000	2099999	28
Contig_5	2100000	2149999	40
Contig_5	2150000	2199999	25
Contig_5	2200000	2249999	19
Contig_5	2250000	2299999	17
Contig_5	2300000	2349999	33
Contig_5	2350000	2399999	30
Contig_5	2400000	2449999	27
Contig_5	2450000	2499999	21
Contig_5	2500000	2549999	40
Contig_5	2550000	2599999	31
Contig_5	2600000	2649999	6
Contig_5	2650000	2699999	12
Contig_5	2700000	2749999	37
Contig_5	2750000	2799999	21
Contig_5	2800000	2849999	35
Contig_5	2850000	2899999	24
Contig_5	2900000	2949999	24
Contig_5	2950000	2999999	14
Contig_5	3000000	3049999	19
Contig_5	3050000	3099999	32
Contig_5	3100000	3149999	30
Contig_5	3150000	3199999	43
Contig_5	3200000	3249999	28
Contig_5	3250000	3299999	35
Contig_5	3300000	3349999	19
Contig_5	3350000	3399999	15
Contig_5	3400000	3449999	39
Contig_5	3450000	3499999	36
Contig_5	3500000	3549999	17
Contig_5	3550000	3599999	16
Contig_7	0	49999	48
Contig_7	50000	99999	48
Contig_7	100000	149999	28
Contig_7	150000	199999	38
Contig_7	200000	249999	33
Contig_7	250000	299999	31
Contig_7	300000	349999	36
Contig_7	350000	399999	40
Contig_7	400000	449999	30
Contig_7	450000	499999	36
Contig_7	500000	549999	41
Contig_7	550000	599999	18
Contig_7	600000	649999	32
Contig_7	650000	699999	28
Contig_7	700000	749999	49
Contig_7	750000	799999	31
Contig_7	800000	849999	35
Contig_7	850000	899999	36
Contig_7	900000	949999	50
Contig_7	950000	999999	47
Contig_7	1000000	1049999	34
Contig_7	1050000	1099999	53
Contig_7	1100000	1149999	52
Contig_7	1150000	1199999	39
Contig_7	1200000	1249999	34
Contig_7	1250000	1299999	33
Contig_7	1300000	1349999	27
Contig_7	1350000	1399999	37
Contig_7	1400000	1449999	30
Contig_7	1450000	1499999	26
Contig_7	1500000	1549999	18
Contig_7	1550000	1599999	26
Contig_7	1600000	1649999	42
Contig_7	1650000	1699999	37
Contig_7	1700000	1749999	33
Contig_7	1750000	1799999	27
Contig_7	1800000	1849999	27
Contig_7	1850000	1899999	25
Contig_7	1900000	1949999	42
Contig_7	1950000	1999999	38
Contig_7	2000000	2049999	28
Contig_7	2050000	2099999	24
Contig_7	2100000	2149999	36
Contig_7	2150000	2199999	30
Contig_7	2200000	2249999	13
Contig_7	2250000	2299999	17
Contig_7	2300000	2349999	18
Contig_7	2350000	2399999	23
Contig_7	2400000	2449999	35
Contig_7	2450000	2499999	18
Contig_7	2500000	2549999	27
Contig_7	2550000	2599999	26
Contig_7	2600000	2649999	62
Contig_7	2650000	2699999	21
Contig_7	2700000	2749999	47
Contig_7	2750000	2799999	27
Contig_7	2800000	2849999	29
Contig_7	2850000	2899999	17
Contig_7	2900000	2949999	47
Contig_7	2950000	2999999	29
Contig_7	3000000	3049999	33
Contig_7	3050000	3099999	32
Contig_8	0	49999	48
Contig_8	50000	99999	20
Contig_8	100000	149999	28
Contig_8	150000	199999	57
Contig_8	200000	249999	26
Contig_8	250000	299999	21
Contig_8	300000	349999	19
Contig_8	350000	399999	35
Contig_8	400000	449999	24
Contig_8	450000	499999	32
Contig_8	500000	549999	29
Contig_8	550000	599999	31
Contig_8	600000	649999	52
Contig_8	650000	699999	21
Contig_8	700000	749999	18
Contig_8	750000	799999	25
Contig_8	800000	849999	38
Contig_8	850000	899999	22
Contig_8	900000	949999	23
Contig_8	950000	999999	20
Contig_8	1000000	1049999	35
Contig_8	1050000	1099999	29
Contig_8	1100000	1149999	39
Contig_8	1150000	1199999	42
Contig_8	1200000	1249999	50
Contig_8	1250000	1299999	26
Contig_8	1300000	1349999	25
Contig_8	1350000	1399999	28
Contig_8	1400000	1449999	38
Contig_8	1450000	1499999	21
Contig_8	1500000	1549999	34
Contig_8	1550000	1599999	26
Contig_8	1600000	1649999	36
Contig_8	1650000	1699999	16
Contig_8	1700000	1749999	17
Contig_8	1750000	1799999	15
Contig_8	1800000	1849999	20
Contig_8	1850000	1899999	10
Contig_8	1900000	1949999	28
Contig_8	1950000	1999999	35
Contig_8	2000000	2049999	19
Contig_8	2050000	2099999	34
Contig_8	2100000	2149999	25
Contig_8	2150000	2199999	28
Contig_8	2200000	2249999	24
Contig_8	2250000	2299999	36
Contig_8	2300000	2349999	22
Contig_8	2350000	2399999	13
Contig_8	2400000	2449999	22
Contig_8	2450000	2499999	25
Contig_8	2500000	2549999	20
Contig_8	2550000	2599999	21
Contig_8	2600000	2649999	25
Contig_8	2650000	2699999	23
Contig_8	2700000	2749999	29
Contig_8	2750000	2799999	24
Contig_8	2800000	2849999	18
Contig_8	2850000	2899999	31
Contig_8	2900000	2949999	38
Contig_8	2950000	2999999	21
Contig_8	3000000	3049999	27
Contig_8	3050000	3099999	11
Contig_9	0	49999	35
Contig_9	50000	99999	25
Contig_9	100000	149999	31
Contig_9	150000	199999	38
Contig_9	200000	249999	21
Contig_9	250000	299999	22
Contig_9	300000	349999	16
Contig_9	350000	399999	22
Contig_9	400000	449999	27
Contig_9	450000	499999	11
Contig_9	500000	549999	26
Contig_9	550000	599999	39
Contig_9	600000	649999	22
Contig_9	650000	699999	19
Contig_9	700000	749999	36
Contig_9	750000	799999	16
Contig_9	800000	849999	33
Contig_9	850000	899999	27
Contig_9	900000	949999	21
Contig_9	950000	999999	35
Contig_9	1000000	1049999	16
Contig_9	1050000	1099999	27
Contig_9	1100000	1149999	17
Contig_9	1150000	1199999	30
Contig_9	1200000	1249999	24
Contig_9	1250000	1299999	25
Contig_9	1300000	1349999	32
Contig_9	1350000	1399999	27
Contig_9	1400000	1449999	32
Contig_9	1450000	1499999	34
Contig_9	1500000	1549999	43
Contig_9	1550000	1599999	29
Contig_9	1600000	1649999	33
Contig_9	1650000	1699999	18
Contig_9	1700000	1749999	33
Contig_9	1750000	1799999	30
Contig_9	1800000	1849999	25
Contig_9	1850000	1899999	38
Contig_9	1900000	1949999	52
Contig_9	1950000	1999999	45
Contig_9	2000000	2049999	45
Contig_9	2050000	2099999	45
Contig_9	2100000	2149999	30
Contig_9	2150000	2199999	27
Contig_9	2200000	2249999	33
Contig_9	2250000	2299999	36
Contig_9	2300000	2349999	29
Contig_9	2350000	2399999	52
Contig_9	2400000	2449999	40
Contig_9	2450000	2499999	31
Contig_9	2500000	2549999	24
Contig_9	2550000	2599999	37
Contig_9	2600000	2649999	35
Contig_9	2650000	2699999	36
Contig_9	2700000	2749999	40
Contig_9	2750000	2799999	25
Contig_9	2800000	2849999	25
Contig_9	2850000	2899999	26
Contig_9	2900000	2949999	19
Contig_9	2950000	2999999	18
Contig_9	3000000	3049999	20
Contig_11	0	49999	33
Contig_11	50000	99999	34
Contig_11	100000	149999	49
Contig_11	150000	199999	35
Contig_11	200000	249999	43
Contig_11	250000	299999	29
Contig_11	300000	349999	25
Contig_11	350000	399999	27
Contig_11	400000	449999	25
Contig_11	450000	499999	44
Contig_11	500000	549999	48
Contig_11	550000	599999	34
Contig_11	600000	649999	41
Contig_11	650000	699999	27
Contig_11	700000	749999	23
Contig_11	750000	799999	17
Contig_11	800000	849999	13
Contig_11	850000	899999	32
Contig_11	900000	949999	36
Contig_11	950000	999999	18
Contig_11	1000000	1049999	35
Contig_11	1050000	1099999	29
Contig_11	1100000	1149999	14
Contig_11	1150000	1199999	28
Contig_11	1200000	1249999	36
Contig_11	1250000	1299999	32
Contig_11	1300000	1349999	39
Contig_11	1350000	1399999	28
Contig_11	1400000	1449999	48
Contig_11	1450000	1499999	36
Contig_11	1500000	1549999	30
Contig_11	1550000	1599999	26
Contig_11	1600000	1649999	25
Contig_11	1650000	1699999	42
Contig_11	1700000	1749999	53
Contig_11	1750000	1799999	50
Contig_11	1800000	1849999	49
Contig_11	1850000	1899999	21
Contig_11	1900000	1949999	58
Contig_11	1950000	1999999	49
Contig_11	2000000	2049999	21
Contig_11	2050000	2099999	34
Contig_11	2100000	2149999	14
Contig_11	2150000	2199999	72
Contig_11	2200000	2249999	43
Contig_11	2250000	2299999	21
Contig_11	2300000	2349999	32
Contig_11	2350000	2399999	54
Contig_11	2400000	2449999	30
Contig_11	2450000	2499999	17
Contig_11	2500000	2549999	20
Contig_11	2550000	2599999	39
Contig_11	2600000	2649999	39
Contig_11	2650000	2699999	49
Contig_11	2700000	2749999	44
Contig_11	2750000	2799999	36
Contig_11	2800000	2849999	50
Contig_11	2850000	2899999	54
Contig_11	2900000	2949999	10
Contig_12	0	49999	20
Contig_12	50000	99999	20
Contig_12	100000	149999	18
Contig_12	150000	199999	28
Contig_12	200000	249999	43
Contig_12	250000	299999	45
Contig_12	300000	349999	21
Contig_12	350000	399999	24
Contig_12	400000	449999	29
Contig_12	450000	499999	26
Contig_12	500000	549999	23
Contig_12	550000	599999	12
Contig_12	600000	649999	22
Contig_12	650000	699999	36
Contig_12	700000	749999	36
Contig_12	750000	799999	36
Contig_12	800000	849999	18
Contig_12	850000	899999	32
Contig_12	900000	949999	30
Contig_12	950000	999999	29
Contig_12	1000000	1049999	36
Contig_12	1050000	1099999	23
Contig_12	1100000	1149999	19
Contig_12	1150000	1199999	13
Contig_12	1200000	1249999	31
Contig_12	1250000	1299999	16
Contig_12	1300000	1349999	17
Contig_12	1350000	1399999	21
Contig_12	1400000	1449999	43
Contig_12	1450000	1499999	25
Contig_12	1500000	1549999	33
Contig_12	1550000	1599999	26
Contig_12	1600000	1649999	22
Contig_12	1650000	1699999	26
Contig_12	1700000	1749999	29
Contig_12	1750000	1799999	22
Contig_12	1800000	1849999	25
Contig_12	1850000	1899999	31
Contig_12	1900000	1949999	29
Contig_12	1950000	1999999	29
Contig_12	2000000	2049999	29
Contig_12	2050000	2099999	20
Contig_12	2100000	2149999	13
Contig_12	2150000	2199999	38
Contig_12	2200000	2249999	28
Contig_12	2250000	2299999	33
Contig_12	2300000	2349999	23
Contig_12	2350000	2399999	51
Contig_12	2400000	2449999	26
Contig_12	2450000	2499999	29
Contig_12	2500000	2549999	35
Contig_12	2550000	2599999	26
Contig_12	2600000	2649999	31
Contig_12	2650000	2699999	34
Contig_12	2700000	2749999	30
Contig_12	2750000	2799999	31
Contig_12	2800000	2849999	30
Contig_13	0	49999	24
Contig_13	50000	99999	16
Contig_13	100000	149999	35
Contig_13	150000	199999	22
Contig_13	200000	249999	16
Contig_13	250000	299999	19
Contig_13	300000	349999	41
Contig_13	350000	399999	27
Contig_13	400000	449999	32
Contig_13	450000	499999	31
Contig_13	500000	549999	36
Contig_13	550000	599999	15
Contig_13	600000	649999	32
Contig_13	650000	699999	39
Contig_13	700000	749999	22
Contig_13	750000	799999	40
Contig_13	800000	849999	18
Contig_13	850000	899999	39
Contig_13	900000	949999	41
Contig_13	950000	999999	33
Contig_13	1000000	1049999	24
Contig_13	1050000	1099999	33
Contig_13	1100000	1149999	30
Contig_13	1150000	1199999	43
Contig_13	1200000	1249999	34
Contig_13	1250000	1299999	16
Contig_13	1300000	1349999	29
Contig_13	1350000	1399999	28
Contig_13	1400000	1449999	25
Contig_13	1450000	1499999	16
Contig_13	1500000	1549999	43
Contig_13	1550000	1599999	16
Contig_13	1600000	1649999	27
Contig_13	1650000	1699999	34
Contig_13	1700000	1749999	34
Contig_13	1750000	1799999	35
Contig_13	1800000	1849999	21
Contig_13	1850000	1899999	30
Contig_13	1900000	1949999	42
Contig_13	1950000	1999999	31
Contig_13	2000000	2049999	27
Contig_13	2050000	2099999	28
Contig_13	2100000	2149999	26
Contig_13	2150000	2199999	43
Contig_13	2200000	2249999	46
Contig_13	2250000	2299999	44
Contig_13	2300000	2349999	36
Contig_13	2350000	2399999	22
Contig_13	2400000	2449999	22
Contig_13	2450000	2499999	37
Contig_13	2500000	2549999	30
Contig_13	2550000	2599999	35
Contig_13	2600000	2649999	31
Contig_13	2650000	2699999	20
Contig_13	2700000	2749999	42
Contig_14	0	49999	28
Contig_14	50000	99999	24
Contig_14	100000	149999	25
Contig_14	150000	199999	41
Contig_14	200000	249999	38
Contig_14	250000	299999	51
Contig_14	300000	349999	17
Contig_14	350000	399999	19
Contig_14	400000	449999	20
Contig_14	450000	499999	39
Contig_14	500000	549999	44
Contig_14	550000	599999	31
Contig_14	600000	649999	42
Contig_14	650000	699999	42
Contig_14	700000	749999	35
Contig_14	750000	799999	33
Contig_14	800000	849999	44
Contig_14	850000	899999	32
Contig_14	900000	949999	44
Contig_14	950000	999999	37
Contig_14	1000000	1049999	26
Contig_14	1050000	1099999	32
Contig_14	1100000	1149999	27
Contig_14	1150000	1199999	20
Contig_14	1200000	1249999	33
Contig_14	1250000	1299999	29
Contig_14	1300000	1349999	43
Contig_14	1350000	1399999	31
Contig_14	1400000	1449999	35
Contig_14	1450000	1499999	43
Contig_14	1500000	1549999	43
Contig_14	1550000	1599999	29
Contig_14	1600000	1649999	24
Contig_14	1650000	1699999	27
Contig_14	1700000	1749999	42
Contig_14	1750000	1799999	23
Contig_14	1800000	1849999	49
Contig_14	1850000	1899999	41
Contig_14	1900000	1949999	29
Contig_14	1950000	1999999	35
Contig_14	2000000	2049999	48
Contig_14	2050000	2099999	33
Contig_14	2100000	2149999	46
Contig_14	2150000	2199999	33
Contig_14	2200000	2249999	36
Contig_14	2250000	2299999	15
Contig_14	2300000	2349999	41
Contig_14	2350000	2399999	30
Contig_14	2400000	2449999	41
Contig_14	2450000	2499999	26
Contig_14	2500000	2549999	42
Contig_14	2550000	2599999	33
Contig_14	2600000	2649999	42
Contig_14	2650000	2699999	46
Contig_16	0	49999	29
Contig_16	50000	99999	29
Contig_16	100000	149999	42
Contig_16	150000	199999	29
Contig_16	200000	249999	41
Contig_16	250000	299999	17
Contig_16	300000	349999	50
Contig_16	350000	399999	33
Contig_16	400000	449999	28
Contig_16	450000	499999	29
Contig_16	500000	549999	39
Contig_16	550000	599999	24
Contig_16	600000	649999	31
Contig_16	650000	699999	22
Contig_16	700000	749999	25
Contig_16	750000	799999	32
Contig_16	800000	849999	38
Contig_16	850000	899999	19
Contig_16	900000	949999	30
Contig_16	950000	999999	55
Contig_16	1000000	1049999	29
Contig_16	1050000	1099999	38
Contig_16	1100000	1149999	25
Contig_16	1150000	1199999	21
Contig_16	1200000	1249999	27
Contig_16	1250000	1299999	18
Contig_16	1300000	1349999	25
Contig_16	1350000	1399999	34
Contig_16	1400000	1449999	44
Contig_16	1450000	1499999	35
Contig_16	1500000	1549999	29
Contig_16	1550000	1599999	29
Contig_16	1600000	1649999	36
Contig_16	1650000	1699999	40
Contig_16	1700000	1749999	29
Contig_16	1750000	1799999	36
Contig_16	1800000	1849999	15
Contig_16	1850000	1899999	26
Contig_16	1900000	1949999	25
Contig_16	1950000	1999999	21
Contig_16	2000000	2049999	30
Contig_16	2050000	2099999	33
Contig_16	2100000	2149999	24
Contig_16	2150000	2199999	24
Contig_16	2200000	2249999	39
Contig_16	2250000	2299999	43
Contig_16	2300000	2349999	36
Contig_16	2350000	2399999	16
Contig_16	2400000	2449999	15
Contig_16	2450000	2499999	28
Contig_16	2500000	2549999	27
Contig_16	2550000	2599999	44
Contig_16	2600000	2649999	24
Contig_20	0	49999	27
Contig_20	50000	99999	46
Contig_20	100000	149999	40
Contig_20	150000	199999	35
Contig_20	200000	249999	34
Contig_20	250000	299999	32
Contig_20	300000	349999	17
Contig_20	350000	399999	45
Contig_20	400000	449999	27
Contig_20	450000	499999	25
Contig_20	500000	549999	30
Contig_20	550000	599999	34
Contig_20	600000	649999	26
Contig_20	650000	699999	33
Contig_20	700000	749999	30
Contig_20	750000	799999	30
Contig_20	800000	849999	23
Contig_20	850000	899999	28
Contig_20	900000	949999	33
Contig_20	950000	999999	35
Contig_20	1000000	1049999	24
Contig_20	1050000	1099999	25
Contig_20	1100000	1149999	27
Contig_20	1150000	1199999	18
Contig_20	1200000	1249999	19
Contig_20	1250000	1299999	17
Contig_20	1300000	1349999	29
Contig_20	1350000	1399999	22
Contig_20	1400000	1449999	23
Contig_20	1450000	1499999	31
Contig_20	1500000	1549999	45
Contig_20	1550000	1599999	24
Contig_20	1600000	1649999	17
Contig_20	1650000	1699999	29
Contig_20	1700000	1749999	28
Contig_20	1750000	1799999	37
Contig_20	1800000	1849999	29
Contig_20	1850000	1899999	25
Contig_20	1900000	1949999	33
Contig_20	1950000	1999999	49
Contig_20	2000000	2049999	23
Contig_20	2050000	2099999	24
Contig_20	2100000	2149999	40
Contig_20	2150000	2199999	34
Contig_20	2200000	2249999	22
Contig_20	2250000	2299999	34
Contig_20	2300000	2349999	32
Contig_20	2350000	2399999	57
Contig_20	2400000	2449999	38
Contig_20	2450000	2499999	40
Contig_21	0	49999	28
Contig_21	50000	99999	32
Contig_21	100000	149999	19
Contig_21	150000	199999	22
Contig_21	200000	249999	43
Contig_21	250000	299999	18
Contig_21	300000	349999	21
Contig_21	350000	399999	30
Contig_21	400000	449999	27
Contig_21	450000	499999	23
Contig_21	500000	549999	28
Contig_21	550000	599999	31
Contig_21	600000	649999	19
Contig_21	650000	699999	40
Contig_21	700000	749999	24
Contig_21	750000	799999	32
Contig_21	800000	849999	11
Contig_21	850000	899999	49
Contig_21	900000	949999	41
Contig_21	950000	999999	19
Contig_21	1000000	1049999	39
Contig_21	1050000	1099999	13
Contig_21	1100000	1149999	26
Contig_21	1150000	1199999	47
Contig_21	1200000	1249999	32
Contig_21	1250000	1299999	37
Contig_21	1300000	1349999	25
Contig_21	1350000	1399999	28
Contig_21	1400000	1449999	30
Contig_21	1450000	1499999	16
Contig_21	1500000	1549999	18
Contig_21	1550000	1599999	17
Contig_21	1600000	1649999	30
Contig_21	1650000	1699999	36
Contig_21	1700000	1749999	42
Contig_21	1750000	1799999	33
Contig_21	1800000	1849999	23
Contig_21	1850000	1899999	41
Contig_21	1900000	1949999	47
Contig_21	1950000	1999999	34
Contig_21	2000000	2049999	37
Contig_21	2050000	2099999	22
Contig_21	2100000	2149999	27
Contig_21	2150000	2199999	26
Contig_21	2200000	2249999	35
Contig_21	2250000	2299999	45
Contig_21	2300000	2349999	30
Contig_21	2350000	2399999	22
Contig_21	2400000	2449999	34
Contig_21	2450000	2499999	7
Contig_22	0	49999	44
Contig_22	50000	99999	29
Contig_22	100000	149999	39
Contig_22	150000	199999	43
Contig_22	200000	249999	24
Contig_22	250000	299999	22
Contig_22	300000	349999	31
Contig_22	350000	399999	35
Contig_22	400000	449999	39
Contig_22	450000	499999	40
Contig_22	500000	549999	25
Contig_22	550000	599999	32
Contig_22	600000	649999	29
Contig_22	650000	699999	38
Contig_22	700000	749999	25
Contig_22	750000	799999	31
Contig_22	800000	849999	24
Contig_22	850000	899999	29
Contig_22	900000	949999	25
Contig_22	950000	999999	11
Contig_22	1000000	1049999	42
Contig_22	1050000	1099999	34
Contig_22	1100000	1149999	21
Contig_22	1150000	1199999	17
Contig_22	1200000	1249999	31
Contig_22	1250000	1299999	23
Contig_22	1300000	1349999	20
Contig_22	1350000	1399999	35
Contig_22	1400000	1449999	33
Contig_22	1450000	1499999	17
Contig_22	1500000	1549999	17
Contig_22	1550000	1599999	32
Contig_22	1600000	1649999	19
Contig_22	1650000	1699999	33
Contig_22	1700000	1749999	38
Contig_22	1750000	1799999	15
Contig_22	1800000	1849999	36
Contig_22	1850000	1899999	24
Contig_22	1900000	1949999	24
Contig_22	1950000	1999999	28
Contig_22	2000000	2049999	28
Contig_22	2050000	2099999	24
Contig_22	2100000	2149999	37
Contig_22	2150000	2199999	32
Contig_22	2200000	2249999	23
Contig_22	2250000	2299999	48
Contig_22	2300000	2349999	43
Contig_22	2350000	2399999	39
Contig_22	2400000	2449999	36
Contig_26	0	49999	41
Contig_26	50000	99999	25
Contig_26	100000	149999	33
Contig_26	150000	199999	20
Contig_26	200000	249999	21
Contig_26	250000	299999	30
Contig_26	300000	349999	28
Contig_26	350000	399999	23
Contig_26	400000	449999	23
Contig_26	450000	499999	31
Contig_26	500000	549999	14
Contig_26	550000	599999	35
Contig_26	600000	649999	30
Contig_26	650000	699999	13
Contig_26	700000	749999	36
Contig_26	750000	799999	31
Contig_26	800000	849999	33
Contig_26	850000	899999	26
Contig_26	900000	949999	40
Contig_26	950000	999999	34
Contig_26	1000000	1049999	21
Contig_26	1050000	1099999	31
Contig_26	1100000	1149999	27
Contig_26	1150000	1199999	28
Contig_26	1200000	1249999	23
Contig_26	1250000	1299999	32
Contig_26	1300000	1349999	20
Contig_26	1350000	1399999	49
Contig_26	1400000	1449999	21
Contig_26	1450000	1499999	41
Contig_26	1500000	1549999	33
Contig_26	1550000	1599999	35
Contig_26	1600000	1649999	21
Contig_26	1650000	1699999	27
Contig_26	1700000	1749999	26
Contig_26	1750000	1799999	20
Contig_26	1800000	1849999	37
Contig_26	1850000	1899999	21
Contig_26	1900000	1949999	25
Contig_26	1950000	1999999	50
Contig_26	2000000	2049999	25
Contig_26	2050000	2099999	46
Contig_26	2100000	2149999	33
Contig_26	2150000	2199999	34
Contig_26	2200000	2249999	10
Contig_27	0	49999	27
Contig_27	50000	99999	23
Contig_27	100000	149999	27
Contig_27	150000	199999	40
Contig_27	200000	249999	35
Contig_27	250000	299999	42
Contig_27	300000	349999	24
Contig_27	350000	399999	33
Contig_27	400000	449999	18
Contig_27	450000	499999	34
Contig_27	500000	549999	28
Contig_27	550000	599999	38
Contig_27	600000	649999	36
Contig_27	650000	699999	39
Contig_27	700000	749999	28
Contig_27	750000	799999	57
Contig_27	800000	849999	37
Contig_27	850000	899999	39
Contig_27	900000	949999	39
Contig_27	950000	999999	50
Contig_27	1000000	1049999	41
Contig_27	1050000	1099999	50
Contig_27	1100000	1149999	33
Contig_27	1150000	1199999	44
Contig_27	1200000	1249999	30
Contig_27	1250000	1299999	22
Contig_27	1300000	1349999	30
Contig_27	1350000	1399999	20
Contig_27	1400000	1449999	47
Contig_27	1450000	1499999	32
Contig_27	1500000	1549999	47
Contig_27	1550000	1599999	29
Contig_27	1600000	1649999	30
Contig_27	1650000	1699999	20
Contig_27	1700000	1749999	36
Contig_27	1750000	1799999	35
Contig_27	1800000	1849999	34
Contig_27	1850000	1899999	31
Contig_27	1900000	1949999	34
Contig_27	1950000	1999999	33
Contig_27	2000000	2049999	22
Contig_27	2050000	2099999	43
Contig_27	2100000	2149999	40
Contig_27	2150000	2199999	40
Contig_27	2200000	2249999	10
Contig_29	0	49999	39
Contig_29	50000	99999	31
Contig_29	100000	149999	23
Contig_29	150000	199999	23
Contig_29	200000	249999	23
Contig_29	250000	299999	25
Contig_29	300000	349999	32
Contig_29	350000	399999	42
Contig_29	400000	449999	27
Contig_29	450000	499999	42
Contig_29	500000	549999	45
Contig_29	550000	599999	30
Contig_29	600000	649999	26
Contig_29	650000	699999	28
Contig_29	700000	749999	29
Contig_29	750000	799999	36
Contig_29	800000	849999	22
Contig_29	850000	899999	47
Contig_29	900000	949999	25
Contig_29	950000	999999	22
Contig_29	1000000	1049999	14
Contig_29	1050000	1099999	21
Contig_29	1100000	1149999	29
Contig_29	1150000	1199999	10
Contig_29	1200000	1249999	42
Contig_29	1250000	1299999	22
Contig_29	1300000	1349999	15
Contig_29	1350000	1399999	14
Contig_29	1400000	1449999	26
Contig_29	1450000	1499999	42
Contig_29	1500000	1549999	19
Contig_29	1550000	1599999	29
Contig_29	1600000	1649999	37
Contig_29	1650000	1699999	30
Contig_29	1700000	1749999	30
Contig_29	1750000	1799999	56
Contig_29	1800000	1849999	26
Contig_29	1850000	1899999	22
Contig_29	1900000	1949999	43
Contig_29	1950000	1999999	25
Contig_29	2000000	2049999	19
Contig_29	2050000	2099999	56
Contig_29	2100000	2149999	14
Contig_31	0	49999	38
Contig_31	50000	99999	39
Contig_31	100000	149999	41
Contig_31	150000	199999	50
Contig_31	200000	249999	44
Contig_31	250000	299999	20
Contig_31	300000	349999	26
Contig_31	350000	399999	38
Contig_31	400000	449999	27
Contig_31	450000	499999	31
Contig_31	500000	549999	30
Contig_31	550000	599999	34
Contig_31	600000	649999	30
Contig_31	650000	699999	12
Contig_31	700000	749999	23
Contig_31	750000	799999	40
Contig_31	800000	849999	31
Contig_31	850000	899999	28
Contig_31	900000	949999	28
Contig_31	950000	999999	30
Contig_31	1000000	1049999	30
Contig_31	1050000	1099999	37
Contig_31	1100000	1149999	45
Contig_31	1150000	1199999	26
Contig_31	1200000	1249999	24
Contig_31	1250000	1299999	44
Contig_31	1300000	1349999	58
Contig_31	1350000	1399999	28
Contig_31	1400000	1449999	22
Contig_31	1450000	1499999	11
Contig_31	1500000	1549999	26
Contig_31	1550000	1599999	28
Contig_31	1600000	1649999	23
Contig_31	1650000	1699999	36
Contig_31	1700000	1749999	24
Contig_31	1750000	1799999	33
Contig_31	1800000	1849999	40
Contig_31	1850000	1899999	35
Contig_31	1900000	1949999	42
Contig_31	1950000	1999999	29
Contig_31	2000000	2049999	26
Contig_31	2050000	2099999	19
Contig_34	0	49999	27
Contig_34	50000	99999	35
Contig_34	100000	149999	19
Contig_34	150000	199999	41
Contig_34	200000	249999	19
Contig_34	250000	299999	35
Contig_34	300000	349999	25
Contig_34	350000	399999	35
Contig_34	400000	449999	21
Contig_34	450000	499999	28
Contig_34	500000	549999	23
Contig_34	550000	599999	20
Contig_34	600000	649999	21
Contig_34	650000	699999	14
Contig_34	700000	749999	16
Contig_34	750000	799999	24
Contig_34	800000	849999	33
Contig_34	850000	899999	29
Contig_34	900000	949999	29
Contig_34	950000	999999	20
Contig_34	1000000	1049999	25
Contig_34	1050000	1099999	17
Contig_34	1100000	1149999	13
Contig_34	1150000	1199999	28
Contig_34	1200000	1249999	24
Contig_34	1250000	1299999	21
Contig_34	1300000	1349999	19
Contig_34	1350000	1399999	30
Contig_34	1400000	1449999	31
Contig_34	1450000	1499999	24
Contig_34	1500000	1549999	25
Contig_34	1550000	1599999	42
Contig_34	1600000	1649999	28
Contig_34	1650000	1699999	18
Contig_34	1700000	1749999	32
Contig_34	1750000	1799999	27
Contig_34	1800000	1849999	20
Contig_34	1850000	1899999	50
Contig_34	1900000	1949999	17
Contig_34	1950000	1999999	13
Contig_35	0	49999	27
Contig_35	50000	99999	39
Contig_35	100000	149999	28
Contig_35	150000	199999	36
Contig_35	200000	249999	20
Contig_35	250000	299999	42
Contig_35	300000	349999	33
Contig_35	350000	399999	16
Contig_35	400000	449999	25
Contig_35	450000	499999	30
Contig_35	500000	549999	26
Contig_35	550000	599999	49
Contig_35	600000	649999	39
Contig_35	650000	699999	22
Contig_35	700000	749999	17
Contig_35	750000	799999	23
Contig_35	800000	849999	16
Contig_35	850000	899999	33
Contig_35	900000	949999	47
Contig_35	950000	999999	21
Contig_35	1000000	1049999	37
Contig_35	1050000	1099999	26
Contig_35	1100000	1149999	16
Contig_35	1150000	1199999	29
Contig_35	1200000	1249999	20
Contig_35	1250000	1299999	37
Contig_35	1300000	1349999	24
Contig_35	1350000	1399999	35
Contig_35	1400000	1449999	19
Contig_35	1450000	1499999	26
Contig_35	1500000	1549999	22
Contig_35	1550000	1599999	23
Contig_35	1600000	1649999	20
Contig_35	1650000	1699999	36
Contig_35	1700000	1749999	36
Contig_35	1750000	1799999	44
Contig_35	1800000	1849999	54
Contig_35	1850000	1899999	27
Contig_35	1900000	1949999	44
Contig_36	0	49999	57
Contig_36	50000	99999	25
Contig_36	100000	149999	32
Contig_36	150000	199999	33
Contig_36	200000	249999	26
Contig_36	250000	299999	33
Contig_36	300000	349999	36
Contig_36	350000	399999	47
Contig_36	400000	449999	31
Contig_36	450000	499999	36
Contig_36	500000	549999	21
Contig_36	550000	599999	37
Contig_36	600000	649999	25
Contig_36	650000	699999	22
Contig_36	700000	749999	27
Contig_36	750000	799999	56
Contig_36	800000	849999	24
Contig_36	850000	899999	38
Contig_36	900000	949999	35
Contig_36	950000	999999	37
Contig_36	1000000	1049999	31
Contig_36	1050000	1099999	23
Contig_36	1100000	1149999	25
Contig_36	1150000	1199999	18
Contig_36	1200000	1249999	43
Contig_36	1250000	1299999	21
Contig_36	1300000	1349999	48
Contig_36	1350000	1399999	19
Contig_36	1400000	1449999	34
Contig_36	1450000	1499999	24
Contig_36	1500000	1549999	27
Contig_36	1550000	1599999	29
Contig_36	1600000	1649999	37
Contig_36	1650000	1699999	13
Contig_36	1700000	1749999	28
Contig_36	1750000	1799999	29
Contig_36	1800000	1849999	46
Contig_36	1850000	1899999	20
Contig_36	1900000	1949999	45
Contig_37	0	49999	25
Contig_37	50000	99999	20
Contig_37	100000	149999	30
Contig_37	150000	199999	35
Contig_37	200000	249999	31
Contig_37	250000	299999	30
Contig_37	300000	349999	15
Contig_37	350000	399999	23
Contig_37	400000	449999	24
Contig_37	450000	499999	28
Contig_37	500000	549999	23
Contig_37	550000	599999	31
Contig_37	600000	649999	24
Contig_37	650000	699999	28
Contig_37	700000	749999	26
Contig_37	750000	799999	10
Contig_37	800000	849999	35
Contig_37	850000	899999	28
Contig_37	900000	949999	8
Contig_37	950000	999999	28
Contig_37	1000000	1049999	33
Contig_37	1050000	1099999	18
Contig_37	1100000	1149999	12
Contig_37	1150000	1199999	17
Contig_37	1200000	1249999	33
Contig_37	1250000	1299999	16
Contig_37	1300000	1349999	44
Contig_37	1350000	1399999	36
Contig_37	1400000	1449999	30
Contig_37	1450000	1499999	30
Contig_37	1500000	1549999	38
Contig_37	1550000	1599999	24
Contig_37	1600000	1649999	25
Contig_37	1650000	1699999	30
Contig_37	1700000	1749999	20
Contig_37	1750000	1799999	32
Contig_37	1800000	1849999	24
Contig_37	1850000	1899999	34
Contig_37	1900000	1949999	15
Contig_38	0	49999	28
Contig_38	50000	99999	16
Contig_38	100000	149999	15
Contig_38	150000	199999	44
Contig_38	200000	249999	36
Contig_38	250000	299999	29
Contig_38	300000	349999	29
Contig_38	350000	399999	29
Contig_38	400000	449999	28
Contig_38	450000	499999	20
Contig_38	500000	549999	22
Contig_38	550000	599999	12
Contig_38	600000	649999	25
Contig_38	650000	699999	34
Contig_38	700000	749999	26
Contig_38	750000	799999	35
Contig_38	800000	849999	34
Contig_38	850000	899999	29
Contig_38	900000	949999	45
Contig_38	950000	999999	35
Contig_38	1000000	1049999	29
Contig_38	1050000	1099999	33
Contig_38	1100000	1149999	21
Contig_38	1150000	1199999	36
Contig_38	1200000	1249999	25
Contig_38	1250000	1299999	29
Contig_38	1300000	1349999	29
Contig_38	1350000	1399999	26
Contig_38	1400000	1449999	24
Contig_38	1450000	1499999	16
Contig_38	1500000	1549999	21
Contig_38	1550000	1599999	30
Contig_38	1600000	1649999	35
Contig_38	1650000	1699999	49
Contig_38	1700000	1749999	33
Contig_38	1750000	1799999	17
Contig_38	1800000	1849999	19
Contig_38	1850000	1899999	22
Contig_38	1900000	1949999	16
Contig_40	0	49999	30
Contig_40	50000	99999	34
Contig_40	100000	149999	36
Contig_40	150000	199999	56
Contig_40	200000	249999	37
Contig_40	250000	299999	34
Contig_40	300000	349999	38
Contig_40	350000	399999	42
Contig_40	400000	449999	32
Contig_40	450000	499999	28
Contig_40	500000	549999	18
Contig_40	550000	599999	35
Contig_40	600000	649999	27
Contig_40	650000	699999	27
Contig_40	700000	749999	20
Contig_40	750000	799999	29
Contig_40	800000	849999	19
Contig_40	850000	899999	21
Contig_40	900000	949999	35
Contig_40	950000	999999	35
Contig_40	1000000	1049999	7
Contig_40	1050000	1099999	32
Contig_40	1100000	1149999	32
Contig_40	1150000	1199999	25
Contig_40	1200000	1249999	22
Contig_40	1250000	1299999	15
Contig_40	1300000	1349999	38
Contig_40	1350000	1399999	38
Contig_40	1400000	1449999	40
Contig_40	1450000	1499999	33
Contig_40	1500000	1549999	30
Contig_40	1550000	1599999	33
Contig_40	1600000	1649999	45
Contig_40	1650000	1699999	33
Contig_40	1700000	1749999	33
Contig_40	1750000	1799999	37
Contig_40	1800000	1849999	28
Contig_40	1850000	1899999	15
Contig_42	0	49999	30
Contig_42	50000	99999	15
Contig_42	100000	149999	35
Contig_42	150000	199999	19
Contig_42	200000	249999	20
Contig_42	250000	299999	37
Contig_42	300000	349999	41
Contig_42	350000	399999	63
Contig_42	400000	449999	32
Contig_42	450000	499999	21
Contig_42	500000	549999	31
Contig_42	550000	599999	28
Contig_42	600000	649999	51
Contig_42	650000	699999	33
Contig_42	700000	749999	31
Contig_42	750000	799999	34
Contig_42	800000	849999	26
Contig_42	850000	899999	44
Contig_42	900000	949999	36
Contig_42	950000	999999	34
Contig_42	1000000	1049999	35
Contig_42	1050000	1099999	26
Contig_42	1100000	1149999	28
Contig_42	1150000	1199999	44
Contig_42	1200000	1249999	24
Contig_42	1250000	1299999	23
Contig_42	1300000	1349999	20
Contig_42	1350000	1399999	41
Contig_42	1400000	1449999	31
Contig_42	1450000	1499999	12
Contig_42	1500000	1549999	36
Contig_42	1550000	1599999	41
Contig_42	1600000	1649999	28
Contig_42	1650000	1699999	52
Contig_42	1700000	1749999	35
Contig_42	1750000	1799999	38
Contig_42	1800000	1849999	14
Contig_43	0	49999	21
Contig_43	50000	99999	25
Contig_43	100000	149999	39
Contig_43	150000	199999	32
Contig_43	200000	249999	25
Contig_43	250000	299999	49
Contig_43	300000	349999	31
Contig_43	350000	399999	19
Contig_43	400000	449999	43
Contig_43	450000	499999	26
Contig_43	500000	549999	30
Contig_43	550000	599999	33
Contig_43	600000	649999	36
Contig_43	650000	699999	30
Contig_43	700000	749999	42
Contig_43	750000	799999	24
Contig_43	800000	849999	33
Contig_43	850000	899999	24
Contig_43	900000	949999	15
Contig_43	950000	999999	38
Contig_43	1000000	1049999	16
Contig_43	1050000	1099999	43
Contig_43	1100000	1149999	25
Contig_43	1150000	1199999	26
Contig_43	1200000	1249999	15
Contig_43	1250000	1299999	28
Contig_43	1300000	1349999	21
Contig_43	1350000	1399999	21
Contig_43	1400000	1449999	21
Contig_43	1450000	1499999	27
Contig_43	1500000	1549999	21
Contig_43	1550000	1599999	42
Contig_43	1600000	1649999	38
Contig_43	1650000	1699999	20
Contig_43	1700000	1749999	28
Contig_43	1750000	1799999	39
Contig_43	1800000	1849999	30
Contig_44	0	49999	23
Contig_44	50000	99999	35
Contig_44	100000	149999	42
Contig_44	150000	199999	45
Contig_44	200000	249999	47
Contig_44	250000	299999	34
Contig_44	300000	349999	49
Contig_44	350000	399999	44
Contig_44	400000	449999	34
Contig_44	450000	499999	24
Contig_44	500000	549999	26
Contig_44	550000	599999	30
Contig_44	600000	649999	21
Contig_44	650000	699999	27
Contig_44	700000	749999	18
Contig_44	750000	799999	25
Contig_44	800000	849999	27
Contig_44	850000	899999	38
Contig_44	900000	949999	29
Contig_44	950000	999999	26
Contig_44	1000000	1049999	27
Contig_44	1050000	1099999	22
Contig_44	1100000	1149999	30
Contig_44	1150000	1199999	17
Contig_44	1200000	1249999	21
Contig_44	1250000	1299999	43
Contig_44	1300000	1349999	25
Contig_44	1350000	1399999	48
Contig_44	1400000	1449999	31
Contig_44	1450000	1499999	36
Contig_44	1500000	1549999	34
Contig_44	1550000	1599999	34
Contig_44	1600000	1649999	38
Contig_44	1650000	1699999	42
Contig_44	1700000	1749999	32
Contig_44	1750000	1799999	33
Contig_44	1800000	1849999	19
Contig_45	0	49999	32
Contig_45	50000	99999	17
Contig_45	100000	149999	21
Contig_45	150000	199999	24
Contig_45	200000	249999	25
Contig_45	250000	299999	27
Contig_45	300000	349999	27
Contig_45	350000	399999	35
Contig_45	400000	449999	30
Contig_45	450000	499999	19
Contig_45	500000	549999	13
Contig_45	550000	599999	15
Contig_45	600000	649999	19
Contig_45	650000	699999	26
Contig_45	700000	749999	26
Contig_45	750000	799999	40
Contig_45	800000	849999	40
Contig_45	850000	899999	43
Contig_45	900000	949999	29
Contig_45	950000	999999	26
Contig_45	1000000	1049999	37
Contig_45	1050000	1099999	45
Contig_45	1100000	1149999	43
Contig_45	1150000	1199999	26
Contig_45	1200000	1249999	34
Contig_45	1250000	1299999	28
Contig_45	1300000	1349999	46
Contig_45	1350000	1399999	31
Contig_45	1400000	1449999	24
Contig_45	1450000	1499999	31
Contig_45	1500000	1549999	26
Contig_45	1550000	1599999	27
Contig_45	1600000	1649999	23
Contig_45	1650000	1699999	41
Contig_45	1700000	1749999	35
Contig_45	1750000	1799999	49
Contig_45	1800000	1849999	20
Contig_46	0	49999	38
Contig_46	50000	99999	27
Contig_46	100000	149999	31
Contig_46	150000	199999	42
Contig_46	200000	249999	28
Contig_46	250000	299999	34
Contig_46	300000	349999	32
Contig_46	350000	399999	18
Contig_46	400000	449999	21
Contig_46	450000	499999	24
Contig_46	500000	549999	36
Contig_46	550000	599999	27
Contig_46	600000	649999	34
Contig_46	650000	699999	38
Contig_46	700000	749999	37
Contig_46	750000	799999	19
Contig_46	800000	849999	17
Contig_46	850000	899999	18
Contig_46	900000	949999	12
Contig_46	950000	999999	28
Contig_46	1000000	1049999	38
Contig_46	1050000	1099999	30
Contig_46	1100000	1149999	35
Contig_46	1150000	1199999	37
Contig_46	1200000	1249999	23
Contig_46	1250000	1299999	41
Contig_46	1300000	1349999	21
Contig_46	1350000	1399999	45
Contig_46	1400000	1449999	41
Contig_46	1450000	1499999	33
Contig_46	1500000	1549999	31
Contig_46	1550000	1599999	49
Contig_46	1600000	1649999	20
Contig_46	1650000	1699999	17
Contig_46	1700000	1749999	30
Contig_46	1750000	1799999	21
Contig_46	1800000	1849999	10
Contig_48	0	49999	36
Contig_48	50000	99999	30
Contig_48	100000	149999	41
Contig_48	150000	199999	42
Contig_48	200000	249999	29
Contig_48	250000	299999	47
Contig_48	300000	349999	31
Contig_48	350000	399999	34
Contig_48	400000	449999	28
Contig_48	450000	499999	43
Contig_48	500000	549999	36
Contig_48	550000	599999	36
Contig_48	600000	649999	24
Contig_48	650000	699999	18
Contig_48	700000	749999	37
Contig_48	750000	799999	28
Contig_48	800000	849999	33
Contig_48	850000	899999	13
Contig_48	900000	949999	31
Contig_48	950000	999999	19
Contig_48	1000000	1049999	19
Contig_48	1050000	1099999	33
Contig_48	1100000	1149999	13
Contig_48	1150000	1199999	24
Contig_48	1200000	1249999	12
Contig_48	1250000	1299999	34
Contig_48	1300000	1349999	47
Contig_48	1350000	1399999	30
Contig_48	1400000	1449999	22
Contig_48	1450000	1499999	27
Contig_48	1500000	1549999	20
Contig_48	1550000	1599999	33
Contig_48	1600000	1649999	30
Contig_48	1650000	1699999	52
Contig_48	1700000	1749999	32
Contig_48	1750000	1799999	32
Contig_48	1800000	1849999	6
Contig_49	0	49999	48
Contig_49	50000	99999	23
Contig_49	100000	149999	47
Contig_49	150000	199999	39
Contig_49	200000	249999	31
Contig_49	250000	299999	30
Contig_49	300000	349999	47
Contig_49	350000	399999	25
Contig_49	400000	449999	53
Contig_49	450000	499999	35
Contig_49	500000	549999	22
Contig_49	550000	599999	32
Contig_49	600000	649999	39
Contig_49	650000	699999	31
Contig_49	700000	749999	32
Contig_49	750000	799999	26
Contig_49	800000	849999	29
Contig_49	850000	899999	29
Contig_49	900000	949999	32
Contig_49	950000	999999	33
Contig_49	1000000	1049999	23
Contig_49	1050000	1099999	41
Contig_49	1100000	1149999	39
Contig_49	1150000	1199999	28
Contig_49	1200000	1249999	50
Contig_49	1250000	1299999	37
Contig_49	1300000	1349999	33
Contig_49	1350000	1399999	28
Contig_49	1400000	1449999	48
Contig_49	1450000	1499999	31
Contig_49	1500000	1549999	27
Contig_49	1550000	1599999	26
Contig_49	1600000	1649999	36
Contig_49	1650000	1699999	38
Contig_49	1700000	1749999	47
Contig_49	1750000	1799999	23
Contig_50	0	49999	51
Contig_50	50000	99999	34
Contig_50	100000	149999	23
Contig_50	150000	199999	27
Contig_50	200000	249999	34
Contig_50	250000	299999	15
Contig_50	300000	349999	37
Contig_50	350000	399999	25
Contig_50	400000	449999	26
Contig_50	450000	499999	38
Contig_50	500000	549999	23
Contig_50	550000	599999	30
Contig_50	600000	649999	36
Contig_50	650000	699999	31
Contig_50	700000	749999	40
Contig_50	750000	799999	28
Contig_50	800000	849999	40
Contig_50	850000	899999	27
Contig_50	900000	949999	20
Contig_50	950000	999999	18
Contig_50	1000000	1049999	53
Contig_50	1050000	1099999	27
Contig_50	1100000	1149999	37
Contig_50	1150000	1199999	27
Contig_50	1200000	1249999	27
Contig_50	1250000	1299999	41
Contig_50	1300000	1349999	28
Contig_50	1350000	1399999	28
Contig_50	1400000	1449999	39
Contig_50	1450000	1499999	25
Contig_50	1500000	1549999	21
Contig_50	1550000	1599999	22
Contig_50	1600000	1649999	30
Contig_50	1650000	1699999	35
Contig_50	1700000	1749999	30
Contig_50	1750000	1799999	30
Contig_54	0	49999	27
Contig_54	50000	99999	25
Contig_54	100000	149999	13
Contig_54	150000	199999	18
Contig_54	200000	249999	12
Contig_54	250000	299999	38
Contig_54	300000	349999	28
Contig_54	350000	399999	28
Contig_54	400000	449999	34
Contig_54	450000	499999	28
Contig_54	500000	549999	34
Contig_54	550000	599999	33
Contig_54	600000	649999	22
Contig_54	650000	699999	31
Contig_54	700000	749999	33
Contig_54	750000	799999	40
Contig_54	800000	849999	26
Contig_54	850000	899999	21
Contig_54	900000	949999	12
Contig_54	950000	999999	18
Contig_54	1000000	1049999	26
Contig_54	1050000	1099999	30
Contig_54	1100000	1149999	42
Contig_54	1150000	1199999	14
Contig_54	1200000	1249999	30
Contig_54	1250000	1299999	22
Contig_54	1300000	1349999	30
Contig_54	1350000	1399999	35
Contig_54	1400000	1449999	23
Contig_54	1450000	1499999	34
Contig_54	1500000	1549999	28
Contig_54	1550000	1599999	26
Contig_54	1600000	1649999	27
Contig_54	1650000	1699999	39
Contig_54	1700000	1749999	35
Contig_56	0	49999	33
Contig_56	50000	99999	54
Contig_56	100000	149999	34
Contig_56	150000	199999	52
Contig_56	200000	249999	26
Contig_56	250000	299999	42
Contig_56	300000	349999	45
Contig_56	350000	399999	38
Contig_56	400000	449999	39
Contig_56	450000	499999	38
Contig_56	500000	549999	40
Contig_56	550000	599999	42
Contig_56	600000	649999	25
Contig_56	650000	699999	32
Contig_56	700000	749999	44
Contig_56	750000	799999	54
Contig_56	800000	849999	43
Contig_56	850000	899999	33
Contig_56	900000	949999	27
Contig_56	950000	999999	22
Contig_56	1000000	1049999	37
Contig_56	1050000	1099999	30
Contig_56	1100000	1149999	41
Contig_56	1150000	1199999	27
Contig_56	1200000	1249999	26
Contig_56	1250000	1299999	35
Contig_56	1300000	1349999	34
Contig_56	1350000	1399999	45
Contig_56	1400000	1449999	45
Contig_56	1450000	1499999	34
Contig_56	1500000	1549999	63
Contig_56	1550000	1599999	26
Contig_56	1600000	1649999	30
Contig_56	1650000	1699999	38
Contig_56	1700000	1749999	25
Contig_60	0	49999	17
Contig_60	50000	99999	16
Contig_60	100000	149999	25
Contig_60	150000	199999	29
Contig_60	200000	249999	25
Contig_60	250000	299999	30
Contig_60	300000	349999	50
Contig_60	350000	399999	29
Contig_60	400000	449999	26
Contig_60	450000	499999	30
Contig_60	500000	549999	24
Contig_60	550000	599999	24
Contig_60	600000	649999	25
Contig_60	650000	699999	20
Contig_60	700000	749999	42
Contig_60	750000	799999	43
Contig_60	800000	849999	29
Contig_60	850000	899999	23
Contig_60	900000	949999	30
Contig_60	950000	999999	37
Contig_60	1000000	1049999	32
Contig_60	1050000	1099999	24
Contig_60	1100000	1149999	33
Contig_60	1150000	1199999	16
Contig_60	1200000	1249999	17
Contig_60	1250000	1299999	28
Contig_60	1300000	1349999	29
Contig_60	1350000	1399999	17
Contig_60	1400000	1449999	16
Contig_60	1450000	1499999	19
Contig_60	1500000	1549999	16
Contig_60	1550000	1599999	19
Contig_60	1600000	1649999	32
Contig_60	1650000	1699999	36
Contig_65	0	49999	46
Contig_65	50000	99999	51
Contig_65	100000	149999	51
Contig_65	150000	199999	23
Contig_65	200000	249999	33
Contig_65	250000	299999	46
Contig_65	300000	349999	45
Contig_65	350000	399999	29
Contig_65	400000	449999	38
Contig_65	450000	499999	23
Contig_65	500000	549999	14
Contig_65	550000	599999	38
Contig_65	600000	649999	32
Contig_65	650000	699999	31
Contig_65	700000	749999	28
Contig_65	750000	799999	31
Contig_65	800000	849999	35
Contig_65	850000	899999	28
Contig_65	900000	949999	33
Contig_65	950000	999999	30
Contig_65	1000000	1049999	20
Contig_65	1050000	1099999	43
Contig_65	1100000	1149999	23
Contig_65	1150000	1199999	34
Contig_65	1200000	1249999	36
Contig_65	1250000	1299999	33
Contig_65	1300000	1349999	29
Contig_65	1350000	1399999	29
Contig_65	1400000	1449999	39
Contig_65	1450000	1499999	41
Contig_65	1500000	1549999	45
Contig_65	1550000	1599999	48
Contig_65	1600000	1649999	50
Contig_65	1650000	1699999	1
Contig_66	0	49999	32
Contig_66	50000	99999	33
Contig_66	100000	149999	15
Contig_66	150000	199999	25
Contig_66	200000	249999	18
Contig_66	250000	299999	24
Contig_66	300000	349999	21
Contig_66	350000	399999	25
Contig_66	400000	449999	15
Contig_66	450000	499999	29
Contig_66	500000	549999	20
Contig_66	550000	599999	31
Contig_66	600000	649999	19
Contig_66	650000	699999	20
Contig_66	700000	749999	21
Contig_66	750000	799999	27
Contig_66	800000	849999	33
Contig_66	850000	899999	33
Contig_66	900000	949999	30
Contig_66	950000	999999	28
Contig_66	1000000	1049999	25
Contig_66	1050000	1099999	22
Contig_66	1100000	1149999	28
Contig_66	1150000	1199999	47
Contig_66	1200000	1249999	35
Contig_66	1250000	1299999	21
Contig_66	1300000	1349999	44
Contig_66	1350000	1399999	20
Contig_66	1400000	1449999	29
Contig_66	1450000	1499999	30
Contig_66	1500000	1549999	29
Contig_66	1550000	1599999	14
Contig_66	1600000	1649999	37
Contig_66	1650000	1699999	1
Contig_67	0	49999	19
Contig_67	50000	99999	29
Contig_67	100000	149999	36
Contig_67	150000	199999	38
Contig_67	200000	249999	22
Contig_67	250000	299999	27
Contig_67	300000	349999	26
Contig_67	350000	399999	48
Contig_67	400000	449999	58
Contig_67	450000	499999	37
Contig_67	500000	549999	51
Contig_67	550000	599999	21
Contig_67	600000	649999	30
Contig_67	650000	699999	36
Contig_67	700000	749999	32
Contig_67	750000	799999	32
Contig_67	800000	849999	17
Contig_67	850000	899999	35
Contig_67	900000	949999	71
Contig_67	950000	999999	49
Contig_67	1000000	1049999	28
Contig_67	1050000	1099999	20
Contig_67	1100000	1149999	59
Contig_67	1150000	1199999	40
Contig_67	1200000	1249999	23
Contig_67	1250000	1299999	17
Contig_67	1300000	1349999	29
Contig_67	1350000	1399999	35
Contig_67	1400000	1449999	31
Contig_67	1450000	1499999	34
Contig_67	1500000	1549999	29
Contig_67	1550000	1599999	39
Contig_67	1600000	1649999	40
Contig_68	0	49999	31
Contig_68	50000	99999	32
Contig_68	100000	149999	18
Contig_68	150000	199999	34
Contig_68	200000	249999	23
Contig_68	250000	299999	15
Contig_68	300000	349999	18
Contig_68	350000	399999	30
Contig_68	400000	449999	37
Contig_68	450000	499999	33
Contig_68	500000	549999	22
Contig_68	550000	599999	45
Contig_68	600000	649999	30
Contig_68	650000	699999	40
Contig_68	700000	749999	26
Contig_68	750000	799999	39
Contig_68	800000	849999	42
Contig_68	850000	899999	38
Contig_68	900000	949999	42
Contig_68	950000	999999	52
Contig_68	1000000	1049999	41
Contig_68	1050000	1099999	19
Contig_68	1100000	1149999	35
Contig_68	1150000	1199999	36
Contig_68	1200000	1249999	24
Contig_68	1250000	1299999	15
Contig_68	1300000	1349999	30
Contig_68	1350000	1399999	24
Contig_68	1400000	1449999	16
Contig_68	1450000	1499999	14
Contig_68	1500000	1549999	46
Contig_68	1550000	1599999	30
Contig_68	1600000	1649999	9
Contig_69	0	49999	22
Contig_69	50000	99999	36
Contig_69	100000	149999	21
Contig_69	150000	199999	34
Contig_69	200000	249999	20
Contig_69	250000	299999	16
Contig_69	300000	349999	11
Contig_69	350000	399999	17
Contig_69	400000	449999	22
Contig_69	450000	499999	45
Contig_69	500000	549999	30
Contig_69	550000	599999	17
Contig_69	600000	649999	39
Contig_69	650000	699999	21
Contig_69	700000	749999	20
Contig_69	750000	799999	22
Contig_69	800000	849999	41
Contig_69	850000	899999	24
Contig_69	900000	949999	20
Contig_69	950000	999999	40
Contig_69	1000000	1049999	36
Contig_69	1050000	1099999	20
Contig_69	1100000	1149999	41
Contig_69	1150000	1199999	43
Contig_69	1200000	1249999	30
Contig_69	1250000	1299999	29
Contig_69	1300000	1349999	31
Contig_69	1350000	1399999	13
Contig_69	1400000	1449999	27
Contig_69	1450000	1499999	43
Contig_69	1500000	1549999	40
Contig_69	1550000	1599999	15
Contig_69	1600000	1649999	2
Contig_70	0	49999	23
Contig_70	50000	99999	34
Contig_70	100000	149999	12
Contig_70	150000	199999	44
Contig_70	200000	249999	33
Contig_70	250000	299999	44
Contig_70	300000	349999	44
Contig_70	350000	399999	40
Contig_70	400000	449999	28
Contig_70	450000	499999	32
Contig_70	500000	549999	24
Contig_70	550000	599999	34
Contig_70	600000	649999	25
Contig_70	650000	699999	18
Contig_70	700000	749999	37
Contig_70	750000	799999	29
Contig_70	800000	849999	24
Contig_70	850000	899999	41
Contig_70	900000	949999	58
Contig_70	950000	999999	25
Contig_70	1000000	1049999	29
Contig_70	1050000	1099999	28
Contig_70	1100000	1149999	25
Contig_70	1150000	1199999	20
Contig_70	1200000	1249999	41
Contig_70	1250000	1299999	35
Contig_70	1300000	1349999	43
Contig_70	1350000	1399999	23
Contig_70	1400000	1449999	41
Contig_70	1450000	1499999	36
Contig_70	1500000	1549999	36
Contig_70	1550000	1599999	26
Contig_70	1600000	1649999	5
Contig_71	0	49999	29
Contig_71	50000	99999	32
Contig_71	100000	149999	16
[truncated: 402 more rows]
