# Supplementary material for: Major proliferation of transposable elements shaped the genome of the soybean rust pathogen Phakopsora pachyrhizi
Source: Nat Commun. 2023 Apr 1;14:1835. doi: 10.1038/s41467-023-37551-4 (PMC10067951; doi:10.1038/s41467-023-37551-4)
Supplement: Supplementary file 6 — Source Data [file 41467_2023_37551_MOESM6_ESM.zip › source_data/Source_data_Figure4/Figure4A_Pri_vs_Secondary_UFV02_Deletions_size.txt]

Pri_vs_Secondary_UFV02_Deletions	Deletion_size
Contig_175	1
Contig_175	1
Contig_175	3
Contig_175	2
Contig_175	1
Contig_175	1
Contig_175	8
Contig_175	3
Contig_175	3
Contig_175	4
Contig_175	2
Contig_175	1
Contig_175	1
Contig_175	3
Contig_175	2
Contig_175	2
Contig_175	2
Contig_175	1
Contig_175	1
Contig_175	1
Contig_175	1
Contig_175	1
Contig_175	1
Contig_175	1
Contig_175	1
Contig_175	1
Contig_175	1
Contig_175	1
Contig_175	1
Contig_175	2
Contig_175	2
Contig_175	1
Contig_175	1
Contig_175	1
Contig_175	1
Contig_175	2
Contig_175	1
Contig_175	1
Contig_175	1
Contig_175	1
Contig_175	1
Contig_175	1
Contig_175	1
Contig_175	1
Contig_175	1
Contig_175	3
Contig_175	1
Contig_175	2
Contig_175	2
Contig_175	1
Contig_4	1
Contig_4	1
Contig_4	1
Contig_4	2
Contig_4	1
Contig_4	3
Contig_4	1
Contig_4	1
Contig_4	1
Contig_4	1
Contig_4	1
Contig_4	1
Contig_4	1
Contig_4	1
Contig_4	1
Contig_4	4
Contig_4	1
Contig_4	2
Contig_4	1
Contig_4	1
Contig_4	1
Contig_4	1
Contig_4	1
Contig_4	2
Contig_4	2
Contig_4	1
Contig_4	1
Contig_4	1
Contig_4	4
Contig_4	1
Contig_4	1
Contig_4	1
Contig_4	3
Contig_4	1
Contig_4	1
Contig_4	2
Contig_4	2
Contig_4	1
Contig_4	1
Contig_4	1
Contig_4	1
Contig_4	1
Contig_4	1
Contig_4	2
Contig_4	1
Contig_4	1
Contig_4	1
Contig_4	1
Contig_4	1
Contig_4	1
Contig_4	1
Contig_4	1
Contig_4	1
Contig_4	1
Contig_4	1
Contig_4	1
Contig_4	1
Contig_4	1
Contig_4	1
Contig_4	1
Contig_4	1
Contig_4	1
Contig_4	1
Contig_4	4
Contig_4	1
Contig_4	1
Contig_4	3
Contig_4	1
Contig_4	2
Contig_4	1
Contig_4	1
Contig_4	1
Contig_4	2
Contig_4	1
Contig_4	1
Contig_4	1
Contig_4	1
Contig_4	1
Contig_4	1
Contig_4	1
Contig_4	1
Contig_4	4
Contig_4	2
Contig_4	1
Contig_4	1
Contig_4	1
Contig_4	1
Contig_4	1
Contig_4	1
Contig_4	1
Contig_4	1
Contig_4	2
Contig_4	3
Contig_4	1
Contig_4	1
Contig_4	1
Contig_4	2
Contig_4	1
Contig_4	3
Contig_4	3
Contig_4	3
Contig_4	1
Contig_4	1
Contig_4	1
Contig_4	2
Contig_4	1
Contig_4	1
Contig_4	1
Contig_4	1
Contig_4	1
Contig_4	1
Contig_4	1
Contig_4	1
Contig_4	16
Contig_4	16
Contig_4	1
Contig_4	2
Contig_4	1
Contig_4	1
Contig_4	3
Contig_4	2
Contig_4	1
Contig_4	1
Contig_4	1
Contig_4	1
Contig_4	1
Contig_4	4
Contig_4	1
Contig_4	7
Contig_4	1
Contig_4	1
Contig_4	4
Contig_4	1
Contig_4	1
Contig_4	3
Contig_4	1
Contig_4	1
Contig_4	2
Contig_4	2
Contig_4	2
Contig_4	1
Contig_4	1
Contig_4	3
Contig_4	1
Contig_4	2
Contig_4	1
Contig_4	1
Contig_4	1
Contig_4	2
Contig_4	2
Contig_4	1
Contig_4	3
Contig_4	3
Contig_4	1
Contig_4	1
Contig_4	3
Contig_4	2
Contig_4	1
Contig_4	2
Contig_4	1
Contig_4	1
Contig_4	2
Contig_4	1
Contig_4	1
Contig_4	1
Contig_4	1
Contig_4	5
Contig_4	1
Contig_4	2
Contig_4	1
Contig_4	3
Contig_4	1
Contig_4	1
Contig_4	1
Contig_4	1
Contig_4	1
Contig_4	3
Contig_4	1
Contig_4	1
Contig_4	1
Contig_4	4
Contig_4	3
Contig_4	1
Contig_4	1
Contig_4	1
Contig_4	1
Contig_4	1
Contig_4	1
Contig_4	1
Contig_4	3
Contig_4	1
Contig_4	2
Contig_4	2
Contig_4	1
Contig_4	1
Contig_4	1
Contig_4	1
Contig_4	1
Contig_4	1
Contig_4	2
Contig_4	2
Contig_4	1
Contig_4	1
Contig_4	5
Contig_4	1
Contig_4	4
Contig_4	14
Contig_4	1
Contig_4	1
Contig_4	3
Contig_4	2
Contig_4	1
Contig_4	1
Contig_4	4
Contig_4	2
Contig_4	1
Contig_4	1
Contig_4	1
Contig_4	6
Contig_4	1
Contig_4	1
Contig_4	1
Contig_4	5
Contig_4	3
Contig_4	3
Contig_4	17
Contig_4	8
Contig_4	1
Contig_4	2
Contig_4	1
Contig_4	1
Contig_4	1
Contig_4	1
Contig_4	1
Contig_4	1
Contig_4	1
Contig_4	1
Contig_4	1
Contig_4	1
Contig_4	5
Contig_4	6
Contig_4	2
Contig_4	1
Contig_4	1
Contig_4	1
Contig_4	1
Contig_4	1
Contig_4	1
Contig_4	19
Contig_4	6
Contig_4	3
Contig_4	1
Contig_4	1
Contig_4	3
Contig_4	1
Contig_4	1
Contig_4	1
Contig_4	3
Contig_4	2
Contig_4	3
Contig_4	1
Contig_4	1
Contig_4	2
Contig_4	2
Contig_4	4
Contig_4	1
Contig_4	1
Contig_4	1
Contig_4	1
Contig_4	1
Contig_4	1
Contig_4	1
Contig_4	1
Contig_4	2
Contig_4	7
Contig_4	2
Contig_4	1
Contig_4	1
Contig_4	1
Contig_4	1
Contig_4	2
Contig_4	1
Contig_4	1
Contig_4	1
Contig_4	1
Contig_4	1
Contig_4	1
Contig_4	1
Contig_4	17
Contig_4	2
Contig_4	1
Contig_4	3
Contig_4	2
Contig_4	1
Contig_4	2
Contig_4	1
Contig_4	2
Contig_4	2
Contig_4	2
Contig_4	1
Contig_4	1
Contig_4	1
Contig_4	2
Contig_4	1
Contig_4	1
Contig_4	1
Contig_4	13
Contig_4	10
Contig_4	8
Contig_4	3
Contig_4	2
Contig_4	1
Contig_4	1
Contig_4	1
Contig_4	1
Contig_4	1
Contig_4	1
Contig_4	1
Contig_4	1
Contig_4	2
Contig_4	1
Contig_4	1
Contig_4	1
Contig_4	1
Contig_4	1
Contig_4	1
Contig_4	1
Contig_4	1
Contig_4	1
Contig_4	1
Contig_4	1
Contig_4	1
Contig_4	1
Contig_4	1
Contig_4	1
Contig_4	31
Contig_4	1
Contig_4	4
Contig_4	12
Contig_4	1
Contig_4	1
Contig_4	2
Contig_4	3
Contig_4	1
Contig_4	1
Contig_4	1
Contig_4	1
Contig_4	1
Contig_4	1
Contig_4	4
Contig_4	3
Contig_4	1
Contig_4	1
Contig_4	1
Contig_4	3
Contig_4	5
Contig_4	1
Contig_4	1
Contig_4	1
Contig_4	1
Contig_4	8
Contig_4	1
Contig_4	1
Contig_4	17
Contig_4	1
Contig_4	1
Contig_4	2
Contig_4	3
Contig_4	1
Contig_4	2
Contig_4	1
Contig_4	11
Contig_4	13
Contig_4	2
Contig_4	2
Contig_4	2
Contig_4	6
Contig_4	1
Contig_4	1
Contig_4	1
Contig_4	1
Contig_4	1
Contig_4	17
Contig_4	4
Contig_4	1
Contig_4	5
Contig_4	1
Contig_4	1
Contig_4	1
Contig_4	10
Contig_4	3
Contig_4	2
Contig_4	3
Contig_4	1
Contig_4	1
Contig_4	1
Contig_4	1
Contig_4	1
Contig_4	2
Contig_4	2
Contig_4	1
Contig_4	1
Contig_4	1
Contig_4	6
Contig_4	2
Contig_4	3
Contig_4	1
Contig_4	4
Contig_4	1
Contig_4	2
Contig_4	1
Contig_4	3
Contig_4	1
Contig_4	1
Contig_4	1
Contig_4	3
Contig_4	1
Contig_4	1
Contig_4	1
Contig_4	1
Contig_4	2
Contig_4	1
Contig_4	1
Contig_4	1
Contig_4	1
Contig_4	1
Contig_4	1
Contig_4	1
Contig_4	1
Contig_4	3
Contig_4	1
Contig_4	1
Contig_4	1
Contig_4	3
Contig_4	3
Contig_4	1
Contig_4	1
Contig_4	1
Contig_4	1
Contig_4	1
Contig_4	3
Contig_4	1
Contig_4	1
Contig_4	1
Contig_4	1
Contig_4	1
Contig_4	6
Contig_4	2
Contig_4	1
Contig_4	5
Contig_4	1
Contig_4	2
Contig_4	3
Contig_4	1
Contig_4	1
Contig_4	1
Contig_4	1
Contig_4	1
Contig_4	1
Contig_4	1
Contig_4	4
Contig_4	2
Contig_4	1
Contig_4	1
Contig_4	1
Contig_4	1
Contig_4	1
Contig_4	1
Contig_4	2
Contig_4	3
Contig_4	1
Contig_4	1
Contig_4	1
Contig_4	1
Contig_4	30
Contig_4	1
Contig_4	4
Contig_4	2
Contig_4	1
Contig_4	1
Contig_4	1
Contig_4	2
Contig_4	1
Contig_4	1
Contig_4	1
Contig_4	1
Contig_4	11
Contig_4	1
Contig_4	1
Contig_4	1
Contig_4	15
Contig_4	1
Contig_4	1
Contig_4	2
Contig_4	2
Contig_4	1
Contig_4	1
Contig_4	2
Contig_4	1
Contig_4	1
Contig_4	1
Contig_4	1
Contig_4	1
Contig_4	1
Contig_4	1
Contig_4	1
Contig_4	1
Contig_4	1
Contig_4	1
Contig_4	1
Contig_4	2
Contig_4	1
Contig_4	1
Contig_4	1
Contig_4	1
Contig_4	1
Contig_4	1
Contig_4	1
Contig_4	1
Contig_4	1
Contig_4	1
Contig_4	1
Contig_4	1
Contig_4	2
Contig_4	3
Contig_4	3
Contig_4	1
Contig_4	1
Contig_4	3
Contig_4	1
Contig_4	1
Contig_4	1
Contig_4	1
Contig_4	1
Contig_4	1
Contig_4	1
Contig_4	1
Contig_4	1
Contig_4	1
Contig_4	1
Contig_4	1
Contig_4	1
Contig_4	1
Contig_4	1
Contig_4	1
Contig_4	8
Contig_4	4
Contig_4	1
Contig_4	1
Contig_4	1
Contig_4	1
Contig_4	2
Contig_4	2
Contig_4	1
Contig_4	3
Contig_4	1
Contig_4	2
Contig_4	1
Contig_4	1
Contig_4	4
Contig_4	1
Contig_4	1
Contig_4	1
Contig_4	1
Contig_4	1
Contig_4	5
Contig_4	1
Contig_4	1
Contig_4	1
Contig_4	1
Contig_4	1
Contig_4	1
Contig_4	8
Contig_4	1
Contig_4	1
Contig_4	1
Contig_4	1
Contig_4	1
Contig_4	1
Contig_4	8
Contig_4	1
Contig_4	1
Contig_4	1
Contig_4	1
Contig_4	1
Contig_4	1
Contig_4	1
Contig_4	1
Contig_4	1
Contig_4	1
Contig_4	3
Contig_4	2
Contig_4	1
Contig_4	1
Contig_4	1
Contig_4	1
Contig_4	2
Contig_4	3
Contig_4	2
Contig_4	5
Contig_4	3
Contig_4	2
Contig_4	1
Contig_4	1
Contig_4	1
Contig_4	7
Contig_4	1
Contig_4	1
Contig_4	1
Contig_4	1
Contig_4	1
Contig_4	1
Contig_4	1
Contig_4	1
Contig_4	1
Contig_4	1
Contig_4	1
Contig_4	1
Contig_4	1
Contig_4	1
Contig_4	1
Contig_4	1
Contig_4	2
Contig_4	1
Contig_4	1
Contig_4	1
Contig_4	2
Contig_4	1
Contig_4	1
Contig_4	2
Contig_4	1
Contig_4	1
Contig_4	1
Contig_4	1
Contig_4	1
Contig_4	1
Contig_4	1
Contig_4	1
Contig_4	1
Contig_4	2
Contig_4	1
Contig_4	1
Contig_4	1
Contig_4	1
Contig_4	1
Contig_4	1
Contig_4	2
Contig_4	1
Contig_4	4
Contig_4	1
Contig_4	3
Contig_4	2
Contig_4	1
Contig_4	1
Contig_4	14
Contig_4	1
Contig_4	1
Contig_4	1
Contig_4	1
Contig_4	14
Contig_4	1
Contig_4	1
Contig_4	2
Contig_4	2
Contig_4	1
Contig_4	2
Contig_4	2
Contig_4	2
Contig_4	1
Contig_4	1
Contig_4	1
Contig_4	1
Contig_4	1
Contig_4	1
Contig_4	1
Contig_4	1
Contig_4	1
Contig_4	1
Contig_4	2
Contig_4	2
Contig_4	1
Contig_4	1
Contig_4	1
Contig_4	3
Contig_4	2
Contig_4	1
Contig_4	1
Contig_4	1
Contig_4	5
Contig_4	1
Contig_4	2
Contig_4	2
Contig_4	4
Contig_4	1
Contig_4	4
Contig_4	3
Contig_4	1
Contig_4	1
Contig_4	1
Contig_4	1
Contig_4	45
Contig_4	6
Contig_4	3
Contig_4	15
Contig_4	6
Contig_4	2
Contig_4	4
Contig_4	2
Contig_4	1
Contig_4	1
Contig_4	2
Contig_4	1
Contig_4	1
Contig_4	1
Contig_4	1
Contig_4	1
Contig_4	1
Contig_4	1
Contig_4	1
Contig_4	1
Contig_4	2
Contig_4	3
Contig_4	1
Contig_4	1
Contig_4	1
Contig_4	1
Contig_4	6
Contig_4	3
Contig_4	2
Contig_4	1
Contig_4	3
Contig_4	1
Contig_4	1
Contig_4	1
Contig_4	1
Contig_4	2
Contig_4	1
Contig_4	1
Contig_4	1
Contig_4	3
Contig_4	1
Contig_4	1
Contig_4	4
Contig_4	1
Contig_4	1
Contig_4	1
Contig_4	1
Contig_4	1
Contig_4	1
Contig_4	1
Contig_4	7
Contig_4	2
Contig_4	2
Contig_4	2
Contig_4	1
Contig_4	2
Contig_4	2
Contig_4	2
Contig_4	1
Contig_4	1
Contig_4	3
Contig_4	1
Contig_4	1
Contig_4	1
Contig_4	1
Contig_4	3
Contig_4	1
Contig_4	2
Contig_4	1
Contig_4	4
Contig_4	1
Contig_4	1
Contig_4	1
Contig_4	1
Contig_4	1
Contig_4	2
Contig_4	5
Contig_4	1
Contig_4	3
Contig_4	1
Contig_4	2
Contig_4	1
Contig_4	3
Contig_4	2
Contig_4	1
Contig_4	1
Contig_4	1
Contig_4	44
Contig_4	1
Contig_4	13
Contig_4	1
Contig_4	1
Contig_4	1
Contig_4	1
Contig_4	1
Contig_4	10
Contig_4	1
Contig_4	1
Contig_4	1
Contig_4	1
Contig_4	4
Contig_4	3
Contig_4	1
Contig_4	10
Contig_4	1
Contig_4	1
Contig_4	4
Contig_4	1
Contig_4	1
Contig_4	2
Contig_4	1
Contig_4	1
Contig_4	1
Contig_4	1
Contig_4	1
Contig_4	2
Contig_4	1
Contig_4	1
Contig_4	1
Contig_4	3
Contig_4	1
Contig_4	1
Contig_4	1
Contig_4	2
Contig_4	1
Contig_4	5
Contig_4	1
Contig_4	1
Contig_4	1
Contig_4	2
Contig_4	2
Contig_4	1
Contig_4	1
Contig_4	1
Contig_4	1
Contig_4	1
Contig_4	1
Contig_4	1
Contig_4	1
Contig_4	2
Contig_4	1
Contig_4	1
Contig_4	1
Contig_4	1
Contig_4	1
Contig_4	3
Contig_4	1
Contig_4	3
Contig_4	2
Contig_4	1
Contig_4	1
Contig_4	1
Contig_4	1
Contig_4	1
Contig_4	1
Contig_4	1
Contig_4	1
Contig_4	1
Contig_4	2
Contig_4	1
Contig_4	1
Contig_4	1
Contig_4	1
Contig_4	1
Contig_4	2
Contig_4	10
Contig_4	1
Contig_4	1
Contig_4	1
Contig_4	1
Contig_4	1
Contig_4	1
Contig_4	1
Contig_4	1
Contig_4	1
Contig_4	1
Contig_4	2
Contig_4	1
Contig_4	2
Contig_4	4
Contig_4	1
Contig_4	1
Contig_4	1
Contig_4	1
Contig_4	1
Contig_4	1
Contig_4	2
Contig_4	1
Contig_4	1
Contig_4	1
Contig_4	1
Contig_4	1
Contig_4	1
Contig_4	1
Contig_4	2
Contig_4	1
Contig_4	1
Contig_4	2
Contig_4	1
Contig_4	1
Contig_4	2
Contig_4	1
Contig_4	1
Contig_4	1
Contig_4	1
Contig_4	1
Contig_4	5
Contig_4	1
Contig_4	1
Contig_4	1
Contig_4	14
Contig_4	1
Contig_4	1
Contig_4	2
Contig_4	1
Contig_4	1
Contig_4	3
Contig_4	2
Contig_4	1
Contig_4	1
Contig_4	1
Contig_4	1
Contig_4	1
Contig_4	2
Contig_4	5
Contig_4	1
Contig_4	1
Contig_4	1
Contig_4	1
Contig_4	1
Contig_4	1
Contig_4	2
Contig_4	7
Contig_4	1
Contig_4	2
Contig_4	2
Contig_4	1
Contig_4	1
Contig_4	8
Contig_4	1
Contig_4	1
Contig_4	1
Contig_4	4
Contig_4	1
Contig_4	1
Contig_4	1
Contig_4	4
Contig_4	8
Contig_4	1
Contig_4	13
Contig_4	3
Contig_4	2
Contig_4	5
Contig_4	4
Contig_4	1
Contig_4	1
Contig_4	1
Contig_4	2
Contig_4	1
Contig_4	1
Contig_4	2
Contig_4	2
Contig_4	3
Contig_4	1
Contig_4	2
Contig_4	2
Contig_4	1
Contig_4	6
Contig_4	29
Contig_4	1
Contig_4	3
Contig_4	1
Contig_4	1
Contig_4	1
Contig_4	1
Contig_4	2
Contig_4	1
Contig_4	2
Contig_4	2
Contig_4	1
Contig_4	1
Contig_4	1
Contig_4	2
Contig_4	1
Contig_4	1
Contig_4	1
Contig_4	1
Contig_4	1
Contig_4	1
Contig_4	1
Contig_4	3
Contig_4	2
Contig_4	1
Contig_4	1
Contig_4	1
Contig_4	2
Contig_4	1
Contig_4	1
Contig_4	4
Contig_4	1
Contig_4	1
Contig_4	1
Contig_4	4
Contig_4	1
Contig_4	1
Contig_4	1
Contig_4	2
Contig_4	3
Contig_4	3
Contig_4	1
Contig_4	1
Contig_4	1
Contig_4	2
Contig_4	1
Contig_4	9
Contig_4	1
Contig_4	1
Contig_4	1
Contig_4	1
Contig_4	1
Contig_4	1
Contig_4	4
Contig_4	1
Contig_4	1
Contig_4	1
Contig_4	3
Contig_4	2
Contig_4	1
Contig_4	1
Contig_4	1
Contig_4	1
Contig_4	1
Contig_4	1
Contig_4	2
Contig_4	1
Contig_4	2
Contig_4	2
Contig_4	1
Contig_4	1
Contig_4	1
Contig_4	1
Contig_4	1
Contig_4	1
Contig_4	1
Contig_4	8
Contig_4	2
Contig_4	19
Contig_4	7
Contig_4	2
Contig_4	4
Contig_4	7
Contig_4	1
Contig_4	7
Contig_4	3
Contig_4	1
Contig_4	1
Contig_4	1
Contig_4	1
Contig_4	2
Contig_4	2
Contig_4	5
Contig_4	2
Contig_4	4
Contig_4	3
Contig_4	1
Contig_4	6
Contig_4	2
Contig_4	1
Contig_4	9
Contig_4	3
Contig_4	2
Contig_4	3
Contig_4	1
Contig_4	2
Contig_4	1
Contig_4	9
Contig_4	1
Contig_4	2
Contig_4	2
Contig_4	4
Contig_4	3
Contig_4	1
Contig_4	1
Contig_4	1
Contig_4	2
Contig_4	2
Contig_4	1
Contig_4	1
Contig_4	1
Contig_4	1
Contig_4	3
Contig_4	7
Contig_4	2
Contig_4	1
Contig_4	1
Contig_4	1
Contig_4	1
Contig_4	1
Contig_4	6
Contig_4	2
Contig_4	3
Contig_4	1
Contig_4	1
Contig_4	1
Contig_4	1
Contig_4	3
Contig_4	2
Contig_4	1
Contig_4	4
Contig_4	1
Contig_4	4
Contig_4	1
Contig_4	1
Contig_4	1
Contig_4	6
Contig_4	6
Contig_4	3
Contig_4	1
Contig_4	3
Contig_4	2
Contig_4	1
Contig_4	2
Contig_4	1
Contig_4	1
Contig_4	4
Contig_4	2
Contig_4	2
Contig_4	14
Contig_4	1
Contig_4	1
Contig_4	3
Contig_4	2
Contig_4	1
Contig_4	1
Contig_4	1
Contig_4	1
Contig_4	1
Contig_4	1
Contig_4	1
Contig_4	5
Contig_4	1
Contig_4	1
Contig_4	1
Contig_4	3
Contig_4	1
Contig_4	1
Contig_4	1
Contig_4	1
Contig_4	17
Contig_4	1
Contig_4	1
Contig_4	2
Contig_4	1
Contig_4	1
Contig_4	1
Contig_4	1
Contig_4	1
Contig_4	1
Contig_4	2
Contig_4	1
Contig_4	1
Contig_4	1
Contig_4	1
Contig_4	1
Contig_4	1
Contig_4	5
Contig_4	1
Contig_4	1
Contig_4	1
Contig_4	1
Contig_4	2
Contig_4	1
Contig_4	2
Contig_4	2
Contig_4	2
Contig_4	1
Contig_4	1
Contig_4	3
Contig_4	1
Contig_4	1
Contig_4	1
Contig_4	1
Contig_4	1
Contig_4	1
Contig_4	2
Contig_4	1
Contig_4	1
Contig_4	1
Contig_4	1
Contig_4	2
Contig_4	1
Contig_4	2
Contig_4	1
Contig_4	2
Contig_4	2
Contig_4	3
Contig_4	1
Contig_4	1
Contig_4	2
Contig_4	1
Contig_4	1
Contig_4	1
Contig_4	1
Contig_4	1
Contig_4	3
Contig_4	1
Contig_4	1
Contig_4	1
Contig_4	1
Contig_4	1
Contig_4	1
Contig_4	2
Contig_4	1
Contig_4	2
Contig_4	6
Contig_4	3
Contig_4	1
Contig_4	2
Contig_4	1
Contig_4	1
Contig_4	49
Contig_4	2
Contig_4	1
Contig_4	1
Contig_4	1
Contig_4	1
Contig_4	1
Contig_4	17
Contig_4	2
Contig_4	1
Contig_4	1
Contig_4	1
Contig_4	1
Contig_4	1
Contig_4	3
Contig_4	1
Contig_4	1
Contig_4	2
Contig_4	2
Contig_4	2
Contig_4	3
Contig_4	1
Contig_4	1
Contig_4	1
Contig_4	2
Contig_4	1
Contig_4	11
Contig_4	4
Contig_4	1
Contig_4	1
Contig_4	1
Contig_4	1
Contig_4	1
Contig_4	3
Contig_4	1
Contig_4	1
Contig_4	2
Contig_4	1
Contig_4	2
Contig_4	1
Contig_4	2
Contig_4	2
Contig_4	1
Contig_4	1
Contig_4	2
Contig_4	1
Contig_4	1
Contig_4	1
Contig_4	1
Contig_4	1
Contig_4	1
Contig_4	1
Contig_4	1
Contig_4	3
Contig_4	1
Contig_4	1
Contig_4	1
Contig_4	1
Contig_4	11
Contig_4	4
Contig_4	1
Contig_4	1
Contig_4	1
Contig_4	1
Contig_4	1
Contig_4	2
Contig_4	1
Contig_4	2
Contig_4	1
Contig_4	1
Contig_4	1
Contig_4	2
Contig_4	2
Contig_4	1
Contig_4	2
Contig_4	1
Contig_4	1
Contig_4	1
Contig_4	2
Contig_4	2
Contig_4	1
Contig_4	1
Contig_4	1
Contig_4	1
Contig_4	1
Contig_4	1
Contig_4	1
Contig_4	1
Contig_4	1
Contig_4	2
Contig_4	1
Contig_4	3
Contig_4	2
Contig_4	1
Contig_4	1
Contig_4	1
Contig_4	1
Contig_4	1
Contig_4	1
Contig_4	1
Contig_4	3
Contig_4	1
Contig_4	1
Contig_4	1
Contig_4	1
Contig_4	2
Contig_4	1
Contig_4	1
Contig_4	2
Contig_4	1
Contig_4	1
Contig_4	2
Contig_4	1
Contig_4	4
Contig_4	1
Contig_4	1
Contig_4	1
Contig_4	4
Contig_4	3
Contig_4	1
Contig_4	2
Contig_4	1
Contig_4	2
Contig_4	1
Contig_4	1
Contig_4	2
Contig_4	1
Contig_4	1
Contig_4	1
Contig_4	1
Contig_4	1
Contig_4	2
Contig_4	1
Contig_4	1
Contig_4	1
Contig_4	2
Contig_4	2
Contig_4	1
Contig_4	1
Contig_4	2
Contig_4	1
Contig_4	1
Contig_4	3
Contig_4	2
Contig_4	1
Contig_4	1
Contig_4	1
Contig_4	1
Contig_4	1
Contig_4	1
Contig_4	1
Contig_4	1
Contig_4	1
Contig_4	1
Contig_4	1
Contig_4	1
Contig_4	1
Contig_4	1
Contig_4	6
Contig_4	1
Contig_4	2
Contig_4	3
Contig_4	11
Contig_4	7
Contig_4	1
Contig_4	1
Contig_4	2
Contig_4	1
Contig_4	3
Contig_4	2
Contig_4	1
Contig_4	1
Contig_4	1
Contig_4	1
Contig_4	2
Contig_4	1
Contig_4	1
Contig_4	1
Contig_4	1
Contig_4	1
Contig_4	1
Contig_4	1
Contig_4	1
Contig_4	1
Contig_4	2
Contig_4	1
Contig_4	1
Contig_4	1
Contig_4	1
Contig_4	2
Contig_4	1
Contig_4	2
Contig_4	1
Contig_4	1
Contig_4	1
Contig_4	1
Contig_4	1
Contig_4	2
Contig_4	1
Contig_4	1
Contig_4	2
Contig_4	1
Contig_4	2
Contig_4	1
Contig_4	1
Contig_4	1
Contig_4	1
Contig_4	1
Contig_4	2
Contig_4	2
Contig_4	1
Contig_4	2
Contig_4	1
Contig_4	3
Contig_4	1
Contig_4	1
Contig_4	1
Contig_4	2
Contig_4	2
Contig_4	1
Contig_4	1
Contig_4	1
Contig_4	31
Contig_4	3
Contig_4	1
Contig_4	1
Contig_4	1
Contig_4	1
Contig_4	1
Contig_4	1
Contig_4	1
Contig_4	1
Contig_4	1
Contig_4	1
Contig_4	1
Contig_4	1
Contig_4	1
Contig_4	1
Contig_4	1
Contig_4	1
Contig_4	1
Contig_4	1
Contig_4	1
Contig_4	3
Contig_4	1
Contig_4	1
Contig_4	1
Contig_4	1
Contig_4	3
Contig_4	4
Contig_4	1
Contig_169	1
Contig_169	1
Contig_169	1
Contig_169	1
Contig_169	5
Contig_169	1
Contig_169	1
Contig_169	1
Contig_169	2
Contig_169	1
Contig_169	1
Contig_169	3
Contig_169	1
Contig_169	2
Contig_169	1
Contig_169	2
Contig_169	5
Contig_169	1
Contig_169	2
Contig_169	1
Contig_169	1
Contig_169	2
Contig_169	2
Contig_169	1
Contig_169	1
Contig_169	1
Contig_169	1
Contig_169	1
Contig_169	1
Contig_169	1
Contig_169	1
Contig_169	1
Contig_169	1
Contig_169	1
Contig_169	1
Contig_169	1
Contig_169	1
Contig_169	1
Contig_169	1
Contig_169	1
Contig_169	1
Contig_169	1
Contig_169	2
Contig_169	1
Contig_169	1
Contig_169	1
Contig_169	1
Contig_169	3
Contig_169	1
Contig_169	1
Contig_169	1
Contig_169	1
Contig_169	2
Contig_169	1
Contig_169	1
Contig_169	1
Contig_169	1
Contig_169	1
Contig_169	1
Contig_169	1
Contig_169	1
Contig_169	2
Contig_169	1
Contig_169	1
Contig_169	1
Contig_169	1
Contig_169	2
Contig_169	1
Contig_169	1
Contig_169	1
Contig_169	1
Contig_169	2
Contig_169	1
Contig_169	1
Contig_169	1
Contig_169	1
Contig_169	1
Contig_169	1
Contig_169	2
Contig_169	1
Contig_169	2
Contig_169	1
Contig_169	1
Contig_169	1
Contig_169	1
Contig_169	1
Contig_169	1
Contig_169	1
Contig_169	1
Contig_169	1
Contig_169	2
Contig_169	2
Contig_169	1
Contig_169	1
Contig_169	2
Contig_169	1
Contig_169	1
Contig_169	1
Contig_169	2
Contig_169	2
Contig_169	2
Contig_169	1
Contig_169	10
Contig_169	5
Contig_169	3
Contig_169	1
Contig_169	2
Contig_169	1
Contig_169	1
Contig_169	1
Contig_169	1
Contig_169	1
Contig_169	4
Contig_169	2
Contig_169	1
Contig_169	1
Contig_169	1
Contig_169	1
Contig_169	2
Contig_169	1
Contig_169	3
Contig_169	1
Contig_169	2
Contig_169	2
Contig_169	1
Contig_169	1
Contig_169	4
Contig_169	1
Contig_169	1
Contig_169	1
Contig_169	1
Contig_169	1
Contig_169	1
Contig_169	1
Contig_169	1
Contig_169	1
Contig_169	2
Contig_169	3
Contig_169	1
Contig_169	1
Contig_169	1
Contig_169	1
Contig_169	1
Contig_169	1
Contig_169	1
Contig_169	3
Contig_169	1
Contig_169	1
Contig_169	1
Contig_169	1
Contig_169	1
Contig_169	1
Contig_169	1
Contig_169	1
Contig_169	2
Contig_169	2
Contig_169	1
Contig_169	1
Contig_169	1
Contig_169	1
Contig_169	1
Contig_169	1
Contig_169	6
Contig_169	4
Contig_169	1
Contig_169	1
Contig_169	3
Contig_169	1
Contig_169	1
Contig_169	1
Contig_169	2
Contig_169	4
Contig_169	1
Contig_169	1
Contig_169	1
Contig_169	3
Contig_169	1
Contig_169	1
Contig_169	1
Contig_169	1
Contig_169	2
Contig_169	1
Contig_169	1
Contig_169	1
Contig_169	1
Contig_169	1
Contig_169	1
Contig_169	1
Contig_169	1
Contig_169	1
Contig_169	1
Contig_169	1
Contig_169	4
Contig_169	2
Contig_169	1
Contig_169	2
Contig_169	2
Contig_169	2
Contig_169	2
Contig_169	1
Contig_169	1
Contig_169	8
Contig_169	10
Contig_169	4
Contig_169	5
Contig_169	1
Contig_169	2
Contig_169	5
Contig_169	1
Contig_169	1
Contig_169	3
Contig_169	2
Contig_169	6
Contig_169	1
Contig_169	2
Contig_169	2
Contig_169	2
Contig_169	1
Contig_169	1
Contig_169	1
Contig_169	1
Contig_169	1
Contig_169	2
Contig_169	1
Contig_169	1
Contig_169	1
Contig_169	1
Contig_169	1
Contig_169	1
Contig_169	1
Contig_169	2
Contig_169	2
Contig_169	1
Contig_169	1
Contig_169	1
Contig_169	1
Contig_169	2
Contig_169	1
Contig_169	1
Contig_169	3
Contig_169	6
Contig_169	1
Contig_169	6
Contig_169	5
Contig_169	1
Contig_169	1
Contig_169	6
Contig_169	2
Contig_169	1
Contig_169	3
Contig_169	1
Contig_169	4
Contig_169	1
Contig_169	1
Contig_169	1
Contig_169	2
Contig_169	1
Contig_169	1
Contig_169	1
Contig_169	2
Contig_169	1
Contig_169	1
Contig_169	1
Contig_169	1
Contig_169	1
Contig_169	1
Contig_169	2
Contig_169	1
Contig_169	1
Contig_169	1
Contig_169	1
Contig_169	1
Contig_169	1
Contig_169	1
Contig_169	1
Contig_169	1
Contig_169	2
Contig_169	1
Contig_169	1
Contig_169	1
Contig_169	1
Contig_169	2
Contig_169	2
Contig_169	1
Contig_169	1
Contig_169	1
Contig_169	1
Contig_169	1
Contig_169	1
Contig_169	1
Contig_169	2
Contig_169	1
Contig_169	1
Contig_169	1
Contig_169	2
Contig_169	1
Contig_169	1
Contig_169	3
Contig_169	1
Contig_169	3
Contig_169	1
Contig_169	1
Contig_169	1
Contig_169	1
Contig_169	1
Contig_169	1
Contig_169	1
Contig_169	1
Contig_169	1
Contig_169	2
Contig_169	1
Contig_169	1
Contig_169	1
Contig_169	1
Contig_169	1
Contig_169	1
Contig_169	1
Contig_169	1
Contig_169	1
Contig_169	1
Contig_169	1
Contig_169	1
Contig_169	1
Contig_40	12
Contig_40	4
Contig_40	1
Contig_40	1
Contig_40	4
Contig_40	1
Contig_40	2
Contig_40	1
Contig_40	1
Contig_40	1
Contig_40	1
Contig_40	1
Contig_40	1
Contig_40	1
Contig_40	1
Contig_40	1
Contig_40	1
Contig_40	30
Contig_40	1
Contig_40	3
Contig_40	1
Contig_40	1
Contig_40	1
Contig_40	1
Contig_40	1
Contig_40	2
Contig_40	8
Contig_40	1
Contig_40	1
Contig_40	1
Contig_40	1
Contig_40	1
Contig_40	51
Contig_40	1
Contig_40	1
Contig_40	2
Contig_40	1
Contig_40	1
Contig_40	5
Contig_40	1
Contig_40	1
Contig_40	1
Contig_40	1
Contig_40	3
Contig_40	4
Contig_40	1
Contig_40	1
Contig_40	1
Contig_40	1
Contig_40	1
Contig_40	1
Contig_40	1
Contig_40	1
Contig_40	3
Contig_40	3
Contig_40	1
Contig_40	1
Contig_40	1
Contig_40	2
Contig_40	1
Contig_40	3
Contig_40	1
Contig_40	2
Contig_40	1
Contig_40	1
Contig_40	3
Contig_40	5
Contig_40	1
Contig_40	1
Contig_40	1
Contig_40	1
Contig_40	2
Contig_40	1
Contig_40	2
Contig_40	1
Contig_40	1
Contig_40	1
Contig_40	1
Contig_40	3
Contig_40	1
Contig_40	1
Contig_40	1
Contig_40	3
Contig_40	1
Contig_40	2
Contig_40	2
Contig_40	5
Contig_40	2
Contig_40	1
Contig_40	1
Contig_40	2
Contig_40	24
Contig_40	1
Contig_40	1
Contig_40	1
Contig_40	1
Contig_40	1
Contig_40	1
Contig_40	1
Contig_40	1
Contig_40	1
Contig_40	13
Contig_40	1
Contig_40	1
Contig_40	2
Contig_40	1
Contig_40	1
Contig_40	1
Contig_40	1
Contig_40	1
Contig_40	1
Contig_40	1
Contig_40	1
Contig_40	3
Contig_40	1
Contig_40	2
Contig_40	1
Contig_40	1
Contig_40	5
Contig_40	1
Contig_40	1
Contig_40	1
Contig_40	1
Contig_40	1
Contig_40	1
Contig_40	1
Contig_40	1
Contig_40	3
Contig_40	2
Contig_40	8
Contig_40	2
Contig_40	1
Contig_40	1
Contig_40	2
Contig_40	7
Contig_40	5
Contig_40	2
Contig_40	1
Contig_40	1
Contig_40	1
Contig_40	1
Contig_40	1
Contig_40	2
Contig_40	1
Contig_40	1
Contig_40	1
Contig_40	1
Contig_40	1
Contig_40	1
Contig_40	6
Contig_40	3
Contig_40	1
Contig_40	1
Contig_40	5
Contig_40	8
[truncated: 998,000+ more rows]
