# Supplementary material for: Major proliferation of transposable elements shaped the genome of the soybean rust pathogen Phakopsora pachyrhizi
Source: Nat Commun. 2023 Apr 1;14:1835. doi: 10.1038/s41467-023-37551-4 (PMC10067951; doi:10.1038/s41467-023-37551-4)
Supplement: Supplementary file 6 — Source Data [file 41467_2023_37551_MOESM6_ESM.zip › source_data/Source_data_Figure4/Figure4A_UFV02vsMT2006_TandemContraction_size.txt]

TandemContraction_size_UFV02vsMT2006
167
14065
8729
564
6164
22511
2156
19104
8016
8207
52
57876
176
356
375
10650
10
5
99
381
31252
8116
1926
10
555
180
3
1274
4
1658
19539
7
6669
2
14525
170
10593
7891
171
9
1176
43
8843
354
9406
8
8172
655
164
119
7854
295
9876
3138
614
17355
300
80
3
19403
186
467
14102
14
41726
102
138
564
7991
2721
8525
5350
552
7990
29982
143
181
153
9
33969
3749
52113
14
357
7329
845
10715
4830
593
993
16076
3075
30564
264
132
374
412
8686
97
101
9104
189
163
26324
16
178
7869
