# Supplementary material for: Major proliferation of transposable elements shaped the genome of the soybean rust pathogen Phakopsora pachyrhizi
Source: Nat Commun. 2023 Apr 1;14:1835. doi: 10.1038/s41467-023-37551-4 (PMC10067951; doi:10.1038/s41467-023-37551-4)
Supplement: Supplementary file 6 — Source Data [file 41467_2023_37551_MOESM6_ESM.zip › source_data/Source_data_Figure4/Figure4A_K8108vsMT2006_RepeatExpansion_size.txt]

RepeatExpansion_size_K8108vsMT2006
7860
13056
3831
14989
11507
73
36669
14254
2762
16892
4738
5141
22378
1051
2087
1520
16
693
1800
6250
1641
10803
248
19179
5023
7
11178
8201
48315
771
451
334
2790
39630
9694
18847
4506
800
127
196
22563
27738
18830
2683
34314
278
8661
1966
18886
577
26953
14521
2897
12430
3896
10681
9480
29939
11385
11494
14987
45336
14425
12016
159
106
249
1516
6166
4619
70
30535
3097
971
2521
13798
38794
14218
1050
11827
6249
18308
25415
30947
2211
14638
485
19421
232
453
1333
2076
221
49
15295
2485
6117
10822
262
7738
63
42320
4585
7983
9435
406
3970
104
12238
2970
104
5116
18951
782
3411
64
299
11764
23886
5159
92
25863
6636
2827
161
11326
8597
22
2061
97
237
5862
393
19600
5511
19358
158
5232
1539
8823
853
11044
7727
7007
29067
4426
1688
315
4147
161
7434
161
5768
96
3044
12886
5783
15356
1008
2284
32143
34372
4974
2520
23697
9517
91
16589
38167
12660
4733
11612
28642
16059
30929
9840
39
8657
1046
777
14345
182
33943
18245
20119
20
6866
9187
183
94
25233
6410
1965
4950
22351
804
14562
19843
444
1576
393
10924
10278
315
13932
261
3346
8363
11714
13918
25312
28768
7
10847
520
5562
1993
8520
82
278
13479
1443
8761
12682
9072
17857
348
10109
361
8882
3518
2864
2189
9578
19535
16137
11609
298
299
23652
27670
5017
7244
10247
1542
885
8880
7491
949
1013
21164
9533
634
428
13454
30024
172
8462
2108
12692
9781
410
223
4366
59
2959
264
11
15879
3169
1033
9783
5969
9010
6038
6913
12090
9944
14907
6254
17577
5239
9369
5699
22708
2716
3675
10102
11264
1450
2986
247
1031
38555
10430
27527
7554
13220
19959
19867
32925
18533
44593
29451
6819
10356
20817
1486
218
22462
5124
363
2390
175
19511
358
22295
104
40484
129
4359
68
962
6813
11707
160
114
39840
10502
24319
226
7840
18291
267
15407
9279
10538
13454
10955
5612
414
6461
4986
26284
2716
2173
483
10598
9660
188
14637
26
16257
11
356
9161
