# Supplementary material for: Major proliferation of transposable elements shaped the genome of the soybean rust pathogen Phakopsora pachyrhizi
Source: Nat Commun. 2023 Apr 1;14:1835. doi: 10.1038/s41467-023-37551-4 (PMC10067951; doi:10.1038/s41467-023-37551-4)
Supplement: Supplementary file 6 — Source Data [file 41467_2023_37551_MOESM6_ESM.zip › source_data/Source_data_Figure4/Figure4A_UFV02vsMT2006_Deletions_size.txt]

Deletions_size_UFV02vsMT2006
2
3
1
2
1
1
1
1
2
1
3
3
2
1
1
1
3
4
1
1
1
3
3
1
1
1
2
1
6
1
1
1
1
1
1
1
2
2
1
1
1
1
1
2
1
1
2
2
1
2
1
4
1
2
1
1
1
1
2
1
1
1
2
1
1
1
1
1
1
1
1
1
2
1
1
5
1
1
1
2
2
1
1
2
2
1
1
1
1
5
1
1
1
1
1
4
3
1
4
3
3
1
1
1
1
1
1
2
1
4
1
1
4
1
3
1
1
1
6
1
1
2
1
3
1
2
1
5
2
1
2
3
1
1
3
1
1
1
1
5
1
2
1
1
2
1
2
1
2
1
1
2
1
1
1
1
1
1
1
1
1
1
1
1
2
1
1
2
1
1
1
1
2
1
2
4
2
1
1
1
2
2
1
1
1
1
1
2
4
2
1
1
1
2
1
2
1
2
1
1
1
1
1
2
2
1
2
1
1
1
1
1
1
1
1
1
1
1
1
1
1
1
1
1
2
2
1
1
2
1
1
1
1
2
1
1
1
1
2
2
2
2
1
1
1
1
1
2
1
3
1
1
1
1
2
3
1
1
1
1
2
1
1
3
1
1
1
1
1
1
1
1
3
1
1
1
1
2
1
2
1
1
1
1
1
1
1
1
1
1
1
1
1
1
1
1
1
3
1
2
1
1
1
1
1
1
2
2
2
1
2
1
1
1
1
1
1
1
1
1
1
2
1
2
2
1
2
1
2
1
1
1
1
1
1
1
2
1
1
8
1
1
1
1
1
1
1
3
1
1
1
1
1
1
1
1
1
1
1
3
1
1
1
1
1
2
1
1
1
1
1
2
1
1
1
1
1
1
1
1
1
1
1
1
2
1
2
1
1
3
1
1
1
2
2
1
1
1
1
1
1
1
3
1
1
2
1
1
1
2
1
2
2
1
1
2
1
5
1
3
1
1
6
1
1
1
8
2
2
2
1
1
3
1
1
1
1
1
13
3
1
1
1
2
1
3
1
1
5
1
1
1
3
6
1
1
1
3
1
1
1
4
1
4
1
3
1
1
2
2
1
1
2
9
1
2
4
1
5
1
2
2
1
2
2
3
3
2
1
1
4
1
2
3
1
3
1
1
3
2
3
1
1
1
2
1
1
1
1
1
2
4
5
1
1
1
1
5
1
1
2
1
1
3
1
2
1
1
1
1
2
1
2
1
1
1
2
1
2
2
1
1
3
1
1
2
3
9
2
3
5
3
1
1
1
1
2
1
2
1
1
2
2
1
1
1
1
1
1
1
5
1
1
1
1
1
1
1
2
1
1
3
1
1
1
1
1
1
1
2
1
3
1
1
1
5
1
2
2
3
6
19
6
1
2
2
2
4
1
1
2
4
2
1
3
1
2
4
2
1
1
1
2
1
1
1
2
6
2
1
1
1
2
7
2
3
1
4
4
4
1
1
5
2
4
1
2
4
3
1
2
2
1
1
1
1
2
1
1
2
2
3
1
1
1
3
3
1
1
4
2
1
1
2
1
1
5
1
1
1
1
3
1
2
1
1
5
1
1
1
1
2
3
1
1
3
2
1
2
2
1
5
2
1
1
2
2
1
1
1
1
1
2
7
1
2
1
1
1
3
3
1
2
2
1
1
2
1
1
7
1
2
1
2
1
1
2
2
1
1
2
1
2
2
1
1
2
2
1
3
4
2
3
2
5
3
1
2
1
2
3
1
1
1
1
1
1
1
2
1
4
2
3
4
1
1
1
1
1
3
2
1
1
2
1
1
1
1
2
4
6
1
1
2
1
3
1
3
3
1
6
1
1
1
1
2
1
1
1
1
2
1
2
2
2
1
1
2
1
1
2
2
2
2
1
3
1
1
1
3
1
1
1
1
1
1
1
1
1
1
5
1
1
3
1
1
3
1
1
1
1
3
1
1
1
1
3
2
1
1
3
3
2
1
2
1
1
2
2
4
1
3
2
1
1
1
2
2
1
1
2
1
1
14
1
1
1
1
1
2
1
1
1
2
1
2
1
3
2
1
1
2
2
2
1
1
2
4
1
1
3
2
1
2
1
1
2
1
1
5
2
1
1
3
1
1
3
1
1
1
5
2
1
2
1
2
1
2
1
1
1
2
2
2
2
1
1
1
1
2
1
2
3
3
9
1
1
1
1
1
1
1
1
3
1
1
1
2
1
1
1
1
2
2
1
1
1
1
1
2
1
1
1
2
1
2
1
2
1
1
1
2
1
1
3
2
2
1
1
3
1
2
2
1
1
3
1
1
1
3
2
1
1
2
2
2
2
2
2
5
1
2
2
1
1
1
1
3
1
2
3
1
1
4
4
2
1
1
1
9
2
1
1
1
2
1
1
1
2
1
3
1
1
2
1
2
1
1
1
1
1
1
1
1
1
1
1
1
1
3
1
1
1
1
1
2
1
1
1
1
1
2
1
2
10
1
1
1
1
1
1
2
1
1
1
2
2
5
1
2
1
1
1
1
1
1
2
1
2
2
2
1
1
2
1
1
2
1
1
2
1
1
1
2
1
1
1
1
2
1
1
1
1
1
1
1
1
1
1
1
1
1
1
2
1
1
1
4
2
24
1
1
1
1
1
1
1
2
1
1
1
1
1
1
1
2
1
1
1
1
2
1
1
1
1
4
1
1
2
1
2
3
2
1
2
2
1
1
1
1
1
1
1
1
1
1
1
4
6
1
3
2
1
1
1
1
1
2
2
1
1
1
1
4
1
1
1
1
2
2
2
1
1
1
2
5
2
3
4
2
3
1
1
1
1
1
4
4
1
1
1
2
1
1
2
1
3
1
1
3
1
2
2
1
4
3
3
4
1
1
1
1
1
1
1
1
1
1
1
2
1
1
1
1
3
1
1
3
1
1
8
1
6
5
1
2
4
2
2
1
1
8
2
2
1
1
1
1
1
2
2
1
3
6
1
2
4
2
1
1
6
1
2
3
2
1
1
1
7
2
1
2
2
1
1
1
3
1
5
1
1
1
2
2
1
1
1
2
1
1
1
1
1
3
3
1
2
1
1
1
1
1
1
1
1
3
1
2
1
1
1
2
2
1
1
1
1
1
2
1
1
1
1
1
1
2
1
1
1
3
2
1
1
5
1
5
1
1
1
1
2
2
1
1
1
1
1
1
1
1
2
1
2
1
2
1
1
1
2
2
1
1
1
1
1
1
1
1
3
1
1
1
1
1
1
2
1
1
8
1
1
2
1
1
2
3
1
1
2
1
2
1
3
1
2
1
1
3
2
1
1
1
1
2
1
1
3
1
1
1
1
1
1
2
1
1
1
1
4
2
3
1
3
2
2
5
2
9
1
2
2
2
1
1
1
2
1
1
3
1
15
2
1
1
1
2
4
1
1
2
5
1
4
2
2
4
1
1
3
2
5
1
3
1
1
1
1
2
2
1
3
1
11
1
2
2
3
2
2
1
2
2
1
1
2
2
2
24
1
1
1
1
1
4
1
1
15
1
1
1
3
1
1
2
2
1
4
1
1
1
3
1
1
1
8
2
2
3
4
3
2
1
2
1
1
1
1
1
3
2
1
1
1
1
3
1
1
2
2
4
5
1
5
1
3
2
1
2
3
3
3
8
1
2
4
1
3
1
4
2
2
1
3
2
4
1
2
1
1
1
1
1
4
2
2
2
1
1
3
1
1
2
2
7
1
2
1
2
1
1
1
1
4
1
1
2
2
3
1
2
4
2
2
1
1
1
2
4
6
1
1
5
5
1
1
1
1
2
3
2
2
1
1
1
2
1
2
1
2
1
1
3
1
1
1
1
1
2
1
1
2
1
1
1
1
1
6
1
2
1
1
5
1
5
1
1
1
3
1
2
1
5
2
1
1
3
1
1
1
4
1
1
1
2
3
1
6
2
1
2
1
1
2
1
1
1
1
2
3
1
1
1
2
1
2
1
1
1
1
1
1
1
1
7
1
1
1
1
1
1
1
20
1
1
1
1
3
1
1
2
1
1
2
1
2
1
4
2
1
1
1
1
3
1
1
3
1
1
1
1
1
1
2
1
1
1
1
1
2
4
1
1
4
1
1
3
1
3
2
2
1
1
3
2
1
1
1
1
1
3
2
3
2
1
1
1
1
2
1
1
2
3
2
1
1
3
1
2
4
2
1
2
2
2
1
1
1
1
2
3
1
1
1
1
1
2
3
1
2
3
1
2
1
2
2
1
2
1
2
6
1
2
1
2
3
3
2
1
1
2
2
1
3
8
6
1
1
3
5
4
2
4
2
1
1
1
4
1
3
1
1
1
1
1
2
7
2
2
1
1
1
1
1
1
10
1
3
2
3
3
1
1
2
1
1
1
1
1
1
2
2
1
1
2
2
2
1
1
3
1
3
3
5
4
1
2
1
1
2
1
1
4
1
1
1
4
1
1
1
1
1
1
3
1
3
1
1
1
1
2
2
1
1
2
1
1
1
1
5
2
1
1
2
4
3
1
2
4
2
3
1
1
6
2
1
1
1
1
2
1
1
1
1
4
3
1
1
2
1
3
1
1
1
9
1
1
2
3
1
1
6
1
2
1
2
1
1
1
1
1
3
3
1
1
2
1
1
5
4
1
1
1
1
2
2
9
1
3
1
1
1
1
1
1
3
3
1
1
4
1
1
3
1
2
4
1
2
3
7
2
5
1
1
2
2
1
2
1
1
1
2
1
1
4
4
1
8
2
1
1
2
1
1
2
1
1
1
3
2
2
1
3
2
4
1
1
1
1
2
2
1
1
3
3
3
1
1
1
1
2
1
2
1
1
1
1
2
3
1
2
1
1
1
2
1
1
1
1
1
1
2
1
1
1
1
1
1
1
1
1
1
1
1
1
1
1
1
1
1
1
1
2
1
1
1
1
1
1
1
1
1
2
1
1
1
1
1
1
1
1
1
2
2
1
3
1
1
1
1
3
2
1
2
1
3
1
2
1
2
1
1
1
4
1
1
1
2
1
1
1
1
1
1
1
1
3
3
1
1
1
1
1
1
1
3
1
1
1
1
1
2
4
1
2
1
3
1
1
1
1
1
1
1
3
1
1
1
1
1
1
1
2
1
1
2
2
1
1
1
1
1
1
1
1
1
1
2
1
2
2
3
1
1
1
3
1
1
1
1
4
1
2
1
6
1
1
3
1
1
1
1
2
2
1
2
2
1
1
1
1
3
1
1
1
2
1
1
1
4
1
1
1
2
2
2
2
2
1
4
2
1
1
1
4
1
8
1
1
2
5
1
4
5
1
2
4
1
1
1
1
2
2
3
1
1
1
1
1
1
1
1
1
2
2
2
1
1
2
1
1
1
8
1
2
5
1
1
1
2
3
3
2
3
1
2
1
1
3
1
1
2
4
1
1
2
3
1
1
2
1
1
6
1
2
2
1
1
2
1
1
1
2
1
4
2
1
4
3
1
1
2
2
2
1
1
1
1
1
2
1
1
1
1
4
1
1
1
1
1
1
1
3
1
1
1
1
1
2
1
1
1
1
2
1
1
2
1
1
4
1
1
1
2
3
1
3
6
1
5
1
1
1
1
1
4
1
2
1
1
1
1
1
1
1
1
1
1
3
1
3
2
1
1
1
1
2
1
1
1
1
1
2
1
5
1
1
3
1
1
1
1
1
1
1
2
1
1
5
3
1
5
1
1
1
2
5
1
4
2
3
1
2
1
1
4
1
1
1
1
18
1
1
2
6
3
7
5
1
1
3
1
4
2
4
2
1
2
2
1
1
1
1
1
1
1
1
1
1
1
1
1
1
1
1
1
1
1
2
2
1
1
1
2
1
1
1
2
1
2
1
2
2
2
2
3
1
2
1
1
1
1
1
1
1
1
1
1
3
1
4
1
6
1
1
1
1
1
1
1
2
1
1
1
2
1
1
2
2
2
1
1
1
5
3
2
10
3
1
1
1
3
3
1
2
1
1
4
2
1
1
1
1
5
2
8
2
1
1
1
1
1
1
1
1
1
1
1
1
1
1
1
1
1
1
1
1
1
1
1
1
1
2
1
3
1
3
4
3
1
1
1
3
1
1
2
1
1
2
1
4
1
1
2
3
1
1
1
1
1
1
1
1
1
1
2
3
3
4
1
1
1
2
1
1
1
2
2
1
1
2
3
1
1
2
1
2
1
1
1
3
2
1
1
2
1
1
3
2
1
2
1
1
1
1
1
2
1
1
1
3
1
2
2
1
1
1
1
1
1
2
1
1
1
2
3
1
1
1
2
2
1
1
1
2
1
3
6
1
3
2
1
3
1
1
1
1
1
1
3
1
4
2
1
1
1
2
2
1
1
2
1
1
1
1
1
1
1
2
1
2
2
1
1
1
1
3
2
1
2
1
1
1
4
1
2
1
1
6
3
1
1
3
2
1
1
1
1
1
1
1
2
1
6
34
2
1
1
1
2
3
1
1
10
1
1
4
1
2
1
1
2
1
1
2
1
5
1
1
2
3
1
2
1
2
1
1
2
1
1
1
3
1
1
1
2
2
1
1
1
1
3
1
2
1
3
2
1
2
5
3
1
4
4
1
4
1
2
1
1
1
1
3
1
2
2
1
2
2
4
6
3
1
1
2
5
2
7
3
3
2
1
2
2
4
1
1
1
1
1
2
4
1
2
4
2
5
2
1
1
1
1
1
1
1
1
1
5
1
2
2
5
1
1
3
2
3
2
5
1
2
1
1
1
2
1
1
1
1
1
1
1
2
2
1
1
1
1
6
1
1
4
1
1
2
1
1
2
5
1
1
1
1
1
6
2
1
1
1
2
3
1
2
2
2
2
1
1
1
1
1
2
1
2
2
2
5
1
1
1
1
1
3
2
1
4
1
8
1
1
1
2
3
1
3
4
5
1
1
1
7
2
2
1
1
2
1
1
1
5
1
1
1
1
2
2
2
1
1
1
5
4
2
1
1
1
1
7
2
2
2
1
1
1
1
2
1
1
3
2
1
2
1
1
1
2
1
1
2
2
1
1
2
4
3
3
2
2
1
1
7
1
3
4
2
3
1
1
1
1
1
1
1
2
1
5
2
3
1
3
3
2
5
2
1
4
1
1
2
1
2
2
1
2
1
4
1
3
1
2
1
4
3
1
1
1
1
2
1
2
1
1
3
1
1
1
1
3
2
2
5
3
2
1
3
1
1
2
1
4
1
1
1
1
1
4
2
4
1
6
2
3
1
1
1
3
7
2
2
1
1
1
1
6
1
2
2
1
1
1
4
1
2
4
1
2
1
1
1
4
2
1
2
2
1
1
1
1
1
1
1
1
1
1
1
1
2
1
1
1
1
4
1
1
2
1
1
1
3
4
2
1
2
2
3
3
1
2
1
1
1
2
2
1
1
1
3
1
4
2
1
3
2
5
2
4
2
2
3
2
1
2
1
1
1
2
3
2
1
1
2
1
1
1
1
2
1
1
1
2
3
2
3
1
1
2
2
1
1
1
1
1
4
2
1
1
1
2
1
1
2
2
1
5
1
6
3
2
1
1
1
1
2
1
1
1
2
1
1
1
1
3
1
1
2
1
1
4
2
1
1
1
1
1
2
1
1
2
1
2
1
1
3
5
1
2
1
2
1
1
1
2
2
2
5
1
4
4
4
1
1
1
3
1
1
1
1
1
1
2
1
2
1
1
1
1
1
2
2
3
2
2
1
1
2
2
1
3
1
1
1
1
4
1
1
1
2
3
1
2
2
1
2
1
1
2
1
1
3
3
1
1
2
1
1
2
2
1
1
2
1
1
1
2
1
1
1
2
1
1
4
1
1
1
3
2
3
1
1
2
2
1
2
2
1
1
1
1
1
3
3
3
2
1
1
1
2
1
2
1
2
1
1
1
1
2
1
1
1
2
1
1
1
1
1
1
1
1
1
1
2
1
1
1
2
2
2
1
4
1
2
1
1
3
1
3
1
1
1
1
5
4
1
3
1
1
5
1
1
1
1
1
1
1
1
3
1
1
1
1
3
1
1
2
1
1
2
1
1
1
1
1
2
3
1
2
3
2
1
6
1
1
2
1
1
1
2
1
1
1
2
5
1
1
4
2
2
1
2
1
1
1
1
2
1
1
2
5
2
1
2
1
2
1
2
1
3
1
1
1
1
1
1
1
1
2
1
3
2
3
1
1
1
1
1
1
1
1
1
1
1
1
2
1
4
2
1
1
2
1
3
1
2
1
1
3
2
2
1
3
1
2
1
1
3
2
1
1
1
1
1
1
3
1
1
3
1
3
1
2
3
3
1
2
1
1
1
1
1
1
1
1
1
3
1
3
1
3
4
3
3
2
2
1
1
1
2
3
1
1
1
1
1
3
1
1
2
1
1
3
2
1
4
2
1
1
1
2
1
1
1
1
1
3
1
1
2
2
2
1
2
1
3
3
2
3
1
1
1
1
1
1
2
2
1
1
1
1
2
1
1
2
1
2
1
1
1
2
2
1
1
2
2
1
1
1
1
1
1
3
1
1
3
3
2
2
1
1
2
2
1
1
1
1
1
1
1
1
3
1
1
3
2
1
1
2
2
2
1
2
1
1
2
7
1
3
1
2
3
2
1
4
1
3
2
1
11
2
1
2
1
1
1
1
2
1
2
3
1
1
2
2
1
2
1
1
1
1
1
1
2
1
1
1
2
3
10
2
3
1
2
2
1
1
3
1
2
2
3
1
5
1
1
1
1
1
2
3
3
3
1
1
1
2
6
5
1
4
2
2
1
3
1
1
1
1
2
1
1
1
1
4
4
7
3
1
1
2
1
1
10
1
1
2
3
2
2
1
1
34
69
1
2
1
1
2
1
1
2
1
1
1
34
11
1
1
1
1
1
2
3
2
2
2
1
1
1
1
2
1
1
7
1
1
2
3
2
2
1
1
2
1
2
1
1
5
3
1
2
5
1
2
1
1
2
1
1
2
1
1
3
1
1
1
1
1
3
1
1
3
1
4
4
1
2
4
1
1
1
2
1
2
1
2
1
1
1
1
1
1
1
2
4
3
1
3
1
5
1
1
1
1
3
1
1
1
2
2
1
3
1
1
1
1
2
4
3
2
1
1
1
1
2
1
1
1
3
2
1
1
3
1
1
1
1
2
6
4
1
1
2
2
1
2
1
1
2
1
1
3
1
1
2
1
1
2
1
1
1
1
1
1
4
1
1
2
3
2
1
2
2
6
1
1
1
2
3
3
1
1
2
1
1
1
2
1
1
2
2
1
1
1
5
2
1
1
2
1
2
1
2
2
2
1
2
3
3
2
1
3
3
1
1
1
2
2
2
1
3
2
2
1
14
2
1
1
1
2
1
1
2
1
1
1
1
1
1
2
1
5
3
1
1
3
1
2
1
1
1
2
1
1
1
2
1
2
1
1
2
1
1
1
5
2
1
1
1
10
1
1
2
1
1
1
1
1
1
1
1
3
1
15
2
2
2
1
4
1
3
1
1
5
1
1
1
1
1
1
1
2
1
2
1
1
1
1
5
1
2
1
1
1
1
1
2
1
1
1
1
1
1
1
1
1
2
1
4
2
3
1
1
1
1
1
2
3
1
2
5
4
2
4
1
1
1
2
1
1
1
1
1
1
3
1
1
1
3
1
1
1
2
2
1
3
1
1
3
1
1
1
1
3
1
1
1
1
1
3
1
3
1
1
4
1
2
2
1
1
1
1
2
1
1
3
4
1
4
1
2
1
1
2
2
1
1
1
1
1
1
1
2
1
3
1
1
2
1
3
1
2
1
2
1
1
1
5
1
1
1
11
1
4
1
5
1
3
1
3
1
1
1
2
18
4
1
4
1
1
2
1
1
2
1
3
1
1
3
3
1
1
1
1
1
1
1
1
1
2
1
1
1
1
3
1
1
1
2
1
1
1
1
1
1
1
1
1
1
1
1
1
1
1
3
1
2
2
3
1
3
1
1
2
3
2
1
5
1
1
2
1
2
1
1
1
1
1
3
1
2
1
1
1
3
1
3
2
2
2
1
4
2
1
3
2
2
2
1
3
1
2
1
1
1
1
2
1
1
1
1
1
3
1
1
4
2
5
1
1
4
1
1
3
1
1
4
1
1
2
1
1
1
1
1
1
1
1
1
9
2
6
1
12
4
2
1
1
1
2
1
1
1
1
3
1
1
1
1
2
1
1
1
1
2
2
2
1
1
1
2
2
1
1
2
2
1
4
1
1
2
1
1
2
1
1
3
4
1
1
2
1
2
1
1
1
3
1
2
1
1
1
1
2
2
1
3
2
3
1
6
1
1
7
2
2
1
1
2
1
1
2
1
2
3
1
1
2
1
2
1
1
1
4
4
1
1
5
5
2
2
3
2
2
4
5
1
1
1
1
2
2
2
1
3
2
2
1
1
1
2
2
2
1
1
1
1
1
1
4
1
3
1
1
1
1
1
2
2
1
1
2
1
2
1
1
1
1
1
1
1
1
2
1
1
2
1
1
2
1
2
1
1
1
1
1
1
2
3
2
1
4
1
5
2
1
1
6
4
6
6
2
1
1
1
3
1
1
1
1
2
1
1
4
2
1
1
1
1
2
2
3
1
3
1
1
1
2
1
2
3
1
1
2
2
1
1
4
1
1
3
3
1
1
6
3
1
1
1
1
1
1
1
3
1
1
3
1
1
1
1
1
1
3
1
4
1
2
2
4
1
1
4
2
5
1
1
1
1
1
1
1
1
2
2
1
4
3
2
1
1
1
1
3
1
1
1
1
1
1
1
2
1
1
2
1
14
1
1
1
1
1
4
1
1
1
2
1
3
1
1
1
1
1
1
1
1
1
1
1
1
3
1
4
1
1
2
2
1
2
2
1
1
1
1
1
1
1
1
1
1
1
2
4
1
3
1
1
2
1
2
4
7
1
1
1
1
2
1
1
2
1
2
1
3
1
1
1
1
4
1
3
2
4
1
1
3
1
1
1
3
4
2
2
1
1
1
2
2
2
7
3
1
2
3
1
1
1
2
2
2
1
1
1
1
1
1
1
1
1
1
2
1
9
1
1
1
1
1
1
1
1
4
9
1
2
3
5
1
2
2
1
3
1
1
2
4
1
1
1
1
2
1
2
2
3
2
2
1
2
1
2
1
1
1
1
1
1
1
2
2
2
1
4
1
1
1
1
4
1
1
1
1
1
1
8
2
1
1
1
2
1
1
1
1
2
3
1
1
2
2
2
3
1
1
1
1
2
2
1
1
2
2
1
1
1
1
3
2
3
1
4
1
4
2
1
1
2
1
1
2
2
3
1
1
2
2
3
1
1
1
2
2
2
1
1
1
1
1
2
1
1
1
1
1
2
1
1
2
4
2
2
1
1
2
1
1
1
1
1
2
3
1
1
1
1
1
2
3
1
1
1
1
1
2
1
1
1
1
1
1
1
1
1
1
1
1
1
1
1
1
1
1
1
1
1
1
1
1
1
1
1
1
1
1
1
1
1
1
1
2
2
1
2
1
1
1
1
2
1
2
1
1
1
4
1
1
1
2
1
1
1
1
1
1
2
1
1
2
1
1
1
1
2
2
1
1
1
1
2
1
1
1
1
1
1
2
1
1
1
1
2
4
2
1
1
2
1
1
2
4
3
3
3
1
2
1
2
2
6
2
1
1
5
1
1
5
2
1
1
1
1
1
2
1
1
1
1
1
1
4
2
3
3
1
1
2
2
3
2
1
1
1
4
1
1
1
1
3
1
2
2
1
3
1
1
2
2
2
1
4
2
1
1
2
1
3
1
2
3
1
3
1
1
2
2
1
2
2
1
1
1
2
1
1
2
1
1
6
1
2
7
2
1
1
1
2
1
1
3
1
1
1
1
1
1
1
1
1
1
1
3
2
2
1
2
5
3
7
1
2
1
3
2
4
1
1
1
2
2
1
1
1
1
1
1
1
1
1
1
1
1
4
2
1
1
1
2
1
1
1
1
1
1
1
1
1
1
2
1
1
1
1
1
2
2
1
6
3
2
1
2
3
7
1
1
1
1
1
1
1
1
1
1
1
1
2
2
3
1
1
1
1
2
2
1
1
1
2
2
1
1
1
3
3
1
2
3
1
1
2
1
1
1
6
1
1
3
1
1
6
2
1
1
1
2
4
1
1
1
5
2
3
2
1
3
1
1
1
1
1
1
3
2
3
1
3
1
5
4
2
15
3
1
1
1
1
1
1
1
2
3
2
2
3
2
1
1
4
1
2
2
1
3
1
1
1
1
1
2
1
1
2
1
1
2
2
2
4
7
2
1
1
1
2
1
2
1
4
1
2
2
1
1
7
3
2
1
1
2
6
1
3
1
1
2
3
1
1
1
2
1
2
1
2
3
5
1
1
5
1
3
3
1
1
1
1
1
2
1
4
1
1
1
3
1
2
1
1
1
1
2
1
1
1
1
2
2
5
1
1
1
4
1
1
1
1
1
3
1
1
1
2
1
1
1
2
3
1
1
1
1
1
3
1
1
2
3
3
1
2
3
1
2
1
1
2
1
2
3
1
2
4
1
1
2
1
1
1
1
2
1
4
1
1
2
1
2
1
2
1
1
2
1
1
3
1
1
1
1
1
1
1
1
1
1
1
1
1
2
1
1
1
1
1
1
2
2
9
5
1
1
1
2
1
2
1
1
1
1
1
1
1
1
1
1
1
1
1
1
1
10
1
3
1
1
1
1
1
1
1
1
1
1
1
8
1
9
1
1
2
2
1
1
1
1
1
2
2
5
3
1
7
21
3
1
4
2
1
1
1
2
1
2
1
1
1
1
1
2
1
1
3
1
1
3
5
1
1
1
1
4
2
4
1
4
1
1
1
1
1
1
1
1
1
1
1
1
1
1
1
2
3
1
1
1
2
2
3
2
2
2
2
1
1
2
1
6
2
1
3
5
1
4
5
1
1
2
2
1
1
1
1
1
3
2
1
4
2
1
1
1
2
1
1
1
6
1
2
1
1
5
3
1
3
1
1
1
16
4
5
1
1
1
1
1
1
1
1
1
1
1
1
1
1
1
2
3
1
1
1
1
1
3
1
1
1
1
1
2
1
1
1
1
3
15
2
6
2
1
1
1
5
1
2
1
2
1
1
1
1
1
1
3
2
2
1
1
1
2
1
1
2
1
1
4
1
1
2
1
1
1
1
3
3
1
1
1
3
1
1
1
2
1
1
1
1
1
1
1
2
1
2
1
1
1
1
1
2
1
1
1
1
1
1
4
1
2
3
3
1
4
3
1
1
1
1
1
4
4
1
2
4
1
2
1
1
2
1
2
1
1
1
2
1
1
1
1
1
7
3
2
2
1
2
1
2
1
3
2
2
1
6
1
1
4
2
2
3
1
3
2
6
1
2
5
1
1
1
1
2
2
1
1
6
1
3
2
5
2
3
1
1
3
3
1
1
1
3
2
3
2
3
4
1
1
4
1
2
3
3
1
1
1
2
1
5
4
1
3
1
1
1
1
1
3
1
1
1
3
1
10
1
1
1
2
3
1
1
1
2
2
1
1
3
2
1
1
3
1
1
2
1
1
1
1
1
1
1
2
1
1
4
2
3
1
3
1
2
2
1
2
2
2
1
1
1
2
2
1
1
1
1
3
5
1
2
1
1
1
1
1
1
1
1
1
1
2
1
2
2
1
1
1
3
3
2
2
1
3
2
1
1
1
1
2
2
4
1
1
2
1
1
1
1
1
2
2
2
1
1
2
1
4
1
3
1
1
1
2
1
2
2
2
2
1
1
8
6
1
2
1
1
1
1
1
3
2
1
2
1
2
1
6
2
2
3
3
2
1
1
1
1
1
2
1
2
5
1
6
2
2
2
1
1
6
1
1
1
3
1
2
1
1
1
1
1
1
2
1
4
2
1
1
1
1
3
2
1
3
2
1
1
1
2
1
1
1
1
1
1
1
1
2
1
2
2
4
2
1
1
1
2
2
2
2
2
2
2
1
1
1
2
2
6
2
2
2
2
1
2
2
1
2
1
1
1
1
3
4
1
3
2
4
1
3
2
1
1
1
1
1
1
1
1
1
1
1
2
1
1
1
1
2
1
2
1
2
3
5
1
2
1
3
1
1
1
1
1
1
1
1
5
1
2
1
1
1
1
2
1
1
1
2
2
2
2
1
1
3
1
1
1
1
1
1
1
1
1
1
1
1
1
1
1
2
1
2
1
1
1
1
1
1
1
1
1
1
2
1
1
1
1
2
1
1
1
1
3
3
3
1
1
2
1
1
1
1
1
1
2
1
1
1
1
1
2
2
1
1
2
1
1
1
1
1
1
2
2
1
1
2
1
2
1
1
1
1
2
2
2
2
2
8
1
1
1
1
1
2
1
1
3
1
1
1
1
3
2
1
1
2
1
1
1
1
1
2
1
1
1
1
1
1
1
2
1
2
1
2
3
1
1
6
1
3
3
1
2
1
1
1
3
5
1
2
1
1
3
1
1
1
3
2
1
1
5
1
1
1
1
1
1
1
1
1
2
1
1
1
2
2
1
2
1
2
1
4
1
2
1
2
1
1
1
1
5
2
1
7
2
4
6
1
2
1
1
1
2
1
1
3
1
2
1
2
1
2
1
1
1
4
2
2
1
1
1
1
1
1
5
2
3
1
4
1
1
12
2
1
2
1
1
1
3
1
5
1
2
2
1
1
1
4
3
2
1
1
1
1
1
1
1
1
1
1
27
1
4
1
1
4
1
10
2
11
1
1
4
1
1
6
1
1
1
1
1
1
5
3
2
3
2
14
2
1
1
7
4
3
1
2
6
1
1
1
1
13
2
1
1
1
1
1
7
3
1
1
1
2
2
3
1
1
1
5
2
1
2
4
1
1
5
3
2
1
1
1
1
1
1
2
1
1
1
1
1
1
1
8
5
1
1
1
1
12
2
1
1
10
1
1
1
3
1
2
1
2
5
2
2
1
2
1
1
2
3
1
2
3
1
1
1
3
1
1
2
1
2
1
1
1
2
1
3
3
3
4
1
1
1
1
1
2
1
1
1
6
2
4
4
1
1
1
1
1
1
1
2
1
1
1
1
2
1
3
2
1
1
1
2
1
1
1
1
2
2
3
1
5
1
1
1
1
1
1
6
1
1
1
1
1
2
1
2
3
1
1
2
1
16
1
2
1
1
1
1
1
29
1
1
3
1
1
12
2
1
2
1
3
1
10
1
1
1
1
2
1
1
2
3
3
4
11
1
6
2
8
5
1
1
2
1
1
1
2
1
1
1
1
2
1
1
1
1
2
1
1
1
1
1
1
4
1
1
1
2
1
4
3
5
2
3
3
1
1
1
2
1
1
1
1
1
1
1
4
2
1
2
2
1
1
1
5
1
1
1
1
2
1
2
1
3
1
1
4
1
2
2
2
1
3
1
3
2
2
1
3
1
1
1
1
1
1
1
1
4
3
5
1
1
1
1
1
2
2
1
4
1
2
1
1
1
16
1
1
1
2
14
2
2
2
1
1
1
2
1
6
1
1
1
2
3
9
5
2
1
1
2
1
1
2
1
5
1
1
1
1
1
1
2
2
4
2
1
4
1
2
1
1
1
2
3
1
3
2
2
2
1
2
1
1
1
1
2
2
1
2
1
1
1
1
1
1
4
1
1
1
3
1
2
1
2
3
2
1
1
2
2
1
1
1
1
1
2
1
1
1
3
4
1
1
2
5
1
1
1
1
2
1
1
1
1
1
1
1
1
1
1
1
1
1
1
5
7
3
1
1
2
3
3
2
1
1
2
2
1
1
1
1
1
1
1
2
1
1
1
1
4
2
1
1
2
2
2
1
1
4
2
3
1
2
1
1
3
3
2
5
2
1
1
2
1
1
1
1
1
1
1
3
1
1
1
1
1
1
1
1
1
2
1
2
1
1
1
2
7
1
1
1
3
3
1
1
1
1
1
1
3
1
1
1
1
2
6
1
1
3
3
1
2
1
1
2
1
1
2
1
3
1
1
2
1
2
1
1
3
1
2
1
1
1
8
1
2
2
2
3
1
2
1
1
2
1
1
1
3
1
1
1
51
1
1
1
1
1
1
2
1
1
1
1
5
1
2
1
1
2
1
2
2
1
2
1
5
1
1
2
1
2
1
1
6
1
1
1
1
1
1
2
1
2
1
2
1
2
1
1
1
2
1
1
1
1
1
2
2
2
1
1
2
1
4
1
1
1
3
1
1
2
1
1
1
4
1
1
1
1
3
3
1
2
1
1
2
3
2
1
1
1
3
3
1
2
2
8
1
2
1
1
3
1
1
1
1
2
4
3
1
1
9
2
1
3
2
1
1
3
1
1
1
1
1
1
1
1
1
1
1
1
2
1
1
1
1
1
1
1
1
1
1
1
1
2
3
1
1
1
1
1
1
5
1
2
3
5
2
1
2
2
2
1
1
2
2
1
2
3
2
1
1
1
8
1
3
2
5
1
3
1
2
25
2
3
2
2
2
1
1
7
1
2
2
2
1
2
2
1
1
1
1
4
1
2
2
3
1
1
2
2
2
1
1
1
2
3
4
1
1
1
4
2
3
1
1
2
3
1
1
1
3
1
2
1
1
2
3
2
3
1
1
1
2
7
2
4
1
1
1
3
2
2
1
2
1
1
2
3
1
2
1
2
3
1
1
1
1
2
1
1
1
4
2
1
1
1
2
2
6
1
2
2
1
1
1
1
3
3
2
2
1
1
2
1
12
1
14
2
1
1
1
1
1
3
1
2
3
2
3
4
3
1
1
1
1
1
1
2
2
1
2
2
3
2
2
2
1
1
2
1
1
1
2
3
2
1
1
1
2
3
1
2
1
1
1
1
2
2
1
1
1
2
1
2
1
1
1
1
1
1
1
1
1
1
3
2
1
17
4
6
1
9
1
1
1
2
6
1
1
2
1
3
2
8
2
1
1
1
1
4
1
1
1
1
2
2
1
2
1
2
1
2
2
1
1
1
1
1
1
1
1
2
1
1
1
1
6
1
2
6
2
1
1
2
1
1
1
1
1
1
8
1
1
1
1
3
1
1
2
1
1
2
3
3
3
1
22
1
1
14
3
1
1
1
2
1
1
1
2
2
1
68
3
1
1
3
2
2
2
2
4
2
3
1
1
2
1
1
2
4
1
1
2
5
1
11
2
1
1
2
4
1
2
1
2
2
1
2
1
1
1
5
3
1
1
1
2
2
1
3
1
1
6
1
1
6
3
2
1
6
7
1
1
1
1
1
4
1
1
1
1
1
4
3
2
2
2
1
2
2
1
2
1
2
3
1
1
3
1
1
4
1
1
1
1
2
2
3
2
9
1
1
2
1
1
1
2
2
2
2
1
5
1
1
2
1
1
1
1
2
1
1
3
3
2
1
3
3
1
1
1
2
1
4
5
1
1
1
2
2
1
1
1
2
1
1
1
2
3
1
1
2
2
1
1
1
1
5
8
1
1
5
1
1
2
1
2
1
1
1
1
2
2
1
1
2
1
1
1
2
2
1
1
1
1
1
2
3
1
1
2
1
1
1
1
1
1
1
1
1
1
1
1
1
1
2
1
2
1
1
1
2
1
1
2
1
1
1
1
1
1
1
1
1
1
1
1
2
2
1
1
1
1
2
1
1
1
1
1
1
1
1
1
1
1
1
1
1
1
1
1
2
1
1
1
1
1
1
1
1
1
1
1
2
1
3
1
1
3
1
1
2
1
1
1
2
6
1
1
2
2
3
1
1
1
1
2
2
1
2
3
3
1
1
2
2
4
2
3
2
4
6
2
1
2
3
2
4
1
1
3
1
3
3
2
7
4
1
3
1
1
3
1
1
1
1
1
1
2
1
1
2
1
1
1
1
1
1
1
1
1
1
1
3
1
1
1
2
2
1
2
1
6
2
1
1
4
2
2
1
2
1
1
1
1
2
2
3
1
1
1
5
3
1
1
1
1
1
4
1
1
1
1
1
1
2
1
1
1
1
1
1
2
1
4
1
1
1
1
1
1
1
2
10
1
2
1
3
2
1
1
2
1
1
2
2
1
1
1
1
1
1
4
1
2
1
1
1
1
2
2
3
3
2
1
2
1
4
3
4
1
1
1
1
1
2
1
6
5
1
1
3
1
1
1
2
2
2
2
1
4
6
1
1
2
2
1
1
1
1
1
1
3
2
1
2
1
3
2
1
1
1
5
3
2
8
1
1
1
1
1
4
2
1
1
1
1
2
1
1
2
1
1
1
1
1
1
2
1
1
1
5
1
3
2
1
2
1
1
1
2
1
1
1
1
2
4
1
1
1
1
1
1
1
1
3
2
1
1
5
3
2
3
1
2
1
1
4
1
2
2
1
1
1
1
1
1
1
1
2
2
1
2
1
2
1
1
2
1
1
1
3
1
1
2
2
1
1
2
2
2
1
1
1
2
1
2
1
2
4
1
1
2
1
2
1
1
3
1
1
2
6
3
1
1
3
1
5
2
1
7
7
1
1
1
1
1
15
1
1
1
6
7
1
3
1
1
1
1
1
3
1
1
1
1
3
2
2
2
2
1
2
1
1
1
23
1
1
1
2
6
1
1
1
1
1
1
1
3
4
1
1
4
2
1
1
1
1
1
3
3
1
1
1
1
2
2
1
2
1
3
1
1
2
1
1
1
1
2
4
1
1
4
1
1
3
1
1
1
3
1
1
1
3
1
1
1
1
1
2
1
2
1
1
1
2
1
1
2
5
7
1
1
5
3
1
1
1
1
1
1
1
3
1
7
1
1
3
1
4
1
1
2
2
1
4
1
1
1
1
4
1
1
3
2
1
1
1
1
1
2
1
1
1
2
1
1
1
1
1
1
24
1
1
1
2
2
1
1
4
4
1
1
3
1
1
1
1
1
1
3
1
1
1
2
1
4
1
2
1
2
1
2
1
1
5
4
2
1
4
1
1
1
3
2
2
1
1
3
1
1
2
1
1
1
1
2
1
1
2
3
3
1
3
1
1
2
1
1
8
2
1
1
1
1
1
2
2
1
1
1
1
1
1
4
2
3
2
2
1
4
1
3
11
1
2
2
5
1
1
2
4
1
1
1
1
3
1
1
1
1
3
1
3
7
1
3
1
4
3
1
2
1
1
2
1
2
2
2
1
3
3
1
1
3
1
2
2
6
2
4
2
2
1
1
2
4
2
1
1
1
1
1
1
2
2
6
1
1
2
2
4
1
1
3
1
2
1
5
1
1
3
1
1
2
1
1
1
1
2
1
2
3
1
1
1
4
2
1
1
2
1
1
6
4
1
5
1
3
1
2
1
2
1
1
1
1
3
1
1
2
1
1
2
6
1
1
1
1
1
1
1
1
1
4
6
2
4
1
30
1
1
1
1
1
1
2
3
1
1
6
2
1
2
1
1
2
1
1
2
1
3
2
1
2
1
1
1
1
2
1
1
2
1
1
1
1
4
2
1
2
1
1
1
3
2
1
1
1
1
1
2
2
1
1
5
2
1
1
1
1
1
1
1
2
1
2
1
2
1
2
1
1
1
4
1
1
1
1
3
2
2
1
2
2
5
3
6
1
1
2
1
1
3
1
1
5
12
1
2
1
3
2
2
1
1
1
1
1
1
1
1
3
3
1
4
1
1
2
2
1
3
2
2
6
2
4
1
2
2
2
1
1
1
6
1
4
1
3
4
1
2
2
1
1
1
1
2
2
1
1
1
1
1
2
1
2
1
2
1
1
1
3
1
2
1
1
1
1
1
1
1
1
1
1
1
4
1
1
2
2
1
1
1
1
1
1
1
1
1
1
1
4
1
2
1
1
1
2
2
1
2
1
1
1
8
1
1
3
1
3
3
5
3
1
1
1
1
1
2
1
1
2
1
1
1
1
3
1
2
1
1
4
2
1
1
1
1
1
1
1
3
1
2
6
11
1
5
1
1
2
1
2
3
1
2
3
2
2
1
1
1
1
1
3
1
1
4
1
3
1
1
1
5
1
1
1
2
1
1
2
4
2
5
4
6
2
1
1
2
1
1
2
1
3
2
2
1
1
3
1
2
2
7
2
1
1
1
1
2
2
2
5
2
2
1
2
3
2
1
1
1
11
1
3
5
1
1
4
4
3
7
2
1
1
1
2
2
3
1
1
1
1
3
1
1
1
1
1
1
2
2
2
1
3
1
1
1
1
2
1
1
1
1
2
1
1
1
1
1
3
1
1
1
1
2
2
1
1
1
1
2
1
1
1
1
1
1
2
1
1
3
1
1
1
2
1
1
4
1
1
1
1
1
2
4
1
2
1
1
1
1
1
1
1
1
1
1
1
2
2
1
1
2
3
3
2
2
1
1
3
1
1
1
1
1
1
1
2
1
1
1
1
1
2
1
1
1
1
1
1
1
2
1
1
1
1
1
1
1
1
1
1
1
1
1
1
3
1
1
1
1
1
1
1
1
1
1
1
1
2
1
2
1
1
2
1
1
1
1
1
7
1
1
1
1
1
1
1
1
1
1
1
2
1
2
1
8
1
1
1
1
1
2
5
1
1
1
1
1
1
2
1
1
2
1
2
1
1
1
1
1
1
1
1
1
1
1
4
1
1
1
1
1
1
1
1
4
1
1
1
1
1
3
1
5
1
2
1
1
1
2
1
1
1
1
1
1
2
1
1
3
1
1
2
1
1
2
4
1
1
1
1
1
1
1
1
2
1
2
1
1
3
1
1
1
1
1
1
2
1
1
1
1
1
2
1
1
1
2
3
1
1
1
2
1
1
1
4
1
3
1
2
1
1
1
2
4
3
1
3
1
2
2
1
1
1
1
1
1
1
1
2
1
1
1
2
1
1
1
1
2
3
3
1
3
2
1
2
2
1
1
3
1
3
3
4
1
4
1
1
3
1
1
1
4
1
1
2
3
1
2
1
1
1
1
2
3
1
4
2
2
1
1
1
1
1
2
2
1
3
1
1
1
1
1
3
2
1
1
4
4
7
2
3
1
1
1
2
1
2
1
2
1
3
1
1
1
1
1
1
1
1
5
1
3
1
1
1
1
1
1
1
1
3
2
3
3
1
3
1
1
1
2
1
1
2
1
2
2
7
1
1
1
1
1
6
2
1
1
1
3
1
1
4
3
1
3
2
1
2
1
2
1
1
8
7
14
1
1
11
2
1
2
1
5
10
1
21
1
1
1
1
1
1
2
3
1
1
2
1
1
1
1
6
1
1
1
1
1
1
1
1
1
2
1
1
1
1
2
3
1
2
1
1
1
1
2
1
1
1
2
1
1
1
1
1
1
1
1
2
1
1
3
3
1
2
1
2
1
1
2
2
1
1
1
1
1
1
1
2
2
1
3
1
1
1
1
1
1
1
1
1
1
4
2
2
1
1
2
1
2
1
3
1
1
1
1
1
1
1
1
2
2
1
3
1
1
1
1
1
1
1
1
1
1
1
1
2
1
1
3
1
1
1
1
1
1
1
3
1
3
1
2
1
1
2
1
1
1
2
1
1
1
2
1
1
2
2
1
1
1
1
2
3
8
1
6
5
2
1
3
1
1
2
9
2
1
5
1
2
1
1
1
3
3
1
9
2
2
2
1
1
1
3
2
1
1
2
1
1
1
1
1
3
1
3
4
2
1
2
1
1
1
1
1
1
2
7
4
1
2
1
1
2
1
32
1
3
1
1
1
1
1
1
2
1
3
1
2
1
2
2
3
3
1
3
2
1
1
1
2
1
3
1
1
1
1
1
3
1
2
3
1
1
3
10
3
2
1
2
2
1
1
1
1
2
1
1
2
2
1
2
1
1
1
1
1
1
1
3
2
1
2
2
1
1
1
1
2
5
1
1
1
1
1
2
1
1
2
4
4
1
1
2
1
2
1
4
4
1
1
1
1
3
1
2
1
1
1
3
2
2
2
1
1
1
3
1
1
2
1
2
1
4
1
4
4
6
2
6
2
1
1
3
2
3
2
3
3
4
3
2
1
1
3
1
1
2
1
4
2
4
3
2
1
1
1
1
2
3
2
2
1
2
2
2
1
1
3
1
1
1
36
26
3
1
2
1
1
1
1
4
1
1
1
1
1
2
1
3
1
1
1
3
2
2
2
2
3
3
3
2
2
1
3
1
2
1
2
1
1
1
5
2
1
1
3
3
1
2
1
6
2
3
1
2
1
1
1
1
2
6
1
1
1
1
1
2
1
1
2
2
1
1
1
2
1
1
1
4
1
1
1
1
1
1
4
1
2
1
1
1
2
2
2
1
2
7
1
1
2
1
1
1
1
1
3
1
1
3
3
1
3
1
6
1
1
1
2
3
1
1
1
1
1
1
2
4
1
1
16
3
1
1
1
3
1
2
1
1
2
1
1
2
2
1
1
2
1
1
1
1
1
1
1
1
1
1
6
1
1
1
3
1
1
1
2
2
3
1
1
3
1
2
1
1
1
2
3
2
5
2
1
3
1
1
1
4
1
1
3
1
3
1
1
1
1
1
1
2
1
2
1
1
1
1
2
4
3
1
2
1
1
1
3
4
2
1
3
1
1
2
1
1
3
1
2
1
2
1
3
1
3
1
1
1
2
3
1
1
1
2
2
1
1
1
1
1
4
1
1
1
1
1
1
1
3
2
1
1
1
2
1
5
1
1
1
1
1
1
3
4
2
3
2
2
1
2
3
6
1
3
1
1
2
3
1
1
3
1
2
1
2
1
2
1
2
3
1
5
2
6
1
2
1
1
3
3
1
3
1
3
1
2
1
2
2
2
1
1
1
3
2
4
2
2
1
1
1
1
1
1
1
3
2
1
1
1
1
1
1
1
1
1
1
2
3
1
1
1
1
2
1
1
1
1
1
2
3
1
1
1
1
1
1
2
4
1
3
2
1
2
1
1
2
1
1
1
1
1
3
2
1
2
1
1
2
1
1
7
1
1
2
1
2
1
2
1
1
2
1
1
4
2
4
1
2
2
1
1
1
1
2
2
2
1
1
1
1
1
1
1
3
1
1
3
1
1
1
2
1
1
1
1
1
1
1
2
1
1
1
1
1
1
1
1
2
2
1
1
1
1
1
1
1
1
1
1
1
1
1
1
1
1
1
1
1
1
1
1
1
1
1
2
2
3
3
1
5
2
1
3
1
1
1
1
2
1
1
3
5
2
1
2
1
1
3
2
1
2
1
4
1
1
1
1
2
5
1
2
2
1
1
3
1
1
2
1
1
2
3
1
1
1
1
13
5
1
1
2
1
1
2
1
1
2
6
1
1
2
5
3
3
1
1
3
2
3
2
3
5
5
1
4
1
1
2
11
3
1
2
3
3
2
1
1
1
1
1
1
1
2
1
2
2
1
1
1
1
1
1
1
1
2
1
1
1
1
1
1
1
1
1
2
1
7
4
1
2
1
1
1
1
1
1
1
1
1
2
5
1
2
1
1
2
6
4
1
1
2
1
1
1
1
5
1
1
2
2
2
1
1
1
4
3
1
1
2
2
1
1
1
3
2
1
1
1
1
1
1
1
2
1
1
1
2
1
2
16
2
1
1
4
3
2
4
1
1
2
2
1
1
1
2
3
1
1
2
1
2
1
2
1
1
1
1
2
4
2
1
1
3
3
1
2
2
1
7
2
1
1
1
2
1
1
1
1
1
1
1
1
1
1
1
1
1
1
1
1
1
1
1
1
1
1
1
2
2
1
1
2
2
2
1
1
1
1
1
2
2
2
1
3
1
2
1
1
3
1
1
2
1
1
1
1
1
2
2
1
1
1
1
4
1
2
2
1
1
1
2
2
1
1
1
2
1
1
1
1
1
2
1
1
1
1
2
1
1
1
1
1
1
1
1
1
1
6
1
4
3
3
1
1
3
1
1
1
1
1
1
1
1
1
1
1
1
1
1
1
2
1
3
2
1
3
1
1
2
1
1
2
2
3
2
3
2
2
1
1
1
1
1
1
6
9
3
1
1
2
1
1
2
1
2
1
6
2
5
1
5
2
2
2
2
2
1
2
1
2
1
1
1
2
3
1
2
1
1
1
1
2
1
1
1
2
6
2
3
1
1
2
1
1
2
1
2
1
1
1
1
1
4
2
2
2
4
2
2
1
5
2
2
1
1
2
1
1
1
1
1
1
1
1
1
1
1
1
2
1
1
1
2
1
1
1
1
1
3
1
1
3
1
1
1
1
1
1
3
2
1
4
1
1
1
1
2
1
1
1
1
1
4
2
3
6
2
2
1
3
2
1
1
1
1
2
2
1
1
1
1
1
3
1
1
1
5
1
1
1
2
1
1
1
2
1
1
1
3
3
6
1
1
2
1
1
1
1
1
1
1
1
3
1
1
2
1
2
8
2
1
4
1
2
1
1
2
1
1
3
1
2
1
2
1
1
1
2
1
1
1
3
2
2
1
2
2
1
1
2
1
3
1
1
1
1
1
1
1
2
1
1
1
1
1
1
4
1
1
3
1
3
1
1
1
1
1
1
1
1
1
1
2
1
1
2
2
2
3
1
1
1
2
1
4
1
2
1
1
2
1
1
1
1
1
1
1
1
1
1
3
2
1
1
1
1
1
2
1
2
1
2
2
1
1
1
1
1
1
1
2
1
2
1
2
7
1
1
2
2
1
1
2
1
1
1
1
3
5
1
1
1
1
1
1
1
1
1
1
1
1
1
1
1
1
1
1
2
1
1
1
2
3
1
1
1
2
1
1
2
1
1
1
3
1
1
1
1
1
1
1
2
1
2
1
1
1
1
1
1
1
1
2
1
1
1
1
1
1
2
2
1
1
1
1
1
1
1
1
1
1
2
1
2
1
3
1
1
2
1
2
1
1
1
1
1
1
2
1
1
1
1
1
1
1
1
1
1
1
1
1
1
1
2
1
1
1
1
2
1
2
1
1
1
1
3
1
4
1
1
1
1
1
1
2
1
1
1
1
1
1
1
1
1
1
1
2
3
1
1
1
1
1
2
1
1
1
1
1
1
1
1
1
1
1
1
2
1
1
1
2
1
1
1
2
1
1
2
4
1
2
2
1
1
1
1
1
1
2
2
1
1
1
3
1
1
1
2
1
5
1
1
1
1
1
1
1
1
1
1
1
1
1
2
3
1
2
1
1
1
1
1
1
3
3
1
1
1
1
1
1
2
1
2
1
1
1
1
1
1
1
1
1
1
1
1
1
1
3
1
3
5
2
1
2
1
1
1
2
2
5
2
1
1
1
1
1
2
1
1
1
5
2
1
1
1
1
3
1
1
6
1
2
1
4
1
1
1
2
1
2
2
1
1
1
2
1
1
4
2
1
3
1
1
1
1
1
1
3
1
3
3
3
2
1
2
1
1
1
2
2
1
2
1
2
4
2
1
1
1
1
3
2
2
6
3
6
3
3
3
3
3
11
7
2
8
2
1
1
1
3
1
1
1
1
1
1
1
1
6
1
1
5
1
4
1
2
1
1
1
2
2
1
1
1
2
2
3
1
1
1
1
5
2
3
1
1
1
2
1
2
1
1
1
1
1
5
2
1
1
1
1
1
1
1
1
2
1
1
1
1
1
1
1
1
1
1
9
2
2
5
2
1
1
1
2
1
1
2
2
1
3
1
3
2
1
3
4
3
2
4
1
2
1
1
8
3
2
2
2
1
1
1
1
2
1
1
2
2
1
20
1
1
2
3
1
2
1
8
4
1
1
2
1
1
1
1
1
1
1
2
3
1
6
1
2
1
2
2
2
3
1
1
1
2
2
1
2
1
1
1
1
1
1
1
1
1
1
1
7
1
1
1
1
1
1
1
1
1
1
3
2
1
2
3
1
3
2
1
1
1
2
1
1
1
1
3
2
1
1
1
1
1
3
2
1
5
2
1
3
1
3
2
1
3
2
6
3
1
2
8
1
3
5
2
1
2
1
4
1
1
1
4
1
1
3
3
1
2
2
3
2
2
3
6
1
8
1
1
1
2
1
3
1
2
1
1
1
2
1
6
3
2
7
3
1
2
1
2
1
1
1
23
1
1
8
3
2
1
1
1
3
1
1
1
1
1
1
1
2
1
1
1
1
2
2
1
1
3
1
1
2
1
1
1
1
1
1
3
2
1
2
1
1
1
1
3
1
2
1
1
1
3
2
2
3
1
1
1
1
1
1
1
1
3
1
1
5
2
1
1
1
1
1
3
1
1
1
1
2
1
1
1
1
1
2
2
1
1
1
1
1
2
2
2
1
1
1
1
1
1
4
1
1
1
5
2
2
3
3
1
2
1
2
2
1
1
1
1
3
1
3
1
1
1
1
2
1
1
1
2
4
1
5
2
3
1
1
1
1
1
1
1
1
1
1
3
3
1
1
2
2
1
1
1
1
1
1
1
3
2
2
4
4
35
1
1
1
1
1
1
1
2
1
6
1
2
1
2
1
1
2
1
2
2
2
2
1
1
1
4
1
2
2
3
1
2
1
1
1
1
2
1
2
1
1
1
4
1
1
2
1
1
2
1
1
2
2
4
3
1
1
2
3
1
1
2
3
2
1
1
3
3
1
1
1
2
1
8
1
6
1
1
1
1
1
3
1
4
4
3
2
1
2
5
2
2
3
13
5
1
1
15
2
12
2
11
1
1
3
4
1
1
7
2
1
14
2
1
1
13
4
4
2
5
3
3
1
2
1
1
7
2
13
1
2
1
1
4
1
3
2
3
1
2
1
2
3
1
3
1
3
1
1
1
1
1
3
1
2
1
1
1
1
2
1
1
1
1
1
1
2
2
2
2
2
4
1
3
1
1
2
2
2
3
1
1
2
1
8
1
1
2
5
1
2
2
1
1
2
1
1
1
1
1
2
1
2
2
2
1
1
1
5
1
1
2
13
5
2
2
1
2
1
3
5
1
1
2
1
1
2
2
1
1
1
1
1
1
2
1
3
1
1
8
1
2
1
2
2
1
1
1
1
3
1
1
2
2
1
1
1
2
1
1
1
1
1
1
1
5
5
1
1
2
2
3
1
2
1
1
2
2
1
3
1
1
1
1
2
1
1
1
1
1
9
1
1
1
1
1
1
3
1
1
1
1
4
4
1
2
1
1
1
1
1
1
1
1
1
1
1
2
1
1
1
1
1
1
1
1
1
2
2
2
3
1
1
1
3
1
7
4
1
1
1
1
3
2
1
1
1
1
1
3
6
1
1
1
1
1
1
2
1
1
1
2
1
3
3
1
4
3
1
1
1
1
1
1
1
2
1
4
1
2
6
2
2
1
10
1
1
10
2
1
1
4
1
1
1
1
3
5
1
1
1
1
1
1
1
1
3
2
1
1
1
2
1
6
1
1
1
2
1
2
1
2
1
1
1
1
1
1
1
2
1
1
1
1
1
2
1
1
1
2
1
1
2
2
1
1
1
2
1
1
1
2
2
7
3
2
1
1
2
2
1
2
1
2
1
1
2
1
2
1
1
1
1
2
1
1
1
1
1
1
1
1
1
1
3
1
1
2
4
2
2
2
1
1
3
1
1
2
1
1
1
1
1
3
1
1
1
1
1
3
1
4
2
1
1
1
1
1
1
1
3
1
1
2
1
2
3
4
2
2
4
1
1
1
1
1
1
2
5
2
2
1
1
1
3
2
1
1
1
1
2
1
2
4
1
1
1
1
1
1
1
2
2
2
1
2
1
1
2
1
1
1
1
1
1
1
1
3
3
1
1
1
3
1
1
1
1
1
1
2
2
1
1
1
1
1
2
2
2
1
1
2
4
1
1
2
1
1
1
1
4
1
1
1
1
1
1
1
1
1
1
1
2
1
1
2
1
1
1
1
1
1
1
1
4
1
1
1
2
2
1
1
2
1
2
2
1
1
6
1
1
4
1
1
4
1
3
2
1
5
3
1
1
2
5
1
2
1
2
2
1
2
1
1
1
1
1
1
1
1
1
1
1
1
2
1
2
1
18
5
1
3
1
1
15
1
2
1
2
1
1
2
1
1
4
3
1
1
1
1
1
3
2
1
1
1
1
1
1
4
1
3
1
2
1
2
1
1
1
4
3
1
1
1
1
1
3
5
2
5
2
2
1
3
1
2
3
3
2
1
3
1
1
1
1
2
3
1
5
2
1
1
1
1
1
1
1
1
1
1
1
2
1
1
1
4
6
3
2
6
2
3
3
3
4
1
2
1
1
1
7
1
1
1
1
1
1
1
1
1
2
2
1
1
1
1
3
1
1
1
1
1
1
6
4
1
2
11
1
2
3
1
1
2
1
2
1
3
1
1
2
2
5
1
1
2
1
1
1
2
1
1
3
1
2
1
2
3
1
4
3
1
1
4
1
2
2
1
1
2
1
1
1
4
2
1
1
1
5
1
1
1
1
1
1
2
4
1
14
1
1
3
1
1
2
1
1
1
1
1
1
1
1
1
1
1
1
1
1
2
1
1
1
7
1
1
1
1
1
1
1
3
1
5
2
1
1
2
2
1
1
3
1
2
3
1
1
1
1
2
1
1
1
1
1
1
1
1
2
1
1
2
1
2
1
1
1
4
2
1
1
2
2
2
1
4
2
3
1
4
4
2
1
1
2
1
1
1
2
1
1
2
2
2
1
2
2
1
1
3
2
1
2
1
2
4
2
3
2
1
1
1
1
1
1
1
1
1
1
1
1
1
1
1
1
1
1
4
1
2
1
1
21
41
5
2
1
1
1
1
2
2
1
1
1
1
1
1
1
1
1
1
1
1
1
1
1
1
1
1
1
1
1
1
1
3
1
1
2
2
1
3
1
2
1
1
1
1
2
1
1
1
2
1
1
1
1
4
1
2
1
2
1
3
2
1
4
5
1
1
1
1
1
1
1
1
1
1
1
1
6
1
1
1
1
1
1
1
3
1
1
1
1
1
1
1
1
3
1
3
3
3
5
1
1
4
2
2
3
2
2
1
2
2
3
1
4
2
3
1
1
4
2
3
2
2
3
2
3
14
2
3
1
4
2
6
2
6
1
2
1
2
2
4
1
1
1
1
1
1
1
1
3
4
1
3
1
4
2
1
2
1
1
1
2
2
4
3
1
2
1
1
1
1
1
1
1
2
1
1
1
3
2
2
1
2
4
2
1
1
1
2
5
1
4
3
1
2
1
1
3
1
1
2
1
1
1
3
1
2
1
2
2
1
2
1
1
1
2
1
1
1
1
1
1
3
1
3
1
1
2
1
2
1
1
2
2
1
1
4
1
1
1
1
2
1
1
1
1
1
1
1
1
1
12
1
1
3
1
2
2
1
1
8
1
3
11
1
4
3
6
1
1
3
2
1
5
2
6
1
2
1
1
3
2
1
2
4
5
2
2
2
4
1
2
1
1
1
5
1
1
1
8
1
2
2
2
1
1
6
3
1
6
1
1
1
3
4
1
1
5
3
2
2
1
3
1
2
1
1
1
1
1
1
1
1
1
1
1
1
1
1
2
1
1
1
1
1
1
3
1
2
1
2
1
1
2
2
3
1
3
1
1
1
2
1
1
1
1
1
1
1
1
1
1
1
1
2
1
1
1
1
2
1
1
1
1
1
2
1
4
1
2
1
1
2
2
1
1
5
1
4
1
1
2
1
2
7
6
1
3
1
1
1
2
1
2
2
4
2
1
3
1
1
3
1
5
2
1
1
3
1
1
2
2
6
2
1
6
1
1
1
1
1
2
1
3
1
1
1
1
2
4
2
6
3
1
1
2
1
1
2
2
1
1
3
1
2
1
5
5
5
1
1
2
1
6
3
3
3
1
1
1
1
1
1
2
2
2
1
1
2
2
1
1
2
3
1
1
1
1
1
2
7
1
1
1
3
1
1
1
1
3
1
1
1
1
3
1
1
1
1
1
2
2
1
1
1
1
3
1
1
1
1
1
4
2
1
2
2
1
4
7
2
1
1
1
1
1
1
1
1
1
1
1
1
3
2
3
1
5
4
1
1
2
2
1
4
2
1
1
5
2
1
1
2
2
2
1
1
2
1
2
2
1
1
1
3
2
2
5
1
1
1
4
10
1
1
2
1
2
5
1
1
1
4
1
3
1
1
1
1
1
3
6
1
1
1
1
5
1
1
1
1
1
1
1
2
1
1
1
1
1
1
2
5
2
1
3
2
1
1
1
1
4
1
1
2
2
4
3
1
1
1
1
1
1
1
2
1
2
1
1
2
1
1
1
1
1
1
2
1
1
1
1
1
2
1
1
2
1
1
2
11
1
1
1
5
1
1
1
1
1
3
1
1
1
1
2
3
1
2
1
1
1
4
1
1
1
1
1
2
1
1
1
1
1
1
1
2
1
1
1
1
1
1
1
1
2
1
1
1
1
2
1
2
1
1
1
1
1
1
1
1
1
1
1
1
9
1
2
1
1
1
1
1
1
1
2
1
1
1
2
2
1
2
1
1
1
1
1
1
1
1
1
3
1
1
2
1
1
2
1
1
1
1
4
1
2
1
1
1
1
1
1
1
1
1
1
1
1
2
2
3
1
2
2
3
1
1
1
3
1
1
1
1
1
1
1
1
1
1
1
1
1
1
1
1
1
1
1
1
1
3
1
1
1
2
1
2
4
1
1
1
1
1
1
2
1
1
2
2
1
1
1
2
1
1
1
1
1
1
1
1
1
1
1
1
1
1
2
1
1
1
1
1
2
1
1
3
1
1
1
1
5
1
2
3
2
2
3
1
5
2
4
1
4
1
1
1
7
2
2
2
1
1
1
2
1
2
4
1
1
1
4
2
2
1
1
2
2
2
1
2
1
4
1
3
4
1
1
1
10
1
4
1
1
1
2
2
1
3
2
1
1
1
1
2
3
2
2
1
2
1
1
1
2
3
1
1
4
1
1
1
1
5
2
1
1
1
2
3
3
1
4
2
1
1
1
1
1
1
4
2
6
2
7
1
1
1
1
1
2
3
1
1
4
1
1
1
1
2
1
2
3
3
3
3
2
7
1
1
3
2
1
1
2
1
1
2
1
2
1
1
1
1
1
1
2
1
2
1
2
1
1
1
1
1
4
1
2
1
1
1
1
1
4
1
1
1
2
1
2
1
2
5
2
3
7
2
3
2
1
2
1
1
1
1
1
1
1
1
1
2
2
1
7
1
1
1
1
1
1
1
1
1
1
3
1
1
1
1
2
2
21
6
2
4
23
10
1
3
1
1
16
2
6
2
1
1
1
2
1
2
1
2
1
1
1
1
2
2
1
3
1
3
1
1
2
4
2
1
1
1
1
1
1
1
1
2
1
1
1
1
1
1
2
1
4
2
1
3
1
1
1
1
1
2
1
1
1
1
1
2
2
1
1
8
2
1
1
3
1
3
2
1
6
1
2
1
1
1
2
2
1
1
4
1
4
1
5
2
2
2
1
1
1
2
1
2
3
1
2
1
1
4
2
2
1
2
1
1
1
3
1
2
1
1
1
10
1
1
5
1
1
40
1
1
1
1
2
1
1
1
3
4
1
3
2
1
1
1
1
1
1
1
1
3
2
1
1
3
2
1
1
2
1
5
1
7
2
1
1
1
1
1
2
1
2
1
1
1
3
1
1
4
1
1
2
1
1
2
1
1
3
1
2
1
2
1
1
1
2
1
1
1
1
2
1
1
1
1
1
3
1
1
2
2
1
3
6
2
3
1
1
1
1
5
1
2
1
1
2
1
1
2
1
1
4
2
1
1
1
1
3
1
1
1
1
1
1
2
1
1
3
1
1
1
1
4
2
1
1
1
1
2
3
1
1
1
3
2
3
1
1
2
3
3
1
1
1
1
1
1
1
1
1
4
1
1
1
1
1
1
1
2
1
1
1
2
3
1
1
1
1
1
2
1
1
7
3
1
1
1
1
1
1
2
1
1
1
1
2
2
1
3
1
3
1
1
6
6
1
1
1
1
3
2
1
4
2
2
4
3
2
2
1
1
1
1
1
2
3
1
1
3
2
2
2
1
1
1
2
4
2
1
2
2
1
2
7
1
1
3
3
6
3
10
1
1
2
1
1
1
1
1
2
2
1
2
1
1
1
1
1
1
1
7
1
2
2
2
1
1
1
2
3
3
1
2
1
3
2
1
1
1
1
4
1
2
1
1
1
3
1
1
5
1
1
1
2
2
4
1
1
1
1
5
1
7
1
1
1
1
1
3
1
2
1
1
1
1
1
1
1
1
1
1
1
1
3
1
1
1
1
2
2
2
3
2
3
1
3
4
6
6
2
1
2
1
2
2
1
2
1
5
1
1
2
2
1
2
1
1
2
2
1
3
1
4
1
2
1
1
1
2
2
2
1
1
2
2
4
1
1
2
1
1
1
1
1
2
1
1
1
3
11
4
1
1
1
1
1
2
1
1
3
1
2
3
1
5
2
1
3
1
1
5
1
3
1
1
1
2
2
2
1
1
5
2
8
1
2
1
7
1
2
2
1
2
1
1
1
3
1
2
4
1
1
1
1
1
1
2
4
2
1
2
4
1
1
1
4
1
2
2
1
3
4
2
2
1
1
1
2
1
1
6
1
1
1
6
2
1
5
1
4
1
2
2
4
1
1
1
2
1
1
1
1
2
5
3
2
1
1
1
1
1
1
1
1
1
1
1
1
1
1
1
2
1
1
1
1
3
5
1
1
1
2
1
3
1
1
5
1
1
1
5
1
1
1
1
1
2
1
1
5
1
2
1
2
1
1
3
1
1
1
1
1
1
1
1
3
1
1
2
1
5
1
12
1
2
1
3
2
1
1
1
3
2
1
1
1
1
6
2
1
1
1
2
5
2
3
2
1
4
4
2
1
2
1
2
1
3
1
3
1
1
1
2
1
2
2
1
1
1
2
1
1
1
1
1
1
2
2
1
2
5
1
2
4
1
1
1
1
3
1
1
3
1
1
1
1
1
1
1
1
1
1
1
1
2
1
3
2
2
1
3
1
1
2
1
1
2
1
1
2
1
2
2
2
2
1
3
1
2
1
2
1
1
3
1
1
1
3
1
1
1
1
1
1
1
1
1
1
1
1
3
1
2
1
2
1
1
1
3
1
1
2
1
2
1
1
1
1
1
1
1
2
1
1
3
1
1
1
1
1
2
1
1
1
1
1
2
1
1
2
1
1
1
3
3
1
1
1
1
1
1
1
1
1
1
1
1
3
1
1
2
2
1
2
2
1
1
1
4
1
1
4
2
1
1
2
1
1
1
1
1
1
1
4
2
1
3
4
1
1
1
1
1
2
1
2
2
3
1
1
1
3
2
1
3
1
1
1
1
1
3
1
2
2
1
1
1
1
1
2
1
1
1
1
1
1
1
1
1
5
1
1
1
1
1
1
1
7
2
1
1
1
1
3
2
1
2
1
1
2
1
1
1
3
1
3
2
2
1
1
1
2
1
1
1
2
4
5
1
1
5
3
2
2
1
1
1
2
2
1
3
1
2
5
2
1
3
1
2
1
3
4
2
1
2
2
1
2
2
2
3
2
1
3
2
3
2
7
1
1
1
2
2
2
4
1
2
2
1
1
1
1
5
1
2
3
2
1
1
1
1
1
1
2
2
1
1
1
2
1
1
1
2
1
2
1
1
5
2
1
1
4
1
1
1
2
3
2
1
1
2
1
2
2
1
5
2
1
1
3
1
2
1
1
1
5
1
1
1
1
1
1
1
2
2
1
2
1
1
1
1
1
1
3
1
1
1
1
2
1
1
1
1
1
1
1
1
1
1
3
1
1
1
1
1
12
4
2
1
5
2
2
1
4
1
2
2
2
1
1
2
1
1
2
4
1
2
1
1
2
1
1
1
3
1
1
1
1
1
2
1
1
1
4
2
1
1
1
2
1
1
1
1
8
1
1
1
3
8
1
1
1
1
1
1
2
1
1
1
4
2
1
9
1
1
1
1
2
1
2
2
1
1
2
1
3
1
1
1
1
3
1
1
2
1
1
2
3
2
1
1
5
5
2
1
1
2
4
1
1
1
1
1
2
1
1
1
1
1
1
1
1
2
8
1
1
1
4
1
1
1
2
1
1
2
1
1
1
1
1
1
1
2
1
1
1
1
1
2
1
1
3
2
1
1
2
1
3
2
2
1
1
2
1
1
1
1
1
1
1
1
1
1
1
1
1
1
1
1
1
1
1
1
1
1
2
3
1
1
1
1
1
1
1
5
1
1
2
1
1
1
1
4
1
1
1
1
1
3
3
1
1
1
1
1
1
1
2
1
2
1
1
1
1
3
1
2
1
1
1
1
2
1
1
1
2
3
2
1
1
1
1
1
2
1
1
2
1
4
2
1
3
1
1
1
2
1
1
1
1
1
1
1
1
1
1
1
1
1
1
1
1
1
2
1
1
1
3
1
3
2
1
1
1
1
2
1
1
1
1
1
2
1
1
1
1
1
1
1
3
2
1
3
1
1
3
1
1
1
1
1
3
1
2
4
1
2
3
1
1
5
1
1
2
1
1
4
1
6
1
6
1
1
1
5
1
1
1
3
1
4
1
3
1
1
1
1
1
4
2
1
3
4
1
1
1
1
1
2
1
1
2
1
1
2
1
1
1
1
1
1
1
1
6
1
1
1
1
2
1
1
1
2
1
1
1
1
1
1
1
1
1
1
1
1
5
1
1
1
2
1
1
1
3
1
1
1
1
3
1
1
1
1
2
1
1
1
1
1
2
1
1
1
1
1
1
1
1
2
1
2
1
2
1
1
1
1
1
1
1
1
2
1
1
4
2
8
1
1
1
1
2
3
1
1
2
2
3
2
4
1
2
1
2
1
1
2
3
1
1
1
2
1
2
1
1
2
3
1
1
1
2
1
1
1
1
1
1
1
3
1
1
2
2
1
5
3
1
1
1
4
4
1
1
2
1
2
1
1
1
1
2
1
1
1
1
2
3
1
2
1
1
7
1
3
1
1
1
3
4
5
1
2
2
1
1
1
1
1
1
1
1
1
1
1
1
1
1
5
2
1
2
1
1
1
1
1
2
2
2
4
1
4
1
1
2
2
4
3
2
1
1
1
1
3
2
1
3
1
1
3
1
2
1
2
1
3
1
1
1
4
4
3
3
2
10
2
7
3
5
7
1
3
1
1
1
1
1
1
1
1
2
1
2
3
6
1
1
2
2
1
1
1
1
1
2
2
1
2
1
2
5
1
1
3
1
1
1
1
2
1
3
4
1
2
2
1
2
4
1
2
6
2
1
2
2
1
3
1
7
1
2
1
2
1
1
4
1
1
1
2
1
1
1
1
1
1
1
3
2
3
2
1
1
1
1
1
1
2
4
1
5
1
1
16
2
5
1
4
1
1
2
5
1
1
2
4
8
1
7
1
1
2
2
1
1
1
1
3
5
1
1
1
2
3
2
2
2
1
1
1
2
5
1
1
1
1
5
1
1
2
1
2
2
5
3
2
2
2
1
1
1
1
1
2
1
1
1
2
3
3
1
1
1
1
1
1
1
1
1
2
2
1
1
1
3
3
1
2
1
1
1
2
5
1
1
1
1
33
1
2
5
1
1
1
1
3
1
1
2
7
6
1
3
1
4
4
1
6
2
1
3
1
2
2
1
1
6
2
1
3
3
2
1
2
9
1
1
6
1
3
1
4
4
1
6
2
1
3
1
3
2
1
3
2
1
2
4
4
4
2
2
7
1
1
2
3
1
1
1
1
2
1
2
1
3
1
2
1
1
1
2
2
2
2
1
3
1
1
29
1
2
1
1
1
1
2
1
1
1
2
1
1
4
1
1
6
1
1
1
10
2
2
1
3
3
1
3
1
1
1
1
1
1
1
2
1
3
1
1
2
2
1
1
1
1
1
13
14
1
4
1
1
1
13
1
1
15
1
2
1
8
1
1
1
1
10
2
6
3
1
1
1
2
5
1
3
1
2
1
2
1
1
1
1
1
3
4
3
1
2
2
1
1
2
1
4
2
2
1
1
1
1
11
1
1
2
2
1
1
5
4
4
1
1
3
3
2
2
1
2
1
1
1
1
2
3
1
1
1
1
1
2
1
1
1
1
1
3
1
3
1
1
1
3
1
1
5
4
1
2
5
1
1
3
2
1
1
1
3
1
1
1
3
1
2
2
1
1
1
1
2
1
1
1
2
3
1
1
4
2
1
1
2
1
1
2
4
1
1
1
1
1
2
1
1
2
2
3
1
1
1
1
1
3
1
1
1
1
2
1
11
1
1
2
1
1
1
2
1
3
2
3
1
1
3
1
1
1
1
1
1
1
1
1
1
1
1
1
1
1
1
1
1
4
1
1
1
1
2
2
1
1
2
1
2
2
1
1
2
1
1
1
1
1
1
2
1
1
1
3
1
1
1
1
1
2
1
2
1
1
2
1
2
1
1
2
1
1
1
3
1
1
1
1
1
5
1
1
1
1
1
1
1
1
1
1
2
1
1
1
2
1
1
1
1
1
1
2
1
1
1
2
2
1
1
1
1
1
1
1
1
1
1
1
1
2
1
1
3
3
5
2
1
3
2
1
2
1
1
4
1
1
2
1
2
1
1
1
1
1
1
1
1
1
2
1
1
4
2
1
1
2
1
1
2
1
2
1
1
1
4
1
2
1
1
10
3
3
1
5
1
4
1
1
1
1
1
1
1
1
4
1
2
2
1
1
1
2
7
2
4
3
2
1
4
3
1
1
4
4
1
2
4
4
2
1
1
1
1
2
2
4
2
4
6
2
1
2
2
1
6
1
4
2
1
3
1
1
1
1
2
1
1
4
3
1
2
1
1
2
2
1
2
3
1
1
1
1
1
3
1
1
2
2
1
3
1
1
1
3
1
2
1
2
1
2
3
1
4
2
1
1
1
1
2
1
3
2
5
2
2
2
1
1
1
1
2
3
1
2
1
3
1
1
1
1
5
2
2
2
1
1
1
2
2
1
2
2
1
1
1
1
1
1
3
1
1
2
1
6
1
4
1
1
1
21
2
2
3
2
1
1
1
1
4
1
2
1
2
10
2
3
1
1
1
2
1
2
1
1
1
1
1
1
1
4
1
1
1
1
1
2
1
9
2
2
1
1
4
3
2
2
1
1
2
2
2
2
2
1
1
1
5
1
1
2
1
2
2
1
1
2
1
1
1
1
1
1
1
2
1
1
1
1
1
2
2
2
2
1
1
1
6
3
3
1
1
2
1
1
2
1
1
1
1
1
2
3
1
5
1
2
1
2
3
5
1
2
3
1
1
2
1
2
1
3
1
3
1
1
1
1
1
1
1
1
2
2
5
2
1
1
1
3
4
1
2
4
2
3
1
3
1
1
1
3
1
3
1
4
1
1
1
2
1
1
2
3
3
1
1
1
3
1
1
1
1
3
1
4
1
17
1
1
2
1
1
1
1
1
1
1
1
1
1
1
1
2
1
2
2
1
1
1
2
4
2
1
3
1
1
2
2
1
1
1
1
1
1
2
1
1
1
1
1
1
1
1
1
2
4
1
2
1
3
1
4
1
2
1
1
1
1
1
1
1
1
4
3
1
1
1
1
2
2
1
1
1
1
3
1
1
2
1
1
1
1
5
1
1
1
1
1
1
2
1
2
1
1
1
3
1
1
2
1
1
1
1
1
1
1
1
1
2
2
1
1
2
3
6
1
1
1
1
2
1
2
1
1
1
14
1
2
1
1
1
1
4
1
2
1
6
1
1
2
1
1
1
1
1
1
1
1
3
2
1
1
2
1
1
1
1
1
1
1
2
1
1
2
1
1
2
2
1
1
1
1
2
1
5
1
1
1
1
1
1
1
1
1
1
3
1
4
1
1
2
1
1
1
1
3
1
1
1
1
3
3
1
1
2
1
1
1
1
1
1
1
1
1
2
1
1
1
1
1
1
2
2
3
1
6
13
2
1
10
1
1
1
1
2
2
1
2
4
1
3
1
1
2
2
2
1
1
3
3
1
1
2
2
2
2
1
1
2
3
2
4
2
2
1
3
2
1
5
1
1
2
3
1
1
2
1
1
1
3
4
2
1
1
1
1
1
1
1
6
1
2
1
1
1
1
2
5
2
1
2
1
1
1
1
1
9
5
1
1
4
1
1
6
2
1
1
1
1
1
2
1
2
3
3
2
2
2
1
1
1
1
1
4
1
1
1
9
20
1
2
1
4
3
15
1
2
1
3
2
1
1
1
1
1
1
1
2
1
3
1
1
4
2
1
1
1
4
3
1
2
1
1
1
1
2
1
1
1
4
1
1
2
2
1
5
1
1
3
1
1
1
1
3
3
1
1
1
2
2
1
1
1
1
2
1
1
2
1
1
1
4
4
1
1
1
4
5
1
2
1
1
1
1
4
1
1
1
1
1
2
5
1
5
5
1
3
1
1
1
2
5
5
3
1
2
2
2
1
2
1
1
2
1
2
1
1
5
3
3
1
1
6
1
2
1
2
3
1
1
1
2
2
5
1
1
1
1
1
2
1
1
1
3
3
1
1
4
3
2
1
1
1
1
1
1
1
2
2
3
6
2
1
1
3
1
2
1
6
3
2
1
4
2
1
1
3
1
1
1
1
2
2
9
1
1
1
1
1
1
1
2
2
1
1
2
2
1
2
2
2
3
1
1
2
2
1
1
2
2
2
2
3
2
1
1
2
1
1
1
1
2
1
2
1
1
1
1
1
6
2
4
1
1
2
4
1
1
1
2
1
1
1
1
1
1
2
1
1
1
2
3
1
7
1
2
2
1
2
1
4
7
1
1
1
1
2
1
1
1
1
1
1
1
1
1
1
1
1
1
1
1
1
1
1
5
3
1
1
3
1
2
1
1
1
1
1
4
4
4
1
1
2
1
2
3
1
2
1
3
1
2
3
1
2
1
1
1
1
1
1
1
3
4
6
12
3
1
2
1
1
2
1
1
2
1
5
1
1
1
3
3
1
1
1
1
1
1
1
4
2
1
1
1
1
3
1
1
4
1
1
2
5
2
1
4
1
3
1
2
1
2
2
3
3
1
3
4
2
1
2
2
5
1
2
1
2
1
1
3
2
4
1
1
1
3
3
2
1
2
1
1
1
1
3
2
1
1
1
2
2
1
1
2
2
1
1
1
1
2
2
1
2
1
1
2
1
3
2
1
1
2
1
2
2
3
2
3
4
2
2
4
2
5
1
1
5
3
2
1
1
1
1
2
1
10
1
2
3
10
1
1
2
1
2
2
1
1
1
1
2
5
6
5
1
4
1
8
1
1
2
1
5
1
1
1
1
1
2
4
3
1
1
1
1
1
1
1
1
1
1
1
1
1
1
1
1
1
1
1
1
1
1
1
1
1
2
1
1
1
1
1
1
1
1
1
1
1
2
2
1
2
2
1
2
3
2
3
1
1
1
1
1
1
1
1
1
1
1
1
2
1
1
1
1
2
2
3
1
1
1
3
2
1
1
5
1
2
3
2
1
6
2
1
7
6
1
1
1
4
2
2
6
1
1
1
3
2
1
1
1
2
1
2
5
5
1
1
1
2
1
2
1
1
1
3
2
1
1
1
3
1
1
2
1
1
1
1
1
1
1
1
1
1
3
1
1
1
1
1
1
1
1
1
1
1
1
2
1
4
1
2
2
2
1
1
1
1
1
1
1
1
1
1
1
1
1
1
1
1
1
1
1
1
1
1
1
1
1
1
1
1
2
1
1
1
1
1
1
1
1
1
1
1
1
1
1
1
1
1
1
1
1
1
1
1
2
1
1
1
1
1
1
1
1
2
1
2
1
1
1
2
1
1
1
1
1
1
1
1
1
1
1
1
2
1
1
2
2
1
1
1
1
1
1
1
1
3
1
1
1
1
5
1
1
1
1
2
2
1
5
1
2
1
1
2
2
2
1
2
3
1
1
1
1
2
2
1
1
5
1
1
1
1
1
2
2
3
1
2
2
1
1
1
3
1
3
2
1
1
3
1
1
1
1
2
1
1
1
2
1
1
2
1
1
1
1
6
2
2
2
2
1
5
1
2
1
3
2
1
1
3
4
1
1
1
2
5
2
1
1
1
4
1
1
1
1
1
1
3
1
1
1
2
1
2
1
1
2
1
3
2
1
1
8
2
2
2
1
1
4
2
5
3
1
4
2
1
4
1
1
1
1
1
1
1
2
1
1
2
1
1
2
1
1
1
1
1
2
1
1
4
1
2
5
3
1
1
3
1
2
2
6
3
1
2
1
1
2
1
1
2
1
1
3
2
1
2
1
1
1
1
1
1
2
1
3
1
1
1
1
1
2
2
1
1
2
1
2
1
1
1
3
1
2
1
1
1
1
1
1
1
1
2
2
3
1
1
1
1
2
4
1
1
1
1
1
2
1
1
1
2
3
1
8
1
1
1
1
1
2
1
1
1
1
1
1
1
1
1
1
1
2
1
1
1
2
1
1
1
1
1
1
1
1
1
1
1
1
1
1
2
4
1
3
3
1
2
1
4
3
1
1
1
2
3
2
2
2
2
2
1
1
1
1
1
1
1
1
1
1
1
1
1
1
1
1
1
1
1
3
3
2
2
1
1
1
1
4
2
1
3
2
1
3
1
1
3
2
3
1
3
1
2
3
1
1
3
3
1
1
2
2
2
1
2
2
1
3
1
1
1
1
3
2
3
1
1
1
2
2
2
1
2
1
1
1
2
3
2
1
1
1
1
1
1
1
1
1
10
2
1
1
1
1
2
1
1
1
1
1
2
2
1
1
4
1
1
1
1
2
1
1
1
1
3
1
1
1
1
3
1
3
1
1
1
3
1
1
1
1
21
1
2
3
1
2
1
1
1
1
1
5
4
1
3
1
15
1
1
1
1
1
1
1
2
2
1
2
2
1
7
1
1
1
1
1
1
1
1
6
3
2
1
2
4
1
1
1
3
1
10
2
1
1
1
1
1
1
1
1
2
1
2
1
2
2
1
2
2
1
1
2
1
1
1
1
2
4
1
2
1
1
1
4
1
1
2
1
2
2
3
2
1
1
2
1
1
2
1
1
1
1
2
2
4
1
2
1
2
1
1
1
1
1
2
1
3
1
1
2
1
1
1
3
1
1
4
1
1
4
4
1
1
1
2
1
1
3
1
1
1
1
1
2
2
1
1
1
3
1
1
1
1
1
1
1
3
2
1
1
1
5
1
1
1
4
1
4
1
1
11
1
4
1
2
1
1
1
1
2
1
1
1
1
2
1
2
1
2
1
1
6
1
1
1
1
2
2
5
1
1
1
6
5
1
1
1
1
1
1
2
2
1
2
1
1
1
1
1
2
2
1
1
1
2
1
1
1
1
1
1
1
1
1
4
1
1
1
2
1
1
1
1
1
1
1
2
1
2
2
1
1
1
1
1
1
1
1
1
1
2
1
1
2
3
1
1
2
1
1
2
1
1
1
1
1
1
7
2
1
1
1
1
3
1
1
1
1
1
1
1
1
2
1
1
1
1
1
1
1
1
2
5
1
2
1
2
6
2
2
2
1
2
2
2
1
1
1
1
1
1
1
1
1
1
2
1
3
3
3
1
1
3
2
2
5
1
1
2
1
3
4
3
2
1
1
2
1
2
1
1
1
1
1
2
1
1
3
1
1
1
1
1
5
1
1
1
1
1
1
1
2
1
1
1
1
4
1
2
1
2
1
2
3
2
2
1
1
3
2
1
1
3
2
1
1
1
2
2
4
1
3
1
3
2
1
1
2
1
2
1
2
1
1
3
2
3
1
1
1
1
1
1
1
1
1
1
2
1
1
1
1
3
1
2
1
1
1
2
1
1
1
1
1
1
1
1
1
1
1
1
1
2
1
2
7
1
1
1
1
1
2
1
1
2
1
1
1
1
2
2
2
1
1
2
8
1
2
1
2
4
1
1
1
1
1
2
1
1
1
1
1
1
1
2
2
2
2
1
1
1
3
1
1
3
4
1
1
2
1
2
1
1
1
2
2
2
2
1
1
4
1
1
3
5
1
1
2
2
1
3
6
1
1
1
1
1
1
1
1
1
3
1
2
13
1
4
1
2
1
1
1
2
1
2
1
1
1
1
1
1
1
1
1
1
1
1
1
1
1
1
3
4
1
2
3
2
1
1
1
6
2
7
2
1
1
1
2
2
2
3
1
1
1
1
1
1
2
2
2
1
2
2
1
1
1
2
4
3
1
1
1
1
1
1
3
1
1
1
1
1
1
1
2
1
1
1
1
2
1
1
1
1
1
4
1
2
1
2
6
2
1
1
4
1
1
2
3
1
1
3
3
4
1
2
1
2
2
1
3
1
1
1
1
1
1
1
1
1
1
1
1
1
1
2
1
2
2
1
1
1
2
1
1
1
1
1
1
2
3
2
5
3
4
1
4
2
3
1
1
2
1
1
2
7
1
3
1
1
1
2
9
5
1
1
2
2
4
2
1
3
4
2
2
2
1
1
5
2
1
1
2
2
1
2
2
1
3
1
1
1
2
2
1
1
3
1
1
4
1
1
1
1
1
1
1
1
2
3
1
4
1
3
6
1
1
2
1
3
3
8
2
2
2
1
2
4
5
2
1
1
1
1
1
1
2
1
3
1
4
8
2
2
1
1
1
1
1
1
1
1
1
2
4
1
1
1
1
1
1
3
2
1
1
3
1
1
1
2
1
2
1
2
5
3
6
1
1
1
1
5
2
1
5
3
1
2
1
1
1
2
1
1
1
2
1
1
1
1
1
5
1
1
1
3
1
12
4
1
4
3
2
2
3
4
1
1
1
4
1
1
1
1
2
1
2
1
1
1
4
4
2
1
1
1
2
1
3
1
4
1
2
1
2
1
2
1
2
1
1
1
1
1
1
1
2
1
2
2
1
1
1
2
2
2
5
1
1
2
2
4
1
7
1
1
1
1
1
2
2
1
1
2
1
1
1
1
1
2
1
1
4
3
3
1
2
2
2
2
2
3
1
3
1
1
4
2
1
1
2
1
1
3
1
1
1
1
3
1
1
1
1
1
1
2
1
1
1
5
3
1
3
1
1
6
2
3
1
2
1
1
1
1
1
1
1
1
2
1
1
2
2
1
1
1
1
1
1
1
1
2
2
2
1
1
4
1
1
1
3
1
1
4
1
1
1
1
2
3
1
3
3
3
1
3
2
6
2
1
2
4
2
1
1
1
2
1
1
1
1
2
2
1
1
2
1
2
8
1
1
1
4
1
2
2
1
1
1
1
2
1
1
1
2
3
1
1
1
3
1
1
1
1
3
1
1
3
1
2
1
1
1
3
1
2
1
2
1
1
4
3
2
1
3
1
4
1
3
2
2
4
1
2
1
1
4
5
1
1
1
1
5
4
2
1
2
1
8
2
14
2
2
1
7
1
1
1
6
5
2
4
2
1
1
1
1
1
1
1
1
1
1
1
1
1
2
1
1
1
1
1
1
1
1
1
1
1
1
3
1
1
1
1
1
1
4
1
8
1
1
1
1
1
1
3
2
2
1
1
1
2
1
2
1
4
1
1
1
1
2
2
1
1
1
1
1
1
1
2
2
1
6
1
3
1
1
2
1
3
7
2
1
2
2
3
2
1
3
6
7
2
2
1
2
1
2
1
1
1
1
1
1
2
1
2
2
2
1
2
1
2
1
1
1
2
1
1
1
2
1
2
1
1
2
1
1
1
1
1
1
6
2
1
1
1
1
2
1
2
1
1
1
1
3
1
1
1
2
4
3
1
2
1
1
1
1
3
3
2
1
3
2
3
3
1
3
1
5
1
1
2
2
3
3
1
1
1
2
1
2
1
10
1
1
5
2
1
1
1
10
1
2
2
3
1
1
1
1
14
1
2
6
3
1
1
2
2
1
1
2
1
2
3
3
4
1
2
4
2
1
1
1
3
1
1
1
1
5
8
1
1
1
2
1
2
2
1
2
1
2
3
1
1
1
1
1
3
1
1
33
2
3
4
2
2
1
1
3
3
1
1
1
1
1
1
1
1
1
2
1
1
1
1
2
2
3
3
1
1
1
1
1
4
1
4
1
1
2
1
1
1
8
1
1
2
1
1
1
1
3
1
2
1
1
1
1
1
1
1
1
2
1
1
2
2
6
1
2
1
1
3
1
1
1
1
76
2
1
1
2
1
2
2
3
1
9
1
1
1
1
2
2
1
1
1
1
1
1
1
1
1
6
1
1
3
8
1
3
1
2
7
1
1
1
5
1
3
1
1
1
2
4
2
1
3
1
1
1
1
1
1
2
2
3
1
1
1
2
2
1
1
2
7
1
1
1
1
1
3
1
1
3
1
3
1
1
2
2
1
2
3
3
3
2
4
1
3
1
1
1
9
1
2
2
1
1
1
3
2
3
1
2
1
1
4
1
1
4
1
1
3
1
3
2
1
1
1
2
2
1
1
2
2
1
1
1
1
3
1
1
1
3
1
4
1
1
1
1
1
3
5
1
1
1
4
2
3
1
3
4
2
1
1
1
2
1
1
1
1
1
1
1
5
1
1
1
1
1
3
2
2
1
1
2
1
1
2
1
3
1
1
5
3
1
1
1
2
1
2
2
2
3
3
2
1
1
1
1
1
1
1
1
4
1
1
1
5
1
1
1
1
1
1
2
1
1
3
5
4
1
1
7
1
2
1
1
1
1
12
1
1
1
1
3
3
1
1
1
3
1
1
1
2
1
1
2
2
2
1
1
2
1
1
2
4
1
3
1
2
2
2
2
1
3
2
1
2
1
2
3
1
1
1
4
1
1
1
3
2
1
1
1
5
1
6
2
1
1
2
2
4
2
1
1
3
1
1
2
1
3
2
1
1
1
1
1
3
1
1
1
1
1
1
3
1
1
6
2
1
1
1
1
1
1
1
1
1
1
1
1
1
6
2
1
8
1
2
1
1
1
3
6
1
1
1
3
2
1
1
1
1
1
1
1
1
1
1
2
2
1
2
2
2
2
3
1
1
2
4
1
2
3
3
9
2
2
1
2
6
3
1
2
12
22
3
1
2
1
1
3
1
1
1
1
1
1
1
1
2
1
1
1
2
2
3
1
1
5
1
2
1
1
1
1
1
1
1
6
1
3
1
2
1
3
1
1
1
3
2
2
1
3
1
1
1
1
2
3
3
2
1
1
1
2
1
1
1
3
1
2
1
2
1
2
1
1
1
1
1
1
1
1
3
6
1
1
1
2
2
1
2
1
1
1
1
1
2
2
3
1
1
1
1
2
3
1
4
4
2
1
1
1
1
1
3
3
2
2
2
3
2
2
1
2
1
1
1
2
2
2
2
2
1
2
1
2
2
2
2
1
2
1
1
1
1
1
1
1
1
1
2
2
1
1
2
1
1
2
1
1
1
1
4
1
1
1
2
3
1
2
2
1
1
2
1
1
3
1
3
1
1
4
1
1
2
2
2
1
1
2
1
3
1
1
2
2
2
2
1
1
1
1
1
1
2
1
3
1
3
1
1
1
18
1
2
1
2
1
3
7
3
1
1
2
1
4
3
3
2
1
3
4
1
2
1
1
1
2
2
2
1
1
1
1
2
1
1
3
2
4
1
2
1
1
1
1
1
1
2
1
2
1
4
1
1
1
2
1
1
1
1
1
2
3
1
1
1
1
3
2
1
1
3
1
1
1
1
1
1
1
16
1
1
2
4
1
3
1
1
1
1
6
11
6
3
1
4
2
3
1
1
1
1
2
4
1
1
1
3
2
1
3
5
1
1
2
7
1
1
2
1
1
1
1
10
2
1
1
1
1
1
1
1
2
1
1
1
1
1
1
1
1
1
3
1
1
3
1
1
1
1
3
1
1
1
1
2
3
2
1
1
2
2
9
1
1
1
2
1
1
2
1
1
1
2
1
1
1
1
1
1
1
1
2
1
1
3
3
1
3
2
2
1
1
1
5
11
1
3
1
1
2
1
1
8
5
1
1
1
4
2
2
1
2
3
1
1
1
2
1
2
1
1
2
2
1
1
2
7
4
1
3
5
1
1
4
1
1
1
3
4
1
4
1
3
2
2
5
2
2
7
1
1
3
1
2
2
1
1
1
1
1
6
1
2
2
3
5
1
1
1
1
1
2
3
1
1
2
1
1
2
1
6
4
4
6
1
4
1
1
3
2
1
3
2
2
1
1
2
1
1
2
1
4
6
1
3
1
1
1
1
2
2
1
2
2
2
2
1
1
3
5
1
1
1
1
1
1
2
5
1
1
1
1
1
1
1
1
1
2
1
6
3
1
5
1
6
1
1
1
6
3
2
1
1
2
5
2
1
2
2
1
3
3
1
1
1
1
2
1
3
5
3
2
1
1
1
1
2
1
2
2
1
1
3
1
1
1
1
3
4
3
1
1
1
1
7
3
2
3
1
2
1
1
1
1
1
1
2
1
1
1
1
1
1
4
1
1
1
2
1
1
2
1
1
1
1
1
2
2
2
3
2
1
1
1
1
1
1
2
1
1
1
1
1
1
1
2
1
2
4
1
1
1
1
1
1
1
1
3
1
1
1
3
2
3
5
1
1
3
5
1
3
2
1
1
1
1
1
2
2
1
1
2
1
6
1
1
1
1
1
1
1
1
2
1
2
1
3
1
1
2
2
1
1
1
1
1
1
1
2
1
1
1
5
1
1
1
1
1
1
2
1
1
2
5
2
1
1
1
1
2
2
1
1
2
5
1
3
2
1
1
1
1
3
2
3
1
3
2
1
1
1
1
1
1
1
1
1
2
1
1
1
1
1
3
1
3
1
1
1
1
2
1
2
1
1
1
1
1
1
1
1
1
1
1
1
1
1
1
2
1
1
1
1
1
1
1
1
1
1
2
1
1
1
1
1
2
2
4
1
1
1
1
1
1
4
1
4
1
1
1
1
2
1
2
1
1
1
1
2
1
1
1
1
1
1
2
3
4
1
1
1
1
5
1
1
2
4
2
1
1
1
1
3
1
1
1
1
1
1
2
1
1
1
3
1
2
1
4
2
2
1
1
1
4
6
3
2
1
8
2
4
1
3
2
2
1
2
1
1
2
1
3
1
1
4
1
1
1
1
1
1
1
1
1
1
1
1
2
1
3
2
1
2
2
2
2
3
1
1
1
1
1
1
2
3
2
1
3
3
1
2
1
2
1
1
2
7
2
1
1
1
1
1
1
1
1
3
2
15
19
1
2
1
1
1
1
1
3
4
3
1
1
1
1
21
1
1
1
1
2
1
1
2
2
1
1
4
30
3
1
1
3
1
1
1
1
1
1
2
1
1
1
1
5
1
2
1
3
2
2
1
3
1
1
3
1
1
7
1
2
3
3
1
2
1
3
1
1
2
1
3
1
1
1
1
1
1
4
1
7
1
3
1
3
2
2
1
1
1
1
1
3
2
3
1
3
1
1
3
2
1
2
2
1
2
1
1
1
2
6
2
2
1
2
2
1
1
1
1
1
1
3
1
4
2
5
4
1
2
2
7
1
1
2
1
1
1
2
1
1
2
1
1
1
1
1
1
1
3
1
61
2
1
1
1
3
2
3
1
20
1
1
3
1
1
1
2
2
2
1
2
1
1
2
1
1
7
3
2
1
1
2
2
2
1
3
1
2
1
5
2
1
1
1
1
1
3
1
1
2
3
3
2
3
1
3
1
7
1
2
3
1
1
1
2
1
3
1
2
2
6
2
1
2
1
2
6
1
2
1
1
1
1
2
2
4
2
6
2
4
3
1
1
1
3
2
2
1
2
2
1
1
1
1
1
3
2
1
1
1
2
1
1
3
1
1
1
2
1
3
2
1
1
2
1
4
4
1
1
1
2
1
3
3
1
1
2
1
1
2
3
1
1
1
1
1
2
1
1
1
2
1
1
1
1
1
3
1
1
1
1
10
1
1
4
1
1
2
1
3
2
1
2
3
3
1
1
1
1
1
1
1
1
1
1
2
2
2
1
2
4
1
1
2
1
2
1
1
2
2
2
2
2
2
1
2
1
2
1
2
1
2
1
1
1
2
2
2
1
4
1
1
2
4
1
3
4
2
1
1
4
1
1
1
2
4
1
2
3
2
2
1
1
2
1
1
1
1
2
2
1
1
2
1
1
1
3
1
12
13
1
2
1
1
1
1
1
2
1
3
4
2
1
5
7
1
1
1
1
1
1
1
4
1
1
1
2
2
1
6
1
1
1
1
1
1
1
3
1
1
2
1
3
1
1
1
4
1
2
1
2
1
1
1
1
3
1
2
1
1
1
2
1
2
1
1
1
2
1
3
2
2
1
1
1
1
1
3
1
1
1
1
1
1
13
1
1
1
1
1
1
1
5
1
1
1
1
1
2
1
1
1
1
1
1
1
1
1
2
2
1
1
2
1
1
1
1
1
1
2
3
1
2
2
1
2
2
1
1
2
4
1
1
4
1
2
1
1
1
1
1
4
1
2
1
1
1
1
1
1
1
1
3
4
1
1
1
1
2
1
2
3
1
4
1
1
1
1
1
1
1
1
1
1
1
1
4
2
1
1
1
1
2
1
3
1
1
1
1
2
1
4
1
1
1
1
1
4
1
1
1
10
2
1
1
1
1
1
1
1
1
1
1
1
1
1
2
1
1
1
3
3
1
1
2
1
1
1
1
2
1
2
1
1
3
1
4
1
1
1
1
1
1
1
2
1
2
3
1
1
1
1
1
1
2
1
2
18
4
1
2
1
1
1
5
1
1
5
5
3
2
1
1
3
7
2
2
2
4
1
1
4
1
3
2
3
1
2
1
1
2
2
1
2
1
1
4
1
1
2
6
7
3
3
2
1
2
1
1
1
1
1
1
2
1
2
1
1
4
2
1
2
1
1
1
2
1
2
1
1
1
4
1
1
1
2
3
2
1
1
2
1
2
2
1
1
9
8
4
15
2
11
2
2
1
4
1
1
1
2
1
2
6
1
1
1
1
5
1
1
1
1
1
1
1
3
82
6
1
2
1
3
1
1
1
1
3
2
1
2
5
2
4
11
1
6
1
1
6
1
2
3
2
1
1
1
2
1
2
1
1
2
1
1
1
4
1
5
2
1
6
1
2
1
1
1
2
1
1
5
1
4
5
1
1
1
1
1
1
1
1
1
1
1
1
15
1
1
1
1
1
1
2
1
1
2
2
7
2
1
1
1
1
1
1
1
2
6
1
1
4
2
1
3
1
2
2
1
1
1
11
2
1
3
3
4
5
1
1
2
1
1
1
1
1
1
4
1
1
1
1
5
6
1
1
1
1
2
3
1
2
1
4
1
3
11
1
1
2
1
1
1
3
3
1
1
1
2
1
1
2
2
1
2
3
1
1
1
1
1
1
1
1
1
2
3
2
1
2
1
3
3
1
1
1
2
1
2
1
5
1
1
1
1
1
4
1
2
2
1
1
3
10
2
2
5
3
1
3
2
1
1
1
1
1
1
1
2
1
5
1
1
2
2
19
1
3
1
1
1
1
1
1
2
1
1
2
1
1
1
7
2
2
1
2
1
1
3
1
2
1
5
1
2
2
1
1
1
2
1
5
1
2
2
1
1
1
4
2
1
2
4
1
2
1
2
2
1
3
1
2
3
3
1
1
1
2
1
2
2
1
8
2
2
3
1
1
1
1
1
4
1
1
1
1
2
1
2
1
1
2
2
9
33
1
1
1
1
1
1
1
2
1
2
2
1
1
2
1
2
3
1
1
1
1
1
1
1
2
1
2
2
1
1
2
1
2
3
1
3
1
7
5
2
1
3
2
5
2
9
8
2
4
1
2
1
4
1
1
2
1
1
2
3
2
1
3
1
4
1
1
1
2
1
1
2
1
2
1
2
3
1
3
2
1
1
2
1
2
1
3
2
1
1
4
1
1
1
2
4
1
1
3
1
1
1
1
1
3
1
1
1
1
1
1
2
1
1
4
1
3
2
1
1
2
1
3
1
1
1
1
1
1
1
3
1
2
1
1
12
1
4
1
1
2
2
1
1
2
1
3
1
1
1
1
1
1
1
1
1
1
1
2
1
1
5
1
2
2
1
1
1
8
1
3
2
3
2
2
1
3
6
1
1
8
1
1
4
1
1
1
1
1
1
1
1
1
1
1
3
4
4
6
4
1
6
1
1
1
1
1
2
31
2
1
1
1
2
2
1
1
7
5
3
2
2
2
2
1
1
1
1
2
3
1
2
1
1
1
1
1
5
1
1
1
2
1
2
1
3
1
4
2
1
1
2
1
2
1
2
2
4
2
2
1
3
1
1
1
2
1
3
2
3
5
2
2
1
1
2
3
1
1
1
3
2
1
1
1
1
3
1
1
2
2
1
2
1
1
1
1
3
1
1
2
1
1
9
1
1
1
1
2
2
2
1
1
1
1
1
3
1
1
1
1
1
1
2
1
1
2
2
1
3
2
2
1
1
1
2
1
1
2
1
1
4
1
1
2
2
1
3
1
1
1
3
1
3
1
1
1
1
2
1
2
1
2
1
1
2
1
1
2
1
1
7
4
1
3
1
1
1
4
3
1
3
3
3
2
1
2
4
1
5
1
1
2
1
1
2
1
1
1
1
2
1
1
1
1
1
1
1
1
2
1
1
1
1
2
5
1
1
2
1
2
1
1
1
4
1
1
2
1
1
1
7
1
1
1
1
1
1
1
1
3
1
1
3
1
1
1
1
1
1
1
2
1
1
1
1
1
1
1
1
1
1
1
1
1
1
1
1
1
1
1
1
3
1
1
1
1
1
1
1
1
1
1
1
1
1
2
2
1
2
2
1
1
1
2
3
1
1
1
1
1
2
1
1
1
1
2
1
1
1
1
1
2
1
1
2
1
1
2
1
1
1
1
2
1
1
1
1
1
1
1
1
1
2
3
1
1
1
3
1
1
2
1
1
1
2
1
2
1
1
1
2
1
1
3
2
2
1
1
1
1
2
1
5
1
3
1
1
3
1
1
1
3
2
1
1
2
4
1
1
2
2
4
2
1
2
1
1
1
2
2
1
2
2
1
4
1
1
1
1
2
1
2
1
2
1
3
1
2
1
1
2
1
1
1
1
1
1
3
1
2
2
1
1
4
1
1
1
1
1
5
1
3
2
2
7
3
7
1
1
1
1
3
3
1
2
5
6
1
1
1
1
1
1
2
3
1
1
1
1
4
2
1
2
1
1
1
2
1
1
1
1
1
1
1
1
3
1
1
1
1
1
1
1
1
1
2
1
1
5
1
1
1
1
1
1
1
2
1
3
1
1
3
1
2
1
1
4
1
1
1
1
1
1
1
1
2
1
1
2
1
1
2
1
1
1
2
3
3
1
2
1
1
1
2
2
3
1
3
1
4
2
1
3
1
3
2
3
1
1
2
1
2
4
2
4
1
1
3
6
1
7
2
1
1
1
2
2
3
1
1
1
1
1
1
2
1
1
1
2
1
2
1
4
1
4
7
1
1
1
2
1
1
1
1
2
1
2
1
1
1
1
1
2
1
1
1
1
2
1
2
1
1
3
1
4
1
1
2
1
1
1
1
1
1
1
1
1
1
2
1
1
1
1
3
1
2
1
1
1
1
1
2
1
1
1
1
1
2
1
1
2
1
1
2
2
1
1
6
2
1
3
7
18
1
2
1
1
1
1
4
1
1
1
1
1
3
1
1
1
1
2
1
1
3
2
1
1
1
1
2
1
1
2
4
1
4
2
1
6
1
1
1
1
2
1
1
1
1
17
2
36
2
2
10
3
3
3
3
1
6
1
1
1
1
1
1
1
2
1
1
2
1
3
5
1
2
1
1
2
2
1
1
8
6
2
3
3
1
1
1
2
2
1
1
1
2
2
1
1
1
1
2
3
7
2
3
4
1
1
1
3
3
1
5
2
3
1
3
1
1
1
2
1
1
1
3
3
1
2
1
2
1
1
2
1
2
5
2
3
2
2
3
2
1
1
1
1
1
1
1
1
1
1
1
3
1
6
1
1
4
1
1
1
1
1
3
3
2
11
5
3
1
1
1
1
1
1
1
1
1
2
1
1
4
1
3
1
1
1
2
14
1
2
1
2
1
3
1
7
1
1
1
5
1
2
1
1
1
2
1
1
1
3
3
1
1
2
4
6
1
11
1
1
4
1
1
2
2
1
6
1
1
1
3
2
1
1
1
1
1
2
1
2
3
1
1
1
2
1
1
1
20
1
1
1
1
3
1
4
4
1
1
1
3
2
1
1
4
2
1
1
1
2
1
1
2
1
1
1
1
1
1
1
3
2
2
3
5
1
1
2
1
1
1
2
3
1
1
1
1
3
2
1
1
1
1
2
2
1
2
1
2
1
1
1
1
1
1
2
1
2
1
1
1
1
1
1
1
1
1
1
1
1
1
1
1
1
1
3
1
1
1
2
1
2
1
2
1
1
1
2
1
2
1
3
4
2
1
1
1
1
2
2
1
5
1
1
6
6
5
6
2
3
1
1
1
1
1
2
1
1
1
4
1
1
1
2
1
2
4
1
1
1
5
1
1
1
1
2
1
1
1
2
1
1
1
1
1
2
2
1
1
1
1
2
1
1
34
2
2
2
1
2
22
2
1
1
1
2
1
1
1
1
2
1
3
1
3
2
2
1
3
4
1
2
2
4
1
5
1
1
2
2
1
1
1
2
1
2
1
3
1
1
3
1
1
1
1
1
1
2
1
1
4
1
1
1
1
2
3
1
1
2
3
2
1
2
1
4
1
1
3
3
1
1
1
1
1
1
1
2
1
1
1
1
2
1
3
1
1
3
1
5
2
5
1
1
2
2
7
4
1
1
1
3
2
1
1
2
1
1
1
1
1
2
1
1
2
1
3
1
2
3
2
2
5
1
3
4
3
1
7
2
1
1
3
1
3
1
1
1
1
2
1
1
1
1
1
4
1
2
2
1
1
1
1
3
1
4
1
5
3
1
2
1
1
1
1
2
2
2
1
2
1
1
2
2
1
1
5
1
1
1
1
4
1
2
5
1
1
2
1
1
1
2
3
1
2
1
1
1
2
1
1
1
1
1
1
16
2
1
1
2
1
1
1
1
2
3
1
3
3
5
3
1
3
2
2
1
1
1
2
1
26
1
1
1
1
1
1
2
13
1
1
1
4
6
2
12
1
2
2
1
1
1
2
1
1
1
4
3
7
3
2
1
2
1
1
2
1
6
3
3
1
3
1
1
3
2
1
1
2
1
3
2
1
2
2
2
2
3
1
1
4
1
1
1
5
1
1
1
1
1
4
1
3
2
1
2
3
4
2
1
2
2
2
1
3
2
1
3
1
1
1
2
2
1
1
1
3
1
3
2
1
1
4
1
3
1
1
2
1
1
1
1
1
3
1
1
2
1
2
1
1
1
1
4
1
2
2
2
1
1
1
2
2
3
1
1
2
2
3
1
1
1
1
2
2
2
3
2
1
3
1
4
1
1
1
1
1
3
1
2
2
2
1
1
2
2
2
3
1
1
1
1
4
2
1
1
2
10
3
2
1
1
1
1
5
1
2
1
1
1
1
1
1
1
3
2
1
2
2
2
1
1
1
1
1
2
1
1
2
4
1
2
1
1
1
1
1
2
1
1
1
1
3
1
3
2
2
1
3
1
1
1
3
2
1
1
1
1
1
3
1
1
2
4
2
4
1
1
1
2
5
1
1
1
3
1
2
1
2
1
1
2
7
1
5
2
1
1
3
2
1
3
1
1
1
1
1
2
1
3
1
3
3
1
1
1
1
1
1
3
2
4
2
1
2
1
1
4
1
1
6
3
1
2
1
1
1
2
4
1
2
1
7
1
1
1
1
2
1
1
2
1
2
1
1
1
1
1
2
3
1
2
3
1
1
1
2
1
2
1
3
1
1
1
3
2
1
1
1
4
1
4
4
1
1
1
1
2
1
1
1
1
2
1
1
1
1
1
1
1
1
4
3
1
5
1
1
1
2
2
1
1
1
1
1
1
1
1
1
1
1
1
1
1
1
1
1
3
3
1
3
2
2
2
1
3
3
2
2
1
1
2
2
1
1
4
1
3
1
1
1
1
3
2
1
1
2
1
1
2
1
1
1
1
3
3
1
5
1
3
3
2
6
1
1
4
2
1
2
2
1
1
3
2
1
1
1
1
1
1
1
1
1
1
1
1
1
1
1
1
1
2
1
2
2
1
1
2
1
1
1
1
1
1
1
2
1
2
1
1
1
3
3
2
3
3
1
1
2
2
1
1
3
1
10
5
1
1
1
1
1
6
2
2
1
5
4
3
1
2
1
3
4
1
2
1
3
1
2
1
2
1
1
1
1
1
1
1
1
1
1
1
1
1
1
3
1
1
1
4
1
1
1
1
2
1
3
2
3
1
2
3
1
1
1
1
1
2
2
3
3
1
1
4
1
1
1
2
3
2
1
1
2
1
1
2
1
1
1
6
1
1
1
1
2
3
1
1
1
3
2
8
1
1
1
2
1
5
2
3
2
4
1
1
1
1
3
1
4
1
1
1
2
3
3
2
1
5
1
2
1
1
1
3
1
1
1
2
4
1
3
2
1
1
2
2
1
1
1
1
4
2
2
4
1
1
1
1
1
1
1
2
1
2
1
1
2
1
2
1
4
1
2
1
4
2
1
2
1
1
2
2
2
1
1
1
1
1
1
1
3
3
4
1
2
2
1
3
10
1
1
1
3
1
1
1
1
5
1
2
1
1
1
1
1
2
1
4
1
1
1
3
1
1
1
2
2
4
1
1
2
3
3
1
1
1
4
1
2
1
1
1
1
4
1
1
2
2
11
2
1
1
1
1
1
1
1
1
2
1
3
4
1
1
2
2
2
2
2
1
4
1
1
1
2
2
1
1
2
2
1
1
1
2
1
1
2
2
3
1
1
4
1
2
1
2
1
2
1
2
2
1
3
1
1
1
4
2
1
1
1
2
2
1
2
1
1
3
1
1
4
1
3
6
3
3
2
1
3
1
2
1
3
1
2
1
1
2
1
2
1
3
1
1
1
2
1
1
2
1
1
1
3
2
1
1
1
1
1
1
2
3
1
2
2
2
2
2
1
1
1
1
3
2
1
1
5
1
1
5
6
5
2
2
1
1
2
3
2
4
1
1
10
1
3
3
1
2
1
3
1
2
3
1
2
1
1
1
1
2
1
1
1
1
10
1
1
1
1
1
1
2
3
1
1
1
2
1
1
1
1
15
1
1
2
3
1
2
1
1
1
1
2
1
1
2
2
1
1
1
1
1
1
1
1
1
1
1
5
1
1
1
1
2
1
1
2
1
1
1
5
1
1
1
1
2
1
5
6
48
2
3
1
1
2
1
1
1
1
2
2
6
1
1
1
1
1
2
1
1
1
1
1
2
1
1
1
1
1
1
1
2
1
1
1
1
1
1
2
3
1
2
1
1
2
1
2
3
4
1
1
1
2
3
1
1
1
1
4
1
3
2
1
1
1
3
3
1
1
1
2
1
2
6
2
1
2
1
1
1
2
1
1
1
1
2
4
2
1
3
7
1
3
1
5
1
3
1
3
5
1
1
1
3
2
1
5
2
1
3
2
2
1
1
1
1
3
10
1
1
5
1
3
1
2
4
1
2
3
1
2
2
1
2
10
1
4
1
1
3
1
2
2
1
1
2
1
2
1
1
3
3
1
1
1
1
2
1
2
1
1
2
1
4
1
4
1
1
1
2
1
2
1
1
3
1
1
1
1
2
1
1
1
1
1
1
1
2
2
1
2
10
6
5
1
1
2
2
1
2
1
1
4
1
3
2
1
3
1
2
1
1
1
2
2
1
1
1
3
1
1
5
1
4
3
1
2
1
1
1
3
3
1
7
1
1
2
2
3
1
2
4
1
1
1
1
1
2
3
5
1
1
1
1
1
1
1
1
1
1
2
1
1
1
4
1
6
1
2
4
1
1
1
1
2
3
1
2
2
1
1
1
1
3
3
2
2
1
1
1
4
1
5
1
1
1
1
1
1
2
5
2
2
3
1
7
1
2
3
1
1
1
3
3
2
2
1
1
1
2
1
2
6
2
1
2
1
1
1
1
2
3
1
1
3
1
1
2
1
2
2
5
5
3
1
1
5
1
1
1
1
2
1
1
2
1
1
2
1
1
3
1
1
1
1
1
2
1
3
1
3
1
17
1
1
9
3
1
1
1
1
1
1
1
1
3
3
2
4
2
3
2
1
1
1
2
4
1
1
2
1
1
1
4
5
1
4
2
4
1
1
1
1
2
1
4
1
2
4
1
1
1
1
2
1
2
51
1
1
1
1
4
2
1
4
3
1
2
1
2
1
1
1
2
1
2
2
1
3
1
2
1
2
2
1
2
2
1
2
6
2
1
1
1
2
1
1
1
3
2
1
2
8
2
1
1
1
1
3
1
1
7
8
1
1
8
3
2
4
2
1
4
1
1
3
1
1
1
3
1
1
1
1
1
2
4
1
3
1
1
1
2
2
1
2
2
1
2
3
1
1
1
3
2
4
1
2
1
1
1
1
1
1
2
1
1
3
2
1
1
1
1
3
1
1
2
1
1
1
3
1
1
1
2
1
6
1
3
1
2
2
2
2
1
2
1
1
1
3
3
2
2
1
6
1
2
1
1
1
1
6
1
2
2
1
1
1
3
1
2
2
1
1
1
3
1
1
1
1
1
1
1
1
2
2
1
1
1
1
3
2
1
1
1
1
2
4
1
2
1
2
1
20
2
1
1
3
1
2
1
5
1
1
1
1
1
1
1
1
1
6
1
1
1
1
5
2
6
1
1
1
2
3
2
2
1
4
1
2
2
3
1
5
1
1
1
2
1
10
1
1
1
1
1
1
15
1
2
1
11
1
1
3
1
1
1
1
3
1
1
1
1
1
1
1
6
3
1
2
1
1
3
1
1
1
1
1
1
1
2
1
1
1
2
7
1
3
1
1
1
2
1
2
1
2
1
1
1
2
1
1
1
1
1
1
1
1
2
3
3
1
3
1
1
1
3
1
1
1
1
1
1
1
1
1
1
2
1
1
1
1
2
7
1
2
1
1
1
1
2
1
2
1
1
2
6
1
17
1
1
1
1
4
1
1
1
1
1
1
2
1
3
1
1
1
1
1
1
2
1
1
3
1
1
1
1
1
1
1
1
2
1
1
1
1
1
1
2
1
1
1
1
1
2
1
1
2
1
1
1
1
1
2
1
1
1
1
1
1
1
1
3
1
2
1
1
1
1
1
1
1
1
2
1
1
1
1
1
4
1
1
1
2
3
1
2
1
1
5
4
1
1
1
3
1
2
1
1
1
2
2
2
1
1
2
1
1
7
3
3
2
2
1
1
2
2
1
1
1
2
5
2
1
1
1
1
2
1
1
1
2
1
5
2
7
1
1
1
2
3
1
1
1
3
1
2
3
1
1
3
1
1
2
2
1
3
3
1
2
1
2
1
1
2
1
2
1
1
1
3
1
1
2
1
2
2
1
1
1
2
2
2
1
2
1
2
1
1
1
2
1
3
8
1
6
6
5
9
4
2
3
1
1
3
1
4
5
5
1
6
2
2
1
3
1
1
1
1
1
3
4
1
2
1
1
2
1
4
2
1
1
2
1
1
3
2
1
1
3
11
1
5
3
9
3
1
1
1
1
1
2
1
2
1
1
2
2
2
2
1
1
1
1
1
2
2
1
1
2
1
1
1
1
1
2
1
2
1
1
2
1
1
4
2
1
1
2
2
1
1
1
1
4
1
2
1
2
2
1
3
1
1
1
1
4
1
1
11
2
1
1
1
2
16
17
1
1
1
1
3
1
1
4
1
1
2
2
2
1
1
1
1
2
1
2
1
1
2
7
2
1
1
2
1
1
1
1
1
1
1
1
4
3
2
2
2
2
2
2
5
2
1
1
2
1
1
1
1
1
1
2
1
2
1
1
6
1
3
2
1
1
2
7
2
2
1
1
2
1
1
1
2
3
2
2
1
1
1
2
4
1
1
4
2
1
1
4
1
3
1
2
1
3
1
2
3
4
3
1
1
8
3
2
1
1
2
2
1
1
2
1
1
1
1
3
4
1
2
3
2
4
4
1
1
1
1
3
1
1
2
1
3
1
1
1
1
2
1
3
1
1
3
4
4
1
2
1
2
1
2
4
1
1
2
1
2
4
1
1
1
1
1
1
1
1
1
4
1
2
3
2
3
2
3
1
2
1
1
3
1
1
1
1
7
2
2
1
1
4
1
1
1
3
1
2
3
1
3
1
1
1
1
9
1
2
2
1
1
1
1
1
1
1
3
2
1
3
1
1
2
1
2
2
1
7
3
1
1
1
1
1
1
1
3
1
2
1
1
1
1
2
1
2
1
6
1
1
2
1
1
4
1
1
1
1
1
1
1
1
2
2
2
1
1
2
1
1
1
1
1
2
1
1
2
1
1
1
1
2
1
1
1
1
1
1
1
1
1
1
1
1
1
1
1
1
1
1
1
1
1
1
1
1
3
1
1
1
1
1
1
1
1
1
1
1
1
1
1
1
2
2
1
1
1
1
1
1
1
3
2
1
1
1
1
1
1
1
1
1
1
10
1
2
2
6
1
1
1
1
1
1
1
1
1
2
1
1
1
1
2
1
3
1
9
1
1
1
1
1
1
4
1
1
1
3
2
1
1
1
1
2
1
1
2
1
1
1
1
1
2
2
1
2
2
1
1
2
2
1
5
1
1
2
1
1
1
1
1
2
2
3
4
1
19
1
1
1
1
1
3
1
2
1
1
1
2
1
2
1
1
1
2
1
4
1
3
2
1
2
13
1
2
2
1
1
34
1
1
2
1
2
2
4
1
1
1
1
2
4
2
4
1
4
1
2
2
1
1
1
2
1
1
1
1
1
1
2
3
1
1
7
2
1
1
2
2
1
1
1
1
1
1
3
11
2
1
1
1
4
6
1
1
1
1
2
1
1
1
2
1
1
1
1
1
1
1
1
4
1
3
1
2
1
1
2
1
2
1
1
1
1
3
1
1
1
1
1
1
1
1
1
8
10
9
8
1
1
1
1
1
1
1
1
1
1
1
3
1
1
3
1
2
2
1
1
3
3
1
1
2
1
2
2
1
5
4
1
1
1
1
2
2
1
2
1
1
1
6
2
1
1
2
3
1
1
1
2
1
2
6
3
1
1
2
1
1
2
2
2
1
2
7
1
1
1
1
1
1
2
3
1
2
1
2
1
3
1
1
1
1
3
1
2
3
1
2
1
1
1
1
1
1
1
1
1
1
1
1
4
1
1
2
3
2
3
1
1
2
3
1
1
1
1
2
1
1
1
1
1
1
1
2
1
2
1
1
1
1
1
1
2
4
2
2
4
1
1
3
1
4
1
2
1
4
1
1
1
2
1
1
1
2
3
1
1
1
2
3
1
3
2
2
1
3
2
1
1
1
1
1
10
1
2
1
1
1
1
1
2
1
5
2
2
1
2
1
1
1
1
1
1
1
1
2
2
1
1
1
1
1
1
1
1
1
1
2
1
2
1
2
1
1
1
1
1
1
1
1
2
1
1
2
1
1
1
1
1
1
5
1
1
1
1
1
1
1
1
1
2
1
1
1
3
1
1
1
1
1
1
1
1
1
1
1
1
1
1
4
2
3
1
1
1
1
1
1
1
1
2
1
1
1
2
1
2
1
2
1
1
1
1
1
2
1
1
1
2
1
1
1
1
2
1
1
1
1
2
1
1
1
1
1
1
1
1
2
1
2
2
1
1
1
1
1
1
2
1
1
2
1
1
4
1
1
3
2
1
1
1
1
1
1
1
1
1
4
1
2
1
1
4
1
1
1
1
1
1
1
1
1
1
1
1
1
1
1
1
10
1
1
1
1
2
1
2
1
1
1
2
1
1
3
1
1
2
1
3
1
3
1
2
1
1
1
1
1
2
2
1
2
3
3
1
2
1
4
4
1
1
1
5
1
1
1
1
2
1
2
1
1
1
2
1
1
7
2
1
2
1
1
2
1
1
1
3
1
1
2
1
2
4
1
1
1
1
1
4
2
1
1
2
1
1
4
2
1
2
1
4
1
6
12
3
9
1
6
1
2
1
2
1
1
1
2
1
1
1
1
1
1
1
2
2
1
1
1
1
1
2
1
1
1
1
1
2
1
1
1
1
2
1
1
1
1
2
1
2
1
1
1
3
1
1
4
1
1
1
2
1
1
1
1
1
2
1
1
2
5
2
2
2
2
2
2
1
2
2
1
1
1
2
1
1
1
2
2
1
1
1
1
1
1
2
1
3
1
1
9
1
2
3
2
1
1
1
1
1
2
1
2
1
1
1
1
1
1
2
2
1
1
6
1
1
2
4
1
2
1
1
4
1
1
1
3
1
4
2
1
3
2
2
1
1
3
1
1
1
2
1
2
1
1
1
1
2
2
1
1
2
2
1
3
3
4
2
1
1
2
6
5
2
1
1
1
1
2
1
1
2
2
5
1
2
2
1
1
1
1
1
1
1
1
1
1
3
2
1
14
2
1
2
1
2
1
3
3
1
3
1
1
1
1
1
1
2
6
1
6
4
1
1
2
1
1
1
1
1
2
1
1
3
2
1
1
1
1
3
2
2
1
1
1
2
1
18
1
1
3
1
1
1
2
1
3
1
1
1
1
1
1
1
2
1
4
1
2
3
15
1
1
2
1
4
1
1
5
2
1
1
6
2
1
4
1
1
1
1
1
1
2
1
1
1
4
2
3
1
2
2
1
1
7
1
2
1
1
3
1
1
3
1
1
1
2
4
2
1
4
6
7
1
3
1
1
6
3
1
8
1
1
1
2
2
1
1
3
1
1
1
2
2
1
1
1
1
1
1
1
1
2
7
1
1
1
3
1
3
6
2
1
1
4
1
1
1
2
1
1
1
1
3
1
1
1
1
1
1
3
1
1
1
1
2
1
6
2
2
3
1
1
2
4
3
1
2
1
2
1
2
1
1
2
1
2
1
2
3
2
2
1
1
1
2
1
1
1
4
1
2
1
1
1
1
2
1
1
3
2
1
1
1
1
1
3
1
2
1
4
2
1
1
1
2
4
1
3
1
2
1
1
1
1
1
1
1
1
1
1
2
1
2
2
1
4
2
1
1
1
1
1
1
2
1
2
3
1
1
1
1
2
1
1
1
2
1
3
1
1
5
2
2
3
3
2
1
2
2
1
1
3
1
1
1
1
1
2
1
2
1
5
3
1
7
2
1
2
1
4
1
1
1
1
1
1
1
3
1
2
1
2
1
1
2
2
1
2
1
1
1
1
1
1
1
1
1
1
1
1
1
1
3
1
1
1
4
1
6
2
4
1
2
2
1
3
1
1
1
3
2
1
1
1
1
2
2
1
1
3
1
1
1
8
3
1
2
2
1
1
2
1
1
1
1
1
1
1
2
1
3
1
1
5
1
1
1
2
1
1
1
1
1
4
1
1
1
2
2
1
4
1
1
5
3
1
2
2
2
1
2
3
8
1
1
1
1
2
1
3
1
2
2
1
2
3
4
1
1
2
1
2
1
1
8
1
2
1
1
6
1
2
2
2
1
1
1
3
1
1
1
1
2
2
1
2
1
1
1
1
1
1
3
1
1
1
1
2
1
1
1
1
2
4
1
2
3
2
4
4
3
1
1
1
4
2
1
2
1
1
2
5
1
2
1
1
2
1
2
2
6
1
2
3
2
3
1
4
1
2
2
1
1
3
7
1
2
4
1
3
3
1
1
1
2
1
1
1
1
1
2
2
1
1
2
1
1
1
2
1
1
1
1
6
4
1
1
3
1
1
1
1
1
1
2
2
2
1
4
10
1
5
2
1
4
3
1
6
2
1
1
3
1
1
2
1
1
2
1
2
3
1
2
2
1
1
1
1
1
1
1
1
1
5
5
2
2
3
1
6
3
2
5
3
2
2
1
1
1
3
1
1
1
2
1
1
1
1
1
3
4
2
3
1
1
2
1
1
1
1
1
1
1
4
1
2
3
1
1
4
3
1
5
2
1
1
1
1
1
2
2
1
1
3
2
1
1
3
1
1
1
1
6
2
1
3
2
5
1
4
1
1
3
2
3
2
1
1
1
1
1
3
2
1
1
1
3
1
1
1
1
1
2
2
2
1
5
1
2
1
3
1
2
2
1
2
1
3
4
4
1
3
1
1
1
1
2
1
1
1
1
1
6
1
1
2
3
1
1
1
1
1
3
1
1
1
1
4
1
1
1
1
2
1
1
5
1
1
1
2
1
1
1
1
3
1
3
11
4
2
1
1
1
2
2
1
1
2
3
1
2
1
1
2
1
1
1
1
1
3
1
2
1
4
1
1
1
2
2
4
2
1
2
1
2
1
1
1
1
2
2
1
1
1
5
2
2
1
2
1
1
2
1
10
1
1
1
1
2
1
6
2
1
3
2
2
1
1
1
1
1
1
1
1
1
1
1
2
1
1
3
2
2
1
3
2
5
4
1
3
1
2
2
2
3
1
3
1
1
2
1
1
3
4
3
1
1
1
2
1
2
1
1
1
3
1
1
2
5
3
1
1
1
1
1
1
1
1
1
1
1
2
2
1
2
1
1
1
1
1
1
1
1
1
1
1
1
1
1
1
1
1
1
2
1
2
2
1
1
2
1
1
1
2
1
2
1
1
1
1
1
1
1
1
1
1
1
1
1
1
1
1
1
1
1
2
2
2
1
1
2
1
1
2
1
1
1
1
1
1
1
1
1
1
1
1
1
1
1
1
1
1
3
1
1
1
1
2
1
1
2
1
1
1
1
3
1
1
1
1
1
1
1
1
1
1
1
1
2
3
1
1
2
1
1
4
1
1
1
1
1
1
1
1
1
1
1
3
1
1
1
1
2
1
1
1
1
1
1
1
1
1
3
1
5
2
1
1
1
1
1
1
1
3
1
2
1
1
1
1
2
1
1
1
2
1
2
1
1
1
1
1
7
1
1
1
1
1
1
1
1
1
2
1
2
1
1
3
1
1
1
1
5
1
1
1
2
1
3
3
1
2
1
2
3
1
1
1
1
1
1
1
1
3
1
1
1
1
2
1
1
1
1
2
1
1
1
2
1
3
1
1
2
2
5
3
1
3
1
3
1
1
1
1
3
1
3
3
2
1
1
1
1
2
1
1
2
2
4
1
1
1
1
1
1
3
2
1
3
2
1
3
2
2
1
3
3
1
2
1
2
2
1
1
4
1
1
1
1
5
1
3
1
2
1
1
2
2
1
1
2
5
1
1
1
1
1
2
1
1
1
1
2
1
1
1
1
2
3
1
1
1
1
1
1
2
1
1
2
1
1
1
1
3
1
1
1
1
1
1
3
1
1
1
3
1
2
1
1
1
1
1
1
3
1
2
3
1
1
1
1
1
1
1
3
1
2
1
1
4
2
1
1
1
2
7
1
2
1
1
2
1
3
1
1
1
2
1
2
1
1
3
3
2
1
1
1
1
1
2
1
2
1
2
1
1
1
1
1
2
2
1
1
2
2
1
1
1
1
1
1
1
1
1
1
1
1
1
1
1
1
1
1
2
1
1
1
11
10
4
27
1
1
1
2
1
1
1
1
15
1
2
1
2
4
1
1
2
7
1
1
5
6
1
2
2
5
1
1
1
2
1
1
1
1
1
3
1
1
4
1
1
3
1
1
2
7
2
1
1
2
1
1
1
1
1
1
1
1
3
4
5
7
1
3
5
4
1
3
1
1
1
2
1
2
1
1
4
1
2
1
1
1
2
3
1
1
1
1
1
1
1
1
1
1
1
1
2
2
3
1
1
1
2
1
1
1
3
2
1
1
2
4
1
1
6
1
1
4
1
1
3
2
1
3
1
2
2
2
5
1
5
1
3
1
1
4
1
1
2
1
2
1
1
1
1
1
1
1
1
1
1
2
1
1
4
2
1
5
1
7
1
31
4
34
1
1
1
2
1
2
1
1
1
1
3
1
1
1
2
1
1
1
1
1
1
1
2
1
1
3
2
1
2
1
3
11
1
1
3
1
7
1
1
1
1
1
1
1
1
1
3
2
3
1
1
1
1
2
5
1
1
1
1
1
1
3
2
1
3
1
1
1
3
1
1
1
1
1
1
2
2
1
2
2
1
2
4
1
1
4
1
1
1
2
1
1
1
1
2
2
1
4
1
1
1
1
1
7
3
4
3
1
2
1
1
1
3
1
2
1
2
1
1
1
5
1
1
1
1
2
1
4
1
11
5
1
1
2
2
4
3
2
1
3
2
1
1
1
1
2
1
1
1
2
1
1
1
1
1
1
2
3
3
1
1
1
1
1
1
1
1
1
3
1
1
1
1
1
1
1
1
1
1
1
1
1
1
1
2
4
1
2
2
1
2
3
1
1
3
2
1
2
5
1
4
1
2
3
1
1
1
3
1
1
1
1
2
1
2
1
1
1
4
3
8
1
2
1
1
1
2
3
2
1
1
1
2
1
1
1
1
1
7
2
1
1
1
1
1
1
1
2
2
1
4
1
2
1
1
1
6
1
1
1
1
1
1
1
3
2
1
4
1
1
2
1
3
1
1
1
1
1
2
1
1
1
1
2
2
1
1
2
1
1
1
1
1
1
1
3
1
1
1
1
3
3
2
1
1
4
2
2
1
1
1
1
1
1
4
1
1
1
2
1
2
1
1
6
1
2
2
1
1
1
2
1
2
1
1
3
1
1
1
2
1
1
1
1
1
5
1
1
1
3
1
1
1
1
1
2
1
1
2
1
1
1
1
1
1
1
1
1
3
1
1
1
1
1
1
2
1
2
5
3
1
2
4
1
4
1
1
3
4
3
1
6
1
3
3
1
1
1
1
3
1
1
9
1
1
1
1
2
7
1
1
1
2
2
2
2
1
1
2
2
5
5
2
1
1
1
1
1
1
1
4
1
1
1
3
1
9
1
2
2
1
1
1
1
1
1
1
1
1
1
1
25
1
2
1
1
1
2
1
1
1
1
1
1
2
1
8
1
2
2
5
1
7
2
1
1
2
2
1
1
1
1
3
7
3
1
1
1
4
1
3
1
1
1
1
1
2
2
2
2
2
1
1
1
2
1
1
2
4
4
1
2
1
2
4
12
82
2
4
1
2
1
3
2
1
1
4
2
2
3
1
4
1
3
1
2
1
3
5
3
1
2
4
6
2
3
6
1
2
3
3
3
1
1
4
1
5
12
3
1
2
1
1
1
3
3
1
1
2
2
2
1
1
1
1
3
1
2
3
1
1
4
1
1
2
1
1
4
3
1
1
2
1
1
4
2
1
1
2
1
1
1
2
1
1
1
1
3
1
1
2
1
1
1
2
1
1
1
1
1
2
3
5
1
1
1
1
1
1
3
1
1
2
1
1
1
2
1
3
1
1
1
2
1
1
2
1
1
1
1
2
1
3
2
1
1
1
1
1
1
1
1
1
2
1
2
34
32
12
7
1
2
1
1
1
2
1
1
1
1
1
10
1
1
1
1
1
2
1
6
2
3
4
1
2
2
1
3
4
3
4
3
1
1
2
1
15
3
1
1
1
1
1
1
4
1
7
1
1
1
1
1
1
2
2
1
1
2
3
1
1
2
2
1
1
2
1
1
2
2
1
3
1
3
1
1
2
2
1
3
1
1
1
2
1
1
1
1
3
1
2
5
3
1
1
2
1
1
1
3
1
3
2
1
1
4
1
2
3
1
1
6
8
3
1
1
1
1
1
1
1
1
1
2
1
1
1
3
1
1
1
1
1
1
2
2
1
1
2
1
1
2
1
3
3
2
1
2
1
1
1
3
3
4
1
1
1
4
2
1
1
1
3
1
2
2
1
2
1
2
1
1
4
1
1
1
2
7
1
1
1
2
1
7
1
1
5
2
5
5
1
7
1
2
1
1
1
1
1
1
1
1
1
1
1
1
1
1
1
1
1
2
1
1
1
1
1
3
1
2
1
1
1
1
1
1
2
1
1
1
1
1
1
1
1
1
1
2
1
1
1
1
6
2
1
2
1
2
1
3
1
4
2
1
1
1
1
1
1
1
2
2
1
1
4
1
1
5
1
3
1
1
1
1
1
1
1
1
1
1
1
1
1
1
10
2
1
7
2
7
1
2
15
7
8
4
1
1
1
1
2
1
10
1
4
1
2
2
1
1
1
3
2
1
1
2
2
2
1
1
1
1
2
1
1
2
2
1
1
1
1
3
3
1
1
5
1
2
1
1
1
1
2
1
1
1
1
1
2
2
1
1
1
1
1
2
2
2
1
2
1
1
1
1
1
1
1
1
1
1
1
1
1
1
1
1
1
2
1
1
1
1
4
1
1
1
1
1
2
1
1
5
1
2
3
2
1
2
1
1
1
1
1
1
1
1
2
3
1
1
1
1
2
2
1
3
2
1
1
1
1
2
1
6
2
1
1
1
1
1
1
2
3
2
1
1
1
1
1
2
1
1
2
2
2
2
1
3
1
1
1
1
1
1
3
1
1
1
1
1
1
1
1
1
6
1
1
1
3
1
1
1
2
3
1
1
1
1
1
1
1
1
1
4
1
1
1
3
1
2
1
2
2
1
1
1
1
1
1
1
1
2
2
2
1
1
1
3
2
1
2
1
2
1
1
1
3
1
2
7
1
1
1
2
1
1
1
1
1
1
1
1
2
1
2
1
1
5
2
2
1
1
7
1
2
1
1
1
2
4
3
1
1
3
1
1
1
1
1
2
1
1
1
1
1
3
3
1
1
1
2
1
1
5
1
3
3
1
1
1
1
1
1
1
1
1
3
1
1
1
2
1
3
4
1
4
1
2
2
1
1
1
1
1
1
2
1
1
1
1
1
1
2
2
3
1
4
4
1
1
1
1
1
1
1
1
3
4
2
1
2
2
1
2
1
3
5
1
1
1
4
1
2
1
1
1
1
1
1
5
2
2
3
1
2
1
1
2
1
1
2
1
3
1
1
3
2
2
3
1
1
8
1
3
1
1
1
2
1
1
1
1
1
1
1
1
2
1
1
1
1
3
2
3
1
1
1
1
1
2
1
2
1
3
2
1
1
1
1
4
1
1
1
3
1
2
2
4
1
2
2
2
5
1
1
6
1
2
1
1
1
5
1
3
1
2
4
1
1
1
2
1
1
2
1
1
1
1
1
1
3
1
1
1
1
1
1
1
1
1
4
1
1
1
1
3
2
1
1
1
5
1
2
1
1
1
1
1
1
1
4
3
1
2
1
1
1
2
1
1
1
3
1
1
1
2
1
1
6
2
1
1
1
3
2
1
1
2
3
1
1
1
1
1
8
2
1
1
2
1
1
1
1
2
1
3
3
2
2
4
1
1
1
3
3
1
1
6
2
1
1
1
1
1
2
2
1
3
3
2
1
1
1
2
3
1
1
4
1
1
2
2
2
1
2
3
2
1
1
2
1
2
2
1
1
1
1
1
1
1
1
1
2
1
1
1
1
2
3
3
2
1
2
3
2
1
1
1
4
4
1
1
1
6
1
1
1
1
1
1
2
2
1
2
2
1
1
3
1
1
1
1
5
1
1
1
1
5
1
1
1
1
1
1
2
1
1
1
1
2
3
1
1
2
1
1
1
1
1
4
10
4
3
1
1
4
1
1
1
1
1
2
1
1
1
2
1
2
1
1
1
3
1
1
1
1
1
1
1
1
2
1
2
1
1
1
1
1
2
1
1
1
1
1
1
1
2
1
1
1
1
1
2
1
1
1
1
1
1
1
3
1
1
2
1
1
2
1
1
2
1
1
2
3
1
1
1
1
1
1
1
3
2
1
1
1
1
1
2
2
1
1
3
1
1
1
1
2
1
2
1
1
1
1
1
1
1
1
1
3
1
3
1
1
1
1
1
1
3
1
1
1
3
2
1
1
1
1
1
1
1
2
2
1
1
2
1
1
1
1
1
3
1
2
5
1
1
1
1
3
1
1
1
2
2
1
1
1
1
3
1
1
2
1
1
2
2
4
1
1
2
1
2
1
4
1
1
1
1
1
1
1
1
2
1
2
1
2
1
1
1
8
1
2
1
2
4
1
3
5
1
1
4
1
1
1
2
1
1
1
1
4
2
2
2
4
4
3
4
3
1
1
2
2
1
2
1
1
1
1
1
1
2
1
2
1
2
3
1
1
1
2
1
6
1
1
1
1
1
3
1
1
1
1
1
1
1
1
1
1
1
1
1
1
4
1
1
1
1
1
2
1
1
1
1
2
1
1
1
1
1
1
1
1
1
1
1
2
1
3
2
1
2
1
1
3
2
2
1
2
1
1
2
1
1
4
2
1
4
2
1
3
1
1
1
1
1
1
1
1
1
1
2
2
1
3
1
1
1
1
1
1
1
1
1
1
1
1
1
1
1
1
1
1
2
1
1
1
2
1
1
1
2
1
1
1
3
1
1
1
1
1
1
2
1
2
2
1
1
1
1
2
3
4
3
1
1
1
1
1
3
1
2
2
1
1
2
1
3
1
1
2
2
2
1
1
2
1
1
1
1
2
1
1
2
1
2
4
1
7
10
3
1
1
5
3
2
4
1
2
1
1
1
4
4
1
1
1
4
1
2
1
1
1
6
2
5
1
1
1
1
1
1
1
4
1
1
11
3
1
1
1
3
1
1
2
4
2
1
2
2
1
1
1
3
1
2
1
1
1
1
3
1
3
3
1
1
5
1
3
2
1
1
1
3
3
11
21
5
2
1
5
1
1
3
2
12
3
4
5
1
1
1
3
1
2
1
1
1
3
1
1
6
2
1
1
1
3
1
2
1
1
1
1
1
1
1
1
16
2
2
1
1
1
1
1
1
1
3
1
1
2
1
1
1
3
2
4
2
2
1
1
1
2
1
1
1
1
1
3
1
1
6
1
1
2
3
2
3
1
1
3
1
1
1
2
2
1
2
2
1
1
1
1
1
2
3
1
2
1
1
1
6
1
2
4
1
1
1
3
2
2
2
2
1
1
1
9
1
2
3
2
1
1
2
1
1
1
4
1
1
3
3
1
4
2
2
1
1
1
3
1
2
1
1
1
2
4
3
2
1
1
1
1
1
1
2
1
2
2
1
2
1
1
1
1
1
2
1
1
2
9
2
3
2
1
1
4
1
3
1
3
2
3
4
2
2
2
2
1
2
2
1
1
2
2
2
1
6
1
1
1
2
1
2
1
5
1
1
3
4
1
41
1
1
5
1
2
1
2
1
1
2
1
1
5
2
1
2
1
1
1
1
2
1
1
2
6
2
5
2
1
5
1
4
1
1
3
1
2
3
1
1
2
1
7
1
1
4
1
5
2
2
1
2
1
1
1
1
1
1
2
1
2
1
5
3
2
3
1
2
1
1
3
1
1
2
1
1
2
2
1
1
1
1
1
1
1
3
5
1
1
2
3
2
2
6
1
1
2
1
2
4
1
1
4
1
1
1
2
3
2
2
5
4
1
2
5
2
1
1
1
1
2
2
1
1
2
2
2
1
1
1
1
6
2
2
2
1
2
1
6
1
1
22
1
1
2
1
1
3
1
1
1
1
2
2
1
3
3
1
2
2
1
2
1
1
1
54
1
1
1
3
2
1
1
1
1
1
1
1
2
1
1
1
2
1
1
1
1
2
3
1
1
1
1
1
3
2
1
1
5
1
1
3
3
6
1
2
1
1
1
1
1
1
6
1
1
1
1
1
1
1
2
3
1
1
2
1
2
1
1
1
2
3
3
1
1
2
2
1
6
2
2
4
1
2
1
2
3
2
1
1
4
1
4
6
1
3
2
2
1
2
1
2
2
1
2
4
1
1
3
1
2
1
2
1
1
1
1
4
2
1
1
3
1
2
1
1
1
1
1
2
2
1
3
1
1
2
1
1
1
1
1
2
1
1
6
1
1
1
1
1
1
2
1
1
1
1
1
1
2
1
2
1
2
1
1
1
3
1
3
1
1
1
2
1
1
1
1
1
1
1
1
1
1
1
1
1
2
1
3
1
1
1
2
1
2
1
2
2
2
1
1
1
1
1
1
1
1
1
1
1
1
2
1
1
1
3
4
1
2
1
1
1
3
2
3
1
2
1
1
1
1
1
1
1
1
1
1
1
1
2
3
1
1
1
1
1
1
1
3
2
1
2
2
1
1
1
1
1
1
3
2
1
1
1
2
1
1
1
1
1
1
2
1
1
1
3
1
1
3
2
1
1
2
1
3
1
1
2
1
1
4
1
3
1
3
1
2
1
3
1
1
3
2
2
1
1
3
1
2
1
2
1
4
1
1
1
1
3
1
1
1
1
1
1
1
2
2
3
1
2
1
1
4
1
3
1
1
2
1
1
1
3
3
1
4
1
1
1
2
1
1
1
1
2
1
1
2
1
1
3
1
1
3
1
1
2
1
3
1
2
1
1
1
1
1
1
1
1
1
2
1
1
1
1
1
1
1
1
4
3
1
1
1
1
1
3
1
1
1
1
2
1
1
9
2
1
1
1
2
1
1
1
1
1
1
2
1
1
2
5
1
2
1
1
2
2
1
1
2
1
1
1
1
1
3
1
1
2
1
1
2
1
1
1
5
1
1
2
2
1
1
1
1
3
1
1
1
1
1
1
1
1
1
1
1
1
1
1
1
1
1
1
1
1
2
1
1
2
1
1
1
1
1
2
1
1
2
1
1
2
1
1
2
1
1
1
1
2
1
9
2
1
2
1
1
1
1
3
1
5
1
4
4
1
1
1
1
1
2
1
1
1
1
4
1
1
1
1
1
6
2
1
1
3
1
1
1
1
3
1
2
1
1
1
1
1
2
2
1
2
1
2
1
1
1
1
1
1
1
1
1
1
3
1
1
1
2
2
3
1
1
1
1
1
1
2
3
2
2
2
5
2
2
1
1
1
2
2
2
3
2
2
1
1
7
1
4
2
3
1
6
1
1
1
5
1
3
3
1
1
1
1
2
1
1
1
1
1
1
1
2
1
1
1
1
1
2
1
1
1
1
1
1
1
1
1
1
1
1
1
1
3
4
1
1
5
1
1
1
1
1
1
2
1
1
1
1
1
2
2
1
3
3
3
1
1
1
1
4
1
1
1
2
2
1
1
2
1
1
1
2
1
1
2
1
1
1
1
1
3
11
1
1
1
1
2
1
1
1
1
1
2
1
4
1
1
1
1
3
1
1
4
1
1
2
1
3
1
1
1
1
1
1
1
1
1
5
2
1
1
1
1
1
1
1
1
1
1
5
1
1
1
2
3
6
2
2
1
6
2
2
1
2
1
1
4
1
1
1
1
1
1
1
3
1
1
1
2
2
1
1
1
2
1
7
1
1
1
2
3
1
1
1
2
1
1
1
1
1
2
1
1
3
2
1
1
1
1
1
1
1
1
1
2
1
4
6
3
1
2
1
1
1
1
1
2
2
1
1
1
1
1
1
1
1
1
4
2
1
1
2
2
1
3
1
1
1
3
1
5
2
1
1
3
5
3
1
1
5
4
4
5
1
3
3
1
2
1
1
1
2
1
5
2
2
2
2
1
1
2
3
3
3
1
3
4
1
2
1
1
2
3
1
1
2
2
1
1
2
1
2
1
1
3
1
1
2
1
1
2
2
1
1
1
1
1
1
1
3
2
3
3
1
1
1
1
3
2
1
2
1
3
2
2
1
2
1
1
1
3
1
2
1
1
1
5
1
1
4
1
2
1
4
1
2
4
1
2
1
1
1
2
4
1
1
1
1
1
1
4
1
1
3
1
2
1
2
1
1
1
2
1
1
1
1
1
1
1
2
1
2
5
1
1
1
1
1
1
3
1
5
1
1
2
4
2
2
1
3
1
1
3
1
6
4
2
1
1
1
2
1
3
1
2
1
2
9
2
2
1
1
1
2
1
1
1
1
1
2
1
4
2
1
2
1
1
1
2
1
3
1
1
1
3
1
2
2
1
2
2
1
3
2
2
1
2
5
1
1
3
2
3
2
1
2
1
2
2
2
2
1
2
5
3
2
1
1
2
1
4
1
1
3
1
1
1
1
1
2
1
1
1
2
1
1
1
1
1
2
1
1
2
1
3
1
1
1
1
1
1
1
2
2
3
1
1
2
2
1
1
1
1
1
1
1
2
1
1
1
1
1
2
2
3
1
1
1
1
2
1
1
2
1
4
1
2
1
2
1
1
1
1
1
1
1
1
1
1
1
1
1
1
1
1
2
1
2
1
7
15
9
1
4
3
1
2
1
1
2
1
1
2
1
5
1
1
1
1
2
3
1
1
1
1
2
2
2
2
7
1
1
1
1
4
1
1
2
1
1
1
1
1
2
2
2
2
1
2
1
1
3
2
1
2
1
1
1
3
1
5
1
2
1
1
1
1
1
2
1
3
3
2
1
2
1
1
1
1
1
4
1
1
2
1
1
1
3
1
3
2
4
1
1
1
1
1
1
1
1
2
2
1
1
1
3
2
2
1
1
1
1
2
1
1
1
2
3
1
1
6
1
4
3
6
1
2
1
2
1
2
1
1
1
1
1
1
1
4
2
1
4
1
1
1
1
1
2
2
1
2
2
2
2
1
1
1
1
1
1
1
4
1
1
1
2
1
1
2
6
3
1
1
2
2
6
1
1
1
1
1
3
1
1
2
1
1
2
1
1
1
1
1
1
1
1
1
4
1
1
1
1
2
1
1
1
1
1
1
1
1
1
1
1
1
1
1
1
2
1
1
1
1
1
1
1
1
2
1
1
1
1
1
1
1
2
1
3
1
1
1
1
3
1
1
1
1
1
1
1
2
2
1
1
2
2
1
1
1
1
2
1
1
1
2
3
1
5
1
1
6
2
2
2
1
2
1
1
3
2
1
1
3
2
1
1
4
5
1
3
3
5
4
1
1
3
1
1
1
1
1
5
1
1
1
1
2
1
1
1
1
1
1
1
1
1
1
1
2
1
1
1
1
1
1
1
3
1
1
1
1
1
1
2
1
1
1
2
1
2
1
2
3
1
1
2
3
1
3
5
1
1
1
4
1
3
2
2
2
4
1
1
1
1
1
1
1
3
1
2
1
1
2
2
1
1
2
2
2
2
1
4
1
1
1
3
1
1
1
1
2
2
1
1
3
2
2
3
1
1
2
1
2
2
1
2
1
2
1
1
1
2
1
3
2
1
2
1
5
1
1
1
1
1
2
1
1
1
1
2
1
1
2
1
1
1
1
1
1
1
1
1
2
1
2
3
2
2
1
5
4
3
1
1
2
1
1
1
1
2
4
2
2
1
2
1
2
4
1
1
1
1
2
1
2
1
1
2
1
2
1
2
4
4
3
1
1
2
2
2
1
1
1
1
2
1
2
2
1
3
2
1
2
2
4
1
1
2
2
3
1
1
1
2
2
1
1
1
1
1
1
1
4
1
5
5
2
1
2
1
4
1
3
2
1
1
3
1
2
3
1
1
4
5
2
1
4
1
1
1
4
1
1
1
1
1
1
1
1
1
1
1
3
1
1
1
1
2
1
1
1
2
2
1
1
1
2
1
1
1
1
1
1
1
1
1
1
1
1
1
1
1
1
2
1
1
1
2
1
1
2
1
1
3
2
2
1
1
1
1
1
1
1
1
1
1
1
1
1
2
1
1
2
1
3
2
1
1
1
1
3
1
1
1
1
1
1
1
1
3
1
1
1
1
6
1
1
1
2
3
1
2
1
2
1
1
4
1
1
1
1
1
1
4
4
1
6
5
1
2
2
3
1
1
2
2
1
2
2
1
2
2
2
2
1
5
1
3
3
2
1
1
4
2
2
1
1
2
2
1
3
1
1
1
3
1
2
4
5
5
1
1
1
1
1
1
2
7
1
2
1
3
1
1
2
4
2
5
1
3
1
1
1
1
2
4
2
2
1
1
1
1
1
1
2
3
1
1
2
5
2
1
1
2
6
1
1
3
2
1
1
1
2
1
2
2
1
1
2
1
1
1
2
1
2
1
2
8
1
1
1
5
2
1
1
3
1
2
3
1
2
2
1
1
1
7
1
2
1
1
1
1
1
1
1
1
1
1
2
1
6
1
1
1
1
1
1
1
4
1
1
3
1
1
14
4
3
1
3
1
1
4
1
7
1
2
4
1
1
1
1
1
2
1
4
1
1
1
1
2
1
1
1
3
5
1
1
1
1
1
1
2
3
4
1
1
1
1
1
3
1
1
1
1
1
3
2
3
1
1
1
1
2
1
1
1
1
1
10
3
1
1
7
13
1
1
1
1
3
1
1
2
1
1
1
1
1
2
4
1
2
2
2
1
1
2
1
2
1
3
1
1
2
1
4
1
1
3
1
1
1
1
1
2
1
1
2
4
1
1
1
5
1
3
1
1
1
1
1
1
1
1
2
1
1
1
1
2
1
1
1
2
1
2
2
1
2
1
3
1
2
4
1
1
25
2
3
1
2
1
1
1
1
1
2
2
1
2
5
1
2
1
1
1
2
1
1
1
1
1
2
1
1
1
1
1
1
4
2
1
3
1
1
1
1
1
1
1
1
1
3
2
1
1
1
4
1
1
2
3
1
1
1
2
1
1
4
1
1
1
1
1
1
4
3
1
1
1
1
2
1
3
1
3
1
1
1
1
1
1
1
1
1
1
1
2
1
1
1
1
2
1
1
1
4
2
1
1
1
3
1
1
1
1
1
1
1
1
2
1
1
1
1
1
1
1
1
1
2
1
1
1
1
1
1
1
1
1
4
1
1
1
2
3
1
1
1
6
1
1
1
1
1
1
2
1
1
1
1
4
1
1
2
1
1
2
2
1
1
4
4
2
3
1
2
4
1
3
2
4
1
1
1
2
3
1
1
2
1
2
3
1
1
1
1
1
1
1
1
1
2
1
4
6
1
2
1
1
1
1
1
1
1
1
3
1
1
1
1
1
1
1
3
2
2
4
1
1
1
5
1
1
2
1
2
1
2
3
1
2
1
4
4
3
2
1
2
2
1
2
2
2
1
1
2
2
1
1
1
1
1
5
1
2
1
3
1
1
1
1
1
1
2
1
1
2
2
1
1
6
1
1
1
1
2
3
2
1
1
2
1
1
2
1
1
1
1
1
1
1
1
6
4
6
2
1
1
2
2
3
1
1
1
1
1
1
1
2
3
1
1
1
1
2
1
1
3
3
1
1
1
1
1
1
2
1
1
1
1
1
3
1
2
2
3
2
2
2
1
2
1
2
1
1
1
1
4
15
1
2
2
7
1
1
2
1
6
2
1
2
1
1
1
1
5
1
1
4
3
1
1
4
4
3
1
1
2
2
2
1
2
2
1
2
2
2
1
3
1
1
4
1
1
1
1
2
1
2
1
1
1
2
1
2
4
4
3
1
1
1
2
4
1
2
1
1
3
4
2
2
1
5
1
1
2
3
2
1
2
1
2
3
3
1
2
1
2
1
1
1
1
1
2
1
3
2
1
1
2
2
2
1
1
1
1
2
1
1
1
1
3
2
3
2
1
1
4
2
4
1
2
1
2
3
1
1
1
4
1
3
1
1
2
1
1
1
1
1
1
1
1
1
1
1
1
1
1
1
1
2
1
1
1
1
3
3
1
1
1
1
1
1
1
2
1
3
2
1
5
2
2
2
1
1
1
1
1
2
3
1
3
1
4
2
2
2
2
1
1
1
1
1
1
1
1
2
1
2
1
1
1
2
1
1
2
3
1
1
1
5
1
1
2
4
1
1
1
7
1
1
1
2
2
1
1
1
3
2
1
1
1
2
1
1
5
3
2
1
1
2
1
1
1
2
1
1
1
1
1
1
2
1
1
2
1
1
1
2
1
1
1
1
1
1
1
1
3
2
2
1
1
2
1
1
1
1
1
1
3
1
2
1
1
1
1
1
2
1
1
1
1
1
2
1
1
1
1
2
1
1
1
1
1
1
2
1
1
2
1
1
1
3
1
1
1
1
1
6
1
1
1
1
3
1
1
1
1
1
1
1
1
4
2
1
1
2
1
1
3
1
2
1
1
2
1
1
3
2
1
1
1
2
1
2
1
1
1
1
1
1
1
2
1
1
1
1
1
2
1
1
2
1
1
1
1
1
1
2
1
1
1
1
1
2
1
1
1
2
1
1
1
1
1
1
1
1
1
1
1
1
1
1
1
1
1
1
1
2
1
1
1
1
1
2
1
1
1
1
1
1
1
1
1
2
1
2
1
1
2
1
1
1
1
1
1
1
1
1
1
1
1
1
1
2
2
1
7
1
2
1
1
1
1
1
4
1
1
1
1
2
2
1
4
1
1
1
1
1
1
1
1
4
2
4
1
1
1
2
1
1
4
2
1
2
2
1
2
1
3
2
1
3
1
2
3
3
2
2
2
2
2
2
1
2
2
4
1
4
1
1
1
1
1
2
1
1
4
2
6
1
1
1
1
1
1
1
1
2
1
1
2
2
1
1
4
2
1
2
2
1
1
1
3
1
1
1
1
3
1
1
4
1
2
3
2
2
2
4
1
1
1
1
1
2
1
1
1
2
1
2
1
1
7
2
1
1
1
1
2
3
1
2
5
4
3
1
1
1
1
1
7
2
1
1
2
2
1
1
1
1
2
1
1
1
1
7
1
3
1
14
1
16
3
1
1
1
1
1
1
1
3
1
1
1
3
1
4
2
3
3
1
1
6
1
1
10
1
1
1
1
2
1
1
1
1
1
1
1
1
2
3
2
2
1
1
1
3
4
1
1
1
1
2
3
4
4
1
1
2
3
2
1
1
2
2
2
2
1
1
1
4
1
1
2
1
1
1
2
1
1
1
3
1
1
1
1
1
1
1
1
1
1
1
1
1
1
1
1
2
1
1
1
4
1
2
2
6
1
4
1
2
1
2
4
2
1
2
1
2
2
3
1
6
3
1
1
1
3
1
1
2
2
1
4
1
2
2
2
2
2
2
4
1
4
1
2
1
2
1
1
4
6
13
3
1
6
5
1
1
1
9
3
3
2
1
1
1
6
1
1
1
5
1
3
2
1
1
2
1
2
2
1
3
1
1
1
1
1
1
1
3
3
1
1
1
1
2
4
1
1
2
1
3
1
3
1
1
1
1
1
3
2
6
4
1
1
3
2
1
1
4
1
1
2
1
1
1
1
2
1
2
1
3
2
1
1
1
2
1
2
1
1
2
1
1
1
1
2
1
1
1
1
1
6
2
1
2
2
2
2
1
1
4
4
1
2
2
2
2
1
1
3
2
2
2
1
2
1
2
2
2
1
1
4
2
2
2
1
7
1
1
3
5
1
1
3
1
1
1
1
1
1
2
1
1
1
1
1
3
2
4
1
5
2
1
3
5
1
1
1
1
2
1
1
1
3
1
1
1
1
1
1
1
9
2
1
1
1
1
1
1
3
1
1
1
1
2
2
1
1
1
1
1
1
1
1
2
1
1
19
3
1
3
4
3
2
4
1
1
1
1
1
1
1
3
1
1
1
1
1
1
1
3
1
1
1
2
2
1
1
2
1
1
1
1
1
1
1
1
1
1
1
1
1
1
1
1
1
1
1
3
1
1
2
1
1
1
1
1
1
1
2
1
1
1
4
2
1
1
1
1
2
1
2
1
2
1
1
1
1
2
3
1
2
1
1
2
2
1
2
1
1
1
3
2
1
1
1
1
1
1
1
1
1
1
1
3
1
1
1
1
1
1
1
1
1
1
2
2
1
1
1
1
1
1
3
2
1
1
1
1
1
1
1
1
1
1
1
1
3
2
1
1
4
1
1
2
1
1
1
2
4
1
1
3
1
1
1
1
1
1
1
1
1
2
1
2
1
1
1
1
1
1
1
1
1
1
1
2
1
1
1
1
1
3
1
1
1
1
1
1
1
2
1
1
1
1
1
1
1
1
1
1
2
2
1
2
1
1
1
1
1
1
4
1
2
1
1
1
1
1
1
1
1
1
1
2
3
1
2
1
1
1
2
1
2
2
1
4
2
1
1
1
2
1
1
1
3
1
1
1
1
1
1
2
1
2
1
1
1
1
1
2
1
1
1
1
1
1
1
1
3
1
1
2
2
2
1
1
1
1
1
1
1
1
2
2
2
1
1
1
1
1
2
2
1
1
1
1
1
1
2
1
4
1
1
1
1
2
1
1
1
1
1
1
1
2
1
1
3
2
2
1
1
3
4
1
2
2
5
1
1
4
1
3
1
1
2
1
2
6
5
4
4
1
2
1
1
7
1
2
1
1
1
1
1
1
1
1
1
1
1
2
2
1
1
1
1
1
1
1
2
1
1
1
1
1
1
1
1
1
1
1
3
1
2
2
1
1
1
1
1
1
2
1
1
1
3
1
2
1
1
1
1
3
6
1
1
1
1
1
2
1
1
3
3
1
1
1
1
1
1
1
2
1
4
1
2
2
3
1
4
1
1
2
3
3
3
1
1
3
1
1
1
3
1
1
2
1
2
2
1
3
7
1
1
1
1
2
2
1
3
1
1
1
1
1
1
1
1
1
1
1
1
1
1
1
1
1
1
1
1
1
1
1
1
1
1
1
1
1
3
1
4
1
2
1
1
1
2
3
1
1
1
1
1
2
1
3
1
1
1
3
1
1
1
3
1
2
1
1
3
4
2
1
1
1
2
1
2
1
1
1
1
1
1
1
1
1
2
2
1
1
1
1
1
1
1
1
1
1
1
2
1
1
1
1
5
1
1
1
3
1
1
1
1
1
1
1
1
1
1
2
1
1
1
1
1
1
1
2
1
2
1
1
2
1
2
1
3
1
2
3
3
1
1
1
1
1
1
1
1
1
1
1
1
1
2
3
1
1
1
1
2
3
1
2
1
1
2
1
1
1
1
1
2
2
1
1
1
1
1
2
1
1
1
2
1
4
1
2
2
1
1
1
1
1
1
2
1
3
1
1
1
2
1
1
1
1
1
1
1
1
1
1
2
1
1
1
1
1
2
1
1
3
1
1
5
2
2
1
1
1
1
1
2
1
1
1
1
1
1
1
2
2
1
1
1
2
1
1
3
1
1
1
1
1
3
2
2
2
2
1
9
1
2
3
3
2
1
2
3
1
2
1
1
2
5
1
2
1
1
1
1
4
2
17
1
1
2
1
2
4
2
1
1
1
6
3
1
2
2
2
1
3
1
2
1
2
3
1
1
2
2
3
4
3
1
2
1
5
1
1
1
1
1
1
2
1
1
1
2
1
1
4
5
1
3
1
2
3
1
1
1
1
5
1
1
2
1
2
2
2
2
1
4
1
2
1
1
2
5
1
1
1
1
1
1
3
2
4
1
1
2
1
3
1
2
1
1
1
1
1
3
2
1
1
1
2
1
1
2
1
1
1
4
1
2
1
1
3
1
1
1
2
1
1
1
2
1
2
1
1
3
2
2
6
1
1
2
1
3
2
2
1
1
1
1
2
1
1
3
1
1
1
3
1
1
1
1
1
1
1
1
1
1
1
1
1
1
1
1
1
2
1
1
2
2
4
1
2
2
1
1
1
1
1
1
2
1
1
1
1
1
1
1
2
3
1
1
1
1
1
4
1
1
1
3
1
1
1
3
4
7
2
2
2
1
1
1
2
1
2
1
2
1
1
1
1
4
1
1
1
1
1
1
1
3
1
3
1
1
1
1
1
2
1
1
1
1
2
1
1
1
1
1
2
1
1
1
1
1
1
1
1
3
1
1
1
1
1
2
2
3
3
6
1
2
3
1
1
1
2
2
1
3
1
1
2
1
1
1
1
1
1
2
3
2
1
3
1
2
3
1
1
5
1
3
1
1
1
1
2
1
2
1
1
1
1
1
1
1
3
1
1
1
1
1
1
1
1
1
1
1
3
1
1
5
1
3
1
1
3
1
1
2
1
1
1
1
6
1
1
1
1
1
1
2
2
1
1
2
1
1
1
2
1
1
1
1
1
3
2
2
1
1
1
1
1
1
1
1
1
1
8
1
2
1
1
1
1
1
1
1
1
1
1
1
5
1
2
1
1
1
1
1
4
1
1
1
2
1
3
1
1
1
1
1
1
2
1
1
1
3
1
1
4
1
1
1
1
1
2
4
1
3
2
2
1
1
1
1
4
1
1
1
2
1
2
1
4
1
2
1
1
1
1
2
1
1
1
1
1
1
1
1
1
1
1
1
1
1
1
1
1
2
4
6
6
1
4
1
1
1
1
3
2
2
3
1
1
1
1
9
1
1
1
1
1
2
2
2
1
2
1
1
1
1
1
1
1
3
1
1
1
1
2
1
4
2
2
5
1
1
1
1
1
1
2
3
1
1
1
1
2
3
1
1
2
1
1
1
1
4
1
1
1
2
2
1
6
1
1
1
1
1
2
2
2
1
1
1
1
1
1
1
1
2
1
1
2
1
1
2
1
1
1
1
2
2
2
1
2
1
1
4
1
4
4
1
2
1
1
1
1
1
2
1
1
3
1
1
2
1
2
1
1
1
1
3
1
1
1
2
2
1
1
1
1
1
1
2
1
1
1
1
1
1
1
1
1
1
2
1
1
4
1
1
1
1
1
1
16
1
1
1
1
1
3
6
1
1
1
1
3
1
4
2
2
2
1
1
2
2
2
3
1
1
1
2
1
2
2
1
1
1
1
2
2
1
2
1
1
1
2
1
1
1
1
1
1
1
1
1
1
1
3
2
1
1
1
1
1
1
1
1
1
1
1
1
1
1
1
1
2
1
1
1
1
1
1
2
1
1
1
1
1
2
2
1
3
1
1
1
2
2
2
3
2
1
2
3
1
2
8
1
1
1
1
1
1
1
1
2
1
1
1
1
2
1
1
1
1
1
1
1
1
1
1
1
8
1
1
1
1
2
1
1
1
1
2
1
1
1
2
1
1
1
2
2
1
1
1
1
1
1
79
1
2
2
1
3
1
5
3
2
1
1
1
2
3
2
4
1
1
2
5
2
4
3
2
1
1
1
2
2
1
1
2
4
1
1
1
2
1
3
2
2
1
1
3
1
2
1
1
2
1
1
1
1
1
1
3
1
3
2
1
2
1
1
1
2
3
4
1
1
1
2
3
1
1
1
1
1
1
1
1
1
1
1
1
6
3
5
2
1
1
1
1
1
2
1
2
4
1
14
1
1
1
2
2
1
2
1
1
1
4
1
1
1
2
1
1
1
1
2
2
1
3
1
1
1
1
1
1
3
1
1
1
2
1
1
2
1
1
1
3
1
2
1
2
5
1
1
1
1
1
1
1
1
3
2
1
3
2
3
1
1
1
1
3
2
1
1
1
1
3
1
1
1
1
1
1
1
1
2
1
1
1
2
1
2
1
1
1
1
2
4
1
1
1
1
1
2
1
1
1
1
2
1
1
1
1
1
1
1
1
1
1
1
1
1
2
1
1
1
2
5
1
3
2
1
1
2
2
1
3
1
1
1
1
1
85
1
1
1
1
1
1
3
2
1
1
3
1
1
2
3
1
2
1
1
1
3
1
2
1
1
1
1
2
2
2
1
2
1
2
1
1
2
2
1
3
1
1
2
1
1
1
1
1
1
1
1
1
1
1
1
3
1
1
1
1
2
1
1
1
2
2
1
2
1
2
1
2
1
1
1
1
1
1
1
2
2
2
4
1
1
6
2
1
1
2
1
1
1
1
1
1
1
2
1
1
1
1
2
4
1
1
1
1
2
1
3
1
1
1
1
2
1
1
1
2
2
3
1
1
1
1
2
2
2
1
1
4
4
1
3
1
2
2
2
1
5
2
1
1
2
2
1
2
1
2
1
1
1
3
2
1
3
3
3
3
1
1
1
1
2
2
1
1
1
3
1
3
1
2
1
2
1
3
3
2
1
1
1
4
2
1
1
1
1
3
1
1
1
5
1
1
1
1
1
3
1
1
1
1
1
2
1
1
2
3
1
2
1
1
2
2
1
2
1
3
3
9
2
1
1
1
1
1
1
2
2
1
3
1
1
2
1
2
2
1
1
1
1
1
3
1
1
3
1
1
2
1
2
1
2
3
2
1
1
5
1
1
5
1
1
1
1
2
1
1
1
2
3
1
1
4
6
1
1
1
1
1
1
1
2
1
4
1
1
1
1
1
1
2
2
1
1
1
1
1
2
3
2
3
3
5
2
1
1
1
3
1
3
1
1
3
2
1
3
2
1
1
2
1
1
1
1
6
1
1
1
4
2
1
2
3
1
1
1
1
3
1
1
2
1
1
1
4
1
1
1
1
3
1
1
1
3
1
1
1
1
1
1
2
1
3
1
5
1
1
1
1
1
2
1
1
1
2
1
1
1
1
1
1
1
1
1
1
1
3
1
1
1
2
1
2
1
1
1
1
1
2
1
1
1
1
2
1
1
1
2
1
2
1
2
2
2
1
1
2
1
4
2
1
2
1
1
1
1
4
1
3
1
2
1
1
2
3
1
15
1
2
4
1
3
2
4
1
4
1
1
1
4
4
6
10
1
1
1
21
1
18
1
1
1
1
10
1
1
1
1
1
1
2
1
1
1
3
3
1
1
2
2
1
2
1
1
1
3
1
3
1
2
1
2
2
2
1
3
1
2
1
1
1
18
1
2
3
2
2
2
1
1
1
13
1
1
1
1
1
1
1
2
1
1
3
1
1
3
1
1
1
1
1
1
1
1
1
1
1
1
1
1
2
2
3
7
4
1
1
2
1
2
4
1
1
1
1
1
1
1
1
1
1
1
1
1
1
1
1
3
3
1
1
2
1
1
1
3
2
3
2
6
2
2
3
2
1
1
2
4
3
2
1
1
1
2
1
1
2
1
3
1
2
1
1
1
1
1
1
1
2
1
1
1
1
1
1
1
1
1
9
2
1
1
2
2
2
1
3
2
1
7
1
2
2
1
1
1
1
1
1
1
1
1
1
5
1
2
1
5
6
1
5
3
3
1
2
1
8
5
1
3
4
4
1
1
1
1
1
6
3
1
1
1
1
1
1
1
1
1
1
1
1
2
1
1
1
2
2
1
1
1
2
2
1
1
1
1
1
1
2
1
3
1
1
1
2
1
1
1
3
2
1
1
1
1
1
1
1
1
4
2
1
1
1
1
1
1
1
1
1
1
1
1
1
2
1
1
1
1
1
1
1
1
1
1
2
1
1
1
1
2
1
1
2
1
1
1
1
2
1
1
1
1
1
1
1
1
1
1
1
1
1
1
1
1
1
1
2
3
1
1
2
1
1
2
1
23
26
6
4
3
1
1
1
3
1
1
5
3
2
1
3
2
1
2
1
1
1
1
1
2
1
1
1
1
1
1
1
1
1
1
4
1
1
2
1
1
1
5
1
1
1
2
1
2
1
2
2
1
2
1
1
4
2
1
1
1
3
1
3
2
1
1
1
2
3
1
1
1
2
3
1
1
1
5
3
1
2
6
1
6
1
3
1
1
1
2
2
1
1
1
2
1
1
5
1
3
1
1
5
5
1
1
1
1
1
1
2
1
3
2
2
2
3
1
2
1
2
3
1
1
1
1
1
2
2
2
3
2
3
3
5
3
3
1
1
2
3
1
1
3
2
3
1
3
4
3
1
2
1
2
1
4
2
2
1
1
2
3
1
1
2
2
1
1
1
1
1
3
1
1
1
2
2
5
1
2
5
1
2
2
3
2
1
3
2
1
2
1
4
1
3
1
3
1
3
1
1
2
2
1
1
1
1
1
2
1
1
1
1
1
3
1
1
1
1
1
2
2
1
2
1
1
1
1
2
1
1
1
1
1
1
2
1
2
1
1
1
7
1
1
2
2
2
8
2
2
1
1
1
2
2
2
1
1
2
6
1
1
1
2
1
1
1
1
1
1
1
1
1
1
1
1
1
1
1
1
1
1
1
1
1
2
2
1
1
1
1
2
1
2
1
1
1
1
1
1
2
1
2
1
1
1
1
1
1
3
1
1
1
1
1
1
2
1
1
1
4
1
1
1
1
1
1
1
6
4
1
1
1
1
1
1
1
1
1
1
2
2
1
1
1
4
1
1
1
1
1
1
1
1
1
2
1
1
1
1
1
1
2
1
2
1
1
2
1
1
1
1
1
2
1
3
4
4
2
2
2
1
1
1
1
1
1
1
1
2
3
1
1
2
1
1
1
1
1
1
2
1
1
1
1
1
1
1
2
1
1
1
2
1
1
1
1
2
2
2
2
4
2
2
1
2
1
1
2
1
1
1
1
1
1
2
1
1
1
1
1
1
1
1
2
1
1
1
1
1
1
2
2
2
1
1
2
1
1
1
1
1
1
1
1
1
1
1
1
1
1
1
1
1
1
1
3
1
2
1
1
2
1
1
1
1
1
1
1
3
1
1
1
1
4
1
1
2
2
1
1
1
1
1
1
1
1
1
2
1
1
1
3
7
4
5
1
3
1
1
1
1
1
1
1
1
1
1
1
2
5
1
1
2
2
1
2
4
3
2
1
1
1
1
1
1
1
2
1
3
1
6
1
1
2
1
1
1
4
1
2
1
3
2
4
2
1
2
2
1
4
1
3
1
1
2
1
1
1
1
1
1
1
1
4
1
4
1
1
2
2
1
1
1
1
2
1
3
2
1
2
2
1
1
2
3
3
3
1
1
3
3
1
2
1
1
1
1
2
8
1
1
1
1
1
2
1
1
1
1
2
1
1
1
3
1
1
1
1
18
2
3
1
2
1
2
2
4
1
1
3
2
1
2
1
1
1
5
2
1
1
1
1
4
2
1
1
1
2
1
4
6
1
4
5
1
1
1
1
1
1
1
2
2
1
1
1
1
1
1
1
2
1
1
1
1
1
2
1
1
2
1
1
1
1
1
1
1
1
2
1
1
1
1
2
1
3
2
4
3
2
2
1
2
1
1
1
1
1
2
1
2
1
1
6
1
1
1
1
1
1
1
2
1
1
1
1
2
3
1
1
1
1
1
1
1
1
1
1
1
1
1
1
1
1
1
1
1
2
1
1
1
1
1
1
1
1
1
1
1
2
2
2
1
3
1
1
1
1
1
2
1
1
2
2
1
2
1
1
1
1
1
1
1
3
1
1
1
1
1
2
3
2
1
1
1
1
1
1
1
1
2
1
1
1
1
1
1
1
1
3
1
1
1
1
2
1
1
1
1
1
1
1
1
1
1
2
1
1
1
1
1
1
1
1
1
1
1
1
1
1
1
1
1
1
1
1
2
2
2
2
1
1
1
1
2
1
1
1
1
1
1
1
2
3
1
1
1
1
1
1
1
2
1
1
1
1
1
1
1
1
1
2
2
1
2
1
1
2
1
1
1
2
1
1
1
1
2
1
1
1
1
1
1
1
80
3
1
1
1
1
2
1
2
2
1
5
13
1
1
1
1
1
27
1
1
2
1
1
1
1
1
2
1
1
1
1
2
1
1
1
1
4
1
1
1
1
2
2
2
1
1
1
1
1
1
1
2
1
3
1
5
3
1
1
1
3
2
2
4
1
2
2
1
1
2
3
8
2
1
2
1
1
1
2
3
1
17
4
1
2
4
2
3
2
1
2
1
2
1
1
1
2
1
1
1
1
1
3
1
1
2
1
2
2
3
1
7
1
1
2
1
2
1
2
1
1
1
3
2
1
1
1
1
2
2
1
1
1
3
3
1
3
1
3
1
1
4
1
1
2
3
1
1
2
1
1
4
1
2
1
3
1
1
4
2
1
1
2
3
1
3
1
4
1
6
4
1
1
2
1
1
2
2
3
6
1
9
2
1
1
3
3
3
1
7
5
5
1
1
1
3
2
4
1
1
3
11
7
1
1
2
1
3
1
1
1
1
1
2
1
4
1
1
2
2
1
1
1
2
2
2
2
1
2
1
1
1
3
2
1
1
1
4
1
1
3
9
1
2
1
1
1
1
2
1
1
1
2
1
5
4
1
1
5
1
1
1
1
6
1
1
1
1
2
2
3
1
1
1
1
2
2
3
1
4
1
3
2
1
1
1
1
1
1
1
1
3
1
2
2
3
1
1
1
1
2
1
1
1
2
1
1
2
1
1
1
7
2
1
2
1
4
1
4
1
2
2
2
6
1
1
1
1
1
3
3
1
6
1
2
1
1
1
3
2
1
1
5
1
1
1
1
3
3
1
1
3
1
3
2
1
1
1
3
1
2
1
3
1
2
1
1
1
2
1
1
1
1
1
4
1
3
1
2
1
2
2
1
1
3
1
3
5
1
3
2
2
1
1
1
1
1
2
1
2
2
4
1
3
2
3
3
1
1
2
2
2
3
1
1
3
1
1
2
1
1
1
1
2
1
1
1
2
3
1
1
1
1
1
1
2
1
1
1
1
1
5
1
2
2
1
4
1
4
3
1
3
1
1
1
1
1
1
6
1
2
1
1
2
1
2
1
1
3
2
2
1
3
2
1
1
2
1
1
1
1
1
2
1
1
1
1
1
1
2
3
2
1
1
3
1
4
2
1
1
1
11
22
2
2
3
2
3
16
1
1
2
1
1
3
2
1
1
2
1
1
1
3
1
1
2
1
1
1
1
1
2
2
1
2
1
1
2
2
2
1
1
1
1
1
1
1
1
1
1
1
1
2
1
3
1
1
1
2
1
1
1
2
4
2
3
1
4
1
1
2
2
1
1
1
3
1
1
4
1
1
1
1
2
1
1
1
2
1
1
1
4
1
1
1
2
1
1
1
1
1
1
1
3
1
1
1
1
1
1
1
1
1
1
1
2
1
1
4
1
1
3
1
1
1
2
1
1
2
1
1
5
1
1
2
1
2
2
1
1
1
2
1
1
2
1
2
1
1
1
2
1
1
2
1
1
1
1
1
1
1
1
1
1
2
1
1
4
1
3
1
2
1
1
1
2
1
1
1
1
1
1
1
2
1
2
1
1
1
2
1
1
1
1
1
1
1
1
1
1
2
1
1
1
2
2
1
1
1
1
1
1
1
2
1
1
4
14
1
1
1
1
3
1
1
2
1
1
1
1
2
1
1
1
1
1
2
1
1
1
1
1
1
2
4
1
1
2
1
1
1
1
2
1
1
1
2
1
1
1
1
1
1
2
1
1
1
1
2
1
4
1
1
1
1
1
1
1
1
1
2
2
1
1
1
1
3
3
2
3
2
1
1
2
1
2
1
1
3
2
1
1
1
1
1
2
1
3
2
3
1
2
1
1
1
2
1
1
5
1
3
2
1
1
2
3
4
2
2
1
4
1
4
1
1
3
12
1
1
1
5
1
1
1
2
5
1
2
3
1
3
1
4
3
1
4
2
1
3
2
3
1
3
1
1
1
3
2
1
7
2
6
2
1
2
2
2
1
1
5
2
1
2
1
2
1
2
2
4
1
1
3
2
3
3
1
2
1
1
2
1
4
1
1
1
1
3
1
3
2
2
1
1
2
1
2
3
1
1
1
1
2
2
1
1
1
4
3
1
2
2
1
1
1
2
4
1
2
2
2
1
2
1
2
1
1
2
1
4
1
1
5
1
1
4
1
2
1
2
1
1
1
1
1
3
1
1
3
1
2
1
2
2
1
1
1
1
1
1
3
2
1
4
1
1
1
1
2
1
1
1
1
3
2
2
1
1
4
1
1
1
1
1
1
7
2
1
1
1
1
1
1
3
2
3
2
2
1
1
2
2
1
2
1
3
1
1
2
1
1
1
1
2
1
2
2
5
2
1
1
1
1
1
1
1
1
1
1
1
1
1
6
2
2
1
1
3
1
4
1
3
2
3
1
33
2
1
1
2
3
4
3
1
1
2
2
1
1
1
1
1
2
3
2
1
2
1
1
2
1
1
4
1
1
3
2
1
3
1
1
1
2
1
2
3
1
1
2
1
1
1
1
2
3
54
2
2
1
1
1
3
1
2
4
4
1
1
1
1
3
1
1
2
2
1
1
2
1
1
1
1
1
1
2
3
2
1
1
4
4
3
4
1
1
3
1
4
1
1
3
1
1
1
1
3
2
1
1
3
1
1
2
1
3
5
4
1
1
2
1
1
1
2
2
2
1
16
1
1
1
1
1
1
1
3
1
1
1
1
1
2
3
3
1
5
1
5
1
5
1
3
5
1
1
3
1
1
1
1
3
1
1
1
1
1
1
2
1
1
1
1
2
2
3
1
1
2
1
1
2
1
1
1
3
3
7
6
2
6
3
2
3
1
1
2
1
1
2
1
1
2
3
2
3
1
4
2
3
1
1
3
4
1
2
1
5
2
1
1
1
1
1
1
2
5
1
4
2
1
2
1
3
1
2
1
2
1
1
2
2
3
1
1
1
1
1
1
2
1
1
2
1
1
1
15
1
3
3
1
2
1
1
1
3
4
10
1
4
2
1
1
1
1
2
2
5
1
2
3
1
3
2
1
3
1
1
1
2
2
1
1
1
3
1
1
2
1
1
2
4
3
2
1
1
6
2
4
1
8
2
2
2
2
1
1
1
2
5
1
2
1
2
2
1
4
2
1
2
2
2
1
1
1
3
2
1
1
1
1
1
2
1
1
2
1
1
1
4
1
2
1
1
1
1
1
1
1
2
2
1
1
1
1
2
1
1
2
2
1
2
2
5
1
2
3
1
1
1
2
1
1
1
1
1
2
2
1
1
1
1
1
1
1
4
3
2
1
1
1
2
2
2
2
1
1
1
2
1
2
2
2
1
1
1
1
1
2
1
2
1
1
2
1
2
1
1
1
1
1
1
1
1
1
1
1
2
2
2
5
1
1
1
1
1
2
1
1
3
1
1
5
2
1
1
1
1
1
1
1
1
1
1
1
1
1
3
4
2
3
3
2
1
1
4
3
1
1
1
2
1
1
2
1
2
1
4
1
1
1
3
1
1
3
1
2
1
1
3
1
1
2
2
1
1
1
1
3
1
2
1
1
1
1
2
1
6
6
3
1
2
1
1
1
1
1
3
1
1
1
1
5
1
1
1
1
1
1
1
1
2
2
3
1
2
1
2
3
7
1
1
2
2
1
2
1
1
2
1
2
1
1
1
1
1
1
3
1
8
1
1
1
2
2
1
1
1
1
1
1
2
1
1
2
1
3
3
1
3
2
2
3
1
3
1
1
1
2
5
1
1
1
1
1
1
1
2
1
2
11
2
1
1
1
3
1
1
1
1
1
1
1
1
1
2
1
1
1
1
1
1
1
1
1
2
1
1
1
1
1
1
1
1
1
2
1
1
1
1
1
1
1
1
4
3
1
1
1
1
1
1
2
1
2
1
2
1
1
1
1
1
1
1
1
1
1
1
1
1
1
1
2
2
1
1
1
1
1
1
1
1
2
1
4
3
1
1
1
1
1
1
1
1
1
1
4
1
1
2
2
1
1
4
2
2
2
1
1
3
1
1
1
1
1
1
1
1
1
1
1
1
1
2
1
1
2
1
2
1
2
1
1
2
1
2
1
1
2
1
1
2
1
1
1
5
1
1
1
1
1
1
1
1
1
1
2
1
2
1
1
1
2
1
5
1
3
1
2
2
2
3
1
4
1
1
1
1
3
2
1
1
1
1
2
6
1
2
14
1
1
2
1
3
3
1
1
2
2
1
1
7
1
2
4
1
1
1
2
3
1
1
1
2
1
1
2
1
1
4
1
1
3
1
1
1
3
3
2
1
1
2
2
2
3
2
1
2
1
1
1
2
3
1
1
1
2
3
7
2
3
1
1
1
1
1
2
2
2
1
4
1
2
2
1
4
3
2
1
1
1
6
1
1
2
1
2
1
1
2
1
1
1
1
1
5
2
1
1
2
1
3
2
1
2
1
1
2
1
2
1
2
4
2
1
1
1
3
2
1
3
2
1
1
2
2
2
1
1
1
3
3
1
2
1
2
2
1
2
3
1
2
1
1
1
1
2
2
5
1
1
1
2
1
2
1
3
1
3
1
2
1
3
4
1
4
1
1
1
1
1
1
1
2
1
1
1
1
1
1
1
1
2
4
1
3
2
1
3
1
2
1
1
1
1
1
1
1
1
5
1
2
1
3
1
1
2
2
2
2
2
5
2
6
3
1
2
1
2
3
2
4
4
3
2
1
2
2
1
1
1
3
5
2
1
1
1
2
1
1
2
2
1
1
2
1
9
3
1
1
1
1
1
1
1
2
1
1
4
2
2
1
2
1
1
2
1
1
1
1
1
3
1
1
1
1
3
1
1
1
1
3
3
5
2
1
1
6
1
4
2
1
1
1
1
1
2
1
2
1
1
2
1
3
1
1
2
2
1
7
2
4
1
1
4
1
1
2
1
2
2
1
1
7
3
1
2
3
2
4
1
1
3
2
1
2
2
1
1
1
1
2
3
1
1
1
1
2
1
2
2
1
1
1
1
1
1
2
2
1
1
4
1
1
2
1
1
1
1
1
1
3
2
1
1
9
5
3
1
1
2
1
2
1
3
1
1
1
1
3
3
1
5
1
2
3
2
1
2
2
1
2
1
3
3
2
2
1
4
2
1
2
2
1
1
1
1
1
2
1
2
1
3
1
2
2
1
1
1
2
1
1
1
2
1
2
4
3
1
2
1
3
1
2
1
2
1
1
1
3
3
1
11
1
1
1
1
1
3
1
2
2
2
1
1
1
1
1
1
1
2
2
2
1
3
5
1
2
3
1
1
3
4
5
1
3
2
2
4
1
1
1
1
1
1
3
1
2
2
1
1
2
2
1
1
1
1
1
1
3
1
1
1
4
1
3
1
4
1
1
1
1
2
1
1
2
2
1
2
2
2
2
1
1
3
1
1
1
2
3
2
5
1
1
1
2
1
1
2
1
1
5
1
1
1
2
2
2
2
2
2
1
5
3
1
1
1
1
1
2
2
1
5
1
1
1
1
1
5
2
3
1
3
5
3
2
2
1
1
1
1
1
1
1
3
1
1
5
1
3
1
3
3
1
2
2
1
1
1
3
1
2
1
1
1
1
1
1
6
2
1
1
1
2
1
1
1
1
1
2
1
1
3
1
1
1
1
1
3
2
1
1
1
1
1
1
1
2
1
1
1
1
2
1
1
1
1
1
1
1
2
1
1
1
1
1
4
3
1
1
3
1
1
1
2
1
1
1
4
1
4
2
1
5
2
1
1
1
1
1
3
2
1
1
1
1
5
2
1
1
1
12
3
1
2
1
1
7
2
2
2
1
1
2
1
3
1
1
1
1
2
3
1
1
1
1
2
3
1
2
5
2
4
2
8
1
2
1
3
1
5
1
1
2
1
1
1
2
4
1
1
1
1
1
2
4
2
1
1
3
1
2
1
2
1
2
1
1
1
1
1
1
3
1
4
1
1
1
1
1
1
4
5
1
1
2
1
1
1
1
1
2
2
4
1
3
2
1
1
1
1
1
2
1
1
2
1
1
2
1
1
2
1
2
1
1
1
3
3
1
1
1
4
2
1
1
1
1
2
1
1
2
1
4
1
1
1
4
1
1
1
1
1
2
2
2
1
1
1
2
1
1
1
3
1
1
1
1
4
1
2
2
2
1
1
1
2
2
2
1
1
2
2
2
1
1
1
1
1
1
1
2
1
1
1
1
1
2
1
1
1
1
1
3
3
1
1
1
1
1
1
1
1
2
2
1
1
1
2
1
1
1
1
2
1
1
1
2
4
1
1
1
2
2
14
1
1
1
1
1
1
1
1
1
1
2
2
1
3
1
1
1
2
1
1
2
1
1
3
2
1
5
1
2
2
4
2
5
3
1
1
1
5
6
1
1
1
1
1
2
2
2
2
1
1
1
1
1
2
1
1
3
2
3
1
1
2
1
3
1
1
1
1
1
15
1
2
2
1
1
1
1
1
1
1
2
4
1
1
1
1
2
1
1
1
1
2
1
1
1
1
1
1
1
1
4
1
1
1
2
1
1
1
1
3
2
2
1
1
2
2
2
1
1
1
3
1
1
1
1
1
1
1
1
1
1
2
4
1
1
1
1
3
1
1
1
3
1
1
1
2
4
1
1
1
1
1
1
1
1
1
3
5
4
4
1
2
2
2
2
2
1
1
1
2
1
6
2
2
1
5
1
3
2
1
1
3
9
1
2
1
1
4
1
1
2
2
2
1
1
1
1
1
1
2
3
1
16
2
1
1
1
2
1
3
1
1
5
1
1
1
1
3
7
1
1
2
2
1
3
3
2
1
1
1
4
1
1
1
2
3
3
1
1
1
2
7
1
1
1
2
1
2
1
5
1
1
2
2
1
1
1
4
2
1
1
1
1
1
2
2
2
1
6
1
1
2
4
2
3
1
1
1
3
1
2
1
3
5
5
1
2
2
2
1
6
1
5
1
1
2
1
2
1
1
2
1
1
1
1
2
1
3
1
1
4
1
3
2
3
2
2
3
2
1
1
1
3
1
1
1
7
2
1
2
2
1
2
1
3
1
1
1
3
1
2
2
4
2
1
1
1
1
4
2
1
1
1
2
2
1
2
3
5
5
2
2
1
1
3
1
1
2
4
1
1
2
3
2
1
5
3
4
3
1
3
2
3
4
1
2
1
3
2
1
7
1
4
2
8
1
2
1
2
1
3
8
1
1
3
1
1
1
1
1
1
1
3
3
4
1
1
2
1
2
3
1
2
1
1
1
1
2
1
2
1
1
1
1
1
1
1
1
1
1
1
1
1
1
1
1
2
2
3
1
2
1
2
1
1
1
1
1
2
1
1
1
1
1
1
1
1
1
1
1
3
1
1
1
1
1
1
1
1
1
1
2
2
1
1
1
1
1
1
1
1
1
1
1
2
1
1
3
2
1
1
2
2
5
1
2
1
1
3
4
1
1
1
2
2
4
1
1
1
1
1
1
1
1
1
1
1
2
1
2
1
2
1
2
1
2
1
1
1
3
1
1
2
1
1
1
1
1
3
1
2
1
1
1
2
1
1
1
1
3
1
1
1
3
2
1
1
1
1
1
3
1
1
1
3
2
1
1
1
1
1
1
1
2
2
1
2
2
1
3
3
1
1
1
1
3
1
1
1
1
1
1
3
1
1
1
3
3
3
1
5
2
1
1
1
1
1
1
6
1
1
1
1
3
4
1
1
1
1
3
1
2
4
1
1
2
2
1
3
1
2
1
1
1
1
3
2
7
2
1
2
2
2
3
1
1
1
2
1
1
1
1
1
1
2
3
1
1
1
1
1
1
1
4
2
3
1
2
3
2
2
1
2
3
1
2
1
2
1
1
3
2
2
1
1
1
3
7
1
3
2
1
2
1
1
1
1
1
1
3
1
2
5
3
3
2
1
1
1
1
1
1
1
8
1
1
1
1
1
2
1
1
4
2
1
1
2
1
1
1
1
1
2
1
1
1
1
1
1
1
2
1
1
1
2
1
1
1
1
1
1
1
1
1
1
1
2
1
1
1
1
2
1
2
1
1
2
1
1
2
1
3
2
2
1
2
1
4
1
1
1
1
1
1
1
1
2
1
1
1
1
1
2
2
1
2
1
1
2
1
2
1
1
2
1
1
1
1
3
2
2
1
1
1
3
1
1
1
2
1
1
1
1
1
1
2
1
1
4
1
1
1
2
1
1
1
1
1
1
5
3
1
1
2
1
2
1
9
6
7
1
1
2
1
2
1
1
4
1
1
2
2
3
2
1
1
2
2
2
1
1
1
2
1
1
1
3
2
1
3
2
1
1
1
3
2
1
1
1
1
1
2
2
1
2
1
3
1
1
2
1
1
1
1
1
1
3
1
2
1
1
1
3
1
1
5
2
3
1
2
2
2
1
2
2
1
3
1
2
1
1
1
1
1
2
1
6
3
1
1
3
1
2
1
5
1
2
1
1
2
1
5
1
2
1
1
1
1
2
1
1
1
1
1
3
1
1
1
2
5
5
6
1
1
1
1
1
3
1
1
1
4
1
1
3
3
1
2
1
1
2
2
3
5
1
1
1
1
1
1
1
2
1
2
1
2
2
1
1
1
1
1
1
1
4
1
1
1
2
1
1
1
5
3
1
3
1
1
1
1
2
2
1
1
1
1
5
12
1
9
1
3
3
4
2
1
2
6
1
1
1
8
1
2
1
1
1
1
1
1
1
1
1
1
2
1
1
1
2
1
1
1
1
1
1
1
2
1
1
1
1
2
1
1
1
1
1
3
1
1
1
1
1
1
2
2
1
3
1
3
1
1
1
1
1
1
1
1
1
4
1
2
1
2
2
1
2
1
1
1
1
1
1
1
1
1
15
1
1
1
1
1
2
2
1
2
2
2
2
1
1
1
1
1
1
1
1
1
1
1
1
1
1
1
1
1
1
1
1
3
1
1
1
1
2
2
2
1
1
1
1
1
1
1
1
1
1
1
1
3
1
1
1
1
1
1
2
1
2
2
1
3
1
2
1
1
1
1
2
1
1
1
1
2
1
1
1
1
1
7
2
1
1
1
3
1
1
1
2
1
1
1
1
1
3
3
1
2
2
1
1
1
2
1
1
1
2
1
1
13
2
1
3
10
1
1
4
3
10
1
16
2
1
1
1
1
1
7
1
1
3
1
1
2
1
1
2
1
1
2
1
1
1
1
1
2
2
1
1
1
1
3
2
1
2
2
1
2
1
9
1
1
2
1
3
1
1
4
1
2
4
1
1
1
2
2
3
1
2
2
2
1
7
1
1
1
3
1
3
2
2
1
5
2
1
4
5
2
2
1
1
1
3
7
3
1
3
1
1
1
1
3
1
1
1
1
1
1
2
1
1
1
1
1
1
1
2
1
1
2
1
1
1
1
1
1
1
1
1
1
1
1
1
1
1
2
1
1
1
6
1
2
1
2
2
1
2
1
1
1
1
1
1
1
1
2
1
1
1
1
1
1
1
1
1
2
1
1
1
1
1
1
1
1
1
1
1
1
1
1
1
1
2
3
3
1
3
1
1
1
3
1
1
2
1
1
1
1
1
1
3
1
1
1
1
3
5
1
1
1
1
1
1
1
3
1
1
1
1
1
1
1
1
1
1
3
1
2
1
1
1
1
3
1
4
1
1
1
1
2
3
1
1
1
3
1
1
1
1
1
1
1
5
1
1
1
2
1
1
1
1
1
1
1
3
2
1
4
3
2
1
1
1
1
2
4
1
2
1
1
1
1
3
1
1
6
2
1
2
1
1
1
1
1
1
2
1
1
7
6
1
1
1
1
1
3
1
1
1
3
2
2
1
2
3
1
3
3
2
1
1
1
2
5
1
1
4
1
2
2
1
2
1
1
1
4
3
1
2
1
1
7
7
1
1
1
2
3
2
1
1
2
4
3
2
3
5
3
1
4
1
2
1
1
2
2
3
1
1
2
4
3
1
2
1
5
1
1
1
1
4
2
1
2
1
4
7
1
4
1
2
1
1
2
1
2
1
2
1
1
6
1
1
1
1
1
1
1
4
1
1
2
1
1
1
3
2
1
1
1
2
1
1
1
1
1
1
1
1
1
1
2
2
1
2
4
2
1
2
1
1
1
1
1
1
2
1
1
1
2
1
1
1
1
1
1
2
1
2
1
2
4
1
1
1
1
1
1
1
1
3
1
1
2
2
1
1
2
1
1
1
1
1
1
2
1
1
1
1
1
1
1
1
1
1
3
1
1
1
1
1
1
1
1
1
1
2
1
2
1
1
1
1
1
3
2
1
5
1
2
1
1
1
2
5
2
3
2
2
2
2
3
2
1
4
3
3
1
3
2
1
1
2
1
2
2
1
2
4
2
4
3
1
1
1
3
1
1
1
2
1
1
2
1
6
1
4
1
2
3
1
1
1
1
1
2
4
1
3
2
2
1
1
2
1
5
2
1
1
3
1
2
2
1
3
1
1
8
4
3
1
1
1
1
1
1
1
1
1
1
3
3
1
2
1
1
1
2
2
2
6
1
3
1
1
1
4
1
6
2
25
1
1
1
1
2
1
1
1
1
1
1
1
1
1
6
2
1
1
2
1
2
4
2
2
2
1
2
1
1
1
1
1
1
1
1
1
1
1
1
1
1
1
1
11
1
5
1
1
1
2
4
1
4
1
1
1
2
3
8
1
1
1
1
1
2
1
1
1
3
2
1
1
2
3
2
2
1
1
2
3
1
2
1
1
1
1
1
1
1
1
1
2
1
5
1
2
1
1
1
1
1
1
6
1
1
1
1
2
1
1
1
1
2
1
1
1
3
1
2
2
1
7
1
1
1
1
2
1
2
1
1
1
1
1
2
1
1
1
2
3
1
1
2
3
3
2
1
1
3
1
1
1
1
1
4
1
1
1
1
2
2
1
1
1
1
1
1
1
4
1
1
2
4
12
1
3
1
1
1
1
1
4
2
1
2
5
1
1
2
6
3
3
1
1
2
1
3
1
1
4
1
1
2
1
1
3
2
1
1
1
2
1
1
3
2
1
1
1
2
6
1
1
1
1
1
1
1
2
1
1
2
1
2
1
3
1
2
1
4
1
1
1
2
1
2
1
2
1
1
1
2
2
1
1
1
1
1
2
2
1
1
1
1
2
3
5
3
4
2
1
1
1
1
1
1
1
1
1
1
2
1
2
1
1
1
1
1
1
1
4
3
1
1
1
5
2
1
1
1
1
1
1
1
1
2
1
1
2
1
2
2
1
2
1
2
1
1
1
1
2
1
2
1
1
1
2
3
1
2
1
1
1
1
1
1
1
1
1
1
2
1
1
3
2
1
2
1
2
3
1
1
1
1
1
1
1
1
3
1
1
1
1
1
1
3
1
1
1
1
1
1
1
1
1
1
1
1
1
2
1
1
1
1
1
1
2
1
1
1
1
1
1
1
2
1
1
1
1
5
2
1
1
2
2
1
1
1
1
1
1
2
1
1
2
1
1
3
1
1
1
4
1
1
6
2
2
2
1
1
1
1
2
1
1
2
1
1
1
1
1
1
1
1
1
1
2
2
2
3
1
9
1
1
3
1
4
1
1
1
1
1
1
1
1
2
1
1
2
2
1
1
2
3
1
1
1
2
1
1
2
2
1
1
1
1
5
1
1
2
3
1
2
1
1
1
2
4
1
2
1
1
1
2
3
2
8
1
8
1
2
1
1
2
1
1
1
1
1
1
1
2
2
1
4
1
2
1
2
1
1
3
2
1
2
1
1
2
3
1
4
2
1
1
2
1
1
2
1
2
1
2
1
2
1
1
1
4
1
1
2
1
1
4
3
1
1
1
1
1
1
1
5
1
1
3
1
1
4
2
1
1
3
1
2
1
1
1
1
2
2
1
2
3
1
1
1
3
1
2
1
2
1
4
1
5
1
1
1
2
3
1
1
2
1
2
1
1
1
3
1
1
3
1
1
2
1
2
1
2
1
1
1
2
1
1
1
1
1
1
1
1
1
1
1
1
1
1
1
1
2
1
1
1
1
1
1
4
1
1
1
2
3
1
1
1
1
1
5
1
1
2
5
2
1
2
1
3
2
2
1
3
2
3
1
2
1
1
1
2
1
1
2
1
2
1
1
1
1
1
11
2
1
1
4
1
1
2
3
1
2
1
1
1
2
3
5
1
1
2
2
3
1
2
1
3
2
2
5
2
2
1
3
1
1
4
1
2
3
3
5
3
1
1
1
3
1
1
1
68
1
1
1
1
1
1
1
1
1
1
1
1
1
1
1
1
1
1
1
1
2
2
1
2
1
1
1
1
1
1
1
1
5
5
1
1
4
1
1
2
1
1
1
1
1
1
1
1
1
1
3
1
1
1
1
1
1
4
4
1
1
1
1
1
1
2
2
1
1
1
1
1
2
2
1
1
1
2
2
8
1
1
2
1
1
1
1
1
1
2
1
1
1
1
1
2
1
1
1
2
2
1
1
1
1
1
1
1
1
1
3
6
1
2
9
2
2
2
1
1
1
4
1
1
2
3
2
1
1
2
1
1
2
1
1
1
1
2
1
1
5
5
5
2
10
2
2
2
4
1
1
2
1
1
2
1
1
1
1
1
1
1
1
3
5
1
1
3
3
3
1
2
1
3
2
2
2
3
1
2
2
1
1
1
1
1
1
1
1
2
3
1
3
1
3
2
1
1
2
1
1
3
1
1
1
1
1
1
1
1
1
5
1
1
1
1
2
1
1
2
1
3
2
1
2
2
1
1
3
1
3
1
1
8
1
1
2
2
2
1
1
2
2
1
1
1
1
4
1
1
1
2
3
1
2
1
1
5
5
1
1
1
1
1
1
1
1
1
1
2
2
2
1
1
1
1
1
2
1
1
1
3
1
2
3
3
1
1
1
8
1
2
2
1
1
1
3
2
1
1
1
1
6
1
1
2
1
2
1
1
2
1
1
1
2
2
2
3
2
19
23
7
2
3
2
3
1
2
1
1
1
3
1
2
2
1
1
1
2
3
1
2
1
4
1
1
1
1
1
1
1
1
1
2
6
3
2
2
1
1
1
1
3
1
2
2
2
1
3
1
2
2
1
1
1
2
2
1
6
4
3
3
2
1
1
1
1
2
2
7
2
1
1
1
1
4
1
1
13
1
2
1
2
6
1
7
2
2
2
1
1
1
1
3
2
1
2
1
1
1
1
1
2
1
1
1
1
1
1
1
1
1
1
2
2
1
1
1
3
1
1
3
3
1
3
1
1
1
1
1
1
1
1
1
1
1
1
1
1
17
2
1
1
1
5
3
1
5
1
1
2
4
1
1
4
2
1
2
2
2
1
4
1
1
1
2
2
2
1
1
1
1
1
1
1
1
2
1
1
1
1
2
2
1
2
1
1
1
1
2
2
1
1
1
1
1
2
1
2
1
2
1
2
1
1
1
1
1
1
1
1
1
1
1
1
1
3
1
7
2
1
2
1
1
2
2
2
1
1
1
1
1
1
2
1
1
1
1
1
1
1
2
3
1
3
5
1
1
1
1
1
1
1
1
1
2
2
1
2
1
2
1
12
1
1
1
1
1
1
1
1
1
1
1
1
1
3
4
3
1
3
1
1
1
2
2
2
4
1
1
1
1
1
1
1
2
1
2
2
5
1
1
2
2
3
1
1
1
2
1
1
1
2
2
4
3
1
2
3
1
1
2
1
1
1
3
1
2
3
1
1
1
1
1
1
2
1
1
1
1
3
1
3
4
2
5
3
2
1
1
1
1
1
1
2
2
1
1
1
1
2
2
1
1
1
3
1
2
3
1
2
1
2
1
1
1
3
1
1
1
2
1
1
1
1
2
2
2
2
1
1
1
2
2
3
1
1
3
1
1
1
5
1
1
1
3
2
2
1
4
1
1
1
1
2
3
2
2
1
1
2
1
3
4
1
2
1
1
2
2
4
1
1
6
2
3
2
2
1
2
1
1
1
1
1
1
2
2
1
1
1
1
2
1
1
11
1
2
2
2
3
2
10
1
1
4
2
4
2
1
1
1
2
4
1
1
1
2
2
1
2
1
3
3
2
1
1
3
4
1
3
1
1
3
14
4
1
2
4
1
1
1
1
1
28
3
1
2
1
1
2
2
1
1
1
2
1
1
5
2
1
3
16
1
1
1
1
2
1
1
1
3
2
2
3
2
2
1
1
1
3
3
1
2
1
1
4
1
1
1
1
1
2
2
2
4
1
2
2
2
1
2
5
3
1
2
2
4
1
2
1
1
1
1
1
1
1
1
1
1
1
1
1
5
1
4
1
2
3
3
1
1
1
1
1
7
1
3
1
1
1
2
2
1
1
1
1
2
3
1
1
1
2
2
1
2
1
3
2
10
1
2
1
1
1
1
1
2
1
2
1
1
1
3
1
6
1
1
2
1
1
1
2
1
1
2
1
5
1
1
1
2
1
1
2
3
2
1
1
2
1
1
1
1
1
1
1
2
1
1
1
1
1
1
1
1
3
1
1
2
1
1
2
1
1
1
1
2
1
1
1
2
1
1
1
1
2
1
1
1
1
1
2
1
1
1
5
1
1
2
3
1
6
1
1
1
1
1
1
1
1
1
1
1
1
18
1
1
1
1
1
1
1
18
3
1
2
3
5
1
2
3
1
2
1
1
2
1
1
1
1
1
1
1
1
1
1
1
1
1
1
1
1
8
1
1
1
1
1
2
3
1
2
6
2
2
1
1
1
1
1
2
1
1
1
2
1
3
1
1
2
1
1
2
3
2
1
2
1
1
2
4
1
1
1
1
1
2
3
1
1
1
1
1
1
6
1
1
4
1
1
7
1
1
4
3
1
1
1
1
1
1
2
1
4
1
1
3
1
1
2
2
2
1
1
1
1
1
2
3
2
3
3
1
1
1
1
1
2
2
1
1
1
2
1
1
2
2
2
6
1
1
1
1
1
1
1
1
1
1
1
6
4
1
1
1
2
2
1
1
1
1
1
1
3
3
1
1
1
1
1
1
1
1
2
1
2
1
1
1
1
1
1
1
2
2
1
1
1
1
1
2
1
1
1
1
1
1
2
2
1
4
1
1
1
1
1
1
2
1
1
1
1
1
1
1
1
1
1
1
1
1
1
1
1
1
1
3
1
1
1
1
1
1
1
1
1
1
2
1
1
1
1
3
5
2
2
1
4
1
2
2
1
1
1
3
2
2
1
1
2
1
1
1
2
1
1
3
2
1
3
1
1
1
1
5
1
1
1
1
1
1
1
1
1
2
1
3
1
3
5
1
2
1
1
1
1
1
1
1
2
5
1
1
3
3
1
2
3
1
1
1
3
7
6
1
2
1
1
1
1
1
1
1
2
1
1
5
2
1
1
2
2
1
4
2
1
1
1
1
1
3
1
1
1
1
1
1
3
1
2
1
1
1
1
2
1
1
1
1
1
1
1
1
4
1
1
1
1
2
1
1
3
2
1
2
1
1
1
1
2
1
1
1
1
1
1
1
1
1
1
1
1
1
1
1
2
1
1
1
1
1
1
1
5
1
1
1
2
1
2
1
1
1
1
6
10
2
1
1
1
1
3
2
1
1
1
1
2
3
4
2
2
2
1
1
2
1
1
2
2
1
1
1
1
2
1
3
2
1
1
2
3
1
1
3
2
2
3
1
1
1
1
1
1
1
1
1
1
4
2
3
1
1
1
2
2
2
3
1
1
1
1
3
3
1
1
1
2
1
2
1
1
2
1
1
1
4
1
4
1
2
1
2
1
1
3
2
1
2
1
2
1
1
1
1
1
1
2
5
6
1
10
10
3
1
1
2
1
1
1
1
1
1
1
1
1
1
1
1
1
1
2
1
1
2
1
7
1
1
1
2
1
5
2
3
4
2
2
1
3
4
1
1
2
5
1
1
1
2
3
1
2
1
1
1
1
1
1
4
3
2
1
1
2
1
1
1
1
1
1
1
1
1
1
1
48
1
1
2
5
6
1
2
5
3
4
2
2
2
6
4
3
2
2
2
1
1
1
1
1
1
1
1
4
1
1
3
1
2
1
1
1
3
1
1
1
2
1
3
1
1
2
1
3
2
1
3
2
1
2
3
1
1
4
4
2
8
3
2
1
1
1
1
1
2
2
1
1
1
2
1
2
1
1
2
3
2
1
2
1
1
1
1
1
1
1
1
2
1
1
1
1
4
1
1
2
1
1
3
3
1
1
1
3
1
1
1
1
1
1
1
2
1
6
1
2
1
1
2
1
2
2
5
3
1
3
1
3
3
1
1
1
1
2
1
1
1
1
1
1
1
1
1
3
1
1
1
1
2
1
1
1
1
2
1
1
1
1
1
1
1
2
2
1
3
1
3
3
1
1
3
5
3
1
3
4
1
1
2
4
1
1
4
4
1
1
2
1
4
2
2
1
2
6
2
2
1
2
10
1
1
3
2
1
2
3
1
1
2
2
2
6
3
10
5
1
1
2
1
2
1
1
1
1
1
1
1
1
1
1
1
1
2
1
1
1
1
1
1
1
1
1
1
1
2
1
1
1
1
1
1
1
1
1
1
1
1
1
2
4
4
1
1
1
1
1
4
1
1
1
4
1
1
1
1
2
1
2
1
2
3
1
1
1
5
3
1
1
3
3
1
1
2
2
4
5
1
1
3
2
1
25
1
16
1
4
1
17
1
30
3
6
1
1
2
2
2
4
1
5
10
5
3
3
9
1
3
1
1
4
8
1
1
1
4
1
1
1
12
2
1
3
1
4
1
2
3
2
1
1
3
4
2
2
1
4
2
1
1
1
7
2
2
1
1
1
1
10
1
1
1
1
4
3
1
3
5
3
1
1
1
1
2
1
1
3
1
1
1
2
3
2
5
4
1
1
1
2
2
2
2
1
2
1
2
1
1
1
2
3
1
1
1
3
2
2
1
6
2
1
2
1
1
1
1
1
3
3
2
3
3
2
3
1
5
5
3
2
1
2
1
2
1
1
3
4
4
1
1
2
3
2
2
2
1
1
1
1
4
1
1
4
1
1
1
1
1
1
1
1
1
1
1
1
2
1
1
1
1
1
2
2
1
2
2
2
2
2
2
2
1
1
1
1
3
1
1
1
3
1
1
1
2
2
3
4
3
1
3
4
1
1
1
2
1
1
1
1
2
1
2
4
6
1
1
1
1
1
1
1
1
1
1
1
2
1
1
1
4
1
1
1
2
2
1
4
2
2
1
1
2
2
1
1
2
1
1
2
1
3
2
3
7
1
1
2
1
1
13
1
2
3
1
1
1
1
1
1
1
1
1
1
1
1
1
1
1
3
1
1
1
2
1
1
3
1
2
1
2
1
1
1
2
1
2
1
2
1
1
1
1
1
1
1
1
1
3
2
1
2
1
1
2
2
1
2
2
2
2
1
3
2
1
2
1
1
1
1
1
2
1
1
26
1
1
1
1
1
1
2
1
1
1
3
1
3
1
1
2
2
1
3
3
1
1
1
1
2
1
1
1
2
5
2
1
2
1
1
2
1
2
1
1
1
1
1
2
1
1
1
4
2
1
2
2
1
1
1
1
1
1
1
1
1
2
2
1
2
1
1
1
2
1
1
1
1
1
2
1
1
1
1
1
1
1
1
1
1
1
1
1
2
1
1
1
1
2
1
2
1
1
1
1
1
2
2
2
1
1
1
1
1
1
1
1
2
1
1
1
1
1
1
1
2
2
1
1
1
1
1
1
1
1
1
1
2
1
1
1
1
1
1
1
3
1
1
1
1
1
1
1
4
2
1
2
1
2
3
2
1
1
1
1
1
1
1
2
2
2
12
1
1
3
1
2
1
1
1
1
1
1
1
1
5
1
1
1
1
1
4
1
1
1
1
1
2
1
1
1
1
7
1
3
3
1
1
2
1
1
1
1
1
3
3
3
1
4
1
1
1
3
1
1
1
1
1
1
1
1
1
1
3
1
1
1
1
1
1
1
4
1
3
2
1
1
1
2
1
1
2
1
1
4
1
1
2
1
1
4
1
1
1
2
1
1
1
3
1
1
11
1
1
1
2
1
1
1
1
1
2
1
1
2
1
1
1
1
4
2
2
3
2
2
2
2
2
2
1
5
1
1
2
4
1
1
1
1
2
1
1
3
2
1
1
1
1
1
1
1
1
1
1
1
2
1
1
1
1
1
1
1
1
2
1
1
1
2
1
1
1
1
1
1
1
1
1
1
1
1
1
1
1
1
1
1
1
1
1
2
1
2
4
1
5
1
2
1
1
1
1
1
1
1
1
1
1
4
7
1
1
1
1
1
1
4
2
1
1
2
1
1
1
1
1
1
1
1
1
1
2
1
4
2
1
1
4
1
2
1
1
4
1
3
2
2
1
2
1
2
4
1
1
2
1
2
1
1
1
2
2
4
3
1
2
1
1
3
1
3
2
1
1
1
1
4
1
1
4
1
3
1
1
2
1
1
1
1
1
1
1
3
1
2
2
1
2
1
1
1
1
1
2
2
1
1
1
1
2
1
1
4
1
2
3
1
1
9
1
1
2
1
1
1
2
2
6
1
1
1
3
6
1
1
6
2
1
1
4
1
2
2
2
2
1
1
3
3
1
1
1
1
3
1
1
1
2
2
6
2
4
2
1
1
3
1
1
1
1
2
1
1
1
1
1
1
2
1
1
1
1
2
2
1
9
2
1
1
1
2
2
2
3
1
1
1
1
1
1
1
1
2
1
2
1
1
1
1
1
1
1
4
3
5
2
11
1
1
1
1
1
1
1
1
2
1
2
3
2
1
1
1
1
1
1
1
1
1
1
1
1
1
1
1
1
1
1
1
1
1
2
1
1
1
3
1
1
1
1
2
1
1
1
2
1
5
4
5
1
2
2
2
1
2
2
1
1
3
1
1
2
2
3
3
3
2
3
3
1
11
1
1
3
2
1
2
1
1
1
2
1
1
4
2
2
4
2
2
3
1
1
1
2
1
3
1
1
2
1
1
1
1
1
2
1
1
1
1
1
1
2
3
4
1
1
2
1
1
2
1
1
1
1
2
3
1
1
2
1
1
1
6
13
6
1
2
4
1
1
1
5
5
1
2
1
1
1
1
2
8
3
1
1
2
1
5
1
3
1
1
3
1
1
2
1
2
1
10
1
1
1
1
1
12
1
2
1
2
1
2
1
2
2
1
1
1
1
2
2
1
1
3
2
1
1
2
1
2
1
1
1
2
1
1
12
2
1
1
2
1
2
3
1
4
3
3
2
5
3
2
1
3
1
2
2
1
1
1
3
1
1
3
2
1
1
1
1
1
1
1
1
1
1
1
1
1
1
1
1
1
1
1
2
1
1
1
1
1
1
1
2
1
1
1
1
2
1
2
1
1
1
1
1
1
1
1
1
2
1
1
1
2
2
1
1
2
1
1
2
1
2
1
1
3
2
1
1
5
1
1
2
1
1
1
1
1
1
2
2
1
1
1
1
1
1
1
1
1
2
2
1
1
1
2
1
2
1
1
1
2
1
1
1
1
1
2
2
5
1
1
1
1
1
2
1
3
1
1
2
1
1
1
1
1
2
3
4
1
1
2
1
5
1
2
1
1
1
9
3
2
4
1
3
3
1
6
2
1
1
1
1
1
1
1
1
1
1
1
1
1
1
1
1
2
2
1
1
1
1
1
1
2
1
1
1
1
1
1
1
1
1
1
1
1
1
1
1
1
1
1
1
3
1
1
1
2
4
1
6
1
1
1
3
1
1
1
3
3
1
3
1
2
1
1
1
1
1
1
2
1
2
2
1
2
1
1
1
1
2
1
1
3
1
1
1
2
2
2
1
1
5
2
2
1
1
1
2
3
16
1
1
1
2
3
3
1
2
1
1
2
4
1
1
2
2
1
3
1
1
2
2
1
2
1
3
3
5
2
2
1
2
1
3
3
1
1
1
1
2
1
2
2
1
2
2
1
3
4
5
1
3
2
1
1
1
1
1
1
1
1
1
1
1
3
1
1
1
6
4
1
1
1
1
3
2
1
1
2
1
1
2
1
3
3
1
4
1
1
2
2
10
3
5
1
1
2
1
6
2
1
1
1
1
3
1
1
1
1
1
3
1
4
2
1
3
1
1
2
2
2
1
1
1
4
1
1
1
2
4
3
5
2
1
2
1
1
1
1
2
1
5
1
1
1
2
3
3
2
3
2
6
1
1
1
1
1
3
1
1
1
1
1
1
1
1
1
1
2
1
3
1
1
1
1
2
1
3
1
2
1
1
1
1
1
1
1
1
1
1
1
1
1
1
1
1
1
2
1
3
1
1
1
3
2
1
1
1
1
1
1
1
1
4
1
1
2
1
1
1
1
5
1
1
1
1
1
1
1
1
1
1
1
2
1
2
1
1
1
1
1
1
5
1
1
5
1
1
2
1
2
1
1
1
1
1
1
2
1
1
2
7
1
3
1
1
1
2
2
1
1
2
2
1
1
1
1
2
1
1
1
1
1
1
1
1
1
2
1
1
1
1
1
3
1
1
1
1
1
1
2
1
1
2
9
5
1
1
1
1
1
2
1
2
2
2
1
1
3
1
1
2
1
1
34
1
1
2
1
1
1
1
2
1
1
1
1
2
1
1
1
2
1
7
2
2
2
1
4
1
4
1
4
3
3
1
8
2
1
2
1
4
3
1
1
3
1
3
2
1
1
5
1
1
1
2
1
1
1
1
1
1
1
3
1
2
1
1
9
1
4
2
1
1
2
2
1
2
1
2
1
1
2
1
1
1
10
1
6
1
5
7
1
3
6
1
2
1
2
2
2
1
1
1
4
1
1
1
1
1
1
1
1
2
1
1
1
2
2
1
3
3
4
9
1
5
1
2
1
1
1
1
2
1
6
1
2
1
1
1
1
1
1
2
1
1
1
4
1
2
1
1
1
1
1
2
2
1
3
3
1
1
1
3
3
2
1
1
1
1
1
1
1
1
1
1
1
13
1
2
5
1
1
4
6
1
1
2
1
3
1
1
2
1
2
1
1
1
1
1
1
1
1
1
1
2
1
7
1
1
1
1
1
1
1
1
1
1
1
1
1
1
2
1
6
1
3
1
2
1
1
1
1
1
1
3
1
1
1
1
1
2
1
1
1
4
1
2
1
1
1
4
1
1
1
1
1
1
1
1
1
1
1
1
1
1
1
2
5
2
1
1
1
1
1
1
1
1
1
1
1
1
1
1
1
1
1
1
1
3
3
2
1
1
1
1
1
3
1
1
1
1
1
1
1
1
1
1
1
2
1
2
1
2
1
1
1
1
1
1
1
1
1
3
1
3
2
1
1
1
1
1
1
1
1
2
1
1
5
1
1
1
1
1
1
1
1
2
1
1
1
1
1
1
1
1
1
2
1
2
1
1
2
1
1
4
2
1
1
1
1
1
2
1
1
1
2
1
5
2
9
2
1
2
2
1
1
1
3
2
2
1
1
2
3
1
1
3
1
2
1
3
1
2
9
3
4
1
3
1
1
2
1
1
1
2
1
1
1
1
2
6
1
1
1
2
1
1
2
3
2
2
1
1
1
1
1
1
2
2
1
1
1
1
1
1
2
3
2
1
2
7
7
1
1
1
7
2
2
1
1
1
1
1
3
2
2
1
1
1
1
1
2
1
1
2
1
1
3
1
1
4
1
1
1
1
4
4
1
2
1
1
1
1
1
20
3
2
1
2
1
1
1
1
3
1
1
1
1
1
2
1
1
2
1
1
2
1
1
3
3
1
4
5
1
1
4
1
1
3
1
3
1
1
1
2
3
1
5
2
1
1
1
2
2
1
1
4
1
1
1
1
1
1
1
2
1
2
1
2
1
1
1
1
2
1
4
2
1
4
1
2
2
3
1
2
1
1
5
1
1
1
2
1
1
2
1
1
7
1
1
2
5
2
1
2
1
1
3
2
1
1
2
2
1
1
1
1
1
1
2
1
1
1
1
2
2
1
1
1
1
2
4
1
1
1
1
2
1
1
1
1
1
2
1
1
1
5
1
3
3
1
1
1
2
1
1
1
1
1
1
1
5
3
5
2
4
2
3
6
1
3
5
2
4
2
2
1
1
2
1
2
1
1
1
1
1
3
1
4
4
1
1
1
2
6
2
7
2
1
1
2
4
2
1
3
1
4
1
3
1
1
3
3
5
1
1
3
2
2
2
1
1
1
2
1
1
2
1
3
2
1
1
1
1
1
1
2
1
1
1
1
1
1
1
1
2
2
1
1
2
1
4
1
1
1
1
2
1
1
1
3
1
1
2
1
2
1
1
1
1
1
1
1
1
2
1
1
1
1
1
1
1
1
1
4
2
4
1
1
1
1
2
2
2
1
1
1
1
1
1
2
1
1
2
1
1
1
3
1
3
1
1
1
2
1
1
1
1
6
4
1
2
2
1
2
13
20
1
1
1
1
17
1
1
1
2
1
3
3
3
12
3
3
1
1
1
4
1
1
1
1
3
1
3
1
2
3
1
3
2
2
2
1
2
3
2
4
1
2
2
1
2
1
3
2
1
1
1
1
1
3
1
1
2
1
1
1
1
2
1
1
1
1
2
3
1
1
1
1
1
4
1
5
1
3
1
1
1
1
1
3
1
1
1
1
3
1
1
1
1
1
1
1
1
1
1
4
1
2
1
3
1
1
2
1
1
1
1
1
1
1
5
1
1
3
1
1
1
3
1
1
1
3
2
2
4
1
1
2
1
1
1
1
2
1
1
1
2
1
2
6
6
1
3
3
2
1
1
1
1
1
1
3
1
2
1
1
2
4
1
2
1
1
3
1
1
1
2
2
5
1
1
6
1
1
1
1
1
6
1
2
2
1
1
1
1
1
1
3
2
1
2
2
2
2
1
3
1
3
1
1
2
2
1
5
1
8
2
2
4
2
1
1
3
1
1
2
1
1
1
2
1
1
1
1
1
2
1
1
1
2
2
1
1
1
1
2
1
1
1
1
1
1
1
2
1
1
2
2
2
1
2
2
1
1
1
1
2
1
3
1
1
1
1
2
1
1
1
1
1
1
1
1
1
1
1
1
1
2
1
1
1
1
1
1
1
2
2
1
1
1
2
1
1
1
1
1
5
2
1
1
1
1
3
2
1
3
1
1
2
1
2
1
2
1
1
1
1
2
1
1
1
1
1
1
1
2
1
1
1
1
1
1
1
1
2
2
4
1
1
1
2
1
1
2
3
1
3
4
2
2
1
1
1
1
2
1
1
1
2
5
1
1
1
7
2
2
2
2
1
2
1
2
1
5
2
1
1
1
2
2
1
1
1
2
2
2
3
1
1
1
1
3
1
1
1
1
1
1
1
1
1
1
1
3
2
1
3
2
1
3
2
2
4
1
1
1
1
4
1
6
4
1
1
3
1
1
1
2
1
1
5
3
3
4
1
2
1
3
3
1
6
11
11
2
1
1
5
2
2
2
11
4
1
1
1
1
1
1
4
3
2
2
1
1
1
1
2
1
5
5
9
1
2
1
1
2
1
2
1
1
2
2
4
2
2
1
1
4
2
7
1
2
1
1
1
3
3
1
1
2
1
2
1
1
2
2
1
2
1
1
1
1
2
1
2
1
2
1
1
1
2
1
1
1
2
1
1
1
3
1
2
1
1
1
3
2
1
1
1
1
1
1
4
1
5
1
1
4
1
2
3
3
6
1
1
2
4
1
1
1
1
1
3
2
1
1
1
10
1
2
5
3
2
1
22
14
17
1
7
1
1
2
1
3
1
2
2
2
2
1
4
1
1
1
2
5
1
4
3
1
1
1
1
1
1
1
2
1
2
1
1
2
2
1
1
1
1
1
2
1
1
17
2
1
1
2
1
1
1
1
2
2
1
1
1
1
1
2
1
1
1
1
1
1
1
4
2
1
1
1
3
1
1
3
4
2
2
2
1
1
5
1
2
1
2
1
1
1
1
1
1
2
2
1
2
2
1
1
1
1
1
2
1
1
1
1
2
2
2
1
1
1
1
1
1
2
3
1
1
3
1
1
1
1
1
1
1
1
2
1
1
1
1
1
52
1
1
1
1
2
1
1
1
1
7
1
10
1
1
1
1
1
1
1
1
2
1
1
1
5
4
1
2
2
1
1
1
1
1
3
1
1
1
1
1
1
28
2
1
2
5
2
1
1
4
2
4
2
1
1
1
1
1
3
1
5
2
1
2
1
2
1
3
1
4
1
6
2
1
1
2
3
2
1
1
1
1
2
1
4
1
1
7
1
1
1
1
1
1
5
2
1
1
1
3
1
1
1
1
1
1
1
5
1
4
1
2
1
2
1
1
1
1
2
1
2
1
1
1
1
1
1
2
3
1
1
1
1
1
2
3
1
1
1
1
2
1
2
1
1
2
1
2
1
1
1
1
1
3
1
2
1
3
2
2
1
2
1
10
3
4
1
1
2
1
1
1
1
7
2
1
4
2
1
2
2
1
2
2
1
6
1
1
1
1
1
1
2
2
2
1
1
1
5
4
5
1
4
2
1
1
3
1
2
2
2
2
3
1
2
1
2
2
1
1
1
2
2
2
2
1
1
1
1
3
1
2
1
1
1
3
1
2
1
1
2
3
2
2
3
3
3
1
4
1
3
1
1
1
1
1
1
1
1
1
1
1
1
5
3
1
1
1
3
1
2
2
2
2
1
1
1
1
1
6
1
1
1
1
1
1
2
1
2
2
1
1
2
1
12
2
1
1
3
3
1
6
1
1
2
1
2
2
1
1
5
1
2
1
1
1
1
4
1
1
2
1
3
2
2
1
1
1
1
1
1
4
1
3
1
6
1
1
2
1
2
2
2
2
6
1
2
1
2
1
1
1
1
2
2
1
3
1
2
3
1
3
4
1
2
2
2
2
1
2
5
1
2
2
1
1
2
1
2
1
1
5
1
3
7
4
1
1
1
3
4
2
2
2
3
4
2
1
1
1
1
1
1
1
2
3
4
1
3
1
2
1
2
2
1
1
2
1
1
1
5
4
2
1
3
1
1
1
2
1
1
1
1
1
2
1
2
2
1
3
2
3
2
1
1
1
1
1
1
1
5
4
1
3
3
1
1
1
1
1
1
1
1
1
2
4
2
1
2
2
1
1
3
1
2
1
1
1
2
1
1
3
2
1
4
1
2
1
1
7
2
2
1
2
1
2
1
1
1
3
5
4
1
4
6
2
6
1
1
1
1
1
2
1
1
1
3
1
1
2
1
1
1
1
1
1
4
3
3
3
3
1
1
4
3
3
1
3
1
1
2
1
1
1
2
1
3
3
2
2
3
2
2
2
1
1
2
1
2
1
3
4
1
6
1
2
1
3
2
3
1
3
1
1
1
1
1
1
1
2
2
2
1
6
2
2
1
1
1
1
1
2
3
1
2
1
1
1
1
1
2
1
1
1
1
2
2
1
3
2
4
1
1
3
1
1
2
2
3
1
1
3
1
2
3
1
2
1
1
2
2
1
6
1
4
8
2
1
1
2
1
3
1
1
1
3
1
1
3
4
1
2
1
1
1
1
1
1
1
1
2
1
2
1
4
2
2
1
3
1
4
4
1
1
1
1
2
1
2
3
2
4
1
1
2
1
1
2
2
1
3
1
7
1
1
1
4
2
1
1
1
1
5
5
1
4
1
1
2
2
1
4
1
2
3
1
1
2
1
1
7
1
1
1
2
1
2
3
2
3
1
1
2
2
2
3
1
2
1
2
1
1
1
1
2
1
5
1
1
1
1
1
2
2
7
1
3
2
1
3
2
1
1
1
1
1
3
1
3
3
1
1
3
1
34
1
2
1
2
1
3
22
26
1
2
1
1
1
8
3
1
1
1
1
1
1
1
1
2
7
1
1
1
1
1
3
1
1
1
1
1
1
2
1
1
1
1
2
1
1
1
1
1
1
1
2
2
1
1
3
1
1
1
1
2
1
1
4
1
1
3
4
2
2
1
1
5
2
1
1
2
1
1
1
1
1
1
1
1
1
1
1
1
11
1
1
3
5
2
2
1
1
1
2
1
2
2
1
1
3
1
2
1
1
1
1
1
19
3
8
15
8
17
6
1
1
1
1
2
1
4
2
3
3
1
2
1
1
1
1
1
1
1
2
1
1
1
1
1
1
1
2
1
3
1
1
1
4
1
2
1
1
2
1
1
1
1
1
1
1
1
1
1
2
1
1
1
1
2
1
1
1
3
1
1
1
1
3
1
2
1
1
1
1
1
1
1
1
1
1
1
1
2
1
1
1
1
2
1
1
1
1
1
1
2
1
1
1
2
1
1
1
3
1
3
1
2
1
1
1
1
1
1
2
1
1
1
1
1
2
2
1
2
1
1
1
1
1
1
1
1
2
1
1
1
1
1
1
1
2
1
1
1
1
1
1
1
1
1
1
1
1
2
1
1
1
1
1
1
2
1
1
1
1
1
1
1
1
3
1
1
1
1
1
2
1
1
1
1
1
2
1
1
1
1
1
1
1
1
1
1
1
1
1
1
1
1
1
1
1
1
1
1
1
1
1
1
1
1
1
1
1
2
1
1
1
1
4
1
3
4
1
3
3
1
2
1
1
2
1
1
1
1
1
5
2
1
1
3
2
3
1
1
1
1
2
3
1
1
2
1
1
6
2
1
1
1
15
1
1
2
2
1
2
2
2
1
3
1
3
7
1
3
1
2
3
5
1
3
2
2
1
7
2
3
2
1
1
16
1
1
1
1
1
2
5
2
1
1
1
1
1
2
1
1
1
2
5
1
1
5
4
1
4
1
1
1
1
3
2
1
3
3
2
2
1
1
1
1
1
2
1
4
1
2
1
3
1
1
7
1
1
2
3
1
1
1
1
3
2
2
1
2
1
2
1
1
1
2
1
3
2
1
2
2
2
1
1
1
1
2
3
1
1
1
4
1
1
2
1
1
2
3
2
2
1
1
4
1
1
1
1
1
1
1
5
1
2
3
1
1
2
1
1
26
6
1
2
1
1
3
1
1
1
1
1
1
11
2
2
14
1
1
1
1
1
1
1
1
1
1
1
1
1
1
7
1
1
1
2
1
1
1
2
1
1
1
1
2
2
2
1
1
1
1
1
1
1
1
2
1
1
1
1
1
2
2
2
3
2
2
2
1
1
2
2
1
1
1
1
1
1
1
1
2
2
2
14
3
1
5
3
1
2
5
2
2
5
2
5
7
9
2
6
1
1
2
1
1
3
2
4
2
10
8
2
4
1
1
4
1
1
1
2
3
2
3
3
2
2
3
3
4
3
1
2
1
1
2
1
2
1
1
1
2
2
2
2
4
2
2
2
1
2
1
1
1
1
1
1
2
4
2
2
1
1
5
1
1
3
1
1
1
1
6
1
2
4
2
1
1
1
1
1
1
8
3
1
3
1
1
1
3
2
1
1
1
1
1
2
3
2
2
1
1
1
1
1
1
1
8
2
2
2
1
1
3
1
4
1
1
2
1
1
1
1
2
2
1
25
2
1
1
22
7
1
1
1
1
2
1
3
11
1
6
3
4
2
1
1
1
2
1
2
2
1
2
2
2
5
1
3
1
2
3
3
2
4
2
1
2
5
2
2
1
1
1
1
3
1
1
2
1
2
1
1
2
2
1
3
5
2
4
1
2
1
3
1
3
2
1
3
4
4
1
1
1
1
1
9
1
1
2
1
1
1
1
1
1
1
1
1
1
1
3
2
4
1
3
1
2
1
1
3
1
1
1
2
1
1
1
2
1
1
1
1
1
2
1
2
1
2
1
1
1
1
1
2
1
1
1
2
4
1
1
1
1
1
1
2
2
1
1
1
2
2
2
1
3
1
1
1
2
2
6
1
1
2
1
1
1
2
1
3
1
1
1
2
1
3
1
1
1
1
1
1
3
1
1
1
1
1
1
1
1
1
1
1
2
1
1
1
1
1
1
1
2
1
2
2
1
1
2
3
1
1
4
2
1
2
1
7
1
2
3
1
1
1
6
1
1
2
1
1
1
4
1
2
1
1
2
1
1
1
2
1
1
1
2
1
1
5
4
1
1
2
1
1
1
1
2
1
1
1
1
1
1
2
1
5
1
1
1
2
1
1
2
1
2
1
4
1
1
1
1
1
3
2
1
2
1
6
3
1
1
4
1
2
1
6
2
2
4
2
3
1
1
1
2
1
3
2
3
1
1
2
1
1
1
1
3
1
3
1
2
1
1
5
1
1
1
2
6
5
5
1
1
1
1
6
2
1
1
1
1
2
4
2
2
1
1
1
1
1
2
1
2
1
2
2
1
2
1
1
2
1
1
1
1
1
1
1
1
1
1
1
1
5
5
1
3
1
1
1
2
2
1
2
1
1
1
4
1
2
1
2
1
1
1
1
1
1
1
1
3
1
1
2
1
3
2
1
1
1
1
1
3
1
2
4
1
3
4
1
1
2
1
1
3
1
2
6
1
1
1
2
1
1
2
1
1
2
6
3
1
2
2
2
2
1
1
1
3
3
1
1
1
1
1
1
1
1
1
1
1
1
1
1
1
1
1
1
1
2
1
2
3
5
3
1
1
1
1
1
1
1
1
1
1
1
1
2
2
1
1
1
1
1
1
1
1
1
4
1
1
1
1
1
1
1
1
1
1
1
1
1
1
1
1
1
1
7
1
2
1
1
2
1
1
1
1
2
1
1
1
1
1
2
1
1
9
5
1
1
1
1
7
11
2
1
1
1
1
1
2
9
4
1
7
2
2
1
1
2
1
1
1
1
1
1
1
1
1
2
1
5
1
1
1
1
1
2
5
1
1
1
2
2
1
1
3
1
1
2
1
1
1
1
1
1
1
3
1
3
2
47
1
2
1
1
1
1
1
1
1
1
1
1
2
1
1
1
1
1
1
1
1
2
6
1
1
1
1
2
2
1
2
2
1
1
5
1
4
1
1
2
1
2
1
2
1
3
1
1
11
1
2
2
1
2
1
2
2
3
1
1
1
1
4
1
1
1
1
1
1
1
1
1
1
1
1
2
1
1
1
6
2
1
1
1
1
2
1
2
5
2
1
2
2
1
1
1
2
3
1
1
1
1
1
1
1
2
1
6
1
1
1
3
1
1
1
1
4
1
1
2
1
1
1
1
2
1
2
2
1
1
2
7
1
2
1
1
1
1
1
1
1
2
1
1
1
3
2
1
3
1
1
1
1
1
1
1
1
2
2
1
1
1
1
2
1
1
1
3
1
4
1
1
1
3
2
1
1
1
1
1
1
5
4
2
1
1
2
2
1
2
1
2
1
1
1
1
1
3
1
4
1
1
1
1
2
2
3
1
5
1
2
1
1
1
1
3
1
1
1
2
1
1
2
4
2
1
2
2
3
3
1
1
2
1
4
2
1
1
5
4
1
1
1
7
1
1
2
2
1
1
2
1
1
3
2
2
1
1
2
1
2
6
4
2
6
2
1
1
2
3
4
3
1
3
4
1
3
1
1
1
1
1
1
1
1
1
1
1
1
1
1
1
1
1
2
1
1
2
6
2
3
1
1
4
1
2
1
2
1
1
1
1
1
1
4
2
6
1
4
1
1
2
2
1
1
1
1
3
1
2
1
2
1
1
1
1
2
1
2
1
1
1
1
1
1
1
1
3
1
1
1
2
2
1
1
1
1
1
3
1
2
2
1
2
1
1
4
7
2
2
1
1
2
1
1
1
2
1
1
1
1
2
1
1
3
2
6
2
2
1
1
1
2
3
1
1
3
3
3
1
1
1
1
3
1
3
1
1
6
2
1
1
1
3
2
2
1
1
2
1
1
1
1
2
1
2
4
2
1
1
1
1
3
1
1
3
2
2
4
3
1
3
1
1
2
1
6
1
1
1
1
1
1
3
3
2
1
2
2
1
1
1
3
3
1
1
1
2
5
1
3
1
2
1
3
1
2
1
3
1
1
1
2
2
2
2
1
4
5
1
1
1
1
2
1
2
1
1
3
1
3
1
2
1
10
1
2
3
1
1
1
6
5
1
2
3
3
1
1
6
1
1
1
1
1
1
1
4
1
4
3
1
1
2
3
2
3
2
3
1
1
1
1
1
6
1
4
1
1
1
2
1
1
1
2
1
1
1
3
1
3
1
2
1
3
3
3
1
1
2
1
1
4
1
1
2
1
3
4
5
1
1
1
2
4
1
4
4
4
4
3
2
1
4
1
2
1
1
1
1
2
1
1
1
1
1
1
1
2
2
1
1
1
2
1
1
1
1
2
1
2
3
1
1
1
1
1
4
1
1
3
2
2
2
2
1
1
2
1
2
2
1
1
2
2
2
1
3
1
1
1
2
1
1
1
2
1
1
2
3
1
1
1
1
1
1
1
1
4
2
1
1
1
3
1
3
1
1
2
4
1
2
1
1
2
2
6
3
1
1
3
1
3
1
1
1
3
1
2
1
1
3
1
3
1
3
1
1
1
1
2
1
1
3
5
1
1
1
1
1
1
2
1
4
2
1
1
6
2
1
1
1
1
1
2
2
8
1
4
2
1
1
1
1
1
3
1
1
1
3
2
3
1
2
1
1
2
3
3
1
1
1
1
1
1
1
1
2
1
1
2
1
1
1
1
4
1
1
1
1
1
1
1
1
1
1
1
1
2
1
2
4
1
2
1
2
2
1
1
1
1
2
1
1
1
2
4
1
1
1
1
2
2
1
1
1
1
1
1
1
1
1
1
4
1
2
1
2
1
3
1
2
4
1
1
1
1
1
1
1
2
3
1
1
1
1
1
4
1
2
1
1
1
1
1
1
1
1
1
1
2
2
3
1
2
1
1
1
1
2
2
1
1
1
1
1
1
1
1
1
1
5
1
1
1
1
2
1
1
1
1
4
1
2
2
1
2
10
5
1
1
2
1
1
6
4
2
1
1
5
2
1
1
1
2
1
1
2
1
2
2
4
5
6
1
1
1
3
3
1
1
1
1
1
2
1
3
1
1
1
1
1
4
2
2
1
1
7
1
2
1
1
1
1
1
1
2
3
1
1
1
1
3
3
1
1
2
1
2
2
2
1
1
1
1
1
2
3
2
1
1
1
2
1
1
1
1
3
1
3
1
20
1
7
3
2
2
1
6
5
2
1
1
2
6
6
5
1
1
2
5
1
2
1
2
2
4
3
2
2
1
1
1
9
2
2
4
3
1
1
1
1
1
4
1
1
1
1
1
6
4
1
2
1
5
1
1
1
1
1
1
1
1
1
1
2
1
1
1
1
2
1
2
1
2
1
2
1
5
4
1
4
1
1
1
1
1
2
4
1
1
3
1
1
1
1
1
1
1
4
1
1
1
1
1
2
1
4
1
1
2
1
1
1
1
1
2
1
1
1
3
1
12
1
2
2
1
1
1
20
3
2
1
1
1
1
4
3
2
1
1
2
1
11
3
1
2
1
1
1
2
1
2
2
4
2
1
1
2
1
2
1
2
4
3
2
6
2
1
2
1
1
1
2
1
1
1
2
1
9
2
1
3
1
1
3
2
1
1
2
1
1
3
1
2
2
2
2
3
1
3
2
1
2
1
1
1
1
3
1
3
1
3
1
1
2
3
2
3
1
1
1
1
1
2
1
1
2
1
1
2
1
1
1
1
1
2
1
3
1
1
1
1
1
2
1
1
2
1
3
2
1
3
2
1
2
1
1
2
3
1
2
1
1
1
1
1
2
1
2
2
1
1
1
4
1
1
1
2
2
1
1
1
2
1
1
1
2
2
2
1
1
2
1
1
3
1
1
1
2
1
3
1
1
1
1
1
2
1
2
1
1
1
1
1
1
1
1
1
1
1
10
2
3
6
1
1
1
1
3
1
1
2
1
1
7
1
1
1
1
1
2
1
1
1
1
1
1
1
2
1
8
1
1
2
1
1
2
1
1
1
1
2
2
1
1
1
2
1
1
1
1
1
1
1
1
2
3
3
1
2
3
1
1
1
2
1
1
1
1
1
2
1
1
1
1
1
1
1
1
3
1
1
1
1
1
2
2
1
1
1
3
1
1
1
1
1
2
1
1
2
1
1
1
1
1
2
1
1
1
1
2
2
1
1
1
1
1
1
1
1
1
1
1
1
1
1
1
1
1
1
1
1
3
1
1
1
1
1
1
1
2
3
1
2
1
2
1
1
1
1
1
2
1
1
1
1
1
1
1
1
1
1
2
1
1
1
1
1
1
1
1
1
1
2
3
1
1
1
5
1
1
2
1
1
1
1
1
1
1
1
1
5
1
1
1
1
1
2
1
1
1
1
1
1
1
1
1
1
1
1
1
1
1
1
1
1
2
1
1
1
1
1
1
1
2
1
2
2
2
1
3
2
1
2
1
1
1
1
1
1
2
1
1
1
2
1
1
1
1
1
1
1
1
1
1
1
2
1
1
1
1
1
1
1
4
1
2
2
3
1
2
1
2
1
1
1
3
2
1
1
3
2
3
1
1
1
1
2
6
1
4
2
1
1
2
1
1
1
3
1
1
2
1
2
2
1
1
1
1
5
1
1
1
1
2
2
1
2
3
1
1
1
1
2
2
1
1
2
2
1
1
1
1
1
1
1
3
1
1
1
5
1
1
1
1
1
2
1
1
2
1
1
1
2
2
1
1
1
2
1
1
1
1
1
1
1
1
2
1
2
1
1
1
1
3
2
1
1
1
2
1
1
1
3
1
3
2
1
2
1
1
1
1
1
1
1
1
1
1
1
1
1
1
2
1
1
1
1
1
1
1
1
1
1
1
1
1
1
1
1
1
1
2
2
1
1
1
3
1
1
1
1
1
2
1
2
1
1
1
1
1
1
4
1
1
1
1
2
1
1
1
1
1
1
1
3
1
1
1
3
2
2
3
21
1
1
1
1
1
1
2
1
1
1
1
1
1
1
1
2
2
1
1
1
1
1
1
1
3
1
1
1
1
2
1
2
3
1
2
2
1
4
1
1
1
1
1
1
2
3
1
2
1
2
1
1
2
1
8
1
1
2
1
1
1
3
4
4
1
2
2
1
2
1
1
2
1
1
3
4
3
3
3
1
1
2
2
1
1
1
1
3
3
1
7
3
1
1
1
1
1
1
1
1
1
2
1
2
1
2
2
1
3
2
1
1
1
3
3
1
1
1
1
1
1
2
1
1
1
3
1
3
1
1
3
3
1
2
1
1
1
1
1
5
1
2
4
1
1
2
1
2
4
1
3
1
1
1
1
1
1
1
1
2
1
1
2
1
2
1
1
16
1
1
1
1
4
2
2
1
5
1
1
1
1
1
1
2
1
1
5
3
1
1
1
1
1
1
3
1
1
1
2
1
1
1
2
1
1
1
2
1
2
1
1
1
1
1
1
1
1
1
1
2
1
2
1
2
1
5
1
1
2
2
4
1
2
11
1
1
1
4
1
1
1
1
1
1
1
1
2
2
1
1
4
4
2
2
3
2
2
1
1
4
2
1
5
1
1
5
2
2
1
1
2
1
2
2
2
2
7
11
4
1
1
1
2
1
2
1
4
4
2
1
1
1
1
1
1
1
1
1
1
1
1
1
1
1
1
2
1
3
1
2
1
4
1
2
1
1
5
2
7
5
1
1
1
2
1
2
3
2
3
1
2
1
1
5
1
2
1
2
1
1
1
1
1
2
3
2
2
1
3
1
1
2
2
1
1
1
2
2
1
3
2
1
1
2
1
1
1
1
1
1
1
1
1
1
1
1
1
1
1
1
1
1
1
1
1
1
1
1
1
1
2
2
1
1
1
2
2
1
1
2
1
1
1
1
1
3
1
1
1
1
1
4
1
3
2
1
2
1
1
1
1
1
1
1
1
1
2
1
1
1
2
1
1
1
3
2
1
2
1
1
1
2
1
1
1
1
1
1
1
1
1
2
1
1
2
1
1
1
1
2
1
3
1
1
1
1
2
1
1
1
1
1
2
1
1
1
1
1
1
1
1
1
1
1
1
1
1
1
1
1
3
1
1
1
1
1
1
1
2
1
2
1
1
1
1
1
1
2
1
1
2
1
1
1
1
1
1
1
1
1
1
2
1
1
1
1
1
1
1
1
1
1
1
1
1
1
4
3
2
1
1
4
3
1
1
2
2
1
1
1
2
1
2
1
3
2
4
2
4
1
1
1
2
1
1
1
1
1
1
1
1
2
1
1
1
1
4
4
1
4
1
2
1
1
3
1
1
1
5
1
1
1
1
1
1
2
1
1
4
2
12
1
2
1
1
1
1
3
1
1
3
1
4
1
4
1
1
2
1
3
1
3
1
4
3
1
1
1
1
1
1
1
1
2
2
1
1
9
1
1
3
1
1
1
1
1
3
1
1
5
3
3
3
2
1
2
1
1
1
2
1
2
1
1
5
1
4
2
2
1
2
2
4
2
2
2
1
2
3
2
5
1
5
3
2
4
1
1
1
1
3
2
2
1
1
3
1
6
1
1
1
4
1
1
1
2
1
1
1
1
1
1
2
1
2
2
1
2
1
1
1
1
2
2
4
3
4
2
2
1
1
1
3
1
1
1
2
1
1
1
3
1
1
1
2
1
1
1
1
1
2
1
1
1
1
1
1
1
1
1
2
1
1
1
1
1
1
1
1
1
1
2
2
1
1
1
1
2
1
1
1
1
1
1
1
2
1
1
1
1
1
1
1
1
3
1
1
1
1
1
1
1
1
1
2
1
1
2
1
1
1
1
1
1
1
1
1
1
1
2
1
1
5
1
1
1
1
2
1
1
1
1
1
2
1
1
1
1
1
1
1
3
2
1
1
4
1
5
1
1
1
1
1
2
3
1
2
1
2
2
4
1
1
2
1
1
1
2
1
1
1
1
2
1
1
1
1
1
1
2
1
1
2
2
1
1
1
1
1
1
3
1
1
2
1
1
1
1
1
1
1
1
1
1
1
1
3
1
2
2
1
2
3
1
2
3
1
4
4
2
2
1
1
1
3
1
1
1
1
1
4
3
1
1
2
2
3
1
1
2
2
1
6
1
2
3
2
3
1
1
1
1
1
1
1
3
1
2
2
1
2
1
1
1
2
1
1
1
1
1
1
1
1
1
1
2
1
2
1
4
1
1
2
1
1
1
2
7
3
5
1
1
2
1
1
2
1
2
4
1
1
1
2
1
2
1
2
6
1
2
4
1
1
1
2
1
2
1
3
1
1
2
1
3
1
1
2
1
1
1
2
3
3
1
2
3
10
3
1
1
1
2
2
2
1
1
1
1
1
1
3
2
1
1
2
4
1
1
1
1
1
1
2
1
3
4
2
1
3
2
1
1
1
1
1
1
1
2
1
1
1
1
1
1
3
1
6
1
1
1
1
1
1
1
1
1
1
3
4
1
3
1
1
5
1
1
19
11
5
4
1
1
2
1
1
5
2
1
2
2
1
1
1
1
3
6
14
1
4
2
1
2
1
4
3
1
1
1
4
1
1
1
1
1
1
1
1
6
1
1
7
2
1
1
4
1
3
1
5
10
1
1
1
16
3
4
10
1
4
1
1
2
2
1
1
2
2
1
1
1
1
1
1
4
1
1
1
2
1
5
8
1
2
3
1
1
1
1
1
1
1
1
1
1
1
1
1
1
1
1
2
1
1
1
1
1
1
1
1
1
1
1
1
1
3
1
1
1
1
1
1
1
1
1
1
1
1
1
1
2
2
1
1
1
1
1
2
4
2
1
4
1
1
2
1
1
1
2
2
1
1
1
1
2
1
3
1
1
1
2
3
2
1
2
1
1
2
1
1
1
1
1
1
3
5
1
1
2
1
1
1
1
6
1
1
1
2
3
2
5
1
1
3
9
1
1
2
4
1
2
1
1
1
1
2
1
1
1
1
1
1
1
1
1
1
1
1
1
1
2
1
1
1
1
1
1
1
2
1
1
1
1
1
2
1
1
2
2
1
2
5
2
1
1
1
2
1
2
1
2
1
1
2
2
2
3
1
4
1
1
1
1
2
1
5
8
2
3
1
1
1
1
2
2
2
2
1
1
2
1
4
3
1
6
2
1
1
2
2
1
4
3
3
4
5
1
1
1
1
1
1
3
1
1
1
1
5
1
1
1
1
1
1
1
9
1
16
1
1
1
1
1
1
1
3
1
1
1
1
2
5
1
1
11
1
1
2
1
1
1
2
1
2
1
2
1
1
1
1
1
1
1
1
2
5
1
1
1
2
3
3
4
1
1
1
1
1
1
1
6
1
1
1
1
2
1
1
1
4
1
1
2
2
1
1
2
1
1
1
1
2
1
2
1
1
2
1
1
3
1
1
2
1
2
2
1
2
3
2
1
1
2
2
5
1
1
1
2
3
2
5
1
2
1
1
1
1
1
2
1
1
1
2
1
1
1
1
1
1
1
1
1
2
1
1
2
1
3
1
4
1
2
1
4
2
1
3
1
1
3
1
1
1
1
1
3
1
2
4
1
1
8
3
1
3
2
6
3
1
2
5
1
5
3
4
1
7
1
2
3
3
3
1
2
1
1
2
1
7
2
1
3
1
1
1
1
1
1
1
1
2
2
1
1
1
1
1
1
1
2
1
1
6
1
3
1
2
1
1
1
1
3
8
2
2
1
1
1
1
2
4
2
3
1
1
1
2
2
1
1
1
1
1
1
1
2
2
1
1
1
1
2
2
1
2
1
1
1
1
1
1
1
1
1
1
2
1
1
3
1
1
1
1
2
2
1
1
1
1
3
1
1
1
1
1
1
2
2
1
1
1
1
1
1
2
2
1
1
1
3
1
1
1
1
1
1
1
1
1
1
1
2
1
1
1
1
1
1
1
1
3
2
2
1
1
1
1
4
3
2
2
2
2
1
1
1
1
1
1
1
1
2
1
2
1
1
1
2
1
1
2
1
1
1
1
2
1
2
1
1
1
1
2
2
3
1
2
2
3
1
1
1
1
1
1
1
2
2
1
1
1
1
1
4
1
1
1
1
2
1
1
1
1
1
2
1
1
1
1
1
2
1
1
1
1
1
1
1
1
2
1
1
2
1
1
1
1
2
1
1
1
1
2
2
1
1
1
1
1
1
1
1
1
1
1
1
1
1
1
1
1
2
2
1
1
1
1
2
1
1
2
1
1
3
1
2
1
1
1
1
2
1
1
1
3
1
1
1
1
1
1
1
4
1
1
1
2
1
1
5
1
1
1
1
1
1
1
1
2
1
1
1
1
1
1
1
2
1
1
1
2
1
1
1
1
1
1
1
1
1
1
1
1
1
2
2
1
1
1
1
1
1
1
1
1
3
1
1
1
1
1
3
1
1
2
1
1
1
2
1
3
1
1
1
1
1
4
2
1
2
1
1
1
1
2
1
1
1
1
1
1
1
1
1
2
1
1
1
2
1
3
1
1
1
1
1
1
2
1
1
1
1
1
1
5
10
1
1
1
3
2
2
1
1
1
1
1
1
1
2
1
1
1
2
1
1
2
3
1
1
1
1
2
2
1
1
1
3
1
2
1
3
1
2
3
1
3
1
1
2
3
1
1
3
2
1
1
1
1
2
1
2
1
1
1
3
4
1
1
1
2
1
1
1
2
1
5
2
2
2
2
4
1
1
2
2
1
1
2
1
1
1
1
1
1
1
2
1
1
2
1
1
1
1
2
1
1
3
1
2
1
1
2
2
1
3
6
1
1
1
1
1
2
3
3
1
1
3
1
2
3
3
1
1
2
4
2
2
4
2
1
1
1
1
1
1
1
1
1
1
1
2
8
1
1
1
1
1
1
1
2
1
1
1
1
1
3
2
2
1
1
3
13
1
1
3
1
1
1
1
1
1
1
1
1
4
1
1
1
1
2
2
6
2
1
1
1
1
1
1
2
1
1
2
1
1
2
1
1
1
1
1
1
1
1
2
1
1
3
1
8
2
1
1
1
1
1
1
1
1
1
1
1
1
1
1
2
1
1
1
2
2
1
3
1
1
2
1
1
1
1
1
1
1
1
2
3
3
1
1
1
4
1
1
1
1
1
1
1
1
1
3
3
1
1
3
1
3
6
2
4
1
1
1
2
2
1
2
2
2
3
1
1
1
2
2
1
1
1
1
1
1
1
1
1
4
1
2
1
1
1
2
3
1
1
3
1
1
1
1
1
17
4
1
1
2
1
3
4
1
1
1
1
5
1
9
1
3
6
2
1
1
1
1
1
2
6
1
2
5
1
2
3
1
1
4
1
1
1
1
2
6
1
1
2
2
1
1
1
2
1
1
1
4
3
1
2
1
2
1
1
1
1
1
3
1
1
4
1
1
2
1
1
1
2
2
1
2
2
1
1
1
2
3
2
1
2
1
1
1
1
3
1
4
1
1
1
1
1
5
2
1
1
1
1
1
1
1
2
1
2
1
6
2
3
1
2
1
4
1
1
2
4
2
1
1
1
3
1
1
4
1
2
1
2
1
1
3
1
1
1
2
4
1
2
2
1
3
2
2
4
1
1
2
1
1
1
1
1
1
1
1
1
1
1
1
4
1
1
1
1
1
1
1
1
1
1
1
1
1
1
1
1
1
1
1
1
3
1
1
1
1
1
1
1
1
1
1
1
1
2
1
1
1
2
2
2
3
1
2
1
4
1
1
2
1
2
1
1
1
3
2
1
1
1
1
1
1
1
1
1
1
2
1
1
1
1
1
3
1
1
1
1
1
1
1
2
1
1
1
1
2
2
1
1
1
1
1
1
2
1
2
2
1
2
1
2
1
1
3
3
1
3
1
1
4
1
1
5
1
2
1
1
2
3
2
1
1
5
2
2
5
1
4
1
5
1
1
1
2
4
3
2
1
1
2
3
4
4
2
1
1
1
1
1
1
1
3
2
3
1
3
1
1
1
1
2
2
1
2
3
1
2
1
1
12
1
1
2
2
2
3
1
1
1
1
2
2
2
1
1
2
1
2
1
1
1
1
1
1
1
1
1
8
1
1
2
1
2
1
1
2
1
1
2
1
1
1
1
1
3
1
1
6
1
1
1
1
1
1
1
1
1
2
2
1
1
1
1
1
1
1
1
3
3
4
1
1
1
5
1
1
2
1
2
2
1
2
1
1
4
3
2
1
2
2
3
1
1
1
1
2
1
1
2
1
3
2
1
1
1
1
1
3
3
3
1
1
1
3
1
1
1
1
2
2
2
1
1
1
1
1
1
1
1
2
1
2
2
1
2
1
2
1
1
3
1
2
2
4
3
3
8
1
1
1
3
2
4
1
1
1
1
1
2
1
1
2
2
1
5
1
3
2
3
1
17
2
1
1
1
1
8
1
1
1
4
3
1
1
1
1
2
1
1
18
5
2
1
3
1
2
2
2
1
2
3
1
2
1
1
2
3
1
1
1
2
1
1
2
1
2
1
1
2
4
2
1
1
4
3
2
2
1
5
4
1
1
2
1
1
1
3
1
2
1
1
1
2
2
1
1
3
2
2
3
1
2
1
4
2
2
5
1
1
1
1
2
1
5
3
1
1
1
1
1
4
2
1
1
4
4
3
1
1
1
2
1
1
1
2
1
11
3
2
3
1
4
1
2
3
3
1
2
2
2
5
2
1
1
1
2
1
1
1
3
2
1
1
1
1
1
1
1
1
2
2
2
2
1
1
1
1
5
1
1
1
2
1
2
2
1
1
2
1
1
2
1
4
1
1
1
2
2
2
1
1
1
1
1
2
1
1
1
1
3
1
1
3
2
3
3
1
3
1
1
3
1
1
1
4
3
1
2
1
1
4
4
1
1
12
1
1
4
1
3
1
1
2
1
2
4
2
5
1
1
1
1
1
1
1
1
1
2
2
2
1
1
1
1
2
1
3
4
5
1
1
2
2
4
3
1
1
1
2
2
3
4
2
1
1
1
1
1
1
1
2
1
1
2
1
1
1
2
1
1
1
1
2
2
2
1
2
1
1
1
2
1
1
1
1
1
1
1
1
1
1
2
1
1
1
1
1
2
1
1
1
1
1
1
2
1
4
2
1
1
1
1
1
1
1
1
2
1
1
2
1
1
12
2
1
1
1
1
1
1
1
1
1
1
1
1
1
2
3
1
2
1
8
3
1
1
4
3
5
1
3
2
3
1
1
2
1
2
1
1
2
1
1
1
1
2
1
5
2
1
8
1
5
1
1
1
2
1
1
5
1
2
1
1
5
1
1
4
1
1
3
1
1
1
2
2
1
1
1
2
1
1
1
2
1
1
1
6
1
2
2
1
1
1
1
3
1
6
1
1
3
3
3
1
1
1
1
1
3
1
2
1
1
1
2
3
2
2
3
2
2
1
2
2
1
2
1
2
1
1
1
2
1
2
1
2
1
1
5
1
1
1
3
2
1
1
2
1
2
1
1
1
1
1
1
1
1
1
2
1
1
2
1
1
1
5
1
1
1
1
2
4
2
1
1
2
1
1
3
2
2
2
3
2
1
1
1
1
1
1
2
1
1
1
2
1
1
4
2
1
2
1
1
3
1
2
3
1
3
1
1
1
1
3
8
1
1
1
1
1
1
1
2
4
5
1
1
1
1
2
1
2
2
4
3
1
1
1
1
1
1
2
1
1
1
1
2
4
1
2
3
1
2
5
1
1
1
6
6
4
1
2
1
1
2
3
1
2
1
1
1
1
2
2
2
1
1
2
2
2
1
1
1
1
1
1
1
2
2
2
2
1
3
2
3
4
2
1
3
1
3
2
2
1
2
5
1
1
1
4
1
1
1
2
1
1
1
1
5
1
2
7
2
1
1
1
1
1
3
2
2
1
1
2
1
1
1
2
3
7
1
3
1
2
1
3
1
1
2
1
2
1
1
2
2
1
1
1
2
1
1
2
1
3
3
1
3
3
1
1
1
2
1
3
1
6
3
4
3
1
1
1
1
1
1
1
2
1
1
1
1
2
1
1
1
1
2
1
1
1
1
1
3
1
1
1
1
1
1
2
1
1
2
1
1
1
1
4
1
1
1
2
1
2
3
1
1
1
4
1
1
3
1
1
1
1
2
1
1
1
2
1
1
1
4
1
1
1
1
2
1
1
1
1
1
1
1
2
1
1
1
1
1
1
1
1
1
1
1
2
1
1
1
1
1
1
1
1
1
1
1
1
2
1
1
1
2
2
1
3
1
1
1
1
2
1
1
2
2
1
1
1
1
1
1
1
2
1
1
1
1
3
1
1
1
1
1
2
1
1
1
1
1
1
3
1
2
1
1
1
1
1
1
1
4
1
2
1
2
1
1
1
1
2
2
1
1
2
1
1
1
3
1
1
1
1
1
1
1
1
3
1
1
2
2
3
1
1
1
1
1
1
1
1
1
1
1
1
1
1
1
2
1
1
2
1
1
1
11
1
1
1
1
1
7
4
2
1
1
1
37
3
1
1
1
3
1
1
1
3
2
2
2
3
1
1
3
1
4
6
1
1
2
7
1
2
2
1
2
1
1
1
2
1
1
2
1
3
1
1
1
1
2
2
1
1
1
1
2
1
1
1
1
2
1
5
1
4
1
4
1
1
1
1
1
2
2
3
1
1
1
3
3
2
1
5
1
1
1
1
1
4
13
2
2
1
1
1
2
1
1
2
1
1
3
3
1
1
2
1
1
4
4
1
3
1
1
4
1
1
3
1
1
1
2
3
1
1
1
3
2
2
1
1
1
1
1
2
1
1
1
1
2
1
2
2
2
3
1
4
1
1
2
2
2
2
1
2
1
1
1
2
1
1
1
1
4
1
2
1
7
1
2
3
1
1
4
3
1
1
2
1
1
1
1
2
2
1
1
1
1
3
2
1
2
1
1
1
2
1
2
1
1
1
1
3
1
2
1
1
1
1
8
1
2
1
1
1
1
2
1
3
1
2
1
1
1
1
1
1
1
1
2
1
1
2
3
1
1
1
1
1
1
1
1
1
1
1
1
1
1
1
1
1
2
1
1
2
2
2
1
4
1
1
1
2
1
2
1
2
1
1
2
3
1
3
2
1
1
1
1
1
1
6
1
1
1
1
1
2
1
1
1
1
2
1
4
2
1
1
1
1
3
2
1
1
1
1
1
6
1
3
6
1
1
10
3
1
1
19
1
1
1
1
5
1
4
6
1
2
2
1
2
1
4
1
1
1
1
2
1
1
1
1
1
1
1
1
1
1
6
2
1
1
1
1
1
1
3
3
1
1
1
2
1
2
1
1
2
3
2
2
1
1
1
1
1
1
1
1
2
1
2
1
1
1
1
1
2
4
1
1
1
8
8
3
3
8
1
1
4
1
1
1
1
1
1
2
1
1
1
1
1
1
1
4
1
2
2
1
1
1
3
1
1
1
4
4
1
1
2
2
2
1
1
1
2
1
1
1
1
1
2
1
1
4
1
3
7
1
1
1
1
1
3
1
2
1
1
3
1
1
1
1
1
1
2
2
2
1
1
1
1
2
2
1
2
3
1
1
1
2
1
3
1
1
1
1
1
1
1
1
1
1
1
1
2
1
1
1
3
1
1
1
1
1
1
1
1
1
1
1
1
1
1
3
2
2
1
1
1
2
2
1
5
3
3
2
1
1
3
2
4
1
3
2
2
1
1
1
1
1
2
3
1
1
1
3
1
1
1
3
1
2
2
1
6
1
3
2
1
1
1
1
1
2
1
2
1
8
4
2
1
2
1
3
2
4
2
1
3
8
3
3
1
2
1
1
2
1
1
1
1
1
4
1
2
1
1
1
2
1
2
2
1
2
1
1
2
2
1
1
1
3
1
1
1
1
2
2
2
2
1
2
2
1
2
9
1
1
1
3
2
1
1
2
3
1
1
1
1
1
1
2
3
1
1
1
2
1
1
1
1
1
1
1
1
1
1
1
2
1
1
4
1
3
2
1
1
2
1
1
2
1
1
1
1
1
1
2
1
1
1
1
3
1
2
1
3
1
3
1
1
1
2
2
2
3
1
6
6
1
2
1
1
1
1
2
1
1
2
1
1
1
2
1
1
4
1
1
2
1
1
3
1
3
1
1
2
1
3
1
1
2
1
1
6
1
2
1
8
1
1
4
1
1
2
1
1
1
4
1
2
1
3
3
1
2
1
3
1
2
1
3
2
4
1
3
1
3
1
1
1
3
2
2
3
3
6
2
3
1
2
1
1
1
6
1
1
2
2
1
2
1
2
1
1
2
1
8
1
2
1
1
2
1
1
1
1
2
1
2
1
1
2
1
1
1
1
1
3
2
2
2
2
2
1
1
1
2
1
1
2
1
1
1
2
2
2
1
1
3
2
1
6
1
4
2
1
1
1
1
1
1
1
1
5
1
2
1
1
1
2
2
1
1
1
1
1
1
1
1
2
1
1
1
1
1
1
1
1
3
1
1
1
2
1
2
1
1
1
1
1
1
2
2
1
1
3
2
3
2
2
5
1
1
1
1
4
1
2
9
2
1
1
1
2
1
3
1
2
1
1
4
1
1
2
1
1
2
1
5
2
2
1
2
1
1
1
2
1
1
1
9
1
8
2
1
1
2
1
1
1
2
4
1
2
1
1
1
2
1
1
2
1
2
1
3
3
1
1
2
2
2
1
1
2
1
2
1
1
6
1
2
1
1
1
6
11
2
4
2
3
2
2
1
6
2
4
1
1
1
1
1
2
1
1
5
1
1
10
3
4
4
1
1
1
1
1
1
1
1
1
8
1
2
1
1
2
1
3
1
1
2
1
1
5
5
1
4
1
2
3
4
1
2
2
1
1
15
2
6
1
1
3
1
1
2
1
1
2
1
3
1
1
5
4
2
1
4
2
1
1
1
1
1
6
1
1
1
2
2
1
1
1
1
1
2
1
2
1
1
1
1
4
1
1
1
1
2
1
2
1
1
2
1
1
1
3
1
1
1
2
1
1
2
1
1
1
2
1
1
1
1
1
3
2
1
1
1
1
2
7
2
1
1
1
1
1
2
1
1
1
1
1
1
1
1
2
1
1
1
1
1
1
2
1
1
1
5
1
1
3
1
1
1
1
1
1
1
1
1
1
1
1
1
1
2
9
1
4
3
2
4
1
2
1
1
1
3
1
1
1
1
1
1
1
1
1
1
1
2
1
1
1
1
3
1
3
1
2
3
6
2
1
3
1
1
3
1
1
1
1
1
1
1
2
1
1
2
1
1
1
1
2
1
2
2
1
4
1
3
1
4
3
1
2
1
1
5
1
2
1
1
2
1
1
4
2
2
1
2
3
1
1
1
1
1
2
1
1
2
1
1
1
1
3
3
1
1
2
3
2
1
2
4
1
1
1
1
1
1
1
1
6
1
1
4
1
1
2
2
2
1
1
2
2
1
1
1
1
10
1
1
3
6
1
1
2
1
1
2
2
1
1
6
2
3
3
2
3
1
1
4
3
5
1
1
2
1
1
1
1
2
1
2
1
12
1
1
1
2
1
1
1
3
3
1
1
1
3
2
2
1
1
2
1
3
3
2
1
1
1
2
1
1
2
1
1
1
1
1
2
1
1
1
1
1
2
1
3
1
1
1
3
1
1
1
1
1
3
1
1
1
2
1
5
2
2
2
4
6
4
3
3
1
2
1
5
1
1
2
2
3
1
1
1
1
1
1
1
2
1
1
4
1
2
2
1
2
3
3
2
1
2
3
3
12
1
2
3
1
2
1
4
1
2
1
5
2
1
3
3
1
2
1
3
2
2
1
1
1
2
1
1
1
5
1
1
2
6
6
6
1
1
2
1
2
1
1
5
3
1
1
1
2
1
2
3
2
1
1
2
1
2
1
1
4
2
1
1
1
1
1
2
1
1
3
2
1
2
2
2
1
1
1
1
5
1
2
2
3
2
1
1
4
2
1
1
1
2
1
1
1
1
1
1
1
1
1
2
2
3
3
1
2
1
1
1
1
1
1
2
1
1
3
2
2
3
1
1
1
2
3
4
1
1
1
2
1
4
2
1
1
1
1
1
1
3
10
1
1
1
1
3
2
1
3
1
1
1
1
3
1
1
1
1
1
1
1
1
2
1
1
2
3
1
4
1
1
1
2
2
5
1
3
3
3
7
4
1
4
1
1
1
1
1
3
1
3
1
4
1
3
1
1
4
6
1
2
2
1
1
1
1
1
1
1
1
2
1
1
2
3
1
1
2
2
2
1
1
3
2
1
1
1
1
1
2
1
1
1
1
1
1
1
1
2
1
1
1
1
1
1
1
1
1
3
2
1
1
1
1
1
1
1
1
1
1
1
1
1
1
1
1
1
1
1
8
1
1
2
2
1
1
1
1
1
1
1
1
1
1
1
1
1
1
1
2
3
1
2
1
2
1
7
1
1
1
1
1
2
1
1
1
1
1
1
2
2
1
1
1
2
1
1
1
1
1
1
1
3
1
1
1
2
1
3
1
1
5
1
4
1
6
1
1
1
1
1
1
1
1
2
2
1
2
1
1
3
1
2
1
7
7
2
2
1
5
1
1
1
1
1
1
1
3
1
2
5
1
5
2
1
1
1
1
2
2
1
1
2
1
4
2
1
1
1
1
1
2
2
1
1
1
2
1
1
1
1
1
1
1
2
2
1
1
1
2
1
2
1
3
3
5
4
1
1
1
1
1
1
1
1
1
1
1
1
1
2
1
1
2
1
1
1
1
1
1
1
1
1
1
1
1
3
5
1
1
1
1
2
1
3
2
1
1
3
2
1
1
1
2
1
1
1
5
2
1
1
1
1
2
1
1
1
1
1
1
3
5
3
3
2
1
1
1
4
2
2
1
1
5
2
3
1
4
1
1
2
2
1
3
1
1
1
1
1
2
2
2
2
1
1
3
1
1
2
1
4
1
1
1
1
1
1
2
1
1
2
4
1
2
2
1
1
1
3
2
1
1
2
1
2
1
3
3
3
6
1
1
1
1
1
1
1
1
3
2
1
2
1
1
1
1
1
1
1
1
1
1
1
1
1
1
1
2
2
2
1
1
1
1
4
1
3
6
2
1
3
3
1
1
1
1
1
2
1
1
1
1
3
1
5
1
1
1
1
3
1
2
1
1
1
1
2
1
1
1
1
1
1
1
3
2
1
2
1
1
2
1
1
1
1
2
2
1
2
1
1
2
4
4
1
1
2
2
1
2
2
3
1
1
1
2
2
1
1
1
3
1
1
1
3
2
5
1
1
1
2
1
2
2
2
4
4
1
1
2
1
2
2
3
1
2
1
1
1
1
3
1
2
2
2
3
1
24
1
3
1
2
1
1
8
3
1
2
1
5
1
2
1
1
1
1
1
1
1
1
2
1
3
2
1
1
1
1
1
1
8
1
1
1
1
1
3
1
1
1
2
1
1
3
1
1
3
4
12
3
1
1
1
1
3
5
1
12
2
3
1
1
3
5
2
1
1
3
1
2
2
1
1
1
1
1
3
1
1
2
1
5
2
2
1
1
1
2
1
1
1
1
1
1
2
2
2
3
2
1
1
1
1
2
2
1
1
1
3
3
3
1
2
2
43
3
2
3
1
3
2
1
1
3
1
1
1
1
15
2
4
1
1
6
1
1
1
4
1
1
3
1
1
1
1
1
2
4
1
1
2
1
6
1
1
1
1
1
1
3
1
1
2
1
1
3
2
1
1
1
1
3
6
1
2
1
1
2
1
3
1
2
1
1
1
2
1
6
1
1
1
1
1
1
2
1
1
1
1
1
1
2
1
1
1
1
1
2
2
2
1
2
1
4
1
1
1
1
1
1
1
1
1
1
2
2
1
2
2
2
3
2
7
1
1
4
1
1
1
2
1
2
2
3
2
1
1
2
2
1
1
1
2
2
6
2
1
1
1
2
1
1
1
1
2
2
2
2
1
3
1
1
1
1
1
1
2
1
1
4
2
1
8
1
1
4
1
1
3
1
2
1
1
1
1
1
1
1
1
1
3
1
1
2
1
1
1
1
1
1
2
2
1
3
1
1
1
1
1
1
3
1
5
4
5
1
2
1
1
1
4
2
2
35
1
1
1
2
1
1
1
1
3
2
2
1
1
1
3
1
1
3
8
3
1
1
2
1
2
1
1
1
2
1
1
2
2
2
2
2
2
1
1
3
1
2
1
1
5
1
2
1
1
2
1
1
2
3
3
2
1
1
2
1
1
2
1
1
2
1
2
1
1
3
1
3
1
1
2
1
1
1
1
1
1
2
2
1
1
2
1
1
1
2
1
2
5
1
1
1
1
5
1
2
1
1
2
1
1
1
1
2
3
1
1
1
3
1
1
1
1
3
1
1
1
1
1
1
1
1
2
1
1
2
1
1
1
1
2
1
1
2
1
1
1
2
1
1
1
1
1
2
1
1
1
1
1
1
2
1
1
1
1
2
7
2
1
2
1
2
1
1
1
1
1
1
2
1
2
2
1
1
1
1
1
1
1
1
1
1
1
1
1
1
2
2
1
2
1
1
1
3
1
1
1
1
2
3
1
2
1
5
1
1
2
1
1
1
1
1
1
1
1
1
1
3
1
24
1
1
2
2
1
1
1
1
1
1
1
2
1
1
1
1
1
3
1
2
3
2
1
1
2
1
1
2
2
2
1
1
2
1
3
1
1
5
4
1
1
1
1
1
3
1
1
1
1
1
5
1
1
1
1
2
4
1
4
3
3
1
1
2
1
2
1
3
1
1
3
2
4
2
3
2
1
1
3
3
5
1
21
1
1
1
1
1
1
1
1
1
1
2
1
1
1
1
1
1
1
4
1
1
2
2
1
1
1
1
4
1
1
1
8
2
13
8
2
1
1
1
1
1
1
2
2
1
3
1
1
1
1
2
1
1
1
2
1
1
5
1
1
1
1
3
4
4
8
3
3
6
5
6
3
8
3
7
5
4
3
1
3
2
1
1
1
1
9
1
4
1
1
1
1
1
1
1
1
1
1
1
1
1
1
1
1
1
1
1
1
1
3
1
1
1
1
1
1
1
1
2
1
1
1
1
1
1
1
1
1
1
1
2
1
1
1
1
1
1
1
1
1
3
2
1
1
2
1
1
1
3
2
4
1
1
1
1
1
2
18
6
3
1
6
2
1
1
1
1
1
1
1
2
5
3
2
1
2
2
2
1
1
1
3
1
2
1
4
1
1
3
1
1
1
7
1
1
1
2
1
3
1
1
2
1
2
1
1
3
1
2
1
1
1
2
1
2
2
2
3
1
2
4
1
1
1
1
1
1
1
1
2
3
3
1
1
1
3
1
1
1
1
1
1
2
1
2
1
1
1
2
1
2
1
1
1
1
1
1
1
1
1
1
1
1
1
1
1
1
2
1
1
1
1
1
1
1
1
1
1
7
1
1
1
1
1
2
1
1
2
2
1
1
3
1
1
2
2
2
3
1
3
2
1
2
1
2
1
1
1
1
1
3
2
1
1
2
1
1
1
1
2
1
1
5
1
1
3
1
3
3
1
1
1
1
2
2
1
2
1
1
1
2
1
2
3
1
1
1
1
1
1
1
2
1
1
1
3
6
1
1
1
2
2
1
1
2
1
1
1
1
1
2
4
3
1
1
1
2
6
1
2
1
2
1
2
2
1
1
1
1
1
1
1
1
2
1
1
1
1
1
1
2
1
1
1
1
1
1
1
2
4
2
1
6
1
1
1
1
2
2
3
3
2
1
1
2
2
1
2
3
2
3
3
1
2
2
1
1
2
1
2
1
1
1
1
1
1
1
1
2
1
1
1
1
4
1
1
2
3
1
3
1
1
3
2
1
1
3
1
1
3
1
1
2
1
2
1
2
5
3
1
1
1
2
1
5
3
2
4
1
2
3
1
2
1
1
1
1
1
1
2
1
1
2
1
1
1
1
1
2
1
3
3
1
1
1
2
1
1
2
1
1
1
3
1
1
3
1
1
1
1
3
2
2
3
1
5
1
1
1
4
8
3
1
1
1
1
1
2
1
1
1
2
4
1
6
2
2
2
1
1
2
7
3
2
1
1
1
1
2
1
1
1
1
1
1
2
1
2
1
2
1
1
5
2
1
1
1
1
1
1
2
3
3
2
1
1
1
4
1
1
3
1
1
4
1
1
2
3
1
1
1
1
2
1
1
1
1
1
2
1
2
1
2
2
1
1
2
1
1
1
2
1
1
1
1
1
1
1
1
2
1
1
1
1
1
1
1
2
1
1
1
1
1
2
1
2
4
2
1
2
5
2
1
1
1
1
2
1
1
2
2
3
2
2
2
1
1
1
1
1
1
3
1
3
1
5
1
2
2
1
3
2
1
1
1
41
4
1
1
2
8
1
5
1
1
3
15
1
5
1
1
1
5
1
1
1
1
2
5
1
1
1
1
1
7
2
1
1
1
1
1
1
1
1
1
1
1
1
2
3
1
2
1
1
1
1
1
2
1
1
3
3
2
1
2
1
2
2
2
1
1
1
1
1
1
1
1
1
3
1
1
1
2
2
2
1
1
1
1
1
1
2
1
1
1
1
1
1
3
1
1
1
1
1
1
1
1
6
4
1
3
1
1
1
1
1
2
1
1
1
1
2
2
1
1
2
2
1
2
3
1
57
5
1
2
1
1
1
1
1
2
3
2
1
1
2
1
2
1
5
3
2
1
1
2
2
2
2
1
2
1
3
1
1
1
2
2
5
2
1
3
1
1
1
1
2
1
3
2
1
2
1
1
1
1
1
1
2
1
1
2
1
1
1
1
2
1
1
5
1
1
1
1
1
1
2
1
2
1
2
1
1
1
1
2
1
1
1
2
1
1
1
1
1
1
1
1
1
1
2
3
1
1
5
2
1
1
1
5
1
3
6
1
6
1
2
2
4
3
2
5
3
2
1
1
1
1
1
2
1
1
3
2
2
2
6
1
2
1
1
1
1
1
1
1
1
4
3
1
2
3
2
1
1
3
1
1
3
1
1
1
1
1
1
1
1
8
4
4
1
3
1
4
1
1
1
2
2
1
1
2
2
1
1
1
1
2
1
2
1
1
1
1
1
1
2
1
1
1
1
2
1
2
3
1
1
1
1
1
1
2
1
1
1
1
1
1
2
2
1
1
1
3
3
1
1
1
1
7
2
1
1
1
1
1
1
1
2
2
1
4
1
1
2
1
1
1
1
12
1
1
9
5
5
2
2
1
2
1
1
1
1
3
1
1
2
2
1
2
1
3
1
1
1
5
6
4
3
1
2
1
1
1
1
3
2
2
2
3
7
1
1
1
1
1
1
1
1
3
1
1
1
1
2
6
1
1
1
1
5
1
5
4
4
3
1
1
3
4
1
2
1
2
3
1
1
1
3
1
2
4
1
1
1
1
5
1
2
1
1
3
1
3
2
2
2
1
1
1
1
1
2
1
1
1
1
1
3
1
1
1
1
2
1
1
2
4
2
1
1
2
1
1
1
1
4
1
1
2
2
1
1
1
1
1
1
13
2
2
2
1
2
1
3
1
1
1
1
1
1
1
1
1
1
1
1
1
1
1
2
1
1
3
3
1
2
6
2
5
1
3
2
1
2
1
3
2
1
1
1
2
1
1
2
1
1
1
1
1
1
1
1
1
5
1
2
2
1
1
6
3
1
1
1
1
2
3
4
1
4
5
1
2
5
1
2
1
1
1
1
1
1
15
1
1
1
1
2
1
1
1
2
1
2
7
3
2
1
2
1
3
3
1
1
1
8
3
1
1
6
5
1
1
3
1
2
3
2
1
3
1
1
2
2
4
3
3
8
2
6
1
1
9
2
2
1
2
3
1
1
3
8
1
2
2
1
1
1
1
1
1
1
1
2
1
5
2
3
2
2
4
2
1
3
1
1
1
2
1
1
1
2
1
2
3
2
3
2
2
1
2
1
1
2
1
2
2
2
2
1
2
1
3
1
1
3
1
1
2
1
1
1
1
2
1
1
2
1
1
1
2
1
1
2
1
2
1
3
1
1
1
1
1
6
2
1
1
1
1
3
1
1
1
4
3
8
7
1
2
2
3
1
3
1
1
1
2
1
1
1
1
2
2
2
1
1
1
1
1
1
1
1
1
1
1
1
1
2
1
2
1
2
1
1
3
3
2
1
1
1
2
1
1
1
3
1
1
1
2
1
1
1
1
1
1
2
1
1
3
1
1
1
1
2
2
1
1
1
1
2
1
1
1
1
1
2
1
2
1
2
1
1
2
1
1
1
1
1
1
1
1
1
1
1
1
1
1
2
1
2
1
1
1
1
1
1
1
1
1
2
1
2
1
1
1
1
1
1
1
1
3
1
1
3
1
2
1
2
2
1
1
9
35
2
1
1
3
1
5
2
1
2
2
2
2
1
1
1
1
1
2
9
1
1
2
1
1
1
1
1
1
3
1
1
1
2
1
1
2
2
1
1
5
3
1
2
1
1
1
2
1
1
1
1
1
1
1
1
1
1
2
1
1
1
2
1
3
1
1
1
5
3
1
1
2
3
2
2
1
1
1
1
1
1
1
1
1
1
3
1
1
2
1
2
1
1
1
1
2
1
1
10
2
1
2
1
1
1
2
1
2
1
1
1
2
1
2
1
1
1
1
1
4
2
1
1
1
1
1
2
1
4
1
1
1
2
1
1
1
1
1
6
2
3
1
4
1
1
1
1
3
3
1
1
3
1
1
1
1
1
1
2
2
1
2
1
2
2
2
1
1
1
5
3
3
1
1
2
1
2
1
1
2
1
2
1
1
1
2
1
2
1
1
1
1
1
1
2
1
1
2
1
1
2
1
1
1
1
1
2
1
1
1
1
2
1
3
1
2
5
3
2
1
2
1
2
5
1
1
2
1
1
2
1
1
1
1
2
1
8
1
1
1
3
3
1
2
2
3
1
1
1
2
5
1
2
4
1
1
1
3
3
2
1
1
1
3
1
2
1
1
1
1
2
2
1
1
3
3
1
1
1
1
2
2
1
1
4
1
1
2
1
3
4
2
4
3
3
1
16
1
1
1
2
1
1
2
3
1
1
1
3
1
1
1
2
2
1
1
1
1
1
3
2
2
1
1
1
2
2
4
1
1
1
2
2
1
1
2
1
1
1
3
3
1
2
1
1
2
1
1
1
1
2
1
4
1
2
2
1
3
1
1
1
1
1
1
1
4
1
1
1
1
1
1
1
1
1
1
1
1
1
1
1
1
1
1
2
1
1
1
1
2
1
1
1
1
1
1
1
2
1
1
1
1
2
3
2
1
1
1
1
2
1
1
1
1
1
1
1
1
1
1
2
1
1
3
1
1
1
2
1
2
1
3
1
4
4
3
1
1
3
1
3
1
1
3
2
1
1
2
2
2
2
1
1
2
1
1
1
1
1
1
1
1
1
3
1
1
1
1
1
1
1
1
1
1
1
3
2
3
2
1
1
1
2
1
1
1
1
1
1
1
1
2
1
1
1
1
1
1
3
4
3
4
1
1
1
7
1
7
2
1
1
2
2
2
2
1
1
1
1
3
3
2
1
1
1
1
1
3
1
2
1
2
2
2
1
1
2
1
1
5
1
1
1
1
1
2
7
3
14
2
8
2
7
2
2
1
1
1
1
2
4
1
1
1
5
1
2
2
1
1
1
25
2
5
1
1
1
6
2
1
2
1
1
2
1
2
1
1
2
1
3
1
3
2
2
2
3
1
1
5
1
1
1
2
3
1
1
3
1
1
2
1
1
10
1
2
1
2
1
3
2
11
2
9
2
4
1
1
1
1
1
1
1
3
4
1
1
1
2
1
1
1
2
1
1
2
1
1
3
1
1
1
1
1
1
2
1
2
2
1
1
1
1
1
2
1
1
3
1
1
1
2
1
1
7
1
1
1
1
1
1
1
2
1
1
1
1
1
1
2
1
1
2
3
1
2
1
1
1
1
1
1
2
1
3
2
1
2
1
1
2
1
3
3
4
3
1
1
2
2
1
2
2
1
1
2
1
1
2
1
1
1
3
1
2
1
1
1
1
1
1
1
2
1
1
1
2
6
5
2
5
1
4
6
2
1
1
2
4
2
3
3
2
2
1
2
1
1
5
5
2
1
5
1
2
1
2
4
1
1
2
1
1
3
1
8
1
1
2
2
3
1
1
3
1
14
2
2
1
9
2
2
2
2
3
3
1
2
1
4
1
1
1
1
1
1
6
2
1
2
2
1
3
1
4
2
3
1
1
1
1
1
1
2
3
2
1
1
2
2
1
2
2
4
1
1
2
1
2
1
1
1
3
1
3
2
3
2
3
1
1
5
2
1
1
1
6
3
2
1
1
1
3
1
1
1
1
1
1
2
1
1
1
8
2
1
3
1
3
2
1
1
1
1
6
4
4
1
1
1
3
2
1
1
1
1
3
1
2
2
2
1
2
1
1
1
1
1
1
1
1
2
2
1
1
1
13
4
4
1
1
1
1
1
1
2
1
1
2
1
1
1
2
1
1
1
1
4
3
3
1
2
2
2
3
1
4
1
1
1
1
5
1
3
1
6
2
2
1
2
1
2
1
1
1
2
3
1
2
2
2
1
3
1
1
1
1
1
1
3
1
1
1
2
1
6
1
1
1
2
1
1
2
3
2
3
1
1
1
2
2
1
2
1
3
2
3
3
1
1
1
2
3
1
2
1
3
1
1
1
1
1
1
3
2
1
1
6
1
2
1
1
1
1
1
1
1
1
1
2
5
3
3
1
1
3
2
1
2
2
3
3
1
2
1
1
1
2
1
1
1
7
3
1
4
14
1
3
1
1
6
9
1
1
1
1
1
1
1
1
1
3
1
1
1
4
1
1
1
1
1
1
1
2
1
1
1
1
2
2
7
2
4
2
1
1
1
1
1
1
3
1
1
3
1
2
4
1
2
1
1
3
2
4
1
1
2
2
4
2
1
1
1
1
1
1
1
2
1
2
1
1
1
2
1
1
2
1
1
1
8
1
1
1
2
2
2
4
1
2
1
1
1
1
1
1
2
1
2
2
1
1
1
2
1
6
1
1
1
1
1
1
2
1
1
1
18
11
5
1
13
2
5
1
4
4
2
4
1
1
2
1
2
1
3
1
1
1
1
2
4
2
1
1
2
1
1
15
1
1
2
5
2
9
1
21
4
2
1
2
3
1
1
2
1
4
3
2
4
1
1
1
3
2
1
1
1
3
3
1
1
3
1
3
3
2
3
1
5
6
1
1
1
3
1
1
1
2
1
1
4
1
2
3
1
1
4
2
2
2
1
1
2
1
1
1
2
1
1
3
2
1
6
6
3
3
1
1
5
4
1
1
1
6
4
1
2
1
1
1
3
2
1
1
2
1
1
1
1
1
1
4
1
1
1
1
1
5
2
5
2
1
2
1
2
3
1
1
1
1
1
1
2
2
1
1
1
1
1
1
2
5
3
1
1
1
2
1
1
1
1
1
2
1
1
1
1
1
1
1
1
2
3
2
2
1
4
1
2
1
1
2
1
1
1
1
1
2
1
1
2
1
1
2
1
1
2
1
1
1
1
1
2
1
1
1
1
1
1
1
1
1
2
1
3
1
1
1
2
1
5
1
1
1
2
1
7
1
2
1
1
1
3
2
1
9
1
2
1
1
1
1
1
1
2
4
2
3
2
1
1
1
3
2
1
2
2
1
1
3
1
1
1
1
2
1
1
1
1
3
1
1
1
12
1
5
1
2
1
2
4
2
1
2
2
1
1
3
2
3
4
1
7
3
1
3
1
2
1
1
1
1
2
1
1
1
2
2
1
2
2
2
2
1
3
2
2
1
1
1
1
1
1
2
3
1
1
2
3
1
1
1
3
1
8
5
2
1
2
1
1
1
1
1
1
1
2
2
1
4
3
4
1
1
1
1
1
2
2
1
3
1
1
1
1
5
1
9
3
3
3
1
4
1
1
1
1
1
1
1
1
1
1
1
1
3
1
4
1
2
1
1
1
1
1
3
1
1
1
2
1
1
1
1
3
2
1
2
2
1
1
1
1
2
1
3
2
2
1
1
3
1
1
4
1
1
3
7
3
1
2
1
1
1
4
3
1
1
1
3
1
2
2
2
2
1
2
11
4
1
2
3
5
1
1
3
2
2
1
2
1
1
2
1
1
4
1
1
2
1
1
1
1
1
1
2
2
2
1
3
1
1
2
2
4
1
1
1
1
5
1
1
2
2
1
2
2
1
1
1
1
1
1
1
4
1
3
1
2
1
1
1
3
1
1
2
1
2
3
2
1
2
1
3
1
2
1
1
1
2
1
2
1
3
2
1
1
1
1
3
1
1
3
2
1
1
2
2
1
1
1
1
3
1
1
10
5
1
1
1
2
1
1
2
2
2
1
1
1
8
1
1
1
4
2
1
3
1
1
1
1
4
1
1
1
1
1
1
2
1
1
1
1
1
2
3
3
4
2
1
2
4
1
1
2
2
2
2
2
1
1
1
1
1
2
2
3
1
4
3
2
1
1
3
3
1
2
1
1
2
1
1
3
2
1
1
8
1
2
1
2
1
1
1
1
1
1
1
2
1
3
1
2
1
1
1
1
6
1
1
1
1
1
1
1
2
2
5
1
2
2
1
1
2
1
4
1
1
1
1
4
1
1
1
1
1
1
3
1
2
3
1
1
2
1
1
1
1
1
1
2
1
1
1
2
1
1
1
1
1
1
1
1
1
2
2
1
1
1
2
1
1
1
2
1
1
1
2
2
1
2
2
1
1
2
1
1
1
1
1
1
1
1
2
1
1
2
2
1
1
1
1
1
1
1
1
3
2
1
1
1
1
1
1
1
1
1
1
1
1
1
1
1
1
2
3
1
3
2
1
1
1
1
1
1
1
1
1
2
3
1
1
1
2
1
1
1
1
1
1
1
3
1
1
1
1
1
4
1
1
1
1
2
1
1
1
1
1
1
1
1
1
1
1
1
1
1
1
1
1
2
1
1
1
1
1
1
1
1
2
1
1
1
1
2
1
1
1
2
1
1
1
1
1
2
1
1
1
1
2
3
1
1
1
1
1
1
2
1
1
1
1
4
1
2
3
1
2
1
7
3
1
1
2
2
2
1
1
2
1
1
1
2
1
1
2
3
1
1
2
1
1
1
2
2
2
1
1
1
1
2
2
2
1
1
1
2
1
3
1
2
1
3
1
1
2
1
1
2
3
1
2
1
2
3
1
1
1
1
3
1
1
1
1
2
1
1
4
1
1
1
1
1
1
1
1
3
1
1
2
1
3
1
2
1
2
2
2
2
1
4
1
3
6
1
1
1
4
5
4
3
3
1
3
9
2
1
5
1
2
1
1
1
6
1
1
1
1
2
2
2
5
1
3
1
7
1
1
1
1
1
1
2
5
1
1
2
1
1
1
1
5
1
4
1
1
1
1
2
1
1
1
1
3
1
1
1
2
1
1
2
3
1
1
3
1
1
1
1
1
1
4
2
1
1
3
1
2
1
1
2
1
3
1
2
1
3
2
2
1
2
1
1
1
1
1
1
1
1
1
1
3
1
1
1
1
1
1
18
3
3
1
1
1
1
1
3
2
1
9
3
4
1
1
2
1
1
1
1
1
1
1
1
2
1
1
1
4
1
1
1
1
1
1
1
2
4
2
1
2
2
1
1
1
1
1
1
1
1
2
2
2
1
2
5
1
6
2
3
1
1
1
1
1
1
1
16
1
1
1
1
1
1
1
4
1
1
3
1
1
4
1
1
2
3
1
1
3
5
1
3
2
1
1
1
1
2
1
2
1
6
1
10
4
3
3
1
1
1
1
2
1
1
4
1
1
1
1
1
1
1
1
1
1
1
2
1
1
1
1
1
1
1
7
3
3
2
1
2
2
1
2
2
2
3
1
2
1
1
1
2
8
3
2
1
1
1
2
5
1
2
4
1
3
5
1
1
2
4
1
2
1
1
1
2
1
1
2
1
2
1
1
1
2
1
1
1
1
1
1
2
1
2
1
1
1
2
3
1
4
1
1
1
1
1
3
1
1
1
2
1
1
2
1
2
1
1
3
1
8
1
1
1
1
1
2
2
1
1
1
1
1
1
1
1
3
1
1
1
1
1
1
1
2
1
1
1
1
1
2
1
1
1
1
1
1
1
2
1
7
3
3
1
1
1
2
1
1
1
1
1
3
1
1
1
1
1
1
2
1
1
1
1
1
1
2
2
1
2
1
1
5
2
4
10
1
1
2
2
1
5
5
1
1
1
1
2
2
2
1
2
5
2
1
1
2
1
4
4
2
1
1
1
1
1
1
2
3
1
1
1
4
2
4
1
1
1
3
1
1
1
4
7
1
1
4
5
1
2
1
1
1
3
1
1
3
2
1
3
1
1
1
1
2
2
1
2
1
1
1
2
1
2
1
1
1
1
4
1
1
1
1
5
1
1
4
1
2
1
1
1
1
3
2
1
2
5
1
1
1
1
1
1
2
1
2
2
1
10
2
1
1
1
4
3
2
1
1
4
1
2
2
1
1
1
1
2
1
1
1
2
1
2
1
1
7
2
1
2
1
1
1
2
4
2
4
3
1
1
1
16
2
5
2
2
1
2
1
2
2
1
1
1
3
1
2
1
1
1
1
1
1
1
1
1
1
1
1
1
1
1
1
1
2
1
1
1
1
2
1
2
1
1
2
1
1
1
1
1
1
2
2
1
1
1
1
2
1
1
1
1
1
1
1
1
3
1
1
1
1
3
2
1
2
2
1
1
1
2
1
1
3
1
1
1
1
1
1
1
3
1
1
2
1
1
2
1
2
1
2
1
1
1
2
1
1
2
1
1
1
2
1
1
1
2
1
1
1
1
1
1
1
1
3
2
1
2
1
1
1
1
1
9
1
1
1
2
1
1
4
1
1
1
1
2
3
2
17
1
1
2
1
2
1
1
2
7
1
1
1
1
2
1
1
2
1
2
1
1
1
1
1
2
1
1
1
2
1
2
1
1
1
1
1
1
1
1
1
1
2
1
1
1
1
2
2
1
1
3
1
1
1
2
1
1
1
1
3
3
5
2
1
1
2
1
1
3
1
1
1
1
1
1
1
2
1
2
1
1
1
1
1
1
1
1
1
1
1
1
1
2
1
1
1
1
1
1
1
1
1
4
2
1
1
2
2
1
1
2
1
2
1
1
4
1
5
1
1
1
1
1
1
2
1
1
5
1
1
3
2
1
3
1
1
1
18
52
5
1
1
1
1
4
1
1
1
2
2
1
1
1
1
1
1
2
1
1
1
1
1
1
1
1
1
1
1
2
1
1
1
1
2
1
1
1
1
1
1
1
1
1
1
2
1
1
1
3
1
1
1
1
2
1
1
2
1
1
2
1
1
1
1
1
1
1
1
1
1
1
2
10
1
1
1
13
1
1
1
1
1
1
1
1
1
1
1
1
1
1
1
1
4
5
4
1
1
1
1
1
3
1
1
1
1
1
1
1
1
3
1
2
1
1
1
1
4
1
1
2
1
2
1
1
1
1
1
1
3
1
2
2
1
2
2
1
4
1
2
6
1
1
1
1
1
2
2
2
1
5
1
3
1
1
1
3
4
5
4
4
1
5
2
1
2
1
2
4
1
1
1
1
5
1
1
1
1
2
1
1
2
1
5
1
1
1
1
2
1
1
2
2
1
1
2
3
1
5
2
1
1
1
1
1
3
3
3
2
1
3
1
1
2
2
2
2
1
1
1
2
9
1
1
1
2
3
3
2
1
1
1
1
1
1
1
1
1
1
1
1
1
2
1
1
1
1
6
1
4
1
1
1
2
1
2
1
1
1
2
1
1
2
1
3
1
6
1
4
1
1
2
1
4
27
1
1
1
1
1
3
1
7
3
1
4
1
3
6
1
4
3
1
1
50
3
1
1
1
1
1
1
1
4
2
2
1
1
1
1
2
1
2
1
1
2
1
2
1
1
1
1
5
1
1
1
1
3
3
3
5
4
1
1
1
1
1
1
1
1
1
1
2
2
1
1
1
1
1
1
1
2
1
1
1
2
1
1
1
1
1
9
2
2
2
1
1
1
1
1
2
1
1
2
2
1
1
3
1
2
2
1
1
1
1
2
2
2
1
2
1
1
3
9
1
1
1
1
1
2
1
1
1
1
4
3
1
1
1
1
1
3
1
2
2
2
1
1
1
1
1
2
1
1
1
1
1
1
1
1
1
2
1
1
1
1
1
1
1
1
1
1
1
2
1
1
2
3
1
1
2
1
1
1
1
1
1
1
1
6
1
1
1
1
2
2
2
1
1
3
2
1
2
1
3
1
1
1
1
1
1
1
1
1
1
1
2
1
1
1
1
1
1
1
1
1
1
1
1
1
3
2
1
1
1
2
1
3
2
1
1
2
1
1
1
1
2
1
1
1
1
1
1
1
2
2
1
1
1
1
1
2
1
1
2
1
1
1
2
2
2
3
1
1
1
4
2
1
2
1
8
3
2
1
3
2
1
4
1
1
1
1
1
1
1
1
3
2
3
1
3
1
1
1
3
1
2
1
1
1
3
1
1
1
1
1
2
1
1
1
1
1
1
1
1
1
1
2
1
1
2
1
3
1
1
1
2
1
8
1
2
1
1
3
1
7
1
1
1
2
1
1
5
2
1
2
1
1
1
4
1
1
1
2
1
1
1
16
2
3
1
2
1
1
1
1
1
1
2
1
2
1
2
1
1
2
1
5
1
3
1
1
1
2
5
1
1
4
1
1
5
1
1
1
2
1
1
1
1
2
1
2
4
2
2
1
1
2
1
1
2
2
1
1
1
1
3
1
1
4
1
2
2
1
1
1
2
3
1
2
1
1
1
2
2
2
1
2
6
2
1
1
3
2
8
1
1
2
1
4
2
5
1
1
3
1
5
2
2
1
1
2
1
2
2
1
2
4
3
1
1
1
2
1
2
2
2
1
1
1
2
1
4
2
3
1
1
2
1
1
2
1
1
1
2
1
1
1
3
1
8
2
2
1
1
1
1
1
1
2
2
1
1
3
2
1
1
1
1
3
2
2
1
1
1
1
1
1
1
1
1
10
4
1
6
1
1
1
1
7
1
2
1
1
5
1
4
15
8
5
2
1
1
1
2
2
1
1
1
1
1
1
1
2
1
1
2
1
3
1
1
1
1
1
1
1
1
1
1
2
1
1
1
1
1
1
1
1
1
1
1
2
1
1
1
1
1
1
1
2
1
1
2
1
1
2
1
1
1
1
1
1
1
2
1
1
1
1
1
1
1
1
1
4
1
1
2
1
2
1
1
1
1
1
1
3
1
7
1
3
4
1
1
1
1
2
3
1
1
1
1
5
4
3
6
1
1
1
1
3
2
1
1
2
2
3
1
1
1
1
1
1
1
3
1
1
1
6
2
1
1
1
58
1
1
2
3
1
2
1
2
1
1
4
2
1
1
1
2
2
1
2
1
1
3
1
1
1
1
1
1
3
1
7
1
10
2
3
23
1
1
3
3
2
4
1
3
4
3
1
1
1
2
2
3
5
2
3
1
4
1
38
2
1
2
1
1
1
1
1
1
1
1
1
2
1
1
1
1
1
1
1
1
1
1
2
1
19
2
2
1
1
1
3
2
1
2
2
2
1
1
2
2
1
1
1
1
7
2
2
3
1
1
2
1
2
5
1
1
1
1
1
1
1
1
2
1
2
1
1
2
1
3
1
4
1
1
1
1
8
2
1
1
1
1
2
2
2
1
2
1
1
2
4
1
1
1
1
2
1
2
1
2
1
1
1
1
3
1
2
1
1
2
1
1
4
1
2
2
5
1
1
1
1
1
3
1
2
3
3
1
1
1
1
1
1
1
1
1
1
3
5
1
1
1
1
1
2
1
1
2
3
3
1
5
6
2
2
1
1
1
1
1
1
1
1
4
1
1
3
2
1
1
2
9
1
4
1
1
2
1
2
1
1
1
3
5
2
1
1
1
3
3
1
1
3
1
1
2
1
1
4
2
1
1
2
1
4
1
1
1
1
3
1
1
1
3
2
2
1
1
1
1
2
1
4
1
3
1
1
1
2
2
1
1
2
1
1
1
2
1
3
2
6
2
8
1
2
2
1
1
6
1
1
1
1
1
1
1
2
2
1
1
3
1
1
1
1
1
2
1
1
1
1
2
3
1
3
1
2
1
1
1
1
3
2
1
1
2
1
1
1
1
6
5
1
4
1
1
2
2
1
1
1
6
3
1
1
1
3
1
5
1
1
1
2
1
1
1
2
1
2
1
1
2
1
1
1
1
2
1
1
1
1
2
1
1
1
1
1
3
1
1
2
2
1
1
6
1
1
1
1
1
1
1
2
4
1
3
2
2
3
2
1
3
1
1
1
2
1
3
2
1
1
4
2
1
1
1
1
2
4
3
1
2
1
3
2
2
1
2
2
2
1
2
1
1
4
1
1
1
2
2
1
2
4
2
1
4
1
1
1
1
1
1
1
1
1
1
1
1
2
1
2
4
1
1
1
1
1
3
1
2
2
1
2
4
1
1
2
1
1
2
1
2
4
3
2
2
1
2
1
1
1
1
7
2
1
2
2
1
1
1
2
1
3
1
1
1
1
1
1
1
1
1
1
1
1
1
3
1
1
1
1
1
1
1
1
1
1
1
1
1
23
1
5
1
3
4
1
1
5
1
2
1
2
1
3
1
2
2
2
1
1
1
1
1
1
2
3
1
1
2
1
1
1
1
4
1
1
1
3
3
1
2
2
1
1
1
2
1
2
3
2
1
1
1
2
3
1
1
3
2
1
1
4
1
2
3
1
1
1
2
1
1
2
1
2
1
2
1
2
1
2
1
1
4
2
1
1
3
2
4
3
1
1
2
3
3
5
8
1
6
2
1
2
1
1
1
1
1
2
1
1
3
3
2
1
1
1
1
1
4
1
2
1
2
3
1
1
1
1
2
1
1
1
1
2
1
1
1
1
3
2
1
1
1
1
1
3
2
4
1
2
1
2
3
1
2
1
3
1
3
1
1
5
1
4
2
1
3
1
1
1
5
2
1
4
4
5
2
1
1
1
1
7
2
3
1
1
1
3
3
2
3
4
1
3
2
1
1
2
1
2
1
1
1
1
1
1
1
2
2
2
2
2
5
1
1
5
1
1
1
1
1
2
2
1
2
2
1
1
1
1
1
4
1
2
2
1
1
10
1
4
1
1
1
1
1
1
1
1
1
2
1
1
1
1
1
2
2
1
1
1
1
1
1
1
1
1
1
1
1
1
1
1
1
2
18
2
1
1
3
1
2
1
2
2
6
1
1
1
1
3
3
1
2
1
1
3
2
1
1
1
2
2
1
1
1
5
1
1
1
1
2
1
1
1
1
1
1
1
3
1
1
1
2
1
1
2
2
1
2
5
1
1
1
1
3
1
1
1
2
1
1
1
3
2
1
5
5
3
1
4
5
6
1
2
5
1
3
1
1
1
1
1
1
4
1
1
1
10
2
1
2
1
2
2
7
3
2
2
1
1
1
1
1
2
1
1
2
1
1
1
16
1
1
2
1
51
4
2
3
5
1
2
1
1
1
2
5
1
1
1
1
1
1
1
1
1
2
1
1
1
1
5
10
2
4
2
1
9
1
1
1
1
2
1
2
1
1
2
2
1
6
1
1
3
1
4
1
6
2
1
1
4
2
2
5
1
2
1
3
5
3
1
1
2
2
1
1
1
1
7
2
1
2
1
1
1
2
1
1
1
1
2
1
2
6
4
1
3
2
2
1
6
1
1
2
2
1
2
1
1
1
2
1
2
1
1
1
4
1
1
1
1
1
8
2
1
2
2
1
1
1
1
1
1
1
1
1
1
1
5
1
1
1
3
1
3
1
1
1
3
7
1
1
1
1
2
1
2
1
2
10
6
2
1
2
4
2
5
2
1
1
1
1
1
1
1
1
1
1
3
2
3
1
4
1
1
1
1
2
1
5
1
1
2
2
1
1
3
1
1
1
1
1
1
9
1
1
1
19
1
1
20
1
10
1
1
1
1
1
1
2
2
1
1
1
1
2
1
1
1
1
2
1
1
1
1
1
1
1
10
5
4
1
1
1
2
1
1
2
1
1
1
1
1
1
4
1
1
1
21
20
21
1
3
2
1
1
4
1
10
3
1
6
5
2
1
1
1
1
1
1
1
1
1
1
1
3
3
1
2
4
1
2
1
1
1
2
1
1
1
1
3
1
1
1
2
1
1
6
1
1
6
1
2
2
3
2
1
5
1
1
1
2
1
1
1
1
1
1
2
1
1
1
1
1
1
1
1
1
1
1
2
1
1
1
2
1
2
1
1
2
1
1
4
1
1
1
2
1
2
1
1
1
3
1
2
1
2
1
1
1
1
1
1
1
2
1
1
1
1
1
1
1
3
1
1
1
1
2
1
1
2
1
1
2
1
1
2
1
1
3
1
3
1
4
1
2
2
1
1
2
3
2
1
1
1
1
1
1
1
1
1
1
2
1
1
1
1
3
1
1
1
1
1
1
1
2
1
1
1
2
1
1
1
2
3
1
2
1
4
1
3
1
1
1
3
1
1
1
1
1
4
1
2
1
2
4
2
1
2
2
4
1
1
1
1
1
2
5
5
1
1
1
4
4
1
3
2
1
2
1
1
1
10
2
10
2
3
1
2
6
1
1
1
2
2
2
2
1
2
3
3
2
1
1
1
1
2
1
4
3
3
1
1
2
1
1
3
1
1
1
1
1
1
1
1
1
1
1
1
1
1
2
1
1
1
1
1
2
1
2
2
4
1
1
1
1
1
4
2
2
1
1
2
1
2
2
3
2
2
1
1
1
2
1
1
1
1
1
2
5
1
1
1
3
1
1
2
1
8
7
5
10
5
2
2
1
2
6
2
4
5
3
1
1
1
6
5
1
1
3
1
3
20
1
2
1
3
2
1
1
1
2
28
1
1
6
1
1
1
1
1
2
1
1
4
1
1
1
1
1
1
7
1
1
1
1
1
1
1
1
2
2
10
2
1
1
1
3
1
3
4
5
1
2
4
1
1
3
2
1
2
1
2
1
3
2
1
1
2
1
1
1
1
1
2
1
2
1
4
1
1
1
6
1
4
1
1
1
2
1
1
1
3
2
1
2
2
1
2
1
2
3
6
4
1
1
2
3
2
2
5
2
2
3
1
2
3
1
1
3
6
1
4
3
1
1
2
2
1
1
1
3
2
1
2
2
1
1
3
1
1
1
1
2
1
3
1
7
1
1
2
1
1
1
1
3
3
2
1
1
1
1
1
1
2
1
2
4
1
1
1
2
2
1
1
1
2
1
1
1
2
2
1
1
1
1
1
1
1
2
2
1
11
4
1
1
1
1
1
1
1
1
2
2
3
1
1
1
3
5
2
1
1
1
1
1
3
3
2
1
1
2
4
1
1
4
2
1
2
1
1
1
1
1
3
1
1
1
1
3
1
1
1
1
1
1
2
1
1
1
6
4
8
1
1
1
2
2
2
2
1
2
1
1
2
1
1
1
1
2
1
1
1
1
3
2
2
1
3
1
3
1
1
3
1
4
1
2
4
3
1
2
2
1
1
1
1
1
1
1
1
1
1
1
1
1
1
1
1
1
1
1
1
1
1
1
1
1
1
1
1
1
1
1
4
2
1
1
1
2
1
1
2
2
3
1
1
1
1
6
2
6
2
2
1
1
13
1
2
3
1
3
1
3
3
1
2
6
2
3
1
2
1
2
1
9
1
4
1
2
1
1
4
3
2
1
1
3
1
1
3
1
2
4
1
3
3
3
1
4
1
2
1
1
6
1
2
1
1
1
1
2
1
4
1
1
2
3
1
1
2
1
1
2
1
1
1
1
1
1
1
1
1
1
1
1
1
1
1
2
1
1
1
1
2
4
1
1
1
1
1
1
1
1
1
1
2
4
2
1
2
1
1
1
2
1
1
2
4
1
2
2
2
1
1
2
4
1
2
1
2
1
2
1
1
1
1
2
2
1
1
1
2
2
1
2
3
1
5
2
2
2
1
1
1
1
1
2
1
3
1
1
2
2
6
1
4
1
3
1
2
3
3
2
1
1
3
1
1
1
1
1
1
2
2
1
2
1
1
1
2
2
1
7
2
1
2
2
1
1
1
2
3
6
6
2
1
1
1
1
1
1
2
1
1
1
1
1
2
1
1
1
1
1
1
1
1
3
1
1
1
1
1
7
1
1
2
1
1
1
2
1
1
1
1
1
1
1
1
1
2
1
1
1
1
2
1
1
1
1
3
1
2
3
1
1
1
1
1
1
1
1
2
1
1
2
1
1
1
1
2
3
3
1
1
4
2
1
1
5
1
2
2
1
1
3
2
2
1
1
1
1
2
2
4
2
2
2
2
1
1
7
2
2
2
2
1
2
1
2
2
5
1
1
1
2
1
1
1
3
1
1
1
1
1
4
5
1
1
8
1
1
1
1
2
1
1
1
3
1
1
7
2
2
1
2
2
1
2
2
4
1
1
3
1
2
1
1
1
1
1
1
1
1
2
3
1
1
3
1
1
1
1
2
1
1
4
1
1
1
1
1
3
1
2
3
2
2
2
2
2
1
1
3
2
1
1
1
3
1
1
3
2
1
1
2
2
2
1
1
1
4
2
1
1
1
2
1
1
1
1
3
3
1
2
1
2
1
1
1
2
2
3
2
3
2
3
1
1
1
2
1
1
1
1
3
1
2
3
2
1
2
2
1
2
1
1
1
2
1
1
3
7
2
1
1
2
1
4
2
1
2
1
1
2
1
1
1
3
1
1
1
1
1
1
3
1
1
3
1
2
1
1
1
3
1
2
1
1
1
1
2
2
4
1
3
1
1
1
1
3
1
1
1
2
1
2
1
2
3
1
1
1
1
2
1
1
1
1
1
1
1
1
1
1
1
1
1
1
1
1
3
1
2
1
3
1
1
1
1
2
1
1
3
1
1
1
3
2
2
2
1
1
3
1
1
2
2
1
1
6
1
1
1
1
2
1
3
1
1
2
2
1
1
1
3
1
1
1
1
1
1
1
1
1
2
1
2
2
1
1
1
2
1
1
2
1
1
1
1
2
1
3
2
3
1
1
2
1
1
4
2
1
4
2
3
2
3
1
1
1
3
1
1
1
1
3
2
1
2
2
6
1
1
1
1
1
1
1
2
2
2
1
1
1
4
1
1
1
2
1
1
4
1
3
2
2
3
2
1
2
1
1
1
1
2
1
1
1
1
1
1
1
1
2
1
3
2
1
2
1
1
1
1
1
1
4
1
2
1
2
1
1
1
1
1
1
1
1
1
1
1
1
8
1
1
1
1
1
2
3
1
2
1
1
1
1
1
1
1
1
1
2
3
5
5
2
1
1
1
4
2
2
6
2
1
1
4
3
3
1
3
1
2
2
1
6
2
1
2
1
1
1
3
1
1
2
1
1
1
2
1
1
1
1
2
1
2
1
1
5
2
1
1
1
1
15
1
1
1
2
7
1
1
3
4
4
1
1
1
1
4
1
3
1
1
1
1
1
1
1
1
2
1
2
4
1
3
4
2
3
1
2
1
1
1
1
1
2
3
1
2
1
1
9
11
1
2
1
1
1
1
1
1
2
1
1
1
1
2
5
1
1
2
1
2
1
1
4
1
1
1
3
1
1
1
1
1
1
1
34
1
2
1
8
3
6
1
1
1
1
2
1
2
1
1
2
1
2
1
1
1
1
1
1
4
1
1
4
2
2
2
1
2
2
1
1
1
1
1
1
1
3
1
4
1
6
1
1
1
8
3
3
2
1
1
1
1
1
1
1
7
1
12
2
1
3
1
1
1
2
2
1
1
1
2
6
1
2
1
1
1
1
1
5
1
1
1
2
2
1
2
1
1
2
1
1
2
1
1
6
1
2
1
2
1
1
1
2
2
1
1
1
1
1
1
1
2
1
1
1
1
1
3
1
2
3
1
1
5
1
1
2
1
2
3
1
3
3
1
1
2
1
1
1
1
1
1
1
2
5
1
3
1
1
1
1
1
1
1
2
4
3
1
1
1
2
1
2
1
2
1
1
1
1
1
1
1
1
2
1
1
1
1
1
1
1
1
1
1
1
1
14
1
1
1
2
2
1
1
2
3
3
1
3
2
1
1
1
1
1
1
1
1
1
2
3
1
1
1
3
3
1
3
1
4
1
1
1
1
2
1
1
1
1
5
3
4
1
2
1
1
5
1
1
1
2
3
1
4
1
3
1
1
2
3
5
2
2
3
1
4
5
3
1
3
2
2
1
1
2
1
2
4
1
1
4
3
1
1
2
1
1
2
3
3
1
6
4
1
2
1
1
1
1
1
1
5
1
3
3
3
2
1
2
7
1
1
1
1
1
1
2
1
2
1
1
1
2
1
1
5
1
2
2
2
1
4
2
2
1
1
1
1
2
1
2
2
3
1
3
1
1
1
3
3
5
1
1
1
2
1
3
1
1
3
2
2
3
3
2
1
3
1
1
1
1
1
3
3
1
3
2
1
1
2
1
1
2
6
2
2
3
4
1
1
1
1
1
1
1
1
2
2
1
1
1
2
1
3
4
1
1
1
1
1
1
6
1
3
2
1
2
1
1
3
1
1
1
1
2
1
1
2
2
1
2
2
1
1
1
1
1
1
2
3
1
3
2
2
1
1
1
1
1
1
1
1
1
1
1
1
3
1
1
1
1
1
1
1
1
1
1
2
1
1
2
1
1
1
1
1
1
3
1
3
1
1
2
2
1
1
2
1
1
2
1
1
1
2
4
2
2
1
3
1
1
5
2
1
2
1
1
1
2
1
4
2
1
1
1
1
2
3
1
1
1
1
2
1
2
2
2
1
1
3
3
2
1
1
1
1
1
1
1
1
1
1
1
1
1
1
3
2
1
1
1
2
1
1
2
3
2
1
1
1
1
1
1
3
1
5
1
1
1
1
5
2
1
2
1
5
2
1
1
1
2
3
1
1
1
1
1
2
2
1
1
2
2
1
1
2
3
1
1
2
1
1
1
2
1
1
2
2
1
1
2
2
1
1
2
1
1
2
1
1
1
3
1
1
1
1
1
1
1
1
1
1
3
1
2
2
1
1
1
1
1
1
1
1
1
2
2
1
1
1
1
4
1
5
1
2
1
1
1
1
1
3
1
1
1
1
1
1
2
1
1
1
1
1
2
2
2
1
1
1
2
1
2
2
9
2
2
2
2
1
2
2
1
1
2
1
1
1
1
1
1
1
3
1
1
2
1
2
4
2
1
1
4
2
2
1
1
1
1
1
1
1
25
2
2
1
1
7
1
2
1
1
1
3
1
4
2
1
1
1
2
3
1
1
2
1
1
1
1
2
2
1
1
2
2
1
1
1
1
1
1
2
2
4
3
3
1
1
1
2
1
1
1
1
1
1
2
1
1
3
1
1
1
5
2
1
2
3
2
2
2
1
1
2
1
1
1
3
2
1
1
5
1
1
2
5
3
2
1
1
1
1
1
2
1
2
1
2
1
3
4
5
5
1
2
3
1
1
1
1
3
1
1
3
2
1
1
1
1
1
1
7
1
1
1
1
4
4
4
1
1
1
1
2
1
1
3
1
1
2
3
5
2
1
1
1
2
1
1
1
1
1
2
2
1
1
1
1
8
2
1
2
1
1
3
2
1
3
1
1
1
2
1
1
1
1
1
2
2
1
4
3
3
1
1
2
1
1
1
5
1
1
2
8
1
4
4
1
1
4
3
1
2
1
1
1
1
2
3
1
5
1
1
1
1
1
2
3
1
1
1
6
3
3
2
1
2
2
1
3
1
2
1
4
2
1
1
1
1
1
1
1
1
1
2
2
1
2
1
2
1
3
2
2
1
2
1
1
1
3
1
2
1
1
2
1
1
3
1
1
1
1
1
1
1
1
2
1
1
1
1
2
1
1
2
2
5
1
1
1
2
1
1
5
2
1
1
3
1
3
2
1
2
1
1
1
1
4
1
1
2
1
1
4
2
1
1
1
1
3
1
1
2
1
3
2
2
1
2
1
3
1
1
2
2
1
2
2
1
1
3
3
3
1
2
1
1
1
3
3
1
3
1
1
3
1
1
3
1
1
1
2
4
1
2
3
6
1
1
1
1
1
2
2
3
1
1
1
1
2
2
1
1
1
12
4
3
4
1
1
1
1
1
1
1
1
1
1
1
1
1
1
1
3
1
2
4
3
1
2
1
1
2
5
1
1
1
1
1
1
1
1
2
1
1
1
1
1
1
3
1
1
3
1
1
1
1
1
1
1
2
1
1
1
1
2
2
1
1
1
1
1
1
1
1
1
1
2
1
1
3
1
1
1
1
1
1
1
1
1
2
1
2
6
1
2
1
1
1
1
2
1
3
2
1
1
1
1
1
1
1
1
3
1
1
3
1
1
1
1
1
1
1
1
1
1
1
1
1
1
1
4
1
4
3
3
2
4
1
5
2
1
1
1
1
1
2
1
4
4
1
2
1
1
2
4
6
1
2
1
1
3
2
2
1
3
1
1
1
1
4
2
1
1
2
1
3
4
3
2
1
1
2
1
1
1
1
1
1
1
1
1
1
4
1
5
1
2
3
1
1
1
1
2
1
2
1
1
1
1
2
2
2
1
5
1
1
1
1
5
1
1
1
1
1
1
2
1
1
2
1
4
1
2
3
1
2
1
3
6
3
2
1
1
1
1
2
5
2
3
1
2
2
1
2
1
2
2
3
2
2
3
1
2
1
1
2
3
1
3
1
3
2
2
1
2
2
1
2
3
2
5
1
4
2
4
2
1
2
3
1
1
1
1
6
1
2
1
1
1
2
1
1
2
2
1
1
2
1
1
2
1
1
2
2
1
1
1
1
1
2
1
1
1
1
1
1
1
1
1
10
1
1
2
1
2
1
2
1
2
1
1
1
1
1
1
1
1
2
1
2
1
1
1
2
1
1
1
1
1
1
1
1
1
1
1
1
1
1
2
1
1
1
1
1
1
1
13
1
1
1
3
1
1
1
1
1
1
1
1
1
7
1
1
1
2
1
1
1
1
1
1
1
1
2
1
1
1
3
1
1
1
1
1
2
1
1
1
1
1
1
1
1
1
1
1
2
1
1
3
1
1
1
3
2
1
1
1
2
1
1
1
1
1
1
1
1
1
1
1
2
1
2
1
2
1
2
1
1
1
1
1
1
1
1
1
2
1
1
1
1
1
1
1
1
1
1
1
1
1
1
2
3
1
1
1
2
1
1
1
1
1
1
2
1
1
1
1
1
1
2
1
1
1
1
1
1
1
1
1
1
1
1
1
1
1
1
1
1
1
1
1
1
1
1
2
1
1
5
3
2
2
1
4
2
6
2
2
5
1
4
1
1
1
1
1
1
1
1
1
1
1
1
5
1
1
1
4
1
2
2
1
1
1
2
1
10
4
2
2
3
1
1
1
1
1
1
3
3
1
1
3
1
1
2
1
1
1
1
2
1
1
1
3
1
1
1
1
1
7
1
1
1
1
1
1
5
2
6
8
6
1
1
1
1
2
1
1
1
1
1
1
1
1
2
1
1
1
1
1
1
1
1
2
1
14
1
1
1
1
1
1
1
1
1
1
1
1
1
1
1
1
1
1
1
1
1
1
1
1
1
2
1
6
1
1
3
5
1
1
1
1
2
2
1
4
1
1
1
1
1
2
1
1
1
1
1
2
1
1
1
1
4
1
1
2
3
1
1
1
1
1
1
1
1
1
1
3
1
2
1
1
8
1
1
1
1
1
1
1
2
1
1
1
2
1
2
2
2
2
1
1
1
3
1
1
1
2
1
1
3
1
1
2
1
1
1
1
1
1
2
2
1
1
1
2
1
2
1
1
3
2
2
2
1
3
2
2
1
3
2
1
1
2
1
11
1
1
3
5
1
3
2
1
1
2
1
1
1
3
1
2
1
1
1
1
1
1
3
2
2
1
2
3
1
3
1
1
1
1
1
1
1
2
1
1
1
1
1
2
1
1
3
1
3
5
2
1
1
2
1
1
2
1
2
1
1
1
1
1
1
1
1
1
1
4
1
1
1
1
1
1
1
1
1
1
1
1
1
1
2
1
1
1
2
1
1
1
19
1
1
1
1
1
1
1
3
1
1
1
1
1
1
1
1
2
1
1
2
1
1
2
1
1
2
2
2
1
2
1
2
1
1
1
1
1
2
1
1
2
2
2
1
1
1
2
1
1
1
1
2
1
1
1
1
5
1
1
1
1
1
3
1
5
3
1
1
1
1
1
1
1
1
1
2
1
2
1
1
1
1
1
1
1
1
5
1
1
1
1
1
1
1
1
1
3
1
1
3
1
2
1
2
1
1
1
2
2
1
1
1
1
1
1
5
1
2
1
2
1
14
1
1
2
1
1
1
1
1
3
1
1
1
1
2
1
1
1
2
1
1
2
1
1
1
1
1
1
1
1
2
1
1
2
2
1
1
5
1
1
2
1
2
1
1
1
1
1
1
1
2
1
1
1
1
1
1
1
2
1
1
1
5
1
2
2
3
3
1
1
1
1
1
1
1
3
2
2
1
1
1
1
1
4
5
2
1
2
1
1
1
1
2
2
1
3
1
1
1
1
2
1
2
1
1
1
2
1
1
1
1
2
1
1
1
1
2
1
1
2
2
2
2
2
1
2
1
2
2
2
2
1
2
2
2
1
4
1
1
1
3
3
1
1
2
1
1
1
3
2
2
1
1
1
1
1
1
1
1
1
1
1
2
1
2
1
1
1
1
1
3
1
2
1
5
2
2
1
1
1
2
1
2
1
5
1
3
2
5
1
1
9
2
1
1
1
2
1
1
1
3
1
3
1
1
2
1
1
1
16
1
1
3
1
4
2
5
1
1
2
1
1
1
2
2
4
4
2
2
1
2
3
1
1
1
1
1
1
7
1
3
2
5
2
1
1
3
1
1
1
4
1
1
1
1
2
1
1
1
1
2
3
1
1
1
1
1
1
1
1
1
2
1
6
2
1
2
1
4
1
2
1
2
1
1
3
2
1
1
3
2
3
6
1
3
1
1
1
2
1
2
1
2
2
1
2
1
2
1
1
1
1
1
2
1
6
1
1
1
1
1
2
1
2
9
3
1
1
3
1
3
2
2
2
1
1
2
2
2
3
2
4
1
2
1
3
1
1
1
1
1
1
2
3
1
1
3
2
3
1
1
3
1
1
1
2
2
1
1
5
1
1
1
1
1
3
3
2
1
1
2
1
1
1
3
2
2
1
1
1
1
2
2
2
2
1
1
2
1
3
1
2
1
1
1
1
1
2
1
2
1
1
2
1
2
1
1
2
1
1
1
1
1
1
1
1
1
4
2
1
2
2
1
3
2
4
2
2
1
1
1
2
7
1
2
1
1
1
1
1
5
1
3
2
1
1
1
30
1
1
1
1
1
2
1
1
1
1
1
1
1
1
1
4
1
1
3
3
1
3
1
1
1
2
1
1
1
1
1
2
1
1
1
1
1
1
1
1
1
1
1
1
1
1
1
2
1
1
2
1
1
1
1
1
1
1
1
1
2
1
1
1
1
1
1
1
1
1
1
1
1
1
1
1
1
6
1
1
1
1
1
1
1
1
1
1
1
1
3
1
1
1
2
1
1
1
1
2
1
7
1
1
1
1
4
2
2
1
1
2
1
4
18
1
1
1
1
1
2
1
1
1
2
2
1
4
1
1
1
1
4
2
1
1
1
1
2
3
1
1
4
3
2
1
2
1
1
2
2
1
1
1
1
1
2
2
2
6
7
3
2
1
3
3
1
1
3
2
1
1
1
2
1
1
1
3
2
1
1
1
1
1
1
1
1
1
1
1
1
1
1
1
1
1
1
1
2
1
1
1
1
1
5
1
1
1
1
2
1
1
2
1
1
1
2
1
1
1
2
1
1
2
3
1
2
2
2
1
1
1
1
1
1
3
2
6
1
1
1
1
1
1
6
1
2
5
1
2
1
1
3
1
2
5
2
1
1
4
1
1
1
1
2
4
1
2
1
1
2
10
1
1
1
1
3
3
1
1
1
2
1
1
2
2
1
2
1
1
1
2
1
2
1
3
1
1
1
1
4
3
1
2
1
2
1
1
3
1
2
3
1
1
1
5
2
3
1
2
1
7
2
1
2
1
2
5
1
1
1
1
2
1
1
2
1
2
2
1
3
3
1
1
1
1
2
1
2
1
1
1
1
1
3
2
2
2
1
1
2
1
1
2
13
2
1
2
1
3
2
2
2
2
1
3
1
3
1
2
2
2
1
1
2
4
1
4
3
1
1
1
2
3
1
1
2
2
1
2
1
3
1
1
1
1
1
1
1
3
1
3
2
1
2
3
2
2
2
2
5
2
2
1
2
1
1
4
1
2
2
1
2
1
1
1
1
1
1
1
2
1
2
1
2
2
1
2
1
2
1
1
1
1
1
5
2
2
2
1
1
1
2
2
2
1
2
1
3
2
1
3
3
2
2
2
3
1
1
1
1
1
2
1
3
1
1
3
2
2
2
1
1
2
4
1
3
1
1
1
2
2
2
1
2
1
2
2
1
1
1
1
1
5
1
1
4
1
1
2
2
1
1
3
2
1
1
1
1
3
1
1
1
1
1
1
1
3
11
1
3
1
1
1
1
1
3
1
1
1
2
2
1
1
2
1
1
1
2
2
2
1
1
1
2
3
5
1
2
4
3
2
2
1
1
1
1
1
1
1
1
2
1
1
2
1
1
1
1
1
4
3
4
1
1
1
1
1
1
1
1
1
1
1
4
2
2
5
2
1
2
1
1
1
1
4
1
2
7
3
1
8
3
6
1
1
1
2
1
1
1
3
2
2
1
2
3
3
2
1
4
1
1
1
2
1
1
6
3
4
9
1
1
1
1
1
1
1
1
2
1
1
1
1
3
1
3
1
1
1
1
1
1
1
1
1
1
3
1
2
1
3
1
2
1
2
1
1
1
3
4
2
2
1
3
5
1
1
1
4
3
1
1
1
2
5
1
1
7
1
1
1
1
2
1
1
1
1
1
1
1
1
1
1
1
1
1
4
2
1
1
1
1
1
1
1
1
1
1
1
2
3
1
1
1
1
5
2
1
1
2
1
1
3
1
1
2
1
1
1
1
1
1
1
1
1
1
2
1
1
5
1
1
1
5
1
1
1
1
1
1
1
3
1
2
2
1
1
1
1
1
1
1
2
1
1
2
1
2
3
1
4
4
2
1
4
1
1
1
4
4
1
2
2
1
1
3
1
6
1
1
4
3
2
1
1
1
2
1
1
1
1
2
1
1
1
1
1
1
1
3
1
1
3
3
2
1
1
2
1
1
1
1
1
1
1
2
2
1
1
1
1
1
1
1
1
2
1
1
1
2
2
3
1
1
1
1
1
1
2
2
2
1
1
1
1
1
1
3
1
1
1
1
1
1
1
1
1
1
1
1
3
1
1
2
1
1
1
1
3
1
1
1
1
2
1
2
1
2
1
1
2
1
1
1
2
2
1
2
1
1
1
1
1
1
1
1
2
1
1
1
2
2
1
1
3
1
1
1
2
2
1
1
1
1
2
1
1
2
1
1
1
2
1
1
1
1
3
2
4
2
2
2
1
1
2
9
1
4
1
2
1
1
8
15
9
1
1
3
1
2
3
1
1
1
1
3
4
2
4
1
2
1
1
3
1
3
3
1
1
2
1
1
4
1
1
7
1
1
1
1
1
1
1
1
1
2
1
1
2
2
1
1
1
1
1
1
1
1
1
1
1
1
1
1
1
1
1
1
1
1
1
1
1
1
1
1
1
1
1
1
3
2
5
2
1
2
1
1
1
3
2
1
2
1
2
2
1
1
1
1
1
1
1
1
1
1
1
1
2
1
3
1
1
1
1
1
1
1
1
1
1
1
2
1
1
1
1
1
1
1
1
4
1
2
1
3
1
1
2
1
1
1
1
1
1
1
1
1
1
1
1
2
1
1
2
1
1
1
3
2
1
1
1
1
1
1
1
1
1
1
1
1
2
1
5
2
1
2
2
2
1
2
3
8
2
2
2
5
4
4
1
2
1
1
1
1
1
3
1
1
1
2
4
1
1
2
2
2
3
1
1
3
1
1
1
2
2
1
1
2
3
1
1
2
2
2
5
1
1
1
19
1
1
1
1
2
3
1
1
2
1
1
1
1
1
3
1
1
2
1
1
3
5
2
2
1
1
1
3
1
1
1
2
2
4
1
2
1
1
1
1
1
1
2
1
1
1
1
2
1
3
1
1
1
1
1
1
1
1
1
1
1
2
1
1
2
2
1
3
3
2
2
2
1
2
2
2
1
1
3
1
2
1
1
1
3
8
2
1
2
1
1
5
1
1
2
1
4
1
1
1
1
1
1
5
1
1
2
4
5
1
4
1
1
3
1
1
1
1
1
2
1
1
1
1
2
1
1
1
2
2
2
1
1
1
1
1
2
1
2
1
4
3
3
5
1
1
5
1
1
1
1
1
2
2
1
1
1
1
1
1
1
1
1
1
2
1
1
1
2
1
1
35
3
3
1
2
3
1
2
2
1
1
3
1
2
2
1
1
2
2
2
1
2
1
1
1
1
2
3
1
4
1
1
6
1
1
1
2
1
3
2
3
1
1
2
1
2
1
1
1
1
1
2
1
1
1
1
2
1
2
1
1
1
1
1
2
1
3
1
1
1
1
3
3
1
5
1
3
1
3
1
1
1
1
1
1
4
1
1
1
1
1
1
2
2
1
1
1
1
1
5
1
1
2
2
3
3
4
2
3
2
2
1
1
1
1
1
1
2
3
1
1
1
1
2
1
2
2
1
3
2
1
1
2
5
1
2
1
2
2
1
1
1
1
1
5
3
1
2
1
1
1
1
2
1
1
3
2
2
2
1
2
1
7
2
1
3
1
1
2
1
1
2
1
1
1
4
1
1
1
1
2
1
2
2
2
2
1
1
3
1
7
2
5
1
2
2
1
1
1
3
1
3
1
5
1
1
1
1
2
1
2
1
1
1
1
1
1
3
1
1
1
4
1
2
1
2
1
1
2
2
1
1
1
1
1
1
3
1
1
1
2
1
1
1
2
1
1
1
1
1
1
1
1
2
1
1
3
2
1
1
5
1
1
1
2
2
1
1
2
1
2
3
2
1
2
1
2
2
1
2
1
2
2
1
1
1
1
1
1
2
1
1
2
1
1
1
2
1
4
1
1
2
1
1
5
3
3
5
2
1
1
1
1
1
5
1
2
3
3
2
1
1
7
3
1
1
1
3
2
1
1
1
1
1
2
2
1
1
1
1
1
1
2
2
1
3
1
1
1
1
2
1
1
1
1
1
1
1
1
1
1
1
1
1
4
2
2
1
1
1
1
2
4
1
1
1
1
1
1
2
3
1
1
1
1
2
1
1
1
1
2
1
2
1
4
1
1
2
3
1
1
1
4
3
1
4
3
1
4
1
1
3
1
2
1
1
2
3
1
3
1
2
1
6
1
1
1
1
1
2
1
4
1
2
1
3
2
1
1
1
2
2
1
1
1
1
5
2
2
3
2
3
1
1
3
1
3
2
1
1
1
2
2
1
2
5
2
1
2
1
2
4
1
3
1
6
1
2
3
3
1
1
1
1
1
1
1
1
1
1
1
1
1
2
2
2
1
1
1
3
1
2
1
2
1
1
2
1
2
5
1
1
1
1
1
3
1
1
3
4
2
1
2
3
1
3
5
1
1
2
2
1
1
2
1
2
1
3
1
6
1
1
1
1
2
2
3
2
2
1
4
1
1
2
1
2
2
1
2
5
2
1
3
1
2
1
4
3
1
1
1
1
2
1
1
1
2
3
2
1
2
2
1
2
1
2
1
1
1
1
1
1
1
1
4
2
4
2
6
1
2
5
1
2
8
3
2
2
2
1
1
1
1
3
3
1
9
1
1
1
1
5
1
1
3
5
1
2
2
2
1
1
1
7
1
1
1
1
1
1
1
1
1
3
2
1
1
2
1
2
3
1
1
1
1
2
2
1
2
3
1
1
3
1
5
4
2
1
1
1
1
2
1
2
2
1
1
2
1
1
2
6
1
1
2
6
3
2
1
1
1
4
1
1
1
3
1
1
1
1
1
1
2
1
3
2
2
1
2
1
1
1
1
2
2
1
1
5
1
1
1
1
1
1
1
1
1
3
1
9
2
4
2
1
1
1
2
3
1
1
2
1
1
1
1
2
1
2
3
1
1
1
2
1
1
1
1
1
1
1
2
1
1
1
1
1
18
3
2
1
1
2
3
3
1
6
2
2
1
3
1
1
4
6
3
4
1
4
1
1
1
1
2
2
2
4
1
1
3
2
2
1
1
1
3
2
1
1
2
1
3
1
1
1
1
1
1
1
1
1
1
2
1
1
2
2
1
2
4
1
1
2
1
4
1
1
1
1
1
14
2
1
1
1
1
2
1
1
4
1
1
1
1
1
1
1
1
1
1
1
1
1
1
1
1
3
1
23
1
1
1
1
2
1
1
1
1
1
2
1
1
1
2
1
1
6
1
1
3
1
1
1
1
1
1
2
6
11
1
2
1
1
7
2
3
1
1
1
2
1
4
4
1
2
1
2
2
1
1
2
3
4
1
2
3
1
1
2
7
1
2
2
1
2
2
2
1
1
1
1
1
1
2
1
1
2
1
1
1
1
2
1
1
1
2
1
1
3
2
3
1
1
1
2
1
1
1
4
1
1
2
1
1
2
2
1
2
1
2
1
1
1
3
1
3
2
2
1
1
1
1
3
1
2
1
1
1
1
1
1
1
1
1
5
1
1
3
5
1
1
8
2
2
1
1
1
3
1
1
3
2
1
1
1
3
1
1
1
1
2
1
1
1
1
3
1
1
1
1
2
1
1
2
2
1
6
1
1
1
2
1
1
1
1
1
1
3
1
4
2
1
2
1
1
4
1
1
1
2
2
3
1
3
2
1
2
2
2
1
1
2
1
5
1
1
1
2
2
1
1
1
1
1
1
3
1
1
1
6
7
5
1
1
2
1
1
1
8
5
1
1
1
2
1
1
2
4
1
1
1
1
1
1
1
1
1
1
1
1
3
1
2
1
1
1
2
2
1
1
1
1
1
1
1
1
1
1
3
1
1
2
2
4
1
3
1
7
1
3
2
1
3
1
1
3
2
8
1
2
1
1
2
3
1
2
1
3
1
1
3
1
1
4
7
1
3
1
1
2
1
2
2
1
1
1
2
1
2
2
3
1
1
1
2
1
1
1
3
1
2
8
2
1
2
1
3
3
2
2
1
2
3
1
1
3
4
6
1
1
2
4
1
1
1
1
2
3
2
2
1
1
3
10
1
1
1
3
1
1
1
2
1
1
1
1
1
1
1
1
1
1
1
1
3
2
1
1
1
1
1
5
5
2
1
11
1
2
5
2
1
1
1
1
1
1
3
3
2
2
1
1
1
1
1
2
2
1
1
1
1
3
1
1
1
1
1
1
1
1
1
1
1
1
1
2
2
1
1
5
1
3
2
1
1
1
1
1
3
2
1
1
3
2
2
1
1
1
1
1
2
1
2
1
1
1
5
1
1
1
1
1
1
2
2
1
2
1
1
2
1
1
1
17
1
2
4
3
2
5
1
1
1
1
2
1
7
1
1
1
1
1
1
1
3
1
1
1
2
2
2
1
1
7
8
1
3
1
4
1
1
1
1
2
1
1
1
6
4
1
1
3
1
1
1
2
1
1
3
4
1
4
2
1
1
1
1
3
2
4
1
3
1
3
1
1
2
2
2
1
1
3
5
2
1
1
1
2
1
1
9
2
2
1
1
2
1
1
1
1
4
6
1
3
1
1
1
1
2
1
2
1
1
1
1
1
2
1
1
3
1
1
1
6
3
5
4
1
1
2
1
1
1
1
1
1
1
2
1
1
3
1
3
1
1
1
1
1
1
1
1
1
2
1
3
1
1
3
1
2
2
1
1
1
1
2
2
1
1
1
1
1
1
1
1
1
1
1
1
1
3
1
1
1
1
2
5
2
1
1
1
1
1
1
1
1
1
1
1
5
2
2
1
2
1
4
3
2
1
1
5
2
1
1
1
3
2
3
2
1
1
2
1
2
1
1
1
10
3
1
2
1
1
6
1
2
2
2
1
1
1
3
1
1
1
1
2
1
2
1
2
1
1
1
1
1
2
2
1
1
5
1
1
1
2
1
2
1
1
1
1
1
2
2
1
1
1
4
1
1
1
1
1
2
1
4
1
1
4
1
1
1
1
1
2
1
1
1
1
10
1
1
2
1
1
1
1
3
1
1
1
1
1
1
8
1
1
2
2
1
1
3
2
2
4
1
1
1
1
3
1
1
3
1
3
2
1
1
4
1
3
1
1
1
1
1
1
3
1
1
1
1
3
1
1
1
1
2
3
1
1
1
1
1
1
1
1
1
1
1
1
1
2
1
3
1
1
1
1
1
2
2
2
5
4
1
1
1
1
1
1
2
1
1
1
1
1
1
2
1
1
1
1
2
4
2
1
1
1
1
2
2
2
1
1
2
1
1
1
2
1
1
1
1
3
1
1
4
1
1
4
4
1
1
1
1
2
3
1
4
2
2
1
1
1
1
9
1
3
1
3
1
1
4
1
1
3
1
1
1
1
1
1
1
2
1
1
3
3
1
1
8
1
3
1
1
2
2
1
1
1
2
1
1
1
2
2
1
2
1
1
2
1
1
1
3
1
1
1
1
2
1
3
1
1
1
2
1
2
4
3
1
2
1
2
1
1
2
1
1
1
1
1
1
2
1
1
1
1
1
1
1
1
1
5
1
1
1
1
1
1
1
1
1
1
1
1
1
1
2
1
1
1
1
1
1
1
2
1
1
1
1
1
1
1
1
4
1
2
2
3
3
1
1
4
1
1
1
1
7
1
1
1
1
1
1
1
1
1
1
2
2
1
2
1
1
3
3
3
1
1
1
2
2
1
1
1
1
1
1
1
2
1
1
1
2
1
1
1
1
3
2
2
1
1
2
1
1
1
1
1
1
1
1
2
1
1
1
2
2
1
2
1
2
1
1
1
1
1
1
1
1
1
1
6
1
1
1
1
1
2
2
2
1
1
1
2
1
1
1
1
1
1
1
4
1
1
1
1
1
2
2
1
1
1
1
2
1
8
2
1
1
2
1
1
1
2
1
1
1
1
1
1
1
1
2
1
1
3
3
2
1
1
1
2
2
1
1
1
1
3
1
2
4
1
2
1
2
1
1
1
1
2
2
1
1
1
1
1
3
1
4
1
2
1
1
2
3
2
1
4
3
4
4
1
1
1
1
1
1
1
1
1
3
1
1
1
1
2
2
6
1
1
1
1
1
3
1
2
1
1
2
1
4
1
3
1
1
1
1
1
4
1
1
1
1
1
1
1
1
1
2
3
1
3
1
5
1
1
1
2
1
4
1
1
5
2
2
2
3
1
1
1
1
2
1
1
2
1
3
2
1
1
1
1
1
3
1
1
1
4
2
4
1
1
2
2
2
1
2
2
1
1
1
3
1
3
1
1
8
1
1
2
2
2
3
1
1
1
1
1
4
4
2
16
7
1
1
2
2
1
4
8
1
1
2
1
1
1
4
4
1
1
2
2
2
3
1
3
7
2
1
1
1
3
1
1
1
2
3
4
1
1
1
4
4
1
1
5
1
1
4
2
1
4
1
1
1
2
4
1
1
1
3
3
1
5
2
1
3
1
1
1
2
1
6
3
1
1
5
7
2
2
2
1
3
1
3
3
2
2
2
3
1
1
4
1
3
1
1
1
2
1
2
1
2
2
4
2
2
2
2
1
2
1
1
1
1
1
3
1
1
2
1
4
3
3
1
1
1
1
1
1
2
2
1
1
1
5
1
1
1
2
1
2
2
1
2
1
2
2
2
2
1
1
2
2
1
1
1
1
4
2
1
5
1
1
4
1
6
1
1
1
1
2
2
2
1
1
1
1
1
1
1
1
2
1
1
1
2
1
1
2
5
3
1
2
2
1
1
1
1
1
1
1
1
2
1
3
1
2
1
2
1
2
1
1
2
1
2
1
2
1
1
1
3
1
1
5
1
1
7
1
9
1
1
1
3
1
1
2
2
1
1
1
3
1
1
2
1
1
3
1
1
2
1
1
4
1
1
2
1
1
1
1
1
1
1
1
3
1
1
2
2
4
1
1
3
2
3
1
1
1
1
2
1
1
2
1
2
1
1
1
1
2
1
1
3
2
1
1
2
2
3
2
1
1
1
1
1
1
1
1
2
1
1
1
1
1
1
3
1
5
1
1
1
1
4
1
1
2
3
2
1
2
1
5
2
2
3
1
2
2
2
1
1
1
3
1
1
2
1
1
1
2
1
2
3
4
1
2
1
1
1
1
3
3
3
1
3
3
1
1
2
1
2
1
1
1
1
1
1
1
1
1
2
2
1
1
4
2
1
2
2
2
1
1
1
5
1
1
1
1
1
1
3
2
1
5
2
1
1
1
2
1
2
4
4
1
3
1
5
1
2
1
1
2
1
3
5
1
1
1
3
3
2
3
2
2
1
1
6
2
5
2
6
2
1
1
1
2
1
1
1
1
1
2
2
1
1
1
1
1
3
2
2
2
2
1
1
1
2
1
2
2
2
6
4
1
2
2
1
4
5
8
2
3
3
1
2
2
1
2
1
1
1
2
2
1
1
1
1
3
1
2
1
1
1
1
1
2
1
1
1
1
1
2
1
2
1
2
1
1
1
1
2
1
3
3
2
1
1
1
3
1
1
4
4
1
3
1
1
2
2
1
1
2
1
2
1
1
2
1
4
3
1
4
3
1
1
1
2
1
3
1
1
1
1
3
2
1
1
1
1
2
1
3
1
1
1
1
1
4
1
1
1
1
1
1
4
4
4
1
1
1
2
1
2
2
1
2
1
2
2
1
3
1
2
5
2
1
1
3
1
1
1
1
1
1
1
2
1
2
1
2
1
1
1
1
1
1
2
1
1
1
1
1
1
2
8
1
2
3
1
3
2
2
1
6
1
21
6
7
2
2
7
2
1
2
1
4
1
1
5
3
2
6
3
1
1
3
2
2
3
1
1
1
1
6
2
1
1
1
1
1
1
1
1
2
1
1
1
1
1
3
1
1
1
3
1
1
2
1
1
1
1
1
4
1
2
1
1
1
5
1
1
1
1
1
1
1
5
1
3
2
1
1
2
1
1
2
1
1
1
1
1
2
2
1
1
1
2
1
2
1
2
1
1
1
2
1
1
1
2
1
1
1
1
1
2
2
1
1
3
5
1
1
2
1
1
1
1
1
1
1
1
1
2
1
1
2
2
1
1
1
2
1
1
2
1
1
2
1
2
1
1
1
1
1
1
1
2
1
1
1
1
1
1
1
2
4
1
1
5
1
2
1
2
2
4
1
1
1
1
2
3
2
1
4
2
3
1
1
1
1
1
1
1
1
2
1
1
2
1
1
2
2
6
2
2
1
2
1
1
2
7
3
1
1
1
1
3
2
1
1
1
1
1
1
1
1
1
2
1
2
1
2
1
1
1
1
2
1
1
1
1
2
1
1
2
1
1
3
1
1
1
1
2
1
1
1
1
1
2
1
1
1
1
1
1
1
1
1
1
1
2
1
1
1
1
1
1
1
1
3
1
5
1
1
1
1
1
8
4
3
11
1
4
1
1
1
2
3
2
1
1
1
2
1
1
1
1
1
1
2
1
1
1
1
1
1
10
1
1
3
1
1
1
1
1
1
1
1
2
1
3
1
2
1
1
2
1
1
1
1
4
1
1
1
1
1
1
1
1
1
1
1
1
1
1
1
1
1
1
1
1
1
1
1
1
4
1
2
1
1
1
1
1
2
2
3
1
2
1
1
1
1
2
2
2
1
1
1
1
2
2
1
1
2
1
2
2
2
1
1
1
1
1
2
1
3
1
1
2
1
2
1
1
1
1
2
1
3
1
1
1
1
1
1
2
2
1
2
2
1
1
1
1
11
1
1
1
2
1
1
3
1
2
1
1
2
1
1
1
2
2
1
1
1
1
2
1
1
1
2
2
1
1
1
1
1
1
1
1
1
3
1
1
2
1
1
1
1
1
1
1
1
1
1
1
1
1
1
1
1
1
1
2
3
1
1
3
1
1
1
2
1
2
1
1
2
1
4
1
1
2
1
2
2
2
2
2
1
1
1
1
2
1
1
2
1
1
1
1
1
1
1
1
1
1
1
1
1
1
1
1
1
1
1
1
2
2
1
2
1
1
1
1
1
1
1
2
1
1
1
1
2
4
1
1
1
1
1
1
1
1
1
1
1
2
1
1
2
2
1
1
1
1
1
1
1
1
1
1
1
1
1
1
1
1
2
1
1
1
1
1
2
3
1
1
1
1
1
1
1
1
1
1
1
1
1
1
1
1
1
3
1
1
1
1
1
1
1
1
1
2
1
1
1
1
5
1
2
1
1
2
1
1
1
1
1
2
2
4
1
2
1
1
12
2
2
11
5
1
2
3
2
1
4
7
2
7
1
7
8
18
1
2
3
1
1
1
2
1
2
1
2
4
1
1
1
1
1
1
2
1
1
1
2
3
1
2
3
1
1
2
2
1
1
1
1
1
2
2
1
1
2
1
2
2
1
1
1
2
1
1
1
1
6
2
2
2
1
1
3
2
1
1
1
1
2
1
1
1
1
1
1
1
1
1
1
1
1
1
1
1
1
3
1
2
1
1
3
1
1
1
1
2
1
1
1
1
2
1
1
1
1
1
1
1
1
1
2
1
2
1
1
2
1
1
1
2
1
1
1
1
13
33
22
2
1
2
1
5
1
1
1
17
2
1
1
4
3
5
1
1
3
9
1
2
1
3
1
1
1
1
1
1
1
1
1
1
1
3
1
2
2
1
1
1
1
1
2
2
1
1
1
3
1
1
1
1
1
1
2
1
1
1
1
1
2
1
3
1
3
1
1
6
1
2
2
1
1
2
1
1
2
3
1
1
1
7
1
1
1
1
1
2
1
1
1
1
1
1
2
4
1
3
2
2
2
2
1
9
2
1
1
2
2
2
2
1
1
1
1
5
1
1
1
1
4
1
1
4
2
1
3
11
9
12
1
5
4
9
1
3
1
2
1
1
2
1
2
1
2
1
1
1
11
22
21
1
2
1
1
2
2
2
1
1
3
1
2
1
1
1
2
1
1
4
1
1
1
1
1
1
1
1
1
1
1
1
1
1
1
1
1
1
1
1
2
1
1
1
1
1
1
2
1
1
1
1
1
1
1
1
2
1
1
1
1
1
1
1
1
2
1
1
1
1
1
1
2
2
2
1
1
1
1
1
1
1
1
1
1
1
3
1
1
1
1
1
2
1
1
1
1
1
1
1
1
1
1
1
1
1
2
1
2
1
2
1
2
1
5
1
2
3
1
1
1
1
1
2
1
1
1
1
2
1
1
1
1
1
1
2
1
1
2
1
1
1
1
1
2
1
1
1
1
1
1
1
2
2
1
1
1
1
1
1
1
2
1
1
2
2
2
1
2
1
1
1
1
1
1
2
1
3
2
1
1
3
1
1
1
2
1
2
2
1
2
1
1
2
1
1
4
3
1
2
1
2
1
5
1
2
3
2
1
1
1
1
1
2
1
2
1
2
2
2
1
2
1
1
1
2
1
1
2
1
1
3
3
1
3
1
4
3
1
1
1
1
1
1
2
1
1
1
1
2
2
1
5
1
2
1
2
5
1
1
3
1
2
3
1
1
1
4
1
2
2
5
3
2
2
3
1
2
2
2
7
1
2
3
12
1
2
2
6
1
1
5
2
2
1
1
1
3
1
2
3
1
1
2
1
3
1
4
3
3
1
3
1
3
1
1
1
1
1
2
1
1
12
1
3
3
1
1
1
2
1
1
1
2
2
1
2
1
1
1
2
1
2
3
2
1
1
11
3
2
2
1
1
1
1
3
1
1
3
4
3
1
1
1
3
1
1
2
1
1
2
1
3
1
3
2
2
1
1
1
2
2
1
1
1
1
1
8
1
3
1
5
6
3
1
2
1
2
3
1
2
1
1
2
2
4
2
1
2
1
4
1
1
2
1
1
2
6
1
2
1
1
1
2
1
1
1
1
1
2
1
2
2
2
3
1
1
1
2
2
1
1
1
2
3
2
2
2
3
1
2
3
1
1
1
1
1
3
3
3
1
1
1
3
2
1
1
1
3
1
2
1
1
1
2
2
1
2
1
3
2
2
1
1
2
1
2
3
2
1
2
1
1
1
1
1
2
3
2
1
1
3
1
2
2
1
2
1
1
1
2
1
1
2
1
1
3
1
2
1
2
2
1
2
2
1
1
2
2
2
1
2
1
1
1
1
1
1
1
1
1
5
2
3
3
1
1
1
3
2
2
1
1
1
3
1
3
2
1
1
1
2
2
4
2
1
2
3
1
1
7
5
1
1
1
1
1
2
5
4
3
2
2
2
1
2
1
5
1
2
1
1
1
2
2
2
2
1
4
1
1
1
1
1
1
1
2
1
1
3
2
1
1
1
1
2
1
2
1
2
1
3
2
1
3
5
1
1
5
2
2
1
3
7
1
1
1
1
1
2
2
1
1
2
2
1
1
2
1
1
1
2
2
1
4
1
3
1
1
2
1
1
2
1
3
1
1
1
1
1
2
1
2
1
1
1
1
1
1
4
1
1
1
1
1
1
1
1
1
3
1
1
1
1
1
3
1
1
1
3
2
3
2
1
1
1
1
1
1
1
1
2
1
2
8
1
3
2
8
1
3
3
2
1
2
2
1
1
1
1
2
1
2
1
1
3
12
12
1
14
2
1
17
1
1
1
1
1
4
1
2
3
4
2
9
10
22
9
4
1
2
2
1
2
1
1
1
1
2
1
1
4
4
5
6
1
2
1
1
1
7
1
1
3
1
1
1
1
1
1
1
3
1
2
5
1
3
1
3
1
3
1
2
4
2
1
4
1
1
1
1
1
1
1
1
9
3
1
6
11
1
2
1
1
2
2
1
1
3
2
1
1
2
1
1
4
1
2
1
7
1
13
1
1
2
1
1
1
1
3
1
2
1
1
2
1
1
2
2
1
3
1
1
1
2
3
1
4
2
3
1
1
1
2
1
1
2
2
3
2
4
2
1
2
1
1
1
2
1
2
1
1
2
1
1
2
3
1
1
3
3
1
1
1
3
1
1
1
1
2
1
1
1
1
1
1
2
1
2
2
2
1
2
1
1
1
5
1
1
3
3
1
3
1
2
2
1
6
2
1
1
1
1
1
1
4
2
3
1
2
1
1
5
1
1
1
2
2
3
1
1
1
3
1
1
6
1
1
2
1
1
4
1
1
1
1
1
1
2
4
1
1
1
1
1
1
1
2
1
1
4
1
1
1
5
1
1
1
3
2
2
1
1
1
1
6
2
1
1
1
2
4
2
1
1
1
1
4
1
1
1
1
2
1
1
1
1
1
1
1
1
1
1
2
2
1
2
2
1
3
2
1
1
1
1
1
1
1
1
1
1
2
1
1
1
1
2
1
1
1
1
1
1
1
1
1
1
1
1
1
1
1
1
1
1
1
1
1
1
2
1
2
1
1
1
11
1
1
4
2
1
1
1
3
1
2
1
1
2
1
1
1
3
2
4
1
1
1
1
1
3
1
2
2
1
2
1
1
1
1
1
1
3
2
1
2
1
5
1
2
1
1
12
1
1
1
2
3
1
1
3
5
1
1
1
1
1
2
1
1
1
2
1
1
1
2
1
2
2
1
1
1
1
3
1
1
1
1
1
2
2
2
3
1
1
8
1
1
1
1
2
2
3
1
2
3
2
2
1
1
1
1
2
5
2
1
1
3
7
1
1
1
1
1
1
3
1
1
2
3
2
1
1
1
3
1
1
2
1
1
1
4
1
1
1
1
1
1
1
1
1
1
1
1
1
1
1
1
1
2
5
1
1
1
1
3
3
4
1
1
4
3
4
1
1
3
2
1
1
1
1
1
1
1
2
2
1
1
1
1
8
1
2
2
1
1
1
2
1
2
2
1
1
1
1
1
1
1
1
2
2
1
1
1
1
3
2
2
1
2
6
3
2
5
3
2
1
4
3
2
1
1
3
1
2
3
1
1
1
1
1
1
1
1
2
1
1
1
5
2
2
1
2
5
2
1
3
2
1
2
1
1
1
1
1
1
2
1
3
1
1
1
1
1
1
1
2
1
4
1
2
1
1
1
2
2
1
1
1
1
1
1
2
1
1
2
3
1
1
1
1
1
1
1
1
1
1
1
1
1
2
7
1
1
1
1
2
1
1
1
1
1
1
2
3
1
3
2
1
1
1
1
2
1
1
1
1
1
1
1
1
1
1
1
1
1
2
1
1
1
1
2
1
1
1
1
1
1
1
1
1
1
1
1
1
2
1
1
1
1
4
3
1
1
1
1
2
1
1
1
1
1
1
1
1
1
1
2
4
1
1
3
1
2
1
1
4
2
2
1
1
1
2
1
1
1
1
3
1
2
1
1
1
1
1
2
1
2
2
13
1
1
3
1
1
1
1
4
1
1
2
1
1
4
1
1
1
3
3
1
1
1
1
1
1
1
1
1
9
1
1
4
2
1
4
1
2
1
2
5
1
4
3
1
1
4
2
1
2
1
1
2
6
1
3
3
7
1
1
15
2
1
1
2
1
2
2
1
8
2
2
1
1
2
2
1
2
2
3
4
3
3
2
1
1
2
1
2
1
6
3
3
2
2
1
2
4
1
1
2
2
2
2
3
1
1
2
1
1
1
1
2
2
1
1
1
1
1
1
1
3
2
6
1
1
1
1
2
1
1
1
1
2
3
1
3
3
1
1
2
1
1
2
3
1
1
1
1
6
3
1
1
1
2
4
2
3
2
3
1
1
3
1
1
3
1
2
1
1
1
2
4
1
5
2
2
2
2
1
1
6
1
1
1
2
3
1
2
1
2
1
1
2
2
1
1
1
1
1
1
1
1
1
2
2
2
1
1
1
1
1
2
1
4
2
3
2
1
1
1
1
1
1
6
1
1
2
1
1
1
1
1
1
1
1
1
1
2
4
1
2
1
1
1
1
1
3
1
3
1
3
2
1
1
1
1
2
1
3
1
1
1
1
3
1
1
1
1
2
1
1
1
1
1
1
1
1
1
1
1
1
4
1
1
1
1
1
2
1
1
1
1
1
4
2
1
1
1
2
1
2
5
3
1
3
1
1
2
1
1
1
1
2
3
1
1
4
1
2
3
1
1
2
3
1
3
1
1
1
2
1
1
1
1
1
10
1
2
5
2
4
4
2
1
3
1
1
2
1
1
5
7
1
1
1
2
2
3
1
1
1
2
1
1
4
1
1
1
3
5
2
1
1
1
1
2
1
1
1
1
1
1
1
1
1
1
3
2
3
1
5
1
1
1
1
1
1
1
1
4
1
5
9
1
1
1
1
1
1
1
3
1
1
3
1
3
1
6
1
2
1
1
1
3
2
2
2
1
1
1
1
6
1
1
1
1
1
2
2
1
2
1
2
2
2
2
5
4
3
1
2
1
1
2
2
2
1
1
1
1
3
1
1
1
4
4
1
9
1
2
1
1
1
1
1
2
1
1
1
1
2
1
2
2
2
1
1
3
5
2
1
1
1
1
2
3
1
2
1
2
1
1
1
12
6
36
7
3
15
3
2
2
1
3
3
1
1
2
3
4
1
1
2
1
1
1
3
5
1
3
1
1
5
1
1
7
2
1
1
2
1
1
1
1
1
1
3
1
1
1
1
3
1
1
12
1
2
1
1
1
2
1
1
1
1
1
1
2
1
1
1
1
5
2
2
1
4
1
1
1
1
1
3
3
1
1
1
1
1
1
1
1
1
1
4
1
2
1
1
1
1
2
1
1
1
1
2
4
2
1
1
1
2
1
1
3
1
1
1
2
2
5
5
1
1
1
1
1
1
1
1
1
1
1
1
2
1
1
1
1
1
1
1
1
1
1
1
1
1
1
2
1
2
1
1
1
2
3
1
1
2
2
1
2
1
1
1
21
19
1
2
1
1
1
8
1
1
1
1
5
3
1
1
5
1
1
1
1
2
1
2
1
2
1
1
1
2
1
1
1
1
1
1
2
3
1
1
1
3
4
1
1
1
4
1
2
2
4
4
2
1
1
3
1
1
1
1
3
1
1
1
2
1
1
1
1
1
2
2
1
1
1
1
2
2
3
4
2
2
1
1
1
1
1
1
2
1
1
1
1
1
1
3
1
1
1
1
1
1
1
2
2
1
1
1
1
1
1
1
1
1
1
1
1
1
1
1
2
1
1
1
1
1
1
1
1
2
1
2
1
1
2
1
2
1
1
4
1
2
3
2
1
1
2
2
1
1
1
4
2
1
1
3
1
1
1
2
4
1
2
4
1
1
3
1
1
1
3
1
2
2
1
1
1
1
2
2
3
1
1
2
2
2
1
1
1
2
1
1
1
1
2
2
2
1
1
2
2
1
2
2
1
1
1
3
3
1
2
3
1
3
1
1
1
1
1
1
1
1
1
2
1
2
2
2
5
2
1
1
2
1
1
2
1
3
6
1
1
1
7
1
4
5
4
3
1
1
1
1
19
1
1
4
1
3
1
1
3
2
3
1
2
2
2
1
1
1
1
1
1
2
1
1
1
1
3
3
2
2
2
1
1
1
1
3
2
1
1
1
1
2
2
1
1
1
1
1
1
1
12
1
2
1
1
1
1
1
6
3
1
1
1
1
2
1
1
2
2
1
1
2
1
3
1
2
1
1
1
1
1
1
1
1
1
2
4
4
1
1
7
7
1
2
14
4
1
1
1
1
1
1
1
2
1
1
2
1
1
1
2
2
4
1
5
1
1
1
1
4
1
22
2
1
1
1
1
1
8
2
2
1
5
1
2
2
1
2
2
2
2
1
6
16
1
2
1
1
1
1
1
1
1
2
1
1
3
1
11
1
1
3
1
1
1
1
1
2
2
1
3
4
1
3
2
2
1
1
1
1
3
3
1
2
1
1
3
2
6
2
1
3
1
1
1
1
1
1
2
1
3
1
4
7
1
1
1
2
6
1
1
1
3
1
2
1
1
3
1
1
2
2
4
1
1
2
1
4
3
1
2
1
3
3
3
2
2
1
1
1
2
3
3
1
3
1
1
1
1
2
1
2
1
1
1
2
1
1
3
4
1
7
1
1
2
3
1
1
3
2
1
1
2
1
1
5
1
1
1
1
5
4
2
5
4
3
3
1
1
3
2
1
4
1
1
3
20
9
2
1
1
2
1
1
1
1
1
2
1
1
3
1
1
5
3
3
5
4
1
1
2
1
1
2
2
1
1
1
1
1
4
1
2
1
1
3
1
1
1
2
1
2
1
1
1
1
2
1
1
1
1
1
1
2
2
1
1
2
2
1
1
1
1
1
1
1
2
2
1
2
1
1
1
1
1
1
2
1
1
1
1
1
1
1
2
2
1
1
7
6
1
5
1
1
1
1
1
1
2
1
1
1
1
1
1
2
1
1
1
1
1
1
2
1
1
5
1
1
1
1
1
2
1
1
1
1
13
2
2
1
1
4
17
1
1
2
2
5
1
1
1
1
3
1
13
2
1
1
1
1
2
1
1
18
1
2
2
1
4
1
3
1
2
1
2
5
1
1
1
1
1
1
1
1
2
1
2
2
1
2
1
1
1
1
1
1
1
1
1
1
1
1
1
1
1
1
1
1
1
1
1
1
2
2
1
1
1
1
1
1
2
3
1
8
2
1
1
1
1
1
1
1
1
9
3
1
1
1
1
1
1
4
1
1
1
1
2
1
1
2
1
1
1
1
1
2
1
1
1
2
1
1
2
2
1
1
1
1
4
1
1
1
2
2
3
1
2
1
1
2
2
1
2
2
2
1
1
1
3
3
1
10
3
1
4
1
3
1
1
1
4
3
1
3
2
1
1
1
3
2
2
1
2
2
2
1
2
4
1
1
1
1
1
1
1
3
1
1
1
1
2
1
1
2
1
1
1
1
1
1
5
2
1
2
1
1
1
1
1
1
1
1
1
1
2
1
1
4
1
4
1
2
1
1
4
2
1
2
1
1
2
1
3
1
1
2
2
1
3
1
3
1
3
1
1
3
2
1
1
1
1
3
4
3
1
2
2
1
1
3
4
1
2
2
1
1
1
7
2
2
2
1
3
1
1
1
6
1
2
2
3
2
1
1
1
1
1
1
2
5
3
5
1
1
1
4
1
2
1
1
1
1
1
1
4
3
1
1
3
2
1
1
7
2
1
1
2
1
1
1
1
1
1
2
1
2
1
1
2
1
1
3
4
3
1
1
1
1
1
1
2
1
3
1
1
1
3
1
1
2
3
1
1
1
1
2
1
2
1
4
1
1
2
2
1
2
1
1
1
6
4
1
1
1
1
1
1
1
1
2
2
2
4
1
1
1
1
1
1
1
1
2
1
2
1
1
1
2
1
1
3
2
1
1
2
1
1
3
2
1
2
1
1
1
1
1
1
1
1
1
1
1
2
1
1
1
2
2
2
1
2
2
2
2
1
1
2
1
1
1
1
1
1
1
1
1
1
1
1
1
1
1
2
1
1
1
3
2
1
1
1
1
1
1
1
1
1
1
1
2
1
1
1
1
1
1
1
4
1
1
1
1
1
1
1
1
1
1
1
1
1
1
2
1
3
1
1
1
1
1
1
1
1
1
1
1
2
2
1
1
1
1
2
1
1
3
1
1
2
1
7
1
1
1
2
1
1
1
2
6
5
3
1
2
1
12
2
14
2
4
1
1
1
2
1
1
4
1
2
1
4
1
4
1
1
1
1
1
3
7
1
2
1
2
1
1
1
1
1
1
1
1
1
1
1
2
1
1
1
2
1
1
2
1
3
5
2
1
4
1
2
1
1
1
1
5
1
1
5
1
2
2
2
1
1
1
1
2
2
1
4
1
1
2
1
1
1
1
2
2
1
1
2
1
1
3
2
1
3
1
1
1
2
1
2
2
1
2
2
1
1
1
2
2
1
2
1
1
3
1
1
2
2
1
1
2
1
2
1
2
1
7
1
1
1
1
2
1
1
1
3
1
1
2
1
2
1
2
6
1
2
3
1
2
1
1
1
2
1
2
1
1
2
7
2
2
3
7
1
1
1
1
1
11
1
2
1
2
2
1
1
4
2
1
2
1
3
2
1
1
3
3
1
1
1
1
2
1
1
2
2
2
2
3
1
4
1
2
1
3
2
3
2
4
1
1
3
5
1
1
1
1
1
1
1
1
2
1
1
3
1
2
2
3
4
2
1
1
2
1
2
1
3
1
1
1
1
1
1
1
7
1
1
3
3
4
5
7
1
1
5
1
1
2
3
1
2
2
1
1
3
1
1
2
1
1
1
1
1
1
1
2
2
1
1
1
1
1
2
1
1
2
2
1
1
1
1
1
2
1
2
1
2
1
2
1
3
2
1
1
1
4
2
1
1
1
1
1
3
1
1
1
2
1
1
1
4
1
1
1
1
2
1
3
1
4
1
2
2
1
1
1
3
4
2
1
6
1
2
1
1
3
3
2
1
1
1
1
2
1
4
1
1
2
1
1
1
1
1
2
1
1
1
1
2
1
1
3
3
3
3
1
3
1
2
4
1
1
2
2
1
1
1
1
1
1
1
1
1
1
1
2
1
2
1
3
1
1
1
1
3
1
1
2
1
4
1
1
1
1
1
7
1
1
1
1
1
2
1
1
1
2
2
3
1
1
1
1
1
1
1
1
2
1
3
1
1
1
1
2
1
1
1
1
1
1
1
2
1
3
3
3
2
2
1
1
1
4
1
2
1
1
5
1
1
2
2
1
1
2
1
2
1
1
2
1
1
2
1
1
1
1
1
2
1
1
1
4
1
2
1
1
5
3
1
3
1
1
2
12
1
1
1
1
1
1
1
3
1
1
1
1
1
3
3
1
1
1
1
1
1
1
1
1
2
3
3
1
1
3
2
1
1
1
1
2
2
1
1
1
1
1
1
1
2
1
4
2
2
1
4
1
2
2
3
4
3
4
3
1
1
1
3
2
2
1
2
2
2
1
2
1
2
1
2
2
2
1
2
2
3
1
1
1
1
2
2
1
1
2
2
1
1
1
4
2
1
1
1
1
2
1
1
2
2
3
2
1
1
1
2
5
1
1
1
2
2
3
2
1
2
2
2
2
2
2
1
1
1
6
2
2
2
1
5
4
1
1
1
4
4
3
1
1
4
1
1
2
2
2
1
3
2
4
2
1
3
4
2
3
2
1
2
3
1
1
1
3
1
1
2
1
1
1
2
1
1
10
1
1
1
1
1
2
2
1
3
1
2
2
2
1
1
1
3
1
1
1
1
1
3
1
1
21
3
1
7
1
1
1
1
5
1
1
1
1
1
1
5
2
3
2
1
1
8
1
20
1
1
3
1
1
1
3
1
1
1
2
2
1
1
1
1
10
2
3
1
6
1
5
1
10
1
1
1
1
1
1
1
2
1
2
1
1
4
5
2
1
1
2
1
4
1
2
4
2
2
3
2
1
1
2
1
1
1
3
1
1
2
1
1
1
1
5
1
1
1
2
1
1
1
1
1
1
1
5
4
3
1
1
1
2
1
20
1
2
1
1
2
1
1
1
3
1
1
6
1
1
1
1
1
1
1
1
1
1
1
17
2
1
1
1
1
1
1
1
2
2
2
2
1
1
1
1
1
2
3
1
1
1
2
2
2
4
8
1
2
1
2
3
3
4
1
4
1
5
7
1
4
2
1
1
1
1
4
1
2
1
1
2
2
1
1
1
1
1
1
1
1
1
1
3
1
4
1
2
1
1
2
4
1
1
3
2
1
1
1
2
1
1
4
1
1
1
1
1
1
1
2
1
3
4
1
1
6
3
1
1
1
1
3
2
1
1
2
1
1
1
3
1
3
1
4
1
2
1
2
1
1
2
1
1
3
10
1
2
1
1
1
1
1
1
1
1
2
1
1
1
1
1
1
2
3
2
2
1
2
1
1
2
1
1
1
3
1
1
1
1
1
3
1
2
1
1
1
2
3
2
1
2
1
1
1
2
1
2
2
1
1
3
5
2
1
2
3
2
2
1
1
2
2
1
1
2
1
2
4
3
1
1
1
7
1
2
2
2
1
1
1
1
1
1
3
1
1
2
1
1
1
1
1
1
1
1
2
1
2
1
1
1
3
2
3
1
4
1
4
1
1
2
1
1
2
1
1
1
3
1
3
1
2
1
1
1
1
1
1
2
2
1
1
4
1
1
1
1
7
1
1
1
4
2
3
3
2
2
2
1
2
1
1
1
1
4
2
2
1
2
1
2
1
5
1
1
2
1
2
1
1
2
2
1
2
2
2
1
1
1
1
1
2
4
2
2
1
1
1
3
1
1
3
1
1
1
2
3
3
1
1
4
1
3
3
1
1
2
1
1
1
3
4
2
4
2
2
1
1
1
1
3
1
1
3
1
4
1
4
1
3
1
2
1
5
6
2
2
3
1
5
1
2
1
1
1
1
1
2
2
2
1
1
2
5
1
1
3
2
1
2
1
1
1
1
2
1
1
1
1
1
1
1
1
1
1
1
1
20
28
2
5
2
1
34
3
1
2
1
1
1
1
1
1
1
2
1
1
1
1
1
1
1
1
1
1
1
1
1
1
1
1
1
1
1
1
1
2
1
1
1
1
1
2
1
2
1
1
1
1
1
1
1
1
2
1
1
1
1
1
1
1
1
1
1
1
2
1
1
2
1
1
1
1
1
2
1
2
1
2
1
1
1
1
1
2
1
1
1
1
2
1
1
1
1
3
1
1
2
1
1
4
1
1
1
1
2
2
1
1
1
1
1
1
1
1
1
1
1
1
3
1
1
1
2
1
1
2
1
1
1
3
1
1
3
1
1
2
1
1
3
1
5
1
1
1
1
2
1
1
1
1
1
1
1
1
1
1
1
3
1
1
1
4
1
1
1
1
1
4
1
1
3
5
1
1
1
2
1
1
1
1
2
5
1
1
1
3
1
4
1
1
1
1
2
1
1
1
1
1
2
2
7
1
7
1
2
1
1
2
2
2
1
2
1
1
3
6
1
1
5
4
5
3
3
3
1
1
2
2
1
1
2
3
2
1
1
2
1
1
2
2
1
1
1
2
1
1
1
1
1
3
8
1
1
1
1
5
2
4
2
1
1
1
2
3
1
1
1
1
2
3
3
1
3
1
1
3
1
1
1
1
1
2
4
2
1
2
1
1
1
1
1
1
1
1
1
1
1
1
1
1
1
2
3
5
2
1
1
1
2
2
2
3
1
1
1
1
1
3
3
1
4
1
1
4
2
2
1
1
3
1
4
5
1
3
2
2
1
1
3
4
1
1
3
1
1
7
2
1
1
1
2
4
1
2
2
1
2
1
1
4
1
1
2
1
1
1
2
1
1
3
4
1
1
1
10
1
4
2
1
1
1
1
1
1
3
1
1
1
4
5
1
3
1
1
1
1
1
1
1
1
1
2
2
1
1
1
3
2
3
1
1
1
1
2
1
2
1
3
7
1
3
3
1
2
1
3
2
2
3
1
2
3
2
1
1
1
1
6
4
1
2
1
3
3
1
4
1
1
1
2
1
2
1
4
1
1
1
2
1
3
4
1
1
1
1
3
1
1
2
1
2
1
1
2
1
1
1
2
2
1
1
3
2
1
3
1
2
1
2
1
2
2
2
1
5
1
1
2
2
4
1
2
3
1
3
1
1
1
2
2
1
4
1
1
2
1
2
1
4
4
6
2
1
1
1
1
1
2
2
2
2
2
3
3
1
2
1
1
1
2
2
3
2
1
1
3
1
3
2
2
1
1
1
2
1
2
1
1
3
1
1
2
1
1
1
1
2
4
1
1
2
2
1
3
2
1
1
1
1
2
2
2
1
1
1
1
1
1
1
1
1
1
1
1
1
1
1
1
1
1
1
1
1
2
1
1
1
1
1
2
1
1
2
1
1
2
1
3
1
1
1
1
2
1
1
6
1
5
2
4
1
3
7
2
4
1
1
1
2
2
1
2
1
3
1
1
1
1
4
1
2
1
3
1
1
1
2
1
1
1
1
2
1
1
1
1
1
1
1
1
1
1
1
1
3
1
1
1
1
1
1
1
5
2
1
1
1
2
3
3
6
1
3
1
1
1
1
1
1
3
1
1
1
1
1
1
1
1
1
1
1
1
1
2
1
1
1
1
2
1
1
1
2
1
1
2
1
3
2
1
2
1
2
1
1
1
1
2
1
5
1
1
1
3
1
1
2
2
3
1
1
2
2
2
1
3
1
2
2
3
1
2
1
1
1
1
3
1
1
1
2
2
2
3
1
1
2
1
1
3
2
1
1
1
1
1
2
1
6
1
1
2
1
2
1
1
1
1
1
1
1
1
1
1
7
2
1
1
3
2
1
2
3
1
1
2
2
1
1
1
1
2
1
9
1
1
1
1
3
1
1
1
1
3
8
2
2
1
3
1
1
1
2
2
1
2
1
1
1
3
1
2
2
3
1
1
2
1
2
1
2
2
1
3
2
1
2
1
5
2
3
6
3
3
1
1
2
1
3
2
3
1
1
3
1
3
2
1
1
1
1
1
1
1
1
1
4
2
1
4
1
1
1
2
1
2
1
1
1
1
4
1
1
1
1
1
3
1
3
1
1
1
1
1
1
2
5
3
1
4
3
2
1
2
4
1
1
3
2
3
1
4
7
3
2
1
1
1
2
2
1
1
1
1
2
1
1
1
2
1
2
1
1
1
1
1
1
1
1
2
1
1
4
1
1
1
1
2
1
1
2
1
2
1
1
1
2
2
2
1
1
2
2
1
1
1
1
1
1
1
1
1
2
1
1
1
1
2
1
2
2
1
1
1
5
2
1
1
1
1
1
2
1
1
1
1
1
1
2
1
2
1
1
1
5
1
2
1
1
1
1
1
2
1
1
2
2
1
1
1
1
1
1
1
1
3
1
1
2
1
1
2
1
1
6
1
1
2
2
2
12
1
4
1
1
1
1
3
1
1
1
1
1
2
2
1
1
1
2
4
1
1
2
1
1
1
3
1
1
1
1
4
8
1
1
4
2
1
2
1
2
1
1
1
1
2
1
1
1
1
2
1
1
3
1
1
1
1
5
2
1
6
2
1
3
1
1
2
2
1
2
1
4
1
2
1
1
2
2
1
9
5
1
4
7
1
8
2
1
1
1
1
1
2
4
1
1
1
2
1
1
1
2
1
1
1
2
1
1
2
1
1
3
1
1
1
2
1
1
3
1
4
1
2
2
1
1
1
7
1
1
1
1
2
2
2
1
1
2
2
5
1
1
1
2
1
1
2
1
1
1
3
1
1
2
4
1
1
1
1
1
1
1
1
2
1
5
1
1
3
2
2
2
1
2
2
4
3
14
2
1
1
1
1
1
1
3
1
1
1
1
2
1
1
1
3
1
1
1
46
6
2
2
1
1
2
1
1
2
1
1
1
2
1
1
1
2
1
1
52
3
2
2
6
1
1
1
1
1
1
3
2
1
1
1
1
1
1
2
6
1
1
2
1
3
1
4
1
1
1
3
9
1
1
1
1
1
1
1
1
1
1
1
1
1
1
2
1
1
1
1
1
1
1
1
1
3
1
1
1
1
1
1
2
1
1
3
1
1
1
2
1
1
3
1
1
1
1
1
2
10
1
1
1
1
1
1
1
1
1
1
2
1
1
1
4
1
1
2
3
1
1
2
1
1
2
1
2
1
1
1
1
3
1
2
1
2
2
6
7
1
7
1
1
1
1
4
4
2
1
1
2
1
1
2
1
1
1
1
1
1
1
1
1
3
2
1
2
1
1
4
2
1
1
2
1
1
4
1
3
3
2
1
1
1
2
2
1
1
3
3
1
1
2
5
2
2
1
1
2
1
1
1
3
2
1
7
1
2
1
2
1
1
3
1
2
1
1
1
1
1
1
1
1
2
1
3
1
2
3
5
2
3
1
2
1
2
2
1
3
1
1
1
1
1
1
1
1
1
1
1
2
3
2
1
1
1
2
2
1
1
4
1
1
1
3
1
1
1
1
2
2
4
2
3
2
1
2
4
8
1
1
3
3
1
1
2
11
1
1
2
5
3
1
2
1
1
4
3
1
19
2
1
2
1
2
1
1
2
1
2
1
1
1
1
1
2
1
1
1
1
1
1
3
1
2
1
1
1
1
1
1
9
3
1
4
2
2
3
1
2
2
5
1
1
2
1
3
1
2
2
1
2
1
1
1
1
2
1
1
2
3
4
2
3
1
1
3
1
2
2
1
3
1
7
5
2
2
1
19
2
1
1
2
5
1
1
3
2
1
1
1
1
1
1
2
2
1
1
1
3
1
4
1
1
1
2
6
1
1
1
3
2
1
2
1
1
2
1
1
5
1
1
1
2
2
1
1
3
1
1
1
2
3
1
3
3
1
1
1
2
4
1
1
3
3
3
1
8
2
1
1
1
2
1
2
3
1
2
2
1
3
1
2
1
1
1
1
1
3
1
1
2
1
14
3
1
1
1
4
1
1
2
1
2
1
1
1
2
2
2
1
1
2
1
4
1
1
2
1
1
1
1
1
1
1
2
1
1
1
1
1
1
1
3
6
1
3
2
1
1
1
1
1
1
1
2
3
1
1
1
2
1
3
1
1
1
1
2
3
1
1
1
1
1
2
1
1
1
1
1
4
1
1
2
2
1
2
2
1
2
1
2
1
2
1
2
1
1
1
3
3
1
2
1
1
1
1
1
3
1
1
1
1
2
1
1
3
10
1
1
1
1
1
1
2
1
3
2
3
1
2
1
1
1
1
1
1
1
1
2
1
2
2
1
2
1
2
1
1
1
2
1
1
1
1
1
1
1
1
1
1
2
2
2
1
4
1
1
1
1
1
1
1
1
2
1
1
1
1
2
1
1
1
1
1
1
1
3
1
1
1
2
1
4
1
1
1
2
1
4
1
1
2
3
1
1
1
1
1
1
1
1
2
1
1
2
1
2
2
1
1
1
2
1
1
1
1
1
1
1
2
1
1
1
1
1
2
1
1
3
2
1
1
1
1
1
4
1
6
2
1
2
1
1
1
1
1
1
1
4
2
2
1
1
12
1
3
1
3
1
2
3
1
1
3
1
3
3
1
2
1
2
2
3
1
3
1
3
1
1
1
1
1
3
2
1
1
1
1
2
1
2
2
1
5
1
4
2
3
2
1
1
3
1
1
2
3
1
1
2
2
2
2
1
3
1
1
2
3
1
1
1
2
1
2
2
3
1
1
1
1
1
1
1
5
1
2
1
1
1
1
1
2
1
4
3
3
3
1
1
1
2
1
2
2
2
2
1
1
1
1
2
1
2
4
1
1
3
2
1
4
2
1
1
1
1
3
1
2
1
1
1
1
1
3
6
1
1
1
2
1
1
1
1
1
2
6
7
2
2
1
1
1
1
1
1
5
1
1
7
1
1
3
1
1
1
3
1
1
1
1
1
2
1
1
3
2
4
1
2
1
1
2
1
3
2
1
2
1
1
3
1
3
1
4
6
6
4
2
3
3
4
1
2
2
1
3
3
1
1
1
1
1
2
1
2
2
6
1
2
2
1
4
2
2
1
4
1
2
1
1
1
2
1
1
1
1
4
1
1
1
1
1
1
1
1
1
7
3
1
2
2
1
1
1
1
1
2
2
2
1
5
2
4
3
3
1
1
1
1
3
1
1
1
1
2
3
1
1
1
1
1
2
8
1
1
2
8
4
2
2
4
3
3
2
1
1
1
13
1
1
3
4
1
2
1
3
1
1
1
1
1
1
1
1
1
1
2
2
3
6
1
1
1
1
4
1
2
1
2
1
1
1
2
1
3
1
1
2
1
1
2
1
1
1
2
2
1
1
6
1
5
2
3
1
6
2
2
2
1
1
1
1
3
1
1
1
1
2
1
1
2
1
2
3
4
2
5
2
1
1
1
1
2
4
1
2
4
2
2
1
1
1
2
1
2
2
1
1
2
1
1
1
1
1
3
1
1
2
1
1
1
1
1
1
1
4
1
2
1
1
2
1
1
1
6
1
1
1
2
1
1
1
1
1
3
3
1
1
2
2
2
1
2
1
2
3
1
2
1
1
24
1
2
1
1
1
1
1
1
1
1
3
2
1
1
2
1
2
1
1
2
1
1
1
1
4
5
3
1
1
5
2
3
1
1
1
1
1
1
4
1
3
4
1
1
2
3
1
1
1
1
2
1
1
1
1
2
1
2
3
1
2
1
2
3
1
1
6
1
1
1
1
1
1
3
1
1
3
3
1
2
1
1
1
2
1
1
1
2
2
1
1
1
2
1
1
1
3
1
2
1
1
1
3
1
1
2
1
1
1
1
1
1
4
2
1
1
2
1
2
2
1
4
2
2
3
3
1
1
1
1
1
1
2
1
1
1
1
1
1
1
1
1
1
1
1
1
4
1
2
1
4
1
1
3
1
1
1
1
2
1
1
1
1
2
1
1
2
1
1
3
2
1
2
4
1
1
2
4
2
2
8
2
3
1
3
1
1
3
1
1
1
1
5
1
1
1
1
1
1
1
1
3
1
3
4
1
2
1
2
3
1
1
2
1
2
1
1
3
7
3
2
5
1
3
1
1
1
2
1
1
2
5
1
6
1
3
3
1
2
2
1
1
3
1
1
1
1
1
1
2
1
1
1
1
1
3
1
2
1
2
4
1
3
1
6
2
4
1
2
1
1
1
1
1
1
1
1
2
2
1
2
3
2
1
1
1
1
1
2
1
1
2
2
1
3
1
1
4
2
2
2
2
3
2
5
1
2
2
3
1
2
1
3
1
2
1
1
1
1
2
3
1
1
1
2
1
1
2
1
1
2
1
1
1
3
1
1
1
2
3
2
1
1
1
1
4
1
4
1
2
1
1
2
1
1
1
1
1
1
1
1
1
1
1
1
1
2
1
2
3
2
5
2
1
2
1
2
2
2
1
1
1
2
1
1
1
3
3
5
1
2
1
1
1
1
2
1
1
1
1
1
3
3
1
9
1
1
2
2
1
1
1
1
1
1
1
1
2
3
1
2
2
1
2
1
2
1
1
1
3
1
1
1
1
9
1
1
4
2
2
1
1
2
1
1
6
1
1
3
1
1
2
1
2
2
6
1
1
1
1
5
1
1
3
1
3
1
1
4
1
1
3
2
1
2
2
1
2
1
1
1
1
1
1
1
1
1
2
1
2
3
1
1
1
1
2
2
32
1
1
2
1
3
2
3
6
1
1
2
2
4
7
4
1
1
3
4
6
1
3
3
1
2
4
5
18
2
1
1
1
4
1
1
3
3
2
1
1
2
1
5
5
1
1
4
1
2
1
1
1
1
1
1
2
4
1
1
1
1
1
1
1
1
1
1
1
1
1
1
3
2
3
10
3
1
1
1
1
1
1
1
1
1
1
1
1
1
1
1
1
1
1
4
1
1
1
1
5
1
1
1
1
4
1
1
1
2
1
3
1
1
1
1
1
1
1
1
2
2
1
1
1
1
2
2
1
3
4
2
2
1
1
1
4
1
2
2
1
2
1
2
2
1
2
1
2
1
1
1
3
1
1
1
1
3
1
1
1
2
1
1
1
1
1
1
1
1
1
1
1
2
3
2
1
1
1
2
1
1
1
1
3
1
2
1
2
2
2
4
2
1
1
4
3
5
1
2
1
1
1
2
2
1
1
1
2
1
1
2
3
2
1
1
1
1
3
2
1
1
1
2
1
1
2
1
1
1
2
1
1
1
1
1
1
1
1
1
1
2
6
1
2
3
3
2
1
1
1
1
1
5
2
1
2
2
1
3
1
2
1
2
1
2
1
1
1
5
1
1
2
2
1
5
2
1
1
1
1
1
1
2
1
1
1
2
1
3
1
3
2
1
2
1
2
1
2
2
1
1
1
2
6
1
5
2
1
1
3
1
2
11
2
4
2
1
1
8
6
2
4
2
2
1
2
5
1
3
1
1
1
2
1
1
1
1
3
1
1
2
1
1
1
1
2
1
1
3
3
1
2
4
1
1
1
2
1
2
2
1
1
1
2
2
3
1
1
1
1
25
2
2
1
1
1
1
1
1
1
2
2
2
4
2
2
2
1
4
1
1
1
2
1
2
1
1
2
1
3
2
1
2
2
1
2
2
2
1
1
1
1
1
1
1
3
1
4
1
1
1
1
1
2
1
1
1
1
1
1
1
2
2
1
1
3
2
1
3
1
1
1
2
1
1
2
2
1
1
2
1
1
1
1
1
1
1
1
1
1
2
3
4
1
1
1
1
1
1
1
1
1
1
1
1
3
1
5
1
1
1
1
1
1
1
3
1
1
2
3
1
1
1
1
2
1
2
1
23
2
1
2
1
1
9
1
6
2
2
1
1
1
2
1
1
2
1
1
1
1
2
1
1
1
2
2
1
1
1
1
3
2
1
1
3
2
1
1
2
3
1
1
1
1
2
1
1
1
1
1
1
1
1
1
1
1
1
1
9
1
1
1
1
1
1
1
2
1
1
2
2
2
1
2
1
2
1
5
7
1
2
4
3
2
4
2
2
1
2
1
1
1
2
1
7
1
4
1
1
2
1
1
4
2
1
4
4
6
2
5
1
1
1
3
2
1
1
6
1
3
1
3
2
3
1
1
1
5
1
2
5
2
1
3
1
1
5
1
1
1
1
1
1
1
1
4
3
1
1
1
1
1
2
2
1
3
1
1
1
1
1
1
2
3
1
3
2
1
1
2
1
1
1
1
4
1
1
1
1
2
1
1
2
1
2
1
3
1
1
1
2
1
1
1
3
1
5
1
1
3
1
1
3
1
2
1
2
2
1
1
1
1
5
1
2
1
2
1
3
1
1
1
1
1
2
5
2
3
1
1
1
1
1
2
1
1
1
1
1
2
2
2
2
6
2
1
1
1
2
3
1
1
1
3
1
2
1
4
1
1
1
3
1
1
2
1
2
2
1
1
3
1
1
1
2
2
1
1
1
1
2
1
3
1
6
1
3
1
5
2
1
1
2
1
2
2
1
4
1
2
6
1
2
3
1
1
1
1
4
1
3
1
2
3
2
2
1
1
3
1
1
1
2
2
1
2
1
1
1
1
1
1
1
1
1
2
2
5
3
1
1
1
1
1
1
2
1
3
3
1
1
1
5
1
1
2
1
1
1
1
1
1
1
1
1
1
1
1
1
1
2
1
1
1
1
2
1
1
1
1
1
1
1
1
2
1
1
1
4
1
1
1
3
1
1
1
1
1
1
1
1
3
1
5
1
1
1
1
1
1
2
2
2
1
1
1
1
1
2
1
1
1
2
2
3
1
6
1
1
1
2
3
1
4
4
1
1
1
2
1
2
1
1
7
1
1
3
1
1
1
1
1
1
1
1
1
2
2
1
2
1
1
1
1
2
1
1
1
1
2
1
1
1
1
1
3
1
2
1
2
1
4
1
1
1
2
3
2
1
1
3
1
1
1
2
1
5
1
1
3
5
1
1
1
5
3
1
2
2
1
2
1
1
1
1
1
1
1
2
1
1
6
1
1
1
1
1
1
1
1
2
1
1
6
1
1
1
1
1
1
1
1
1
4
1
1
1
1
3
1
1
1
1
2
1
1
1
3
1
1
2
1
2
3
3
1
2
1
1
2
2
1
1
1
1
1
1
1
1
1
1
1
4
2
1
1
1
3
5
1
1
1
6
3
4
2
1
1
1
1
1
1
3
1
1
2
2
1
1
1
1
3
2
1
1
4
1
2
2
1
2
1
1
1
1
1
1
1
2
2
7
2
1
5
1
1
1
1
1
1
3
1
3
1
10
2
1
1
1
2
1
1
1
5
1
1
1
1
3
1
1
1
1
8
2
9
1
1
1
1
5
11
1
1
2
3
2
1
1
3
1
1
1
1
1
1
4
3
2
1
1
1
1
1
1
1
1
1
1
2
2
2
2
1
1
2
1
3
4
1
2
1
4
3
1
1
1
2
1
1
2
1
4
3
2
1
1
1
1
2
1
1
1
3
1
1
1
1
1
1
1
1
1
3
1
9
3
1
1
2
1
1
2
2
1
1
2
2
1
1
1
1
3
1
2
1
1
3
1
2
1
1
2
5
1
2
1
1
1
1
2
1
1
2
1
1
1
2
2
1
4
4
2
3
2
1
4
1
2
1
1
1
1
2
1
3
1
1
1
3
2
2
1
5
1
1
1
1
1
1
1
2
4
1
1
1
1
1
1
1
1
1
2
1
1
1
1
2
1
1
2
1
1
1
1
1
1
2
2
2
1
2
1
4
2
1
1
1
1
2
1
2
1
2
1
5
4
1
1
1
2
2
1
2
3
1
1
1
1
1
1
1
1
2
1
1
5
1
2
2
1
1
1
2
4
2
2
2
1
1
1
7
1
3
5
1
10
3
1
4
2
2
4
4
3
6
5
1
1
4
2
1
1
1
2
1
1
3
1
1
2
1
2
1
1
1
1
2
1
5
1
4
2
14
1
5
1
2
2
2
1
1
1
2
1
1
1
4
1
1
1
1
1
1
2
1
2
3
1
1
1
1
4
2
1
3
1
1
1
2
1
1
1
1
3
2
1
1
2
1
2
2
2
1
2
1
4
2
4
2
12
1
1
1
1
1
2
2
1
1
3
1
1
1
1
1
1
1
4
1
3
2
1
2
1
1
1
1
2
2
1
2
1
1
1
4
2
1
1
1
1
1
1
2
1
2
1
1
1
1
1
1
3
3
1
1
1
1
1
1
1
1
1
1
1
1
1
2
1
2
2
3
1
1
1
1
2
2
5
3
1
1
1
1
2
2
4
1
1
2
2
3
1
1
1
3
1
1
1
2
3
1
2
1
1
11
2
2
1
1
1
1
1
1
2
1
2
1
2
3
2
1
4
2
1
1
2
2
1
1
1
1
1
1
1
1
1
1
1
3
1
3
1
6
1
1
3
3
1
1
1
1
1
2
1
1
4
2
1
1
2
1
3
1
2
2
1
1
4
2
1
1
3
1
2
2
1
2
1
1
1
1
1
1
1
1
1
1
3
6
2
4
1
7
3
4
1
2
1
1
3
1
2
1
2
1
1
1
1
1
1
1
1
1
2
3
1
1
1
2
1
4
1
4
1
1
1
1
1
1
1
3
3
1
2
3
1
2
3
1
3
1
1
1
1
1
2
2
5
1
1
1
4
2
4
1
1
1
3
1
2
1
5
1
1
1
2
2
2
1
4
3
1
4
1
1
1
1
4
1
1
2
3
2
2
1
4
1
2
1
2
2
1
1
1
1
1
1
1
1
1
1
2
1
1
1
1
1
1
1
1
1
1
6
1
1
2
2
4
1
1
1
1
1
2
4
1
1
2
3
2
2
1
1
3
1
5
2
1
1
3
1
1
2
1
1
6
1
1
2
2
1
1
1
3
2
1
1
1
4
1
1
1
1
1
1
1
2
2
1
2
3
1
5
1
1
1
1
1
1
1
2
1
1
1
1
1
1
1
3
2
1
1
2
1
1
1
1
1
2
1
1
1
1
6
2
1
1
1
2
1
2
1
2
1
1
1
1
1
3
1
3
1
1
1
2
1
1
1
1
1
1
1
1
1
1
1
1
2
1
1
1
2
1
2
1
1
2
2
1
1
5
2
2
2
1
1
1
3
2
3
1
1
5
1
4
2
3
2
1
1
2
2
3
2
1
1
3
1
1
4
2
2
1
2
1
3
2
4
1
3
1
1
3
3
6
1
2
1
1
1
1
1
2
1
1
1
11
2
3
2
5
5
1
1
1
1
1
1
2
1
1
2
1
3
1
1
2
2
2
1
1
3
1
1
2
1
1
1
1
1
1
1
5
8
2
5
2
3
2
1
2
5
4
3
1
1
1
2
1
1
2
1
3
1
1
1
1
1
1
1
1
1
1
3
1
1
5
1
1
1
2
1
3
3
1
1
1
1
1
1
1
2
1
1
1
1
5
1
3
1
3
3
1
1
1
1
2
2
2
4
1
1
1
2
1
1
1
1
3
5
1
1
2
1
1
1
1
2
2
1
1
2
1
1
1
3
1
1
2
2
3
2
2
1
1
1
3
1
1
1
2
1
1
1
1
1
1
1
1
1
1
1
1
2
1
2
1
1
1
1
1
1
1
1
1
1
1
1
1
2
1
1
2
1
1
1
1
1
1
1
1
1
3
2
1
1
1
1
2
1
1
2
3
1
2
1
1
1
1
1
1
2
1
1
1
1
1
2
1
1
2
1
1
1
1
1
1
1
1
1
1
1
2
1
1
1
2
1
1
4
2
1
1
2
1
1
1
1
1
1
10
1
2
1
2
4
1
3
1
3
2
1
1
1
2
2
4
1
5
1
1
1
1
3
1
1
1
53
1
2
1
2
1
2
1
1
1
2
1
1
1
2
1
2
4
2
1
11
1
4
1
3
2
1
1
1
1
1
1
5
3
1
1
1
2
1
2
1
1
2
1
2
1
2
1
1
3
1
4
5
2
2
1
1
1
3
3
4
1
2
2
3
2
1
1
2
2
1
1
1
2
1
6
6
4
1
1
1
1
4
2
1
2
3
1
1
4
6
1
1
1
1
1
4
1
2
3
1
1
3
1
1
1
1
1
1
1
1
1
1
1
1
3
5
2
3
1
1
3
2
1
1
2
1
1
2
1
2
1
1
1
1
1
1
1
2
2
1
1
2
2
1
1
1
1
3
1
1
2
1
1
1
1
5
2
1
2
1
1
5
3
4
1
2
1
1
1
1
1
1
1
1
1
1
1
1
1
1
1
3
1
1
1
1
4
1
1
4
7
1
1
1
1
2
1
1
1
3
2
3
2
4
2
5
1
1
1
3
1
1
4
1
1
1
1
1
1
1
1
2
1
1
1
1
2
1
1
1
2
1
1
3
1
1
1
3
3
2
1
1
1
1
1
1
2
1
2
1
1
1
2
1
1
1
2
1
1
1
1
1
1
1
1
1
3
2
2
2
1
2
1
1
1
1
1
1
1
1
1
1
1
1
1
1
2
1
2
1
1
1
1
1
3
1
3
1
1
1
1
1
1
1
1
1
1
4
1
1
1
2
1
1
2
1
1
1
1
1
2
1
1
1
1
1
1
1
1
1
3
2
1
2
1
1
1
1
1
1
1
2
1
2
1
1
2
1
1
1
1
2
2
1
1
2
1
1
4
1
1
2
1
1
1
1
1
1
4
2
2
3
2
1
3
1
2
1
1
1
1
4
3
4
6
2
1
1
1
2
1
1
2
1
2
1
1
1
2
1
3
1
1
1
1
1
2
1
1
2
1
4
4
4
1
3
5
2
1
1
1
1
3
2
4
1
1
2
1
2
2
5
1
1
1
1
1
1
4
1
2
1
2
1
3
5
1
1
1
2
1
2
2
1
1
1
1
2
2
1
2
1
1
1
1
1
3
1
2
1
1
3
1
1
2
1
1
1
2
1
2
1
1
2
1
1
5
1
1
1
1
2
2
1
3
1
1
1
1
3
1
2
2
1
1
1
1
3
4
1
1
1
2
1
1
1
3
2
3
1
1
1
1
1
1
1
1
2
1
13
1
3
1
1
1
2
1
1
1
2
1
3
1
3
2
1
2
2
2
1
3
1
7
4
1
1
1
1
2
1
1
1
1
5
4
1
1
3
1
1
1
3
1
1
1
4
2
5
1
1
1
2
3
2
1
1
1
1
1
1
1
1
4
1
1
1
1
1
1
1
1
1
1
1
1
2
3
1
1
1
1
1
1
1
1
3
8
3
1
1
1
1
2
1
7
1
1
3
1
1
4
1
1
1
1
2
3
1
1
1
1
1
1
1
3
1
1
1
2
2
2
1
1
1
3
1
1
1
1
2
1
2
1
1
4
3
3
1
1
2
1
1
1
1
1
1
1
2
4
3
1
1
1
1
1
2
1
2
1
1
1
1
1
1
1
1
2
1
1
1
1
1
1
1
1
1
1
1
1
2
1
2
2
1
1
2
1
1
1
2
1
1
1
2
1
1
1
2
1
2
1
1
1
1
1
1
1
2
1
1
1
1
2
1
1
1
1
2
1
1
1
1
3
1
1
2
1
1
1
2
1
1
2
1
3
2
2
2
1
1
1
1
1
1
1
1
2
1
1
1
1
1
6
1
2
1
1
1
1
2
1
1
1
1
1
1
1
1
1
1
1
1
1
1
1
1
3
1
2
5
1
1
1
1
1
2
2
1
3
2
1
5
2
1
1
2
1
1
1
2
3
1
1
2
8
1
2
2
1
1
7
1
2
1
1
1
1
2
1
1
3
1
1
1
2
1
1
1
2
2
1
5
1
1
1
3
1
1
1
3
1
1
3
1
1
1
1
1
1
1
1
1
1
1
1
1
1
1
1
1
1
1
1
1
2
1
1
2
3
1
1
1
1
1
1
1
1
1
1
1
1
1
1
4
1
1
1
1
1
1
1
1
1
1
1
1
1
1
2
1
1
1
1
2
1
1
1
1
1
1
1
2
1
1
1
1
1
1
1
1
1
1
1
5
1
3
1
1
1
1
1
1
1
1
1
1
1
2
1
1
1
1
1
1
1
3
1
1
2
1
1
1
2
1
1
1
1
1
4
2
1
1
1
1
2
1
1
2
1
2
1
1
4
1
1
1
1
1
1
1
1
1
1
2
2
1
2
1
2
1
1
1
1
2
1
3
1
1
2
1
1
2
2
1
5
1
1
1
1
1
1
1
1
1
1
1
1
1
1
1
1
2
1
3
1
1
1
2
1
1
1
1
1
2
2
1
1
1
1
5
2
1
1
1
1
1
1
2
1
1
1
1
1
1
1
2
1
1
1
1
2
1
1
1
2
1
1
1
1
1
1
1
2
1
2
1
1
1
1
1
2
1
1
2
1
2
5
1
1
1
1
1
1
1
1
1
1
1
1
1
2
1
2
1
1
1
1
1
2
1
1
2
1
1
3
1
1
1
1
1
4
1
2
1
1
1
1
1
1
4
1
1
1
1
1
2
2
1
1
2
1
1
1
1
2
1
1
1
1
1
1
1
1
2
1
1
1
1
1
2
4
5
1
1
1
1
1
1
1
1
14
3
4
3
1
1
7
2
1
12
18
1
2
3
2
1
3
7
4
2
1
1
1
2
2
2
1
2
2
2
2
2
1
1
1
2
1
1
4
1
4
2
2
1
1
1
1
1
2
1
1
1
1
3
1
1
9
2
2
1
1
2
5
1
2
1
1
2
1
1
1
2
1
10
3
2
1
3
1
1
1
2
1
1
1
2
5
5
3
5
1
1
6
5
7
1
1
12
3
1
1
1
5
1
1
3
2
1
2
1
1
2
2
1
1
1
1
1
4
1
1
2
1
5
1
3
2
1
4
1
1
4
3
1
1
1
1
1
2
3
1
6
2
1
1
2
1
1
2
2
2
5
5
1
1
3
2
5
2
1
1
4
2
2
1
1
2
1
2
1
4
3
1
1
1
1
2
1
1
3
6
1
3
1
1
4
1
1
1
1
2
1
1
1
1
1
1
4
2
1
1
1
1
1
2
2
1
1
1
1
2
2
1
2
1
1
5
1
1
1
2
1
4
2
1
4
3
3
1
5
1
2
4
1
1
1
1
1
1
1
2
1
1
1
7
1
2
2
1
1
1
2
1
2
3
1
6
1
1
1
1
3
1
1
3
1
2
4
1
1
3
2
1
1
1
3
1
1
1
1
1
1
2
3
2
1
1
1
2
1
3
1
2
1
1
2
1
1
1
1
4
1
1
1
1
1
1
1
1
3
3
1
1
2
2
1
1
2
1
1
1
1
2
3
3
3
1
1
3
1
2
1
2
1
3
1
2
1
2
1
5
1
2
4
1
3
4
1
4
1
5
1
1
1
5
2
1
2
1
1
1
1
1
1
1
1
1
2
3
1
1
4
1
2
1
2
4
2
2
6
1
2
1
1
3
1
1
1
1
1
4
6
1
1
4
4
6
2
1
2
4
1
1
2
2
3
1
1
1
4
1
1
2
1
2
1
1
1
4
2
1
2
2
5
2
2
2
1
2
1
1
2
1
2
3
2
4
3
3
2
2
1
1
1
1
2
2
1
1
6
1
2
2
1
1
3
6
2
1
5
1
2
2
1
2
1
1
2
1
4
1
1
1
1
3
1
1
3
1
1
1
1
3
1
1
1
1
7
3
1
2
4
5
1
3
2
2
1
1
1
5
1
1
4
2
3
2
2
2
2
1
1
4
1
1
2
1
1
1
2
1
1
1
1
3
1
1
1
4
1
1
3
1
2
1
2
1
3
1
2
1
1
2
3
1
1
1
1
2
1
1
1
5
1
1
1
3
3
1
1
1
2
3
1
3
1
1
2
1
2
1
1
1
9
1
2
6
1
7
4
1
1
1
2
2
3
1
6
4
1
1
2
1
2
1
1
1
4
1
3
2
1
1
3
1
1
1
1
3
6
1
1
1
1
1
3
1
1
2
2
1
1
2
1
1
1
1
1
1
1
2
1
2
1
3
1
1
2
2
1
1
3
1
1
1
5
2
4
1
1
3
3
1
2
2
1
2
1
1
1
2
1
4
2
1
1
1
2
1
1
2
2
1
2
1
3
1
3
3
2
1
2
1
3
3
1
3
1
1
1
1
2
1
3
2
1
1
3
2
1
1
1
1
3
1
1
1
1
1
1
1
1
1
2
1
1
1
1
1
1
1
1
1
1
1
1
2
1
1
1
1
3
2
1
1
1
5
3
1
4
3
2
2
1
4
1
3
1
2
1
1
2
1
1
1
1
1
1
3
1
1
1
1
3
1
1
1
3
1
2
1
1
1
1
1
9
1
3
4
1
1
1
1
1
5
1
1
1
2
1
5
1
1
1
1
3
2
4
3
1
2
1
1
2
4
3
7
2
1
2
4
4
4
1
4
1
3
3
2
1
3
1
4
1
4
6
2
2
2
1
2
1
1
2
2
1
2
1
3
2
1
1
1
1
2
2
1
1
1
2
2
1
3
1
1
1
1
4
1
1
1
1
2
1
1
1
3
1
1
1
4
1
1
1
2
1
1
2
1
1
6
1
3
1
1
2
1
2
1
5
1
1
2
1
1
1
2
1
1
1
1
1
1
1
2
1
4
1
2
2
3
1
4
2
2
2
1
2
2
5
1
1
5
1
1
2
1
1
1
1
1
4
7
1
3
1
1
1
1
1
1
1
1
3
4
1
2
2
2
8
3
1
3
1
1
1
2
4
4
1
3
1
1
1
2
1
1
3
1
1
1
1
2
1
2
1
2
1
2
1
1
1
2
1
2
4
2
2
1
1
2
3
1
2
1
1
2
2
2
1
2
2
1
2
1
1
2
1
1
1
1
2
1
4
3
1
3
2
2
1
2
1
1
4
1
2
1
1
2
2
1
2
1
1
1
1
1
1
1
1
1
2
2
1
3
1
1
1
2
1
4
1
1
2
2
1
1
1
1
1
1
1
1
1
1
1
1
2
2
1
4
1
1
1
1
1
1
1
2
1
1
1
1
6
1
1
1
2
1
1
2
3
3
1
2
3
1
2
2
2
1
1
2
1
5
5
4
1
1
1
4
1
2
1
1
4
1
1
1
2
2
2
1
1
1
1
1
1
1
1
1
1
1
1
1
2
1
3
2
8
2
1
5
1
2
3
1
2
1
1
2
2
1
2
1
2
1
2
3
4
5
2
1
2
2
1
2
2
1
3
1
2
1
1
2
1
1
1
2
1
1
1
2
1
1
2
1
1
2
1
1
1
1
2
1
1
1
2
1
2
2
1
1
3
1
3
1
3
1
2
1
2
1
1
2
1
2
4
4
3
1
1
2
1
1
1
6
3
4
2
2
1
1
3
1
1
2
1
1
2
2
1
1
1
1
1
1
1
1
1
1
2
2
1
1
1
1
1
2
3
1
2
1
1
1
2
1
3
1
2
3
1
2
1
1
2
1
1
1
1
1
2
1
2
1
3
1
1
2
6
1
2
2
2
2
2
1
3
3
7
6
4
2
1
1
1
2
1
1
2
1
1
2
1
1
1
5
1
1
1
1
1
1
1
1
1
1
1
4
1
1
1
1
1
1
1
1
1
1
1
1
3
3
1
1
4
1
2
1
1
1
1
1
1
1
1
1
1
1
5
1
4
2
2
1
1
1
2
2
2
1
1
1
1
1
1
1
2
1
2
3
4
2
1
1
2
1
2
1
1
2
6
2
3
3
1
2
1
2
1
1
2
2
4
1
1
1
3
1
1
2
3
1
5
1
1
1
1
2
6
1
1
1
3
3
1
1
1
1
1
1
1
1
3
4
2
1
1
2
1
1
2
1
1
1
1
1
3
1
1
1
2
1
1
1
1
2
1
2
1
1
1
3
1
1
1
1
1
1
1
1
3
1
1
1
3
3
1
1
3
1
3
2
1
1
1
3
1
1
1
3
2
1
1
1
1
1
2
2
2
1
1
5
1
4
1
1
8
1
1
3
1
1
2
1
3
1
5
1
1
2
1
1
2
1
1
1
1
1
1
1
1
1
1
1
1
2
1
1
2
1
3
1
1
1
1
1
3
1
1
1
1
2
1
1
6
1
7
1
1
3
1
1
7
1
1
1
2
1
1
6
1
1
2
5
1
1
2
1
1
1
1
1
1
1
1
1
2
1
1
2
1
1
1
1
1
3
1
1
1
1
1
1
1
3
1
3
5
1
4
1
1
1
1
1
1
1
1
1
1
1
1
1
1
1
1
1
1
1
1
1
1
1
1
1
2
1
2
5
1
1
2
1
1
1
3
1
1
1
3
1
2
4
1
1
2
2
1
3
2
3
1
2
1
1
1
5
5
1
3
1
2
1
2
3
1
1
3
2
2
7
1
2
3
1
1
1
1
1
2
1
1
1
1
4
1
2
1
1
1
1
2
2
3
6
1
1
3
4
2
4
1
2
3
1
2
1
1
3
1
1
1
5
1
1
1
3
5
2
1
6
2
3
4
1
3
1
6
1
1
7
1
1
1
2
4
1
1
1
1
1
1
2
1
2
2
2
2
1
3
2
1
1
1
1
3
1
1
2
2
2
2
1
6
1
1
1
2
1
2
1
1
1
1
1
1
3
2
1
1
1
2
2
1
6
1
1
3
2
7
1
1
3
1
1
1
2
1
1
1
2
1
1
4
2
2
1
2
1
2
1
2
1
1
1
2
1
2
2
1
5
1
1
1
1
1
2
1
1
1
1
1
1
2
1
1
1
1
1
1
1
1
1
1
1
1
1
2
1
1
3
1
1
1
1
1
1
1
1
2
1
1
7
2
1
1
1
2
1
1
1
1
1
1
1
1
1
2
1
1
1
2
1
1
2
1
3
1
4
1
1
1
1
1
1
1
1
1
1
2
1
2
2
5
1
1
1
1
1
1
1
1
1
1
1
1
2
1
1
1
1
2
1
2
1
1
1
2
1
1
1
3
11
3
1
2
2
3
1
1
1
10
1
1
3
2
1
3
4
3
1
1
3
1
1
1
8
1
2
1
1
1
2
2
2
1
1
2
1
2
1
4
2
2
1
1
3
1
1
2
1
1
2
1
1
1
1
1
2
1
1
1
1
2
1
2
1
1
1
1
1
1
1
1
3
2
1
3
2
3
2
1
1
2
1
1
1
1
6
2
1
2
4
4
2
4
1
2
12
2
1
1
1
1
1
1
1
1
1
1
1
3
2
1
1
2
2
1
1
1
2
1
1
1
1
2
2
1
3
1
1
1
2
1
2
1
1
1
2
2
2
1
2
2
3
2
2
1
6
2
1
1
1
4
1
1
2
2
1
2
2
1
3
2
2
1
1
1
1
3
3
2
1
1
1
1
2
1
6
1
1
1
1
1
2
4
3
1
1
1
1
1
1
2
1
7
3
1
3
1
3
1
1
1
5
1
1
2
1
1
3
2
1
1
1
3
3
2
2
1
1
1
2
1
1
1
2
4
2
1
3
1
1
1
2
2
3
2
2
2
2
2
1
1
1
1
5
8
5
4
2
1
1
4
1
2
2
3
2
5
3
2
1
1
1
1
1
1
2
1
2
3
1
1
1
1
1
2
1
2
1
4
1
1
1
1
2
2
1
8
2
1
1
1
1
2
1
1
1
1
2
1
2
1
1
3
1
1
2
1
1
2
3
1
4
2
27
1
2
6
6
2
8
1
1
5
6
1
1
1
1
1
1
1
2
15
1
2
2
1
1
1
1
1
2
1
1
1
2
1
2
2
8
2
1
6
3
1
2
2
2
2
2
1
3
7
3
1
2
2
1
1
3
1
7
2
1
1
1
1
1
1
1
2
1
2
2
1
1
4
2
1
2
2
1
1
1
2
1
2
1
2
1
1
1
1
1
1
1
5
2
1
1
1
2
6
5
1
1
2
2
1
1
1
1
1
1
1
1
1
1
1
1
1
2
2
1
1
2
14
4
1
1
1
1
1
1
2
4
1
1
3
1
3
1
1
2
1
1
2
1
1
1
1
1
1
3
2
1
1
3
3
1
2
2
1
2
1
1
2
2
1
1
1
5
1
1
1
2
1
1
1
1
1
1
2
1
1
1
1
2
3
1
1
1
1
3
1
1
4
1
2
2
1
1
2
1
1
1
1
6
1
1
1
1
2
4
1
1
1
1
1
1
2
2
1
1
4
1
2
3
3
1
2
2
1
2
1
1
1
1
2
2
1
1
1
1
1
1
1
1
3
1
3
1
1
5
2
2
2
1
3
1
1
1
1
2
1
2
9
1
2
3
2
2
2
1
2
1
1
2
1
1
1
1
1
3
1
1
1
1
1
4
3
1
1
1
1
2
1
1
1
1
1
1
1
2
2
1
1
1
1
2
1
2
8
1
1
1
1
1
1
1
2
2
1
1
1
1
2
1
1
1
2
1
1
1
1
1
1
5
2
4
2
1
2
6
6
1
2
1
1
1
1
1
1
1
6
1
3
3
1
1
1
2
1
4
1
1
2
1
1
1
1
1
1
1
3
1
1
2
1
2
1
1
1
1
1
5
1
1
4
1
1
1
1
3
1
1
1
1
3
1
1
1
1
1
3
2
1
2
2
1
1
1
1
1
1
2
1
1
2
1
2
6
4
1
1
2
1
1
1
1
2
2
3
1
6
4
1
2
3
1
1
2
1
2
4
2
1
1
2
5
1
1
2
3
5
2
4
1
1
3
1
1
1
1
1
1
2
1
1
1
1
5
3
2
1
1
2
2
2
1
3
2
2
3
1
3
2
1
1
3
1
6
2
1
1
5
4
1
2
2
1
1
1
4
1
3
1
1
1
1
1
2
2
1
1
4
1
3
3
1
1
1
1
1
1
1
1
1
1
1
1
1
1
1
1
1
1
1
1
1
2
1
1
2
1
3
1
1
1
1
1
1
1
1
1
1
4
1
1
1
1
1
1
3
1
3
1
1
1
2
3
1
1
1
4
2
2
1
1
1
1
1
3
4
1
4
1
1
2
1
2
3
1
1
4
4
2
2
1
1
1
1
1
1
1
1
1
1
1
1
1
6
1
4
1
8
1
2
1
2
1
1
2
1
1
1
1
1
1
1
2
1
1
4
3
1
1
2
2
1
4
4
1
1
1
2
4
4
2
1
1
1
1
1
2
1
1
1
1
1
1
1
1
1
1
1
1
2
2
1
1
2
1
2
3
5
1
1
1
1
3
1
13
1
1
2
3
2
6
1
1
1
1
4
2
1
4
2
2
1
1
1
3
1
2
1
2
1
1
2
1
1
1
2
2
1
1
2
2
1
1
1
1
1
1
1
1
1
2
1
1
1
2
1
1
1
2
1
2
1
2
1
1
1
2
2
1
1
1
1
2
1
2
1
1
1
1
1
2
1
1
1
1
1
1
1
1
1
1
1
1
3
2
1
2
1
2
3
1
1
1
1
7
1
1
4
2
2
1
1
1
1
2
7
2
1
3
1
1
1
1
1
1
3
2
1
2
1
1
2
1
3
1
3
2
1
1
1
1
1
1
1
1
1
2
2
2
1
1
2
1
2
3
1
1
2
1
1
1
1
1
2
1
6
1
1
1
2
3
1
2
1
2
1
5
1
3
2
2
2
1
2
2
5
1
4
1
1
2
2
1
1
1
1
3
2
1
1
1
1
1
1
1
3
2
1
1
1
1
1
1
3
1
1
1
1
1
1
1
1
3
7
3
1
2
1
1
1
2
1
1
3
1
3
1
1
1
1
2
2
1
1
1
1
1
2
1
3
2
1
1
1
1
1
5
1
2
1
1
3
5
1
1
1
1
1
1
1
1
6
1
1
1
1
3
1
3
1
1
5
2
6
1
1
1
1
3
1
1
2
2
3
1
3
1
1
1
2
3
1
1
1
3
3
1
3
2
1
1
1
1
7
1
1
1
1
1
1
2
2
2
1
2
3
3
3
5
2
2
3
1
1
2
4
5
3
2
10
1
2
1
2
2
1
2
1
1
1
1
2
2
1
1
1
1
2
1
1
1
1
1
1
1
2
1
1
1
1
1
1
1
1
1
1
1
1
1
2
1
1
1
1
1
1
2
2
2
1
2
1
1
2
1
1
1
1
1
1
2
2
2
1
2
1
1
3
1
1
1
1
1
1
1
1
1
1
1
2
1
1
1
2
1
3
1
1
2
2
2
1
1
1
1
1
1
1
1
1
1
1
1
2
4
1
1
2
1
1
2
1
1
2
4
1
1
1
2
2
1
1
2
1
1
1
1
3
1
1
3
3
2
1
1
3
1
2
1
1
2
1
3
1
5
1
1
3
4
2
1
1
5
3
1
2
2
2
2
1
1
2
1
1
1
1
2
1
1
1
3
11
1
1
1
2
1
1
1
1
3
2
1
2
3
1
2
1
1
1
1
1
1
1
2
2
2
2
2
1
3
2
2
1
3
1
2
2
1
1
4
3
4
3
1
1
3
1
3
2
1
1
1
2
5
3
1
1
1
2
2
5
1
1
1
1
1
4
1
3
2
2
3
1
1
2
1
1
1
1
4
2
5
1
1
5
9
2
9
1
2
3
1
1
1
1
2
2
2
2
1
3
1
1
1
3
2
4
2
1
1
1
3
2
4
1
4
8
1
1
1
1
3
1
3
4
1
2
3
1
1
3
2
6
2
3
2
2
1
1
1
1
2
1
1
1
1
2
1
1
4
2
2
1
1
1
1
1
1
2
5
1
2
4
3
3
4
3
1
3
1
1
1
1
1
4
3
1
2
1
1
1
2
1
2
1
1
1
1
1
1
1
1
3
1
3
2
2
1
1
5
3
2
4
2
1
1
1
2
2
4
1
6
2
2
1
1
4
1
4
3
3
2
1
2
1
3
1
1
2
1
3
3
1
2
5
3
1
1
1
3
1
1
2
1
1
1
1
1
1
2
2
1
2
1
1
3
2
1
1
2
1
2
2
3
1
1
2
2
1
1
2
1
2
1
1
2
2
1
2
1
1
1
3
1
1
1
5
2
1
1
3
9
1
2
1
3
1
1
4
2
2
1
4
3
3
4
1
1
1
1
11
1
1
1
3
7
2
1
1
5
1
1
1
1
1
2
1
1
2
2
1
1
1
1
1
1
1
1
1
1
1
1
1
1
1
6
1
2
2
1
1
1
2
1
1
1
1
4
1
3
1
1
1
2
1
1
1
1
2
7
2
1
4
1
3
3
1
2
7
3
2
1
3
2
1
3
1
4
1
2
2
1
2
1
3
1
1
1
1
3
1
2
1
1
2
1
1
8
1
2
1
1
1
1
1
1
1
1
3
4
1
1
1
1
1
1
1
1
1
1
3
4
1
4
1
1
1
1
1
1
2
3
1
1
1
4
1
1
2
2
1
1
1
2
1
1
1
3
4
1
1
1
1
1
2
1
1
1
2
2
1
3
2
1
1
1
1
1
2
1
1
1
2
1
3
1
1
1
2
1
1
1
2
1
1
1
2
1
3
1
1
1
1
1
1
1
1
1
1
1
1
2
1
2
1
1
1
1
1
1
1
1
1
1
1
1
1
1
2
1
1
1
1
1
1
3
1
1
4
1
3
2
2
2
1
1
1
1
1
1
1
1
1
1
1
1
1
2
1
1
1
1
1
4
1
3
1
1
1
1
1
2
1
1
3
4
2
1
1
1
1
1
5
1
1
1
1
1
2
1
1
1
1
1
1
1
1
1
1
1
1
1
2
1
1
1
1
2
1
3
1
2
1
1
2
2
1
1
1
2
1
3
1
2
2
4
7
1
1
1
1
3
2
1
1
1
1
1
1
2
2
3
1
1
1
1
2
1
6
3
1
2
1
1
1
1
1
1
1
1
1
1
1
1
1
4
1
1
1
1
1
3
1
1
1
1
1
2
1
1
1
1
1
2
2
1
1
2
1
1
1
1
1
1
1
1
1
1
1
1
2
1
2
2
2
1
1
1
1
1
2
1
1
2
1
2
2
3
2
1
4
1
1
1
2
1
1
1
1
2
2
2
2
2
2
2
3
1
1
1
1
2
1
1
1
1
52
1
1
1
1
1
3
1
1
1
2
1
1
1
1
2
1
1
1
3
1
1
1
2
1
2
1
1
1
2
1
2
2
1
3
3
1
1
1
3
1
1
2
1
1
1
1
3
1
5
3
1
1
4
1
3
1
2
2
2
2
1
4
2
1
2
3
2
3
1
2
1
3
1
2
1
4
1
1
2
1
1
1
3
1
2
1
1
1
1
1
4
1
1
3
3
1
4
1
1
1
1
1
3
1
1
1
1
1
1
1
1
9
1
3
1
1
1
1
1
1
4
4
1
1
3
1
1
1
2
1
1
1
1
1
1
2
8
1
1
1
9
1
2
1
2
1
2
1
5
2
1
1
1
5
1
6
1
1
5
7
6
10
5
1
1
1
1
1
5
1
1
2
2
4
1
4
1
1
1
1
2
1
1
3
1
1
1
1
2
2
1
2
1
3
1
1
2
3
3
1
1
1
2
2
2
1
1
1
1
1
2
1
2
1
1
1
2
1
1
1
1
2
1
1
1
1
1
1
1
1
1
2
2
2
1
1
1
1
1
1
2
1
1
1
1
2
1
1
1
1
2
1
3
1
2
1
1
1
1
1
2
1
1
1
1
1
2
1
4
1
2
1
1
1
1
1
1
1
1
2
1
1
1
1
1
1
2
1
1
2
1
1
2
2
1
4
1
1
2
2
1
1
1
2
1
1
1
1
1
1
1
1
1
1
1
1
1
1
1
1
1
1
1
2
1
1
2
3
1
2
1
3
1
1
1
2
1
1
1
1
1
1
1
1
1
1
1
1
2
1
1
2
2
1
3
1
1
1
1
2
1
2
1
1
1
1
1
1
1
1
2
1
5
1
1
1
1
1
1
2
2
1
1
2
1
1
1
1
1
2
1
2
1
3
2
2
1
1
1
1
1
4
1
1
3
1
2
1
2
3
1
1
1
1
1
1
2
1
1
1
1
1
1
1
1
1
1
1
5
2
2
4
1
1
3
1
1
1
1
1
1
1
1
1
1
1
3
1
1
1
1
1
1
1
2
1
1
1
1
1
1
1
2
4
1
3
3
1
1
4
1
3
1
2
1
1
2
6
1
1
3
1
2
2
1
1
1
1
1
1
1
1
1
1
1
2
1
1
1
21
1
1
1
4
1
13
1
1
3
1
1
1
2
1
1
1
1
1
1
1
2
1
2
4
1
1
1
7
1
4
1
2
2
2
1
2
1
1
1
2
1
1
1
1
2
1
6
2
2
1
1
1
2
1
1
1
1
1
1
1
1
1
1
1
1
2
1
1
1
1
1
1
1
2
2
1
1
1
1
2
2
1
1
1
1
1
1
1
1
1
1
1
1
1
1
1
2
1
2
1
1
1
3
2
1
1
1
1
1
1
1
1
1
1
2
1
1
1
1
1
1
1
1
1
1
2
2
3
1
1
1
2
2
2
1
2
1
1
2
6
1
2
1
1
1
2
1
1
3
1
1
1
2
1
3
1
2
2
3
1
1
1
1
2
2
1
1
2
1
1
1
1
2
2
1
2
1
1
1
1
1
1
1
2
1
1
1
1
1
1
1
2
2
1
1
1
1
1
1
1
1
2
1
1
1
1
1
1
2
1
1
1
1
1
1
1
1
1
1
1
1
1
1
1
3
2
1
1
1
1
1
1
1
1
1
1
1
1
1
1
1
1
1
1
1
5
1
1
3
2
1
3
1
2
8
10
4
1
1
1
1
1
2
2
1
1
1
1
1
1
3
1
2
2
3
1
1
2
2
3
1
1
1
1
1
1
1
1
2
3
1
1
1
1
2
3
2
1
1
1
1
3
2
1
1
1
1
2
1
1
2
2
1
1
1
1
2
1
1
1
1
3
1
1
3
1
3
1
3
1
1
1
4
1
1
2
1
1
2
1
7
1
1
1
2
1
3
3
2
1
1
2
1
2
1
1
1
2
1
2
1
1
1
2
1
1
4
1
1
2
1
2
1
7
1
1
1
1
1
1
1
1
1
1
2
1
1
1
1
1
1
1
1
1
1
1
1
1
1
1
1
1
1
1
4
1
4
1
1
1
1
4
5
1
1
2
2
1
2
1
1
2
1
1
1
7
1
1
2
1
1
1
1
1
1
1
1
1
1
1
1
1
1
2
2
1
1
2
1
4
2
1
1
1
1
1
4
2
1
5
2
1
2
1
2
1
3
1
2
3
1
3
1
2
1
2
1
1
1
2
4
1
3
1
2
2
1
2
1
2
1
1
4
2
2
2
2
1
4
4
1
1
1
3
7
3
3
2
1
2
1
3
1
1
7
1
1
1
1
1
2
3
1
3
2
19
1
3
3
1
1
1
1
1
1
1
2
3
1
1
1
1
1
1
3
3
2
1
1
3
1
1
1
2
1
1
3
1
1
2
1
2
2
1
4
4
1
3
2
1
1
1
2
1
1
2
1
1
2
1
1
1
2
1
2
1
3
1
1
1
2
1
1
1
1
1
1
1
3
3
1
1
4
1
1
1
1
1
2
2
1
1
1
1
1
1
1
2
1
1
1
1
2
1
1
2
1
2
1
1
2
1
3
2
4
1
1
1
3
1
3
2
1
1
1
5
3
1
1
2
2
4
1
1
1
2
2
1
2
1
1
1
1
1
3
1
1
2
6
3
5
1
1
6
1
2
2
5
4
1
1
3
1
1
2
1
1
1
1
1
3
1
1
1
1
2
1
1
1
1
2
10
2
2
1
2
1
1
1
2
2
1
1
2
1
2
3
1
7
2
3
3
1
1
2
1
1
1
1
1
1
2
2
1
2
1
1
3
3
1
3
1
4
1
3
1
2
1
1
1
1
1
1
1
1
1
1
1
1
2
3
1
7
1
4
3
1
2
4
1
1
4
1
1
1
1
1
2
1
1
1
1
1
1
2
2
1
1
1
1
1
1
3
1
2
1
1
5
1
2
3
3
1
1
4
4
2
3
1
1
1
1
1
2
3
2
2
4
5
1
2
1
1
1
2
3
1
1
3
3
1
2
2
3
1
2
1
1
1
2
2
2
1
1
7
3
1
2
2
1
2
1
3
3
2
4
3
12
5
1
1
1
1
2
1
1
1
3
3
1
3
1
2
1
2
1
1
1
1
1
1
3
1
1
1
1
1
1
1
1
1
1
1
2
1
1
1
1
1
1
2
1
1
2
2
1
1
1
1
3
1
3
3
1
4
1
7
1
1
1
4
1
1
3
1
1
1
2
2
2
2
2
2
1
3
1
1
1
1
1
1
4
1
2
1
1
1
2
1
1
1
2
1
1
1
1
2
1
1
1
5
1
1
1
2
2
8
2
1
2
2
1
1
1
1
1
1
2
1
1
1
1
2
2
1
2
4
1
1
1
1
3
1
1
11
1
2
1
1
1
1
4
1
2
1
1
1
4
1
1
1
1
1
2
1
2
1
6
5
1
1
1
1
1
1
1
1
1
4
1
1
1
2
1
1
1
1
1
1
1
2
1
1
2
1
1
1
1
1
1
1
1
1
1
1
2
2
1
1
1
2
2
2
1
1
1
1
2
1
1
1
1
2
1
1
1
1
1
1
1
1
5
1
2
1
1
6
7
1
3
8
2
1
1
6
1
2
3
1
2
2
1
1
1
4
3
1
1
2
1
1
6
1
1
1
2
1
1
3
2
3
2
1
3
2
1
1
1
1
4
1
1
2
1
1
1
2
1
2
1
3
3
6
1
1
1
2
3
1
1
1
1
1
1
1
2
1
3
1
1
2
2
2
1
1
1
1
2
2
1
2
1
3
1
1
1
2
1
3
1
2
1
1
2
1
2
3
1
1
1
1
2
1
1
1
1
4
1
1
2
1
2
1
1
1
1
1
1
1
3
1
1
3
1
4
6
1
1
1
4
1
2
1
3
3
2
1
1
3
1
2
1
1
3
1
2
1
1
1
1
4
1
1
1
1
1
46
1
1
1
2
5
3
4
3
3
1
1
2
1
1
2
1
1
3
1
4
1
1
2
1
1
1
1
1
1
1
1
2
1
2
2
1
3
2
1
1
2
1
2
2
3
1
1
4
1
1
1
1
1
2
1
2
1
1
2
1
2
2
1
1
1
4
1
19
1
2
2
4
8
3
4
3
1
1
2
1
4
1
2
1
1
1
1
1
1
2
3
1
4
1
1
1
1
1
3
3
6
1
1
1
1
3
1
2
3
6
3
1
1
1
3
2
2
1
1
1
1
1
1
1
1
2
5
1
1
1
1
1
1
1
3
1
24
1
3
2
1
2
1
21
1
1
1
1
1
1
1
1
1
1
1
1
2
1
5
1
1
1
6
1
3
2
1
1
2
2
1
1
1
1
1
1
1
1
1
1
1
1
1
1
1
1
1
1
3
1
1
1
1
3
1
1
1
1
1
1
5
1
1
1
1
1
1
1
4
1
1
3
1
1
1
1
1
2
1
2
1
1
1
1
1
1
1
1
2
2
1
1
1
1
1
1
2
1
3
1
2
3
1
1
1
1
1
1
1
3
1
1
3
3
1
1
1
1
1
1
1
2
2
1
3
1
1
1
1
1
2
1
1
1
1
2
2
1
1
1
1
1
1
1
4
3
1
1
1
3
1
1
1
1
2
1
1
2
1
1
1
1
1
1
1
3
1
1
1
1
1
2
1
1
2
2
1
1
1
1
4
1
1
1
1
1
1
1
2
2
1
2
2
1
2
1
1
1
1
1
1
2
2
1
1
1
1
1
4
1
1
1
1
1
1
3
1
1
1
1
1
2
1
2
1
1
1
1
1
1
1
2
1
1
1
1
2
1
1
1
1
1
1
1
1
1
1
1
1
1
1
1
1
1
1
1
1
1
1
1
1
1
1
1
1
1
2
1
1
2
1
1
1
1
1
1
1
1
1
1
1
2
1
1
1
2
2
1
1
1
1
3
2
1
1
1
3
2
2
1
1
1
1
1
1
2
4
2
1
1
2
1
1
1
6
1
1
1
1
1
3
1
3
1
10
1
2
1
1
1
3
2
2
1
1
2
2
1
2
1
1
1
1
1
2
1
1
1
1
1
1
1
1
1
1
3
1
1
1
1
1
2
1
2
2
2
1
1
8
1
3
1
1
2
1
1
2
1
5
2
1
2
1
1
2
3
1
1
2
4
2
1
1
1
1
2
1
5
1
1
1
2
2
1
2
3
1
1
2
2
1
3
2
2
4
2
1
2
1
1
2
1
3
2
1
2
1
2
1
2
2
1
1
4
1
1
1
2
1
1
1
2
2
3
1
2
2
2
2
2
1
1
1
1
2
2
1
5
3
2
2
1
1
4
2
1
1
1
1
1
2
2
1
2
1
2
1
1
1
1
1
1
1
1
2
1
1
1
1
1
2
1
1
1
1
2
2
1
1
3
2
1
1
1
1
1
1
1
1
2
1
1
1
1
3
1
1
1
1
1
1
1
1
1
1
1
1
2
2
1
1
3
2
1
2
1
1
1
1
1
1
1
1
1
1
1
1
1
2
1
1
1
1
2
1
1
1
1
2
1
1
1
1
2
1
1
1
1
1
1
1
1
1
2
1
1
1
1
2
1
1
2
1
1
1
1
1
1
2
2
1
1
1
1
1
1
1
1
1
1
1
1
1
2
2
1
3
3
1
3
1
2
2
2
1
1
2
1
1
1
1
1
2
1
1
1
1
1
1
1
1
2
1
1
1
1
1
1
1
1
1
1
1
1
2
1
2
1
1
4
1
2
2
1
1
1
1
1
3
1
1
2
1
1
1
1
1
2
1
1
1
1
1
1
1
1
1
1
1
3
1
1
1
2
1
2
1
1
1
1
1
1
1
1
3
1
1
2
5
1
1
1
1
1
1
2
3
1
2
1
1
1
2
1
1
1
1
2
1
2
4
1
1
2
2
1
1
1
1
2
5
5
1
2
1
1
1
2
5
1
1
1
1
1
1
2
2
2
1
2
2
1
1
1
1
2
1
1
1
1
1
1
1
1
1
3
1
1
1
1
1
2
1
1
1
1
1
2
1
2
1
1
3
1
2
2
1
2
2
1
1
5
1
1
1
2
1
1
4
2
2
1
1
1
1
1
1
2
1
1
4
1
2
3
1
4
1
1
2
1
1
1
3
2
1
2
2
1
2
1
1
1
1
2
1
3
2
1
1
2
1
1
1
1
1
2
1
7
1
1
1
1
1
1
1
1
1
1
2
1
4
1
1
1
3
6
1
1
2
2
1
2
3
1
1
3
1
1
2
2
2
1
5
1
1
1
3
1
2
1
6
1
2
6
1
1
3
1
1
4
4
1
2
4
3
2
2
1
11
1
5
1
1
2
1
3
2
1
1
1
4
1
2
1
1
1
2
1
1
1
1
2
1
1
1
1
1
1
2
4
1
1
1
2
1
1
2
3
2
2
2
4
1
3
4
1
1
1
1
1
1
2
1
2
2
2
1
1
1
1
4
1
1
1
1
1
1
26
3
1
1
1
1
1
2
1
1
5
1
3
1
3
3
2
1
1
1
3
4
1
1
5
1
1
1
1
1
1
1
1
1
1
3
6
1
1
1
3
1
2
4
2
2
1
1
1
1
9
1
2
2
2
2
1
1
1
1
3
1
1
1
1
2
1
2
1
1
1
1
2
2
1
1
5
2
1
2
2
1
2
4
3
1
4
5
1
1
2
1
1
1
22
1
1
1
2
1
3
2
1
1
1
1
2
1
1
2
1
2
3
2
1
1
1
3
2
1
1
1
1
2
2
1
2
1
2
1
3
2
1
2
1
1
1
3
2
4
2
1
2
4
1
1
1
1
1
1
2
1
1
2
1
1
1
1
2
1
1
2
4
1
1
1
1
1
1
2
2
1
1
1
1
1
1
2
4
1
2
1
1
1
1
3
1
1
1
1
1
1
1
1
1
1
1
1
1
2
1
1
1
2
2
5
1
1
1
1
2
1
1
1
1
1
2
1
1
1
1
1
2
1
1
2
1
1
1
1
1
1
2
1
1
1
1
1
1
1
1
1
3
2
1
2
1
2
1
1
1
1
1
1
1
1
1
2
2
1
1
1
1
1
1
1
1
1
1
2
2
1
1
1
3
1
3
1
1
1
1
1
1
2
1
2
1
2
1
1
1
1
1
1
2
3
2
3
1
1
2
1
3
1
1
1
1
1
2
2
1
1
1
1
1
1
1
1
1
2
4
2
1
1
1
1
2
1
1
1
2
2
1
4
1
1
2
2
2
1
2
1
4
1
1
1
1
2
1
2
4
1
2
2
2
2
3
1
2
1
1
2
2
3
1
3
1
1
1
1
7
2
1
4
3
1
2
1
2
2
1
1
1
1
3
2
1
1
3
1
1
1
3
1
5
1
1
1
2
1
1
3
1
2
2
3
3
6
1
1
1
2
1
1
2
2
2
1
1
1
1
1
1
1
1
9
1
2
3
3
1
2
5
3
3
5
2
2
1
1
2
1
1
2
1
3
3
1
1
4
2
1
2
1
1
1
2
2
2
2
1
2
1
3
1
1
2
2
3
1
1
1
1
1
2
6
2
1
1
1
1
1
1
2
9
2
1
1
1
4
1
1
15
1
3
2
1
1
1
1
2
1
4
2
1
11
1
1
1
3
1
1
1
1
1
1
1
1
1
1
1
1
1
1
3
1
1
1
1
1
1
1
1
1
1
3
2
1
1
2
1
1
1
1
1
1
1
1
1
1
2
1
1
1
1
1
1
1
1
1
1
1
1
1
1
1
1
1
1
1
1
2
2
2
3
1
3
4
3
1
2
1
3
1
1
7
1
1
1
1
1
1
1
2
4
1
2
1
3
3
1
1
1
4
1
1
1
3
3
4
1
2
1
4
3
1
1
1
2
5
1
2
1
2
1
4
3
1
1
1
1
1
1
1
1
3
1
1
2
1
2
2
1
1
1
1
2
1
1
1
5
1
3
2
1
1
1
2
4
4
2
4
1
4
1
2
1
2
1
1
1
1
1
3
1
1
1
2
1
1
1
4
2
1
5
1
1
3
1
1
3
1
1
1
3
3
1
5
1
1
3
4
1
1
2
1
2
1
3
1
2
1
1
1
1
1
1
1
20
1
6
2
1
1
1
1
1
1
1
1
1
1
1
1
1
1
1
1
1
1
1
1
1
1
1
1
1
1
1
1
1
1
1
1
1
1
1
2
1
2
1
1
1
1
1
1
1
1
1
1
1
1
1
2
1
1
1
1
2
1
1
1
1
2
1
1
1
3
1
1
3
1
2
2
2
1
1
1
1
5
2
1
3
1
1
34
2
1
1
2
1
2
2
2
1
1
2
1
2
1
2
2
4
1
1
3
1
4
1
1
2
1
1
1
1
1
4
1
1
3
1
2
3
2
1
1
2
1
2
1
1
1
1
4
1
1
1
1
4
2
2
1
1
1
1
1
1
1
1
1
1
2
1
1
2
2
2
1
2
2
2
1
2
7
5
4
1
1
1
2
3
1
1
1
2
1
4
1
4
2
1
1
3
2
1
1
1
1
1
1
1
3
2
1
7
1
1
1
1
1
2
1
1
1
1
1
3
1
1
1
2
1
1
2
1
1
1
5
2
1
1
3
1
3
5
1
1
1
2
1
2
1
1
1
1
1
1
1
1
1
4
1
4
2
2
1
1
1
2
1
2
2
2
2
1
1
1
1
1
2
1
1
3
1
2
1
1
2
1
4
3
1
6
2
1
1
2
1
1
1
1
3
1
2
2
1
3
1
1
2
1
5
1
2
1
6
1
1
2
4
2
2
2
3
1
1
2
3
1
8
1
1
1
2
2
2
1
1
1
1
2
2
1
1
1
3
1
1
1
2
1
1
3
2
1
1
3
1
1
2
1
2
2
3
2
1
1
3
1
4
1
1
2
1
2
1
1
3
1
1
1
1
1
1
1
3
1
1
8
1
1
3
2
1
1
2
4
1
1
1
1
1
1
6
1
1
1
1
3
1
1
1
2
3
1
5
1
1
2
2
1
1
2
2
1
2
1
1
1
1
1
1
1
1
2
5
1
3
3
1
1
3
3
1
2
1
9
1
1
2
1
1
1
1
1
2
2
2
1
1
2
1
6
2
1
1
1
2
2
2
1
1
1
2
1
1
1
1
1
2
1
2
1
1
1
1
2
1
1
2
1
1
1
2
1
1
1
1
1
2
1
1
1
1
1
2
1
1
1
1
1
5
1
1
1
1
1
1
1
1
1
1
1
1
4
1
1
1
1
4
4
3
1
1
1
1
1
1
1
1
2
2
2
2
1
2
1
5
1
1
1
1
2
2
2
1
1
2
1
1
1
1
2
5
3
2
2
1
1
2
2
1
1
1
3
1
2
1
1
1
6
1
1
2
1
5
1
1
1
2
1
1
1
1
2
1
1
1
1
1
2
1
4
2
1
1
2
1
1
2
1
4
2
4
2
2
1
1
2
6
2
1
2
1
1
3
5
2
2
1
2
1
1
1
2
1
1
2
2
1
1
1
1
1
1
1
1
1
2
1
1
1
1
1
3
2
5
1
1
1
1
1
1
1
3
1
1
2
1
2
1
1
1
1
1
1
1
1
1
1
1
1
1
1
1
1
1
1
1
1
1
2
1
1
1
1
1
1
2
2
1
1
2
1
2
1
1
1
1
1
2
2
4
1
1
1
1
1
4
6
1
1
3
3
1
2
2
1
1
2
1
1
1
2
1
2
2
5
1
1
3
3
1
1
2
1
1
1
3
1
1
1
3
3
1
1
4
3
1
3
1
1
3
3
2
1
1
1
3
2
1
1
1
1
2
1
1
1
1
1
1
1
1
1
1
1
1
1
2
1
1
1
1
1
1
1
2
1
1
1
2
1
1
1
2
1
2
1
2
4
3
7
3
4
1
1
1
5
1
4
1
1
3
4
2
2
1
2
1
1
2
1
1
3
5
2
1
2
1
2
1
1
1
1
4
1
1
1
1
1
1
1
1
1
2
1
2
1
1
1
1
1
1
2
2
2
2
1
3
1
1
2
1
1
1
5
1
2
5
4
3
1
1
1
3
4
3
1
1
1
2
1
3
1
1
1
3
2
1
1
1
1
1
1
1
1
1
1
1
1
1
2
2
1
3
2
2
1
2
1
2
3
5
1
1
4
2
1
1
1
1
18
1
1
1
1
1
1
2
1
1
2
4
1
1
2
2
1
3
1
3
3
3
2
1
1
6
3
2
1
2
2
1
3
1
2
2
1
1
2
1
1
2
1
1
1
1
1
1
1
1
3
1
3
1
1
3
1
1
1
2
1
1
2
1
1
1
1
3
1
2
1
1
2
2
1
1
1
1
1
1
1
1
1
1
1
1
2
2
2
1
1
1
1
1
1
1
1
1
1
1
1
1
1
1
1
1
1
1
1
2
1
1
1
1
1
1
1
1
1
1
1
1
1
1
1
1
1
1
1
1
1
6
1
1
1
2
1
1
1
1
1
1
1
2
1
2
1
1
5
1
1
1
3
2
1
1
2
1
1
4
1
2
1
1
1
2
1
2
1
3
1
2
2
2
3
8
2
1
3
4
2
1
5
3
1
2
2
2
1
1
2
2
8
2
1
1
2
2
1
1
1
6
5
1
1
5
4
1
2
2
1
1
1
1
2
1
2
1
1
3
3
4
1
1
1
3
2
1
1
2
1
1
1
6
1
1
1
1
2
1
1
1
3
1
1
3
2
1
2
1
1
1
4
2
1
2
1
1
1
1
1
3
1
2
1
20
1
16
1
1
1
1
1
1
1
1
1
1
1
1
1
2
1
30
1
2
1
2
1
1
1
1
1
1
1
1
3
9
1
1
1
2
3
2
2
2
2
1
1
1
1
1
1
2
1
5
4
1
1
1
2
2
3
1
3
2
3
2
5
1
1
2
5
3
1
1
1
1
1
1
6
1
2
1
1
1
1
1
3
3
1
2
1
1
1
1
1
1
1
1
1
2
1
1
2
1
1
2
2
9
15
2
4
2
3
1
6
1
2
1
1
1
2
1
1
1
1
1
1
1
1
1
2
7
1
1
1
1
1
4
2
1
1
1
1
1
1
1
3
4
1
1
1
1
1
1
12
5
2
1
1
7
1
1
1
1
1
1
1
1
1
1
9
15
15
5
1
2
1
1
2
4
2
2
3
1
3
4
1
1
1
2
2
1
1
1
4
1
1
1
1
6
3
3
1
2
2
1
2
2
1
2
5
1
2
1
4
2
1
1
3
2
3
1
2
1
1
6
1
2
1
1
2
2
1
1
1
1
2
1
1
1
1
4
2
2
1
3
1
1
3
2
1
1
2
1
1
2
2
1
3
4
2
2
1
1
1
1
3
1
1
2
5
1
1
1
2
3
1
2
1
1
2
1
1
2
1
1
1
2
1
2
5
3
1
2
1
2
7
1
6
4
3
1
2
3
1
1
2
1
2
1
1
1
1
2
1
1
1
1
2
1
2
1
2
1
1
1
1
1
2
3
1
6
2
1
4
1
1
1
3
1
1
1
5
1
1
2
1
1
1
1
2
1
2
3
1
1
2
2
1
2
1
2
1
1
2
1
2
1
2
2
2
1
1
2
1
2
2
1
1
1
2
1
2
1
2
2
1
2
4
3
4
1
1
2
1
2
1
1
1
3
1
1
2
1
1
1
2
1
1
1
2
1
2
1
1
1
1
2
1
1
3
1
1
5
7
1
1
1
1
1
1
2
4
3
4
2
1
1
1
2
3
1
1
3
2
2
1
2
1
1
2
1
1
4
2
4
1
1
2
3
1
1
1
1
2
1
1
3
1
1
1
1
3
1
1
2
5
1
2
1
1
2
1
2
3
1
2
2
1
1
5
1
3
1
2
1
4
1
1
1
2
1
1
3
1
4
1
2
1
3
1
4
3
1
3
4
1
2
2
1
1
2
2
5
2
1
4
1
1
2
1
1
2
2
1
1
3
2
2
1
1
2
2
1
1
2
4
1
1
2
2
2
1
1
1
3
2
3
6
2
1
1
1
5
1
1
1
1
1
1
1
1
2
2
3
4
4
1
2
2
1
2
1
3
1
2
1
2
7
4
1
1
2
2
2
2
2
1
1
5
1
1
4
7
3
2
1
6
2
1
3
1
1
1
5
1
2
2
1
1
1
1
1
1
2
2
1
1
1
1
21
1
1
1
1
4
2
1
1
1
1
2
1
2
1
1
3
1
1
2
1
4
2
5
1
1
1
3
1
1
2
1
1
1
2
1
1
1
1
1
4
8
1
1
1
1
2
1
4
1
1
1
2
3
1
1
1
1
2
2
4
1
1
2
1
3
1
1
2
1
2
4
1
2
1
2
1
1
1
2
1
2
1
5
2
1
1
2
1
2
1
1
3
2
2
1
2
2
1
6
1
2
9
2
4
1
1
3
1
1
3
1
2
2
1
1
3
1
2
2
1
1
1
1
1
1
1
1
1
1
1
1
1
1
1
2
1
1
9
3
2
1
1
1
1
3
1
1
1
1
1
2
1
2
1
2
1
2
2
1
1
1
3
1
1
2
1
1
2
5
1
5
1
2
2
1
1
2
1
1
3
1
3
1
1
2
1
3
2
1
1
1
1
2
1
1
2
2
3
1
1
2
2
5
1
2
1
1
3
1
1
1
2
3
1
3
2
3
4
2
3
8
1
1
7
2
2
1
1
1
1
5
1
3
1
1
1
2
1
1
2
1
1
1
4
2
6
2
1
3
1
1
1
1
1
1
2
1
1
2
2
1
1
1
1
1
3
3
1
1
1
1
1
1
1
4
6
1
1
2
1
1
1
1
3
3
6
2
1
1
1
5
3
5
3
10
2
2
1
2
1
1
1
1
3
1
1
1
1
1
2
1
3
1
1
2
2
2
1
1
1
1
4
2
1
2
1
1
2
1
3
3
4
2
1
2
4
1
1
3
1
2
2
2
3
5
1
1
1
1
1
1
1
1
3
1
1
1
1
4
2
2
1
1
2
1
1
20
1
1
1
1
1
1
1
1
1
3
4
2
1
1
5
1
1
5
2
6
1
2
1
1
3
1
1
1
1
1
1
1
2
2
1
3
1
1
2
1
1
1
1
1
1
2
3
2
1
3
1
3
1
2
1
1
2
4
1
1
2
2
1
1
1
1
4
2
2
5
1
1
1
1
1
1
2
1
1
1
1
1
1
1
1
1
4
2
1
1
1
1
1
2
1
6
3
1
1
1
4
1
1
1
1
2
1
1
2
1
1
1
2
1
3
2
1
1
1
1
1
1
1
1
2
4
1
5
1
1
3
1
1
1
1
1
1
6
2
3
3
1
3
2
1
2
1
1
1
1
1
1
1
1
1
1
1
1
1
6
3
1
2
1
1
2
1
1
1
2
1
1
1
2
1
1
1
1
1
1
3
1
1
7
1
1
1
3
2
1
1
2
1
1
2
3
1
3
1
2
1
1
2
2
2
1
1
1
1
1
1
4
1
1
1
2
1
1
1
1
1
1
1
1
1
2
1
3
1
1
1
1
1
1
1
2
1
1
1
1
7
2
1
1
1
1
1
1
1
1
1
1
1
1
2
1
1
4
1
3
2
1
1
1
1
1
1
1
1
2
1
1
1
2
4
1
1
1
1
1
1
5
1
4
5
3
1
3
1
3
1
1
1
1
1
2
1
1
1
1
2
1
1
1
1
1
1
2
1
2
2
1
3
1
1
1
2
3
1
2
4
1
2
1
3
1
3
1
1
3
3
1
2
1
1
2
1
1
2
2
1
1
1
1
3
1
2
4
2
3
3
2
2
1
3
1
2
1
1
1
1
1
3
2
3
2
2
4
1
3
1
3
2
1
1
1
1
2
1
1
2
1
2
1
1
1
1
3
2
2
2
2
7
2
1
1
2
1
1
1
1
1
2
2
5
3
1
1
4
4
1
1
1
1
1
4
1
1
1
1
4
2
2
1
4
2
1
1
1
2
2
2
2
1
3
3
1
1
2
3
1
1
3
7
3
4
1
1
2
3
1
1
1
1
3
4
1
4
1
1
1
1
1
1
2
1
1
2
1
2
2
6
1
2
1
1
2
1
1
1
1
5
1
3
1
4
1
2
2
4
1
2
1
3
2
2
1
1
1
1
1
1
6
2
1
1
1
3
1
2
1
1
1
1
1
3
1
5
1
8
2
2
1
1
1
3
1
1
1
2
3
2
3
1
4
1
5
3
6
3
3
6
1
2
1
5
3
2
1
19
7
5
3
1
3
1
14
7
28
3
1
1
6
1
1
3
2
1
1
1
5
2
1
1
2
5
1
1
2
1
4
3
3
2
2
4
27
3
3
4
1
1
2
6
2
2
1
1
1
1
1
1
3
4
2
4
1
1
1
1
2
2
1
1
1
2
1
1
1
7
2
2
1
2
2
1
2
1
1
3
2
2
1
1
3
1
1
1
2
2
4
2
3
1
2
1
1
2
4
1
1
1
1
1
1
1
1
1
1
2
1
1
1
1
1
1
1
1
1
4
4
3
1
1
2
1
3
2
2
1
1
2
1
3
1
1
1
1
1
1
1
1
1
1
3
1
1
1
1
1
2
1
1
1
1
4
1
2
1
2
3
2
1
1
1
2
2
2
1
1
1
1
2
2
1
3
4
3
1
1
2
1
1
9
1
2
2
1
1
1
2
1
1
2
2
1
2
1
1
2
3
4
3
1
1
4
2
1
1
1
1
1
3
1
1
1
6
5
1
1
3
1
2
1
1
1
1
1
1
3
2
1
1
1
3
2
2
1
1
1
1
2
1
1
2
3
2
1
3
1
1
1
1
1
1
1
1
1
1
2
3
1
1
3
1
1
1
3
1
1
1
3
1
1
1
1
10
2
1
1
2
2
3
1
1
2
3
1
1
3
2
1
2
2
2
3
2
1
1
1
6
1
1
2
1
1
1
1
1
1
1
1
3
4
4
5
1
1
1
2
2
2
1
2
2
1
6
2
2
1
1
1
2
1
6
1
1
1
1
3
1
1
1
9
1
1
1
9
1
2
1
1
1
1
1
2
1
3
1
1
1
1
3
1
6
6
1
1
1
3
1
3
2
1
1
1
1
1
1
1
1
2
1
1
1
1
2
1
1
2
4
3
1
1
2
2
2
1
3
1
2
5
1
1
1
1
1
2
1
1
1
3
2
2
1
1
2
3
2
2
4
5
1
4
1
3
1
2
2
3
3
2
1
1
2
2
3
5
2
4
2
1
1
2
1
2
3
4
3
1
1
2
1
3
1
4
1
1
1
1
2
1
1
1
1
2
3
1
1
2
4
1
1
2
2
2
2
3
2
2
1
2
3
3
2
3
1
2
3
1
1
1
1
1
3
1
7
1
1
1
1
1
1
1
1
32
1
1
2
1
1
1
1
1
2
3
1
1
1
2
4
1
1
1
2
1
1
1
1
1
1
1
2
1
1
3
2
2
2
2
3
2
2
4
2
2
3
2
8
2
2
2
2
2
1
1
2
1
6
5
1
3
2
3
1
1
2
1
2
8
1
2
1
2
1
1
1
2
1
1
1
2
1
7
1
1
1
2
3
1
1
2
1
1
1
1
3
3
4
1
2
2
1
3
1
1
1
1
2
1
1
1
1
1
1
2
1
1
3
2
1
1
1
1
1
1
1
2
4
1
1
1
1
1
1
1
1
1
1
1
2
1
1
1
1
2
4
1
1
1
3
1
1
1
1
1
1
1
2
2
1
1
1
2
1
1
1
1
1
1
1
1
1
1
1
1
5
1
1
1
1
2
2
1
1
1
3
1
1
7
1
2
8
3
2
2
1
3
1
3
1
1
1
6
1
1
1
1
1
1
3
2
1
2
4
2
1
3
1
2
7
1
1
4
1
1
2
1
3
3
1
2
3
12
5
1
1
1
2
2
1
1
1
7
1
1
2
5
3
3
1
2
2
1
1
1
1
3
1
1
2
1
1
4
1
1
1
2
1
3
1
1
1
1
1
2
1
3
2
1
2
1
1
3
1
1
1
1
1
3
2
3
2
1
1
1
2
1
2
1
1
1
4
1
1
3
2
1
1
1
3
1
2
6
1
2
1
2
1
2
1
2
3
2
1
4
3
1
2
1
2
1
3
10
6
13
1
1
2
1
1
5
4
1
1
1
2
3
1
1
5
1
1
2
1
1
1
1
1
2
1
1
2
2
2
1
1
2
1
1
2
2
1
1
1
1
1
3
1
1
1
1
1
1
2
7
3
2
2
1
1
3
1
1
1
2
1
1
1
1
1
1
1
1
1
1
1
1
1
1
1
1
2
2
1
2
2
1
1
1
1
1
1
2
1
3
1
1
1
2
1
2
2
4
1
3
2
5
2
1
2
1
1
6
1
6
1
2
2
1
1
3
1
1
3
1
1
1
1
1
1
1
5
1
1
1
3
2
3
1
1
2
5
4
2
1
1
2
2
1
1
2
1
1
1
1
2
1
1
1
1
1
1
1
1
4
2
4
2
3
3
1
1
1
1
1
3
1
1
1
1
3
2
1
1
1
1
1
2
1
6
2
2
1
1
1
1
2
5
3
3
4
2
6
2
1
2
4
2
2
1
2
1
1
2
1
1
1
1
2
1
1
7
1
2
1
1
2
1
1
45
1
1
1
1
2
1
2
1
2
1
3
2
2
1
4
3
1
1
1
1
1
1
1
2
1
2
3
3
2
2
1
1
1
4
4
1
2
1
1
2
1
1
1
1
1
11
1
1
5
5
3
1
1
1
1
1
2
1
2
2
1
1
2
1
1
2
3
1
2
6
3
2
1
3
2
3
1
1
1
4
1
1
1
1
1
1
2
1
1
4
1
1
1
3
1
1
1
1
1
2
2
3
2
5
3
1
3
1
7
1
1
1
1
18
17
5
6
5
2
1
2
9
1
1
2
1
1
1
1
2
1
1
2
2
1
1
1
1
1
2
1
1
2
1
2
1
1
2
1
3
1
1
1
1
86
3
3
1
1
7
2
1
1
1
1
1
1
1
1
1
2
1
1
2
1
1
2
1
2
7
4
1
1
1
1
1
1
1
1
1
2
1
3
1
1
1
27
11
2
10
4
1
3
2
1
1
2
1
1
2
1
1
1
1
1
1
1
1
3
1
1
1
1
2
1
3
1
1
1
1
1
1
1
1
1
1
1
1
3
3
1
1
4
1
1
1
1
1
1
1
2
2
1
1
1
7
1
1
1
1
3
1
1
5
1
1
1
1
3
1
2
4
1
1
1
3
1
2
1
1
2
1
2
1
1
1
1
3
1
1
1
1
2
1
2
2
2
1
6
1
1
2
1
1
1
2
1
1
2
4
1
1
1
1
1
1
2
1
1
1
1
1
19
1
2
1
4
1
1
1
1
3
1
3
1
16
1
1
2
4
1
3
2
1
1
1
2
2
1
2
1
5
1
1
4
1
1
1
3
1
1
1
2
2
1
1
2
4
2
1
1
1
2
3
1
1
3
2
1
1
3
1
1
1
1
1
1
1
1
2
1
1
1
1
1
1
2
1
1
1
2
1
1
7
2
8
1
2
3
2
4
3
1
1
1
1
2
1
1
2
2
1
2
2
1
1
1
2
1
2
1
1
1
1
2
1
1
2
1
1
1
4
1
3
1
10
1
10
1
17
20
1
1
1
1
1
1
2
1
3
1
1
2
1
2
1
1
1
3
1
2
2
1
1
1
2
1
3
1
4
2
3
1
4
2
1
2
4
4
1
1
5
1
2
3
3
5
1
2
1
1
1
4
3
1
1
1
4
1
1
8
1
1
1
1
1
1
2
1
2
2
1
2
2
1
2
1
3
7
1
2
1
3
1
1
2
1
2
1
2
3
1
1
1
2
3
2
2
1
1
1
1
1
1
1
2
1
1
1
2
1
1
1
2
1
1
1
2
1
1
1
3
1
1
1
1
1
1
1
2
3
1
1
1
1
1
1
2
1
1
3
1
1
1
1
1
1
1
2
1
15
1
8
2
1
1
2
1
1
1
2
2
2
1
1
2
2
1
1
1
2
1
2
1
2
2
1
1
1
1
1
2
3
1
3
3
1
1
1
3
2
1
1
2
1
3
1
1
1
1
4
1
1
3
1
2
1
2
1
2
2
1
1
3
1
1
1
1
1
1
1
1
2
2
1
2
3
3
1
1
1
1
1
2
1
1
1
1
1
1
1
1
2
1
1
1
1
7
7
6
1
2
3
1
3
1
1
1
1
1
1
1
2
2
1
4
2
3
1
1
2
1
2
2
2
3
1
2
1
3
1
2
3
1
1
3
2
1
2
1
2
1
1
1
1
3
4
4
3
2
1
2
2
1
1
1
1
1
1
1
1
1
1
2
1
1
1
1
1
2
1
1
1
1
1
5
1
2
1
1
3
1
1
3
1
2
3
3
3
1
4
2
1
1
2
1
1
2
2
2
1
2
1
2
1
3
1
1
1
1
3
4
1
1
2
1
1
1
2
2
1
1
2
1
2
1
2
1
2
3
1
1
2
1
8
1
1
5
1
2
2
1
1
1
1
3
3
1
1
1
2
1
2
2
2
3
3
1
1
1
1
1
1
1
2
1
1
3
2
1
2
10
3
1
1
4
3
2
1
6
4
3
1
1
4
1
1
1
2
1
1
1
1
3
1
1
1
1
1
3
2
1
1
3
1
1
1
1
2
2
1
2
1
1
1
1
1
1
3
1
5
4
1
1
1
2
1
1
1
2
1
1
1
1
1
2
1
1
1
1
1
1
1
3
1
2
1
2
1
1
1
1
2
1
2
1
1
2
1
1
2
1
1
1
1
1
1
3
2
1
4
3
1
1
1
1
1
1
1
1
1
1
1
1
1
2
1
1
3
1
1
1
1
1
1
1
1
1
1
1
1
1
1
1
1
3
1
2
3
1
2
1
3
1
1
1
2
1
1
2
1
3
1
1
3
1
1
2
1
1
1
1
1
1
1
3
2
2
1
1
1
1
1
1
1
1
1
1
1
1
5
1
1
1
1
1
2
1
1
1
1
1
1
1
1
1
2
1
1
1
1
1
1
2
1
2
2
2
1
3
4
1
1
1
1
3
1
2
1
1
1
2
1
2
1
1
1
1
1
1
1
1
2
2
1
1
1
1
1
1
1
2
1
2
1
1
1
1
14
1
1
1
2
1
1
1
1
1
3
1
1
2
21
2
1
1
1
1
1
1
3
1
1
1
1
1
1
2
1
1
2
1
2
1
2
1
3
1
1
1
3
4
3
1
2
11
1
4
1
1
1
1
1
2
1
1
1
3
1
2
2
1
2
1
1
2
1
1
1
1
4
2
1
5
2
3
1
2
1
1
3
1
3
5
2
4
1
5
2
3
2
2
1
1
1
1
2
2
2
2
2
2
2
2
1
3
2
1
4
2
4
1
1
2
1
1
3
1
1
1
1
1
3
2
2
2
1
2
2
3
2
1
1
2
1
1
1
1
1
1
2
1
1
1
3
1
4
1
1
1
1
2
1
1
2
1
1
2
2
1
1
1
3
1
4
1
1
1
1
1
1
1
1
3
1
1
2
2
1
2
1
3
1
4
1
2
1
2
2
2
2
1
3
3
2
3
2
1
1
1
1
1
1
8
1
1
5
3
1
4
1
1
2
1
1
3
4
1
1
1
1
3
5
1
1
1
1
2
1
1
1
1
1
1
1
4
1
1
1
1
1
1
3
1
1
1
1
1
4
1
1
1
1
1
2
1
1
1
1
1
6
2
3
1
1
5
2
1
2
1
1
1
1
5
1
1
3
2
2
2
1
1
1
1
1
1
1
1
1
3
1
2
1
1
1
1
2
1
1
2
2
1
1
1
1
2
1
1
1
1
1
1
1
4
1
1
1
1
1
1
1
1
1
1
1
1
1
1
1
1
1
1
1
1
1
1
1
1
1
1
1
1
1
2
1
1
1
2
2
2
1
1
2
1
1
3
1
1
1
1
1
1
1
1
1
1
2
1
1
1
1
1
1
1
3
6
2
4
1
1
1
2
2
2
4
1
1
2
1
2
1
1
2
2
1
1
3
1
1
1
4
1
3
1
1
1
1
1
3
1
3
3
1
5
1
4
3
1
2
1
1
2
2
3
6
1
1
1
2
4
1
1
1
10
6
1
1
1
2
1
12
3
1
1
4
1
1
3
1
2
1
4
1
1
1
2
1
2
1
1
1
1
6
2
3
4
2
2
1
2
2
1
1
2
1
1
1
1
2
1
1
1
1
2
2
1
2
2
2
3
1
1
1
5
1
1
2
2
1
5
2
2
1
1
1
1
3
1
1
1
1
1
3
3
1
3
4
4
2
1
2
1
1
2
4
2
3
4
2
2
1
1
1
7
4
2
1
3
1
3
1
2
1
6
1
5
1
5
2
1
1
1
1
1
1
1
2
1
1
1
1
1
1
1
4
1
2
2
4
5
2
1
2
4
1
14
3
1
1
1
1
1
5
1
2
1
1
2
1
3
3
1
1
1
1
5
2
2
1
1
2
2
1
1
1
1
2
1
1
1
1
1
1
1
2
2
1
1
1
1
3
2
1
1
2
1
1
1
2
1
1
1
2
1
2
1
1
1
1
1
1
1
1
1
1
2
1
1
1
3
3
1
1
1
1
1
1
1
1
2
2
2
1
1
1
1
1
1
1
1
1
1
3
2
1
1
1
1
1
1
1
1
1
1
1
1
1
2
3
1
1
2
3
1
1
1
1
1
2
1
1
2
1
1
1
1
1
1
2
2
4
1
1
2
3
1
1
1
1
1
2
2
1
1
1
1
1
2
1
1
1
1
1
1
1
1
1
1
2
1
1
1
2
1
2
1
1
1
2
1
1
1
3
7
1
10
1
1
1
1
1
1
2
3
1
6
3
1
5
2
2
6
3
1
1
1
2
2
1
3
1
3
1
1
1
1
1
1
1
1
1
1
1
3
1
6
1
10
1
1
5
1
4
4
1
1
1
2
1
1
1
2
1
2
1
2
1
3
2
1
3
1
2
1
1
1
3
4
1
2
1
1
3
1
2
1
1
2
1
1
3
2
1
2
2
2
2
2
1
5
1
2
1
2
1
2
1
1
2
1
1
1
1
1
2
2
2
3
2
1
1
1
2
1
3
1
2
3
1
1
1
1
1
3
1
2
1
1
2
1
1
1
8
2
1
4
1
1
4
1
1
11
1
5
1
1
1
3
2
1
7
1
1
1
1
1
1
4
15
1
2
2
1
3
3
1
1
2
1
3
3
2
1
4
6
6
1
2
3
2
11
1
3
1
1
1
2
1
2
2
1
1
2
5
1
1
2
3
3
2
1
1
1
1
2
1
1
1
1
2
1
2
1
1
1
1
1
1
2
2
1
1
1
2
1
7
1
3
1
2
3
1
1
1
1
1
1
1
1
1
1
1
1
1
1
1
1
4
1
1
1
1
1
1
1
1
1
1
1
1
1
1
1
1
1
1
1
1
1
1
1
1
1
1
1
1
2
1
2
1
1
1
1
1
3
1
1
2
1
1
1
1
1
1
1
2
1
2
1
2
5
1
1
1
1
1
1
2
1
1
1
1
1
1
1
1
1
2
2
1
1
1
1
3
1
1
1
2
1
1
2
1
1
1
1
2
1
1
1
1
1
1
1
2
1
2
1
2
2
1
1
1
1
1
1
1
1
1
1
1
1
2
1
1
1
1
1
1
1
1
1
1
1
1
1
1
3
1
1
1
1
1
3
2
1
2
5
4
5
4
1
1
2
1
1
1
1
1
2
1
3
1
2
3
1
1
1
1
1
2
1
1
1
1
4
1
1
1
1
2
1
2
1
2
6
1
1
1
1
2
2
4
3
3
1
1
1
5
2
8
2
2
5
1
2
3
1
2
1
1
2
2
2
1
1
3
1
2
1
2
2
2
1
1
17
1
1
1
1
1
1
2
5
1
1
2
1
2
1
1
1
1
1
1
2
1
1
2
4
6
2
1
3
1
2
1
3
1
1
1
3
1
1
3
1
2
3
1
1
1
1
2
1
1
2
2
1
1
2
1
1
3
3
1
1
1
1
1
2
2
2
2
1
1
1
3
1
1
1
1
1
2
3
1
1
1
2
1
1
4
3
6
8
1
1
1
1
1
1
2
1
2
1
1
1
1
7
1
1
1
1
1
1
1
1
2
4
1
1
1
1
2
1
2
3
2
1
1
1
1
1
3
1
1
2
2
2
2
3
3
1
2
2
3
6
1
1
1
1
1
1
1
1
5
2
3
1
1
3
3
2
2
1
1
1
1
1
1
2
1
1
4
2
1
1
3
1
1
1
1
1
1
1
1
1
1
1
1
2
1
1
1
4
3
7
1
1
1
1
1
1
1
9
2
1
1
5
1
1
1
2
1
1
1
1
1
2
1
3
1
1
1
2
2
1
1
2
1
1
1
1
1
1
1
1
1
1
1
1
5
1
1
5
6
1
1
1
3
2
1
1
1
1
1
1
2
2
2
1
1
1
2
1
1
1
1
1
1
1
1
1
1
1
1
1
1
2
4
1
2
2
1
1
2
2
1
1
1
2
2
1
4
3
1
2
1
1
2
2
1
2
5
2
1
1
1
1
2
1
1
3
2
1
1
1
1
3
1
1
1
1
1
1
1
1
1
3
1
1
1
1
2
1
4
1
1
6
2
2
3
3
5
5
1
3
1
5
4
2
2
2
2
2
3
1
3
3
1
1
1
1
4
1
1
1
1
4
1
1
1
1
1
1
2
1
1
1
2
3
2
1
1
1
2
3
3
4
5
3
3
2
1
9
2
2
7
2
1
2
2
1
8
4
2
5
1
4
1
1
1
1
2
1
2
1
3
2
2
2
1
1
6
1
3
3
4
2
2
1
1
3
3
1
2
1
5
4
5
4
1
2
2
1
1
1
1
1
1
1
5
4
1
1
1
6
1
4
1
3
1
1
1
1
2
1
1
5
1
1
1
1
1
1
3
1
2
3
1
1
1
1
2
2
1
1
2
1
1
5
1
2
2
1
1
2
1
4
1
5
1
3
1
1
1
1
1
3
3
1
2
4
1
2
1
1
5
1
1
3
2
2
1
1
1
1
1
2
1
2
1
1
1
4
1
3
2
2
1
2
1
3
3
1
3
2
1
2
2
2
1
2
8
3
1
2
1
1
1
1
1
2
1
4
1
1
1
2
1
1
1
2
2
1
1
1
1
1
2
1
1
3
5
1
1
1
1
3
3
1
1
1
1
1
1
1
1
1
1
1
4
1
6
4
2
5
2
1
1
4
2
2
1
1
1
3
2
1
2
1
3
1
2
2
2
1
4
1
1
1
1
3
1
1
1
1
1
6
3
4
1
1
1
1
4
1
3
1
1
7
1
1
4
1
1
1
6
1
2
2
1
2
1
2
1
1
1
2
3
2
1
1
1
1
2
5
1
1
1
2
3
1
1
1
1
1
1
1
1
1
1
1
2
1
1
4
1
1
2
2
3
1
1
1
1
1
1
1
4
2
1
1
2
1
2
2
1
1
1
1
1
1
1
1
1
1
1
1
1
5
1
1
4
1
2
2
1
1
1
1
2
2
1
2
4
3
1
7
1
1
1
1
1
5
1
2
3
2
1
1
2
2
1
2
1
10
1
17
3
4
1
2
1
1
1
1
3
3
1
1
1
1
17
1
4
1
1
1
3
1
1
1
3
1
3
3
1
5
3
1
3
2
1
6
4
2
1
2
1
1
11
1
2
1
1
1
2
1
2
1
1
2
1
1
3
1
4
4
1
1
1
1
6
3
2
1
7
1
1
1
1
1
2
1
4
1
2
2
1
2
1
1
2
2
1
4
2
2
1
1
2
4
4
2
1
1
1
1
1
1
1
1
2
3
7
1
1
1
1
1
3
1
1
1
4
3
1
1
2
1
1
3
1
7
2
2
1
7
1
6
2
3
1
1
3
1
2
1
3
3
1
1
1
1
2
1
1
4
3
3
2
2
1
1
1
1
3
2
1
2
2
1
1
2
1
3
1
1
1
1
1
1
1
1
1
2
1
1
7
1
1
1
1
1
1
1
1
1
3
1
4
4
1
3
1
1
1
3
3
1
1
1
1
2
2
1
3
1
1
2
1
1
1
3
1
1
2
2
1
6
1
1
3
3
1
1
1
2
1
1
1
3
1
1
4
4
1
1
1
1
1
3
2
1
1
1
1
3
2
1
1
2
1
1
4
1
2
5
1
1
1
1
2
2
1
1
1
4
1
1
3
1
15
1
1
1
2
1
1
1
34
1
2
1
1
2
12
1
1
1
1
1
3
2
5
1
1
1
1
1
1
1
1
1
1
1
1
1
2
1
1
1
1
1
2
2
1
3
2
1
2
2
2
1
1
4
1
2
1
1
1
5
9
3
5
2
2
1
1
3
1
1
1
1
1
5
1
2
1
2
1
1
1
1
1
1
1
1
1
1
1
1
1
3
1
4
1
2
1
1
1
1
2
1
1
1
2
1
3
2
5
1
1
4
1
1
1
1
5
1
1
1
1
4
6
4
3
3
1
2
1
2
1
3
2
1
1
1
1
1
1
4
1
2
8
1
2
1
3
1
5
1
1
1
3
2
1
3
3
1
1
1
1
1
1
1
1
1
3
1
1
1
1
3
2
1
2
1
1
1
2
4
1
1
1
1
1
1
1
2
4
1
5
1
1
1
1
3
1
1
2
2
2
3
4
6
1
1
1
1
1
1
1
2
1
1
1
2
2
1
1
1
1
1
1
1
1
1
1
4
3
3
4
1
2
1
1
1
1
3
6
4
1
3
1
1
4
1
3
2
1
1
2
1
2
2
1
3
1
1
1
1
1
1
1
3
1
1
1
2
3
1
2
1
3
2
1
3
1
1
1
1
2
1
2
1
5
2
1
2
1
1
3
1
1
1
1
1
1
2
1
1
2
1
1
1
2
1
1
2
1
1
1
1
1
1
1
1
1
2
1
1
1
1
1
1
1
1
3
1
2
1
1
1
1
1
4
1
1
1
1
1
2
1
1
1
1
1
1
4
1
2
1
4
1
2
2
2
1
1
1
1
2
1
1
2
4
1
3
2
2
1
1
1
1
1
2
1
1
1
1
1
1
1
1
1
2
2
1
3
1
2
1
1
1
1
1
1
1
1
1
2
2
1
1
3
1
1
2
1
1
1
1
1
1
2
1
1
1
1
2
1
1
1
1
1
1
2
3
1
2
1
1
1
1
1
1
1
1
1
1
2
1
1
1
1
1
1
1
1
1
1
1
1
1
1
1
1
1
1
2
1
1
1
2
1
2
4
2
1
2
2
1
1
2
1
2
5
2
2
4
2
3
1
2
2
1
1
1
1
1
1
3
1
4
1
1
1
3
1
1
7
1
2
1
1
3
1
1
1
1
1
2
1
1
6
1
4
8
1
1
1
1
1
2
5
1
2
2
1
1
1
2
3
1
1
4
1
2
2
3
1
2
1
4
1
2
3
1
2
2
5
1
5
1
11
10
3
6
2
3
4
1
2
1
2
1
1
3
12
1
1
1
1
2
2
1
1
2
2
3
3
4
2
1
1
1
1
3
2
1
5
1
3
4
3
1
1
1
1
1
2
2
1
3
5
1
2
1
1
4
2
1
1
1
2
1
10
1
2
1
1
1
1
1
1
1
2
1
1
1
1
1
1
1
1
1
2
1
1
8
1
1
1
9
2
3
1
2
2
2
1
3
1
1
3
7
1
2
2
2
4
1
1
4
2
4
3
1
2
2
1
2
1
1
1
1
3
2
1
1
2
2
1
2
2
4
1
6
1
1
1
2
1
2
1
1
1
3
1
2
1
2
6
4
3
1
1
2
1
2
2
2
1
9
1
1
1
4
2
2
1
1
1
1
2
2
1
8
5
2
1
2
1
2
1
1
1
1
1
1
1
1
1
3
1
1
1
1
8
1
1
1
2
1
3
3
1
1
1
1
1
1
1
1
1
2
1
1
3
1
1
2
1
1
1
2
1
1
1
3
2
2
1
1
1
2
2
1
1
1
1
1
3
2
1
2
1
1
1
1
1
2
1
3
3
1
2
1
2
2
2
2
2
1
1
52
1
2
1
2
1
9
1
1
2
1
1
1
1
2
1
1
1
1
1
1
1
1
1
2
4
2
3
1
1
3
2
1
1
1
1
1
1
1
1
1
1
1
2
1
2
1
1
1
6
1
1
4
1
1
1
1
1
2
2
1
1
2
15
8
2
2
1
1
1
1
1
1
1
3
1
1
1
1
1
2
1
1
1
1
1
3
1
1
1
1
2
1
2
2
2
1
1
2
1
2
1
1
1
1
1
2
1
1
1
2
1
2
1
2
1
2
3
4
1
7
1
2
1
3
1
1
8
1
1
2
3
2
1
2
3
2
2
1
1
3
1
1
1
1
1
1
2
1
2
2
1
5
1
1
1
1
1
1
1
6
1
2
2
1
2
2
1
1
3
2
5
1
1
1
2
5
4
1
2
1
1
1
1
1
1
1
2
2
1
1
1
2
5
2
2
1
3
2
1
1
2
2
3
3
5
1
1
2
2
5
3
1
3
1
1
1
3
4
3
1
2
4
1
1
2
5
1
1
2
2
1
1
3
3
1
2
2
1
1
1
1
2
4
2
2
1
3
1
1
2
1
2
2
1
2
1
3
1
3
2
1
3
3
7
1
1
2
1
1
1
16
2
3
1
1
1
1
2
2
3
3
2
3
1
7
1
1
1
1
1
2
1
1
1
2
18
1
1
1
1
5
5
4
1
1
1
1
1
1
3
1
1
1
1
1
1
1
1
1
1
2
1
1
1
2
5
1
1
2
1
2
2
2
7
1
4
2
3
1
2
1
1
1
1
1
3
1
1
1
3
1
1
2
1
1
1
1
1
1
1
3
1
1
1
1
1
1
1
1
1
3
1
1
1
1
2
1
1
1
2
1
3
2
1
5
1
1
1
2
1
1
2
9
5
3
16
1
1
3
1
2
1
2
1
1
1
2
3
1
1
1
1
1
1
2
2
1
2
1
2
1
1
1
2
1
1
1
1
1
1
1
1
3
1
2
1
1
1
1
1
2
1
1
1
1
1
1
2
1
1
1
1
1
1
4
1
1
1
2
1
1
1
2
1
1
1
1
1
1
1
2
1
1
1
1
4
1
1
1
1
1
2
1
1
1
1
1
1
1
2
1
1
1
1
1
2
2
1
2
2
1
1
1
1
1
1
1
1
1
1
1
1
1
1
1
2
1
4
1
2
8
1
2
2
2
2
1
1
1
1
2
4
3
1
1
1
1
1
3
1
1
1
2
1
2
1
1
4
2
1
1
4
2
4
2
1
2
1
1
1
1
2
2
5
1
1
1
4
1
2
2
1
1
1
1
1
5
1
1
3
1
1
3
2
1
1
1
1
2
1
1
4
3
2
1
1
4
1
1
1
6
1
1
1
3
3
1
1
1
1
2
1
1
2
6
2
3
1
2
2
2
1
1
1
2
2
1
2
1
3
1
1
4
1
3
5
2
1
2
1
1
1
1
1
1
2
1
1
5
2
3
6
1
1
1
2
1
4
7
1
1
1
1
1
5
1
1
1
1
1
1
1
3
2
3
1
6
13
5
16
20
7
1
65
4
1
1
1
2
1
1
1
1
1
1
2
2
1
1
1
2
2
3
6
1
1
1
1
7
1
3
3
2
1
1
1
1
2
1
4
1
1
1
1
1
1
1
1
1
1
1
4
1
2
1
1
1
1
3
1
3
1
1
2
1
2
2
3
2
1
1
6
3
3
2
5
1
1
1
1
1
1
1
4
1
2
1
1
1
1
1
5
1
3
2
2
2
1
5
2
1
1
2
1
1
1
3
1
1
2
4
1
2
1
1
1
2
1
1
1
1
1
1
1
1
1
1
2
15
1
2
5
26
1
26
2
1
2
1
13
6
1
4
1
1
3
1
2
1
1
1
1
1
1
1
2
1
1
1
1
1
1
1
1
2
1
1
2
1
2
1
1
1
1
1
2
2
1
1
2
1
2
1
1
1
2
1
1
2
2
1
1
3
1
2
2
1
1
1
1
2
1
1
2
1
3
1
2
1
1
1
1
1
2
1
2
1
3
1
1
1
6
2
2
1
2
7
1
2
1
1
1
1
1
1
2
1
1
2
1
1
1
1
1
1
1
1
1
1
5
1
2
2
1
1
1
3
1
8
3
1
2
1
1
1
3
2
5
2
1
1
1
3
2
1
1
1
1
8
2
4
1
3
1
2
2
7
2
1
4
5
1
3
1
1
1
2
1
1
1
1
1
1
1
1
1
1
2
2
1
1
3
1
1
1
1
1
1
2
2
1
1
1
2
1
2
1
2
1
2
1
1
2
1
2
2
1
1
2
4
1
1
1
2
2
1
1
1
2
1
1
4
1
2
1
2
1
1
1
1
1
2
2
1
2
3
1
3
1
2
1
1
1
1
1
2
2
1
1
1
2
1
1
1
1
4
2
1
1
2
1
1
6
1
2
3
1
2
4
1
2
1
1
1
1
4
1
1
1
1
2
4
4
2
2
1
1
1
1
1
1
3
1
1
1
1
1
1
1
1
5
1
1
2
3
3
1
3
1
2
2
2
2
1
1
1
1
1
1
1
5
5
1
2
1
5
4
1
1
4
1
5
1
1
2
3
5
1
1
1
1
3
2
1
1
2
2
1
1
2
2
1
1
2
2
1
2
1
2
1
1
1
1
1
1
2
2
2
1
2
2
2
2
1
2
1
1
1
5
2
3
1
1
4
1
1
4
1
1
1
3
1
1
1
3
2
1
2
1
5
4
2
1
2
1
1
4
1
3
4
1
1
2
2
2
1
3
2
2
1
1
1
2
1
1
2
1
1
3
5
2
2
1
1
2
1
1
1
1
5
4
2
3
5
1
2
1
1
2
1
1
1
1
1
5
3
2
1
8
1
2
4
1
5
1
2
1
1
1
2
3
7
3
2
3
2
1
1
1
1
1
2
1
2
1
1
3
1
1
1
1
3
1
1
1
2
2
2
2
4
3
3
1
1
1
1
1
1
2
1
3
2
7
1
1
1
2
1
1
1
1
1
1
1
2
1
1
2
1
1
4
1
1
1
1
1
1
1
2
2
1
5
1
1
1
1
1
1
3
1
2
1
1
1
6
1
1
1
1
1
1
1
1
1
1
1
1
3
2
2
2
2
1
1
1
1
1
1
1
2
1
1
1
1
1
1
1
1
1
1
1
1
1
1
1
1
3
3
1
3
1
3
1
1
2
1
3
1
1
3
2
1
2
5
1
1
2
3
1
1
2
1
1
1
3
1
2
1
1
1
1
1
1
1
1
1
3
1
2
1
1
1
2
2
1
1
2
1
1
1
2
1
1
1
1
1
4
1
1
1
1
1
4
1
1
1
1
2
1
1
1
3
1
3
1
1
1
1
1
1
1
3
1
2
1
1
1
1
1
1
1
2
1
1
1
1
1
2
2
1
1
1
1
3
2
2
3
2
1
2
1
1
6
1
3
2
1
1
3
1
1
2
2
3
3
1
1
3
1
1
1
1
1
1
1
1
1
3
1
1
1
2
1
1
1
1
4
1
1
2
1
1
3
1
1
1
1
1
1
1
1
2
1
1
1
1
1
1
1
1
1
1
1
1
1
1
1
1
1
1
1
1
3
6
1
3
3
1
3
2
1
1
2
1
1
1
3
1
1
1
1
1
1
2
2
1
1
1
2
1
1
1
1
1
2
1
1
1
1
1
3
1
1
1
2
2
1
1
1
1
1
3
2
1
3
1
1
1
2
1
4
1
2
4
1
1
2
1
6
1
1
2
1
1
1
1
1
5
3
1
2
3
2
4
2
1
2
1
2
4
1
3
4
4
2
2
3
3
1
1
3
1
1
1
1
1
1
1
1
2
1
1
1
3
1
3
3
1
5
1
1
1
1
2
2
7
5
2
1
2
1
1
1
1
4
3
1
2
2
1
3
1
1
1
2
1
1
2
3
2
3
1
4
2
2
2
6
1
1
2
1
1
1
1
1
2
1
1
1
1
1
2
1
2
3
1
1
3
2
1
1
2
1
2
1
1
1
1
1
1
1
1
1
4
1
1
1
1
1
1
1
1
1
1
1
1
1
2
1
1
2
1
1
1
3
4
1
5
1
1
1
1
1
2
1
1
1
3
1
1
1
1
1
1
1
1
1
3
1
3
1
1
2
1
3
1
1
2
1
1
1
4
1
1
1
1
2
1
1
1
1
1
1
1
1
1
1
1
1
1
1
1
1
1
1
1
1
1
1
1
1
1
1
1
1
2
1
1
1
2
2
1
1
1
1
1
2
1
4
1
2
1
1
1
2
1
1
1
2
1
1
1
1
1
1
3
1
21
1
1
1
1
4
2
1
1
2
1
1
1
1
1
1
1
1
1
1
1
2
5
8
3
1
1
2
1
4
1
1
1
1
2
1
2
1
1
1
1
1
1
1
1
1
3
2
1
2
1
1
1
5
1
1
1
2
1
1
2
3
2
1
2
12
1
11
1
1
1
1
2
3
1
1
2
5
2
1
1
1
1
4
3
5
2
2
1
2
2
2
1
1
1
1
1
1
1
14
1
2
1
2
1
2
3
3
3
6
1
2
1
1
3
1
1
1
1
1
2
2
2
2
1
1
1
4
3
1
1
2
3
1
1
2
1
1
1
2
1
3
1
1
2
1
4
1
4
1
1
4
4
2
3
1
1
1
1
1
2
1
1
3
1
1
1
1
1
3
8
1
2
1
1
1
1
1
6
6
5
3
2
1
1
2
1
2
1
3
3
2
4
1
4
3
1
2
5
2
2
2
1
1
1
2
1
3
1
2
3
3
3
1
1
2
1
1
1
2
1
1
1
1
3
1
1
1
1
4
3
1
2
2
3
2
1
1
2
2
1
3
1
1
1
1
2
13
2
1
1
3
3
2
3
3
1
1
3
1
2
3
1
2
1
1
1
1
1
2
1
1
2
2
1
2
1
1
1
3
1
2
2
1
2
3
2
1
2
1
1
3
1
1
2
1
2
1
3
1
1
3
1
1
1
2
1
1
1
1
3
1
2
1
1
1
1
1
1
1
1
2
1
2
1
1
1
3
1
1
2
3
1
1
3
1
1
1
2
1
4
1
1
1
3
1
1
1
2
2
3
1
2
3
5
1
2
2
5
1
4
2
1
2
1
1
5
1
3
4
1
4
2
8
1
1
4
4
2
1
2
1
3
4
1
2
1
3
2
2
4
1
5
2
2
1
1
1
2
2
1
2
2
1
1
1
5
1
1
1
1
1
1
3
2
1
2
1
1
2
1
1
2
2
1
3
1
1
1
2
1
1
1
2
1
1
1
3
3
2
1
1
3
1
1
2
1
1
2
2
1
1
2
2
1
1
2
1
1
1
1
1
1
1
2
4
1
1
5
4
1
3
3
2
1
2
3
2
3
1
1
3
4
5
1
2
2
6
1
2
1
1
1
1
2
1
1
1
1
2
3
1
1
1
1
1
2
2
1
1
1
1
5
1
1
2
2
1
1
2
4
1
1
2
2
1
1
2
1
3
1
1
1
1
2
1
1
1
1
1
3
1
1
1
2
1
9
39
15
3
8
1
2
1
1
1
1
2
1
2
1
1
6
1
1
4
1
1
3
16
1
1
1
7
3
5
1
1
1
1
2
1
1
1
1
2
2
1
2
1
1
2
4
1
1
1
7
2
2
1
2
2
1
1
4
1
1
1
1
1
2
2
2
1
1
2
1
1
1
1
1
1
1
1
1
1
2
1
1
1
5
1
1
1
5
3
3
1
1
1
2
1
2
1
2
1
1
1
1
3
3
4
2
3
1
1
4
3
1
1
3
1
1
1
1
2
1
1
4
1
3
1
1
3
2
2
2
1
1
1
2
1
1
1
1
3
1
1
1
1
2
1
1
2
2
1
2
1
4
4
1
1
2
1
3
1
1
1
3
1
1
1
2
1
1
1
1
3
1
1
1
1
6
1
1
1
1
3
4
3
2
1
1
1
3
3
1
1
1
4
3
2
1
1
3
1
2
1
3
1
3
1
4
1
2
1
2
3
1
2
1
2
2
4
1
3
1
2
1
1
1
1
1
2
3
3
1
2
2
1
2
1
2
4
1
1
2
1
1
1
3
2
3
2
2
2
2
1
1
4
1
4
3
1
1
3
1
1
1
1
1
5
2
3
3
1
2
2
1
2
4
1
1
1
1
1
1
1
1
1
2
3
4
1
1
1
2
1
2
3
4
6
1
1
1
1
2
2
1
3
2
4
1
2
1
1
1
1
1
1
1
1
2
1
2
1
4
1
1
1
1
1
1
1
3
1
2
1
1
1
1
2
1
1
1
2
3
1
1
4
1
1
1
1
2
4
2
1
1
1
1
1
6
4
5
1
1
2
2
2
1
1
2
1
3
31
1
1
2
2
2
1
1
1
1
2
5
1
1
1
1
2
2
1
1
1
1
4
2
2
1
1
4
3
3
3
1
1
3
17
1
1
1
2
1
1
1
1
15
1
1
3
1
1
1
1
3
1
1
1
1
2
1
1
1
1
1
1
1
1
1
1
1
1
3
2
1
1
2
1
1
1
1
1
1
1
1
1
1
1
1
1
1
2
1
1
1
1
1
1
1
1
1
1
1
1
1
1
1
1
1
4
4
3
1
1
1
1
3
1
1
1
2
1
1
1
4
5
1
1
3
1
1
1
5
1
1
2
2
2
5
2
2
1
1
3
1
1
3
1
1
1
2
1
2
3
1
2
1
2
3
1
1
1
1
2
1
1
2
1
1
1
1
1
1
1
2
1
1
3
2
1
2
1
1
2
2
2
2
1
2
1
3
1
1
2
1
2
2
1
1
1
1
2
2
1
1
1
1
1
1
1
1
1
1
1
1
3
1
1
2
1
1
1
1
1
1
2
1
2
1
1
1
1
1
1
4
2
1
3
3
1
1
1
1
6
2
2
3
3
1
3
2
1
2
1
2
3
1
2
1
2
1
1
4
2
1
1
1
1
1
1
2
2
1
1
1
2
1
1
1
2
3
1
2
1
3
1
1
2
5
5
1
4
2
2
2
3
1
1
2
2
2
1
10
2
6
1
3
1
1
2
2
1
3
1
1
9
2
1
1
1
1
3
1
1
1
1
1
3
2
1
1
1
1
1
1
1
2
1
1
1
1
1
1
1
1
1
1
3
1
1
1
1
4
2
1
2
1
1
1
2
2
1
1
4
2
2
1
1
1
1
1
1
2
2
1
1
1
2
1
1
1
1
1
1
1
2
1
1
1
1
1
1
2
1
1
1
1
1
1
1
3
1
1
1
1
2
1
1
1
1
1
1
2
1
1
1
1
1
2
1
1
1
3
1
2
1
2
1
1
1
2
1
1
1
1
1
1
1
1
1
1
2
1
1
1
4
1
1
1
1
1
1
1
1
1
1
1
2
2
1
1
2
1
1
1
1
1
1
2
2
1
1
1
1
1
2
1
3
1
1
2
1
1
1
1
1
1
1
1
1
1
1
1
1
1
2
3
1
1
4
1
1
1
1
1
2
2
1
1
1
3
1
2
4
1
2
1
1
2
1
1
1
1
2
1
1
1
1
1
1
3
1
1
1
2
1
1
1
1
1
2
1
2
1
1
1
1
2
1
3
1
1
1
6
1
1
1
2
2
2
1
1
4
4
7
3
1
4
1
3
1
4
1
1
1
1
1
2
1
1
2
5
2
5
2
2
2
1
1
4
4
3
2
1
4
1
3
1
1
3
1
1
2
1
4
1
4
4
1
2
2
9
4
4
1
1
1
1
1
1
1
1
2
1
2
1
3
1
5
2
1
2
7
2
3
2
1
1
3
1
1
2
1
1
5
6
3
1
2
1
1
2
2
1
1
1
1
2
1
1
4
1
1
1
1
1
1
2
1
1
2
2
1
1
2
3
1
3
1
1
1
1
2
1
2
1
1
1
1
2
1
1
1
3
1
1
3
1
1
1
3
1
1
1
1
1
1
1
5
4
4
1
1
1
2
1
1
3
1
1
3
1
1
4
1
3
1
1
1
3
1
1
1
1
2
1
2
1
1
2
1
2
1
1
1
1
1
1
1
1
1
1
1
1
1
1
1
1
1
1
1
1
1
1
1
1
4
1
1
1
1
1
1
1
6
1
1
1
1
3
2
3
2
2
1
1
2
1
3
3
1
3
2
1
2
2
2
1
2
1
2
1
10
2
2
1
2
1
1
1
1
1
1
1
2
2
3
1
3
1
6
1
3
2
1
3
1
1
1
3
1
2
1
1
1
1
2
2
1
2
1
1
1
1
1
2
1
2
3
2
1
1
2
1
1
2
1
1
2
1
3
1
1
6
2
2
1
2
2
2
2
2
3
1
1
1
2
1
1
1
1
1
1
1
1
1
1
2
1
1
2
10
1
2
1
1
1
1
1
1
2
3
1
2
2
1
1
1
1
2
2
2
1
2
4
2
2
1
3
3
3
1
2
3
1
1
1
1
1
2
1
5
1
2
1
6
1
1
1
14
2
6
1
18
1
1
1
4
1
4
2
2
2
1
1
1
6
1
2
1
1
1
1
2
1
1
4
1
1
1
1
1
1
1
1
1
2
1
1
1
1
1
2
1
1
1
1
1
1
1
1
1
1
2
1
1
1
1
1
1
1
1
1
1
1
1
1
1
1
1
4
2
3
2
1
3
1
2
1
6
1
1
1
2
1
1
2
1
2
2
1
2
1
2
6
3
2
1
2
2
1
2
2
1
2
3
2
2
1
1
1
1
1
1
2
1
3
1
1
3
1
1
1
4
2
1
1
1
1
1
1
1
1
4
1
1
1
1
1
2
2
7
1
1
5
1
2
2
1
2
4
1
1
2
2
1
1
2
2
1
4
1
1
1
1
4
1
2
1
3
4
1
1
3
3
1
2
1
1
2
1
1
1
1
1
1
1
2
1
1
1
1
1
1
2
3
3
1
2
1
1
1
1
1
1
1
1
9
1
2
1
1
2
3
1
1
2
1
1
1
2
1
1
2
1
3
7
1
1
1
1
2
2
3
2
2
1
1
8
3
1
2
1
1
2
1
1
1
3
1
1
1
1
2
2
2
1
1
1
1
1
1
2
3
1
2
2
5
1
1
2
1
1
4
1
1
5
1
3
1
1
1
1
4
8
1
2
1
1
1
2
3
2
1
1
1
2
1
1
1
1
3
1
2
2
2
1
1
1
1
1
1
1
1
1
1
1
1
2
1
2
1
10
3
1
3
1
1
1
3
1
1
1
1
1
1
2
1
1
5
1
1
2
1
1
1
1
1
1
3
2
1
11
1
1
1
1
1
1
1
1
1
1
1
1
1
1
1
1
1
1
1
1
1
1
1
1
2
2
1
1
4
1
2
2
1
3
1
1
1
2
1
4
3
1
1
1
1
1
1
1
2
1
1
1
2
2
2
1
1
1
1
1
1
1
2
1
3
1
1
1
1
2
1
1
1
1
1
1
1
2
2
1
21
10
3
1
1
2
4
1
3
1
1
1
3
2
2
1
1
3
1
1
1
1
1
2
2
2
1
1
1
3
1
1
1
1
2
1
2
1
2
1
1
1
4
2
1
2
1
1
1
1
1
1
1
1
1
2
2
1
2
1
1
3
1
1
2
1
1
1
3
1
1
1
1
1
1
1
1
1
3
1
1
1
1
1
1
2
1
1
1
1
6
1
1
1
1
1
1
1
2
1
1
1
1
1
1
1
1
1
1
3
1
2
1
1
1
1
2
1
2
1
1
2
1
1
1
1
1
1
1
2
1
1
2
2
2
2
1
2
1
1
1
1
1
1
2
1
2
2
1
2
1
1
1
1
1
1
4
1
1
1
1
1
2
3
4
3
3
1
1
1
2
1
1
1
1
1
2
1
2
6
2
1
1
1
1
2
1
1
1
4
3
3
1
1
3
1
1
1
1
1
1
1
1
1
1
2
1
1
3
3
1
1
1
3
1
1
1
2
1
2
2
5
1
3
1
1
1
2
2
4
4
1
1
1
1
2
1
3
1
1
1
1
1
1
1
1
1
2
1
2
1
5
1
1
2
1
1
1
3
1
4
3
4
1
3
1
3
1
3
1
1
1
1
4
2
2
2
1
1
1
3
1
1
1
1
1
1
3
1
1
1
4
1
2
1
1
1
2
3
1
1
1
1
1
1
4
1
2
1
4
4
1
3
1
1
1
1
1
2
1
1
1
2
1
1
5
2
1
1
3
1
1
1
1
3
1
1
1
1
1
1
4
1
5
1
1
1
1
2
2
1
2
2
1
1
4
1
2
1
1
2
1
2
1
1
1
1
1
1
3
1
1
1
1
1
1
1
7
5
1
2
1
1
2
1
5
1
2
1
9
3
1
1
2
2
1
1
1
1
2
2
1
1
3
2
3
1
1
1
2
2
4
2
1
2
1
1
1
1
1
2
3
3
1
1
1
1
2
1
1
9
1
1
2
7
1
1
1
4
1
1
2
1
1
2
2
1
1
1
1
3
2
2
5
1
1
1
1
2
1
1
1
1
2
2
1
1
1
1
1
1
1
1
1
1
1
1
2
1
2
1
1
1
2
1
1
1
4
1
2
1
1
1
3
1
2
1
1
1
1
1
1
1
1
1
3
3
2
2
1
1
1
2
1
1
1
1
1
1
1
2
2
2
1
1
1
1
1
1
1
1
1
1
1
3
1
1
1
2
1
1
1
1
1
1
1
1
1
1
2
2
1
1
1
1
1
1
1
1
1
1
1
1
3
3
1
1
1
1
1
1
1
4
2
1
1
1
1
3
1
1
4
1
1
2
1
1
1
1
1
1
1
1
2
1
1
1
1
1
1
10
2
3
4
1
2
1
1
2
3
1
1
2
1
2
5
2
2
1
3
1
1
4
3
2
3
3
1
2
1
3
3
2
1
1
1
1
1
3
1
2
2
1
2
3
1
2
1
1
1
2
1
1
1
1
1
2
1
1
1
1
2
3
2
1
1
1
1
1
5
2
1
1
1
1
6
2
1
2
1
1
1
1
1
1
1
2
2
5
1
2
1
3
2
1
7
1
2
7
3
1
2
1
1
1
3
1
1
2
3
2
4
1
2
1
2
1
3
3
2
3
2
1
1
2
4
1
1
4
1
1
1
3
1
1
1
2
13
1
1
1
1
1
1
1
2
1
1
1
1
2
17
1
1
1
2
1
2
1
1
1
1
1
1
1
2
1
2
1
2
1
1
1
1
1
1
3
1
1
1
1
4
2
1
1
1
2
1
1
1
3
2
2
1
1
1
1
7
1
3
1
1
1
1
2
1
1
1
1
1
3
4
2
2
2
1
1
1
1
1
1
1
1
1
1
1
1
1
1
9
3
1
1
1
3
3
1
6
1
3
1
1
1
1
1
1
5
1
1
1
2
2
1
1
1
1
2
1
1
2
1
2
2
1
1
1
1
1
4
1
2
1
2
1
1
1
1
1
4
2
1
2
1
2
1
1
1
4
4
1
1
1
1
1
1
2
1
1
1
4
1
1
1
1
1
1
1
1
1
1
5
1
1
1
1
1
1
1
1
1
1
1
1
2
1
1
1
1
1
1
1
1
1
2
1
2
2
1
1
5
2
1
1
1
1
1
1
3
1
1
1
1
4
1
1
1
1
2
3
1
3
2
3
2
3
1
1
4
1
2
2
2
1
1
1
4
4
1
2
3
2
1
1
3
1
1
1
1
2
3
1
1
4
1
1
1
1
1
2
1
1
2
1
1
5
2
2
3
1
1
2
1
1
2
1
1
1
1
2
3
1
1
2
1
1
1
2
1
1
1
1
1
1
1
1
1
1
1
3
1
1
1
4
1
1
1
1
1
1
1
1
1
1
1
1
1
4
1
1
1
2
1
4
1
1
1
3
2
1
1
3
1
2
1
2
1
1
1
3
2
2
4
1
2
1
1
3
1
2
1
1
1
3
1
1
1
1
1
1
1
1
3
1
2
1
1
1
2
1
1
1
1
3
1
1
1
4
1
1
1
10
8
1
2
1
3
2
1
1
1
1
2
1
1
1
2
1
1
1
1
1
2
1
3
4
1
1
1
1
1
1
2
1
3
1
2
2
1
3
4
3
2
3
1
3
1
1
1
1
1
1
1
1
1
1
1
1
1
1
1
1
1
1
1
1
2
1
1
1
1
1
1
1
1
2
1
1
1
1
1
1
1
1
1
1
1
1
1
1
1
1
1
1
1
2
1
1
1
1
1
2
2
1
2
2
1
1
2
1
1
1
1
1
2
1
1
3
3
1
3
1
3
1
2
2
1
1
1
1
1
5
5
1
4
2
4
3
1
1
4
1
2
1
2
3
4
3
1
3
1
1
1
4
1
3
4
2
1
1
2
1
1
2
2
1
2
2
1
2
5
2
2
2
1
1
1
1
1
1
2
1
1
1
1
1
1
2
1
1
1
1
1
1
1
1
1
1
1
1
1
1
1
1
2
1
1
1
1
2
1
1
2
1
5
2
2
4
1
1
2
3
1
1
2
1
1
3
1
3
1
2
1
3
1
1
1
1
1
1
1
1
1
1
1
1
1
1
1
1
1
1
1
1
1
2
2
1
20
1
2
1
2
1
1
1
2
4
1
1
1
1
1
1
2
1
2
12
1
2
2
1
1
2
2
1
1
1
1
1
1
1
1
1
1
3
1
1
1
1
3
1
1
1
1
1
1
1
1
1
1
1
1
3
1
3
1
1
1
2
1
4
1
1
1
1
5
1
3
1
2
1
1
1
1
2
1
1
3
1
3
1
1
1
1
1
1
3
1
2
2
4
5
1
1
2
5
1
2
1
1
1
1
1
1
1
1
1
1
1
2
3
1
1
1
1
2
1
1
2
2
3
1
2
1
1
1
1
1
1
2
2
1
1
1
2
2
1
1
1
1
1
3
2
4
4
1
1
2
2
1
1
1
1
2
1
1
3
4
1
5
1
3
2
4
1
1
2
1
4
1
1
1
1
1
2
2
3
2
1
4
1
4
3
2
2
3
1
1
1
1
1
1
1
1
1
3
4
1
1
1
1
1
2
1
1
1
1
1
1
1
2
1
1
1
1
1
1
1
1
2
1
2
1
1
1
1
1
3
1
1
1
1
1
1
1
2
1
1
1
1
1
2
2
2
1
1
1
1
1
1
1
3
1
1
2
1
1
1
1
2
1
1
1
1
2
2
1
1
1
1
1
1
2
1
1
2
1
1
1
3
1
1
1
1
1
1
1
2
3
1
1
1
1
1
1
1
1
2
1
1
1
1
2
1
1
1
1
1
1
1
1
1
1
1
2
1
1
2
1
1
1
1
1
1
2
1
2
1
1
1
1
1
1
2
1
1
2
1
1
1
1
1
1
3
1
3
2
2
1
1
1
1
1
1
1
1
1
1
1
1
1
1
1
1
1
1
1
1
1
1
1
1
4
1
2
2
1
1
1
1
3
1
2
1
1
1
1
3
1
2
1
1
3
1
1
2
1
2
1
1
1
4
1
1
1
1
1
1
1
1
1
1
1
1
1
1
1
1
8
1
1
1
1
1
2
1
1
2
2
1
1
1
1
2
1
1
1
3
4
1
3
1
1
3
2
1
1
1
1
1
1
2
1
2
1
2
1
1
1
1
1
1
1
1
1
1
2
1
1
1
1
1
1
1
1
2
1
1
1
2
1
1
2
1
1
3
1
1
1
1
1
1
1
1
1
1
1
1
2
2
1
2
1
1
1
1
1
1
1
1
1
1
1
4
1
4
1
1
2
1
1
1
1
1
1
1
1
1
1
1
1
1
1
2
1
1
2
4
1
1
1
1
1
1
1
1
1
1
1
1
1
1
2
1
1
1
1
1
1
1
2
1
1
1
1
2
1
1
1
5
4
1
1
1
1
2
1
1
1
2
1
1
1
1
1
2
1
1
1
1
2
1
1
1
2
3
1
1
1
1
1
2
1
1
1
1
1
1
3
1
1
1
1
2
1
1
1
1
4
2
6
1
3
1
1
2
1
5
1
1
1
2
1
1
3
1
1
3
5
1
1
4
2
1
1
3
1
1
7
1
7
1
1
1
1
3
3
2
1
1
5
2
2
2
1
2
1
14
3
1
1
3
1
1
1
1
6
1
1
1
4
1
1
2
4
1
1
1
1
1
3
1
3
2
4
1
3
1
2
1
2
4
2
1
2
12
1
1
2
2
1
2
2
4
2
1
1
2
1
5
10
1
2
1
2
2
1
1
1
12
1
5
1
1
2
1
1
1
2
2
4
1
2
3
3
2
1
1
2
2
1
1
2
3
2
1
1
2
5
1
2
1
5
1
3
1
1
1
1
1
1
2
2
3
3
2
1
1
3
1
3
1
3
3
1
1
2
1
2
1
4
1
2
4
3
1
3
1
1
1
1
1
4
1
1
1
6
1
3
1
1
2
3
1
1
1
1
4
3
5
1
1
1
1
2
1
1
2
1
1
2
3
2
3
2
2
1
2
1
2
1
1
1
1
1
1
2
2
1
2
1
2
2
1
1
1
2
5
2
1
1
1
1
1
1
1
2
1
2
2
1
1
1
1
2
1
1
1
1
1
1
1
3
1
4
3
1
1
2
1
1
2
3
1
1
1
1
2
4
2
1
1
1
2
1
2
1
1
1
3
1
1
2
3
2
3
1
3
1
1
4
3
3
2
1
1
1
1
2
1
1
1
1
2
2
4
1
6
2
2
1
3
1
1
1
1
1
1
1
1
2
1
1
1
3
1
2
1
1
1
1
1
2
1
2
1
1
1
1
1
2
1
1
1
2
1
1
1
2
1
1
1
1
1
2
3
2
1
1
1
1
1
1
1
3
2
1
3
3
3
2
1
2
1
2
1
2
1
2
1
2
3
1
4
3
10
2
3
1
1
3
1
1
1
1
4
1
1
1
2
2
1
1
2
1
1
2
7
2
2
1
2
1
1
17
1
1
2
5
2
2
1
1
2
2
1
2
2
1
1
2
1
1
3
3
1
2
3
2
1
1
1
1
1
2
1
1
1
1
1
3
1
1
1
1
1
1
1
2
1
1
4
3
1
2
1
1
1
1
1
2
2
1
1
1
2
1
2
1
3
11
1
2
3
3
1
4
1
1
1
2
3
3
1
1
1
1
1
1
2
1
2
2
1
1
2
3
4
2
2
1
2
1
1
1
1
1
4
3
2
1
1
1
1
1
1
1
1
1
3
2
2
1
1
3
1
1
2
1
1
1
1
2
1
3
1
1
2
1
1
1
1
1
1
1
1
1
2
1
1
1
5
1
1
6
1
1
11
1
3
3
1
1
1
1
6
3
1
1
1
1
5
1
2
1
1
2
2
1
1
2
1
1
1
1
1
1
2
4
1
1
3
1
1
2
1
2
1
7
1
5
1
1
2
2
3
1
1
1
9
1
5
1
3
2
3
1
2
1
2
1
1
1
1
1
1
1
1
1
1
1
2
2
1
2
1
3
12
1
2
2
1
1
1
1
2
1
1
1
1
1
1
3
1
1
1
1
1
1
1
3
1
3
1
2
1
1
3
1
1
4
1
2
2
1
1
1
1
1
4
1
1
4
1
1
1
1
1
1
1
1
3
1
2
2
1
1
1
3
1
2
2
1
1
2
1
3
2
8
1
1
1
1
3
1
1
1
2
1
1
1
9
2
1
2
1
2
1
1
2
2
1
3
1
1
1
1
1
1
2
1
1
1
1
7
1
2
1
1
1
1
4
2
2
1
1
1
1
1
1
1
1
1
1
2
1
3
2
2
1
2
1
1
1
1
2
1
1
3
2
1
1
1
1
1
1
1
2
1
2
1
1
2
1
2
1
2
1
3
3
4
1
1
1
1
1
2
1
1
1
1
1
2
1
1
1
1
1
1
1
1
2
3
1
1
1
1
1
1
3
3
1
1
3
1
1
2
1
4
1
1
1
2
1
1
1
1
1
2
1
1
1
1
1
1
2
1
4
2
1
1
1
2
1
1
1
2
1
1
1
2
1
1
2
1
2
2
3
1
2
1
1
2
2
1
3
1
1
1
2
2
1
7
4
4
1
1
1
2
1
2
1
2
1
1
1
5
2
1
2
1
2
1
1
4
2
2
2
1
3
2
2
2
1
2
1
1
1
1
1
2
3
2
2
1
1
2
1
1
3
1
2
3
1
1
1
2
4
1
3
1
1
4
1
1
1
5
1
1
1
1
1
2
1
1
1
1
1
2
1
1
2
2
1
1
1
2
1
2
1
3
2
2
1
1
1
3
1
2
1
1
2
3
1
3
1
1
1
2
1
1
1
1
2
1
1
1
3
2
2
1
2
3
2
1
1
1
1
2
3
4
1
1
1
2
3
1
3
1
1
2
1
1
1
1
1
1
1
1
1
2
1
1
1
1
1
1
1
1
1
1
2
4
1
1
1
3
1
1
2
1
1
1
1
1
2
1
2
2
1
1
1
1
1
2
1
1
1
2
1
1
1
2
1
1
1
1
1
1
1
3
1
1
1
2
2
1
3
1
3
1
1
2
1
4
1
4
4
1
5
2
1
1
1
2
1
2
1
1
1
3
1
1
2
1
2
1
2
2
2
2
1
4
1
3
2
2
1
1
1
1
2
3
1
1
1
1
1
2
1
1
1
2
1
1
1
4
2
4
4
5
1
1
1
1
1
1
2
1
1
1
1
1
5
1
2
1
2
1
1
2
1
1
3
1
1
3
5
3
1
2
2
2
4
1
2
1
3
1
2
2
1
1
2
2
1
3
1
2
3
2
2
1
19
1
1
1
2
3
2
2
4
1
2
4
3
1
1
2
1
3
1
1
1
1
1
1
1
1
1
1
3
3
1
1
1
2
3
1
1
1
1
3
1
2
1
2
1
1
2
2
1
1
2
2
8
1
1
2
1
1
3
4
4
2
7
1
1
1
2
1
2
1
5
1
2
2
1
1
1
1
1
1
1
1
1
1
1
1
3
1
1
1
2
5
1
2
4
2
1
1
2
2
1
1
1
1
1
1
1
1
1
1
4
1
1
1
1
1
1
1
1
2
5
1
5
1
1
2
1
4
3
1
3
4
2
1
1
1
1
1
2
7
1
1
1
1
1
2
4
1
4
1
1
1
2
3
2
5
1
1
1
2
2
2
2
1
1
1
1
1
1
1
1
2
1
1
1
1
1
1
1
2
1
2
1
1
2
1
1
2
1
1
3
1
5
3
1
1
3
2
4
1
1
4
1
1
3
1
5
1
1
2
2
4
1
3
2
3
1
2
1
1
1
1
1
3
2
1
1
4
51
11
3
1
1
1
1
7
4
1
2
1
2
1
1
1
1
2
1
1
2
1
1
1
6
2
2
1
1
1
1
1
1
1
1
1
2
2
1
2
1
1
1
3
1
1
5
2
3
1
1
1
2
2
1
4
1
1
3
3
4
2
2
1
1
1
1
1
2
1
1
3
3
2
1
1
1
2
1
1
1
2
1
1
3
1
1
1
3
9
1
1
2
1
1
1
1
3
1
1
1
1
1
1
1
1
1
1
4
1
1
2
1
2
1
14
1
1
2
1
2
1
1
1
1
1
1
1
1
1
1
1
3
3
1
1
1
1
1
1
1
1
1
1
1
1
1
2
1
1
1
1
1
1
2
1
1
1
1
1
1
1
1
2
1
1
1
1
1
1
1
1
1
1
2
2
1
2
1
2
1
1
1
1
1
2
2
1
4
2
1
1
1
5
3
1
1
1
1
1
1
2
1
5
1
1
1
3
3
1
2
1
2
1
1
8
1
1
8
1
1
2
4
1
1
1
1
4
3
2
1
2
3
4
1
2
2
2
5
2
1
1
2
34
1
1
2
2
2
1
1
1
4
1
1
1
1
1
1
1
1
1
1
2
1
1
1
1
1
1
2
1
1
1
1
1
1
1
1
1
3
1
1
1
1
1
1
3
3
2
1
2
5
1
1
2
1
3
1
1
1
2
1
1
1
1
1
2
2
3
1
1
1
2
3
3
1
2
2
1
2
1
2
2
1
2
2
1
1
1
1
1
1
8
1
1
1
1
3
1
2
1
2
1
2
1
2
1
2
1
1
1
1
1
1
1
1
1
5
1
2
5
1
1
3
1
2
2
3
1
1
1
2
1
7
1
2
1
1
1
2
1
2
1
2
2
2
1
2
1
1
2
2
2
1
4
1
2
1
7
2
1
2
3
1
1
3
2
1
1
2
1
1
2
2
29
4
4
1
1
1
1
2
1
1
4
2
1
2
1
3
1
1
2
2
2
1
1
1
1
1
1
5
3
1
2
4
3
2
1
2
7
2
2
2
9
1
5
1
1
1
1
1
2
1
1
4
2
1
3
1
2
1
3
3
1
1
2
2
2
2
2
2
1
4
3
1
4
5
1
3
1
1
1
2
1
1
1
3
1
1
1
1
3
1
3
1
2
1
1
4
1
1
1
1
3
1
4
3
1
3
1
1
1
4
1
1
2
2
1
1
2
1
2
1
1
1
1
1
3
1
2
2
1
1
1
2
1
4
3
2
4
3
2
2
2
4
1
5
2
1
3
1
1
1
2
1
2
3
1
3
1
1
1
2
1
1
5
1
2
1
1
1
1
1
2
8
2
1
1
1
1
1
2
2
1
1
1
1
1
1
5
1
1
2
2
1
1
3
1
1
1
2
1
1
1
1
1
1
1
1
2
1
1
1
1
1
1
1
1
1
1
2
1
1
1
1
3
1
1
1
1
3
1
1
1
1
1
1
1
1
3
1
1
1
1
1
1
1
1
1
1
1
1
1
1
1
1
1
1
3
1
1
3
2
1
1
1
1
2
1
1
1
1
1
1
1
1
1
1
1
1
1
1
1
1
1
1
1
1
1
1
1
2
2
1
1
1
1
1
1
1
1
1
1
2
3
2
1
1
1
19
1
1
1
1
3
3
1
1
1
1
1
1
2
1
1
2
1
1
1
2
1
6
3
1
2
2
1
3
1
4
2
1
2
1
6
2
3
1
2
1
1
1
2
2
4
1
1
1
2
1
4
4
4
2
1
1
2
1
1
1
1
2
3
4
3
2
6
2
1
1
4
1
1
1
1
1
2
1
1
1
4
1
1
1
1
1
2
2
1
4
1
3
2
1
1
2
1
1
1
1
1
3
1
1
1
2
1
5
1
1
4
2
1
11
1
2
1
2
1
3
6
2
2
1
2
1
5
3
2
1
2
1
3
1
1
2
1
2
1
1
3
2
1
2
2
2
5
3
2
1
2
1
3
1
1
1
1
1
1
1
1
3
2
1
2
2
1
2
1
1
1
1
2
2
4
2
1
1
1
2
1
2
6
3
3
1
4
2
2
1
1
1
1
1
1
1
1
3
1
5
1
1
1
1
1
3
3
3
1
1
1
1
1
1
1
2
2
1
1
1
1
1
1
1
2
2
2
1
1
2
1
2
1
1
1
1
1
1
1
1
1
1
1
1
1
1
1
1
1
1
2
1
1
1
4
2
1
1
3
1
3
4
1
1
4
1
1
1
3
3
1
1
1
1
1
1
1
1
1
3
1
3
1
3
2
1
1
2
1
1
1
1
1
2
2
2
4
2
1
1
1
1
1
2
2
3
1
2
3
1
1
3
1
3
3
1
7
5
1
2
1
1
1
3
1
2
2
1
1
2
5
1
1
1
1
2
1
2
1
1
1
1
1
2
1
2
1
2
1
1
1
1
1
2
2
1
4
1
1
2
2
1
2
1
3
2
2
4
5
1
22
4
1
1
1
1
1
2
1
1
3
1
1
1
1
1
1
1
2
2
2
1
1
1
1
1
1
4
3
1
1
2
1
1
1
1
1
2
1
1
2
1
1
1
1
5
4
2
4
1
3
1
1
1
1
1
1
1
1
1
1
2
6
1
1
3
1
5
1
1
1
1
1
1
2
1
5
6
1
4
4
1
1
1
1
2
1
1
7
3
4
3
2
2
1
2
2
1
6
2
4
1
1
2
1
2
1
2
1
1
2
1
1
1
1
2
2
1
1
1
1
1
1
1
2
2
1
1
1
2
1
1
1
5
2
2
1
5
3
1
2
1
2
1
5
1
1
1
1
1
2
2
2
1
1
1
1
1
1
1
1
2
2
1
2
3
1
2
3
4
1
3
2
1
1
1
1
1
2
3
1
4
1
2
1
1
2
4
2
4
3
3
1
1
1
1
2
1
1
2
3
2
2
1
1
1
1
1
1
1
1
1
1
1
1
1
1
1
1
1
4
2
2
1
3
1
1
2
2
3
1
1
1
1
1
1
4
1
1
1
2
1
1
1
3
2
2
2
1
1
2
1
1
1
1
2
1
2
1
1
1
1
1
1
1
1
1
1
1
1
1
1
3
1
1
1
2
2
1
1
3
1
2
1
1
1
2
3
2
1
1
10
1
4
1
1
2
3
3
1
1
2
1
1
1
1
2
2
5
1
1
1
2
1
2
2
1
2
1
2
1
1
3
1
1
3
2
1
1
1
2
1
1
7
2
1
1
1
1
6
2
4
3
1
1
1
4
2
1
4
2
2
2
4
1
1
1
6
3
3
4
2
1
1
2
1
1
1
3
1
1
1
2
1
1
1
1
1
1
9
2
1
2
1
1
1
1
2
3
1
1
3
2
8
2
1
6
1
3
1
1
5
2
1
3
1
3
1
1
1
1
1
1
1
1
5
2
1
3
2
2
3
1
1
5
6
1
1
1
1
1
2
1
3
2
2
1
1
2
1
3
1
1
2
5
3
2
1
1
2
1
1
1
1
1
1
1
1
1
1
3
3
3
1
1
1
1
2
2
2
1
1
2
1
1
1
1
1
1
1
1
2
1
1
3
2
3
1
1
3
1
5
2
1
4
5
4
3
1
2
1
1
1
1
1
3
1
2
1
1
2
5
1
1
2
3
3
1
2
1
2
4
1
1
1
1
3
1
2
1
1
4
2
1
1
1
1
2
1
1
1
1
1
1
1
1
1
1
1
6
1
1
1
3
6
1
2
4
3
6
2
1
1
2
1
1
1
1
1
1
1
1
2
1
1
1
1
1
1
1
1
1
1
2
1
1
2
1
1
1
1
2
2
2
2
1
1
1
1
2
1
2
1
1
1
1
1
1
1
1
1
1
1
2
2
2
1
1
2
1
1
1
1
1
1
1
1
2
1
1
3
2
1
1
2
2
1
1
1
1
1
1
1
1
2
1
2
1
1
1
1
1
1
2
1
3
1
1
2
1
2
6
1
1
2
1
1
2
1
1
1
1
1
2
1
1
1
2
1
2
1
2
1
3
2
2
1
1
2
5
8
1
2
2
1
1
1
2
2
1
4
1
4
3
3
2
1
2
1
1
4
1
2
2
1
2
1
1
1
1
4
2
1
2
1
1
1
2
1
1
1
1
1
1
2
1
1
1
1
1
6
2
5
1
2
4
1
1
1
1
1
1
1
1
2
3
1
1
1
2
1
2
2
1
1
2
2
1
3
1
1
1
1
1
1
1
1
1
2
3
2
1
1
1
1
1
2
3
1
1
1
8
1
1
1
2
1
1
1
1
1
1
1
1
2
1
1
1
1
1
1
1
1
2
1
1
1
1
1
1
1
1
1
1
2
2
1
1
1
1
1
1
1
1
1
1
3
1
1
1
1
1
5
1
1
1
2
1
2
1
1
1
1
1
1
1
1
3
1
1
1
1
3
1
2
1
1
1
1
1
1
1
1
1
1
1
1
1
1
1
2
1
1
1
1
1
1
1
1
1
1
1
1
1
2
1
1
1
1
1
3
3
1
1
2
3
2
1
1
3
1
1
1
1
6
1
1
1
1
1
1
1
1
1
2
1
1
1
1
1
1
2
1
2
1
1
2
3
1
1
2
1
1
1
1
1
1
1
1
2
3
1
2
1
3
1
3
1
2
2
1
1
2
1
1
1
1
3
1
1
1
2
1
1
1
1
2
6
6
3
2
1
1
1
1
1
1
1
2
1
4
2
1
1
2
1
1
3
1
5
1
4
2
2
2
1
1
3
1
1
3
1
2
3
2
1
1
3
1
2
2
1
1
1
1
1
3
1
1
1
3
1
1
2
4
1
1
1
1
1
1
1
1
4
1
2
3
1
3
2
1
2
1
1
5
1
1
1
3
1
1
1
2
2
1
2
2
1
3
3
1
2
1
1
1
1
1
1
1
2
3
1
1
1
1
2
1
2
1
1
1
2
1
1
1
1
3
1
2
1
2
1
1
2
2
1
1
2
1
1
1
1
2
1
2
1
1
1
3
1
1
1
1
1
2
1
1
1
1
1
1
1
4
3
1
1
1
2
2
1
2
1
1
1
1
2
1
3
1
1
1
1
1
1
1
2
1
1
1
1
1
1
2
1
2
1
2
3
1
2
2
1
1
1
1
1
2
1
1
1
2
2
3
1
1
1
2
3
1
1
2
1
1
3
1
2
1
1
3
1
1
1
2
1
1
1
1
1
1
1
1
1
1
1
2
1
2
2
1
1
1
1
1
1
2
1
2
1
1
1
1
1
2
1
1
1
1
1
1
1
1
2
2
1
1
1
1
1
1
1
1
1
1
1
1
1
1
1
2
4
1
1
1
3
4
1
1
1
1
1
4
1
1
2
2
1
1
1
1
1
1
1
1
1
1
1
5
1
3
1
1
1
1
1
1
3
1
1
4
2
1
2
1
1
3
1
2
1
1
3
1
1
2
3
1
1
1
2
2
1
1
3
2
3
1
1
1
2
2
1
1
1
1
1
1
1
1
3
1
2
6
4
2
1
1
1
2
2
3
2
6
1
1
4
1
1
2
1
1
1
1
2
1
1
1
4
2
5
3
1
1
1
2
1
1
1
1
1
1
3
2
1
2
1
1
1
1
1
1
3
2
1
1
1
3
1
1
1
1
1
1
1
3
3
2
1
1
3
2
1
3
2
1
1
1
1
1
1
1
2
2
1
2
2
1
1
2
1
1
1
3
2
1
3
1
1
2
3
1
1
1
3
2
3
1
1
1
1
1
1
1
1
1
1
1
2
3
1
2
2
1
6
2
2
1
1
1
1
1
1
1
1
1
1
2
1
1
2
2
8
2
1
1
1
1
2
2
1
1
1
1
1
1
1
2
2
1
1
1
1
3
2
1
3
1
1
1
1
1
4
28
1
1
1
1
1
1
1
2
4
1
1
6
2
3
1
1
1
1
1
1
1
1
2
1
2
1
5
3
1
1
1
2
1
1
2
1
2
1
1
1
2
1
11
2
1
2
1
1
1
1
2
1
1
1
2
1
1
1
1
1
1
1
1
1
1
1
1
1
1
1
1
1
1
1
1
4
1
1
3
1
1
1
1
1
1
1
2
1
2
1
1
1
1
2
1
3
1
3
1
1
1
2
1
1
1
2
2
2
1
1
1
1
1
1
3
1
1
1
1
2
1
1
3
2
1
1
1
1
1
1
1
1
1
1
1
2
2
2
2
1
2
1
1
2
1
1
2
3
1
1
1
2
1
2
1
1
3
1
2
2
1
1
1
3
1
1
1
1
1
1
1
1
3
2
1
1
1
3
1
1
1
3
1
1
1
1
2
1
2
1
1
1
1
1
2
1
3
1
1
1
1
1
1
1
1
2
1
1
1
1
1
1
2
1
1
2
1
5
1
1
1
2
1
1
1
1
1
3
1
7
2
1
1
1
1
5
4
2
3
5
1
1
1
1
1
1
1
2
1
2
1
1
1
1
4
3
1
2
1
3
1
3
1
4
2
5
12
1
3
2
1
1
2
3
5
4
1
3
7
1
1
6
1
2
1
1
2
1
1
3
3
12
2
5
2
1
3
2
2
4
3
3
1
1
1
1
1
2
1
2
1
1
1
1
1
1
1
1
1
1
1
1
2
1
3
1
1
1
1
1
1
1
2
1
1
1
1
1
1
1
2
1
2
2
2
1
1
1
1
1
2
1
1
1
1
1
2
3
1
2
2
1
1
2
1
2
1
1
1
1
1
1
2
3
2
1
1
4
3
2
2
1
1
1
1
1
4
1
1
1
2
1
1
1
1
1
1
1
1
1
1
2
2
1
1
1
1
1
1
1
2
1
1
1
1
1
1
1
1
1
1
1
2
1
1
1
1
1
2
1
1
2
1
2
1
1
2
1
2
1
1
1
1
17
2
3
2
3
2
7
1
4
5
1
1
1
2
1
1
1
1
1
7
1
1
5
1
2
1
5
1
1
4
2
1
11
1
1
4
1
2
1
1
1
1
2
1
2
1
2
1
1
1
1
1
33
4
1
1
1
1
1
2
4
1
1
1
1
1
2
1
1
1
1
3
2
3
7
2
2
2
2
3
1
1
1
1
2
3
2
1
1
4
1
1
8
1
1
2
1
3
1
1
1
1
1
2
1
1
1
1
4
1
2
7
4
1
3
1
5
1
2
3
2
2
1
5
4
1
1
1
1
2
2
1
1
2
1
2
1
2
1
1
1
2
1
5
1
2
2
2
1
1
1
1
1
1
3
3
1
5
1
1
1
1
1
1
1
1
1
1
1
4
1
2
1
3
2
2
1
1
1
1
1
1
1
1
1
2
1
1
1
1
2
3
2
1
1
1
2
2
1
1
1
1
2
2
4
2
4
2
1
2
6
1
7
1
1
2
1
2
3
1
2
2
2
1
1
3
1
1
1
1
2
1
1
1
2
1
4
2
1
1
2
1
2
5
1
5
2
1
1
4
1
3
3
2
1
1
1
1
1
1
1
1
2
2
1
1
1
1
1
2
1
1
1
5
1
1
1
1
1
1
3
1
2
1
1
1
1
1
3
3
1
1
1
19
1
1
1
1
1
2
1
2
2
1
3
3
1
1
1
2
2
2
1
1
4
1
1
4
2
1
2
3
1
2
1
1
3
2
1
1
1
2
2
1
3
1
2
2
1
1
1
1
2
1
1
1
1
1
3
1
2
1
2
1
1
3
1
2
1
1
1
2
1
2
1
1
1
5
1
1
1
1
1
4
1
1
2
1
1
2
1
1
1
1
1
1
1
1
1
1
1
2
1
1
1
1
1
1
1
1
1
1
2
1
1
1
1
1
1
1
1
1
1
1
1
3
2
1
2
1
1
2
1
1
1
1
1
1
3
3
1
2
1
1
1
1
1
1
1
2
1
1
1
45
1
3
1
1
1
2
1
1
1
1
3
1
5
1
2
3
1
1
1
2
1
1
2
2
2
1
2
2
3
1
1
1
1
2
1
2
1
2
2
1
1
2
1
3
3
1
1
1
4
1
1
3
1
2
1
1
1
1
1
3
2
1
1
1
6
1
1
1
1
1
1
1
1
1
1
1
1
2
1
1
1
2
3
1
1
2
1
1
6
4
1
2
3
1
3
2
1
2
1
1
4
1
3
1
2
1
1
1
4
1
1
1
1
1
1
3
1
1
2
1
1
2
2
1
1
1
1
2
2
3
1
1
1
2
1
9
2
1
2
1
1
1
2
3
1
1
2
2
3
6
2
1
3
3
2
1
1
2
8
4
3
1
1
2
1
1
1
2
3
2
3
5
1
2
2
1
1
1
1
2
1
1
3
1
2
2
1
4
4
2
2
1
4
3
1
2
1
2
3
2
1
2
3
6
4
1
2
1
1
2
1
2
1
2
1
1
1
1
1
2
1
1
1
1
1
5
1
3
1
2
1
2
4
4
5
2
1
1
3
1
2
4
1
1
1
1
1
1
1
2
5
1
1
3
1
1
1
2
1
1
2
1
2
1
1
2
1
3
2
1
2
1
4
3
2
1
4
1
4
1
3
2
1
2
1
5
1
1
1
1
1
2
1
1
3
1
2
2
1
1
1
1
1
3
1
1
1
1
1
1
1
1
1
1
2
1
1
1
4
1
1
1
1
2
1
1
1
1
1
1
2
1
1
1
1
1
1
1
1
1
1
1
5
1
1
5
3
1
3
1
4
1
1
2
3
2
2
1
2
1
2
1
1
1
1
6
1
5
4
1
1
6
1
1
1
1
2
2
1
1
1
1
1
1
2
2
1
1
1
1
1
1
1
1
1
2
1
1
1
1
1
8
2
1
1
1
1
1
2
3
1
1
1
1
1
1
1
1
1
5
3
1
1
2
2
1
2
1
1
1
6
1
1
1
1
1
1
1
1
2
1
1
1
1
1
2
1
1
2
1
2
1
3
1
2
1
2
1
1
2
5
2
1
1
2
2
1
3
2
1
3
2
1
1
5
5
3
1
1
5
3
8
1
1
1
2
1
1
1
3
1
2
2
1
1
4
1
7
1
1
6
1
3
1
1
1
1
2
1
1
5
1
5
2
3
1
3
1
3
1
1
2
1
1
1
1
1
2
1
1
1
2
1
2
1
1
1
2
4
1
3
3
1
1
1
2
1
4
1
1
1
1
1
1
1
4
1
1
1
3
2
3
1
1
2
1
1
1
1
2
1
1
1
5
1
1
3
1
1
3
1
1
3
1
1
1
1
1
1
2
2
5
1
1
1
1
1
2
1
1
2
3
7
1
1
1
2
1
1
2
2
1
1
2
2
1
1
1
3
2
1
3
1
1
1
1
1
5
1
2
4
2
1
2
1
1
1
1
1
1
1
3
2
2
1
1
1
2
1
1
1
1
1
1
1
1
1
1
1
1
1
1
1
1
1
1
1
2
1
1
1
1
1
1
3
1
1
1
1
1
1
1
1
1
1
1
1
1
1
3
3
1
1
1
2
1
1
1
1
2
1
1
6
12
1
1
1
1
1
1
1
1
1
2
1
2
1
2
1
1
2
1
1
1
1
3
5
2
1
2
1
1
5
2
2
2
1
3
2
1
3
3
8
1
1
9
2
4
4
2
2
1
3
4
1
1
1
3
3
1
3
9
1
1
3
1
4
1
1
1
1
2
3
1
2
4
2
1
1
2
1
1
2
1
1
1
2
2
1
2
1
1
1
1
2
1
1
6
1
1
6
2
1
5
1
1
1
2
1
2
1
3
1
1
1
1
5
1
2
1
1
2
1
6
1
1
1
1
4
1
1
1
1
2
2
1
1
2
1
1
2
1
1
2
1
2
2
1
3
2
1
1
1
3
1
2
1
2
1
2
1
4
1
1
1
1
1
1
1
2
1
2
1
2
1
1
1
1
1
1
1
1
2
1
2
1
7
1
2
1
1
1
2
1
5
3
1
1
1
1
1
4
2
1
1
1
7
1
1
1
1
1
1
1
4
1
2
1
1
1
2
1
1
1
2
1
1
1
2
1
1
1
2
1
2
1
3
3
3
1
1
46
3
2
1
2
2
1
2
1
1
3
1
1
1
1
1
1
2
1
4
1
1
1
1
1
1
1
1
2
1
1
2
1
4
1
1
1
1
1
2
4
1
1
1
1
1
3
1
1
1
1
1
1
1
2
2
3
8
1
1
1
1
1
1
1
2
1
1
1
2
1
1
2
3
1
4
4
6
1
2
1
1
1
1
1
1
2
4
1
4
3
1
1
1
2
3
3
1
1
1
1
2
1
2
2
2
2
4
1
1
2
1
6
8
2
1
1
1
2
2
1
1
1
2
1
1
1
1
3
1
1
1
2
1
1
1
1
2
1
2
1
1
1
1
1
3
1
3
1
2
1
1
2
2
3
2
1
1
1
1
1
1
1
1
1
1
1
1
2
1
2
1
1
1
1
1
1
1
1
2
2
1
1
1
1
1
1
1
2
1
7
1
2
1
1
1
1
1
1
6
2
5
3
1
2
1
1
3
1
2
1
2
1
2
2
2
5
3
1
1
1
2
1
3
1
2
1
1
1
1
1
1
2
1
3
1
1
1
2
7
1
1
4
1
1
4
1
5
2
1
1
1
1
1
1
1
2
1
1
5
1
2
1
1
1
2
1
1
2
2
5
1
1
1
1
1
1
1
1
1
2
1
1
1
2
4
2
2
1
3
2
1
2
1
2
1
1
1
1
1
2
1
1
1
1
5
1
1
1
1
1
1
1
1
1
1
1
1
3
2
1
2
1
2
1
1
1
5
1
1
3
3
1
3
3
2
4
12
3
5
4
1
3
1
3
3
1
1
3
2
1
2
1
2
2
3
1
1
2
1
7
4
3
1
2
1
3
1
1
1
1
2
1
2
3
4
1
3
1
2
2
2
1
2
10
4
1
1
1
1
1
1
1
4
2
3
4
1
2
2
4
1
2
1
2
1
1
1
66
1
7
3
2
1
1
1
1
2
1
1
1
12
1
1
5
3
1
1
1
1
2
1
1
2
1
1
1
1
2
1
1
1
27
2
2
1
1
1
1
1
2
1
5
18
1
6
1
1
1
3
1
1
4
1
1
1
1
1
1
1
1
1
1
4
1
1
2
1
2
1
1
4
6
4
2
1
2
2
1
1
3
3
1
1
4
1
1
1
2
3
6
1
2
2
1
2
2
1
1
1
1
1
1
4
21
1
2
2
2
1
1
1
1
1
1
4
1
2
1
2
1
1
1
1
1
1
2
1
1
1
3
1
1
2
1
1
1
1
1
2
2
1
1
1
1
1
1
18
1
2
2
1
1
1
1
1
3
1
1
1
1
1
1
2
1
1
1
1
1
2
1
1
1
1
1
1
1
2
2
1
1
2
1
1
1
3
1
1
1
1
1
1
1
1
1
1
1
2
1
1
3
1
1
2
1
1
3
3
2
1
1
4
1
2
1
2
2
4
1
2
1
1
3
3
2
9
1
2
2
1
1
1
1
1
1
3
1
2
2
2
9
8
1
1
1
2
1
1
1
2
2
1
1
1
3
1
1
2
2
1
1
1
1
1
1
2
1
3
1
3
2
1
9
2
1
1
1
1
2
2
2
1
4
2
3
5
2
1
2
1
11
1
1
1
5
4
2
1
1
3
1
1
1
3
3
2
4
1
1
1
1
1
1
5
6
4
1
1
2
1
2
1
2
1
3
1
2
2
1
1
1
1
1
1
1
3
1
2
1
3
3
1
5
6
1
1
7
1
1
2
1
1
12
2
4
1
1
1
1
1
3
1
1
1
4
3
1
1
3
1
5
3
1
1
3
2
1
1
1
1
4
3
2
1
1
3
1
1
1
1
2
1
5
2
8
6
1
1
1
9
1
5
1
2
1
2
3
1
2
3
1
1
1
2
1
2
1
5
3
1
2
2
2
1
1
1
1
2
1
2
2
1
1
1
2
3
2
1
2
1
2
1
3
2
1
2
1
3
3
2
3
1
1
2
2
1
2
2
1
1
1
1
2
2
1
1
1
2
1
1
3
5
1
1
1
4
1
1
1
1
1
1
1
1
1
2
1
1
1
1
1
2
2
1
2
1
1
1
1
1
4
1
1
1
4
2
1
3
1
1
1
2
1
1
1
2
1
1
1
1
1
1
1
4
1
2
1
1
1
1
2
2
1
1
1
1
1
1
1
1
1
1
2
1
1
1
1
1
2
1
2
1
1
1
1
6
1
1
1
1
4
1
1
2
1
1
2
3
2
1
1
3
2
1
1
2
1
3
1
1
1
1
1
1
1
1
1
1
2
2
1
3
1
7
1
1
4
1
1
2
1
2
4
2
1
1
1
2
6
1
1
1
2
1
1
5
2
1
3
3
1
3
1
1
1
2
4
1
2
2
2
2
2
1
2
1
7
1
1
1
1
1
2
1
1
1
2
1
1
1
4
1
1
2
1
4
1
1
1
1
2
1
1
1
1
1
3
1
3
1
1
2
1
1
2
3
2
2
2
2
1
1
1
2
2
1
1
1
1
1
1
1
1
1
1
1
1
1
1
1
1
1
1
1
3
1
1
3
1
2
3
1
1
1
1
1
1
1
1
2
1
1
1
2
1
1
1
1
2
1
1
2
1
1
2
1
4
1
3
1
1
1
1
1
1
2
1
1
1
1
1
1
1
1
1
1
1
1
2
1
1
1
1
1
1
1
1
1
1
1
1
1
1
1
4
2
3
1
1
1
1
1
1
1
1
1
3
1
1
1
2
2
1
2
1
1
1
3
6
2
2
1
3
3
2
2
1
1
2
1
1
1
3
1
2
2
2
1
1
1
7
1
1
1
3
1
1
1
1
1
2
1
1
1
1
1
1
1
1
1
1
2
1
2
2
1
3
1
2
3
2
1
1
3
2
2
1
1
1
1
2
2
2
1
1
1
1
6
1
3
1
1
5
2
3
1
1
1
1
1
1
1
1
1
3
1
2
2
1
1
1
1
1
1
1
1
1
1
1
1
5
1
2
1
1
4
1
2
1
2
1
2
1
1
1
1
1
2
8
1
1
1
1
2
5
3
1
3
2
1
3
2
2
3
3
1
1
3
3
2
4
1
2
3
1
2
1
2
1
1
1
2
1
1
1
1
1
1
2
1
1
4
2
1
4
2
3
1
1
1
1
1
5
1
2
4
2
1
1
2
1
4
2
1
1
2
2
2
2
2
2
2
4
1
1
3
1
2
1
1
2
1
6
5
1
2
1
2
2
1
1
1
1
1
2
1
2
1
1
3
2
1
1
1
1
1
1
1
2
1
1
1
1
1
2
1
1
1
3
1
1
8
1
1
1
1
1
2
1
1
1
3
2
1
1
1
1
1
1
2
1
1
1
1
1
1
1
1
2
2
1
3
2
1
2
2
2
1
1
2
1
1
1
2
2
1
4
1
1
1
1
1
1
1
2
1
2
1
2
1
1
5
3
8
3
4
1
1
1
2
1
2
7
1
1
1
1
1
6
1
2
2
1
1
5
2
1
2
1
1
1
1
1
1
1
1
1
2
3
1
1
1
1
1
1
1
1
3
1
1
1
1
1
1
1
1
1
1
1
1
1
1
2
2
2
1
1
2
1
5
1
1
1
1
1
1
2
1
1
1
1
2
6
3
1
1
2
1
1
3
5
2
1
2
1
2
2
1
1
3
1
1
4
2
1
2
2
2
1
1
7
1
1
1
1
1
4
1
1
1
1
1
4
1
3
2
5
1
2
1
2
1
1
2
1
3
2
1
1
1
2
1
2
2
2
3
3
1
2
2
1
1
2
1
3
2
4
1
1
1
1
1
1
1
1
1
1
1
1
4
1
1
1
1
1
1
1
2
2
2
1
1
1
1
1
2
2
1
5
3
3
2
1
1
1
4
1
2
1
1
1
1
3
1
1
2
1
1
1
3
1
1
2
1
1
1
2
1
2
2
1
1
1
1
1
2
1
10
1
1
1
1
2
1
2
1
1
2
3
3
2
1
3
1
2
1
1
3
1
1
1
1
1
3
2
1
1
2
3
1
1
1
2
1
1
1
4
2
3
2
1
2
1
5
2
1
2
3
2
1
2
2
2
1
4
2
1
1
1
6
1
2
6
1
3
1
1
2
1
1
3
8
1
1
5
2
3
2
1
1
3
1
4
1
1
2
1
3
1
1
1
1
2
1
1
6
1
3
2
2
5
2
2
2
1
4
1
1
1
5
2
3
2
2
1
1
2
2
4
2
1
2
2
1
1
2
1
1
1
1
2
1
1
1
1
1
1
5
2
2
1
1
1
1
1
2
7
1
1
2
1
2
1
2
3
3
2
1
1
1
1
1
2
1
1
1
1
1
1
1
1
1
4
1
1
8
1
1
1
1
1
1
1
1
1
1
1
2
1
2
1
1
4
3
1
2
10
2
1
1
1
2
3
1
1
3
5
3
1
1
1
1
2
1
4
9
2
2
1
1
1
1
1
1
3
1
1
1
1
1
1
1
1
2
1
1
1
2
2
6
1
3
2
2
1
1
2
2
6
6
2
1
1
4
1
1
1
1
1
1
2
1
2
1
1
1
1
1
3
4
3
13
1
1
1
2
1
7
3
5
2
1
3
3
3
2
2
7
1
1
1
1
3
3
6
1
1
1
1
1
1
1
3
4
1
1
3
1
1
3
2
2
3
1
9
1
9
4
3
1
1
1
1
1
1
2
1
1
5
1
1
2
1
2
1
1
1
2
2
1
1
1
1
2
2
1
1
1
5
1
2
1
1
1
1
8
1
1
1
1
1
3
1
1
1
2
1
1
1
1
1
2
1
1
1
1
1
2
2
1
1
2
1
1
1
1
1
1
2
1
1
1
1
1
1
1
2
2
1
2
1
1
1
1
1
1
1
1
2
2
1
1
1
1
2
1
1
1
1
1
1
1
4
1
2
2
1
1
1
4
1
1
1
1
1
2
1
3
5
5
2
1
1
5
1
1
1
2
4
1
4
1
2
1
2
2
1
1
2
2
1
1
3
1
1
1
4
1
3
1
2
1
1
2
1
1
1
1
2
1
1
1
1
2
1
2
3
1
4
1
1
1
1
3
2
3
1
2
1
2
1
1
1
2
1
1
3
1
1
3
2
2
6
2
1
1
2
1
1
1
1
2
1
1
2
3
4
1
2
3
1
7
1
1
3
1
3
1
2
1
2
1
1
3
2
1
1
3
1
1
2
1
1
1
1
3
2
1
3
1
1
1
1
2
1
2
1
2
1
2
2
2
1
1
2
1
1
1
1
1
1
1
1
1
6
2
1
1
1
2
2
1
1
2
1
1
1
2
1
1
2
1
3
1
2
2
2
1
1
1
1
1
1
2
2
1
3
2
1
1
2
5
1
1
2
1
1
1
1
1
1
3
1
1
1
1
2
1
1
3
1
1
1
3
1
2
2
2
1
1
3
2
1
1
1
1
2
2
3
1
1
1
2
1
1
3
1
2
1
3
3
1
1
1
3
2
1
1
3
1
1
1
1
1
1
2
2
2
1
3
1
1
1
1
3
1
1
1
1
1
1
2
1
1
1
2
6
4
1
4
1
2
1
3
1
1
1
1
2
2
1
1
1
2
2
1
1
3
2
3
2
2
1
2
1
1
1
1
2
2
3
3
1
1
1
3
3
8
1
1
1
4
1
1
4
1
1
1
1
2
2
1
1
1
1
1
3
3
2
1
1
1
2
1
3
1
1
2
1
1
1
2
1
1
1
1
2
1
1
1
2
1
1
1
1
1
2
3
2
1
1
1
1
1
1
2
5
1
2
1
1
1
1
5
1
2
1
2
4
7
1
2
1
5
1
4
1
1
1
1
2
1
1
4
1
1
1
3
1
3
1
1
3
2
1
5
3
1
2
2
6
2
3
1
2
2
1
3
2
2
1
1
1
1
1
3
1
1
1
1
1
1
2
7
3
2
1
2
2
1
2
1
2
3
5
1
1
2
1
5
2
1
2
1
1
1
1
1
1
1
1
1
1
1
1
1
1
1
2
4
1
1
1
1
1
1
3
1
1
2
1
1
1
3
2
1
1
1
1
1
1
1
1
1
1
1
1
1
2
2
2
1
1
3
2
1
1
1
2
1
1
1
1
2
1
1
1
1
1
1
1
1
2
2
1
12
1
1
1
1
1
1
1
1
1
1
1
2
1
2
1
1
2
1
3
1
2
2
2
1
1
6
3
1
3
1
2
1
1
1
1
1
1
2
1
1
3
1
1
1
1
1
2
2
1
1
2
1
3
2
1
2
3
2
1
4
2
2
5
1
2
2
1
1
1
1
1
4
1
2
2
1
2
1
1
1
4
1
1
5
1
2
1
4
1
4
1
5
8
7
1
20
66
1
1
4
11
1
1
2
1
1
1
1
2
1
4
1
1
3
1
1
7
3
1
1
2
2
1
2
1
1
1
1
5
5
1
1
1
1
1
2
1
1
4
2
4
1
10
1
4
2
1
1
1
4
1
2
1
1
1
2
1
2
1
1
1
1
2
1
1
1
4
1
2
1
1
1
5
5
1
2
3
4
1
1
2
1
1
1
2
1
3
2
1
1
1
1
2
1
1
3
1
1
2
1
1
1
3
4
1
3
4
2
3
1
1
1
1
1
1
2
2
2
3
1
3
1
1
3
1
1
1
2
1
1
2
2
6
2
2
1
1
1
1
1
2
1
1
2
2
1
1
3
1
2
1
2
1
1
2
2
4
1
2
1
2
1
5
2
1
1
2
13
4
5
1
2
1
4
1
1
1
1
1
5
1
1
1
1
4
1
1
1
5
3
5
2
11
1
1
1
4
1
1
2
2
1
1
1
1
1
3
1
2
2
1
2
2
1
2
1
1
1
1
1
1
1
1
1
1
1
2
2
1
2
1
1
1
4
1
1
2
1
1
1
1
2
1
1
1
1
1
2
1
3
1
11
1
1
1
2
1
2
1
1
1
2
1
1
1
2
4
1
1
1
1
1
1
2
1
1
1
1
1
1
1
1
1
1
1
1
1
2
1
1
2
1
1
1
1
1
1
1
1
2
3
1
1
1
1
1
1
2
1
1
2
1
2
4
2
2
2
1
1
1
1
1
4
1
1
2
1
1
1
2
4
1
1
1
2
3
2
1
1
3
2
1
1
1
1
1
1
1
1
2
1
2
2
1
1
1
2
1
1
1
2
1
2
26
5
1
3
1
1
2
2
1
1
2
3
6
1
1
1
4
2
1
2
2
3
2
1
2
2
1
1
5
4
2
2
2
3
1
2
4
6
1
1
2
4
1
1
2
1
4
2
1
1
1
3
3
1
1
3
2
1
1
2
1
1
1
1
1
1
1
1
1
1
2
1
3
4
3
1
4
5
3
2
2
3
5
3
1
1
2
1
1
3
1
1
1
1
1
1
1
3
1
1
3
1
1
1
1
2
1
1
3
1
1
4
1
1
2
2
1
1
1
1
1
1
1
1
3
1
3
3
1
4
1
1
1
1
1
1
1
1
1
1
1
1
1
3
1
1
1
3
1
4
2
75
1
1
1
1
1
1
1
2
4
1
1
1
1
1
1
1
1
1
1
1
1
2
1
6
3
1
3
1
2
1
1
1
1
1
2
1
1
1
1
1
4
1
1
1
1
2
3
2
3
1
1
1
4
1
4
1
2
2
3
1
1
1
2
3
6
1
3
1
3
1
3
3
2
1
1
1
1
1
1
2
1
1
1
3
1
1
1
3
1
1
2
1
1
1
1
1
1
2
1
2
1
1
1
1
1
6
1
3
1
1
2
2
1
1
1
1
1
1
3
1
1
1
1
1
1
2
1
1
2
1
1
1
2
1
1
2
1
1
1
1
1
1
1
1
3
1
2
1
1
1
1
1
1
2
1
1
1
1
1
1
1
1
1
1
1
1
1
2
1
1
1
1
1
1
1
7
4
1
3
1
1
1
2
4
1
1
3
3
3
3
1
2
1
4
4
1
1
1
3
3
1
2
1
1
1
1
1
1
2
1
1
1
1
3
4
1
46
1
1
2
1
4
2
1
1
1
4
1
2
2
1
1
1
2
2
3
1
2
1
1
2
1
1
1
2
1
1
1
1
1
1
1
1
1
2
1
1
1
1
1
1
3
1
3
1
3
3
1
1
1
1
1
1
3
1
1
1
1
2
2
1
1
3
1
4
1
2
1
1
3
2
3
1
1
1
6
1
1
2
2
2
1
2
3
4
2
2
1
3
2
3
1
1
1
1
1
1
1
1
1
1
1
1
2
1
3
2
1
1
1
1
2
1
1
1
1
2
1
1
2
3
2
1
1
1
1
2
1
1
3
2
2
1
1
1
1
3
1
1
2
1
2
1
2
1
1
1
1
1
2
1
1
2
1
2
2
1
4
1
3
2
1
1
1
1
1
1
10
1
1
1
2
1
3
1
1
2
1
1
1
1
5
4
2
2
1
1
2
4
1
1
4
1
19
3
1
1
6
5
1
1
1
2
2
6
1
1
1
1
4
2
2
1
1
2
2
1
1
1
1
1
2
3
1
4
2
3
2
3
1
3
1
1
4
3
1
1
2
1
1
1
2
1
1
1
1
1
1
1
1
1
1
1
1
1
1
2
2
1
1
1
1
1
1
1
1
1
7
2
1
1
1
5
1
2
1
2
1
1
2
1
2
1
1
2
1
1
1
1
1
1
1
1
1
1
1
4
1
1
1
1
1
1
1
1
1
1
2
3
1
1
1
1
4
1
2
1
1
1
3
1
2
4
1
1
2
2
1
1
1
1
1
1
1
1
1
3
3
1
3
2
1
1
3
1
1
1
1
1
1
1
4
3
3
2
1
1
2
9
1
1
1
1
1
1
2
1
2
4
1
1
1
4
1
1
1
1
1
2
1
2
1
1
1
1
1
2
2
2
1
1
1
2
3
1
2
1
1
1
1
1
1
1
2
1
1
1
1
1
1
1
1
1
2
1
1
1
1
2
1
1
1
1
1
1
1
1
1
3
2
1
1
1
1
1
1
1
1
2
2
1
1
1
1
3
1
2
1
1
1
1
1
1
1
1
1
1
1
2
1
1
1
2
1
1
1
1
1
1
1
1
2
1
1
1
1
1
1
1
1
1
1
1
1
1
1
1
1
1
1
2
1
1
1
1
1
1
1
1
1
1
1
2
1
2
1
3
1
1
1
5
3
4
5
1
3
2
1
1
2
3
1
1
1
3
1
1
1
1
1
3
2
1
2
1
1
2
2
3
1
2
4
1
1
2
2
1
2
1
3
1
1
1
1
2
2
3
3
3
2
3
1
1
1
1
2
2
2
1
1
4
1
3
6
2
3
1
1
1
3
1
1
5
2
2
1
3
1
2
1
1
2
1
1
1
3
3
5
1
2
1
1
1
3
1
2
2
8
1
3
3
1
2
2
3
7
3
1
2
7
1
1
2
1
1
2
1
2
4
1
3
3
2
2
5
5
3
2
2
1
1
2
4
1
1
5
1
1
12
2
1
1
4
2
1
2
1
2
1
1
2
2
5
1
1
1
1
1
2
1
1
1
1
1
1
1
1
2
3
1
2
2
1
2
1
1
5
1
1
1
1
1
4
1
2
1
1
1
1
1
1
2
1
1
2
1
1
2
1
1
1
1
2
1
2
1
1
2
3
2
1
1
2
2
1
1
2
3
2
1
1
1
1
1
3
1
1
1
1
2
2
1
2
2
1
1
1
1
1
1
3
2
1
2
1
1
1
6
1
1
2
2
2
1
2
5
1
2
2
3
1
2
1
4
1
2
1
2
1
1
1
1
3
1
1
1
2
1
2
1
2
1
1
1
1
2
1
1
1
1
1
1
1
1
1
1
1
2
1
2
1
1
2
4
1
1
1
1
3
1
1
1
1
1
1
1
1
1
2
1
2
2
2
2
1
3
1
2
1
1
1
2
2
1
2
1
2
1
1
2
1
1
3
1
1
1
1
1
2
2
4
1
1
2
1
1
2
1
1
1
1
1
1
1
1
1
1
1
1
2
1
2
7
1
1
1
2
3
5
1
1
4
1
2
1
3
1
1
1
2
1
1
2
1
2
1
1
1
1
1
2
1
1
2
3
1
1
2
5
1
1
1
2
2
1
1
1
1
1
1
1
1
2
1
3
1
1
1
2
1
2
1
1
1
1
1
3
2
1
1
1
2
2
1
1
2
1
1
1
1
1
1
1
1
1
1
1
3
1
3
1
2
1
2
1
3
1
2
1
1
1
1
1
2
1
1
1
1
1
2
1
2
1
1
1
1
4
3
1
4
4
1
1
1
3
1
1
1
1
1
1
1
1
1
1
1
1
1
1
1
1
1
2
1
3
1
1
1
1
1
1
1
1
1
1
1
1
1
10
2
1
2
1
1
1
1
1
2
1
1
1
1
1
1
2
1
1
1
1
1
1
1
1
1
2
3
2
1
3
1
3
1
2
3
2
1
1
1
3
3
2
1
1
2
4
1
1
1
3
1
1
1
1
4
1
1
2
1
3
1
6
3
1
1
1
2
1
2
1
6
2
1
1
1
2
2
1
2
6
2
1
1
3
1
6
1
5
2
2
1
5
2
2
2
2
1
1
3
1
2
3
1
2
1
1
3
1
2
1
1
1
1
1
1
1
3
2
1
1
1
1
1
1
1
3
1
2
1
1
2
1
1
1
2
1
4
1
1
1
1
1
1
1
1
1
2
1
1
1
1
1
1
1
1
1
1
1
1
1
1
1
1
1
1
1
1
1
1
1
2
2
1
1
1
1
1
1
1
1
2
1
1
1
2
1
1
1
1
1
1
2
1
1
1
2
1
4
1
1
1
1
1
2
4
2
1
1
1
1
2
1
2
2
1
2
3
2
1
2
1
3
2
2
1
2
1
1
1
2
3
5
1
2
3
1
1
1
1
1
2
2
2
1
1
1
2
1
3
4
1
1
4
1
1
2
4
2
1
1
1
1
2
1
3
1
2
1
3
1
2
1
1
2
1
1
8
1
1
1
1
1
2
1
2
2
2
2
1
3
1
1
1
1
7
1
1
1
1
1
3
2
2
1
2
2
2
2
1
2
1
3
1
1
1
1
4
2
1
1
1
1
1
2
2
1
1
3
1
1
1
2
1
1
3
2
1
1
2
1
1
2
2
5
3
8
4
3
6
1
1
18
1
1
1
1
1
1
3
2
2
1
1
4
2
3
2
1
1
2
2
1
2
3
1
6
1
2
2
3
1
2
1
1
5
2
6
2
1
1
2
1
1
1
4
1
2
1
1
1
1
1
1
1
2
1
1
1
1
1
1
1
1
4
1
21
8
3
1
1
1
1
1
2
2
1
1
4
6
2
5
2
6
1
1
3
2
1
1
1
1
4
3
2
6
2
1
1
2
1
1
3
1
1
2
1
2
2
1
1
1
2
1
2
1
1
1
1
1
2
3
1
2
2
1
1
1
3
1
1
1
1
1
1
1
1
1
1
1
1
1
1
1
1
1
1
2
3
1
1
1
1
1
1
1
2
2
2
1
2
4
1
1
1
1
5
3
1
2
2
1
1
1
3
1
3
2
1
1
1
1
3
3
1
1
1
3
1
1
2
1
2
3
1
1
1
2
1
1
7
2
2
2
6
3
2
2
3
5
1
1
2
1
1
2
1
3
2
2
1
1
1
1
1
1
1
3
2
1
1
1
1
2
1
4
1
1
1
3
4
1
1
1
2
2
6
1
2
8
10
1
1
2
1
1
6
1
1
2
1
3
1
3
1
1
1
1
2
1
1
2
1
1
2
1
1
2
1
2
2
2
1
1
1
1
1
2
3
3
2
1
1
3
1
1
1
3
1
1
1
2
1
2
2
3
1
2
1
2
1
3
2
1
2
1
2
1
1
1
1
1
1
1
3
5
2
1
1
1
1
1
1
4
1
1
1
2
1
2
2
1
2
5
1
1
2
1
1
1
1
1
1
1
1
1
1
1
1
1
1
1
1
3
1
2
1
3
2
1
1
2
2
1
2
2
2
1
1
1
1
5
1
1
2
3
2
1
1
1
1
1
2
1
4
1
2
3
2
2
2
1
1
3
2
1
1
2
2
3
1
3
2
1
1
2
1
1
2
1
1
2
1
1
2
6
3
5
1
2
1
1
1
2
1
1
19
1
1
1
1
2
3
1
1
2
3
1
1
2
1
2
4
7
3
2
1
1
1
2
1
3
1
1
3
1
1
2
3
2
1
1
1
2
3
1
2
1
1
2
1
2
2
1
1
3
1
1
1
1
1
1
2
2
1
2
1
6
2
7
1
1
2
7
1
4
1
2
4
2
3
2
1
1
1
1
5
1
2
2
1
3
3
4
1
3
2
1
1
3
2
6
1
3
1
2
1
6
1
5
1
2
2
2
1
2
1
3
1
1
3
2
1
1
1
2
1
1
1
1
1
2
2
5
4
1
3
3
2
2
1
2
2
2
2
1
1
3
3
1
1
1
1
2
4
3
5
2
1
1
1
2
3
1
1
1
1
1
1
2
1
2
1
1
1
7
1
3
1
1
3
1
1
1
3
1
4
2
1
4
1
1
1
1
1
1
1
1
1
1
2
1
1
1
1
2
2
1
1
1
1
1
2
4
2
1
3
2
2
1
1
2
1
1
1
2
2
2
1
2
3
1
1
1
1
3
1
1
1
1
5
2
2
1
1
1
2
1
1
1
2
2
1
2
9
2
3
4
3
1
1
3
2
1
1
1
1
3
4
1
1
1
2
3
1
2
3
1
1
1
1
1
8
1
1
1
1
1
3
1
1
4
2
1
1
1
1
1
1
3
1
1
3
3
1
3
2
1
1
1
2
1
1
2
1
1
1
1
1
1
1
4
1
1
3
2
1
1
1
1
2
1
1
1
3
1
5
1
5
3
1
1
3
1
1
1
2
1
1
2
1
1
1
1
1
1
1
2
2
1
1
1
1
1
3
1
1
2
1
1
1
6
1
5
3
2
1
1
1
3
1
4
1
1
10
1
3
3
2
1
1
1
2
2
2
3
2
1
1
2
3
1
1
1
1
1
1
1
1
5
1
3
1
2
1
1
3
2
2
4
2
1
1
2
1
2
2
1
1
1
1
1
2
1
1
1
1
1
1
2
1
1
1
1
2
1
2
2
1
1
1
1
1
1
1
1
1
1
1
1
1
1
1
1
1
2
1
1
2
1
1
2
2
2
1
1
1
2
1
1
1
2
1
1
2
1
1
1
1
2
1
1
1
2
2
1
1
2
1
1
1
1
1
2
1
2
2
1
1
1
1
1
1
1
4
1
1
1
1
1
1
2
1
1
1
1
1
2
1
1
1
1
1
1
1
1
1
1
1
1
1
1
1
1
1
1
1
2
1
1
1
1
1
2
1
1
1
2
1
1
1
1
1
1
1
1
1
1
1
1
1
3
1
1
1
1
1
9
1
1
8
1
1
1
1
1
1
1
1
1
5
1
3
2
1
1
2
1
1
1
1
1
2
1
1
1
1
2
1
4
6
1
1
1
1
1
1
2
1
3
1
4
1
1
1
1
1
1
2
1
1
1
1
4
2
2
1
2
2
5
2
1
1
1
3
2
1
1
2
1
1
2
1
1
1
2
2
2
3
1
1
3
1
1
1
1
1
1
1
2
1
1
2
1
2
1
2
2
1
1
1
1
1
1
1
1
1
1
1
2
1
1
1
1
1
1
1
2
1
1
2
3
1
1
1
1
1
2
3
1
1
1
3
1
1
3
1
5
2
2
1
1
1
4
1
4
1
13
2
1
3
1
2
1
1
5
1
2
2
1
1
2
3
6
2
1
1
2
1
1
1
2
2
2
1
1
1
1
2
1
3
2
7
1
7
3
4
1
1
3
2
1
5
1
2
2
2
6
1
1
2
1
1
1
2
1
1
1
2
2
1
1
2
3
2
1
1
3
2
1
1
1
1
7
2
1
2
3
2
1
1
1
1
1
1
3
7
1
1
5
3
1
1
6
1
1
1
4
1
1
2
1
3
1
2
1
3
1
1
3
3
2
1
1
1
1
1
1
1
1
4
2
1
3
1
1
2
1
1
2
2
1
2
2
3
2
3
1
4
2
2
1
1
1
1
1
1
2
1
1
1
4
1
2
1
1
1
1
3
1
1
1
2
1
2
1
3
4
2
2
1
1
1
1
1
1
1
1
1
2
2
1
5
2
1
1
1
2
1
1
7
2
2
1
3
3
1
1
1
1
1
3
4
2
4
3
3
1
6
2
1
1
3
6
1
2
2
1
2
3
2
1
2
1
1
3
1
1
3
1
1
1
1
1
2
1
2
1
2
1
1
1
1
3
1
6
1
2
3
2
2
1
3
2
1
1
1
1
2
2
1
2
3
11
1
1
1
1
1
1
1
1
1
3
3
1
4
1
1
4
1
2
2
1
1
1
1
1
1
2
2
1
2
1
3
2
2
1
1
1
1
1
1
2
3
2
1
2
1
1
1
4
1
1
1
1
1
8
1
2
1
5
1
4
5
1
1
1
1
2
5
4
3
8
2
1
1
3
2
1
1
2
2
4
3
4
3
1
4
1
1
1
1
2
1
1
1
1
3
1
1
2
2
1
1
2
1
1
4
1
2
1
2
1
2
2
2
1
4
2
1
1
1
2
1
1
1
1
1
5
1
1
1
1
2
1
1
1
1
1
1
1
2
4
3
1
1
1
1
1
2
1
1
1
2
1
2
1
1
1
4
2
1
1
2
1
1
1
1
1
1
1
1
2
1
2
1
1
1
1
1
1
1
3
1
1
1
1
1
1
4
1
1
1
1
2
1
1
3
3
3
2
2
1
1
2
3
1
3
3
3
1
3
1
3
5
2
1
3
3
2
3
1
1
2
1
2
2
1
2
1
3
1
5
1
1
1
2
2
1
1
3
1
2
2
1
3
1
1
2
1
1
1
1
3
2
2
3
2
3
1
1
2
1
1
1
2
1
1
1
1
1
5
1
1
1
2
1
2
1
1
2
1
1
3
2
1
2
2
1
1
2
2
1
1
1
3
1
3
3
1
1
1
1
2
1
2
1
1
1
3
3
2
1
1
1
1
5
3
1
2
4
2
3
1
2
1
4
3
1
2
1
1
4
1
5
1
2
1
2
1
4
2
2
2
1
3
2
6
2
1
1
1
1
4
5
1
1
2
4
1
4
2
1
1
1
1
2
1
1
1
1
1
1
1
1
1
1
1
4
2
1
1
1
1
1
2
1
2
1
1
5
1
11
1
1
2
4
1
1
1
3
3
3
5
1
3
2
2
1
1
2
1
3
1
2
1
2
1
2
1
2
1
2
1
2
1
1
1
14
1
2
2
1
1
5
1
2
1
2
2
4
1
1
1
1
1
1
1
4
1
1
1
1
1
4
1
1
1
1
1
1
2
1
1
2
1
2
1
2
1
1
3
1
1
1
1
1
1
1
1
1
1
1
1
1
2
4
12
1
4
2
1
1
2
1
1
2
1
6
1
1
1
2
1
1
1
1
1
1
1
1
1
2
1
1
2
1
2
1
1
1
2
1
1
1
2
3
2
1
1
1
2
2
1
1
1
7
9
1
2
1
1
3
1
1
1
2
5
1
1
1
1
3
1
1
1
1
1
2
1
1
1
2
1
3
1
1
1
2
1
3
1
1
5
1
1
1
1
3
1
1
1
1
2
1
2
1
1
2
4
2
3
5
2
3
1
2
1
2
1
4
2
1
2
1
2
1
1
2
6
1
1
2
1
2
2
1
1
2
4
3
2
1
2
2
1
1
1
2
1
2
2
2
2
1
3
2
1
1
1
1
3
2
3
1
1
1
2
1
1
1
2
2
1
1
1
2
2
1
1
1
1
2
2
1
2
1
2
1
1
1
2
1
1
1
1
1
1
1
1
1
2
1
1
1
1
1
1
1
1
3
1
1
3
3
2
1
2
1
1
6
1
1
1
4
2
2
2
1
1
1
2
1
2
1
1
1
5
1
1
1
1
2
1
1
1
1
1
1
1
1
3
1
1
1
1
1
1
1
1
2
2
1
1
1
1
3
3
1
1
2
1
1
1
1
1
3
1
1
1
1
5
1
1
4
1
4
2
3
1
2
1
1
3
1
3
2
1
3
4
2
4
1
1
1
1
1
2
1
2
2
1
1
2
2
1
1
1
3
4
2
1
1
2
1
2
2
2
2
1
2
1
2
3
1
46
3
1
1
2
2
1
3
1
1
1
3
1
1
1
1
2
1
1
1
1
1
1
1
1
1
1
2
1
2
1
1
1
4
2
3
1
2
1
1
1
3
1
2
1
2
1
2
1
3
1
1
4
3
5
1
1
1
1
1
1
1
1
1
1
1
1
3
1
1
1
1
1
1
1
1
1
1
1
1
1
1
1
1
1
1
1
1
1
2
2
1
1
1
8
1
3
1
1
1
1
1
2
2
1
1
1
1
2
1
2
2
1
1
1
1
2
1
4
1
4
3
1
1
4
2
2
2
1
1
1
1
1
2
1
1
1
1
2
4
1
3
2
1
1
1
2
1
1
1
1
1
1
1
1
2
2
2
2
1
4
2
7
1
1
1
3
1
1
3
1
3
4
3
1
2
2
2
1
1
3
1
1
2
1
3
1
3
4
1
1
3
1
2
1
1
1
2
1
1
1
1
1
7
2
2
1
2
1
1
1
1
1
5
1
1
2
1
1
1
1
2
1
1
2
1
1
1
3
1
1
1
1
1
2
1
1
1
1
5
2
2
2
2
1
2
1
1
1
3
1
2
1
1
3
1
1
4
1
2
3
1
1
2
3
2
1
1
1
1
3
1
1
1
2
1
1
1
1
4
2
2
2
3
3
2
2
1
1
1
2
1
3
1
2
3
1
1
1
2
1
3
3
2
8
7
4
1
1
3
5
5
5
1
2
1
1
3
2
6
1
1
1
1
1
1
4
1
2
1
1
1
3
1
1
3
1
1
1
1
4
3
1
2
1
1
1
2
1
1
3
2
4
4
1
1
1
2
1
2
1
1
1
2
2
3
2
6
1
2
2
1
4
2
3
1
3
5
1
1
5
3
2
1
1
2
8
2
1
1
1
3
1
1
4
1
1
1
1
2
2
3
1
1
2
1
1
2
1
1
1
3
15
1
1
5
1
1
3
1
4
2
1
1
1
1
1
3
1
3
2
1
1
1
1
2
1
2
5
1
1
1
1
2
2
1
2
1
1
2
1
1
1
1
1
4
1
3
2
1
2
3
3
1
3
3
1
1
2
2
3
2
1
1
1
1
2
5
2
2
2
2
1
1
1
5
2
2
7
1
1
2
4
1
1
3
1
1
1
1
1
1
1
1
1
2
1
1
2
5
7
1
2
1
10
1
1
1
2
1
10
17
1
2
1
2
2
1
1
20
1
1
1
4
1
1
1
1
2
2
2
1
1
1
3
1
1
2
5
1
1
1
1
2
1
1
2
1
10
1
2
1
3
1
1
3
14
1
1
1
1
1
7
1
1
2
1
2
2
1
1
1
1
1
6
2
3
1
1
1
1
2
2
2
1
1
1
7
1
1
1
1
1
1
1
1
2
3
1
2
3
1
1
2
1
1
1
1
2
2
1
1
1
2
1
1
1
1
1
1
1
2
2
1
1
1
1
1
1
2
1
1
1
1
1
1
1
1
3
1
1
2
1
2
1
3
2
1
1
3
1
1
1
1
1
1
1
5
1
1
1
4
4
1
2
2
1
1
1
1
2
1
2
2
3
2
2
2
4
5
4
1
1
2
2
1
4
2
1
2
4
1
2
1
3
1
1
1
2
1
1
1
1
1
1
1
2
1
1
3
1
1
2
1
8
2
1
2
1
2
2
3
2
1
1
1
2
1
1
7
3
1
1
1
1
1
1
1
1
8
1
2
1
6
6
2
1
1
4
3
2
3
2
1
2
6
2
2
1
2
2
1
3
3
1
1
2
2
3
1
11
1
2
2
2
1
2
1
1
1
3
2
1
1
2
3
1
2
2
1
1
1
1
2
1
1
7
1
1
1
1
3
1
1
1
1
1
3
1
2
1
1
1
1
1
1
4
1
1
1
1
1
2
1
1
2
1
3
1
3
1
2
1
1
1
1
1
1
1
1
1
1
1
1
1
1
4
2
1
2
1
1
1
6
11
7
4
1
1
2
4
1
3
1
2
1
1
2
1
1
2
2
1
2
1
1
1
2
1
1
2
1
3
1
6
1
1
1
3
1
1
3
1
2
2
1
1
1
1
1
1
1
1
3
3
1
1
1
1
1
5
1
1
2
1
1
2
1
2
3
3
1
3
1
1
1
3
1
1
1
1
1
1
1
1
1
1
1
1
1
1
1
1
3
2
2
2
17
1
3
5
3
1
1
2
1
1
1
1
1
4
2
4
5
1
1
1
3
1
1
1
2
6
4
2
1
4
4
1
1
1
4
1
1
6
2
1
3
1
1
1
4
1
2
1
1
1
1
1
1
1
3
1
5
1
1
1
1
1
2
2
4
1
1
2
1
2
1
1
1
7
6
34
1
1
2
1
1
1
1
1
2
1
2
1
1
1
1
5
2
1
1
1
1
4
2
3
2
1
3
1
1
1
1
1
2
2
12
1
2
10
3
3
2
2
2
2
1
1
5
2
1
1
2
3
1
13
1
2
5
2
4
3
1
2
1
1
1
1
1
1
3
1
1
3
1
1
1
1
7
5
2
2
3
1
1
1
1
4
2
1
1
1
1
1
1
3
2
2
1
1
1
4
2
3
1
5
1
3
2
1
1
5
1
4
2
1
2
1
1
1
1
2
4
1
7
1
4
1
2
1
1
1
1
1
1
1
2
2
5
1
1
1
1
2
1
1
2
3
1
1
1
1
3
1
1
2
2
2
1
2
1
2
2
1
1
1
1
1
1
1
1
2
2
1
2
1
1
1
1
5
1
2
4
1
3
1
1
2
3
1
1
1
1
1
1
1
1
1
1
1
1
1
1
1
1
1
1
1
1
1
1
1
1
3
1
1
1
1
1
1
1
1
1
1
1
1
1
1
1
1
1
1
1
1
1
2
1
1
1
3
1
1
1
2
1
1
1
1
1
1
1
2
2
2
2
1
1
1
2
1
2
2
1
1
1
1
1
1
1
1
1
1
3
1
1
1
1
1
2
1
1
1
2
1
1
1
1
1
1
1
1
1
1
1
2
2
1
1
1
1
2
1
1
1
2
1
1
1
1
1
1
1
1
2
3
1
1
1
1
1
1
1
1
1
2
1
1
1
2
1
1
1
4
1
1
2
1
1
1
1
1
6
2
1
1
1
1
1
1
1
1
2
1
1
1
1
1
1
1
1
1
2
1
1
1
1
1
5
1
2
1
2
2
3
2
1
3
2
1
1
11
1
2
4
1
1
5
2
1
1
1
1
1
8
3
1
2
2
1
2
1
1
1
1
1
1
2
4
1
1
1
1
1
1
5
3
1
1
4
2
2
3
1
1
1
1
8
1
3
2
5
5
1
2
1
1
1
1
2
2
1
3
1
1
1
1
3
2
1
1
2
2
1
1
1
1
1
1
2
1
1
3
1
1
1
2
1
1
1
1
2
1
1
1
1
1
1
1
1
1
1
1
1
1
2
1
1
3
2
1
1
1
1
5
1
1
1
1
1
1
1
1
1
3
1
1
1
1
2
2
1
1
2
1
1
1
1
1
1
1
4
1
1
1
1
1
1
2
1
1
1
1
1
1
2
1
4
3
1
2
1
1
5
3
13
1
2
2
1
1
2
2
6
4
1
1
4
2
1
3
2
1
1
1
2
2
1
1
1
2
2
4
1
2
2
1
2
2
1
1
1
1
1
3
2
1
1
1
10
1
1
1
1
1
2
1
1
1
1
1
1
1
2
1
2
1
5
1
1
1
3
6
2
1
5
2
3
1
1
1
1
4
1
1
2
2
2
2
1
1
1
1
1
2
1
3
1
4
2
3
1
1
2
2
1
1
3
2
1
1
2
2
1
1
1
2
2
1
1
2
1
1
1
1
3
1
1
2
1
5
1
5
1
1
1
2
1
2
7
1
1
2
2
4
2
2
1
5
1
3
1
1
1
1
2
1
2
4
1
1
1
1
4
3
1
1
1
2
4
1
2
1
4
2
2
1
1
2
2
1
1
1
1
1
5
2
1
1
1
1
1
1
1
1
1
1
1
1
1
1
4
1
4
2
1
3
4
1
13
3
1
3
1
1
1
2
1
1
1
2
1
2
1
1
3
1
2
2
1
4
1
1
1
1
3
1
3
3
7
3
13
2
1
1
1
1
1
1
1
3
1
1
3
2
1
1
4
5
1
1
4
1
3
1
1
1
1
3
2
2
1
1
1
2
2
3
1
1
3
4
1
1
3
2
3
1
2
1
1
1
1
2
1
2
1
1
1
1
2
3
2
1
1
1
6
2
2
1
1
4
1
1
1
2
1
2
1
2
1
1
1
1
1
4
1
2
1
1
1
4
2
1
5
5
5
1
2
1
1
1
1
1
1
1
1
1
5
3
2
3
1
2
1
1
4
3
7
1
1
2
1
2
13
1
1
2
2
1
2
3
8
2
2
3
7
7
3
2
1
2
1
5
4
2
3
1
2
4
1
1
1
1
1
1
1
1
1
6
1
1
1
1
1
5
1
1
1
1
1
1
1
1
1
2
2
1
4
1
1
1
1
1
1
3
3
3
2
2
1
1
2
1
1
1
1
1
1
2
1
1
3
1
1
1
3
1
11
7
3
3
2
3
3
2
7
1
1
1
1
2
3
34
2
1
2
4
1
4
2
2
1
2
1
1
1
1
4
3
4
2
2
1
1
1
1
1
10
1
47
1
1
1
2
7
2
1
1
1
1
1
1
4
1
1
1
1
1
1
4
3
2
1
1
1
2
2
1
1
2
7
1
2
1
1
4
1
2
1
1
1
1
1
3
1
1
3
2
1
1
1
1
2
1
1
1
1
2
2
1
3
1
5
4
2
1
1
1
1
1
1
5
2
3
1
1
2
1
3
2
1
2
1
1
1
1
1
3
1
1
2
1
3
2
1
3
2
3
1
3
1
1
1
1
3
1
3
3
2
1
1
1
1
3
3
2
1
1
12
1
4
9
2
1
2
1
1
1
1
1
1
5
1
1
1
1
1
1
2
2
3
1
1
1
1
1
2
2
1
1
1
1
1
4
1
2
2
1
2
2
1
2
2
2
1
1
3
1
1
1
1
3
3
1
5
8
1
1
1
4
1
2
1
4
1
3
3
1
1
1
1
3
3
3
2
1
5
2
2
1
1
1
2
2
1
1
1
2
1
21
1
1
2
2
1
1
1
1
1
1
2
2
1
1
6
8
3
1
1
1
3
2
1
2
3
1
2
4
1
5
2
1
2
1
1
3
2
1
3
1
1
1
2
2
1
1
2
1
1
2
1
2
1
1
4
2
1
1
1
1
1
8
1
3
3
3
8
2
2
1
2
7
1
2
1
4
1
1
4
1
2
3
2
2
3
2
1
1
1
1
1
1
1
1
1
1
1
1
1
3
2
3
1
2
1
5
1
1
1
1
1
2
1
1
1
1
2
1
2
1
1
2
1
2
1
1
1
1
3
1
1
2
3
1
1
2
2
2
1
1
2
1
2
1
1
2
1
2
1
1
4
1
1
2
5
1
1
1
3
1
1
1
4
1
2
1
1
1
1
6
1
1
2
1
1
2
2
3
2
1
1
1
1
4
3
1
1
1
1
1
1
1
1
1
4
2
1
2
1
1
1
1
2
1
2
1
2
1
1
1
1
1
2
2
1
2
2
4
1
1
1
1
1
3
1
1
3
2
2
2
1
2
1
1
6
5
1
1
1
3
1
1
3
1
1
1
1
1
2
1
1
1
1
1
3
2
2
1
1
1
2
2
1
2
2
1
1
1
2
6
2
1
1
2
1
1
1
1
1
3
1
1
1
1
1
1
3
1
1
1
3
1
3
3
2
2
1
1
1
1
1
2
1
2
2
1
2
1
1
3
1
2
1
3
2
1
2
1
3
1
1
1
2
2
1
2
1
2
3
2
1
4
2
2
1
1
2
2
1
1
2
1
3
1
1
2
4
1
2
1
1
3
2
1
1
4
1
1
1
6
5
1
2
2
3
4
1
1
1
1
2
2
2
1
2
1
1
2
1
2
2
1
2
2
1
1
1
1
1
1
3
2
2
1
1
1
1
2
1
3
2
2
2
4
1
1
1
2
1
1
2
1
1
1
1
1
8
1
1
1
1
7
1
1
1
3
1
1
1
1
2
1
1
1
3
1
4
1
1
1
1
1
1
3
1
1
2
1
1
1
2
1
1
2
3
1
1
1
1
1
2
1
2
1
1
2
1
1
4
1
1
1
1
1
1
2
1
1
1
1
1
1
2
1
1
1
1
1
1
1
1
1
3
1
1
1
1
1
2
1
1
2
2
1
1
1
1
4
1
1
1
1
2
1
1
1
1
1
1
1
1
1
1
1
2
1
1
1
1
1
1
1
1
1
1
1
1
1
3
1
1
2
1
4
1
1
3
3
1
1
2
3
1
1
1
2
3
1
2
1
1
1
1
1
1
1
2
2
1
1
1
4
1
1
1
1
1
1
1
1
2
2
1
1
1
1
1
1
1
1
1
1
1
1
1
1
2
3
1
1
1
2
2
1
1
1
1
2
1
2
1
1
4
1
1
1
1
2
1
1
1
1
1
5
2
1
2
10
1
1
1
4
3
3
1
3
1
1
1
1
1
1
1
1
1
1
1
1
1
2
1
1
2
1
1
1
1
1
1
1
1
1
1
1
1
1
1
1
1
1
2
1
1
1
1
1
1
1
2
1
1
1
1
1
2
2
1
1
1
2
1
2
1
1
1
1
1
1
1
2
1
2
1
1
1
1
1
1
1
1
1
1
1
1
1
3
2
1
2
1
2
2
1
1
1
1
1
2
1
5
1
5
1
2
1
3
1
1
2
1
1
1
1
2
1
2
1
4
2
4
1
4
1
3
2
2
1
2
2
1
1
2
1
6
1
2
1
1
1
2
6
1
2
3
4
4
3
3
2
4
2
2
3
1
2
2
1
1
1
7
10
25
9
1
4
1
2
3
2
1
5
1
1
1
1
3
1
2
4
2
1
2
1
2
2
1
2
1
1
2
1
3
1
1
3
1
1
1
1
1
1
1
1
1
1
1
1
1
1
1
1
1
1
1
1
1
1
5
3
1
1
2
1
2
1
2
1
1
1
1
18
2
2
2
1
1
3
1
4
1
3
1
4
3
2
3
1
2
2
1
1
1
1
4
4
1
3
4
2
3
1
2
2
1
1
1
1
1
3
2
2
2
1
2
2
1
2
1
1
3
2
1
1
1
4
1
1
2
1
1
1
1
2
1
1
1
1
1
1
1
1
1
2
1
3
1
2
1
1
2
5
1
2
1
1
1
1
2
3
2
2
1
1
3
1
2
2
1
1
3
3
1
1
1
1
1
2
3
1
2
3
1
1
3
2
2
4
2
1
1
1
2
3
2
1
3
1
1
4
2
2
4
1
1
3
3
1
1
1
3
3
4
1
2
1
4
3
1
1
2
6
3
3
1
1
1
1
1
1
1
3
3
5
2
6
3
1
2
1
1
1
1
1
1
2
1
1
4
1
4
1
3
4
1
1
2
1
1
4
2
2
2
5
1
1
1
1
1
1
1
3
1
1
1
1
3
1
4
3
2
1
1
1
1
1
1
1
2
1
1
1
4
2
1
1
4
3
6
3
19
1
17
1
1
2
1
2
3
8
1
4
16
1
1
2
2
1
3
2
1
1
2
5
2
2
2
1
2
1
1
1
1
1
4
2
3
1
3
1
3
2
1
1
5
3
1
3
1
3
2
1
1
1
1
1
1
2
1
2
2
2
1
1
1
1
2
1
1
4
2
1
1
1
1
3
1
1
2
2
1
1
2
1
1
3
1
1
1
1
1
1
3
1
2
3
1
5
1
1
4
2
1
2
1
2
2
4
1
1
4
1
2
2
2
2
2
1
4
2
2
7
1
1
1
1
2
1
1
2
2
3
2
1
1
1
1
1
1
2
3
3
2
2
2
3
1
1
1
6
3
1
2
1
1
1
3
1
2
2
2
1
1
1
1
1
2
1
1
1
1
1
1
2
1
2
4
4
1
1
1
1
3
2
1
2
1
1
1
2
3
1
2
4
2
1
1
1
1
1
1
1
1
1
1
1
1
1
1
3
1
1
2
1
1
1
1
1
1
3
1
1
1
1
1
2
1
1
2
1
1
1
1
1
1
1
1
1
1
1
1
2
1
2
2
1
1
1
2
1
1
1
1
1
2
1
1
1
1
1
1
2
1
1
1
2
2
1
1
1
1
4
1
1
1
1
2
1
1
1
1
1
1
1
1
2
2
1
2
1
1
1
3
1
2
1
1
1
1
2
1
1
1
1
1
1
4
1
1
3
2
1
2
3
1
1
2
5
1
1
1
1
1
1
2
1
2
1
1
1
2
2
1
4
1
5
1
2
1
1
1
1
1
1
1
2
2
2
4
1
10
2
1
3
2
2
1
1
1
1
3
1
1
1
1
1
1
1
2
1
2
1
1
1
1
1
2
1
2
1
1
1
2
3
1
1
1
7
1
2
3
1
1
2
1
2
3
1
1
2
1
4
1
1
2
1
1
1
2
1
1
1
1
1
2
1
1
2
1
2
1
1
1
1
1
1
1
1
1
1
1
2
3
2
2
1
2
1
3
2
1
2
1
1
1
1
1
1
1
1
1
1
1
1
1
1
1
2
1
1
1
1
1
1
1
1
1
6
1
1
1
1
1
1
2
1
1
4
3
3
1
3
1
2
1
1
1
1
1
1
1
3
1
1
1
1
1
1
3
1
2
4
4
2
1
1
4
2
2
2
1
2
1
1
1
4
1
1
4
6
1
1
1
2
1
1
1
1
1
3
1
1
1
1
1
1
1
1
2
1
2
1
2
1
1
1
1
2
1
1
1
1
1
1
2
1
2
1
1
2
1
1
1
2
1
2
1
2
1
2
1
2
1
3
1
1
1
1
1
1
13
1
3
1
4
1
1
1
1
1
2
1
1
1
3
1
1
1
3
2
1
2
1
1
1
2
1
1
1
1
2
2
2
5
1
3
4
1
1
2
2
1
2
5
5
2
2
1
1
3
1
1
1
1
2
1
1
1
1
1
1
1
1
1
1
1
1
1
1
2
6
1
1
3
1
5
1
2
2
3
2
1
3
1
1
1
1
2
1
1
2
1
1
1
1
2
2
2
1
1
1
3
1
1
1
4
2
1
2
2
2
1
1
1
4
1
4
2
1
2
1
1
1
1
1
1
1
1
1
1
1
2
1
2
3
1
1
2
1
1
1
1
1
2
4
1
1
1
1
4
1
1
1
1
1
1
1
3
1
1
1
1
2
4
1
3
2
1
2
4
1
1
1
1
2
1
1
1
1
1
1
2
6
2
1
1
1
1
1
1
1
1
4
4
1
1
2
6
3
1
1
1
1
3
1
1
1
1
4
2
2
2
3
1
1
1
1
1
1
1
1
1
2
3
2
1
2
1
2
1
1
1
1
1
1
3
3
1
1
1
1
1
1
1
1
3
1
2
1
1
1
1
1
2
1
2
1
1
1
3
3
1
1
1
1
1
1
6
3
1
1
1
1
5
7
1
15
2
2
2
2
1
3
1
1
1
1
2
3
1
2
2
3
1
1
3
1
1
2
1
3
1
1
2
4
1
1
2
3
1
1
2
3
1
8
2
2
2
3
1
2
11
3
1
2
1
1
1
2
2
7
2
1
1
1
2
3
2
2
1
1
9
1
1
2
4
4
4
1
2
1
3
2
3
7
3
2
2
1
1
4
2
1
1
1
2
1
1
1
1
1
1
2
1
1
1
1
1
2
1
1
1
2
1
1
1
1
1
1
1
1
2
1
1
2
1
1
1
1
1
1
1
4
1
1
1
4
2
1
2
1
1
1
10
1
4
4
1
1
2
1
5
2
2
3
3
2
3
2
2
2
1
2
7
1
1
3
3
3
2
1
2
1
5
2
1
1
3
2
4
1
1
1
2
1
3
2
1
4
1
5
3
1
1
1
1
1
1
1
2
1
1
1
1
1
2
1
2
1
1
1
2
2
3
2
2
4
2
2
1
1
1
1
1
1
3
19
7
1
2
2
25
4
5
42
7
10
4
7
9
16
1
1
4
1
1
1
1
1
1
1
1
1
1
3
1
1
1
1
2
2
2
1
1
1
1
1
2
1
1
4
2
2
5
1
1
2
1
1
1
2
2
1
1
5
1
1
2
2
1
5
3
2
3
1
2
1
1
1
1
1
2
2
1
4
8
1
2
2
1
2
2
1
2
1
1
1
1
1
5
3
1
2
1
1
1
2
1
1
1
4
1
1
1
1
2
1
4
1
2
1
8
1
3
1
1
1
1
1
1
1
1
1
3
1
1
1
3
2
1
1
1
1
1
1
1
2
1
1
1
1
1
1
1
1
1
1
1
1
1
1
1
1
1
1
1
1
1
1
1
1
1
2
1
1
1
1
1
2
1
1
2
6
1
4
1
2
3
14
1
1
1
2
3
1
2
2
1
1
2
2
4
1
1
2
1
1
3
2
3
1
1
1
1
1
1
1
1
2
2
1
1
2
1
2
3
1
1
2
2
2
1
1
2
2
5
1
1
2
1
4
1
1
2
1
3
3
2
1
1
3
1
2
4
1
1
1
1
1
1
1
2
1
1
5
1
1
1
1
1
1
6
3
1
1
1
1
1
3
2
1
2
2
2
1
4
4
2
3
1
2
1
1
1
1
2
1
1
1
4
1
1
1
1
1
5
3
2
1
2
1
1
1
2
2
1
1
1
4
2
1
1
3
1
1
1
1
1
1
1
3
4
1
1
2
2
1
1
1
1
2
1
1
1
1
1
1
3
2
1
4
1
1
2
4
6
4
2
2
1
2
1
1
1
2
1
1
1
1
2
1
1
1
1
1
1
1
1
2
1
1
1
1
1
1
1
2
1
1
1
1
1
1
1
1
1
1
1
1
1
1
1
1
1
1
1
1
1
1
1
1
1
1
3
1
1
1
2
1
1
1
1
1
1
1
1
2
1
1
2
1
1
4
1
1
1
3
2
1
1
1
1
2
2
1
1
1
1
1
3
1
2
1
1
1
1
1
1
2
1
1
1
1
1
1
2
1
3
1
3
2
2
3
1
1
1
3
4
2
2
1
1
1
1
1
3
5
1
3
1
1
1
1
1
1
19
2
1
1
1
2
1
1
2
2
1
1
1
2
1
1
1
1
3
3
2
5
2
1
2
2
1
3
1
2
1
3
3
4
1
5
2
1
1
1
2
3
1
1
2
1
7
1
2
1
3
2
1
1
2
1
1
1
3
1
1
1
2
12
3
4
4
1
1
6
2
1
2
6
1
1
3
1
1
5
1
1
2
2
1
2
1
3
3
3
1
1
1
1
1
1
2
1
1
1
1
1
2
1
2
2
1
1
4
2
1
4
1
1
1
1
1
2
2
8
1
2
11
5
3
3
1
4
8
1
4
4
1
2
6
1
1
1
1
2
1
3
2
3
1
1
1
2
4
1
1
1
1
1
3
1
1
1
2
1
1
1
1
1
2
1
1
3
1
2
1
1
1
1
1
1
2
7
3
1
3
1
4
1
1
2
1
1
2
6
2
3
2
1
2
3
1
2
1
1
2
3
1
1
2
2
1
1
1
1
10
17
1
1
1
1
1
1
2
1
3
1
2
2
1
1
1
1
2
1
4
1
1
1
2
3
2
1
1
1
1
2
1
1
12
4
1
1
1
2
1
4
1
1
3
1
3
2
1
1
1
2
5
1
1
1
1
2
1
1
2
1
1
2
1
2
1
1
1
2
1
1
1
1
1
2
1
2
1
1
1
1
1
1
1
1
1
1
1
1
1
1
1
1
1
2
1
1
1
1
1
1
1
1
1
1
1
1
1
1
1
1
1
2
1
1
2
1
1
1
1
2
1
1
1
2
1
1
2
1
1
1
1
1
1
1
2
1
1
1
1
1
1
1
1
1
1
1
2
1
1
2
1
2
2
1
1
1
3
1
1
1
1
2
1
2
1
1
1
1
1
1
1
1
1
1
1
1
1
3
8
1
3
1
1
1
2
2
2
1
1
1
1
1
1
1
1
1
1
1
2
1
1
1
2
1
1
1
1
1
1
1
1
2
2
3
2
1
1
1
1
1
1
2
1
1
1
1
1
1
1
1
2
1
1
3
2
1
2
1
1
2
1
2
2
1
2
1
2
1
1
1
1
1
1
1
7
2
2
1
3
3
2
1
2
1
1
2
1
2
2
1
2
1
1
3
2
2
2
1
2
3
6
1
2
2
2
1
1
1
1
1
8
5
1
3
1
4
1
2
1
1
2
1
2
5
2
4
2
1
1
1
1
1
1
1
1
1
1
3
1
1
1
2
1
2
4
1
1
3
3
1
3
2
1
10
8
1
1
2
1
1
1
1
1
1
1
1
1
1
2
2
1
2
1
3
7
2
5
1
1
5
2
1
3
3
4
1
2
1
1
2
1
1
1
1
1
1
3
1
1
1
1
1
4
1
2
1
1
1
1
2
1
1
1
1
2
1
1
1
1
1
1
1
3
1
1
1
1
2
1
1
1
1
2
1
2
2
1
1
1
1
1
2
1
1
1
1
1
1
1
1
2
1
1
1
4
1
1
2
1
1
1
1
2
4
1
1
1
3
1
1
1
2
1
1
1
1
1
1
2
1
1
2
1
1
2
1
1
1
3
2
1
1
1
2
2
1
4
2
1
1
1
1
2
7
1
1
1
1
1
1
1
1
2
1
2
1
3
4
1
1
1
3
1
3
3
1
1
1
4
1
4
1
1
2
2
2
3
1
2
3
2
1
2
4
2
1
7
3
1
1
1
1
2
1
3
1
1
1
4
10
4
1
1
3
3
2
3
2
1
3
1
1
4
4
1
2
1
1
1
1
1
9
1
2
3
1
1
3
1
3
2
2
2
4
3
1
1
1
1
3
1
1
1
1
3
2
3
1
5
2
2
1
1
2
3
1
2
1
2
1
1
1
1
2
1
2
2
1
3
1
2
1
1
1
1
7
1
4
3
1
1
1
2
1
1
3
4
1
1
2
2
1
1
1
2
2
1
2
1
1
1
1
1
1
2
1
2
1
1
3
1
5
1
1
2
1
2
2
1
1
1
4
1
3
2
2
1
1
1
3
1
19
1
1
1
1
1
1
1
2
1
2
1
1
1
1
1
1
1
2
2
1
1
2
1
2
1
1
1
1
1
1
1
1
1
1
1
1
2
2
1
1
1
1
1
1
1
1
2
3
2
1
1
4
2
1
1
1
1
1
1
1
1
1
5
1
2
1
2
1
1
1
2
1
3
2
1
4
1
1
1
1
1
1
1
2
2
1
1
1
2
3
2
1
12
1
1
3
1
4
1
10
3
1
2
5
1
1
1
1
1
4
2
1
1
1
1
1
1
2
1
1
1
2
3
4
2
1
1
1
7
2
2
1
1
2
1
1
5
1
3
4
1
1
2
1
5
2
2
4
2
1
1
3
3
1
4
1
2
1
1
1
1
4
2
3
1
1
3
1
3
1
1
1
4
3
1
2
1
2
1
1
2
1
2
3
2
1
4
1
1
1
1
1
3
3
1
1
1
1
1
1
1
1
1
2
2
1
2
1
2
1
1
1
2
5
1
1
1
3
2
1
1
2
2
1
4
1
1
1
1
2
2
1
1
1
1
1
3
1
1
2
1
1
4
1
2
2
2
1
3
3
1
1
3
2
3
1
1
1
1
1
3
1
1
4
1
2
1
9
2
2
1
3
2
1
1
1
3
1
1
1
1
1
3
2
1
2
1
2
6
6
1
1
1
2
1
2
1
3
2
1
1
4
2
1
2
1
2
2
1
1
1
5
2
2
2
1
1
2
1
1
1
1
2
1
1
1
2
1
1
2
1
1
2
3
4
1
3
4
3
2
1
2
1
1
2
2
1
4
1
4
4
1
5
2
1
1
1
1
2
1
4
2
1
12
1
1
2
2
1
6
2
1
2
1
1
1
1
6
5
1
2
1
2
2
2
1
1
3
2
1
1
1
1
1
1
1
1
2
1
1
2
2
3
1
1
18
1
1
2
2
1
2
1
1
3
1
1
1
1
3
1
1
2
1
5
1
2
1
1
2
3
1
3
1
7
1
3
1
1
1
4
4
2
1
1
1
1
2
1
1
1
1
6
1
1
2
1
1
1
1
6
1
1
3
2
3
1
3
2
8
1
5
5
5
6
2
2
1
1
4
1
2
1
2
1
2
3
2
4
2
2
1
2
2
1
1
2
1
2
1
1
1
2
1
3
2
1
1
1
2
1
1
1
1
1
1
2
1
1
1
3
3
1
1
1
2
1
1
1
1
2
1
1
1
1
1
4
3
2
1
1
2
7
10
2
1
2
1
13
3
2
3
2
2
1
1
1
1
1
2
2
1
1
1
5
3
2
1
1
1
4
1
1
1
2
1
1
5
4
1
1
1
1
2
1
1
1
1
4
1
2
5
1
4
1
1
1
1
1
2
3
1
1
1
3
1
1
3
1
3
3
2
1
1
1
1
1
1
1
1
1
1
2
2
1
4
1
1
1
1
1
4
1
3
3
1
1
1
2
1
1
1
1
1
1
2
3
5
2
1
1
2
1
1
1
5
5
1
1
1
3
1
1
5
2
2
1
2
4
1
2
2
1
1
1
2
1
1
1
1
3
1
1
1
1
1
2
1
1
3
3
1
1
1
1
2
2
1
2
2
1
2
3
1
1
2
1
1
2
2
1
1
1
3
3
1
3
2
3
1
1
1
1
1
1
1
1
1
1
1
1
1
1
1
1
2
2
5
2
2
3
3
3
3
1
6
2
2
2
3
1
3
2
1
9
1
2
1
1
2
1
1
3
4
2
2
1
1
2
2
1
2
1
1
1
1
1
1
2
2
2
2
1
3
3
2
3
1
2
3
1
1
1
1
1
1
2
4
1
2
11
5
1
1
1
1
3
1
1
1
1
1
1
1
3
1
3
1
1
2
2
2
1
3
4
1
2
5
7
1
1
5
1
1
1
1
1
3
2
2
1
1
1
1
1
1
1
1
1
1
2
1
1
1
1
2
1
1
1
1
2
5
5
1
2
2
3
1
12
1
1
1
1
2
1
1
1
3
2
2
1
2
1
1
5
2
1
1
3
2
1
1
1
3
1
3
4
1
1
1
3
1
3
2
1
1
2
1
1
1
3
3
2
1
1
3
1
1
3
3
1
3
1
1
4
3
1
1
1
1
1
1
3
2
5
2
1
2
1
3
3
1
5
2
1
1
1
2
1
1
1
1
1
1
1
4
1
3
1
1
5
1
2
1
1
2
1
1
1
1
1
3
3
1
1
2
1
1
2
1
6
1
1
1
2
3
7
1
1
2
3
1
1
1
1
1
1
1
1
1
1
5
1
1
1
1
1
3
2
2
1
1
1
2
1
1
1
1
1
1
1
1
1
1
5
4
1
1
1
4
1
2
2
1
1
2
1
1
3
1
1
1
1
1
5
1
1
3
1
2
1
1
1
1
1
1
1
7
3
1
1
4
3
3
1
1
3
1
2
1
2
1
1
1
1
2
1
1
2
1
1
1
1
4
1
1
1
1
2
1
1
1
2
3
1
6
1
2
6
4
1
1
1
2
1
2
2
2
6
1
1
2
1
2
2
2
1
1
3
1
2
2
1
1
1
1
1
2
1
1
1
1
6
1
1
2
1
5
1
1
1
2
1
1
4
1
1
1
1
1
2
3
2
1
1
3
2
4
1
3
3
2
3
1
1
2
3
1
3
1
2
1
1
6
1
1
1
1
2
1
2
1
1
3
1
2
3
1
1
4
1
1
4
1
1
1
2
1
12
3
1
1
2
2
1
1
3
1
1
2
3
3
2
3
1
2
3
1
3
4
1
1
3
1
4
3
1
2
2
1
1
2
2
1
2
7
1
2
2
1
2
3
5
5
3
1
1
1
2
1
1
1
1
2
2
1
4
2
1
2
1
4
2
1
3
1
1
4
1
3
1
2
1
1
3
1
1
7
1
2
1
1
1
2
2
2
1
1
4
1
6
1
1
1
2
1
1
1
2
1
1
3
1
1
2
1
1
1
1
1
1
2
1
1
1
1
1
1
4
1
2
1
1
1
5
2
1
3
1
1
1
3
1
1
1
1
2
1
1
1
3
2
1
1
2
2
1
1
3
1
4
1
2
1
4
2
2
2
1
1
1
3
3
3
1
3
2
1
1
1
2
1
1
1
1
2
2
1
1
1
1
2
4
2
2
1
1
1
3
2
1
2
2
2
1
4
2
1
3
2
1
3
1
1
3
1
2
1
3
2
2
2
1
5
2
1
1
2
1
3
2
1
1
5
1
1
1
1
2
1
1
1
5
1
2
4
1
2
1
1
2
1
1
1
2
9
1
1
3
2
1
1
1
1
2
2
1
1
1
1
1
1
1
1
1
1
1
1
1
3
1
3
1
1
1
1
1
1
1
1
1
1
1
2
1
1
1
1
1
1
1
1
1
1
1
1
1
1
1
1
1
1
3
1
1
1
2
1
1
2
1
1
1
1
1
1
3
1
1
1
1
1
2
1
1
2
3
1
1
1
4
1
3
3
1
1
1
1
1
3
1
1
3
2
1
1
4
1
1
1
9
3
2
1
3
1
2
1
4
1
2
5
4
1
5
1
1
1
1
1
1
1
2
1
2
1
1
1
2
1
1
1
4
1
1
2
1
2
1
1
1
1
3
1
1
2
1
1
1
2
1
1
1
1
1
1
1
1
1
1
1
1
1
1
1
1
1
2
1
2
3
1
2
1
1
1
1
1
1
1
1
1
1
2
2
2
1
1
1
2
1
2
2
1
3
3
2
1
3
1
1
1
1
1
4
4
2
3
7
1
1
2
1
1
4
1
1
1
2
1
1
3
1
1
1
4
3
4
3
1
3
4
2
1
4
1
1
1
3
1
2
1
2
1
1
1
1
3
1
1
1
1
1
1
1
1
1
1
2
1
1
2
1
2
1
1
2
5
1
1
1
2
1
1
1
1
1
2
1
1
1
1
1
1
1
1
2
6
1
1
2
1
1
2
1
1
1
1
1
1
1
1
2
2
1
4
2
1
2
1
2
4
1
2
2
3
2
1
2
4
1
3
1
1
6
3
1
2
2
3
1
1
4
1
3
1
1
1
1
1
1
1
1
1
1
4
1
2
1
1
1
1
1
1
1
5
3
3
3
1
1
1
3
1
2
1
1
3
2
1
2
6
3
1
1
1
1
1
1
1
1
1
4
1
1
1
1
1
1
2
1
4
1
1
1
1
2
1
3
1
1
4
3
2
1
1
2
1
1
2
3
1
3
1
1
1
2
1
2
1
1
2
1
1
2
1
1
8
1
1
1
1
1
1
3
3
1
3
1
1
1
2
3
1
2
2
8
1
1
1
1
1
1
6
3
1
2
1
1
1
1
1
1
1
1
1
1
1
1
1
1
1
1
2
1
1
1
1
2
4
2
1
1
1
2
2
3
1
3
1
2
3
1
1
4
1
1
1
2
1
1
1
1
1
3
1
1
1
1
1
2
1
1
2
1
3
1
5
1
1
1
1
1
2
1
2
1
4
1
3
3
2
3
1
1
2
3
2
1
3
7
1
1
1
2
1
1
3
2
3
1
2
1
1
1
3
7
8
3
2
2
4
1
2
1
1
2
1
1
2
1
1
1
1
2
1
1
2
1
2
3
1
3
1
2
1
1
2
1
1
3
2
1
2
4
2
1
1
1
1
4
1
1
4
1
3
4
4
3
1
1
2
1
1
2
1
1
1
2
1
1
2
1
1
1
2
1
1
1
3
1
1
1
1
2
1
2
1
1
2
2
2
1
1
1
1
1
1
1
7
1
1
1
1
1
1
1
1
1
3
1
1
1
1
1
1
1
1
1
1
3
3
1
1
2
1
1
2
1
2
1
1
1
2
1
3
1
1
2
3
1
1
1
1
10
2
1
1
2
4
3
1
3
3
2
2
2
6
1
1
4
3
2
1
2
1
4
1
1
1
1
3
3
2
1
1
6
1
2
1
1
1
2
4
1
1
1
3
3
1
1
1
1
4
4
1
2
1
2
4
5
3
2
5
1
1
3
2
2
3
2
5
1
1
1
2
1
1
9
1
1
9
3
1
2
1
3
1
1
1
4
1
2
2
1
1
1
1
2
2
4
1
1
1
1
1
1
1
1
1
1
1
3
4
2
5
2
1
1
1
1
1
1
3
1
1
1
1
1
1
1
5
1
10
1
6
1
3
5
1
2
2
1
2
4
1
2
1
1
1
1
2
1
1
1
1
5
1
6
6
1
1
1
2
2
1
5
1
1
1
3
2
1
1
1
1
1
1
2
2
1
1
1
1
2
1
1
1
3
2
2
1
1
2
9
4
1
6
1
2
1
1
1
1
1
2
1
1
1
1
1
2
1
4
2
3
7
3
4
6
2
2
2
1
1
2
1
3
1
1
1
1
1
1
2
1
1
2
2
1
1
2
4
1
1
2
3
1
1
1
1
1
1
1
1
1
1
1
3
1
2
1
2
1
1
1
1
1
2
1
1
2
1
1
1
2
1
1
2
1
1
3
1
1
1
1
2
1
2
2
2
1
1
1
2
1
2
3
1
1
2
7
1
1
1
1
2
1
1
2
1
1
1
1
1
3
1
1
1
4
5
2
1
3
1
1
1
1
1
2
1
3
1
1
2
1
2
1
1
1
1
1
1
2
1
2
1
1
1
1
1
2
3
1
3
4
1
1
1
1
1
2
1
1
2
3
1
3
1
2
2
1
3
1
1
3
5
1
1
1
1
1
1
1
5
2
2
1
4
3
1
7
1
2
2
1
3
1
1
1
1
3
2
8
1
6
1
11
1
1
1
3
3
1
1
3
1
1
1
1
3
1
1
5
1
1
1
3
1
1
1
1
1
1
1
1
1
3
2
1
4
2
1
3
2
1
1
1
1
2
1
3
2
1
1
1
3
1
2
2
1
1
2
4
1
1
1
1
1
3
1
1
2
1
3
1
1
3
1
2
1
3
1
2
1
1
1
1
1
2
3
1
1
1
1
1
2
3
1
1
1
2
3
1
1
3
1
1
8
3
6
1
1
1
1
1
2
1
2
2
1
1
1
1
1
1
1
1
1
1
2
1
1
2
2
3
1
1
1
1
1
1
1
1
1
1
6
1
2
1
1
1
2
1
3
1
1
6
2
1
2
2
1
2
1
1
3
2
3
2
1
8
2
2
1
1
3
1
1
1
2
1
1
3
1
1
2
1
2
2
2
3
2
4
1
1
1
2
1
2
10
3
1
1
2
3
7
1
2
15
2
6
2
3
2
2
3
1
1
1
2
1
1
1
3
1
1
1
1
4
1
1
1
2
1
3
1
2
2
1
1
2
5
1
4
2
1
1
4
2
2
1
4
3
4
2
3
2
1
1
3
2
1
1
3
1
1
1
5
11
2
1
2
1
1
3
1
3
2
2
3
2
1
1
2
1
1
2
1
1
2
2
3
1
2
1
2
1
1
1
2
1
2
2
1
2
1
1
2
1
1
1
2
5
1
3
3
1
2
2
5
3
6
1
6
10
2
1
1
1
4
2
1
1
7
1
1
1
1
1
2
5
1
2
3
1
2
2
1
1
2
1
3
2
2
2
2
1
1
2
1
1
5
3
3
1
1
1
1
1
1
1
1
1
1
7
1
2
1
1
1
1
33
1
4
1
4
2
2
1
1
2
6
4
2
1
12
2
2
3
1
2
1
1
2
6
1
1
1
1
1
1
1
2
1
1
1
1
1
3
1
1
1
1
14
1
1
1
2
2
1
1
1
1
3
1
1
2
5
1
1
7
1
1
1
1
1
2
2
1
2
1
1
1
2
1
1
1
2
4
1
2
1
1
1
1
2
2
1
4
1
1
1
1
2
2
4
2
1
1
5
3
1
1
1
7
1
1
1
1
1
1
1
2
1
1
5
1
1
4
2
1
3
1
1
4
2
2
1
2
2
1
3
2
1
2
2
1
1
2
1
1
2
2
2
1
4
2
3
1
3
1
2
2
1
1
2
1
1
1
7
1
1
1
1
1
2
2
1
1
3
1
1
3
1
1
2
1
1
1
2
1
7
2
1
1
1
1
1
3
2
1
1
1
1
4
4
3
6
1
3
1
1
1
1
1
1
1
2
2
1
1
1
2
1
1
1
1
1
1
1
1
1
1
2
1
1
1
1
1
1
1
1
1
2
1
1
1
1
1
1
1
1
1
1
1
1
1
1
1
1
1
1
1
1
3
2
1
2
1
1
2
2
1
1
1
2
1
1
1
1
1
1
1
1
2
1
2
1
1
1
1
1
1
1
2
6
2
2
2
3
3
1
1
1
2
1
1
1
1
1
2
4
1
3
1
1
1
3
1
3
2
2
3
2
1
1
7
3
1
5
1
9
1
1
1
2
2
1
1
1
1
1
1
1
3
2
1
20
2
2
1
1
1
1
1
1
1
1
1
2
1
1
1
1
1
1
1
1
1
1
1
1
1
1
1
1
1
1
1
1
1
1
1
5
1
1
1
1
1
1
1
1
1
1
1
1
1
1
1
1
1
1
1
2
1
1
1
1
1
2
1
1
1
1
1
2
1
1
1
1
1
1
2
2
1
1
3
1
4
2
3
1
2
1
1
1
1
1
1
2
1
1
1
1
1
2
1
1
1
1
1
1
2
1
1
5
4
4
1
1
1
2
1
1
1
1
5
1
1
1
1
1
1
1
1
1
2
1
1
1
2
1
1
1
1
1
1
1
1
1
1
1
2
2
1
1
1
1
1
1
1
1
1
1
1
1
1
2
1
1
1
1
1
1
1
1
1
1
1
8
5
2
1
1
1
1
1
1
3
1
2
3
3
1
2
3
2
6
4
1
2
2
1
1
3
3
4
2
5
1
1
2
2
1
1
1
4
3
2
1
1
2
3
5
1
2
1
1
1
1
4
3
1
1
1
1
1
1
7
1
1
1
1
2
1
1
4
1
1
1
1
1
2
1
1
1
1
1
4
2
3
1
1
2
1
2
3
1
2
2
1
1
1
1
2
3
1
2
1
1
1
2
3
4
3
2
4
1
2
1
2
2
3
3
1
2
1
2
1
1
1
1
1
1
2
8
1
1
3
2
3
1
13
1
1
2
1
1
1
1
3
2
1
4
1
1
5
1
2
1
1
1
1
2
1
8
4
1
2
5
2
2
2
2
8
2
2
1
1
1
1
1
2
2
1
1
1
1
5
1
1
1
4
2
1
3
5
2
1
3
1
1
1
1
2
1
1
1
1
1
2
2
1
1
1
2
2
1
2
1
1
1
32
1
5
3
4
1
1
2
2
1
3
1
1
1
3
2
2
1
7
1
3
1
2
1
1
1
2
4
4
2
1
2
1
2
1
2
4
2
3
1
5
1
1
2
1
1
1
1
1
1
2
1
1
1
1
2
1
1
1
3
2
2
1
4
1
3
2
1
3
2
1
1
2
1
1
2
5
3
3
2
1
3
1
2
2
1
1
1
1
1
7
1
1
1
1
1
1
1
2
2
1
7
2
1
1
1
2
1
2
1
2
4
2
4
2
1
5
1
2
1
2
1
1
1
1
1
3
1
1
1
1
1
1
1
1
1
1
4
1
1
1
3
2
1
1
1
3
1
1
3
3
1
1
1
1
1
2
1
1
1
1
1
1
1
1
1
2
2
3
1
3
3
2
1
2
1
2
2
2
1
2
1
2
1
3
1
1
1
2
1
1
2
1
1
3
1
1
2
10
1
1
1
1
1
1
2
2
1
3
1
1
1
1
3
2
1
3
1
3
3
2
1
2
1
2
1
4
3
1
1
1
2
1
1
2
1
1
1
1
2
1
1
2
1
2
3
1
1
1
2
5
1
1
7
2
1
1
5
2
5
1
2
1
1
1
1
1
2
1
2
1
1
2
1
1
1
1
1
1
2
1
1
1
1
5
4
1
1
1
1
1
1
2
1
1
1
1
1
2
13
6
2
1
2
1
2
1
2
2
3
1
1
1
1
1
1
2
1
1
1
1
3
1
1
1
1
1
1
1
2
1
1
1
1
1
2
1
1
1
1
2
1
1
1
2
3
1
1
1
1
2
1
3
2
1
1
1
3
1
1
1
2
1
1
1
1
1
1
1
1
1
1
1
3
1
2
1
1
1
1
1
1
1
1
1
1
1
1
1
1
2
1
7
1
2
5
2
1
5
1
1
1
1
1
1
1
1
1
2
1
1
1
1
2
2
2
2
1
1
3
1
1
1
1
3
1
1
2
1
1
3
1
1
1
1
1
1
1
2
1
1
1
1
1
1
1
1
1
1
4
1
1
1
1
5
2
3
1
2
3
1
3
2
1
2
2
4
1
3
2
1
1
1
1
1
1
1
1
1
1
1
1
1
1
1
2
1
1
1
2
4
1
1
2
1
1
1
1
1
2
1
1
3
2
1
2
2
3
2
3
2
3
1
1
2
3
2
3
1
1
1
1
2
2
6
2
2
1
1
1
2
1
1
2
2
2
7
1
2
1
1
1
1
3
8
2
1
3
1
3
2
12
1
1
1
7
2
2
2
1
1
5
4
1
2
1
1
1
1
1
1
4
3
3
2
1
1
1
1
1
1
2
1
4
2
2
2
1
6
2
1
2
3
1
4
3
1
1
1
1
2
1
1
3
8
1
3
3
1
3
3
1
2
3
2
1
1
2
1
1
5
1
4
1
2
2
1
1
2
1
2
6
2
3
1
2
3
1
5
1
1
1
1
1
2
2
1
1
1
3
1
1
4
2
1
1
1
1
2
1
4
1
1
3
2
1
4
1
1
1
1
1
1
3
1
1
2
1
2
3
1
2
1
2
1
1
3
2
1
1
4
3
1
3
1
1
1
3
2
2
4
1
2
1
2
1
1
1
1
4
1
5
3
1
1
1
2
1
3
1
2
1
2
1
4
2
1
2
1
1
1
1
1
1
3
1
2
1
2
1
2
1
1
2
2
1
2
2
3
2
2
2
1
1
1
3
1
1
4
1
1
4
1
4
2
1
2
2
2
1
2
1
1
1
3
2
1
1
2
3
1
5
1
2
1
1
1
2
1
2
1
2
1
2
1
2
2
2
1
2
1
1
1
1
2
6
5
1
1
1
1
2
1
1
1
1
1
1
2
2
2
1
2
1
2
2
1
3
2
2
4
1
1
2
3
1
5
1
5
1
2
2
1
1
1
1
1
1
1
1
1
1
1
2
1
1
1
1
1
1
2
1
1
3
1
1
1
1
1
1
1
1
2
2
1
2
3
1
1
1
1
2
4
2
1
1
1
1
1
2
1
2
1
1
2
1
1
1
4
1
1
1
2
1
1
2
1
1
2
1
1
1
2
2
1
1
1
2
1
1
2
1
1
1
2
1
3
1
1
2
1
1
1
2
1
1
2
1
1
2
1
1
1
1
1
1
2
1
1
1
1
1
1
1
1
1
1
1
1
2
1
1
1
1
1
3
1
1
1
2
1
1
1
2
1
1
1
2
1
2
2
1
3
3
1
1
2
1
1
2
1
1
2
1
1
2
1
3
1
3
1
2
1
1
1
1
1
1
1
1
1
1
1
1
1
1
1
1
1
1
1
1
1
1
1
2
1
1
1
2
1
1
4
2
1
1
1
1
2
1
4
1
1
3
1
1
1
1
1
12
1
1
1
1
2
1
5
1
1
3
3
1
6
2
1
8
1
2
1
1
1
2
1
1
1
1
3
1
3
2
1
1
1
1
1
2
1
1
1
2
1
1
5
5
3
5
5
3
6
1
3
3
1
6
1
2
1
1
1
1
1
1
1
1
1
1
1
1
4
3
1
2
1
1
1
4
1
1
1
1
2
3
2
2
1
1
2
6
1
2
2
6
2
1
1
1
2
2
2
3
1
1
4
2
2
2
2
1
1
1
6
1
1
1
8
2
1
2
1
1
7
1
4
3
1
1
1
1
2
2
1
1
1
2
2
1
1
1
1
2
2
1
3
3
2
1
1
1
1
1
1
1
1
1
1
1
1
2
2
1
1
1
1
1
1
1
1
1
1
1
1
1
2
7
2
1
1
1
1
1
1
2
1
1
1
3
1
1
2
2
1
1
2
3
1
2
4
6
2
1
1
1
1
2
2
1
1
1
1
1
1
1
1
2
1
1
1
1
1
1
1
1
1
1
1
1
1
1
1
1
1
1
1
1
1
1
1
1
1
1
2
1
1
1
1
2
1
2
1
3
1
1
4
1
2
1
5
2
1
3
1
4
1
1
2
1
1
1
1
1
1
1
1
1
7
1
1
1
1
6
1
1
4
1
2
1
1
1
1
1
2
1
1
6
1
1
1
1
2
1
2
1
1
8
1
1
5
2
2
2
1
1
3
3
2
2
1
3
1
4
1
1
5
1
1
1
1
1
2
1
2
3
1
3
3
2
9
1
2
4
1
2
3
1
1
1
3
2
1
12
4
4
25
9
14
10
1
7
2
5
6
1
5
2
3
3
1
2
2
1
3
1
47
1
2
1
3
1
1
2
1
10
1
1
2
1
1
1
1
3
6
1
2
1
4
5
1
3
7
5
2
1
1
1
1
1
2
5
1
2
2
1
1
1
1
1
1
1
2
1
3
1
1
2
2
2
1
3
1
1
1
2
2
1
1
1
1
1
2
1
1
1
15
8
7
1
31
18
1
1
1
2
1
1
1
1
2
1
1
2
1
1
3
3
2
2
1
3
1
1
1
1
1
1
1
1
1
1
1
1
1
1
2
1
4
4
3
2
1
1
1
1
1
4
1
3
1
1
1
3
1
1
1
1
1
2
1
1
1
4
1
1
2
1
1
1
2
2
1
1
3
2
2
3
3
1
9
4
7
3
3
2
4
1
1
1
1
1
1
3
2
20
3
1
5
2
2
2
6
3
2
1
1
2
1
1
2
2
1
1
5
1
2
1
1
3
1
2
2
3
3
1
1
7
3
2
1
1
2
1
1
1
2
1
2
1
2
2
1
1
1
1
1
1
4
1
1
4
1
1
1
1
1
1
1
1
1
1
1
2
1
1
1
1
2
2
1
1
6
1
1
1
2
2
9
2
1
1
1
1
3
1
1
3
8
1
1
6
1
3
1
3
1
1
3
2
1
1
31
1
2
5
3
18
1
1
6
2
1
1
2
2
2
1
2
1
1
1
3
1
3
3
1
1
4
1
1
1
3
4
4
1
1
5
1
1
1
1
1
2
1
1
1
1
2
1
1
1
1
1
2
1
2
1
2
2
1
1
1
2
1
1
1
1
1
3
1
1
1
1
1
1
2
1
2
1
1
1
2
2
2
2
1
1
2
1
2
2
1
1
1
1
1
1
1
1
1
3
1
1
2
1
1
1
1
1
2
3
1
1
1
1
1
1
4
2
1
1
2
1
1
3
1
1
1
1
2
2
1
1
6
2
1
1
1
1
1
4
2
1
1
1
1
2
3
1
1
2
2
7
4
4
3
1
2
1
2
2
1
1
2
1
2
3
1
1
1
1
2
1
1
1
2
1
3
4
1
1
1
1
1
1
1
1
3
5
2
2
1
1
8
1
1
1
3
1
1
2
10
2
1
1
4
7
1
2
1
1
6
2
1
2
1
1
2
1
1
1
1
1
1
2
3
2
1
1
1
1
29
3
1
3
1
1
1
4
2
5
1
1
1
4
2
7
3
3
1
2
1
1
1
1
3
1
2
1
6
4
1
1
1
1
3
4
1
2
1
3
1
1
1
1
1
7
1
3
2
3
1
1
2
3
1
1
2
2
1
1
1
19
1
7
1
1
3
3
1
1
7
1
2
17
2
2
14
1
1
2
3
2
1
3
1
1
1
2
4
1
3
1
1
3
1
2
1
1
5
1
1
1
2
1
1
2
1
2
1
2
3
1
3
1
1
1
2
1
1
2
1
2
3
1
2
1
1
2
1
2
1
1
1
1
1
1
1
1
2
1
2
1
1
3
2
6
3
1
2
1
2
5
2
1
1
1
3
7
1
4
3
5
3
2
3
4
1
3
1
1
2
1
1
1
1
2
4
1
1
3
1
1
1
1
2
2
1
1
1
1
1
2
1
1
1
1
1
1
1
1
1
3
1
1
2
3
1
1
1
2
1
2
1
1
1
1
1
1
2
2
5
1
1
3
2
1
1
1
1
1
2
1
1
1
1
1
1
1
1
1
1
1
1
1
1
1
1
1
1
1
1
1
2
1
2
3
2
1
1
1
1
1
1
1
1
1
2
1
1
1
1
1
1
1
1
1
1
1
1
1
2
1
7
1
1
1
1
2
1
1
1
1
1
2
3
3
6
1
3
1
1
5
1
1
1
2
2
2
1
1
2
1
1
2
1
1
2
2
6
1
1
3
13
2
1
1
1
2
5
1
2
9
8
5
4
1
1
1
9
3
1
1
1
1
3
2
1
1
8
1
1
2
2
1
4
2
1
1
2
1
1
1
1
2
1
3
1
25
1
8
1
4
1
1
1
1
6
1
2
2
1
3
1
1
1
1
1
1
3
3
5
4
2
3
4
3
3
2
3
1
3
3
1
1
1
2
1
1
1
6
2
2
1
1
2
1
1
2
1
1
2
1
1
3
1
1
2
1
1
1
1
1
1
1
1
1
1
2
3
1
1
5
1
1
2
1
1
2
1
6
2
1
3
1
2
3
1
1
3
2
1
1
1
1
2
4
1
1
2
1
2
2
3
2
4
1
1
1
1
2
1
1
1
1
1
1
1
1
2
1
2
1
2
3
1
1
2
1
2
1
1
1
1
1
1
4
1
1
1
1
2
1
1
1
1
1
1
1
1
1
1
1
1
3
1
5
1
2
1
1
2
3
1
1
3
4
1
1
1
1
1
3
1
1
1
3
2
1
1
2
1
1
2
2
3
2
1
2
3
2
2
1
1
2
1
2
2
2
1
1
2
2
5
2
2
1
1
1
1
1
1
2
2
3
1
4
1
1
1
2
3
3
1
1
1
1
1
1
1
2
1
1
2
3
1
4
3
1
1
1
1
1
1
1
1
2
7
5
9
2
3
1
3
1
1
1
3
7
1
1
2
1
1
1
1
1
1
1
1
3
6
9
1
1
1
1
1
1
2
1
1
1
1
1
1
1
1
2
1
1
1
1
1
7
1
1
1
2
1
1
1
1
1
8
1
1
1
2
1
4
1
3
1
1
1
1
3
2
1
1
1
2
1
1
1
2
1
1
1
2
2
4
1
1
1
1
2
1
2
1
3
1
1
3
7
1
1
2
2
1
3
1
2
1
1
1
1
1
1
2
15
1
1
1
3
2
3
2
1
1
1
8
6
1
1
1
1
1
1
1
1
1
1
1
2
2
7
2
1
1
1
1
4
1
9
1
1
2
5
4
1
1
1
1
2
1
1
1
1
1
2
1
3
1
1
1
2
1
1
1
1
1
1
1
1
1
1
1
1
1
1
1
1
1
1
1
1
1
2
2
1
1
2
1
1
1
1
3
1
1
1
3
2
3
2
1
3
1
1
1
1
1
1
1
4
1
2
1
20
1
1
1
5
1
1
1
1
1
2
7
1
7
2
2
3
1
2
1
1
2
2
2
1
1
1
1
1
1
1
2
1
2
2
1
6
1
1
1
1
4
1
1
2
2
5
3
1
1
1
2
1
3
1
1
1
6
1
1
1
3
1
1
1
3
3
4
2
1
1
2
1
2
1
1
1
1
1
1
3
2
1
1
1
1
1
2
1
1
1
1
1
1
2
1
1
1
1
2
1
1
1
2
2
2
1
2
1
1
1
2
2
1
4
1
1
3
2
1
2
8
1
1
1
1
2
2
1
1
1
1
2
1
2
1
1
1
1
1
1
1
1
5
4
1
3
5
1
2
1
1
1
1
1
1
2
1
2
1
2
1
1
1
3
1
3
2
2
1
2
1
1
2
1
3
1
1
1
2
1
1
1
5
1
1
1
4
3
1
1
2
2
1
1
1
1
2
2
1
1
2
1
1
1
1
1
1
1
1
1
1
1
1
1
1
2
1
1
1
1
1
6
1
4
1
1
3
4
1
2
3
1
1
4
2
1
3
1
1
1
1
1
1
1
2
1
4
2
1
1
1
1
2
1
2
1
3
3
1
2
1
2
2
1
2
1
1
1
3
1
1
1
4
2
1
1
1
2
1
1
2
1
1
1
1
1
1
1
1
1
1
1
2
1
3
1
2
1
2
2
1
1
1
1
1
4
3
5
3
1
11
1
1
3
2
2
1
1
1
4
1
1
1
1
1
2
1
2
2
1
1
1
3
2
1
1
2
1
2
1
1
6
1
5
4
2
1
1
1
1
2
1
1
1
1
1
2
1
3
1
1
1
1
1
1
1
1
2
1
1
1
1
3
1
1
2
1
2
1
5
1
1
1
1
1
1
1
1
1
1
1
1
2
1
1
1
2
1
1
2
1
1
1
1
1
3
1
2
1
2
2
1
1
5
1
1
1
1
1
2
1
1
1
1
1
1
1
1
1
2
1
1
4
2
4
3
1
7
2
1
4
4
2
1
1
3
3
1
2
1
2
1
1
2
1
2
1
2
2
1
1
1
1
1
1
1
1
1
1
1
1
2
2
1
3
1
1
1
1
1
1
1
5
3
1
1
1
2
5
3
5
1
3
2
1
3
2
1
9
1
7
1
2
1
2
2
2
1
1
1
2
3
9
2
3
1
1
2
4
3
1
1
1
5
1
7
1
1
1
1
2
3
2
5
1
1
5
5
4
1
1
3
8
4
1
2
1
2
2
2
2
3
1
1
2
1
1
1
1
1
1
2
1
2
1
2
6
1
1
1
1
1
1
1
2
1
1
2
1
1
1
1
1
1
1
1
1
1
2
1
1
1
1
1
1
1
1
1
1
1
2
1
3
1
1
1
1
1
1
1
1
1
1
1
1
1
1
2
1
1
1
1
1
1
2
1
1
2
3
3
1
1
1
1
1
1
2
1
1
2
2
3
1
1
1
6
2
3
1
1
1
1
1
1
2
1
1
1
3
1
1
1
1
1
1
2
1
4
2
2
2
2
2
5
1
2
3
1
1
4
1
1
2
1
1
2
1
1
1
2
4
1
4
2
1
2
2
2
1
8
1
2
4
3
2
3
3
4
3
1
3
2
1
1
3
1
1
1
1
1
1
1
4
2
1
3
1
1
1
1
1
2
1
1
4
1
2
2
1
1
1
1
1
1
1
3
1
1
1
2
1
3
2
4
1
3
1
1
1
1
1
1
1
1
2
1
1
1
5
2
4
3
2
1
3
1
2
1
1
2
3
3
1
1
6
3
1
1
1
1
1
1
1
1
2
3
2
2
5
1
2
2
1
2
1
1
3
1
1
1
1
1
3
1
2
4
1
1
1
2
1
2
1
2
1
1
5
7
5
1
1
5
1
4
8
1
1
1
1
1
1
1
1
1
2
3
4
6
1
1
1
8
1
1
1
2
1
1
1
1
1
4
2
1
1
1
1
1
2
1
2
1
1
1
1
4
1
1
2
1
3
1
2
2
1
1
1
1
1
2
1
2
2
1
1
1
1
1
1
1
2
1
1
1
8
2
1
5
2
1
1
1
1
2
1
1
3
1
2
2
1
1
3
1
1
1
1
1
1
2
1
1
1
3
1
2
1
1
1
1
1
1
3
1
2
2
1
1
1
2
1
2
1
1
2
1
2
2
1
1
1
1
3
1
1
2
1
1
1
6
2
1
1
1
1
1
4
3
1
6
3
1
1
1
1
2
3
2
2
3
2
2
1
1
3
3
2
2
1
1
2
3
1
1
1
2
4
1
1
3
3
3
1
1
1
1
1
1
1
1
4
1
4
1
3
3
1
3
2
2
1
1
1
1
1
3
1
1
2
1
4
1
1
2
1
2
1
1
1
1
1
1
1
2
1
1
1
1
1
1
1
1
3
1
2
1
1
1
1
1
1
1
2
1
1
1
4
1
1
1
1
1
1
4
1
1
1
3
2
1
1
3
8
2
1
1
5
1
1
2
1
1
1
2
1
1
1
1
1
2
34
1
1
3
6
2
7
1
1
1
1
1
26
2
26
26
2
2
2
1
1
2
3
1
1
1
1
1
1
2
1
1
2
1
2
1
4
1
1
1
2
2
3
2
4
2
2
2
1
1
1
1
1
1
1
3
3
2
1
1
2
2
1
4
2
1
1
1
1
1
2
4
2
1
1
1
2
1
1
3
1
2
2
1
1
3
1
2
4
2
2
2
2
1
1
1
1
3
1
1
1
1
1
3
1
1
1
3
1
1
1
2
1
1
3
1
3
1
1
1
2
1
5
1
1
1
6
5
7
1
1
5
1
1
2
3
1
1
1
2
1
1
4
3
1
5
1
2
2
1
1
1
1
9
1
1
1
2
7
1
2
1
2
2
2
1
1
1
2
2
3
1
1
2
1
1
2
1
1
1
3
4
2
2
1
3
1
5
1
2
1
2
3
1
3
5
2
2
2
1
3
3
1
2
2
2
2
3
1
2
1
3
4
4
1
2
1
2
1
2
1
1
1
1
1
1
3
4
1
1
2
1
1
2
1
1
1
1
1
1
6
8
1
2
6
6
1
1
1
1
2
1
1
1
1
1
2
1
1
1
1
1
1
1
1
1
1
1
1
5
1
1
1
1
2
1
1
3
1
1
1
2
1
1
1
1
1
1
1
1
1
1
2
3
1
1
1
2
1
1
1
2
2
5
1
1
1
1
1
1
1
1
1
3
1
1
1
1
2
1
1
1
1
1
2
1
2
1
1
1
1
1
2
3
1
1
1
1
1
1
2
1
1
1
2
1
2
1
1
2
4
1
1
2
1
1
1
1
1
1
1
1
1
2
1
1
2
1
1
2
2
1
1
1
2
1
1
1
1
1
1
1
1
1
1
1
1
1
1
1
3
3
1
1
1
1
2
2
2
1
1
1
1
1
2
1
1
3
1
1
1
1
1
1
1
1
1
1
2
1
1
1
1
1
1
1
1
1
1
1
1
4
1
1
4
3
1
1
1
1
2
1
1
2
1
1
1
2
2
1
1
2
1
2
1
1
1
1
2
1
1
1
1
3
1
1
1
1
1
1
1
1
2
1
1
1
1
3
2
1
1
3
1
1
7
1
6
1
1
1
1
3
1
2
1
1
2
1
2
1
1
2
44
1
1
1
1
1
1
8
1
2
2
1
4
2
3
2
1
1
2
1
1
1
1
1
1
1
2
1
3
1
1
1
2
1
1
1
4
2
1
2
1
1
1
1
1
1
1
1
1
1
1
1
1
1
1
1
1
1
1
1
1
9
1
1
2
4
3
2
1
2
1
2
1
2
3
1
3
1
1
1
2
1
1
2
2
1
1
4
1
7
1
1
1
2
1
1
1
1
1
1
1
2
3
1
1
2
1
5
2
1
1
4
1
3
1
1
1
2
2
1
1
1
1
1
1
1
1
1
1
1
2
1
1
1
2
2
4
2
1
2
2
1
3
4
3
1
1
1
2
1
1
1
3
1
2
2
1
2
1
1
6
1
2
1
1
3
1
1
1
1
1
1
1
1
1
2
1
1
3
1
2
1
8
1
1
1
14
2
1
2
3
2
2
2
1
1
1
1
3
1
1
2
1
1
2
1
2
4
3
3
1
1
5
1
1
4
1
1
1
1
2
1
1
2
2
2
2
1
1
1
4
3
2
2
5
1
1
1
1
2
1
3
1
1
1
1
2
1
1
1
1
1
1
1
1
1
1
1
1
1
3
3
2
1
1
9
3
3
1
1
1
2
3
1
3
1
1
1
1
1
1
2
1
4
1
1
1
1
1
1
2
2
1
1
3
2
1
2
1
3
1
1
1
2
1
1
2
3
2
6
4
2
2
3
1
1
4
1
1
1
1
1
1
1
4
1
2
2
4
3
1
3
1
2
2
1
1
1
1
2
1
1
1
2
3
7
1
1
1
2
2
2
6
1
2
2
2
2
1
1
2
1
3
1
2
1
1
1
2
1
1
1
9
1
2
2
1
3
1
1
1
1
1
3
2
4
1
1
1
2
2
1
1
3
1
1
1
1
1
2
3
2
2
1
2
1
3
3
1
1
2
1
7
1
1
6
3
1
6
2
1
10
1
1
5
1
2
4
3
5
1
2
1
1
1
1
1
1
1
1
1
1
1
1
1
1
1
1
2
1
1
1
4
1
3
1
1
1
1
1
3
3
1
1
1
1
1
1
2
2
1
2
1
1
2
1
2
8
2
1
1
2
1
3
1
2
1
4
2
4
1
1
1
1
1
4
1
1
1
1
2
3
1
2
1
1
4
1
3
5
9
1
2
1
2
58
2
1
1
8
3
1
1
2
2
3
2
2
1
2
1
1
1
4
2
2
1
2
4
2
1
1
1
1
1
1
1
1
1
4
1
1
1
1
1
1
1
2
1
1
1
1
1
1
1
1
1
1
1
1
1
1
1
1
1
1
1
1
1
2
1
1
2
3
1
1
1
1
1
1
1
1
2
2
1
2
3
1
2
1
1
3
1
1
1
1
1
1
3
1
1
1
1
2
2
2
1
1
1
1
1
1
1
1
2
1
1
3
1
1
2
1
1
1
1
1
8
1
1
3
1
1
1
1
1
1
1
3
6
4
2
2
3
1
1
3
1
3
5
2
1
1
4
3
1
1
2
1
1
2
3
1
2
1
1
1
1
2
3
1
1
1
1
2
1
1
1
1
2
2
2
1
2
1
3
2
2
5
1
1
6
1
2
1
1
1
2
2
2
1
1
2
2
2
1
1
1
1
1
3
1
1
1
1
1
2
2
1
3
1
3
1
1
2
1
4
7
2
1
1
3
1
1
1
1
2
1
1
1
1
2
1
1
1
1
1
2
1
2
1
3
2
3
1
1
1
1
2
1
1
1
4
1
3
1
1
2
2
1
2
1
1
4
1
1
2
1
1
2
1
1
1
2
2
2
1
1
2
1
1
2
1
1
1
1
1
1
1
4
5
2
2
1
1
1
2
3
4
5
1
1
2
1
1
2
4
1
1
3
1
2
2
6
2
1
1
3
1
1
1
7
1
1
3
3
3
1
1
5
1
1
4
3
5
1
2
4
1
1
2
1
2
4
2
1
1
3
2
4
2
2
2
2
1
1
4
2
1
1
2
6
2
1
1
1
1
1
1
2
3
2
7
4
1
1
1
1
1
1
4
2
2
2
1
1
1
1
1
3
1
1
2
1
1
1
2
1
1
3
1
3
1
1
1
1
3
2
1
1
2
1
1
1
1
2
2
1
3
3
1
5
5
2
1
7
5
1
4
4
1
3
1
1
1
5
1
2
2
1
3
2
1
2
1
3
2
5
7
1
1
3
2
1
3
1
1
3
2
1
4
1
1
3
1
1
3
1
2
1
2
2
1
1
1
3
1
1
1
1
1
3
3
4
6
1
5
1
2
4
2
1
4
1
1
8
4
2
1
1
1
1
1
1
2
1
1
1
1
1
1
4
2
3
1
4
4
1
2
1
1
1
1
4
1
1
1
1
2
1
1
1
1
1
19
1
1
2
1
3
2
2
2
1
1
1
1
3
1
1
2
2
3
1
1
2
3
3
4
2
2
1
1
1
2
1
2
2
1
1
2
5
2
1
1
1
2
2
4
1
2
1
1
1
3
1
1
2
2
1
1
1
1
1
1
3
3
1
2
1
2
2
2
1
4
2
3
5
1
5
1
4
1
3
1
2
4
5
4
2
1
1
1
2
1
3
1
1
1
1
5
7
1
2
1
2
2
1
2
3
1
1
2
1
2
4
1
1
4
2
5
2
1
1
1
1
1
2
1
2
6
1
1
1
1
1
1
2
1
2
1
1
2
2
8
1
1
3
2
1
2
1
2
1
2
1
1
1
1
1
1
1
2
2
3
1
1
1
2
1
1
1
1
1
1
4
2
1
2
1
1
1
3
1
1
1
1
1
1
1
2
2
3
3
3
1
1
2
1
3
1
1
2
1
1
1
2
1
3
2
4
1
1
3
3
1
4
1
2
1
2
3
2
6
3
1
2
5
2
1
6
2
2
6
4
2
3
3
1
2
3
2
2
1
2
3
3
1
1
4
2
1
1
1
1
5
1
1
1
6
1
5
2
1
1
1
1
1
1
1
1
1
2
1
2
4
1
4
1
1
1
1
1
2
2
3
1
2
1
1
1
2
1
3
1
3
1
1
1
5
2
3
3
1
3
1
4
3
1
4
1
2
1
1
1
2
1
4
2
7
2
1
1
1
1
4
1
1
4
1
2
1
1
1
1
1
1
1
1
1
1
1
1
1
1
1
1
1
2
1
16
3
1
1
1
3
1
1
1
7
4
1
1
1
2
1
3
1
1
3
2
1
2
6
1
2
1
1
4
1
1
1
1
1
1
1
1
1
5
1
2
2
2
1
1
1
1
2
2
2
1
3
1
2
2
1
1
2
5
1
1
1
1
3
2
2
3
4
1
2
2
1
1
1
3
2
1
1
1
1
1
2
2
1
2
3
1
1
1
1
1
1
1
1
2
1
2
2
4
1
1
1
2
1
3
2
1
1
1
1
3
2
1
1
1
2
1
1
1
3
2
2
1
1
1
1
1
1
3
1
2
1
1
1
2
3
1
2
1
1
1
1
1
2
1
2
1
1
2
2
1
1
1
1
22
1
1
1
1
1
2
2
1
1
2
1
1
1
3
1
1
1
2
2
1
4
6
1
1
2
1
1
5
1
3
1
1
1
1
2
2
1
1
1
1
4
1
2
1
3
2
1
1
1
2
1
4
3
1
2
1
2
1
2
1
3
1
2
2
1
1
3
1
1
1
1
1
1
1
2
1
2
1
3
2
9
2
2
14
2
4
1
1
1
1
1
1
2
4
2
2
1
1
1
1
1
1
1
1
1
2
4
1
1
1
2
3
1
1
1
1
1
1
1
1
1
1
2
1
2
3
1
1
1
1
2
1
1
1
5
1
1
2
1
1
1
2
1
1
1
1
26
1
1
3
4
1
1
3
1
4
1
2
2
3
2
2
1
1
1
1
1
1
1
7
1
5
3
1
5
1
1
4
1
1
1
1
1
1
1
2
1
1
1
1
3
2
8
1
1
1
1
2
2
1
3
1
2
3
5
2
2
1
3
3
1
2
3
2
1
1
2
1
1
1
4
1
2
2
3
1
2
3
3
1
1
1
1
1
1
1
2
1
2
1
1
2
2
2
2
2
1
1
1
1
2
2
1
8
1
2
8
1
1
1
1
1
1
1
4
1
1
2
1
1
1
1
1
1
1
1
2
2
2
1
1
1
3
1
1
1
1
1
3
1
1
1
1
1
1
1
1
1
1
1
1
1
4
1
1
2
1
1
3
1
2
3
1
1
1
1
1
1
1
1
1
1
1
1
1
2
2
1
2
3
1
1
1
3
2
5
2
2
1
3
2
2
1
1
1
2
1
1
1
3
1
2
2
5
1
3
3
1
1
3
2
1
1
4
2
2
1
2
2
2
5
2
2
1
2
1
2
1
1
2
1
2
1
1
2
1
1
1
2
2
1
2
2
2
1
2
3
2
1
1
1
1
2
2
3
2
2
1
1
1
1
1
2
2
4
1
1
1
2
5
1
1
1
1
1
2
4
1
1
1
1
1
1
5
4
3
1
1
3
1
2
3
1
2
2
3
1
1
3
3
2
1
1
1
1
1
1
1
1
1
1
1
3
2
1
1
3
1
1
3
1
2
1
2
2
1
4
2
1
1
1
1
1
1
2
1
1
4
3
5
2
1
2
1
1
2
1
2
2
2
1
1
4
1
2
2
3
1
1
1
1
3
3
2
2
1
2
1
7
2
2
1
2
1
1
1
4
1
1
1
1
5
7
6
1
1
2
1
1
1
1
1
5
3
1
1
2
2
2
1
1
1
1
1
1
1
1
1
1
2
1
6
1
1
5
1
1
1
1
2
13
1
2
2
1
1
1
3
1
4
1
3
1
1
1
1
1
1
4
4
3
3
1
2
1
1
3
2
2
1
2
1
1
4
1
1
1
1
5
3
3
1
1
2
2
2
4
3
3
2
3
5
1
1
1
1
3
1
2
1
1
1
1
1
1
1
5
1
4
1
5
2
4
2
2
1
1
1
1
1
1
1
2
1
2
1
1
1
1
1
2
2
1
1
4
1
1
1
4
5
1
1
1
3
2
15
1
1
1
1
1
1
1
3
1
1
1
1
6
1
1
3
1
1
1
1
1
1
1
2
1
3
1
3
1
3
2
2
2
1
1
2
1
1
2
2
3
1
1
4
1
1
1
4
7
1
1
2
5
1
1
1
2
2
2
1
1
1
1
1
1
2
1
2
1
1
1
1
1
1
2
1
1
1
4
1
1
1
1
1
1
1
1
1
1
1
2
3
3
2
2
2
3
3
1
2
2
3
1
1
3
3
1
2
1
1
1
1
4
1
1
1
1
1
1
1
1
1
1
1
1
1
2
3
1
1
1
2
1
1
1
1
1
1
1
1
1
1
1
1
1
1
1
1
2
1
1
1
1
1
2
2
1
1
1
1
1
2
1
1
2
1
1
2
1
3
1
1
1
1
1
2
2
4
1
1
1
1
1
1
1
1
1
4
2
1
1
1
1
2
7
1
1
1
3
12
2
1
1
1
4
2
4
1
1
1
1
1
2
1
1
1
1
1
1
2
1
1
2
1
3
1
2
2
8
2
1
2
5
1
4
1
1
1
1
1
3
1
1
1
1
1
1
1
1
1
2
2
1
3
2
2
1
1
1
3
1
2
1
2
2
4
2
1
2
2
1
1
5
3
2
1
1
7
2
2
1
1
1
1
1
1
1
2
3
2
1
1
3
4
1
1
1
1
1
1
1
1
1
1
2
2
1
1
1
1
1
1
1
2
1
1
2
1
1
1
2
1
1
1
1
1
1
1
1
1
1
1
1
1
1
1
1
3
1
1
1
1
1
1
1
1
1
1
1
1
2
1
1
1
1
1
3
1
3
1
1
2
1
1
1
2
1
1
2
3
1
1
2
1
1
1
1
2
1
1
1
1
1
1
1
1
1
1
1
1
2
5
1
1
5
1
1
2
1
1
1
1
1
1
1
2
2
1
2
1
1
1
2
1
1
1
2
1
1
2
1
1
1
1
1
1
1
1
1
1
1
1
1
1
1
1
1
1
1
2
1
1
1
1
1
2
1
2
3
1
2
1
1
1
1
1
1
1
1
1
1
2
1
1
1
1
1
3
2
1
18
2
1
2
3
1
1
1
1
2
3
1
1
2
2
1
1
2
3
1
3
2
2
2
1
2
1
4
3
1
3
2
3
4
1
1
4
1
1
1
5
3
2
1
2
1
1
1
1
1
1
3
1
1
1
1
1
1
1
1
1
4
1
2
1
1
5
1
1
2
8
1
1
6
1
2
1
7
2
1
1
1
2
1
8
2
1
1
1
1
1
1
1
2
1
2
2
2
1
2
1
2
1
1
1
3
4
2
2
1
1
2
1
1
1
10
1
8
1
7
2
2
2
4
1
2
3
2
3
3
6
1
3
5
2
1
1
1
1
2
2
2
1
3
1
1
2
1
1
2
4
1
1
1
2
1
1
1
2
2
1
1
3
2
1
2
1
3
18
4
14
1
1
1
1
1
2
1
1
1
1
1
1
1
2
1
1
1
1
1
1
1
2
1
1
1
1
1
2
1
1
1
1
1
5
1
1
8
1
1
2
1
3
4
1
5
1
3
1
4
1
3
1
3
2
2
1
19
2
1
2
1
1
1
1
2
1
1
2
3
2
2
2
1
3
4
1
2
2
3
1
1
1
3
2
2
2
1
1
1
1
1
2
2
2
2
2
2
1
1
1
1
4
4
1
1
6
5
3
2
1
4
1
3
1
2
1
2
1
1
2
3
3
1
1
1
1
3
6
1
2
1
3
2
1
4
2
1
1
1
1
1
1
1
1
1
1
1
14
15
1
30
15
5
1
1
5
2
1
2
1
1
1
1
1
2
4
4
1
1
1
1
2
2
7
1
2
1
2
1
2
1
1
1
1
2
2
1
2
1
4
1
1
1
1
1
1
1
2
1
1
7
3
1
2
3
1
3
1
1
2
1
2
2
1
1
1
1
1
2
1
1
1
1
1
1
11
8
7
3
4
2
5
3
1
1
1
2
1
2
1
1
2
1
2
4
1
1
1
1
1
2
2
1
1
1
1
1
10
9
1
2
2
2
1
1
1
3
1
1
2
1
5
3
1
1
2
1
2
2
1
2
1
2
1
6
1
1
1
1
1
1
1
1
1
1
1
1
2
1
1
1
1
1
2
1
1
3
1
1
1
1
1
1
1
1
1
1
1
1
2
1
2
1
1
1
1
1
1
1
1
4
1
1
1
4
1
1
1
3
3
1
1
1
2
1
1
1
2
1
2
1
1
2
1
3
2
1
1
1
3
3
1
3
1
1
2
1
1
1
3
4
1
2
2
1
1
1
1
1
1
3
3
1
2
1
1
1
2
1
1
4
2
1
1
1
2
1
1
1
1
6
2
1
3
1
6
5
5
1
1
1
1
1
1
1
2
1
1
1
1
1
1
2
2
1
2
1
3
7
1
1
3
1
2
4
8
1
1
2
1
2
6
2
1
3
3
2
2
3
1
4
3
1
2
2
1
2
4
1
5
3
2
2
2
1
2
5
2
2
5
1
1
1
4
3
1
4
5
3
1
4
3
1
1
1
1
1
1
2
2
1
1
1
4
2
1
1
2
1
1
1
1
4
7
2
1
3
1
2
2
8
2
2
1
1
2
1
1
1
5
1
3
2
1
1
2
1
1
1
3
1
1
1
4
1
3
1
1
1
3
1
2
1
2
2
2
2
2
1
4
1
2
1
2
1
1
3
4
2
1
1
3
2
1
1
1
2
1
1
1
2
1
2
2
2
1
2
2
1
1
2
2
4
2
1
1
1
1
3
2
1
1
2
1
1
3
1
1
2
9
1
2
1
1
1
5
1
1
1
1
1
2
1
2
4
1
2
1
1
1
1
1
1
4
5
6
1
4
2
1
2
1
1
2
2
3
1
2
1
1
1
2
3
2
2
1
3
1
2
2
8
1
1
2
2
3
7
5
2
1
3
3
1
1
4
1
3
3
1
1
2
1
1
2
1
1
1
8
1
21
1
2
1
1
1
1
1
1
1
1
2
1
1
1
1
1
1
3
1
1
1
2
1
2
1
3
1
1
1
1
3
1
1
1
2
1
1
2
3
2
2
2
1
1
2
1
1
2
1
2
1
1
1
1
1
3
2
1
2
1
1
3
1
5
1
1
1
1
1
1
2
1
1
2
1
1
1
1
1
1
2
1
2
1
1
1
5
1
1
1
1
1
2
4
2
3
2
1
5
1
1
4
1
1
1
1
1
1
1
1
1
1
1
1
2
4
2
1
1
1
1
1
1
1
1
1
1
2
1
1
3
1
9
2
1
2
1
6
4
2
1
2
1
1
2
1
1
1
1
3
1
1
1
1
2
1
1
1
1
1
2
1
1
1
1
1
1
1
4
3
1
1
1
1
2
1
3
1
1
1
1
1
1
3
1
1
1
1
3
1
1
3
2
1
1
2
1
1
1
4
2
1
1
1
3
1
2
3
2
4
1
3
2
4
1
1
1
1
1
3
1
1
1
1
1
2
2
1
1
1
1
1
1
3
6
3
4
1
2
1
1
4
1
3
1
1
1
2
4
2
2
1
1
2
1
4
1
1
1
1
1
1
1
1
1
2
1
1
3
1
1
2
5
4
1
1
1
1
1
1
1
1
83
2
1
2
2
1
1
1
1
1
2
1
4
1
2
1
1
1
1
1
1
1
1
1
1
1
1
3
1
2
1
2
5
5
1
1
1
1
1
1
2
2
3
1
3
1
2
1
1
2
1
3
1
2
1
1
1
1
2
2
3
3
1
2
1
1
3
2
1
2
2
1
1
1
2
1
3
3
1
1
1
1
2
2
1
1
1
1
2
1
1
1
3
1
1
1
1
2
1
1
3
1
1
2
1
8
2
2
4
1
1
2
1
1
1
1
1
3
1
1
3
8
1
2
1
2
7
3
1
1
2
2
1
2
3
2
1
2
1
3
2
1
1
1
1
4
1
1
1
1
2
2
3
6
1
1
1
1
1
1
1
1
1
1
2
5
3
2
2
3
1
1
2
2
5
4
1
2
1
1
1
1
1
4
2
1
1
2
1
2
3
3
2
2
1
1
2
1
1
4
1
1
2
3
2
1
1
1
1
1
2
1
2
1
1
1
1
1
1
1
1
1
1
1
1
1
1
2
6
1
1
1
2
3
1
1
1
4
1
1
1
1
1
1
2
2
2
1
7
1
1
1
1
3
1
1
1
2
1
1
1
1
1
5
2
3
1
1
1
1
1
1
1
1
1
1
1
1
1
1
1
2
1
1
1
2
1
1
1
1
1
1
1
2
4
1
4
3
2
1
1
1
1
1
1
3
1
3
2
1
2
1
1
2
1
1
1
1
1
1
6
2
2
1
1
2
1
1
1
3
1
2
2
1
1
1
1
1
2
1
2
1
1
1
1
1
2
2
3
2
1
4
3
1
2
1
6
1
1
1
3
3
4
1
1
1
8
1
3
1
1
4
3
1
1
2
1
15
2
3
1
1
3
2
1
8
1
4
5
3
1
11
4
1
1
1
1
3
3
1
1
1
9
2
1
4
1
1
1
1
1
1
1
1
1
2
1
2
1
3
1
1
4
1
1
1
1
1
1
2
1
2
1
3
2
2
2
1
3
2
1
1
1
1
1
2
1
1
2
2
2
1
1
1
3
1
1
1
3
1
1
1
1
3
2
3
1
2
1
2
1
1
1
1
1
1
2
1
1
2
2
1
2
3
2
1
1
1
1
1
1
1
1
1
1
2
5
2
1
1
3
3
2
2
1
1
2
4
5
5
3
1
1
2
3
1
1
5
2
2
1
2
1
3
2
1
4
1
1
2
16
1
1
2
2
4
1
1
1
2
1
1
1
1
2
1
1
1
6
1
1
2
4
5
1
1
3
2
1
1
1
1
1
1
5
1
1
1
6
4
5
1
1
1
1
1
3
2
1
2
2
1
1
1
1
1
3
1
1
4
2
1
2
1
1
1
1
2
1
1
2
1
4
2
1
1
1
1
3
2
1
1
1
1
2
1
1
1
4
3
2
1
1
1
1
1
1
1
9
3
1
1
1
3
1
1
1
1
1
1
1
1
2
1
1
2
1
1
1
1
3
1
6
1
2
1
1
1
1
1
1
2
1
6
3
1
1
1
2
4
2
1
2
2
1
1
1
1
3
2
2
1
3
1
3
3
2
1
1
2
1
1
1
1
1
1
2
1
1
1
1
1
2
1
2
5
1
1
7
1
1
1
1
3
4
2
1
1
1
1
3
1
2
1
2
1
1
1
2
2
1
1
2
5
2
1
1
3
3
1
1
1
1
13
3
7
54
5
1
1
1
1
2
1
1
2
2
1
1
1
1
1
1
3
2
2
1
1
1
1
1
1
3
1
1
2
1
2
1
2
1
1
2
1
1
1
2
2
1
1
1
2
3
4
1
1
2
1
1
1
1
6
12
2
3
1
1
2
2
1
3
1
1
44
1
1
1
1
1
1
1
1
15
1
1
4
3
24
1
2
6
1
2
11
5
1
4
4
3
1
1
3
1
2
1
2
2
1
1
1
1
3
4
5
2
10
4
2
2
4
2
2
1
1
1
1
1
1
1
1
1
3
1
1
1
1
1
1
1
1
1
15
1
1
2
1
1
1
1
2
15
4
1
2
2
2
1
3
1
1
2
1
1
1
1
1
1
6
1
1
1
1
3
1
6
1
4
3
6
1
5
1
3
3
2
1
1
1
2
2
1
7
1
1
2
1
7
1
10
3
6
1
1
3
8
3
2
4
1
1
11
2
2
3
1
1
5
1
2
2
1
1
2
3
3
2
1
1
1
2
2
4
1
4
2
1
3
3
1
1
1
1
1
1
1
4
2
1
2
1
1
2
2
1
1
1
1
2
1
1
1
1
8
1
2
1
2
1
1
1
1
1
1
1
1
1
1
1
1
1
3
3
1
1
1
1
1
4
1
1
1
5
2
1
2
2
1
2
1
1
1
1
2
4
2
4
1
1
1
2
1
2
2
1
1
1
2
4
1
2
1
2
3
1
1
2
2
1
1
1
1
1
1
4
2
5
1
1
4
3
2
1
1
1
1
5
1
1
1
1
1
1
2
1
5
1
1
2
1
2
1
3
2
1
2
4
1
1
2
1
1
1
1
2
2
1
1
1
2
2
1
1
1
1
1
6
1
1
2
1
1
1
1
1
2
1
1
2
1
1
1
2
1
2
2
2
1
1
1
1
2
2
2
2
1
2
2
1
5
5
1
5
1
1
3
2
3
1
2
3
1
1
1
1
1
1
2
1
1
1
1
1
1
1
1
1
1
1
1
1
1
2
6
1
7
1
1
1
1
1
2
1
1
1
1
3
2
1
2
1
1
2
1
1
4
1
1
1
2
1
2
1
1
1
1
1
1
2
2
1
1
1
1
1
1
1
2
3
1
1
2
1
1
1
1
1
1
2
1
1
3
3
1
2
4
3
3
2
2
3
3
3
1
2
3
4
5
3
1
1
1
1
2
3
1
1
1
2
1
1
1
1
2
2
1
1
2
4
1
1
1
39
1
1
3
5
1
1
1
8
2
3
1
2
1
2
5
2
2
3
3
5
1
2
3
2
1
1
1
1
2
1
1
1
3
2
1
11
1
6
1
1
5
2
2
1
5
1
1
2
2
1
1
4
1
4
2
2
1
1
1
2
4
1
1
1
4
2
1
3
2
3
3
2
2
13
1
2
3
1
2
3
1
2
1
4
1
1
1
4
2
1
2
1
3
1
3
4
1
1
1
1
1
1
4
1
1
2
2
4
2
1
1
1
6
2
1
1
9
1
1
4
1
2
1
1
1
2
3
2
1
3
1
1
2
1
2
2
6
1
2
1
1
2
2
1
1
4
1
1
2
1
1
1
1
3
1
1
1
1
1
1
2
1
3
1
1
2
3
1
1
2
1
1
2
1
1
1
8
3
3
4
1
1
1
1
2
1
1
1
1
1
7
1
1
1
10
5
1
1
1
2
1
1
16
2
1
12
1
4
2
2
2
1
2
2
1
1
1
1
1
2
2
2
1
1
1
2
4
3
2
1
2
1
1
1
1
3
3
2
1
3
1
3
1
1
1
1
2
1
5
1
1
1
1
1
1
1
1
1
2
1
1
2
1
1
5
1
2
1
1
3
2
4
1
3
1
1
1
1
1
1
1
3
1
1
2
1
1
1
1
1
3
1
1
1
4
2
1
1
7
1
1
1
2
1
4
1
1
2
2
1
1
2
2
5
1
1
1
3
2
1
1
1
5
1
1
5
1
1
2
1
2
1
2
1
1
2
2
1
3
1
3
1
1
1
2
1
2
1
1
3
1
1
1
1
3
1
1
1
5
2
3
4
1
1
2
1
1
2
1
3
3
1
3
1
1
1
1
2
1
6
2
2
6
1
2
1
1
2
2
2
2
1
7
1
2
1
3
1
1
1
1
1
1
1
1
1
1
1
1
1
1
1
1
1
1
1
1
1
1
1
1
1
1
1
1
2
1
2
1
1
2
1
1
1
1
1
1
1
1
1
1
1
1
1
1
1
1
1
1
1
1
1
1
1
1
1
29
3
2
1
3
2
4
2
1
1
1
1
3
2
1
2
3
1
3
4
1
1
1
2
1
2
1
4
1
1
2
2
1
2
1
1
2
1
1
2
2
1
9
1
1
2
1
1
1
1
1
2
1
1
1
3
1
1
1
2
1
1
1
1
1
1
1
1
1
1
1
2
3
1
1
1
2
1
1
3
1
3
2
2
2
1
1
1
1
1
1
2
1
1
1
1
1
1
2
1
1
1
2
1
1
3
1
1
1
1
1
4
1
2
11
1
2
6
2
3
1
3
1
1
3
1
1
1
8
5
6
1
1
1
1
2
1
1
1
1
1
1
1
2
1
1
1
1
1
1
3
1
1
1
2
1
1
1
1
2
1
1
2
1
3
2
1
1
1
1
1
1
2
2
2
1
1
1
1
1
3
16
1
1
2
1
2
1
2
1
1
1
1
1
3
4
1
6
1
1
2
1
2
2
1
1
1
2
1
1
1
1
8
1
1
2
1
3
1
2
2
1
2
1
1
1
3
1
1
2
1
1
3
1
3
3
2
1
2
2
1
2
2
5
1
1
2
1
2
1
2
1
1
1
1
1
2
3
2
3
1
3
2
1
1
1
2
1
3
1
1
3
1
1
3
1
1
1
1
3
1
1
1
5
1
2
1
1
1
1
1
1
1
1
1
1
1
1
1
1
1
1
1
2
1
1
1
1
1
1
8
1
1
1
1
2
1
1
2
2
1
1
1
1
1
1
1
1
2
1
4
2
1
1
2
2
1
2
1
2
1
2
1
2
1
1
1
1
2
1
1
1
1
1
1
1
1
2
1
1
3
1
1
3
1
3
1
1
1
2
1
1
1
1
1
1
1
1
1
3
1
1
1
1
1
1
1
1
1
1
1
2
1
1
1
1
1
1
1
2
2
1
3
2
2
1
1
1
1
3
1
1
1
1
1
1
1
1
1
1
5
1
1
2
3
2
1
1
1
1
1
1
1
1
1
2
1
1
1
1
2
2
3
1
1
1
1
1
2
1
1
1
2
1
3
1
1
2
1
1
8
1
2
1
1
1
1
1
1
2
1
4
1
1
1
1
1
1
1
3
1
2
2
1
2
1
1
1
2
1
1
1
1
1
1
1
1
2
1
5
1
3
2
2
2
1
2
1
1
1
1
1
1
2
2
1
1
2
1
1
1
1
1
1
1
1
1
1
1
1
1
1
2
1
7
1
1
3
2
2
1
2
1
1
1
1
1
1
1
1
1
1
2
4
1
1
5
1
1
1
1
1
1
1
1
1
1
1
2
1
1
1
1
1
1
1
2
1
1
1
2
1
2
1
1
8
6
1
3
3
1
4
1
1
1
1
1
1
1
1
1
1
1
2
5
4
1
1
2
1
4
4
1
1
1
1
2
3
1
1
1
1
1
1
1
1
2
1
1
1
1
2
1
2
1
1
1
1
1
1
1
2
7
3
4
7
5
1
1
1
1
2
1
2
2
2
1
1
1
2
1
1
1
1
1
1
1
1
1
1
1
1
2
1
1
2
1
1
1
2
1
1
1
1
2
1
1
1
1
1
1
2
1
1
1
3
1
69
1
13
3
23
1
1
1
1
1
1
4
2
1
5
2
1
2
2
2
1
2
2
1
3
1
1
1
2
2
1
1
1
1
1
1
1
1
1
1
1
1
1
1
1
1
1
1
1
1
1
1
1
1
1
3
1
2
1
1
1
1
1
1
2
1
1
1
1
1
1
1
1
2
1
1
2
1
1
1
1
1
2
1
2
2
1
1
1
1
1
2
1
1
1
1
1
2
1
1
4
2
2
1
1
1
2
1
1
1
1
1
2
1
2
1
1
1
3
1
1
1
1
2
3
1
3
1
1
2
1
2
1
1
1
1
2
1
1
1
1
1
2
1
1
2
1
1
4
1
2
5
2
1
2
3
2
1
3
2
1
1
1
2
2
1
2
1
2
1
3
1
2
1
1
2
4
1
2
1
3
2
4
1
1
2
1
3
1
2
2
1
2
1
1
1
1
1
2
2
3
5
1
1
2
3
1
1
1
1
3
2
1
1
2
4
1
1
1
1
2
1
1
1
2
1
2
1
1
1
1
2
1
1
1
1
1
1
8
5
1
2
1
3
1
1
1
2
1
4
1
1
3
3
1
1
2
3
1
2
1
3
2
1
2
1
1
2
2
4
1
2
1
1
1
2
1
1
1
3
1
5
1
1
1
1
1
1
3
3
1
4
1
1
1
1
1
3
1
1
6
1
1
2
3
1
1
5
1
1
1
4
2
2
1
2
1
1
1
5
1
1
1
3
1
1
1
2
1
2
1
1
1
1
1
1
2
1
2
3
1
1
1
1
2
1
1
1
1
1
2
1
1
1
1
1
1
1
1
1
1
1
1
1
1
2
1
1
1
1
1
1
1
1
1
1
1
1
1
4
2
1
1
1
1
1
1
2
1
1
1
1
1
1
1
2
1
1
1
3
1
1
1
1
2
1
3
1
1
1
1
1
1
1
1
1
1
2
1
1
2
1
1
1
3
1
4
3
2
1
1
2
3
1
1
6
2
1
5
6
15
1
1
1
4
2
1
1
2
1
3
1
2
2
2
1
1
7
1
1
3
1
1
8
1
1
1
1
2
1
1
1
1
1
1
1
2
1
1
1
1
1
1
1
2
1
1
2
1
1
1
2
1
1
1
5
1
1
2
1
2
1
4
2
1
2
3
1
1
1
1
1
1
2
2
1
1
2
2
1
2
1
2
1
1
3
1
1
2
3
1
1
1
1
1
1
2
4
2
1
4
1
1
1
1
1
1
2
1
3
1
1
1
1
1
1
1
1
1
1
1
1
1
1
1
1
1
2
1
2
2
8
1
2
1
1
1
1
1
1
3
2
6
4
1
2
1
2
4
1
1
1
1
1
1
1
1
1
2
4
3
3
2
1
1
2
1
2
1
2
1
4
2
1
1
1
1
3
2
3
1
1
1
6
1
1
1
2
1
1
4
1
1
2
1
1
1
1
2
1
4
1
2
1
2
2
1
1
6
2
2
1
2
3
2
1
1
2
2
1
1
3
1
1
1
2
2
1
1
2
2
1
1
1
1
1
2
1
3
1
3
1
1
2
4
2
1
1
1
1
1
2
2
2
1
4
1
1
1
1
3
4
5
3
1
1
3
6
1
1
2
1
2
1
1
2
1
4
1
1
3
1
1
1
4
1
1
2
2
1
2
1
1
2
2
3
1
1
1
1
1
1
2
1
1
1
1
1
2
1
1
1
3
1
1
1
1
1
2
1
3
1
3
4
2
3
1
3
3
2
1
4
1
1
1
3
1
2
1
1
1
1
2
1
1
2
1
1
1
1
1
1
1
1
1
1
1
3
1
1
1
1
2
1
2
1
1
1
1
1
1
2
1
3
1
2
1
2
2
4
2
1
1
1
2
3
1
1
1
1
2
1
3
1
2
1
1
1
1
1
1
1
1
1
1
1
1
1
1
1
1
2
1
1
3
1
1
1
4
2
1
2
1
3
2
1
1
1
2
1
1
1
4
1
3
1
1
2
1
1
1
1
1
1
5
2
4
1
2
2
1
1
2
1
1
1
2
1
1
1
1
1
1
1
1
1
1
1
1
1
1
1
2
1
2
3
2
1
1
1
2
3
1
1
3
4
2
1
2
1
1
1
1
1
3
1
1
1
1
1
2
1
1
1
2
1
1
2
1
2
1
1
2
1
1
1
2
2
2
1
3
1
2
1
1
2
1
2
2
1
3
3
1
1
1
4
4
3
1
2
2
3
3
1
1
2
3
1
6
1
2
1
1
1
1
7
1
1
2
1
3
2
1
2
1
1
2
2
2
1
2
1
3
2
1
1
1
1
1
2
1
2
1
1
3
4
2
1
3
1
1
2
1
1
1
1
1
2
1
5
1
1
2
1
1
1
1
3
1
1
5
2
2
1
1
1
1
1
1
1
1
1
4
1
1
1
1
1
2
1
1
1
1
2
1
1
1
1
1
1
1
1
1
1
1
1
1
1
1
1
1
1
1
4
1
1
1
1
1
1
1
2
1
1
1
1
3
1
3
3
1
1
1
1
1
1
4
1
2
3
1
1
3
3
3
1
2
1
1
1
1
1
1
1
1
1
2
1
1
2
1
2
1
1
2
1
2
1
1
1
1
1
1
2
1
1
1
1
1
1
1
1
1
1
2
1
1
2
1
1
1
3
3
1
2
2
1
1
1
2
1
2
2
1
2
3
1
1
1
2
1
1
9
2
2
1
1
2
1
1
2
3
1
1
4
2
1
3
2
1
2
2
2
6
3
1
1
1
3
2
3
3
1
1
1
1
1
1
1
1
1
1
1
1
1
1
1
4
2
3
1
1
1
1
1
1
3
4
4
1
5
1
1
2
2
1
1
1
1
1
1
1
2
1
1
1
1
1
1
1
1
1
1
1
1
1
1
1
1
2
2
1
1
1
1
1
6
3
1
2
1
3
1
1
1
1
1
1
1
1
1
1
1
1
1
1
1
1
1
1
1
1
1
1
1
1
1
1
1
1
2
4
2
2
1
7
1
2
1
1
1
1
1
1
1
1
1
1
1
1
1
2
1
1
1
5
2
1
1
1
2
4
1
2
1
1
4
2
1
1
5
1
1
1
4
1
1
1
1
1
1
1
1
1
4
1
1
5
3
3
1
1
1
2
1
1
1
1
1
1
1
1
1
1
1
1
1
1
1
1
1
1
1
2
1
2
1
1
3
1
1
1
4
3
1
84
1
1
1
1
1
1
1
2
4
1
1
2
2
1
2
1
1
1
2
2
1
3
3
1
1
1
2
2
3
1
2
3
1
1
1
2
2
1
2
2
1
1
1
2
3
1
2
1
1
1
1
1
2
2
2
2
1
2
1
2
1
1
1
2
2
1
1
2
2
4
1
2
1
1
2
5
1
1
3
2
2
1
2
3
1
1
2
1
3
1
1
1
2
1
2
1
1
1
2
1
2
1
1
2
1
1
1
1
2
1
1
1
2
2
2
1
3
1
1
1
1
6
1
11
1
1
1
3
1
1
1
1
2
4
1
1
1
2
2
2
1
3
4
1
1
8
1
1
3
1
2
1
1
1
1
1
1
3
1
3
1
2
2
1
1
2
2
2
1
1
2
1
1
1
1
1
2
2
1
1
1
3
1
2
1
3
3
2
1
2
1
1
2
1
1
3
1
1
1
2
6
2
2
1
2
7
5
3
3
1
1
2
2
1
1
1
2
1
1
2
2
4
1
1
2
1
2
4
2
1
5
1
1
1
1
1
1
1
2
2
2
2
4
4
1
1
1
3
2
1
1
2
1
3
1
1
2
1
1
1
1
2
3
3
1
1
2
2
1
1
6
1
2
1
2
4
2
4
2
2
1
1
1
2
1
3
3
1
2
1
2
1
1
1
1
1
1
2
1
1
10
1
2
1
1
1
1
3
1
1
1
1
1
1
2
1
1
1
1
1
2
1
2
1
2
1
1
1
1
1
1
1
1
1
1
1
2
1
2
3
2
1
1
1
3
3
1
1
1
1
1
1
1
5
5
3
1
1
4
1
1
3
2
2
1
1
1
1
1
1
1
1
1
1
1
1
2
1
1
4
1
1
1
2
2
1
1
1
1
2
1
1
1
1
1
1
1
1
1
3
2
1
1
1
1
1
1
2
1
1
1
1
1
1
1
1
5
1
2
1
1
1
1
2
8
3
1
2
1
1
1
1
1
2
3
1
2
3
1
2
1
1
2
2
3
1
1
2
2
1
1
1
1
1
3
1
2
1
1
2
1
1
1
1
1
1
1
1
1
1
1
1
1
1
1
1
1
1
1
1
1
1
1
2
1
1
1
1
1
1
1
1
4
1
1
1
1
1
1
1
1
1
4
1
2
1
1
1
1
1
1
1
1
1
1
1
1
1
5
1
1
1
1
1
1
1
1
1
1
1
1
1
1
2
2
1
1
3
4
4
3
1
1
2
1
2
1
1
2
2
1
1
1
1
1
1
1
1
1
1
2
1
1
2
1
1
1
1
1
2
1
2
1
1
1
1
3
3
1
4
2
5
3
1
1
3
2
1
4
1
6
1
1
2
3
3
2
1
1
1
1
1
1
1
1
1
1
2
2
1
2
2
1
1
1
2
1
2
1
1
1
2
1
1
1
2
5
1
1
2
3
1
3
2
2
3
1
1
3
1
1
1
7
1
1
9
2
1
4
1
1
1
3
1
2
1
1
1
4
2
1
3
2
1
2
3
1
2
1
1
2
1
1
5
1
4
1
1
1
2
2
1
2
1
1
2
4
1
1
2
2
1
1
1
1
1
1
1
2
2
1
2
2
1
2
1
2
3
2
1
1
3
1
1
1
3
1
2
1
1
2
1
1
5
2
1
1
1
1
1
1
4
2
3
1
4
1
1
2
2
1
1
1
1
1
1
1
3
1
2
1
2
3
2
2
1
2
2
1
1
1
1
1
1
1
2
1
1
1
1
1
1
1
1
1
3
2
1
1
2
2
3
1
1
2
2
1
2
2
4
4
1
2
3
3
6
1
2
2
1
4
2
1
2
1
3
5
2
4
1
1
1
4
5
2
4
1
3
1
1
1
2
4
1
3
1
3
2
1
2
2
5
1
2
2
1
1
1
1
3
5
1
1
3
2
1
1
1
1
1
1
1
1
1
2
1
1
3
2
1
1
2
2
1
1
1
2
6
2
2
9
1
1
1
2
1
1
1
24
8
2
2
2
2
1
1
1
1
2
1
1
1
1
1
1
4
1
1
1
3
1
1
3
2
1
1
1
1
2
1
1
1
1
1
1
1
1
1
1
1
1
2
1
1
1
1
2
1
1
1
1
1
1
1
2
3
1
2
1
1
3
4
11
2
1
1
1
2
2
1
4
1
1
5
1
1
1
1
1
2
1
1
1
4
2
5
1
2
1
1
1
1
1
1
1
2
1
1
2
1
1
1
1
1
2
1
1
2
4
3
2
1
1
2
4
1
5
1
1
1
1
1
1
2
2
2
2
4
2
1
3
3
2
2
1
1
6
2
2
1
1
1
2
2
1
1
1
4
1
1
1
2
2
2
1
1
6
3
2
5
1
1
1
1
2
3
1
2
3
4
3
3
4
1
1
2
1
1
4
4
1
1
1
6
1
2
2
1
2
2
2
1
1
1
1
1
4
3
4
1
2
2
1
1
2
4
1
2
3
2
1
1
1
1
4
1
1
2
2
1
3
1
3
2
1
4
2
3
1
1
5
2
1
1
1
1
2
51
1
1
2
2
1
1
2
1
1
2
1
11
3
2
4
1
1
1
1
1
2
2
1
1
1
4
1
5
1
4
1
4
2
1
2
2
1
4
2
2
3
1
2
3
1
1
3
1
2
1
1
3
1
2
9
1
3
1
2
2
1
3
13
3
1
1
3
2
1
1
1
2
1
1
2
1
1
1
3
1
1
1
1
4
4
2
3
1
1
1
1
1
2
1
2
1
1
2
6
2
2
1
2
4
3
2
3
3
1
3
3
1
7
9
1
1
2
2
1
1
1
1
1
2
3
2
3
3
2
2
1
4
2
2
1
5
2
1
2
2
2
1
8
4
2
2
2
4
1
3
1
3
1
2
3
1
1
2
4
1
1
2
1
1
1
1
1
1
1
1
1
1
1
1
1
1
2
1
1
1
2
1
1
1
1
1
1
1
1
1
1
2
1
1
1
1
1
1
1
1
1
1
1
1
1
1
1
1
1
1
1
1
1
1
1
1
1
1
1
1
1
1
1
1
2
1
1
1
2
1
1
1
6
1
1
1
2
1
2
1
1
1
3
1
1
1
2
1
1
1
4
1
2
1
2
2
2
2
1
1
2
2
1
1
2
2
2
2
2
1
2
1
1
1
5
1
1
1
3
1
1
1
2
1
1
1
1
3
1
1
1
1
1
1
1
1
2
1
1
1
3
1
1
2
2
3
2
2
1
2
2
1
2
1
2
1
2
1
1
1
1
1
3
1
2
2
2
1
2
2
1
1
3
1
3
1
1
1
2
2
6
1
2
2
3
1
1
2
1
1
1
1
1
1
3
1
2
34
2
1
1
1
2
3
1
3
1
4
1
4
1
1
2
1
2
2
8
1
1
2
2
2
1
2
1
1
3
1
1
3
1
1
2
1
1
2
1
1
2
2
1
2
1
1
2
3
1
1
1
1
2
1
1
1
1
1
2
1
2
1
1
1
1
2
1
1
4
4
2
1
1
1
1
3
1
2
1
1
1
1
1
2
1
1
3
1
1
1
1
1
1
1
1
1
1
1
1
1
1
1
1
1
1
3
1
1
1
1
1
1
1
1
1
1
1
3
1
1
1
1
1
1
1
1
1
1
1
1
1
2
1
1
1
1
1
1
1
1
1
1
2
1
1
1
1
2
1
1
1
1
1
1
2
1
1
1
1
1
1
1
2
1
1
1
1
2
1
2
1
1
2
1
1
1
1
1
1
1
1
1
1
1
1
1
1
1
1
2
1
1
1
1
1
1
2
1
2
1
1
1
1
1
1
1
1
1
1
1
1
1
1
1
1
1
1
1
1
1
1
1
2
1
1
1
1
1
1
2
1
1
1
1
1
1
1
1
1
1
1
1
1
1
1
1
1
2
1
3
3
1
3
1
1
1
1
1
1
1
1
1
1
2
1
1
4
2
4
1
1
2
2
2
1
1
1
2
1
2
1
1
3
4
1
2
2
3
2
1
1
1
1
1
1
1
1
1
2
4
1
1
1
1
1
1
1
1
2
1
1
1
1
1
3
2
1
1
3
1
1
1
1
1
1
1
1
1
1
1
1
2
1
3
1
1
1
1
1
1
1
1
1
1
1
2
1
2
3
1
1
1
1
2
1
2
2
1
2
1
1
1
3
2
3
4
5
1
4
1
1
1
1
1
1
1
1
3
1
1
1
1
1
1
2
1
1
1
1
2
1
4
1
1
1
1
1
1
1
4
1
2
2
2
1
3
1
1
1
1
1
1
1
1
1
1
1
1
2
4
2
2
5
2
1
2
1
1
4
1
1
1
1
1
1
1
2
4
1
2
2
1
2
1
3
1
1
1
1
1
3
1
1
1
2
1
2
1
1
2
2
1
1
1
1
2
2
1
3
4
1
8
2
2
1
2
1
5
1
2
1
1
1
3
1
1
1
1
1
2
1
1
1
1
1
1
6
1
1
1
1
1
4
1
1
1
1
1
1
1
2
1
1
1
14
2
1
1
1
2
2
1
1
3
8
3
3
1
1
1
1
1
1
1
1
1
1
1
2
1
1
2
1
1
1
1
3
1
1
1
2
1
1
1
1
1
1
1
1
1
1
1
1
1
4
1
1
1
1
1
2
3
1
1
1
1
1
2
5
1
1
1
1
1
1
1
2
1
1
1
1
3
1
2
1
2
1
1
1
1
3
1
2
1
1
2
1
1
1
2
1
2
2
4
1
1
1
2
1
1
1
2
1
1
1
1
1
1
1
2
3
9
1
1
5
2
1
3
1
1
1
4
3
2
1
1
7
3
1
1
1
1
1
1
1
1
1
1
1
1
1
1
1
1
4
1
1
2
1
2
1
2
2
1
2
1
1
1
1
1
1
1
1
2
40
1
5
3
1
1
5
22
15
1
5
1
1
1
1
1
2
1
1
3
5
1
6
2
5
8
1
2
6
2
4
1
2
1
1
1
7
3
2
6
1
1
1
1
1
3
2
1
1
4
3
1
2
3
2
1
1
1
3
5
1
1
2
1
2
1
1
1
4
1
1
2
8
4
1
5
9
1
3
1
2
1
4
1
3
1
1
1
1
1
3
1
54
2
5
3
1
1
1
2
1
1
6
1
1
1
3
1
1
1
1
1
1
1
1
1
1
1
1
1
1
1
1
1
1
1
1
1
1
1
1
1
1
1
1
1
1
1
1
2
2
2
3
2
1
1
3
4
2
3
1
4
1
3
2
2
1
1
1
3
1
1
1
1
1
2
1
1
3
1
4
1
1
2
1
1
1
1
2
1
1
1
2
1
3
1
2
1
1
1
2
1
1
1
1
2
1
1
1
6
1
1
1
1
1
1
1
1
1
1
1
1
1
1
2
2
2
1
1
1
1
1
1
1
15
1
5
1
3
1
2
2
1
2
1
1
1
1
2
1
2
2
1
1
1
3
1
2
6
1
3
2
3
1
2
1
1
12
8
1
1
1
3
1
3
1
2
2
5
9
1
1
1
2
1
1
3
1
2
1
1
3
1
1
2
1
1
1
3
1
1
1
3
2
4
1
1
1
1
3
1
1
3
1
1
1
1
1
1
1
1
3
1
1
2
3
7
2
1
2
1
1
1
2
4
3
1
1
1
4
1
2
1
1
2
2
2
1
1
1
1
1
1
1
1
1
2
1
1
1
5
1
1
2
2
1
1
2
1
57
1
1
1
1
1
1
1
2
1
1
1
2
1
2
2
1
1
1
7
1
2
1
2
1
1
3
1
1
1
1
1
2
1
1
1
1
2
2
4
1
1
1
1
1
1
1
3
9
7
2
1
2
2
3
2
2
2
1
7
2
5
4
2
7
1
1
1
1
2
1
1
1
3
1
5
2
2
1
1
1
1
1
1
1
1
1
2
1
1
2
1
1
2
1
1
1
4
1
1
1
1
2
1
1
1
1
3
2
1
1
3
1
1
1
1
1
1
1
1
2
1
1
2
1
1
1
1
2
2
3
2
1
1
2
4
4
3
1
7
4
2
7
1
1
2
5
3
2
2
1
3
1
1
6
2
1
5
2
16
2
2
1
1
2
1
2
2
1
1
3
1
27
1
5
1
14
1
1
1
1
1
2
1
2
3
2
2
1
6
1
1
3
3
1
1
2
1
3
1
1
1
1
1
1
1
1
1
1
1
4
1
2
1
1
6
4
1
2
1
1
1
3
1
1
1
1
3
3
2
1
1
2
5
1
7
1
1
1
3
3
2
2
4
1
5
2
1
1
4
1
1
1
1
1
1
1
1
1
4
1
2
2
1
2
2
1
6
3
3
1
1
2
2
1
4
2
1
3
3
1
3
1
1
3
1
5
2
1
2
1
1
2
1
2
1
2
4
1
5
2
1
2
1
3
2
1
2
3
1
1
1
1
1
1
1
1
1
1
1
1
2
1
1
2
1
1
1
1
1
1
1
1
1
1
1
1
2
2
1
1
1
1
1
1
2
1
1
2
2
1
1
1
2
1
1
2
1
1
1
1
1
1
16
3
1
1
1
2
1
2
2
1
1
1
1
2
1
3
1
2
1
1
1
2
1
1
1
1
1
3
1
1
1
1
1
1
2
1
1
1
1
2
1
1
1
1
1
2
5
1
1
4
1
1
1
4
1
1
1
2
1
1
1
1
1
1
1
5
3
2
3
2
1
1
2
2
1
3
1
2
3
1
4
1
1
1
1
1
1
1
1
1
1
4
1
1
1
1
1
4
1
2
2
5
2
1
1
3
1
2
1
1
1
1
1
1
1
1
2
1
3
3
1
1
1
1
1
1
1
1
1
6
1
1
3
2
1
10
1
2
2
1
4
1
3
3
2
2
1
2
5
2
2
1
2
1
2
1
1
1
4
2
1
3
1
2
2
1
1
2
5
1
1
1
1
1
4
3
5
3
6
2
1
2
1
3
1
4
1
4
1
1
1
3
1
1
1
1
2
3
1
1
1
1
2
1
1
1
1
7
3
1
1
2
3
1
2
2
2
2
5
1
1
2
3
1
4
3
1
2
1
1
1
1
1
3
1
1
1
2
1
1
2
4
3
1
1
3
2
2
1
1
4
1
1
1
1
1
2
1
3
1
1
1
2
1
1
2
1
1
1
1
1
2
1
1
3
1
1
2
3
1
1
1
1
3
2
3
1
2
1
3
4
2
2
1
1
1
1
2
2
1
4
7
3
1
1
1
1
1
1
5
2
1
1
1
3
4
4
5
1
1
7
2
1
2
9
1
3
2
2
1
3
1
1
1
1
1
2
3
1
2
1
3
3
3
1
2
2
1
3
1
3
2
1
2
1
2
1
1
1
12
1
1
1
1
4
3
1
2
4
5
1
1
2
2
2
2
1
5
1
2
1
1
4
2
3
1
1
1
16
2
1
2
2
5
1
4
2
2
1
1
3
1
2
6
1
2
1
1
6
2
1
1
2
1
1
1
2
2
1
1
1
1
1
1
1
1
1
1
1
1
1
1
1
2
1
1
1
1
1
1
2
1
1
1
1
1
1
1
3
1
1
2
1
1
1
1
1
2
4
2
1
1
1
1
1
1
1
3
1
1
1
1
1
1
2
1
1
2
4
1
1
1
1
1
1
2
1
2
1
1
2
1
2
1
1
2
2
1
1
1
1
1
1
1
1
1
4
1
1
1
1
1
2
1
1
3
3
1
1
1
1
1
1
2
1
2
1
3
1
1
1
1
1
1
1
1
2
1
1
1
2
1
2
1
1
3
2
1
1
1
1
1
1
1
1
2
1
1
2
1
2
1
3
1
2
2
1
1
1
1
1
1
2
1
2
1
1
2
1
2
1
4
2
2
1
1
1
1
1
1
2
2
1
2
1
1
1
2
1
1
2
1
2
1
1
3
4
1
1
1
1
1
2
1
2
4
1
1
1
2
1
1
1
1
1
1
1
2
3
3
2
2
2
1
1
1
1
1
1
1
1
1
1
1
1
1
1
1
1
1
1
1
1
1
1
1
1
1
1
1
1
1
1
1
1
1
1
1
1
1
1
5
1
1
1
1
1
1
1
1
1
1
1
2
3
1
4
1
1
3
3
1
1
5
1
1
1
1
1
1
1
2
1
1
6
1
1
2
2
1
1
1
2
1
1
2
1
1
1
1
1
1
5
2
1
1
5
1
1
1
1
1
3
1
2
1
1
2
2
1
1
2
2
1
1
1
1
1
1
2
2
2
2
7
4
2
2
1
1
5
1
1
2
1
2
2
2
4
3
1
3
2
2
1
1
1
2
1
1
2
3
3
2
1
1
1
4
2
1
2
1
1
2
1
1
1
1
1
1
2
1
1
2
1
1
3
1
1
1
1
2
1
2
2
1
1
1
1
1
1
1
2
1
1
1
1
1
1
4
2
2
1
1
3
2
1
1
1
1
1
1
1
2
2
1
1
2
1
1
1
1
1
1
1
1
1
2
1
2
1
1
2
5
1
1
1
1
1
1
1
2
1
1
4
1
1
1
1
8
1
1
1
2
1
1
1
2
1
3
1
3
1
1
2
1
1
1
1
1
1
1
1
2
3
1
1
1
1
1
1
1
1
1
1
1
2
1
2
1
1
3
1
1
1
3
2
1
2
2
1
3
2
4
1
3
3
1
1
1
1
1
1
1
2
1
2
1
1
1
1
1
1
1
1
1
1
1
1
1
3
1
1
1
1
1
1
1
1
1
4
1
1
1
1
1
1
2
1
1
1
1
5
2
1
2
5
1
1
1
1
1
1
1
1
1
1
2
1
2
1
2
4
2
1
1
1
2
1
1
6
2
3
2
1
2
1
2
4
1
1
2
1
1
1
3
2
1
1
1
1
3
1
1
2
1
2
1
1
2
1
4
1
1
1
2
2
1
7
2
2
3
4
1
1
4
3
1
2
1
1
19
11
19
2
1
1
3
1
1
17
2
3
1
1
3
1
1
2
1
2
1
1
1
1
2
2
1
1
1
2
8
1
2
1
1
2
1
2
1
3
1
1
1
1
1
1
1
1
2
1
1
2
1
1
1
1
1
1
1
1
3
1
3
1
1
1
1
1
1
1
2
1
1
1
1
1
1
1
2
2
1
1
3
1
1
1
2
1
3
1
1
1
1
1
2
1
1
1
2
1
1
1
1
1
1
1
1
1
2
1
1
2
1
1
1
1
10
1
1
1
1
2
1
1
1
2
1
1
1
2
1
1
3
1
1
2
2
1
1
1
1
2
1
1
1
1
1
1
1
1
1
1
1
1
1
1
2
3
1
1
1
2
2
1
1
1
1
1
1
1
1
1
1
1
1
1
1
1
2
1
1
2
1
1
1
1
1
1
1
1
1
4
1
1
1
1
1
2
3
1
1
1
1
1
1
1
1
1
1
1
2
1
1
1
1
1
1
1
2
1
1
3
2
1
1
2
3
1
1
1
3
9
1
1
2
1
3
3
1
2
3
1
6
2
1
1
4
3
1
1
2
1
2
3
2
1
1
1
3
4
4
1
11
2
2
2
2
1
1
2
1
3
2
1
6
1
1
3
1
1
2
4
2
3
1
2
1
1
4
1
1
3
2
2
3
1
2
2
1
1
1
1
1
2
1
6
1
1
4
5
6
1
4
1
2
1
1
2
1
1
1
1
1
1
1
1
4
1
1
1
1
1
2
3
2
1
2
3
1
3
1
1
3
1
1
1
1
1
1
2
5
2
3
2
1
2
1
1
1
3
1
3
1
1
1
1
1
2
2
1
3
1
1
6
1
1
2
1
1
1
3
1
4
4
2
3
1
1
1
2
3
1
2
2
2
1
1
1
1
1
1
1
3
1
3
2
4
1
1
3
3
1
1
1
4
1
2
1
2
3
1
1
6
1
3
1
2
2
3
1
1
1
1
3
1
1
1
1
2
1
1
4
1
1
1
1
1
1
2
1
2
5
2
1
1
1
1
1
1
2
1
1
1
1
1
2
21
2
2
1
2
4
4
1
4
1
4
4
1
1
1
1
4
2
1
2
2
1
1
1
7
1
1
1
1
1
1
1
1
1
3
2
1
2
1
1
1
2
2
2
2
1
1
1
3
1
2
1
3
1
1
2
1
2
4
1
1
1
1
1
2
1
1
1
1
1
1
1
2
1
1
3
1
2
1
3
1
2
2
1
1
1
3
2
3
1
3
2
3
5
2
2
1
4
1
3
4
1
2
1
3
2
3
2
1
1
2
1
2
1
1
2
1
1
1
2
1
2
1
1
3
1
1
1
1
2
2
1
2
5
2
2
1
2
1
2
1
1
1
1
1
1
3
1
1
1
5
5
1
1
3
2
2
1
2
2
1
1
1
1
3
1
3
3
3
1
3
1
1
5
2
1
1
1
1
2
1
1
1
1
1
2
1
1
2
1
1
2
3
2
4
2
3
1
1
2
4
2
1
2
1
3
1
3
2
1
1
1
2
1
3
2
1
3
2
1
3
1
2
1
1
1
1
1
2
1
1
1
1
1
1
1
3
1
2
3
1
1
1
3
1
2
1
1
1
1
1
1
1
2
3
1
2
1
2
1
1
1
1
1
2
1
2
1
1
3
1
1
3
1
1
1
1
2
1
1
1
1
2
2
1
2
1
1
1
1
3
3
2
1
1
1
1
1
3
1
2
1
2
1
1
2
2
2
1
1
2
1
1
1
1
1
1
1
2
1
1
1
2
1
2
1
2
1
1
1
1
1
1
1
1
1
1
1
1
1
1
1
1
1
2
1
1
1
1
1
1
2
1
1
1
1
2
1
2
1
1
1
2
1
1
1
1
1
1
1
1
1
1
1
1
1
1
1
1
1
1
3
2
9
1
1
1
1
1
2
1
1
1
1
2
1
1
1
3
1
2
1
1
3
3
2
1
2
1
1
4
3
1
2
1
1
1
1
1
1
1
1
1
2
2
1
1
1
1
4
2
6
2
1
1
1
1
3
2
2
3
5
1
2
1
1
2
2
1
1
1
3
1
2
1
2
4
1
1
1
2
1
1
5
3
5
2
1
1
1
1
2
1
2
2
2
1
1
1
1
1
2
1
1
1
2
1
1
1
1
1
1
1
1
2
1
1
1
4
1
1
1
2
1
1
1
1
1
2
2
2
1
1
1
1
1
1
1
1
1
1
1
1
1
1
1
2
2
1
1
1
1
1
1
1
1
1
1
1
1
1
1
2
1
1
1
1
1
1
1
1
1
2
1
1
1
1
1
1
1
1
1
1
3
1
1
1
1
1
1
1
1
2
1
1
1
1
2
1
1
1
1
1
1
1
1
1
2
6
1
5
1
1
2
1
1
1
3
1
1
1
2
4
1
1
1
1
1
1
1
1
1
1
2
1
1
1
1
2
1
1
1
4
2
2
1
1
3
1
1
1
1
1
1
1
1
1
1
1
9
1
1
1
1
1
3
1
1
2
2
1
2
1
1
1
2
1
1
1
2
1
1
1
2
2
2
3
3
1
1
5
2
1
4
2
1
1
1
1
3
1
1
2
2
1
1
1
1
6
1
8
2
1
3
2
1
2
5
1
6
1
3
1
2
1
1
1
1
1
1
2
4
1
2
1
1
1
1
1
3
3
3
1
2
2
1
1
3
1
1
3
2
1
2
1
1
2
3
1
2
2
2
2
1
1
1
1
2
4
1
1
1
2
2
1
2
1
1
4
2
2
2
1
4
2
1
2
1
1
2
3
1
1
2
1
1
1
1
1
1
1
4
1
1
1
3
2
3
1
1
1
4
1
7
2
2
1
3
1
1
4
1
1
2
1
3
3
1
1
1
1
2
1
1
1
3
2
1
1
5
1
1
3
2
2
2
2
9
3
1
2
3
1
3
1
1
5
1
2
1
1
1
1
1
1
1
1
1
2
9
1
1
1
1
2
1
2
1
1
1
4
1
1
1
1
1
1
3
1
1
1
50
1
3
5
2
1
1
1
1
1
1
1
1
1
1
2
1
2
2
2
1
3
4
2
1
1
3
1
1
2
3
3
2
1
1
2
1
2
1
1
1
3
3
3
9
1
1
1
4
4
1
3
1
2
2
1
3
1
1
3
1
1
1
1
1
1
8
1
4
3
1
1
1
3
3
1
1
5
1
5
1
1
1
1
1
1
1
1
1
1
1
1
1
2
1
1
2
1
1
1
1
2
1
1
1
1
1
1
2
1
1
1
3
2
4
5
1
4
2
5
2
1
2
2
1
3
1
4
4
1
2
1
2
4
1
2
1
1
2
1
1
2
1
4
16
3
1
1
1
6
3
1
1
1
1
8
1
1
1
1
1
1
1
1
1
1
1
3
3
2
4
1
1
3
2
4
1
3
1
1
1
4
2
2
1
3
1
1
1
2
4
2
2
1
1
1
1
1
3
2
1
1
1
3
2
1
2
1
3
2
1
1
1
1
1
1
2
5
1
2
3
7
1
1
1
1
1
1
1
1
1
2
1
1
1
1
1
1
1
1
1
1
1
1
1
7
3
2
1
1
1
8
3
1
1
1
1
1
1
2
1
1
2
1
2
1
2
1
1
1
1
1
1
2
1
2
1
1
1
1
2
1
1
1
1
1
2
1
1
1
1
1
1
1
1
2
1
1
1
2
2
1
1
2
2
1
1
2
3
1
2
1
2
4
1
2
1
1
1
1
1
1
5
1
1
1
1
1
1
1
1
1
1
1
2
1
2
3
1
1
1
2
1
1
1
1
1
1
1
1
1
1
1
1
1
1
1
1
2
1
1
1
1
2
1
1
1
1
2
1
1
1
2
1
1
1
1
3
1
1
1
3
1
2
1
1
2
1
1
1
1
1
1
1
1
1
1
1
1
1
2
1
2
1
1
2
2
5
1
1
2
1
1
1
1
1
1
1
2
1
4
1
4
1
1
9
1
1
1
2
2
2
1
1
1
1
1
4
4
1
3
1
3
2
1
1
3
1
1
1
1
1
4
5
1
1
1
7
2
1
1
1
2
3
1
2
1
2
1
1
1
1
1
1
1
1
1
6
1
2
1
1
2
2
1
1
1
1
4
2
2
2
1
2
1
3
3
5
1
1
1
1
2
1
3
2
1
3
1
2
1
3
1
1
1
1
1
1
1
2
1
1
1
1
1
4
1
1
1
1
4
1
3
2
3
1
1
1
1
1
3
1
1
1
1
6
1
3
1
1
1
2
1
1
1
1
2
2
2
1
4
1
1
3
1
4
1
2
1
2
1
1
2
1
1
1
1
1
1
2
1
1
3
1
1
1
1
1
1
3
1
1
1
1
1
1
1
1
1
1
1
1
1
1
1
1
1
1
1
1
2
1
2
2
1
1
1
1
1
1
1
1
1
2
1
1
1
1
1
1
1
1
1
1
1
1
1
1
2
2
1
2
1
2
1
1
2
2
2
1
1
1
1
1
2
6
2
2
2
1
3
1
1
1
1
2
2
1
1
4
1
2
1
1
1
1
1
1
1
1
1
1
3
1
1
1
1
2
1
1
1
1
1
1
1
4
1
1
1
1
1
1
1
3
1
1
1
2
1
1
2
5
5
2
2
1
1
2
2
1
1
1
2
2
2
1
2
2
1
2
2
4
1
1
4
1
2
1
9
2
1
2
2
3
1
2
1
1
1
2
1
1
1
2
1
1
2
1
1
1
5
1
2
7
1
3
3
1
1
1
1
1
1
2
2
1
3
1
1
1
1
1
1
1
1
1
1
1
1
1
1
1
2
1
1
2
1
1
1
2
1
1
1
1
2
1
2
3
1
1
1
1
1
5
1
1
1
1
1
1
1
2
1
1
1
1
2
1
2
1
1
1
1
1
2
2
3
5
1
1
1
1
1
1
1
1
1
2
1
1
2
1
1
1
1
1
2
2
1
1
1
1
1
1
2
1
1
1
1
4
1
1
1
1
1
3
1
6
1
1
1
2
1
1
1
5
1
1
3
1
1
1
2
1
2
2
2
3
1
1
1
2
4
1
4
1
2
1
1
1
1
1
1
1
1
3
1
2
1
1
3
1
8
1
3
1
1
3
4
2
1
1
1
1
1
1
2
1
1
2
2
4
2
1
1
1
1
1
3
3
12
1
1
1
1
2
2
2
2
1
1
2
1
1
2
1
2
2
2
4
1
4
1
2
2
2
1
1
1
1
2
3
1
1
3
1
1
2
1
1
2
1
2
2
1
2
3
1
1
1
1
3
1
1
1
3
1
7
1
2
2
2
1
2
1
1
2
2
2
4
1
2
1
2
1
1
1
1
1
4
2
1
2
1
2
1
1
1
1
1
1
1
1
1
1
1
1
1
1
1
1
2
1
1
3
2
1
7
1
1
1
1
1
1
1
1
1
2
2
2
1
4
2
2
1
2
2
2
2
1
2
2
1
2
1
1
2
1
4
1
2
1
1
1
2
2
1
1
2
2
3
2
1
1
1
1
1
2
2
1
1
1
1
1
1
1
1
2
1
1
1
1
1
1
5
1
1
3
2
2
3
4
2
1
2
1
7
16
1
3
1
1
6
3
1
1
2
1
1
1
1
3
1
1
1
1
1
1
1
1
1
1
1
3
1
1
1
1
3
1
1
1
1
12
1
1
2
1
1
1
1
2
3
1
4
1
1
9
1
1
1
1
1
1
1
1
5
1
3
1
1
1
1
1
1
2
1
2
2
2
1
1
1
2
3
1
2
1
1
3
1
1
1
1
1
1
2
1
4
3
1
1
1
1
1
1
2
2
2
2
1
1
2
1
1
1
1
1
3
2
1
1
1
2
1
1
2
1
2
1
1
1
1
1
4
2
2
1
1
1
1
5
7
1
1
3
1
1
1
1
1
2
1
2
2
2
1
3
1
3
1
1
2
3
1
1
2
1
1
6
6
1
3
2
1
7
3
2
1
9
3
1
1
2
1
2
1
4
5
2
1
1
2
1
1
4
1
1
5
2
1
3
2
1
2
1
1
1
1
1
1
2
1
2
1
4
1
1
2
4
2
1
5
2
1
2
3
1
6
1
3
3
2
1
1
3
5
1
3
4
1
1
1
1
1
1
1
1
1
1
1
1
1
1
2
1
2
3
1
2
1
2
1
1
5
5
1
2
1
1
1
1
7
4
1
1
1
1
2
1
2
1
1
1
3
3
1
1
1
1
9
2
1
1
2
2
1
5
3
1
2
1
2
12
9
1
5
1
1
5
1
1
3
1
1
1
1
1
1
1
2
2
1
1
5
1
1
1
1
1
1
1
1
1
1
4
1
1
2
2
1
4
4
5
2
1
5
3
1
1
1
1
1
1
1
4
1
2
1
1
1
2
1
1
1
1
1
2
5
2
2
1
2
1
2
2
9
1
1
1
1
1
2
4
1
1
1
1
1
2
1
1
3
1
2
1
1
3
2
3
2
1
2
1
1
1
1
1
3
4
5
3
2
1
1
1
1
2
1
1
1
1
1
1
1
1
1
1
1
2
1
2
1
2
4
2
2
3
1
4
1
3
1
1
2
1
2
1
1
1
1
2
2
1
2
1
3
2
1
2
2
2
1
1
2
2
1
7
1
3
1
2
2
1
1
1
2
3
1
1
1
2
3
1
1
2
1
1
1
3
1
1
7
1
4
1
7
1
1
1
1
1
3
1
1
1
1
8
1
3
2
1
1
1
1
1
2
1
2
2
1
2
1
1
1
2
2
3
1
1
3
1
1
1
1
1
1
1
1
3
1
1
2
6
2
3
2
3
1
1
1
1
3
1
1
3
1
12
3
1
3
1
1
1
2
2
2
1
4
1
1
2
1
1
1
5
2
2
2
4
1
1
1
1
20
1
1
1
1
1
1
1
20
1
1
1
2
1
1
1
5
1
1
1
1
1
1
1
1
1
1
1
1
1
1
1
2
2
1
1
1
2
1
1
1
1
1
1
1
2
1
1
4
1
2
1
2
2
1
1
1
1
2
1
1
1
1
1
1
4
1
1
1
1
2
2
1
1
1
5
1
2
2
5
1
2
1
1
1
1
1
1
1
1
1
1
1
2
1
1
1
1
1
11
1
4
1
8
5
4
3
3
1
5
3
3
1
1
1
1
2
1
1
1
1
1
1
1
2
1
1
2
1
1
1
1
1
1
1
1
2
1
1
1
1
1
2
1
1
1
3
1
1
3
1
1
3
1
2
4
1
3
2
1
1
1
1
4
1
6
1
6
1
1
1
1
2
1
1
1
2
1
1
2
1
1
2
2
1
1
10
1
1
1
1
1
1
1
1
1
1
2
1
1
1
1
1
1
4
1
1
15
2
2
3
1
1
2
3
1
15
3
2
2
7
3
1
2
7
10
1
2
2
2
2
3
1
1
1
1
1
1
1
1
5
7
2
1
1
1
1
1
1
1
4
1
3
2
2
3
1
1
1
3
1
1
1
3
1
2
1
3
1
3
1
5
2
6
1
1
1
1
4
1
1
1
1
1
3
1
1
1
3
1
1
2
1
1
2
1
1
1
2
2
1
2
1
2
2
1
1
1
1
1
2
1
1
1
1
1
1
1
1
1
6
1
1
1
1
1
1
1
2
1
7
3
3
1
3
1
1
1
1
8
2
2
2
2
2
4
1
1
1
3
1
1
1
1
2
1
2
1
1
2
1
1
2
5
4
2
1
2
1
1
2
3
3
2
1
2
3
4
2
1
5
2
3
2
1
1
1
1
1
2
1
1
1
1
3
1
1
1
1
1
1
1
1
1
2
1
1
1
2
1
1
8
1
1
1
2
1
1
2
1
1
1
1
2
2
1
1
1
3
6
2
1
2
1
4
1
1
1
1
1
1
1
1
2
1
1
1
1
1
4
1
1
1
1
2
1
1
1
1
1
8
1
3
1
5
1
1
1
2
3
1
1
1
1
1
2
8
2
1
2
2
2
1
2
3
1
1
1
1
2
1
1
1
1
1
2
2
1
2
1
1
2
1
1
2
1
2
1
6
1
1
4
2
6
3
1
1
1
4
5
1
2
2
2
1
1
1
2
1
1
1
1
1
1
13
3
2
9
2
2
3
7
1
2
1
1
1
1
1
5
3
2
1
3
3
3
2
1
2
2
4
1
1
1
2
2
2
1
1
2
1
2
1
1
1
1
2
2
1
1
8
1
1
2
1
3
2
1
1
5
2
1
3
1
2
1
3
3
2
1
2
3
4
1
1
3
1
2
1
2
3
2
2
1
1
3
1
1
1
1
4
1
1
2
3
1
2
2
1
1
1
1
4
1
1
1
1
1
1
1
2
4
3
1
2
1
2
1
1
2
6
2
2
1
4
1
1
1
2
1
1
1
2
1
3
2
4
1
1
2
2
1
1
1
2
1
1
3
1
2
1
1
1
19
1
1
1
1
1
2
1
1
1
1
1
1
3
2
1
1
1
1
1
1
1
2
1
1
1
1
3
1
1
1
1
1
2
1
1
1
1
2
2
1
2
1
3
1
3
1
3
3
1
2
1
1
1
1
1
4
3
3
1
2
1
1
7
3
1
1
1
1
2
1
3
1
1
1
1
1
1
1
1
1
2
1
1
1
1
1
1
1
2
2
1
1
1
1
2
3
1
1
3
5
2
2
1
1
1
1
1
4
1
2
3
1
1
1
1
1
1
1
1
1
2
1
1
1
1
1
1
7
1
1
1
1
2
1
1
3
1
1
1
1
1
2
1
6
5
1
1
4
1
2
1
1
1
1
3
1
3
3
2
1
1
1
1
2
1
1
1
1
1
1
1
1
1
1
1
3
2
1
1
1
1
1
2
2
1
2
1
1
3
1
7
3
1
2
1
1
1
2
2
1
2
3
2
1
2
1
1
1
1
2
1
1
1
1
1
1
1
2
1
1
1
2
1
1
1
2
1
3
3
3
2
6
2
3
1
3
1
1
4
3
1
1
1
4
15
15
5
1
1
1
1
1
3
1
2
1
1
3
1
3
1
1
1
3
2
3
1
1
2
2
1
1
2
1
1
2
1
1
1
2
2
2
1
1
2
2
4
1
1
1
2
1
1
3
1
2
1
1
1
1
2
1
2
1
2
1
1
2
1
2
1
1
1
1
1
1
3
1
2
2
1
1
1
1
1
3
1
1
1
2
1
1
1
1
2
3
1
1
1
2
1
1
3
1
1
1
1
1
1
2
3
1
1
1
1
3
3
1
1
1
1
1
1
1
1
1
1
4
1
3
1
1
1
1
1
1
1
1
2
1
1
1
1
3
1
3
3
1
1
1
1
2
1
1
1
1
1
1
3
1
2
6
2
2
1
1
2
1
1
1
9
1
2
1
2
5
1
1
1
2
2
3
2
1
1
1
1
1
2
1
4
2
5
7
3
2
3
1
3
1
4
5
1
2
2
1
1
1
3
2
1
1
1
1
2
1
2
1
11
1
1
1
1
1
1
1
2
1
1
1
1
2
2
1
4
1
1
1
2
1
1
4
3
1
2
1
1
1
2
2
1
3
1
2
1
2
1
5
1
2
2
1
6
1
2
7
3
3
1
1
1
2
1
1
2
1
1
1
1
1
2
1
1
1
1
1
2
1
1
1
3
3
2
1
1
4
3
10
2
1
1
1
2
1
4
1
1
1
4
1
1
4
2
1
1
1
1
1
1
1
1
1
1
1
1
1
1
1
1
5
1
1
1
4
3
1
2
2
1
1
1
1
1
1
1
1
2
1
1
1
1
1
6
1
1
1
1
2
9
1
1
2
1
2
4
3
1
1
1
2
1
1
2
2
2
1
3
4
1
2
3
1
1
1
1
1
1
5
1
1
1
1
1
5
2
1
1
1
1
1
3
1
1
1
2
1
1
4
1
1
2
1
1
2
1
1
1
3
3
3
2
1
1
1
1
2
1
1
1
1
1
1
3
1
1
6
1
1
1
1
1
1
1
1
1
1
2
2
1
1
1
1
3
1
1
1
1
2
1
1
2
1
1
1
1
7
1
1
2
1
1
1
2
1
1
2
1
1
1
1
1
1
1
1
1
1
1
2
1
1
1
1
1
1
1
1
1
1
1
1
1
2
1
2
1
1
2
1
1
1
2
1
1
1
1
1
1
1
3
2
6
5
1
1
1
1
1
1
1
1
1
1
1
1
1
1
1
1
1
1
1
1
1
1
1
1
3
1
3
2
2
1
1
3
1
2
1
2
1
1
1
2
5
1
5
1
2
2
1
1
1
2
2
1
3
1
3
1
1
1
2
1
1
2
1
1
1
2
2
1
2
1
1
1
1
1
2
1
2
2
3
1
3
1
1
1
1
1
1
1
2
1
6
2
1
5
1
1
2
3
3
1
1
1
1
1
2
1
1
1
6
1
1
1
1
1
2
1
1
1
1
1
1
1
1
1
2
1
1
2
2
2
2
4
1
3
2
1
1
5
6
3
1
1
1
1
4
2
1
1
1
1
4
1
1
1
1
1
1
1
1
2
2
2
1
10
1
1
1
1
1
1
1
2
1
1
3
1
1
1
1
1
2
1
2
1
1
1
1
1
1
1
1
3
2
1
1
1
1
2
1
1
1
1
1
2
1
2
1
2
1
2
1
1
1
1
3
1
1
1
1
1
4
1
1
1
1
1
2
1
3
1
1
1
2
1
1
5
1
3
1
1
1
1
1
1
1
1
1
1
1
1
1
1
1
1
1
1
2
1
2
2
1
1
1
1
1
1
1
1
1
2
1
1
2
1
1
1
1
2
1
1
2
2
1
1
1
1
4
1
1
1
1
1
1
1
1
2
1
1
1
2
2
1
2
2
3
3
1
1
2
1
1
1
2
2
1
1
2
2
1
3
1
1
2
1
2
3
1
1
1
4
10
4
1
1
4
2
1
4
1
4
2
1
1
1
1
1
2
3
1
1
1
2
1
3
1
1
2
6
1
1
2
1
1
4
2
1
1
4
2
1
1
5
1
1
3
2
1
1
1
2
1
1
2
1
1
4
1
1
1
2
2
1
1
2
2
1
1
1
2
3
1
4
1
4
2
3
1
1
2
2
3
2
3
8
2
1
1
3
1
1
2
2
1
1
1
1
1
1
1
1
1
2
1
2
2
3
1
8
6
2
1
1
42
2
3
2
1
3
1
1
2
2
1
4
1
1
2
1
1
1
1
2
1
3
1
1
2
1
1
1
4
2
6
4
2
1
1
2
2
2
1
1
4
1
5
2
1
1
1
1
1
3
1
1
1
4
3
1
1
1
1
1
1
1
1
1
1
1
1
2
1
9
1
1
2
1
1
1
1
4
2
5
1
2
3
1
2
1
3
1
1
2
2
2
3
1
3
2
2
1
1
1
7
2
1
1
1
3
1
1
1
10
1
1
1
1
3
4
1
2
1
2
5
1
1
4
1
1
1
1
1
1
3
2
1
1
1
1
3
1
3
1
1
1
1
4
2
2
1
1
2
2
1
2
2
1
2
1
2
3
1
1
3
1
1
2
2
1
1
2
1
1
1
2
2
1
4
1
3
1
2
6
3
2
2
1
2
1
2
2
1
2
2
1
1
2
3
1
2
1
1
2
1
1
3
7
1
1
14
1
3
8
2
1
1
1
1
1
5
1
5
2
2
2
4
1
1
1
1
1
2
3
3
1
1
1
2
1
1
2
1
1
1
2
2
1
1
3
2
2
1
1
1
3
3
1
1
1
4
9
4
1
1
1
2
1
2
1
1
1
4
1
1
4
3
1
1
1
3
1
2
3
3
4
2
15
3
1
1
1
1
1
1
1
2
3
6
1
9
3
1
3
3
1
1
1
11
1
1
1
1
1
1
1
1
6
1
1
2
1
2
2
1
2
2
1
2
3
1
1
2
1
1
2
1
4
1
7
2
1
1
1
2
1
26
3
1
4
3
3
4
1
1
8
2
2
1
1
10
1
1
1
3
4
9
2
1
2
1
1
8
1
1
1
1
1
1
3
1
2
9
4
1
2
1
7
2
3
1
1
1
2
1
1
3
2
1
2
3
2
1
1
2
2
2
1
1
1
2
2
1
8
1
1
4
3
1
1
1
2
1
1
1
1
2
1
3
1
2
2
1
2
1
2
3
1
1
2
1
1
2
3
1
1
1
1
1
1
1
1
1
1
1
1
1
1
2
1
2
1
1
2
4
1
1
1
1
1
1
2
1
1
1
1
1
1
1
1
1
2
1
2
1
1
2
1
2
1
1
1
1
3
1
3
1
1
2
3
1
2
27
7
1
20
13
1
2
1
1
1
2
1
2
1
1
1
1
1
1
1
1
4
2
3
1
1
1
5
1
1
5
1
1
1
3
1
1
4
1
1
10
4
2
1
2
4
1
3
3
1
4
1
1
7
1
1
9
1
1
1
3
1
4
2
1
2
3
1
1
5
3
1
3
2
1
3
1
2
1
3
1
2
1
2
3
2
1
1
1
4
1
1
2
2
1
2
1
2
1
1
2
1
2
1
1
2
5
1
1
1
3
1
6
1
6
1
1
3
1
1
1
1
2
2
1
1
2
1
1
1
1
4
1
2
2
1
2
3
6
2
1
1
4
2
1
3
1
1
1
1
2
1
2
2
2
1
2
1
3
1
3
2
3
1
3
1
1
1
1
2
1
1
3
1
1
1
2
1
1
1
1
1
3
3
1
1
2
1
2
1
1
5
1
2
1
1
1
1
1
1
3
3
1
2
1
1
1
1
2
1
1
1
1
1
1
1
1
1
1
6
1
1
1
1
1
1
4
2
3
1
2
1
2
1
1
2
2
1
1
1
1
1
1
1
2
1
2
1
1
1
3
3
1
1
2
1
2
1
1
1
3
1
3
1
1
1
1
2
1
1
2
1
5
1
1
2
1
1
1
2
2
1
1
2
2
1
3
3
1
1
6
6
1
1
2
3
1
3
2
2
1
1
1
1
2
6
1
1
1
1
1
1
1
1
2
1
1
5
1
4
1
1
1
1
1
1
1
1
1
2
1
1
1
1
1
2
1
1
2
1
1
1
2
1
4
1
1
2
1
1
2
1
1
2
1
3
1
2
1
2
2
2
4
4
1
1
2
2
2
1
3
2
1
1
1
1
1
1
1
2
1
1
3
1
2
3
1
1
1
1
1
2
3
1
1
1
1
1
2
3
2
2
1
1
1
1
1
1
2
1
1
13
4
3
1
1
2
2
2
1
2
1
1
2
1
2
1
1
3
1
1
1
1
1
1
1
1
3
4
1
1
1
1
1
1
1
1
1
1
4
2
1
1
1
1
1
2
8
1
6
1
2
4
1
1
1
1
1
5
1
3
1
1
3
2
1
1
4
2
1
1
2
1
3
1
1
1
1
1
2
1
2
1
1
1
2
1
2
3
2
2
1
3
1
1
1
1
2
1
1
8
3
1
2
1
1
1
1
2
1
1
4
1
2
1
3
1
1
1
2
2
1
3
2
1
2
1
1
1
1
7
1
1
3
1
1
1
1
1
4
1
1
1
1
3
1
34
1
1
1
1
3
2
1
3
1
3
2
2
2
2
2
2
2
1
1
1
1
1
2
3
2
32
8
1
1
1
3
1
1
1
2
1
1
2
1
1
4
1
1
4
1
1
5
3
1
1
1
2
1
5
2
1
1
1
5
4
1
2
21
1
1
1
1
1
1
1
1
1
13
3
1
2
1
1
3
2
1
1
1
2
2
1
2
1
1
1
4
2
2
1
3
1
1
1
1
1
1
1
2
1
1
1
1
1
1
1
2
1
1
2
1
1
1
2
16
1
1
13
1
1
1
1
1
1
2
1
1
1
1
2
1
1
2
1
1
1
1
1
1
1
1
1
1
1
1
1
1
3
1
6
1
2
1
1
2
5
1
1
1
1
2
1
2
1
1
1
3
2
1
1
1
1
1
1
1
1
2
1
1
1
1
2
1
1
1
2
1
3
1
2
2
1
2
2
1
1
2
2
3
8
1
1
1
2
1
2
3
2
1
1
1
1
1
2
1
2
1
1
5
1
1
1
1
2
2
1
3
2
2
2
2
2
21
3
2
1
2
2
1
1
1
2
1
1
3
1
2
2
4
1
1
4
1
1
1
1
1
1
3
1
2
1
1
1
1
1
1
1
1
2
3
1
2
1
1
1
1
1
1
3
1
1
1
1
1
1
1
1
1
1
1
2
3
2
1
2
2
1
1
1
1
1
1
1
1
2
1
1
2
1
1
1
1
1
1
1
2
1
5
1
1
1
3
2
1
2
1
3
2
2
1
1
1
1
1
1
1
1
1
1
1
2
1
1
1
1
1
1
1
2
1
1
1
1
4
2
1
1
1
1
1
1
1
1
1
1
1
1
1
1
2
1
1
1
1
1
1
1
3
1
2
1
1
1
3
1
1
4
4
3
1
2
3
4
6
1
3
1
1
10
3
7
1
1
2
8
3
1
1
2
1
1
1
1
2
1
5
2
2
1
2
1
2
2
1
1
1
4
2
2
1
4
1
6
1
1
1
3
2
1
1
1
1
4
1
3
2
2
2
1
1
1
1
2
2
2
2
1
2
1
1
1
1
6
1
3
1
1
2
1
1
1
1
1
1
1
1
1
1
1
1
1
1
11
3
1
1
1
2
1
2
1
1
1
2
2
5
4
1
1
1
1
2
1
2
1
1
1
1
1
3
1
2
1
1
1
1
1
2
6
4
1
4
1
1
3
1
20
1
1
1
1
2
2
2
1
1
2
1
1
1
1
2
1
3
1
1
33
1
1
1
2
1
1
1
1
3
2
1
1
1
1
2
3
3
1
2
1
1
1
1
2
1
3
2
1
1
1
1
4
2
1
1
8
2
1
2
1
1
2
2
1
2
16
1
1
1
1
1
1
1
1
3
1
1
2
2
1
1
2
1
1
1
3
1
1
1
1
1
1
1
1
1
1
1
1
2
2
1
1
2
1
2
2
1
1
1
1
11
1
2
1
2
1
1
1
2
1
1
1
1
2
1
1
2
2
5
1
1
1
1
2
1
1
3
1
1
2
1
2
1
3
1
2
1
1
3
3
3
7
1
4
2
1
1
5
1
6
1
9
1
2
1
1
1
1
3
1
1
1
1
1
1
1
1
2
1
1
1
1
7
2
1
1
2
1
1
3
1
1
1
1
3
10
1
1
2
10
2
2
1
1
2
1
1
1
5
2
4
1
1
1
2
1
1
2
3
1
1
1
1
1
2
1
2
3
1
1
1
1
2
2
3
1
1
2
1
2
1
1
1
4
2
2
3
1
1
1
2
1
2
1
2
2
3
5
2
3
2
5
1
1
1
7
1
2
1
4
1
3
1
3
1
5
3
2
3
1
6
1
11
4
1
1
1
1
1
4
3
4
1
5
2
1
1
4
1
1
1
1
2
1
1
2
1
3
3
1
2
2
1
2
1
1
1
2
2
2
1
1
3
2
2
2
2
2
1
1
2
4
1
1
2
3
2
2
3
3
3
2
1
2
5
1
2
4
1
1
3
1
1
3
2
3
4
1
1
2
1
1
2
1
2
16
1
6
1
1
1
5
1
1
8
1
3
2
1
1
4
2
1
1
2
1
3
1
3
2
2
1
7
1
1
1
1
3
1
3
1
7
2
1
2
1
5
1
1
3
2
4
2
6
1
3
1
2
1
1
2
1
1
2
1
1
1
2
1
1
1
3
3
1
3
1
1
1
2
3
1
1
1
2
1
1
1
8
5
1
1
6
2
1
2
3
4
2
2
1
1
3
1
1
2
3
1
1
2
1
2
3
1
1
1
3
1
2
1
1
1
3
1
2
2
4
3
1
2
1
1
1
1
4
3
1
1
2
3
1
2
9
1
2
2
1
1
1
3
15
4
1
4
2
1
6
1
3
1
1
2
1
1
1
1
2
1
1
1
1
1
2
5
1
1
1
3
1
3
1
1
2
1
1
3
3
1
3
1
2
1
5
3
5
5
1
3
1
3
2
1
3
1
2
1
3
2
1
1
3
6
2
2
7
1
1
1
4
2
2
1
1
1
1
1
1
1
1
1
1
2
4
2
2
5
2
1
1
1
2
1
1
1
5
1
2
1
1
1
2
3
4
1
2
1
1
5
1
2
1
2
1
1
1
3
5
2
2
1
1
1
1
1
1
1
2
1
1
1
2
3
3
1
3
3
2
1
3
3
1
3
3
1
1
1
1
5
1
2
1
1
1
1
1
1
1
1
3
1
1
1
1
1
1
4
1
3
2
1
2
1
4
1
2
1
1
1
1
4
1
2
1
1
1
3
1
2
2
1
3
2
1
3
1
1
1
2
2
1
1
2
3
2
1
3
2
1
1
1
1
6
1
1
1
1
2
1
1
3
1
1
5
1
1
3
1
1
1
1
1
1
1
1
1
1
1
1
1
3
1
1
1
1
1
1
1
1
1
1
1
2
1
1
1
1
1
2
2
1
1
1
1
1
1
1
3
2
3
2
1
3
1
4
1
2
1
1
1
2
2
1
1
1
2
2
1
4
1
3
4
3
3
5
2
3
1
1
1
1
1
1
1
1
1
1
1
1
5
1
3
3
8
1
3
2
3
1
1
3
3
6
3
2
1
5
1
1
2
1
1
3
1
1
1
4
1
1
1
1
1
1
1
2
5
5
3
3
1
2
1
1
2
2
2
1
1
1
1
1
1
1
1
2
1
1
1
1
2
1
1
2
1
1
1
1
1
2
1
1
1
1
8
1
1
1
1
1
6
1
1
1
2
1
1
1
1
1
1
1
1
1
3
1
1
2
1
1
1
1
2
1
1
1
1
1
1
1
1
1
2
1
1
1
6
1
1
1
1
2
1
1
1
1
1
1
2
1
1
2
1
1
1
1
1
1
1
1
1
1
1
1
1
1
1
1
1
1
1
1
1
1
2
1
1
1
1
1
1
1
1
1
1
1
1
1
1
1
1
1
1
1
1
2
1
1
1
1
1
1
1
1
1
1
1
1
1
1
1
1
1
1
1
1
1
2
1
2
4
1
7
4
1
1
1
1
1
1
1
2
1
2
1
3
1
1
1
2
1
3
1
4
1
1
1
2
1
1
1
1
1
1
1
1
1
1
2
1
1
1
1
1
1
1
1
1
1
3
2
5
1
1
1
2
1
2
1
1
1
5
5
2
1
1
1
1
1
1
1
1
1
1
1
4
1
2
1
2
3
2
1
3
1
3
1
2
2
1
1
1
5
2
9
2
1
1
1
1
1
1
3
1
1
1
1
1
3
1
1
1
1
1
2
2
2
2
2
1
1
1
3
1
3
5
1
1
1
2
1
1
4
1
2
2
1
1
1
1
1
2
4
3
1
2
2
1
2
3
1
2
1
2
1
1
1
2
2
2
2
2
1
1
1
1
1
1
1
2
1
1
1
8
3
1
1
1
1
5
1
1
1
1
3
1
1
1
1
1
1
2
4
1
1
1
2
1
1
1
1
1
1
1
1
1
1
2
2
2
1
1
2
1
3
3
1
1
2
3
1
3
1
1
1
1
2
1
1
1
1
1
1
1
1
2
1
2
1
1
1
1
1
1
1
5
1
1
1
4
1
1
1
1
1
1
2
1
1
2
2
1
1
1
3
1
1
1
1
2
3
2
1
3
1
1
3
1
1
3
2
2
1
1
1
1
1
1
3
1
3
1
1
2
1
2
1
1
2
1
3
3
2
1
2
13
1
11
2
3
2
2
2
1
3
1
1
1
1
1
3
3
4
3
1
2
2
3
1
1
1
2
2
2
3
1
2
4
2
4
3
3
1
2
1
1
1
4
4
1
4
1
2
2
8
2
1
1
2
1
2
1
1
1
1
1
1
1
8
1
2
3
1
2
1
1
1
1
1
1
1
1
2
2
1
1
1
1
1
1
1
1
1
1
1
1
1
1
1
1
1
1
11
1
2
1
1
1
1
1
2
1
2
1
3
1
1
1
1
1
2
1
1
1
1
1
1
1
1
1
2
1
1
1
1
1
1
1
1
1
1
1
4
1
3
1
1
2
3
1
2
1
1
1
2
2
1
1
1
2
1
1
1
1
1
2
1
4
2
1
1
3
1
1
1
2
1
1
2
1
2
2
1
1
1
1
1
2
1
1
1
1
1
2
4
1
1
2
1
1
1
1
2
1
1
2
5
1
7
1
1
1
1
1
2
1
1
2
1
1
2
1
1
3
2
2
1
2
1
2
1
2
1
1
1
2
5
14
4
1
2
18
8
6
2
3
1
3
2
2
1
1
1
1
1
1
1
2
1
1
1
1
4
1
1
2
2
3
1
1
3
1
1
3
4
3
1
1
2
2
2
1
2
2
1
1
1
2
3
1
1
2
1
1
1
1
1
1
2
1
1
1
1
1
1
1
1
2
2
4
1
5
1
1
3
1
4
1
3
2
1
1
2
1
1
2
1
1
2
1
2
1
4
1
1
1
3
5
1
3
1
1
2
1
2
1
1
2
2
1
1
1
3
1
2
1
1
2
2
3
1
1
1
1
1
1
3
3
1
1
1
1
1
1
1
1
1
1
2
1
1
1
1
1
1
1
2
1
2
1
1
1
1
4
2
2
1
1
2
2
1
1
2
3
1
1
2
1
1
2
2
1
2
1
2
5
1
1
2
1
4
6
1
3
2
1
1
1
1
1
5
1
4
1
2
3
1
1
2
1
7
4
1
1
2
2
1
1
1
2
1
1
1
1
2
1
5
3
1
2
1
1
1
2
1
1
2
1
1
2
1
1
2
1
1
3
1
2
1
1
6
2
1
1
2
2
1
4
2
1
2
1
2
1
2
1
1
1
1
1
1
1
2
1
1
1
1
1
2
1
1
1
1
1
1
1
2
1
1
1
1
1
1
1
2
1
1
3
1
1
1
1
1
1
1
1
1
3
1
1
1
1
1
1
1
1
1
2
1
1
1
1
1
1
2
2
1
2
1
1
2
1
1
1
1
1
1
1
1
1
7
1
1
5
4
1
1
1
1
1
1
1
1
2
1
2
1
1
1
1
1
3
1
1
1
1
2
1
3
3
2
1
6
1
1
1
1
2
2
2
2
1
1
3
1
1
1
2
1
1
1
2
1
1
1
1
1
1
1
7
1
2
1
1
2
1
1
1
1
1
1
2
1
1
2
1
1
1
1
11
1
1
1
1
1
1
2
1
4
1
3
1
1
1
1
2
1
1
2
6
1
1
2
2
3
1
2
1
1
1
1
1
1
1
4
1
2
2
1
1
1
1
1
1
2
1
2
2
1
6
2
1
1
2
3
2
2
1
1
1
1
1
1
1
1
1
2
1
2
1
1
2
1
3
1
2
1
4
4
2
4
11
17
4
4
1
6
1
8
2
1
1
6
2
1
2
1
1
10
3
1
3
1
1
3
1
7
1
1
2
5
1
1
3
2
1
1
3
1
1
1
2
1
4
1
1
2
3
6
1
1
1
1
2
5
2
1
1
2
3
1
2
1
1
3
1
1
1
2
3
1
1
1
2
3
1
2
1
3
2
1
2
2
3
2
1
1
2
3
1
1
1
6
3
1
5
1
1
2
1
1
2
1
3
1
2
1
7
1
2
1
1
1
1
1
1
1
1
1
1
1
1
1
2
1
2
1
1
1
1
1
1
4
3
5
1
2
5
2
2
1
2
2
2
2
1
1
1
1
1
1
2
2
2
1
3
1
2
1
3
1
4
1
1
1
2
1
1
1
2
2
1
1
1
1
2
2
1
3
2
1
2
2
1
4
2
2
4
1
6
2
1
4
3
2
1
5
2
1
1
3
2
1
2
2
2
2
1
1
1
1
2
10
1
1
1
1
1
1
1
1
2
1
1
2
1
2
1
1
1
1
1
1
1
2
2
4
1
1
2
4
1
2
1
2
1
2
1
2
1
1
1
1
1
3
2
2
2
1
1
3
2
1
3
1
1
3
1
1
4
1
2
1
1
1
2
3
2
2
4
1
3
1
3
3
2
1
1
4
11
1
2
2
3
1
1
1
2
1
4
1
1
1
2
2
2
2
2
1
1
1
2
1
3
3
2
1
1
1
2
1
2
1
1
1
1
4
1
1
2
1
3
1
1
1
1
1
2
1
2
2
1
1
1
5
1
1
1
1
1
1
2
1
1
1
2
2
5
1
1
2
1
1
1
1
1
1
3
1
2
2
1
1
1
1
1
1
1
3
2
1
2
1
1
1
1
1
1
1
1
1
2
1
5
2
1
1
1
1
1
1
2
1
2
1
4
8
1
5
2
1
3
1
1
1
1
1
2
1
1
1
1
7
5
1
1
1
4
1
1
2
1
2
1
1
1
1
3
1
5
2
1
1
7
2
2
5
1
2
1
2
2
1
1
3
1
1
1
3
1
1
1
1
5
1
3
3
1
3
1
3
1
1
1
2
2
1
1
3
1
2
2
1
2
2
1
1
2
3
1
5
1
1
2
1
2
1
1
1
1
2
1
1
2
2
1
1
3
1
3
5
1
2
3
1
2
1
1
1
3
4
2
1
2
2
2
3
1
2
2
2
2
1
1
4
1
1
1
5
2
3
1
3
1
2
1
1
1
1
1
2
1
1
1
1
2
1
1
1
1
2
1
1
1
1
2
1
1
1
1
1
1
1
3
1
1
1
1
1
2
1
1
2
1
1
2
1
1
1
1
1
1
1
3
2
1
2
2
1
1
1
1
2
3
1
1
1
2
1
1
1
1
1
1
1
1
1
2
2
1
1
1
3
1
2
1
1
1
1
1
1
1
1
1
1
1
1
1
1
1
1
2
1
1
1
2
2
1
1
1
1
1
1
1
1
1
1
1
1
1
1
1
1
1
1
1
2
1
2
1
1
2
1
1
3
1
2
1
2
1
2
1
2
1
3
1
1
1
1
1
1
1
1
1
1
1
1
1
1
1
1
2
1
2
2
2
1
1
3
2
1
2
1
1
3
1
2
1
1
3
1
2
1
1
4
2
1
1
2
4
2
2
2
1
2
3
3
1
1
1
1
3
4
1
1
1
1
6
1
1
1
1
1
2
1
1
2
1
1
1
1
1
2
1
1
1
1
1
1
1
1
1
1
8
3
1
1
1
1
1
1
1
1
1
1
1
2
2
1
2
2
1
5
1
1
7
1
2
1
2
1
1
2
2
3
1
1
1
1
1
1
1
2
1
4
1
3
2
1
1
1
1
2
1
1
3
1
1
1
2
1
3
2
1
1
2
2
2
1
2
1
4
5
2
2
1
3
3
3
1
1
1
1
1
1
1
2
1
1
1
1
2
2
1
2
2
3
1
1
5
1
1
4
2
1
1
5
2
1
1
1
1
1
1
1
1
1
5
3
2
4
1
1
2
2
4
4
2
4
1
3
1
1
1
1
1
2
2
2
1
1
2
1
1
2
1
1
1
1
1
3
1
1
1
1
4
1
3
4
1
2
1
1
2
1
2
1
1
1
6
1
2
1
2
4
4
2
2
3
1
1
1
1
1
6
1
1
1
1
1
1
1
4
3
2
1
1
29
2
3
2
5
2
1
2
2
24
1
1
1
2
1
3
1
1
1
2
6
25
1
1
27
1
21
3
2
3
1
4
4
2
1
1
1
2
3
1
1
3
1
3
2
1
2
1
1
1
1
1
1
1
1
17
1
10
1
7
4
6
3
4
12
2
10
10
2
1
2
1
1
1
1
1
1
1
1
1
1
1
1
1
1
1
1
1
2
4
2
4
1
1
2
1
1
3
4
1
1
1
1
2
3
1
1
1
1
1
1
1
1
1
1
1
2
2
3
4
1
3
1
1
2
1
1
2
2
1
1
15
2
1
3
2
1
1
2
6
3
1
1
1
2
1
5
1
1
1
3
5
1
1
1
1
1
1
1
1
1
1
1
2
5
2
4
1
1
1
1
1
1
1
1
2
3
1
3
1
1
6
1
6
1
6
1
2
1
1
1
1
1
1
2
1
2
1
2
24
1
1
1
2
1
4
1
1
1
1
1
1
1
1
1
1
1
1
1
1
1
1
4
1
3
1
1
1
1
1
1
1
3
1
1
1
1
1
1
2
2
1
1
1
2
1
3
1
1
2
1
2
1
1
1
2
1
1
1
1
1
1
1
1
1
1
1
3
1
1
1
1
1
1
1
4
1
1
3
1
2
1
1
1
1
1
2
2
2
1
1
1
1
2
1
3
1
1
1
1
1
1
1
1
1
1
4
1
1
1
1
1
1
1
1
1
3
2
2
1
1
2
1
5
2
2
1
1
3
3
3
1
3
1
1
1
2
1
2
1
3
1
1
4
1
1
2
1
1
1
1
1
1
2
1
2
3
3
2
1
3
1
1
1
1
2
1
3
3
4
2
1
1
5
1
3
1
3
1
2
1
1
1
1
1
4
2
1
1
1
1
1
2
6
7
1
1
1
2
2
1
1
1
2
1
1
1
1
2
1
1
1
1
1
4
1
1
1
2
1
1
2
1
1
1
2
4
1
2
2
1
1
1
1
1
2
1
1
1
1
1
2
1
2
1
1
2
3
1
1
1
1
1
2
2
3
2
2
1
4
1
2
2
1
2
1
2
1
3
1
1
10
1
1
1
1
1
2
5
1
1
1
1
3
2
1
4
2
2
5
2
1
1
1
1
1
2
1
1
1
1
2
1
2
3
3
1
1
1
2
2
2
2
1
1
1
5
2
5
1
3
3
1
1
1
1
2
2
1
4
1
2
3
1
1
1
1
1
1
4
1
3
8
2
1
1
1
1
1
1
1
1
2
1
1
1
1
1
6
1
3
1
2
2
1
2
4
2
1
3
1
1
2
2
1
1
1
2
2
2
1
1
2
2
1
1
1
1
1
1
2
1
1
2
1
4
4
4
1
1
1
2
2
1
2
3
3
1
1
2
2
5
1
1
5
2
1
6
3
1
2
1
1
1
1
1
2
1
2
1
3
1
2
1
1
2
1
6
1
1
1
2
1
3
1
1
1
2
1
3
1
1
1
1
1
2
1
1
3
1
1
1
1
2
2
1
3
1
1
1
1
2
1
1
1
2
1
1
1
1
1
8
1
1
1
4
1
1
1
1
1
1
1
6
2
1
1
1
1
1
2
3
2
2
1
1
1
1
1
1
1
1
1
1
1
1
3
1
1
1
1
3
1
1
1
1
3
2
4
1
1
1
2
1
3
1
2
2
2
1
1
1
1
1
3
2
1
2
3
1
3
1
1
1
1
1
1
1
1
2
1
1
2
1
1
1
1
1
1
1
3
1
1
1
1
3
3
1
1
1
2
3
1
1
1
2
1
1
1
1
1
1
1
1
1
1
2
1
2
3
1
4
1
3
1
3
1
4
1
1
1
1
3
2
1
2
2
3
1
4
1
1
1
1
1
1
1
1
1
2
5
2
1
1
5
2
1
1
1
1
2
1
3
1
3
1
2
1
2
1
1
1
1
1
1
1
1
1
1
1
2
1
2
1
4
3
1
2
1
2
1
1
1
1
1
1
2
1
1
1
3
2
2
2
1
2
1
1
2
1
1
2
2
1
1
2
1
1
1
2
2
1
2
1
1
4
1
2
1
2
1
2
1
1
1
4
1
1
1
1
2
2
1
1
1
2
1
3
2
1
3
2
1
4
2
1
3
2
75
2
83
2
1
1
2
1
22
14
26
8
9
1
1
1
1
10
1
1
1
1
6
1
8
5
25
2
3
1
2
4
1
1
4
2
2
1
1
1
3
1
1
1
3
1
2
1
1
2
1
1
1
1
1
1
7
1
1
1
10
1
1
2
2
2
1
1
1
1
1
1
1
2
2
1
1
2
2
1
1
1
1
1
2
1
1
1
1
1
6
1
1
1
3
1
1
4
1
3
4
1
1
1
1
1
1
1
1
3
1
1
1
1
4
2
2
4
1
1
2
1
2
2
2
1
1
1
1
1
1
1
1
1
2
3
1
1
1
2
5
1
1
1
1
1
1
1
2
2
1
1
2
1
1
1
1
1
1
1
1
1
1
2
3
1
1
1
2
1
3
7
2
1
3
2
3
2
2
1
1
1
2
2
1
2
1
4
1
1
1
1
1
1
1
1
1
1
5
1
2
2
1
2
1
1
1
3
1
4
2
1
4
1
3
1
2
5
1
2
1
1
1
1
1
1
1
1
5
1
1
1
2
4
2
3
2
1
4
1
1
2
2
8
1
1
1
3
1
2
1
1
1
1
2
2
1
1
4
1
1
2
1
1
4
5
1
1
1
1
1
1
1
1
1
8
3
1
2
2
1
3
3
2
4
2
1
1
1
1
2
4
1
2
1
1
3
1
4
1
1
1
2
1
2
1
3
1
2
1
4
1
1
2
3
3
1
1
2
3
1
1
1
1
1
2
2
1
1
1
1
2
1
5
3
3
1
1
3
1
1
2
1
1
1
1
7
1
1
1
5
9
4
1
1
1
1
1
2
1
1
1
1
1
6
2
1
7
6
2
19
1
26
3
1
1
4
7
4
1
3
1
13
1
17
18
2
1
10
1
1
1
1
1
2
2
2
1
1
1
9
1
1
1
1
3
1
1
1
1
3
1
4
2
1
1
1
1
2
3
4
2
3
2
2
2
3
1
1
1
1
2
3
3
1
3
1
1
1
1
1
1
1
4
1
2
4
1
2
1
1
7
4
3
2
2
1
1
2
2
2
3
1
3
1
1
2
2
1
4
1
1
2
2
1
1
1
1
4
1
1
4
1
1
3
1
1
1
1
1
1
2
1
2
2
2
4
1
1
1
2
2
1
1
2
1
1
1
1
1
1
2
1
1
1
5
2
2
1
1
2
2
1
1
1
1
1
1
1
1
2
1
3
2
2
1
4
1
1
4
1
4
3
1
3
2
1
1
1
1
1
2
1
5
1
1
1
1
1
1
2
4
1
1
4
2
1
2
1
1
1
1
6
2
2
1
2
1
1
3
1
1
1
1
2
1
4
1
1
2
1
3
1
1
1
21
8
3
1
16
1
1
1
1
30
2
18
5
1
2
1
3
1
1
4
2
9
13
1
40
1
1
1
1
3
1
1
2
1
1
1
2
1
1
2
1
2
1
2
2
1
1
1
3
1
1
1
3
1
1
1
1
1
1
1
1
1
1
1
1
1
2
1
2
1
1
1
1
1
1
1
1
1
1
1
1
1
1
1
3
1
2
1
1
3
1
1
1
1
1
1
1
1
1
1
7
1
1
2
2
1
1
1
1
1
1
1
1
1
2
1
1
1
2
2
1
1
1
1
4
1
2
1
1
1
1
1
1
1
2
1
1
3
2
1
4
5
1
1
1
4
3
3
1
1
3
1
4
2
2
1
1
1
2
1
1
1
1
1
1
1
1
1
1
1
1
1
1
1
5
2
3
1
2
1
1
2
5
2
1
3
5
1
1
20
2
4
1
1
9
1
1
5
1
2
2
4
2
1
4
2
5
1
1
1
3
1
2
2
4
2
1
1
1
1
13
17
7
1
1
4
1
3
3
1
3
1
1
2
1
2
1
4
2
1
3
1
1
1
1
1
1
1
1
2
1
7
1
2
1
3
2
1
2
1
2
4
2
3
1
2
1
2
1
1
2
2
8
2
2
1
1
1
1
3
1
1
3
1
1
5
1
3
1
1
2
2
1
2
2
1
7
1
1
1
3
4
1
1
5
2
1
1
1
2
1
2
1
1
2
2
2
3
4
1
2
1
1
1
2
1
1
1
1
1
2
1
6
1
2
2
2
1
1
8
1
2
1
3
1
1
2
1
4
1
1
1
1
1
1
2
2
1
2
1
1
1
1
1
1
1
1
3
1
2
1
1
2
2
2
1
1
1
1
2
1
2
1
1
1
1
1
1
2
4
2
1
2
1
3
1
1
2
2
1
2
1
1
3
1
1
1
3
2
1
1
1
3
1
2
2
1
1
1
3
1
2
1
1
2
1
3
3
1
1
1
1
1
1
2
1
2
2
1
3
1
1
2
1
1
2
2
1
2
1
34
13
1
1
2
1
1
1
1
1
1
1
1
1
1
1
2
3
2
2
2
1
1
1
1
2
3
5
1
4
6
1
1
1
3
4
1
4
1
1
2
5
1
1
1
3
2
4
1
1
1
5
1
2
1
1
1
1
2
1
1
1
2
2
3
6
2
1
1
1
7
3
1
1
1
1
1
4
2
1
1
1
2
2
1
2
1
1
5
2
1
6
1
1
2
1
1
2
2
1
1
1
1
1
3
1
1
2
1
1
2
1
1
1
1
2
2
2
3
1
1
1
2
1
1
1
1
2
1
1
1
2
1
1
3
1
1
1
2
1
1
2
1
1
2
1
1
3
1
3
3
6
3
1
1
1
1
2
1
2
3
1
3
1
3
1
1
1
2
1
1
2
5
2
3
1
3
1
2
2
6
1
3
3
1
1
1
2
2
1
4
1
2
1
1
1
2
2
4
1
9
3
1
2
1
1
4
1
1
2
3
1
1
2
1
1
1
1
1
2
1
4
2
3
2
1
1
1
2
5
2
1
1
1
1
5
3
1
1
4
1
1
1
1
1
1
1
1
1
1
1
1
2
1
1
1
1
1
1
1
1
1
1
3
1
1
2
2
2
1
2
1
1
6
1
1
1
1
1
1
1
1
1
2
1
1
1
1
3
3
1
1
1
2
1
1
1
1
2
1
2
2
2
2
1
2
1
1
2
1
1
1
2
1
1
1
1
1
1
2
1
1
1
1
3
2
1
4
2
1
1
1
1
1
2
1
1
1
8
2
1
2
1
1
2
2
1
1
1
1
1
1
1
1
1
1
1
1
2
1
1
1
1
1
1
1
1
1
2
4
1
6
1
1
1
2
2
3
1
1
2
3
3
2
3
1
1
2
1
1
2
4
3
2
1
6
3
1
1
2
2
1
1
1
3
1
3
3
1
1
2
1
3
1
1
1
1
1
1
2
1
1
1
1
1
16
1
1
1
2
1
1
2
1
1
1
17
1
1
2
1
1
1
2
2
1
4
1
1
1
1
1
1
1
1
2
1
2
1
3
10
1
5
1
4
1
1
3
3
1
3
2
3
2
1
1
1
2
2
1
1
1
2
1
1
3
1
1
3
1
3
1
1
1
1
2
1
1
4
1
3
1
2
2
2
2
2
1
5
1
2
1
2
2
1
1
4
2
2
1
2
1
2
1
3
1
1
2
1
3
2
1
1
3
3
2
1
3
1
2
1
3
1
1
5
1
1
2
1
2
2
2
2
4
3
3
1
6
3
1
2
1
2
2
2
1
1
1
4
1
1
1
2
1
1
1
5
1
3
1
1
2
1
1
1
1
2
1
1
1
1
1
1
1
1
2
2
1
1
3
2
3
2
3
1
1
1
1
1
1
1
3
1
1
1
1
1
1
2
3
1
1
1
2
3
5
1
2
2
1
1
1
1
1
1
2
2
3
4
1
1
2
2
1
2
1
5
1
1
1
4
2
1
1
6
4
5
3
1
2
1
8
2
1
1
1
1
1
6
1
1
1
1
1
1
1
1
5
2
2
2
1
3
1
1
1
1
1
1
1
2
2
2
1
1
1
1
1
2
1
2
1
1
1
1
2
2
3
2
2
2
1
1
1
1
3
1
1
1
1
1
1
1
1
1
2
1
1
1
1
1
1
1
1
1
1
1
1
1
1
2
2
3
2
2
2
1
4
2
2
1
3
1
1
2
1
1
1
1
2
1
1
2
2
1
2
1
4
4
5
1
1
1
1
2
1
1
1
1
2
1
7
1
1
5
1
1
2
1
1
9
3
6
2
4
4
5
3
1
1
1
6
1
1
3
1
2
5
1
2
3
3
1
5
1
1
9
1
1
1
4
4
3
2
2
1
2
1
2
1
2
1
3
2
2
1
1
2
1
1
2
3
2
1
1
1
2
1
1
3
2
1
1
2
1
1
1
4
1
3
2
1
1
2
1
3
5
2
1
5
3
1
3
2
1
1
1
5
1
1
1
1
1
1
1
1
3
1
2
1
1
2
4
1
2
1
5
2
1
1
2
2
1
1
1
1
1
1
1
2
1
2
1
1
1
1
1
1
2
1
1
1
1
1
1
1
2
1
1
2
1
2
1
1
1
1
1
1
1
1
1
1
1
2
1
1
1
1
1
4
1
1
1
1
1
1
1
3
1
1
1
2
1
1
1
1
1
1
1
1
1
1
3
1
1
3
2
1
1
2
1
3
5
2
1
1
1
2
1
1
1
1
1
2
1
1
2
6
1
1
1
4
1
1
2
1
7
3
2
2
1
2
1
2
1
2
1
1
1
2
2
1
2
1
2
1
12
2
3
1
2
1
2
5
1
1
1
2
5
4
1
3
2
1
2
1
3
2
3
6
1
2
3
3
2
1
2
1
1
1
1
1
1
1
1
1
1
1
9
1
1
1
1
3
1
1
1
1
1
1
1
1
7
4
1
9
1
2
2
4
3
1
1
1
1
1
1
1
1
2
1
1
1
2
2
1
1
4
1
1
3
1
1
1
2
1
1
1
1
1
1
1
1
2
1
1
1
1
1
1
1
1
1
1
1
1
3
1
2
1
1
1
3
2
3
3
6
1
3
3
1
4
2
3
1
1
1
2
1
1
1
1
1
1
1
1
1
1
1
4
1
1
1
3
2
1
1
1
7
1
1
2
1
3
1
2
2
2
1
1
1
1
1
2
1
2
3
1
2
4
1
1
3
3
1
1
1
2
1
6
2
1
1
1
1
1
1
2
1
1
1
1
1
1
1
1
1
1
1
1
4
2
1
1
2
2
1
2
1
1
1
1
2
1
1
1
1
2
1
1
1
1
1
1
3
3
2
1
1
1
2
1
1
1
1
1
2
1
1
2
1
1
1
2
3
1
1
1
1
2
1
2
1
1
1
2
1
1
1
1
2
1
1
2
1
2
1
1
2
2
1
1
1
1
1
1
1
2
1
3
1
2
1
1
1
1
1
1
2
1
1
1
1
1
1
1
1
2
1
1
1
1
1
1
1
2
1
1
1
1
1
1
1
1
1
1
1
1
1
1
1
1
1
2
1
1
1
1
1
1
2
1
1
1
1
1
1
1
1
1
2
3
1
3
1
1
1
3
1
1
1
1
1
1
1
1
1
1
1
1
1
1
1
1
1
1
1
1
1
1
2
1
1
1
2
1
6
3
1
1
5
1
1
1
1
1
1
2
5
1
2
6
2
1
3
4
4
1
1
2
1
1
3
2
2
1
1
12
3
2
1
2
2
3
1
1
1
1
1
1
4
1
4
2
1
1
4
1
5
2
2
3
1
1
1
1
2
1
1
1
1
1
1
1
1
1
1
1
1
1
1
2
1
1
1
1
3
1
1
4
2
2
3
1
2
2
1
1
33
2
1
8
6
1
1
2
1
2
3
2
1
1
1
1
1
1
1
6
2
1
1
1
4
2
2
1
1
1
2
1
1
1
1
2
1
1
1
1
1
1
1
1
1
1
1
1
1
1
1
1
3
1
1
2
1
2
1
1
1
1
1
1
1
1
1
1
1
1
1
1
1
1
1
1
1
1
1
1
2
1
1
1
1
1
1
1
1
1
2
2
1
1
3
1
1
1
1
1
1
3
1
1
2
1
1
1
1
1
1
1
1
1
1
1
1
2
1
1
1
3
1
1
2
1
3
1
1
1
2
1
1
3
1
1
1
3
1
2
1
2
1
3
1
1
1
1
4
3
1
1
2
1
1
1
1
1
1
1
2
1
1
1
2
1
1
1
1
1
1
1
2
2
1
2
4
2
4
1
3
2
3
1
1
1
1
3
1
1
1
1
1
3
1
5
1
1
2
2
2
1
1
1
3
1
2
1
1
1
3
1
1
1
1
2
1
1
1
1
1
2
1
4
1
1
2
1
1
1
2
1
3
1
15
7
1
1
2
1
2
1
1
1
1
2
1
2
2
2
1
2
1
1
1
1
1
11
2
1
2
1
2
1
2
1
1
1
1
2
1
1
1
1
1
2
1
1
1
1
1
1
1
1
1
1
1
1
1
1
1
1
1
1
1
2
1
1
1
2
1
1
2
1
2
1
1
2
1
1
1
1
1
1
1
3
2
2
1
1
1
1
1
1
4
1
1
4
3
1
1
1
1
1
3
1
1
1
1
2
1
1
1
1
2
1
1
17
1
2
1
1
1
1
4
4
1
1
1
1
1
2
1
2
1
2
2
1
1
1
1
1
7
3
1
2
1
1
1
5
2
1
1
1
1
1
2
1
2
1
1
1
1
1
1
2
1
1
2
1
1
1
3
1
2
4
9
2
1
1
1
1
1
2
2
2
1
2
1
3
1
1
2
1
3
2
1
2
2
4
1
2
1
1
1
1
1
1
1
1
1
1
1
1
1
4
1
2
1
1
4
7
1
4
1
1
1
3
4
2
1
1
1
1
2
2
1
1
5
5
1
1
1
2
1
2
4
3
3
9
1
1
1
2
2
3
1
2
1
2
1
2
8
3
1
4
4
2
1
2
1
1
4
3
3
1
1
1
1
1
1
2
1
1
2
3
1
1
1
1
2
2
2
7
4
1
1
1
1
1
1
1
1
1
1
6
1
5
3
1
1
1
1
1
1
1
3
1
3
2
1
1
1
1
1
5
1
1
4
1
1
8
1
1
1
1
1
1
1
1
1
1
1
1
1
1
1
1
3
1
1
1
1
1
1
1
1
1
1
3
1
1
1
1
1
2
1
1
1
1
1
1
2
1
2
2
1
1
1
2
1
1
1
2
2
4
5
1
1
1
1
2
1
1
1
1
2
1
2
1
1
1
1
4
1
2
3
1
1
1
1
1
1
1
3
1
1
1
1
1
1
1
2
3
1
1
1
1
1
1
1
3
1
2
2
3
1
1
1
1
1
1
1
1
1
2
2
1
1
2
2
1
1
1
1
1
1
1
2
1
1
9
8
1
1
1
2
1
4
2
2
2
1
1
1
3
2
3
1
1
1
1
1
1
1
2
1
1
1
2
1
1
2
2
1
1
1
2
2
3
1
1
1
1
1
1
1
2
1
4
2
1
1
1
1
1
3
1
1
1
1
2
1
1
1
1
1
2
1
3
1
3
1
1
1
3
1
4
2
2
1
1
1
1
1
2
1
1
1
1
1
3
1
1
1
1
1
1
1
1
1
2
2
1
2
1
1
1
1
2
1
1
3
2
2
1
3
1
2
1
4
1
1
2
2
1
1
1
1
1
2
2
3
1
2
4
1
2
1
3
2
1
2
2
1
4
1
2
1
1
1
1
1
1
1
2
1
2
1
1
1
1
1
1
1
1
1
1
1
1
2
1
3
1
1
1
1
1
2
3
1
2
9
1
2
1
1
1
1
1
3
1
3
3
1
2
1
2
7
2
2
1
5
1
1
2
1
1
2
1
1
1
1
1
1
1
2
4
1
1
1
1
1
1
1
1
1
5
7
1
1
1
1
1
1
2
1
2
1
1
1
1
1
1
1
2
1
1
1
1
1
1
1
2
1
1
3
2
2
1
1
1
1
1
1
2
1
1
1
3
1
1
1
2
1
1
2
1
3
5
1
1
3
2
1
1
1
1
1
1
1
1
1
3
2
2
1
2
1
1
1
1
2
1
1
1
1
1
1
1
1
1
1
1
1
1
1
1
1
1
1
2
1
1
1
2
1
1
1
1
1
1
1
1
1
1
1
1
3
1
1
1
1
1
1
10
1
1
1
1
2
1
1
1
1
1
1
1
1
4
1
1
1
1
2
1
2
2
2
3
1
1
1
1
3
2
2
1
1
1
1
3
2
1
1
1
1
3
1
1
3
1
1
1
1
1
1
1
1
5
3
1
3
3
13
1
1
2
1
1
1
1
1
3
1
2
1
1
1
2
1
1
3
3
2
1
1
1
1
5
5
1
1
2
1
3
2
3
4
1
4
6
1
3
2
1
2
3
1
1
2
1
1
2
1
1
1
2
1
2
4
2
1
1
3
1
3
1
1
1
1
1
1
2
1
1
1
4
1
1
1
2
1
3
1
1
1
5
3
1
1
1
1
1
1
1
1
1
1
2
1
1
1
1
2
2
1
1
1
1
21
1
1
4
1
1
1
1
2
1
3
1
2
1
2
1
1
4
1
1
6
1
1
1
1
1
1
4
1
5
1
1
1
1
1
1
4
1
1
2
2
3
3
8
3
1
2
2
2
4
1
1
2
1
4
3
1
1
1
3
2
2
1
1
1
1
1
1
3
1
1
1
1
1
1
2
3
1
2
1
1
13
1
1
1
1
1
1
2
1
1
2
2
1
1
1
1
3
1
1
1
1
1
2
1
2
1
3
1
3
1
1
2
1
1
1
1
1
1
2
1
1
1
2
1
3
1
3
2
2
1
1
6
2
1
1
1
1
2
1
2
5
2
1
1
2
1
1
1
1
1
2
1
3
1
1
1
1
2
1
1
2
4
1
1
2
1
2
2
4
1
1
1
1
1
2
2
3
1
1
3
5
6
1
4
1
1
3
2
2
2
2
2
1
2
1
4
1
11
1
2
3
1
1
4
4
2
1
3
1
3
5
1
4
1
1
2
2
1
4
2
2
2
1
6
2
3
1
4
1
1
1
1
1
1
1
1
2
1
1
1
1
1
1
1
1
3
2
1
1
6
1
3
1
1
1
3
1
1
1
1
1
1
2
1
1
1
1
2
1
1
1
2
1
1
1
1
3
1
2
1
2
1
2
4
1
1
4
1
3
3
3
1
1
1
2
15
2
1
1
1
1
5
1
1
2
3
1
1
1
1
2
1
1
1
3
2
1
6
1
2
1
4
1
1
1
1
1
3
1
1
3
1
1
3
1
1
1
1
1
1
1
1
1
1
1
3
2
2
4
2
2
2
8
1
1
1
2
1
1
2
3
4
1
2
1
2
2
1
1
3
1
3
3
1
1
1
1
3
2
2
1
1
2
1
1
4
1
1
1
2
2
3
1
3
3
1
2
2
13
5
2
2
3
1
2
2
1
5
3
2
3
1
1
1
1
1
2
5
1
3
1
3
2
1
1
2
1
2
1
1
3
1
1
3
2
2
1
3
1
1
3
5
3
2
1
1
1
5
2
2
1
1
2
5
1
2
4
2
1
2
1
1
1
3
1
1
1
2
1
1
4
1
1
2
2
3
2
1
1
1
1
1
1
4
1
1
1
1
1
1
1
1
3
2
1
1
1
1
1
1
1
1
1
2
3
3
1
1
1
1
1
2
1
1
1
2
1
1
2
1
12
1
1
1
1
2
1
1
1
1
1
1
1
1
1
1
1
1
1
1
2
1
3
1
2
1
1
4
1
1
3
1
1
2
1
1
1
2
2
1
1
3
1
1
3
4
2
1
2
1
1
1
1
3
1
1
3
1
1
2
1
1
1
2
1
1
1
1
1
2
3
1
3
1
2
1
1
1
6
1
1
1
1
2
1
1
1
1
1
1
2
1
1
2
3
1
3
2
1
1
2
1
3
1
2
4
2
3
1
1
2
1
1
1
1
1
1
3
2
2
1
1
1
1
1
1
3
1
2
1
1
1
1
3
1
1
5
1
2
2
1
1
1
1
1
1
2
1
1
5
1
2
2
3
1
1
1
1
1
1
6
1
1
1
3
2
2
2
3
1
1
1
1
1
2
1
3
1
3
1
2
1
1
4
1
1
4
1
1
1
1
1
1
1
1
1
2
1
1
1
1
1
1
2
2
1
1
1
2
4
1
1
1
1
2
1
1
1
1
1
1
1
2
1
1
3
1
3
1
1
3
1
1
4
2
1
1
3
1
1
2
1
1
1
1
1
1
1
1
1
1
1
1
1
1
1
1
1
1
1
1
1
2
1
1
5
2
7
1
1
2
1
1
2
1
1
2
1
1
2
1
1
5
4
1
1
1
3
1
1
4
1
1
3
4
1
1
1
1
4
4
3
1
1
1
4
1
1
2
14
2
1
1
2
1
3
1
1
1
4
2
1
1
1
1
1
1
3
1
1
4
1
1
1
1
1
1
1
3
1
49
12
21
1
1
1
1
1
1
1
2
2
1
4
1
2
1
1
1
1
1
1
1
1
1
1
2
1
1
1
1
2
1
1
1
2
1
1
2
1
1
1
1
2
1
1
2
1
1
3
2
1
2
1
1
1
1
2
1
1
1
1
1
1
2
1
1
3
1
1
1
1
1
1
6
1
2
2
1
12
1
3
1
3
4
1
1
1
5
4
1
2
1
1
1
1
1
4
3
3
1
1
1
1
3
1
7
1
1
14
2
3
1
1
23
2
1
2
2
4
1
1
4
1
2
3
1
1
3
1
1
1
1
1
1
1
1
2
1
1
1
4
1
1
1
1
1
1
1
1
2
1
1
1
2
1
1
1
2
1
3
1
1
2
1
1
1
1
3
2
2
1
1
2
1
1
1
1
1
1
3
3
2
1
1
1
2
1
1
2
1
1
1
1
2
1
1
1
1
2
6
1
3
2
1
1
1
1
3
1
1
1
1
2
2
1
6
2
1
1
1
3
1
1
3
4
1
5
1
1
3
1
3
1
4
2
2
1
4
1
4
1
1
3
4
2
1
1
4
1
4
1
1
2
3
1
2
1
1
1
2
1
1
1
2
3
1
1
1
1
1
1
2
1
1
1
1
1
1
1
1
1
1
3
2
1
1
1
2
1
2
1
3
1
2
1
3
3
1
1
4
2
2
1
1
3
1
2
2
2
1
1
1
3
2
1
3
1
1
1
1
1
1
2
1
1
1
2
5
1
1
2
1
1
4
1
3
1
1
1
1
1
1
2
2
1
1
2
3
4
1
1
2
2
3
1
1
1
1
1
1
1
2
1
1
1
6
2
2
1
2
3
7
3
2
1
1
1
1
2
1
1
1
2
1
1
2
3
1
2
1
1
1
1
1
2
2
1
1
1
3
1
3
1
3
1
2
2
3
1
1
2
1
1
1
1
1
1
3
1
2
1
1
1
3
1
2
1
1
1
2
1
2
2
1
1
5
2
5
1
2
2
1
2
3
3
1
2
1
4
1
1
1
1
1
1
1
1
1
1
1
1
5
1
1
1
1
1
2
1
1
1
1
1
3
1
2
1
1
1
1
2
1
1
1
1
1
1
1
1
2
1
2
1
2
1
2
1
1
1
1
1
2
1
2
2
2
1
1
1
1
8
6
1
8
1
2
2
8
3
2
2
3
1
1
3
1
2
4
1
1
1
1
4
1
2
1
2
1
1
1
1
2
18
1
3
1
1
1
1
1
2
17
2
1
2
2
1
20
1
1
2
1
1
2
2
1
2
2
1
1
1
1
2
2
1
2
2
1
4
1
1
1
4
3
1
5
2
1
4
1
1
2
1
1
1
1
1
1
1
1
1
1
1
1
2
1
1
2
1
1
1
1
1
1
7
3
3
2
2
2
1
1
1
2
1
2
4
2
1
1
5
2
1
2
2
1
2
1
1
2
1
1
1
1
1
1
1
1
1
1
1
1
1
1
4
3
1
1
1
1
2
1
1
1
1
1
1
1
2
2
3
2
2
2
2
1
1
1
1
2
1
1
1
1
1
1
2
1
2
1
1
1
1
2
2
2
3
2
1
1
2
4
2
4
2
1
2
2
2
1
2
1
1
15
2
12
1
1
1
1
2
1
1
2
1
1
1
1
1
1
1
3
2
1
1
1
1
1
2
3
1
1
2
1
3
2
2
2
4
2
1
2
2
1
1
1
1
2
1
1
1
2
1
1
4
1
2
1
1
1
1
1
1
1
1
2
2
1
1
1
2
1
2
1
2
3
1
2
1
1
1
5
3
3
1
3
1
1
1
2
1
1
2
1
1
1
3
1
1
1
2
1
2
2
2
1
2
1
1
2
2
2
2
1
2
1
1
1
1
1
1
1
1
1
1
5
1
1
1
4
1
1
1
1
1
2
1
1
1
1
16
1
21
15
3
1
1
1
1
1
2
1
1
1
2
1
1
1
1
1
1
2
9
1
1
2
1
1
1
1
3
1
1
1
1
1
1
4
2
1
1
1
1
2
1
1
1
1
1
1
4
1
5
1
1
1
1
1
1
4
1
1
2
2
1
2
2
2
1
3
1
1
2
1
1
1
2
2
1
3
1
1
1
1
3
3
5
1
1
1
1
1
2
2
1
1
1
1
2
1
4
3
1
1
1
2
3
2
2
2
1
1
1
2
1
1
2
3
4
1
1
1
2
1
3
8
3
1
1
1
2
2
1
1
1
1
2
1
2
2
1
1
1
1
3
2
2
1
3
2
1
1
1
1
1
2
1
1
2
1
1
2
1
6
5
8
1
2
2
1
1
3
1
1
1
1
2
1
1
1
1
1
1
1
3
1
1
1
1
2
1
1
1
2
1
13
2
2
5
1
1
1
5
2
1
13
2
1
2
7
1
2
1
1
1
1
1
1
1
1
1
3
7
2
1
1
1
1
1
2
1
1
3
1
1
1
1
1
1
1
2
7
1
2
2
3
2
1
2
2
5
1
2
1
1
1
1
2
2
1
1
1
1
2
5
6
1
1
1
2
1
5
3
2
1
1
1
2
1
1
1
1
1
1
1
1
1
1
1
1
2
1
2
3
1
1
1
2
2
1
1
1
3
2
2
1
1
1
5
2
1
11
1
3
2
1
1
2
2
2
2
1
1
1
1
1
1
1
1
1
1
2
1
2
1
1
1
1
1
1
1
1
1
1
1
1
1
5
1
1
1
1
2
1
2
1
1
1
1
1
1
1
8
1
4
1
3
1
1
1
1
2
1
1
1
1
1
1
3
1
3
2
1
1
1
1
1
1
1
1
1
2
1
1
1
1
2
3
4
1
1
1
1
3
1
7
1
1
4
1
1
2
3
2
1
1
1
1
4
1
3
2
2
1
1
1
1
1
3
1
2
2
5
1
2
1
2
2
1
1
1
1
1
1
1
1
1
1
1
1
2
11
1
2
2
2
2
1
3
2
2
1
1
1
1
2
1
1
4
16
2
2
1
2
1
1
1
1
3
3
2
1
1
1
3
1
3
1
3
3
2
1
1
2
1
1
3
1
1
1
2
2
1
1
4
1
1
1
3
2
2
1
1
1
2
1
1
4
1
1
1
1
1
1
2
2
1
4
1
6
2
1
2
1
1
6
1
1
1
1
1
3
2
1
1
1
1
1
3
3
2
1
2
4
6
1
1
1
1
5
2
1
1
1
1
1
1
1
1
2
1
1
1
2
1
3
1
1
1
1
2
1
1
1
2
1
4
2
1
1
2
1
1
2
1
1
1
1
1
1
3
1
1
4
1
2
1
1
1
2
1
1
2
2
3
2
1
4
2
1
2
1
1
1
1
1
1
2
18
1
1
1
1
1
2
1
9
1
7
1
1
1
1
1
1
1
1
1
1
1
1
1
1
3
1
1
1
3
1
1
1
1
2
1
3
1
1
1
2
1
1
1
2
1
1
1
1
1
1
1
2
1
2
1
1
1
2
1
2
1
1
1
1
1
1
1
1
1
1
2
2
1
1
1
1
1
1
2
1
1
1
1
1
1
1
1
1
1
1
1
1
1
1
1
1
1
1
2
1
2
1
1
1
1
1
2
2
1
1
3
1
1
1
1
1
1
1
1
5
2
3
1
2
4
4
2
1
2
3
5
2
3
1
1
1
1
1
2
1
4
3
1
1
1
6
2
5
2
2
2
3
1
2
1
2
1
2
1
1
3
1
1
2
2
1
1
1
1
1
1
1
1
1
1
1
1
4
1
1
2
1
1
1
2
1
1
4
1
2
1
1
1
2
1
1
1
2
1
3
1
1
1
1
1
1
2
8
2
1
1
3
1
1
1
1
1
1
1
3
1
3
1
1
1
1
1
2
6
1
1
1
1
1
1
1
1
9
1
1
2
1
1
6
3
10
2
1
1
1
3
1
1
8
3
1
2
1
3
1
1
1
1
2
2
1
1
2
1
1
1
1
25
1
1
1
1
1
1
2
1
2
2
1
1
1
2
3
1
1
1
1
1
2
1
1
3
2
1
1
1
1
2
2
1
1
2
1
1
1
1
1
1
6
2
1
1
2
1
1
3
4
3
2
1
1
1
1
1
3
3
1
2
2
1
2
1
2
1
1
1
1
1
1
1
1
1
1
1
4
1
2
3
1
4
1
1
1
5
2
1
1
1
3
2
7
10
1
1
15
1
2
1
1
1
1
1
1
1
1
1
1
3
2
1
2
1
1
1
3
1
1
1
1
3
1
1
1
1
1
1
1
1
10
1
1
1
1
1
1
1
1
3
1
2
1
1
1
4
1
1
3
2
1
1
1
1
1
1
1
1
1
1
1
1
1
1
1
1
2
1
1
1
1
1
1
1
1
1
1
1
1
1
1
1
1
1
1
3
1
1
1
1
1
1
1
1
1
1
1
1
1
1
1
3
1
1
1
1
4
1
1
2
2
1
4
1
1
1
4
1
2
1
2
1
2
1
2
4
1
1
1
1
3
1
2
1
1
1
1
2
1
2
1
1
1
2
1
1
1
5
1
1
17
1
1
1
1
1
1
1
1
1
1
1
1
1
1
1
1
1
1
1
1
3
1
10
1
1
1
1
1
3
2
1
1
2
1
1
1
2
2
2
2
1
3
1
1
2
1
1
4
1
4
1
3
1
2
1
2
1
1
1
1
4
3
2
1
1
1
2
1
4
1
5
2
1
1
1
1
1
2
1
1
1
1
2
3
3
1
1
2
2
1
1
1
2
1
1
1
1
1
1
1
1
1
1
1
1
2
1
1
1
1
2
2
1
1
42
1
10
3
1
1
2
2
1
1
1
1
2
1
1
2
1
4
1
1
3
1
1
4
3
1
1
1
1
1
1
1
1
1
1
2
1
1
1
1
1
1
2
1
2
1
1
1
1
2
2
1
2
3
1
2
3
1
2
1
2
3
1
2
1
5
2
4
3
5
1
2
2
3
4
1
3
1
1
1
2
1
1
1
1
2
3
1
1
1
1
1
2
2
1
2
1
1
2
2
1
1
1
1
5
1
3
1
5
10
2
1
1
1
1
2
1
3
1
3
1
2
1
1
1
1
1
1
3
2
1
1
1
2
3
3
2
1
2
2
1
1
2
3
1
3
1
1
1
1
1
2
2
1
1
2
1
1
1
1
1
1
1
1
1
2
1
1
1
1
1
3
1
3
2
2
1
3
1
2
1
1
1
1
2
1
1
1
2
2
1
1
1
1
1
1
4
1
1
1
2
1
3
1
5
2
8
1
1
3
1
1
1
1
4
3
1
1
3
1
2
1
3
1
2
1
1
1
1
2
3
6
1
1
2
1
1
1
1
2
1
2
3
1
3
1
1
1
2
2
1
1
4
2
1
1
1
1
1
1
2
1
1
1
4
2
1
3
1
1
1
1
1
3
1
2
7
2
2
1
3
1
2
2
1
4
4
1
3
1
1
3
1
1
2
1
1
1
2
1
1
2
1
1
1
2
1
3
2
1
3
2
1
1
2
1
1
3
1
1
1
1
1
1
4
1
1
1
3
2
6
1
2
1
7
1
2
2
2
1
1
2
2
2
2
2
1
1
2
1
2
1
1
1
2
1
1
2
1
1
1
2
2
1
1
1
2
2
1
2
2
1
1
1
2
1
2
1
3
1
1
1
2
2
1
10
1
3
2
8
3
1
2
1
1
2
10
1
2
1
2
1
1
2
1
1
1
1
2
7
1
1
1
1
1
1
1
3
2
1
1
1
1
1
3
1
3
1
1
4
1
2
1
1
1
1
1
5
1
1
1
1
4
1
13
8
1
1
1
1
3
1
1
1
1
2
2
1
1
2
1
3
1
4
6
1
1
3
1
1
1
13
1
5
2
1
3
1
2
1
1
1
1
1
1
2
2
1
1
3
1
1
1
1
1
2
1
1
1
2
1
5
4
1
1
1
3
1
1
1
1
1
1
2
1
1
1
1
2
1
1
3
1
1
2
2
1
1
1
1
1
2
1
1
3
1
1
1
2
1
2
1
2
2
1
1
2
2
1
1
1
3
1
2
1
1
2
1
2
1
2
3
1
3
1
1
3
1
1
1
1
1
2
2
1
1
4
2
1
1
1
1
1
1
3
2
1
1
1
1
1
2
1
1
2
1
2
2
2
1
1
2
1
1
1
1
1
1
1
1
1
1
1
1
1
1
1
1
1
1
1
1
1
1
1
1
1
1
1
1
1
2
1
1
2
1
4
1
5
1
1
1
3
1
1
1
1
1
2
1
2
1
2
3
2
2
3
1
1
1
5
3
3
1
3
1
2
1
2
1
1
1
1
1
1
1
1
1
2
2
1
2
1
3
3
1
1
1
1
3
2
1
2
1
1
2
1
1
2
2
2
7
2
1
1
1
1
1
3
1
2
1
1
1
1
1
5
1
1
1
1
1
1
3
1
2
1
1
1
1
1
1
1
6
1
1
1
1
1
1
2
2
1
1
1
1
1
1
1
1
2
2
1
3
1
1
1
1
1
1
1
2
1
2
1
1
2
2
2
1
2
1
1
2
1
2
1
1
1
1
2
1
1
1
1
6
1
2
1
1
1
3
1
1
1
1
1
3
1
1
1
3
4
2
4
1
1
4
1
1
1
1
2
3
1
1
1
2
1
1
1
1
1
2
1
2
1
2
1
4
1
1
1
1
1
1
3
1
5
2
1
1
2
1
3
1
1
1
1
1
3
1
1
4
1
5
2
4
1
1
1
1
1
2
1
2
2
1
2
2
1
3
1
2
1
1
3
1
3
1
1
4
1
2
6
1
1
1
1
2
3
1
2
1
1
1
1
2
1
1
1
5
4
1
3
3
1
2
1
1
2
1
1
2
1
1
1
5
1
1
1
1
1
1
1
2
1
1
1
1
1
1
1
1
1
2
1
1
2
1
1
1
1
2
1
1
3
1
1
1
1
1
1
1
1
1
1
1
3
1
1
1
1
1
4
1
2
1
1
1
1
1
1
1
2
1
1
3
1
1
1
1
4
2
1
2
1
1
1
1
1
1
2
1
1
1
1
1
1
1
1
2
1
1
1
2
1
3
1
1
1
2
1
1
1
1
2
1
1
1
1
1
1
2
1
1
1
1
1
1
1
1
2
1
1
1
1
1
1
1
1
2
2
2
1
1
1
2
1
1
1
1
1
1
1
1
1
2
2
3
2
1
2
2
2
2
1
3
3
1
3
1
1
1
3
1
1
1
1
1
1
1
1
1
2
1
1
1
3
1
1
1
1
1
1
1
1
1
3
1
1
1
3
2
1
2
2
1
1
1
1
1
1
1
1
1
1
1
1
1
1
1
1
1
2
1
1
2
1
1
1
1
1
4
1
2
2
1
1
2
1
1
1
1
6
1
1
1
1
2
1
1
1
2
1
1
1
1
4
1
1
1
1
1
1
2
1
2
1
2
1
1
1
1
2
1
2
1
1
1
1
1
2
2
2
1
1
1
1
2
1
1
2
1
1
1
1
1
2
1
2
1
1
1
1
1
3
1
2
1
1
1
2
1
2
1
2
1
1
1
2
1
1
1
1
1
3
1
1
1
1
1
2
1
1
2
1
1
2
1
2
1
1
1
2
2
2
1
2
3
2
4
2
1
1
2
3
2
3
2
1
3
3
1
1
3
1
2
1
1
3
4
1
1
1
2
3
3
2
2
1
1
2
1
1
1
3
1
1
2
1
1
1
1
1
2
1
1
2
1
1
1
1
3
3
4
1
2
4
2
5
1
2
5
4
3
2
2
1
1
2
1
3
3
4
1
3
2
2
1
4
1
4
1
2
2
4
1
1
3
1
1
1
1
1
2
1
1
1
1
1
1
1
12
2
1
1
1
2
2
1
2
1
2
1
2
2
2
1
2
6
2
2
1
4
2
1
1
2
2
4
7
1
1
2
1
3
1
7
1
1
1
4
1
2
4
3
7
4
1
2
2
1
1
1
3
2
2
1
4
1
1
1
4
1
1
1
2
1
1
2
1
2
1
1
1
2
1
6
1
1
1
1
2
1
1
7
1
2
2
2
1
2
3
1
1
1
4
1
1
3
3
1
1
1
2
1
2
2
1
2
1
1
2
1
4
3
5
2
1
2
1
2
2
1
2
2
2
4
2
1
4
3
1
2
3
1
1
1
2
1
1
1
1
2
2
1
1
2
1
2
1
4
2
1
1
2
1
1
2
2
3
1
1
1
1
1
1
3
3
3
1
1
1
1
3
1
1
2
1
4
3
1
2
1
1
1
1
14
3
1
1
2
2
3
5
13
1
1
16
4
2
1
1
42
1
1
2
2
1
1
1
3
1
1
1
1
1
1
2
1
1
3
4
1
1
1
1
1
2
1
2
1
2
1
1
1
1
5
1
1
1
1
3
1
1
1
1
1
2
2
1
1
2
1
3
2
1
2
1
3
1
1
1
2
2
2
3
1
1
1
1
1
1
2
3
1
1
1
1
1
2
1
2
1
2
1
1
3
1
1
1
1
1
1
1
1
1
1
2
1
1
1
1
2
1
1
1
3
1
1
1
1
1
2
1
1
1
1
2
3
1
1
1
3
2
1
1
2
1
1
1
1
1
1
1
2
1
2
1
1
7
2
1
1
4
1
3
1
1
1
1
1
1
1
3
1
1
2
1
1
1
2
1
1
2
1
3
5
1
2
2
2
1
1
1
1
1
1
3
4
1
2
3
2
1
5
1
1
2
1
2
2
1
1
2
1
1
1
1
1
1
2
1
2
1
1
1
1
1
2
1
1
1
1
1
2
2
2
5
2
2
1
3
1
1
1
1
1
1
2
2
1
6
1
2
1
1
1
1
1
1
1
25
1
4
3
1
2
3
4
1
1
1
1
3
6
1
1
1
1
2
4
2
4
1
3
1
2
2
1
1
1
1
1
1
1
1
1
1
1
2
1
1
4
5
2
1
1
2
3
2
1
1
4
1
2
1
1
3
1
1
1
1
1
1
1
2
1
2
1
1
2
1
1
1
1
1
3
1
1
1
1
1
1
1
1
4
3
1
1
2
1
1
1
3
1
1
1
1
2
1
1
1
2
1
2
1
2
2
1
2
3
2
2
3
2
1
1
2
3
1
1
7
2
1
2
1
1
1
1
5
5
2
3
2
2
1
4
3
2
1
1
2
1
2
1
1
1
2
1
2
1
2
1
1
1
1
1
3
1
4
1
1
1
3
2
1
3
1
1
1
1
1
1
1
1
1
1
3
2
2
2
1
1
1
2
4
2
1
1
2
11
1
1
2
1
6
1
2
4
4
1
1
1
1
3
1
1
2
1
2
7
1
1
2
1
2
1
1
1
1
1
1
1
3
2
4
9
1
1
1
1
4
1
1
1
1
1
1
1
1
1
1
1
1
2
2
1
1
1
2
2
2
1
1
2
1
1
2
2
1
1
2
1
1
1
1
1
2
1
1
1
1
1
2
2
1
1
1
1
1
1
1
2
1
2
7
1
1
1
1
2
1
2
1
1
2
3
2
1
1
2
1
1
1
2
1
4
1
1
1
2
2
1
1
2
1
1
2
2
3
1
2
1
1
1
1
2
1
2
3
2
1
1
2
1
3
1
1
1
1
1
1
1
7
2
2
11
1
1
1
1
1
1
3
1
1
1
1
1
1
1
2
1
1
1
1
1
1
1
1
3
1
1
1
1
1
2
1
1
1
1
1
1
1
2
1
3
2
1
1
1
3
1
1
3
2
1
1
1
1
3
2
1
1
1
1
2
1
2
1
1
1
1
3
2
1
2
1
1
2
1
2
1
4
3
1
1
2
1
2
1
1
1
1
1
1
1
1
1
1
1
1
1
1
1
1
2
1
1
1
1
2
1
1
2
1
1
1
1
1
1
2
1
1
3
3
3
2
2
4
1
1
1
3
12
1
1
1
2
2
1
1
1
2
1
1
1
1
2
2
1
1
4
1
1
3
2
1
2
2
1
2
1
1
1
2
1
5
1
1
2
2
1
1
1
6
1
1
1
1
3
1
3
1
1
1
1
1
7
2
3
1
1
1
1
1
1
5
2
1
2
2
2
4
3
2
1
1
2
3
2
3
1
3
2
1
1
1
1
1
3
1
1
2
1
3
1
1
1
1
2
1
2
1
1
1
2
1
1
2
1
1
1
4
1
1
1
1
1
1
1
3
1
1
1
1
2
1
1
1
1
1
1
1
2
2
1
1
2
2
1
1
2
1
1
1
2
2
1
3
3
1
6
2
1
1
1
1
1
1
1
1
2
2
2
1
2
1
2
1
1
1
1
1
1
1
1
1
2
2
1
1
1
1
1
1
1
1
1
1
1
1
2
1
1
1
2
1
1
1
1
1
1
5
1
1
3
2
1
5
6
2
2
1
1
2
1
1
3
3
2
4
1
2
4
1
1
2
1
3
5
1
2
1
1
3
1
1
2
1
5
2
1
2
3
1
1
1
1
1
1
3
3
2
1
1
2
1
1
2
1
2
1
1
1
2
1
2
1
1
2
1
1
2
1
2
1
1
1
2
1
2
3
2
1
1
1
1
1
2
1
2
4
3
1
2
5
1
1
2
1
2
2
1
2
5
3
1
2
2
2
1
4
1
1
4
1
3
1
2
5
3
1
1
1
1
1
1
1
2
1
1
1
1
1
2
2
1
2
4
1
3
1
1
2
1
2
1
7
1
1
2
1
2
2
2
2
2
1
3
1
2
1
1
2
1
1
1
1
1
2
1
1
2
1
1
1
1
2
1
1
1
1
2
2
2
1
1
1
2
1
2
1
1
2
2
1
1
2
1
1
1
1
1
1
1
2
1
1
1
1
2
1
3
1
2
1
1
1
3
2
2
1
1
1
1
1
1
1
1
1
1
2
1
2
1
1
3
1
1
1
1
1
1
4
1
1
1
1
1
1
1
1
2
1
3
1
1
1
1
1
1
1
1
2
1
2
1
1
1
2
1
1
2
1
2
1
1
1
1
4
1
3
1
1
1
2
1
2
1
1
1
2
1
1
1
1
1
1
1
1
2
1
1
1
1
1
1
1
1
1
1
1
1
1
1
3
1
2
2
1
1
1
1
1
1
1
1
1
1
4
2
3
1
1
2
2
1
1
1
1
1
1
1
3
3
1
2
1
1
3
1
2
1
2
1
1
1
1
1
1
1
2
1
1
1
2
1
1
4
1
1
1
4
1
3
1
1
1
2
4
2
3
1
1
2
1
2
1
1
4
1
1
1
3
1
2
1
1
2
1
3
7
1
3
1
1
1
1
1
1
1
2
1
2
1
1
1
2
2
1
1
1
1
1
1
2
2
2
1
2
2
1
1
1
1
1
1
1
1
1
1
1
1
1
1
1
1
1
1
1
1
1
1
1
1
1
2
1
1
1
1
1
1
1
1
11
10
3
7
1
1
9
2
2
4
8
2
1
1
5
5
1
2
3
1
1
1
3
1
1
2
4
1
1
1
1
1
2
1
1
1
2
1
2
1
1
4
1
1
1
1
3
2
1
2
3
1
2
3
3
1
1
1
2
3
1
2
1
4
2
2
1
5
1
1
1
1
1
1
3
3
1
1
2
1
1
1
1
1
3
1
1
2
1
1
1
9
2
1
3
1
1
2
1
2
3
1
2
1
1
1
2
1
1
1
1
2
1
1
1
1
1
1
2
1
1
2
1
1
1
6
4
2
1
2
1
4
1
1
1
1
1
1
1
3
1
1
1
3
2
2
1
1
2
3
1
3
2
1
1
1
2
1
2
1
2
1
1
2
6
1
1
1
1
1
1
1
1
3
1
1
3
5
1
2
3
2
1
1
2
2
1
1
1
2
1
2
1
1
3
1
1
1
1
1
1
1
1
1
3
1
2
1
1
1
1
2
2
1
1
1
1
1
1
2
2
1
1
1
1
2
2
1
1
1
1
2
3
1
3
1
3
1
1
2
1
1
1
2
1
3
1
1
1
2
3
1
2
2
1
1
3
2
1
1
1
2
2
1
1
1
5
1
2
1
2
1
2
2
1
1
1
1
1
1
1
3
2
4
1
1
1
1
2
4
1
6
1
1
3
1
1
2
2
3
1
2
1
1
1
4
1
1
2
3
2
2
1
1
1
3
1
3
2
2
2
1
1
1
1
2
1
2
1
1
1
1
1
2
2
1
1
1
3
1
6
6
1
5
2
7
1
1
1
1
1
7
11
1
2
1
1
3
1
2
3
1
1
2
1
1
2
1
1
1
1
1
1
1
2
1
1
1
1
3
1
3
1
1
12
1
2
2
1
2
7
2
1
1
1
4
1
3
1
2
1
1
1
1
3
1
1
1
1
1
2
3
1
2
2
1
2
4
1
1
5
1
4
1
3
1
3
5
1
1
2
1
1
3
2
1
8
3
18
2
1
4
2
1
1
1
3
2
1
1
1
2
5
2
2
2
3
1
2
1
1
1
2
1
1
3
3
2
1
1
1
1
1
1
1
1
1
2
2
1
3
1
1
3
1
2
1
1
4
2
1
1
2
3
1
1
1
3
1
1
1
2
4
1
2
1
1
1
2
2
5
2
2
2
1
3
1
5
1
1
1
1
1
1
2
1
1
1
1
2
2
1
2
1
1
3
1
1
5
1
1
1
3
1
1
1
2
1
1
1
2
1
3
1
3
2
2
2
4
1
2
1
2
1
1
2
1
1
1
5
1
1
1
2
1
2
1
1
9
2
1
1
1
1
1
1
2
2
2
2
1
1
1
1
4
1
1
1
2
2
5
1
3
1
1
1
1
1
26
1
1
2
1
1
1
1
1
2
1
1
3
2
1
3
1
1
2
3
1
1
1
1
2
2
1
3
1
2
1
3
1
3
2
3
1
2
1
3
1
2
1
3
1
1
1
4
2
2
1
1
2
1
1
1
1
3
1
1
1
1
1
1
1
1
1
1
2
1
4
1
1
1
1
1
1
2
1
1
1
1
1
1
1
1
1
1
1
1
1
1
1
1
1
1
1
1
1
1
1
1
1
1
1
1
1
3
1
1
2
1
1
1
1
1
2
1
2
7
1
1
1
41
1
1
1
2
1
30
1
1
1
2
1
3
6
2
1
1
1
2
2
1
1
4
2
1
3
3
3
1
2
1
2
1
1
1
1
1
1
2
1
1
2
1
1
1
1
2
1
1
1
1
3
2
2
5
1
1
1
2
1
1
5
2
2
2
3
2
1
1
1
1
1
1
2
19
1
21
1
1
1
1
1
2
1
1
1
1
3
2
5
7
1
1
1
1
1
1
1
1
1
1
2
1
5
1
3
1
2
1
1
1
1
3
1
1
1
1
1
2
1
1
4
1
1
2
3
1
4
1
1
2
2
1
2
1
1
1
1
2
1
3
2
1
2
1
3
4
1
1
1
5
1
5
3
1
1
1
4
1
1
1
1
2
9
6
8
1
1
1
1
7
2
4
5
4
1
1
1
1
1
1
1
1
1
1
3
1
1
3
1
1
4
1
4
9
1
2
3
2
1
1
2
2
1
1
1
2
2
1
1
3
2
2
1
2
1
5
1
3
1
1
2
2
2
1
3
1
3
1
1
1
1
2
1
1
2
1
1
1
1
2
2
1
5
1
1
1
3
1
1
2
3
3
1
1
2
1
3
1
4
1
3
1
2
3
1
1
2
1
1
2
1
2
1
1
2
2
1
1
1
1
2
1
1
1
1
1
1
1
1
1
1
2
1
3
1
3
1
3
1
1
2
1
1
1
1
1
1
1
1
1
2
1
1
1
2
1
1
1
1
1
4
2
1
1
1
1
1
1
1
1
1
1
1
1
1
1
2
1
1
1
1
1
1
1
1
2
1
1
1
2
2
1
1
1
1
3
2
1
4
1
1
1
1
1
1
1
1
1
1
1
1
1
1
1
1
1
1
1
1
1
2
1
1
1
2
1
1
1
2
1
1
1
1
1
1
1
1
1
1
1
1
2
3
1
1
2
1
2
1
1
1
1
1
1
3
2
4
2
1
2
1
1
1
2
3
2
1
1
1
1
1
1
1
1
1
1
3
1
2
1
1
1
1
1
2
1
2
4
2
3
1
1
1
1
2
1
1
1
1
1
1
1
3
2
2
1
2
3
1
1
3
3
2
1
1
2
2
2
1
3
3
1
3
1
1
1
3
1
1
2
1
2
1
3
1
2
1
1
5
1
2
2
1
1
2
2
1
3
1
2
1
2
1
1
1
2
1
1
1
1
1
1
1
1
1
1
2
2
1
1
1
3
3
1
2
1
1
2
5
2
1
2
1
2
1
1
3
1
1
1
1
1
1
1
5
2
1
1
1
1
1
1
1
1
2
1
5
3
1
1
2
1
1
1
1
4
1
1
4
2
2
1
4
4
1
1
1
2
1
1
3
1
1
1
3
3
1
2
1
1
1
1
1
1
1
2
1
1
2
2
2
1
3
1
1
1
1
1
1
1
1
1
1
2
1
2
1
1
1
5
1
2
2
2
3
1
6
1
1
2
1
1
1
1
1
1
1
2
2
1
1
2
2
1
2
1
1
1
1
1
1
1
2
1
2
3
1
1
1
1
1
3
1
1
1
5
1
1
1
2
1
6
1
3
3
1
1
1
1
1
1
2
1
2
4
1
1
2
1
1
1
1
1
5
2
1
1
1
1
1
2
2
1
1
3
1
1
1
1
5
3
1
1
2
1
1
1
1
1
1
1
1
1
1
1
2
2
2
4
1
15
1
2
3
2
5
1
3
2
1
2
3
1
1
2
2
2
1
3
1
1
2
4
1
1
1
1
1
3
1
3
2
2
1
2
1
1
1
1
1
1
1
3
3
2
1
2
3
1
1
2
5
1
1
1
1
2
1
1
1
2
4
3
2
1
1
2
2
2
2
1
1
1
1
3
1
1
1
1
1
2
1
1
1
1
1
1
2
1
3
1
1
1
2
2
1
2
2
1
1
1
1
1
1
1
1
1
1
1
1
1
1
1
1
1
1
1
1
1
1
1
1
1
1
2
1
3
1
2
1
1
1
1
1
1
1
1
1
1
1
2
2
1
2
1
1
1
1
1
1
1
1
1
1
1
1
1
1
1
2
2
1
1
1
1
3
2
3
2
1
1
1
2
1
1
2
1
1
1
1
1
2
2
1
1
1
1
1
4
1
1
1
2
1
1
1
2
1
1
1
2
1
1
1
1
1
1
2
3
1
1
1
1
1
1
1
1
1
1
1
1
1
1
4
3
1
1
2
1
1
1
1
1
1
1
4
1
2
2
1
7
1
1
1
1
1
1
6
1
1
1
1
1
3
2
1
2
1
1
2
2
4
1
3
3
1
2
1
3
1
2
2
1
1
1
1
1
1
1
1
1
1
1
2
1
2
1
4
1
6
2
2
2
4
2
1
6
2
6
1
4
1
2
2
2
2
2
2
1
3
1
1
1
1
1
2
1
1
1
1
1
1
1
2
1
2
1
2
1
1
3
1
3
2
1
2
1
2
4
2
5
2
1
1
3
1
4
2
2
2
1
1
1
2
1
1
1
1
1
1
1
1
2
2
2
1
4
1
1
1
1
2
2
1
1
3
1
1
1
3
1
2
3
2
6
1
2
4
1
4
4
2
1
2
1
1
4
1
1
1
3
2
1
2
1
1
2
1
1
1
1
2
3
1
1
2
1
1
1
2
3
1
1
2
1
1
1
2
4
1
1
2
2
1
1
1
1
1
8
1
1
3
1
1
2
1
3
1
1
3
1
1
1
1
1
1
4
1
1
1
2
1
1
1
2
3
1
1
2
4
2
1
3
1
1
1
4
1
1
1
1
1
1
2
1
1
1
1
1
1
1
1
1
20
3
5
1
3
1
1
1
1
11
2
2
2
4
2
1
2
1
2
1
2
2
1
2
1
1
1
2
1
3
1
1
1
1
1
2
1
1
2
1
1
1
1
2
1
1
2
1
1
1
1
2
1
1
1
3
2
1
1
1
1
2
1
1
2
1
1
1
1
1
1
4
2
2
2
2
1
9
2
1
1
1
1
1
1
1
1
3
1
1
1
1
1
1
1
1
1
1
2
1
2
2
3
1
2
2
1
1
2
1
1
1
2
2
1
1
3
1
2
1
3
2
1
2
2
2
3
1
1
1
2
1
1
1
1
1
1
2
2
1
1
1
3
3
1
3
1
2
1
1
1
1
1
1
2
1
2
1
2
1
1
1
1
1
1
1
3
1
3
3
1
3
1
2
1
1
1
1
1
1
1
1
1
1
3
1
2
1
3
3
5
1
3
1
1
1
2
5
3
2
1
3
1
1
1
1
2
2
1
1
2
3
3
1
1
1
1
3
2
2
4
1
4
1
2
2
1
4
1
1
1
7
2
8
1
2
1
1
2
1
1
1
2
2
1
3
2
1
1
1
1
1
2
1
3
1
3
1
1
3
4
1
1
1
6
2
1
3
1
7
2
3
2
2
1
7
2
1
2
1
1
3
3
2
1
1
4
1
1
1
1
2
2
7
2
1
1
2
1
1
1
1
1
1
2
5
2
1
3
2
1
2
1
1
1
1
1
1
1
2
2
2
1
1
1
2
1
1
1
1
1
1
1
1
2
1
1
1
2
2
1
3
1
1
2
3
3
2
2
1
2
2
1
3
1
4
1
1
1
1
2
3
2
1
1
2
1
1
9
3
1
1
1
1
1
2
1
2
1
1
1
2
5
2
1
1
1
1
3
2
1
2
3
2
1
3
6
1
1
3
2
1
1
5
2
1
2
1
3
1
1
2
1
1
1
2
2
1
1
1
1
1
1
1
1
1
1
2
1
1
1
1
1
1
1
2
1
1
1
1
1
1
1
1
2
1
1
1
2
1
1
1
1
1
1
1
1
1
1
1
7
1
1
1
1
1
2
1
2
1
3
1
2
1
1
2
1
1
2
2
1
1
1
1
1
1
1
1
1
1
1
1
1
1
1
1
1
1
1
2
2
1
8
2
2
2
7
4
1
1
2
1
1
1
1
1
1
2
2
2
1
1
4
4
3
2
2
1
2
1
1
1
10
5
1
1
2
1
1
1
1
1
2
1
1
3
10
1
2
3
2
3
1
2
1
1
1
1
1
1
3
3
1
1
1
2
1
1
1
3
2
1
1
1
1
4
3
1
1
1
2
1
1
1
2
4
1
5
1
1
1
1
1
6
3
4
1
1
5
1
1
1
1
1
2
1
1
1
1
2
1
1
1
1
1
1
1
3
2
5
1
1
2
2
1
1
1
2
1
3
2
4
1
1
1
2
2
1
2
1
1
2
1
1
1
1
1
1
1
1
1
1
1
1
1
1
1
1
1
1
1
1
2
2
1
1
1
2
1
1
3
1
1
1
1
1
3
1
2
1
3
2
1
2
1
2
5
5
2
1
2
1
1
1
2
4
5
1
1
1
1
1
1
1
1
1
1
2
1
1
1
1
1
1
2
2
1
5
3
2
3
1
2
2
2
5
1
2
1
1
1
1
3
2
2
2
1
1
1
2
1
1
1
1
2
1
1
4
1
1
1
1
2
3
1
2
6
1
2
2
1
1
1
1
1
1
1
1
1
1
1
2
2
1
1
15
1
2
1
1
1
1
2
1
17
1
2
1
1
1
2
1
1
1
1
1
1
1
1
2
6
1
1
1
1
1
1
1
1
1
1
1
1
1
1
1
1
3
1
4
1
1
1
1
1
1
1
1
1
1
1
8
1
1
1
1
1
1
1
1
1
1
1
1
1
1
1
1
1
1
1
1
1
1
1
2
1
1
1
1
3
1
1
6
1
1
1
2
1
3
1
1
2
1
2
1
1
1
1
6
1
1
3
4
1
1
2
1
1
1
1
1
1
2
1
2
1
3
1
3
1
2
6
3
2
5
1
3
2
1
1
1
1
2
1
1
1
1
1
2
1
1
2
1
1
4
1
1
1
1
1
2
1
1
2
2
2
1
1
1
2
2
4
3
1
4
3
2
3
1
1
1
1
2
2
2
3
1
2
1
2
1
1
1
1
2
1
2
1
2
1
2
2
1
1
1
3
1
1
1
6
2
1
3
2
2
2
1
1
1
4
2
8
5
1
2
1
1
1
1
1
2
1
1
10
10
2
2
8
1
1
1
1
4
1
1
1
1
1
1
2
1
2
1
1
1
2
1
3
2
5
5
1
5
1
3
1
1
3
1
4
2
1
5
1
3
3
3
3
1
1
1
3
1
2
1
3
2
1
5
2
2
1
1
1
3
1
1
3
1
1
1
1
1
1
1
1
1
1
1
1
1
1
1
1
1
1
2
1
1
2
2
1
1
1
1
1
2
4
1
3
6
3
1
1
3
3
1
2
1
1
2
1
3
1
4
3
3
3
1
1
1
1
1
1
1
2
1
1
2
1
2
2
1
1
1
1
1
1
1
1
2
2
1
3
1
2
1
3
1
1
2
2
2
1
1
3
1
1
1
1
1
1
2
4
2
1
1
1
2
1
1
2
3
1
2
1
3
2
1
1
2
1
1
2
2
1
1
1
1
6
1
1
1
1
2
2
1
1
1
2
1
3
1
1
2
1
1
2
3
2
1
1
2
1
3
2
2
1
1
2
1
1
1
2
1
2
1
1
1
1
1
2
1
1
1
2
1
1
3
1
1
1
1
3
2
1
1
1
3
1
1
1
1
1
1
2
1
1
2
2
1
1
1
2
1
2
1
1
2
1
1
1
1
1
1
1
1
1
1
2
1
4
2
1
1
14
1
1
2
1
1
1
1
1
1
1
1
3
1
1
1
4
1
2
3
1
2
1
1
3
1
1
2
1
1
2
1
1
1
1
1
2
1
1
1
1
4
3
1
1
1
1
1
1
1
1
1
2
1
1
2
2
1
2
1
1
1
1
2
3
1
1
1
1
4
1
1
1
1
1
1
1
1
1
1
1
1
1
2
1
1
1
1
1
1
1
1
1
1
1
1
1
3
1
1
1
1
1
2
1
1
1
1
2
2
2
2
1
2
2
6
2
2
1
3
4
1
2
1
4
2
1
1
1
3
2
1
1
2
1
1
1
1
1
3
2
1
1
4
1
2
1
2
3
2
1
2
3
2
1
1
1
2
1
2
7
1
1
3
1
1
1
2
1
2
1
4
1
2
1
1
2
5
2
3
1
1
1
1
1
1
1
1
1
1
2
5
3
4
4
2
1
2
1
1
1
1
1
1
1
2
1
1
6
1
3
1
2
1
5
1
5
5
1
1
1
1
1
2
3
1
1
1
3
1
1
8
2
2
1
1
1
1
1
1
1
2
4
2
1
6
1
1
2
1
1
1
2
1
1
1
1
1
1
2
1
3
5
3
2
1
2
1
2
1
1
1
1
1
1
1
1
1
1
1
1
1
1
1
1
1
1
1
1
1
1
1
1
1
1
1
1
1
1
1
1
1
1
1
1
2
1
5
2
1
1
3
1
5
1
1
1
1
1
3
1
2
1
1
1
2
1
1
1
1
1
1
3
1
1
1
3
1
2
2
3
1
1
1
2
1
1
2
2
1
1
3
1
4
1
1
1
2
1
3
1
4
1
1
7
1
1
2
1
3
6
3
3
2
1
1
3
1
1
1
1
5
1
1
1
1
2
1
1
1
1
1
1
1
1
1
4
3
1
1
2
2
1
1
6
2
2
5
2
1
1
2
2
1
1
1
2
4
3
3
2
1
1
3
1
1
1
1
2
3
1
4
2
4
3
1
1
1
4
1
3
3
3
1
2
1
7
3
1
1
1
1
1
1
1
1
2
2
1
1
1
1
3
4
1
1
1
4
3
1
2
4
2
1
4
1
1
3
1
1
2
1
1
2
2
1
1
2
1
1
26
1
1
1
4
4
4
1
1
3
2
2
1
5
2
2
4
1
1
1
1
1
1
1
1
1
2
3
2
1
1
1
2
2
1
1
1
1
1
2
1
1
1
2
1
1
1
17
1
1
1
1
1
1
1
1
1
1
1
1
2
1
1
1
1
2
1
1
1
1
1
1
1
1
1
1
1
1
2
1
2
1
1
1
1
1
1
1
3
1
1
1
1
2
1
3
1
1
2
1
1
4
1
5
1
1
3
2
2
1
1
1
1
1
1
1
1
2
1
1
3
1
1
1
1
1
1
1
1
1
1
1
1
1
1
1
1
3
3
1
1
1
2
1
1
2
1
1
1
2
1
1
1
1
2
2
1
2
1
1
1
1
4
1
1
1
1
4
1
2
2
3
1
1
1
2
1
2
3
2
1
1
2
1
3
2
1
1
1
3
4
3
3
2
1
2
1
2
4
2
1
1
2
1
4
4
1
1
1
1
1
2
2
1
1
1
2
3
1
2
1
1
1
1
2
1
1
2
1
2
2
2
1
1
4
1
2
4
4
1
1
2
1
1
3
1
3
1
2
1
1
1
2
2
3
1
2
3
1
3
2
1
3
1
2
5
1
6
3
4
7
1
1
2
1
1
3
2
6
2
1
1
1
2
2
1
6
1
1
2
1
2
1
1
2
1
5
5
1
3
1
2
1
2
1
2
2
2
1
1
2
3
1
1
1
2
2
1
1
1
4
2
1
1
5
1
2
2
2
3
1
2
2
1
6
1
2
1
1
1
1
1
1
1
1
1
1
1
2
2
1
1
1
3
1
1
1
1
1
1
2
1
2
2
2
1
2
1
1
1
2
1
1
1
1
3
1
1
1
1
1
2
1
1
1
1
1
1
1
2
3
2
2
1
1
1
1
1
1
1
2
1
1
2
1
2
2
1
1
1
1
1
1
3
1
1
1
2
1
1
1
1
5
1
1
2
3
2
2
1
1
1
1
1
1
1
10
1
2
2
1
2
2
1
2
1
1
4
2
3
3
2
2
1
1
1
1
1
3
1
2
1
1
1
1
2
1
1
1
1
2
1
3
2
2
2
3
1
3
1
1
1
2
2
1
1
5
2
4
1
2
2
1
6
1
1
2
2
1
2
1
1
1
1
3
1
1
3
5
1
3
1
1
1
2
3
1
1
2
2
1
1
1
3
3
1
1
1
1
1
6
7
1
1
1
1
2
1
1
2
1
3
3
2
2
5
1
1
1
1
1
1
1
2
3
1
1
1
4
1
1
1
2
1
1
1
1
2
3
1
1
1
4
1
1
2
1
1
1
1
2
4
1
4
1
1
1
2
1
1
1
1
2
1
1
3
1
1
1
1
1
1
1
1
1
3
1
1
1
2
1
1
1
1
4
2
1
1
1
2
1
1
3
2
3
1
1
1
1
1
1
1
1
1
1
2
1
1
1
1
1
4
1
1
2
5
1
1
1
1
1
2
1
1
2
1
2
1
1
1
1
2
2
2
1
1
1
4
3
2
1
1
5
1
1
1
1
2
1
2
1
1
2
1
1
1
2
1
3
3
1
1
1
1
3
1
1
1
2
1
1
1
1
2
2
1
1
4
6
1
1
1
1
2
31
1
1
1
1
1
1
3
4
1
1
1
1
2
1
2
2
3
2
3
2
4
1
4
1
1
1
1
2
1
2
1
1
3
1
1
1
2
1
4
2
1
4
1
2
1
1
1
2
1
1
1
2
2
2
11
3
1
2
1
2
1
6
1
2
1
1
1
1
3
4
1
1
2
3
1
1
1
1
1
1
2
1
1
2
1
1
1
1
1
2
1
1
2
3
1
1
1
4
1
1
1
1
6
2
1
1
5
2
1
1
6
6
2
2
1
1
1
2
2
1
5
1
4
5
1
1
2
1
2
1
2
1
1
1
1
5
8
1
3
1
2
2
1
3
1
4
2
1
2
2
1
1
1
4
3
1
1
1
1
1
1
1
1
1
1
3
1
3
1
3
1
2
1
1
1
1
1
1
1
1
1
1
1
1
1
1
1
2
1
1
2
1
1
2
1
7
12
1
1
1
3
5
1
1
1
1
1
1
4
1
1
1
2
1
2
1
1
1
3
3
1
1
1
1
3
3
1
4
1
4
1
1
1
1
1
2
1
3
2
2
4
2
1
1
2
3
2
2
1
1
1
1
1
2
1
1
1
3
2
1
2
1
2
1
2
4
3
1
1
2
1
1
1
1
1
1
2
2
3
2
1
2
1
1
1
1
2
2
1
1
5
1
1
1
3
2
2
1
1
2
2
2
1
1
1
4
2
1
2
1
1
1
1
1
1
1
2
1
1
1
2
1
2
3
1
2
1
1
1
6
1
1
3
7
1
3
1
1
4
1
1
1
2
4
1
1
1
1
2
1
1
2
5
1
2
4
1
4
1
1
2
1
3
1
2
5
4
2
5
6
1
1
2
1
1
1
1
1
1
1
2
1
5
1
1
1
1
1
3
1
1
1
1
2
1
1
1
1
1
1
2
1
1
1
1
1
1
1
1
1
1
1
2
4
1
1
1
1
1
1
1
2
1
1
4
3
2
1
1
1
1
1
1
3
1
1
4
1
1
3
1
1
2
1
5
1
1
1
1
1
1
2
1
2
2
1
1
2
2
3
1
1
1
1
2
1
1
1
1
1
1
2
1
1
3
1
5
1
2
4
2
1
1
2
1
6
1
3
1
3
4
2
2
5
1
1
1
1
2
2
2
1
1
2
1
1
1
4
2
1
1
1
3
1
2
1
1
1
1
1
1
1
1
1
2
2
2
3
1
2
1
1
1
1
1
1
2
1
1
6
1
2
1
2
1
1
1
3
1
1
5
1
1
1
1
2
1
1
1
2
7
2
1
2
1
1
1
1
1
24
1
3
2
1
2
2
2
1
2
1
1
1
1
1
1
1
1
1
2
1
6
1
1
1
2
1
1
2
3
2
2
1
3
1
1
1
2
1
2
1
1
4
1
2
1
1
3
1
6
2
4
1
1
2
3
2
3
1
1
1
5
2
1
1
1
1
1
1
2
2
2
1
1
2
2
1
2
1
1
1
1
1
1
1
2
1
1
3
4
2
2
3
1
1
2
2
2
1
1
3
1
2
3
1
1
1
3
1
1
3
3
1
1
1
2
2
1
1
1
1
1
1
1
1
2
1
1
1
1
1
1
3
1
1
3
1
2
1
2
1
1
1
1
1
1
1
3
2
1
1
4
1
1
1
3
1
3
3
2
8
1
1
1
1
2
4
1
1
2
1
3
2
2
9
1
1
1
1
2
1
1
2
3
1
1
1
3
1
2
1
1
1
1
2
1
1
1
1
1
1
2
2
1
1
2
1
2
2
3
1
1
1
1
1
6
4
1
2
2
1
1
3
2
4
1
1
1
1
1
1
1
1
2
1
1
1
1
3
1
1
1
2
2
1
1
1
1
1
1
1
1
1
1
1
1
1
1
2
1
1
1
1
1
2
1
1
2
1
1
1
1
1
1
1
1
1
1
1
1
1
1
1
1
1
1
1
1
1
1
1
1
1
1
3
1
3
1
1
1
1
1
1
2
1
1
1
2
2
2
1
1
3
1
1
2
1
1
1
4
2
2
1
1
1
1
1
1
1
1
1
2
1
15
1
17
6
1
1
1
1
1
7
7
2
2
1
1
1
1
7
1
1
1
1
4
1
1
1
2
1
1
1
1
2
2
2
2
1
1
5
1
2
1
1
2
1
1
1
1
2
2
3
1
1
1
1
1
1
1
2
1
3
3
1
1
1
2
1
4
1
2
2
1
1
1
1
1
2
1
1
2
2
2
1
4
2
1
1
1
1
2
4
1
1
1
1
9
1
3
1
1
4
1
1
3
1
1
1
2
2
3
1
1
1
1
1
2
4
6
2
1
1
1
1
2
7
2
1
1
2
3
2
4
3
2
2
3
1
1
1
7
1
1
2
1
1
1
2
3
1
2
1
1
1
1
1
1
1
2
3
1
2
1
1
5
1
1
2
4
2
1
1
1
7
1
1
4
1
2
2
3
1
2
5
1
5
1
1
1
1
1
3
1
1
1
1
1
1
2
1
1
2
1
3
1
1
2
3
1
2
2
2
1
3
1
1
1
1
1
1
3
1
1
1
6
1
1
3
1
3
2
6
1
1
3
2
3
1
1
19
4
2
1
2
1
3
2
1
1
1
1
1
1
3
1
1
1
1
1
1
1
1
1
1
2
1
1
1
1
1
1
1
1
1
1
2
1
1
1
1
2
1
1
2
1
1
4
1
2
1
1
1
1
1
2
1
1
4
2
1
1
1
1
1
1
1
1
1
2
2
1
1
3
3
1
1
3
1
1
1
1
5
1
1
1
2
1
1
2
1
3
5
1
2
2
2
2
2
1
1
1
1
2
1
2
3
1
3
1
1
4
2
1
1
1
4
4
1
1
2
2
1
1
1
2
1
1
1
2
2
3
3
2
2
1
1
1
1
1
1
1
1
1
3
1
5
1
2
1
1
1
1
2
1
1
2
3
2
1
2
2
1
1
1
1
3
2
1
1
2
2
1
1
6
1
1
3
1
2
1
1
1
2
3
3
1
2
2
1
3
1
2
1
2
12
3
1
1
1
1
1
1
2
3
1
1
5
1
3
1
1
1
1
1
2
2
3
1
2
1
1
1
1
1
1
1
1
2
1
1
1
2
1
2
2
2
1
2
1
4
2
1
1
1
2
3
1
3
1
1
1
1
1
1
1
2
1
1
1
1
4
1
1
1
2
1
1
1
1
1
1
2
3
3
2
2
1
1
1
1
1
1
1
1
2
1
1
1
1
1
1
2
2
2
1
1
4
4
1
3
1
2
2
1
1
1
1
1
1
1
2
1
1
1
1
1
1
1
4
1
2
1
1
1
1
1
1
1
2
5
2
1
2
3
1
1
1
4
1
3
1
2
4
1
1
1
1
4
1
1
2
2
2
1
3
2
1
1
8
1
1
1
1
3
1
2
1
1
3
3
1
1
1
2
2
1
1
1
1
1
1
3
2
1
1
1
1
2
2
2
2
1
1
1
2
1
4
1
1
1
1
3
1
2
4
1
1
3
1
4
1
5
2
1
1
1
1
1
1
1
1
2
2
2
2
1
3
2
3
1
1
1
1
4
1
3
2
1
1
1
1
1
2
1
2
2
1
1
1
1
1
1
1
1
1
1
1
1
1
1
1
1
2
1
1
1
1
1
1
1
2
1
11
1
1
1
11
1
2
2
2
2
2
1
1
2
3
8
1
1
7
1
3
1
3
1
1
3
5
1
1
1
2
1
1
1
1
1
1
2
1
4
1
1
1
1
1
1
1
1
3
1
1
2
1
1
3
1
1
2
1
1
1
2
3
1
3
2
1
2
1
1
1
1
1
1
3
2
7
1
1
1
3
3
3
1
4
3
1
2
3
1
2
6
1
1
1
1
1
1
1
1
1
1
1
1
1
1
1
3
2
3
1
1
1
2
2
2
6
1
1
2
3
1
1
2
1
1
1
1
2
2
2
1
1
1
1
1
2
2
2
6
2
2
1
1
1
1
1
1
1
3
6
2
2
1
1
7
2
1
1
2
3
2
1
1
2
2
7
1
1
1
4
1
1
5
1
1
2
1
4
3
1
1
2
1
2
1
1
1
1
2
2
1
1
2
1
7
1
1
5
1
2
1
1
1
1
1
1
2
1
2
2
3
1
1
1
2
1
2
4
1
3
1
1
2
1
1
2
1
2
1
1
1
6
1
1
2
1
1
2
2
3
3
2
2
1
2
1
1
1
4
7
3
3
4
3
4
3
3
5
4
1
1
3
1
5
4
1
2
1
1
1
5
2
1
1
2
3
1
2
1
1
2
5
1
7
3
1
1
3
1
5
1
1
1
1
1
2
1
1
3
1
1
1
1
1
1
4
1
1
1
2
1
1
1
2
1
1
1
1
1
1
3
2
1
1
1
1
1
1
2
1
2
1
2
5
1
2
2
4
1
2
3
1
5
1
2
3
4
3
1
3
4
5
5
1
2
1
5
2
1
1
2
2
1
1
1
2
1
3
1
1
1
1
1
3
1
1
1
4
2
3
1
3
1
1
11
1
3
1
2
1
4
1
1
1
1
1
1
1
1
1
3
2
2
1
1
5
5
3
1
2
2
2
1
4
2
2
1
3
1
1
1
1
1
2
2
2
1
3
1
1
1
3
1
1
1
1
1
3
2
1
2
1
1
3
3
1
2
1
1
15
1
1
1
2
2
2
1
3
5
1
2
1
1
2
1
1
2
1
2
1
1
1
1
1
1
1
4
1
1
1
1
1
2
3
2
1
1
1
1
1
2
1
2
1
1
1
4
1
1
1
1
1
2
2
1
3
1
1
1
1
1
1
1
1
1
4
1
2
1
2
2
1
1
3
1
1
1
2
1
1
2
1
1
1
1
1
1
1
1
1
1
1
1
1
1
1
4
3
1
1
1
1
1
1
1
1
2
1
1
1
1
1
1
2
1
3
1
1
3
1
1
2
2
1
1
1
1
1
1
1
3
1
1
1
1
1
1
1
1
1
1
1
1
2
1
1
1
2
2
1
1
8
1
2
2
4
1
1
1
2
3
3
1
2
1
1
1
2
1
2
2
1
4
1
1
8
3
1
1
1
1
6
1
2
1
1
1
1
1
1
1
1
2
1
1
1
5
1
4
1
1
1
4
5
1
2
1
2
1
3
1
3
1
1
1
14
1
13
1
1
2
1
1
1
1
1
2
1
4
1
1
1
1
3
2
1
1
1
1
1
1
2
1
2
1
1
1
1
1
1
1
5
2
1
1
1
3
2
1
1
2
1
1
1
1
1
1
1
2
1
2
1
2
2
1
1
1
2
4
3
3
2
2
2
1
1
3
1
1
1
1
1
2
3
1
1
2
1
8
4
1
4
1
2
1
1
1
1
2
1
2
2
1
2
3
1
1
1
1
2
2
1
2
1
1
2
1
1
4
3
3
1
1
2
3
1
3
1
2
3
2
4
1
1
1
5
1
1
1
4
3
1
1
1
1
3
1
2
2
1
1
3
3
2
1
2
2
1
2
1
1
3
1
1
1
2
1
1
1
1
1
1
1
1
1
1
1
1
1
1
1
1
1
1
2
3
1
1
1
1
1
1
1
1
1
1
1
1
1
1
1
1
1
1
1
1
3
1
5
1
1
1
1
1
1
2
1
1
2
1
1
1
2
1
1
1
1
1
1
2
1
1
2
4
1
1
1
1
1
1
2
3
1
2
1
2
1
3
2
2
1
1
1
1
1
1
1
1
1
1
1
1
1
1
1
2
2
1
1
2
1
1
1
3
1
1
1
2
1
1
1
2
2
1
1
1
1
4
1
1
2
3
2
1
1
1
4
1
1
1
1
1
1
1
3
1
1
2
1
1
1
1
2
3
1
1
1
1
2
2
2
1
1
2
5
2
1
1
1
1
1
1
3
2
1
1
1
4
2
2
1
4
3
2
1
1
1
4
1
4
1
2
3
2
2
1
1
7
2
3
1
5
1
4
2
1
3
1
1
2
2
1
4
1
2
1
1
1
1
1
1
3
2
2
1
2
2
2
4
8
5
1
1
2
1
1
1
1
1
1
3
1
2
1
2
1
1
1
2
2
1
1
1
1
3
1
1
1
1
1
1
1
1
1
3
2
1
1
3
1
3
1
1
2
3
1
3
1
2
1
1
3
1
6
2
2
3
1
1
4
2
1
1
1
1
1
1
1
1
1
1
1
1
1
1
2
1
1
1
1
2
1
1
1
1
2
1
1
1
1
1
1
1
1
1
1
3
1
1
1
2
1
1
1
1
1
1
1
1
1
1
4
1
1
2
1
2
7
2
1
3
3
4
2
2
1
1
1
1
1
2
3
2
1
1
1
1
4
1
1
1
1
1
1
4
2
1
2
1
4
2
1
1
2
1
4
1
4
1
2
1
1
11
2
1
3
1
1
1
1
1
4
1
1
1
1
1
1
1
2
4
1
1
1
9
2
12
1
6
12
1
1
1
2
1
1
2
1
1
1
4
2
1
2
1
1
1
1
1
1
1
2
2
1
1
1
3
1
1
2
1
1
2
1
2
2
1
1
1
1
1
3
2
1
1
2
1
1
1
1
1
2
2
1
1
2
1
7
3
2
1
5
2
4
2
2
3
8
2
1
1
1
2
1
1
1
1
1
1
1
1
2
2
1
1
6
1
1
1
1
3
1
4
3
2
1
1
1
1
1
1
1
1
1
1
1
1
1
1
2
2
2
3
1
2
2
1
1
3
1
1
1
2
1
1
2
1
2
4
1
1
6
1
3
2
4
1
1
2
1
1
2
2
2
2
4
1
1
1
1
1
2
1
2
1
1
2
1
1
6
1
2
1
1
1
1
1
2
1
2
1
6
1
1
1
1
1
1
2
1
2
1
1
1
1
2
3
1
2
2
1
1
1
2
1
1
2
1
1
2
1
2
1
1
2
1
1
1
1
1
1
1
2
1
2
2
2
1
1
1
1
1
1
2
1
1
1
1
1
1
1
1
1
1
2
1
1
1
1
1
1
1
1
1
1
1
1
1
1
2
2
1
2
1
1
2
1
1
2
3
1
1
6
5
2
2
1
2
1
2
1
2
1
1
4
1
1
1
1
1
1
1
1
1
1
2
1
2
1
2
1
2
1
1
1
1
1
1
1
1
1
1
1
1
1
1
7
1
1
1
2
1
2
1
1
4
3
6
9
1
1
5
2
1
5
1
1
1
1
1
1
3
1
3
3
3
1
1
2
3
1
1
8
1
2
3
1
1
1
2
1
1
1
1
1
1
3
1
1
2
1
2
2
3
1
1
1
4
5
3
1
2
1
2
3
1
1
2
1
2
5
1
1
1
6
2
4
3
1
1
1
1
1
1
1
1
1
1
1
1
1
1
2
1
4
1
1
1
2
5
1
4
1
2
1
1
2
1
1
2
1
1
1
1
2
1
3
3
4
1
3
2
1
1
1
1
1
1
1
4
1
1
1
2
1
1
1
1
1
1
1
1
1
1
1
2
1
2
1
4
4
1
1
1
1
1
1
1
1
1
1
2
2
2
5
2
2
2
3
1
3
1
1
2
1
1
1
1
1
1
1
2
1
2
1
1
1
3
2
4
2
1
2
1
2
1
1
3
1
7
1
6
1
3
1
2
1
2
4
1
2
3
4
4
1
3
1
1
2
1
1
1
1
1
1
1
2
2
2
1
1
2
3
2
2
1
1
1
1
1
1
1
1
1
1
1
1
1
18
15
2
2
1
1
2
2
1
2
1
1
1
1
1
1
4
1
1
1
1
1
1
2
1
1
1
1
1
1
1
1
1
1
1
1
1
1
1
1
1
1
1
1
1
1
1
1
1
1
1
2
1
1
2
3
2
1
1
2
2
1
1
1
1
1
1
1
1
1
1
7
2
1
2
1
1
1
1
1
3
1
1
1
1
1
1
1
1
1
1
1
1
1
1
1
1
1
2
1
3
1
1
1
1
2
1
1
2
1
2
1
4
3
1
1
3
2
1
1
1
1
1
1
4
2
3
1
1
1
1
3
2
1
2
6
3
2
1
1
1
1
2
1
2
1
3
6
3
2
3
2
4
1
1
3
2
6
2
1
1
2
1
1
1
2
1
1
2
3
1
2
1
1
2
2
5
2
1
6
2
1
1
2
1
2
2
1
1
1
1
1
2
1
1
1
1
1
9
11
1
1
1
1
1
6
1
1
3
1
3
1
1
1
1
4
1
4
1
1
1
1
1
3
1
1
1
1
1
3
5
1
1
1
4
12
1
1
1
1
2
3
2
1
1
1
1
1
1
1
2
4
1
1
2
1
1
4
1
2
2
1
1
1
4
1
1
1
2
2
1
1
1
2
1
2
1
1
1
1
1
1
1
1
1
1
1
2
1
1
1
1
1
1
1
1
1
2
1
3
1
1
1
1
1
2
1
1
1
1
1
1
1
1
3
1
1
1
2
1
1
2
4
1
1
2
1
1
1
2
3
4
1
4
1
1
2
1
1
7
1
2
1
1
1
2
1
3
1
1
2
1
3
1
1
1
1
1
2
1
1
3
1
1
1
3
1
4
1
1
1
1
1
4
1
1
3
1
1
2
1
2
5
1
3
1
1
2
5
2
2
2
1
1
4
1
1
1
1
1
5
2
1
2
3
1
1
1
2
3
1
2
1
3
1
2
3
2
2
1
4
3
1
2
1
1
1
1
1
1
1
1
1
4
1
3
2
3
2
4
1
49
3
1
1
1
1
2
2
1
1
1
1
1
1
1
1
1
1
1
2
1
2
1
1
1
1
1
1
1
2
1
1
1
1
1
1
1
1
1
1
1
1
1
3
1
2
2
1
2
1
5
2
1
1
2
2
2
1
2
3
1
3
2
3
2
4
1
1
4
2
1
2
2
3
1
2
2
2
2
1
1
3
1
4
2
1
2
17
1
2
2
1
1
3
2
2
4
1
1
2
5
3
1
3
1
3
3
2
1
2
1
3
1
1
1
2
1
1
2
1
1
4
1
1
1
1
2
2
2
8
1
3
3
1
1
1
1
2
1
2
2
4
1
1
1
2
3
1
2
1
1
1
2
2
1
4
2
5
1
1
1
1
1
1
1
2
1
3
1
2
1
2
1
2
1
1
1
1
2
1
1
1
1
1
1
1
2
1
1
2
1
1
2
2
1
1
1
2
1
1
1
1
1
1
1
1
1
1
1
1
1
1
1
2
3
1
1
1
1
1
1
1
2
1
3
1
1
1
1
1
2
1
1
5
2
1
2
1
1
1
1
2
1
1
4
1
2
5
1
3
3
1
1
1
3
2
1
1
1
1
8
3
1
1
2
2
1
5
1
2
2
3
2
1
2
1
1
1
2
1
4
1
3
1
1
3
1
1
1
1
1
1
1
3
2
1
3
1
1
1
1
2
1
3
3
1
1
1
4
1
2
1
1
2
1
3
2
1
10
1
1
1
1
1
1
2
2
1
2
10
1
1
1
1
2
1
3
1
2
1
2
5
11
1
3
1
2
1
1
1
2
2
3
2
3
1
2
1
1
1
2
1
5
4
1
2
2
2
1
2
1
3
1
4
1
2
1
1
1
2
1
1
1
1
1
5
1
2
1
3
2
1
1
1
1
2
1
1
1
1
1
2
1
1
1
1
6
2
3
1
1
1
1
1
1
1
4
1
1
1
1
1
3
4
3
1
1
1
15
1
3
3
1
1
2
2
1
1
4
4
1
2
2
1
2
2
1
1
1
2
2
2
1
1
2
1
2
2
3
1
1
2
1
4
4
1
6
5
1
1
3
2
1
1
3
1
3
1
2
1
2
2
1
1
1
1
2
1
1
1
1
1
1
1
1
1
1
1
2
1
4
1
1
4
1
2
1
1
1
3
2
1
1
1
2
1
1
1
5
1
1
2
2
1
1
2
2
1
1
3
1
1
2
3
1
2
1
1
1
1
1
3
6
1
1
1
1
3
1
2
1
2
2
2
1
2
2
3
1
1
1
1
5
1
1
4
3
1
2
1
2
2
1
1
1
1
1
3
1
1
3
1
1
2
1
3
1
1
1
1
1
2
1
3
2
2
3
1
2
2
4
1
2
1
2
1
1
3
1
1
1
1
1
1
2
3
1
4
3
2
2
4
1
1
1
4
2
1
2
1
1
2
1
1
1
1
3
1
1
1
1
3
1
1
1
2
2
3
1
1
1
2
1
1
2
1
4
1
2
1
2
1
1
2
1
2
2
2
1
2
1
1
5
1
1
2
1
1
2
2
1
1
1
2
2
2
2
5
2
1
2
1
1
1
3
1
1
1
1
2
2
1
2
2
2
1
5
3
8
1
1
8
2
4
2
2
2
1
2
2
4
1
1
1
1
4
1
2
2
1
1
4
2
1
1
2
1
2
1
1
3
1
1
1
1
1
3
1
1
1
1
3
1
1
2
1
2
1
2
1
1
1
1
1
4
2
2
2
1
2
1
6
1
1
2
1
2
2
3
1
3
1
4
1
1
2
5
1
1
2
1
1
1
4
2
1
1
6
1
1
3
1
1
1
1
1
2
2
3
2
1
2
3
1
2
1
3
1
2
1
1
1
1
6
1
1
4
3
3
4
1
1
3
2
1
1
1
1
1
1
1
3
1
1
2
2
1
10
5
1
1
4
1
1
1
1
1
1
3
1
3
1
4
1
4
1
2
1
1
1
1
1
1
1
1
1
1
1
3
1
2
1
3
1
1
3
2
1
1
1
1
2
1
1
1
1
1
3
2
2
2
1
1
1
1
2
1
1
1
1
1
1
1
1
1
1
2
1
1
1
1
1
1
2
1
1
4
1
1
1
2
2
2
1
3
3
1
2
2
3
1
1
2
2
2
1
3
1
6
1
1
6
1
1
1
2
3
3
1
1
1
1
2
2
2
2
3
1
1
1
2
1
1
1
2
1
1
1
4
5
1
2
1
1
1
2
3
1
3
1
1
2
2
1
1
3
2
1
1
1
1
1
1
3
1
2
1
1
2
1
1
1
1
5
2
1
1
1
2
1
3
1
1
1
1
1
2
1
1
2
1
2
1
4
4
1
5
2
1
1
1
2
1
7
3
1
1
1
8
1
1
2
1
1
2
2
3
1
1
3
1
1
2
1
1
4
2
2
3
5
1
3
2
1
1
1
1
3
1
1
2
1
1
1
1
1
1
1
1
1
1
1
1
2
1
2
1
1
3
1
1
1
1
1
1
1
1
1
1
2
1
14
20
1
1
1
2
3
1
1
2
2
1
2
1
1
1
2
1
1
16
2
1
2
5
2
2
4
3
1
3
1
3
2
2
1
1
2
1
2
1
1
2
3
1
1
2
1
1
10
1
4
1
1
1
2
1
2
2
1
1
2
1
2
2
1
1
1
1
1
1
1
14
8
1
1
1
1
1
1
8
1
1
1
1
1
2
1
1
3
2
1
1
1
1
2
1
1
3
1
1
1
3
2
1
3
1
4
1
1
1
1
4
1
3
2
1
3
1
1
1
2
2
2
1
1
1
1
1
1
1
1
1
1
1
1
1
1
1
1
3
1
1
5
1
2
1
1
1
1
1
2
1
4
1
1
1
1
1
2
1
1
2
2
2
2
4
1
3
1
2
2
2
2
1
1
1
2
1
2
4
1
5
1
2
1
1
4
3
2
3
1
2
1
1
2
1
4
1
1
1
2
3
5
2
4
1
2
1
1
2
2
1
2
1
3
2
2
1
1
5
1
1
2
2
1
1
1
2
1
1
1
1
1
5
3
1
1
2
1
2
4
1
1
2
2
1
1
3
6
2
1
1
2
2
2
1
1
2
2
1
1
1
1
1
1
6
2
1
1
1
1
3
1
1
2
1
3
1
1
1
2
2
2
1
2
1
2
2
2
1
1
1
1
1
1
1
1
1
1
1
1
1
1
1
1
2
1
1
1
1
1
1
1
1
5
3
1
2
3
3
1
1
1
1
1
2
1
2
4
1
1
1
4
5
3
1
1
1
1
1
9
3
1
1
3
1
1
2
1
1
1
1
1
1
1
3
1
1
1
1
1
1
2
5
1
3
1
1
1
1
1
1
1
1
1
1
1
1
1
2
1
1
1
1
1
2
1
1
1
1
13
2
1
1
1
2
11
1
1
2
1
1
1
3
1
2
1
1
1
2
1
2
1
1
2
1
3
1
1
4
1
3
3
1
1
2
2
1
2
1
2
2
4
1
3
1
1
4
2
1
1
1
1
2
1
1
4
1
1
4
2
1
1
1
1
1
1
2
1
1
1
1
1
1
1
1
1
1
1
1
1
2
1
1
1
1
1
1
1
1
1
1
1
1
1
1
2
1
1
1
2
1
1
2
1
1
2
1
1
2
4
3
1
1
1
2
1
1
4
1
2
1
1
1
1
1
1
1
1
1
1
2
1
3
1
1
1
1
1
1
2
1
1
2
1
1
1
1
1
2
1
2
1
2
1
1
1
1
1
1
1
1
1
1
2
1
1
1
1
1
2
1
1
1
2
1
1
1
1
3
1
1
1
2
1
1
1
1
1
1
1
1
1
1
2
1
2
1
2
1
1
1
1
2
1
1
1
1
1
1
1
2
1
2
1
1
1
1
1
4
1
2
2
1
1
2
2
1
3
1
3
3
1
1
1
1
3
1
1
2
1
1
1
1
1
1
2
2
2
1
1
1
1
1
1
1
1
1
1
1
1
1
1
1
3
1
2
1
1
1
1
2
1
1
2
1
1
1
1
1
1
1
3
2
2
1
5
5
1
1
3
1
1
1
2
2
1
1
1
1
2
2
2
1
4
3
1
1
1
1
1
1
1
2
1
1
1
2
2
2
1
1
2
1
1
1
1
1
2
3
1
1
3
1
2
1
1
1
1
2
1
1
2
4
1
4
1
1
5
1
1
3
3
1
2
1
2
4
2
4
1
2
1
1
3
1
1
2
1
2
1
3
1
3
2
1
2
2
1
1
1
1
2
3
1
1
2
1
1
1
1
1
2
1
3
3
1
1
1
3
1
4
1
1
1
1
1
1
1
1
2
2
2
1
1
2
1
1
2
5
2
3
2
1
1
1
1
4
1
3
2
1
1
3
1
1
1
1
1
1
3
1
4
2
1
1
1
1
1
1
2
1
1
1
1
3
7
1
6
7
1
2
3
3
1
1
1
1
1
2
2
2
1
2
1
2
1
3
15
2
2
1
3
3
1
3
1
1
3
4
1
1
1
2
1
1
15
1
1
3
1
1
2
1
1
1
1
2
2
2
3
1
1
1
1
1
1
1
1
2
1
2
1
3
1
1
2
1
3
1
2
1
1
1
1
2
1
1
1
1
1
1
1
1
1
1
1
2
8
5
4
11
2
1
1
1
1
2
1
1
2
8
3
1
1
1
1
1
2
3
6
1
1
1
1
2
2
1
1
1
2
1
1
5
1
1
2
1
1
1
2
4
1
2
3
1
1
5
1
6
2
4
1
1
1
2
1
3
1
1
1
1
1
1
1
2
2
2
1
1
1
1
1
1
1
1
8
1
1
1
1
1
1
2
2
2
1
1
1
1
1
1
1
1
1
2
3
2
2
1
2
1
3
2
2
3
1
1
8
4
1
1
1
1
2
3
6
3
4
2
3
2
3
1
1
2
2
1
1
3
2
1
2
2
1
4
1
2
1
3
1
3
2
1
1
5
6
2
2
3
2
1
3
3
2
2
3
1
1
2
6
1
3
3
1
5
1
1
1
1
1
1
1
2
1
1
2
1
5
2
1
1
1
1
1
1
1
2
2
1
1
1
2
1
3
3
6
1
1
1
3
3
1
1
1
3
1
1
2
1
2
1
2
1
2
2
1
5
1
1
2
3
2
1
1
2
1
2
1
3
2
2
2
3
1
4
1
1
1
1
2
4
1
1
3
1
5
1
2
1
2
6
4
2
1
1
3
2
1
1
1
2
2
1
1
1
1
1
3
1
2
1
1
1
1
1
2
1
1
2
1
1
1
1
1
1
1
7
2
2
4
1
2
7
1
3
1
1
1
1
1
1
1
2
1
1
1
2
1
1
1
2
1
3
3
1
1
1
2
4
1
1
1
1
1
1
3
2
1
1
1
1
1
1
2
3
5
1
1
1
2
2
1
1
1
1
1
1
1
2
1
1
1
1
3
1
1
2
3
1
1
1
1
1
1
2
1
1
1
1
1
1
1
1
1
1
1
1
1
1
1
1
1
1
1
1
1
1
1
1
1
1
1
1
1
1
1
1
2
1
1
1
1
1
2
1
1
2
1
3
1
1
1
1
2
1
1
2
1
2
1
1
1
1
1
1
1
1
3
1
3
1
4
1
1
1
1
3
1
1
4
1
3
7
1
1
3
1
1
4
2
3
3
3
4
1
1
3
69
4
4
1
2
1
1
7
1
1
1
3
1
1
2
2
19
1
3
2
1
1
1
1
2
1
1
1
2
10
1
1
1
1
1
2
9
1
1
2
1
1
1
1
7
1
1
1
3
1
1
1
1
1
1
2
3
2
2
1
1
2
1
3
1
1
2
2
2
5
2
1
4
1
7
6
10
2
1
2
4
4
4
2
2
1
1
1
3
10
3
1
1
2
1
1
4
2
1
2
2
2
2
10
1
1
3
9
1
7
1
1
1
1
4
1
4
1
1
1
1
2
12
2
1
2
1
1
4
1
1
12
3
4
1
3
1
2
1
4
1
1
1
1
1
1
1
2
1
3
2
3
1
2
1
1
1
1
1
1
2
4
4
1
1
1
1
1
1
2
1
3
5
1
2
1
3
1
2
1
1
1
1
1
4
1
2
1
1
2
1
1
1
1
1
1
1
1
1
1
1
2
4
2
1
1
1
1
1
1
2
2
1
1
2
1
2
1
1
1
3
1
1
1
1
1
1
1
1
2
2
1
1
1
2
3
2
1
4
1
1
2
4
1
3
1
1
1
4
1
1
1
4
1
1
1
1
1
2
1
2
1
1
1
1
1
2
1
1
1
1
3
1
5
1
1
1
1
1
3
1
1
1
1
1
1
1
1
1
2
2
2
2
2
1
1
1
1
2
1
1
1
1
2
1
1
1
2
7
2
3
2
2
2
1
1
2
2
1
2
3
1
1
1
1
1
2
1
6
1
2
2
2
1
1
1
1
1
3
1
2
1
1
1
1
2
2
35
4
5
1
3
1
6
1
2
1
1
2
2
5
1
2
1
2
1
7
1
4
1
2
2
7
1
3
2
1
1
5
1
5
1
1
1
1
1
16
1
1
5
1
1
1
1
1
6
1
4
2
1
2
1
1
1
3
2
13
2
1
1
1
1
1
1
1
1
1
1
1
5
3
1
1
1
1
1
1
1
1
1
1
1
1
1
1
1
1
1
1
1
2
1
1
1
1
1
1
2
1
1
1
1
2
2
1
2
1
1
1
1
1
1
1
1
4
2
2
3
2
1
1
3
1
1
1
1
1
5
1
5
2
1
1
2
4
1
2
2
1
2
1
1
1
2
2
1
2
1
2
1
2
1
1
2
2
1
1
2
1
3
2
1
1
2
2
1
3
1
1
1
1
1
1
2
2
1
2
1
1
1
1
2
1
2
6
1
2
2
1
3
1
1
1
2
5
1
1
1
3
1
2
2
2
1
1
1
2
2
2
1
4
1
4
1
1
1
1
1
1
1
1
2
1
1
1
1
1
1
1
1
1
14
2
1
2
1
2
1
2
2
1
2
2
2
1
1
1
1
2
3
1
1
1
2
1
2
3
2
1
1
1
1
1
1
3
1
1
3
3
1
1
1
3
2
2
2
4
1
3
2
2
2
2
1
2
1
1
1
1
2
1
1
1
1
2
1
2
1
1
1
1
2
1
2
2
2
1
1
3
1
2
2
1
1
4
2
1
1
3
4
1
1
2
1
1
1
2
1
1
1
1
1
1
1
1
1
1
1
1
1
1
1
1
1
1
1
3
1
1
1
1
1
1
1
1
1
1
1
1
1
1
1
1
1
1
1
1
2
1
1
1
1
1
1
1
1
1
1
1
1
1
1
1
1
1
1
2
3
1
1
1
5
1
1
1
1
1
1
1
1
1
1
1
1
1
2
3
1
1
1
1
2
1
3
2
1
2
1
1
2
1
1
2
1
1
1
1
1
2
1
2
1
1
2
2
2
1
1
1
2
1
1
1
1
1
2
2
2
1
1
1
1
2
1
2
1
1
1
3
1
1
1
3
1
1
1
1
1
1
2
4
1
1
2
1
1
1
1
1
1
1
1
1
1
2
1
1
1
1
1
1
1
1
1
1
1
1
1
1
1
1
1
1
1
1
1
2
4
2
1
2
2
1
2
1
1
2
5
3
1
1
1
1
2
1
1
2
3
1
1
1
1
1
1
1
1
6
3
1
1
4
2
1
6
3
3
2
2
1
4
1
2
1
1
2
7
2
1
3
4
3
1
1
2
1
1
41
1
2
1
3
1
8
1
1
2
2
1
3
1
1
2
2
4
1
1
5
3
1
2
1
1
1
1
1
1
2
1
2
3
3
1
2
1
1
1
1
1
2
1
2
1
2
1
1
1
2
1
1
1
1
1
1
1
1
2
1
1
1
1
1
1
1
1
1
2
1
9
2
1
1
3
2
5
1
1
1
2
1
22
2
2
3
1
1
1
1
1
1
2
1
2
1
1
2
2
1
2
2
3
1
1
3
1
1
2
4
1
3
1
1
1
4
1
2
4
1
1
1
1
2
2
1
1
2
2
2
1
4
2
1
3
2
2
5
1
1
2
1
1
1
1
1
1
2
3
4
3
3
1
1
1
1
2
1
1
1
1
1
1
3
1
7
2
4
1
1
1
4
3
1
2
1
1
1
1
1
2
2
1
1
1
1
1
1
1
1
1
1
1
1
1
2
2
1
1
3
1
1
2
1
1
1
1
1
1
1
1
3
3
1
2
3
2
2
3
6
1
1
1
2
4
1
1
3
2
3
1
1
1
1
1
1
1
1
1
2
1
1
1
1
1
1
1
1
1
1
1
2
1
1
2
2
2
2
3
1
2
2
1
1
1
2
3
2
1
2
1
2
1
2
1
1
1
1
1
6
1
1
1
1
1
1
1
1
1
2
2
1
1
2
1
1
1
1
2
1
1
1
5
1
2
1
1
1
2
3
2
1
1
1
1
1
1
1
1
1
1
3
2
1
3
5
1
5
1
2
1
1
4
1
1
3
2
1
3
1
2
1
1
1
2
1
1
4
2
2
1
1
2
6
1
4
1
1
1
5
1
1
2
2
2
7
4
1
1
2
1
1
1
2
2
1
6
1
3
1
4
4
2
3
4
1
1
1
1
2
2
4
2
2
2
1
1
3
1
3
2
1
1
1
1
1
2
6
1
2
1
2
1
1
1
1
2
1
1
1
1
1
1
1
1
2
1
1
2
1
1
1
1
1
2
1
1
2
1
1
1
1
1
1
1
2
1
2
2
1
1
1
1
1
2
1
1
1
1
1
1
1
1
3
1
1
2
2
2
1
1
2
4
1
2
1
2
1
1
1
1
2
1
4
3
1
1
1
2
1
1
1
1
3
1
1
1
3
2
1
1
1
1
1
2
2
1
4
1
1
1
1
1
1
1
1
2
2
2
1
2
1
1
1
1
2
3
1
1
3
2
1
2
2
2
1
1
4
4
1
3
1
1
3
1
2
1
1
2
1
1
3
1
1
1
2
1
4
2
3
3
1
1
1
1
4
3
1
1
3
1
2
3
1
2
1
4
1
3
1
6
2
1
1
1
1
1
1
2
1
2
1
2
1
2
3
1
1
2
3
2
3
1
1
1
1
2
1
1
4
2
1
6
4
1
1
2
1
2
1
1
3
2
1
2
1
1
1
4
1
1
1
1
2
6
1
4
1
1
1
1
3
2
1
1
1
2
1
1
1
1
1
2
1
1
1
1
1
1
2
1
3
1
1
1
1
2
1
1
1
1
2
5
2
6
1
8
1
1
1
4
3
2
1
1
1
1
1
1
1
3
1
1
1
2
4
2
1
3
4
5
3
1
1
1
3
1
1
2
7
1
1
4
1
2
1
4
2
1
1
1
1
3
1
1
4
1
4
1
1
2
2
1
1
3
1
1
1
2
1
1
1
3
1
1
1
1
1
1
1
1
2
1
1
1
1
1
1
1
1
1
1
1
4
2
1
1
3
1
1
1
1
1
1
1
1
1
1
1
1
1
1
1
1
1
1
1
2
1
1
1
1
1
1
1
1
1
1
1
1
1
1
1
1
1
1
1
1
1
1
1
2
1
2
2
4
1
1
2
1
1
1
1
1
1
3
1
4
1
2
2
3
1
1
4
2
1
1
2
2
1
2
1
1
2
3
1
4
2
1
1
1
3
1
2
6
1
3
1
1
3
1
1
1
1
2
1
6
10
10
1
1
1
1
1
3
1
1
1
1
1
1
1
1
2
3
1
1
1
1
1
2
1
2
1
1
1
1
1
1
1
1
1
1
2
1
2
1
2
1
1
1
1
1
1
1
1
1
1
2
1
1
1
1
2
1
2
2
2
2
1
1
1
1
1
2
3
3
8
1
1
2
1
1
1
7
2
1
2
1
2
2
1
2
4
3
2
1
1
1
1
1
2
4
1
1
1
2
1
2
1
1
3
1
2
3
1
2
2
1
1
11
2
1
1
1
1
1
2
1
1
1
3
1
1
4
1
2
1
2
5
2
2
1
1
1
1
3
4
3
1
1
1
2
2
1
9
1
2
2
1
1
1
2
3
4
1
1
7
1
1
6
1
4
2
6
3
1
1
1
1
2
5
1
3
1
1
2
2
3
1
1
3
8
1
2
1
2
2
3
5
1
5
1
3
1
1
1
1
2
1
1
3
2
2
4
1
3
1
1
2
3
1
5
3
2
1
1
2
5
1
2
1
1
1
4
7
1
3
4
1
1
1
2
1
1
2
1
3
1
1
1
2
1
1
7
2
1
2
3
5
1
1
1
2
1
3
3
1
2
1
1
5
1
5
1
2
2
2
1
1
1
1
2
1
1
1
1
2
1
1
1
1
1
1
2
1
1
1
1
1
1
1
1
1
1
1
1
1
1
1
1
1
1
2
1
1
4
1
3
1
1
1
1
1
1
1
1
2
1
1
1
1
1
3
3
1
2
2
3
1
1
1
1
1
2
1
2
1
2
1
1
1
1
1
2
2
1
1
2
1
2
3
1
2
1
1
1
1
2
2
1
1
1
1
1
1
1
1
1
1
1
1
1
2
2
1
1
2
1
1
1
1
1
1
1
1
2
1
1
1
2
2
1
1
2
3
2
1
1
1
1
1
2
1
1
1
1
3
1
3
1
1
2
1
2
1
1
1
1
1
1
1
2
1
1
1
2
1
2
3
2
1
1
1
1
1
3
1
1
1
1
1
1
4
1
2
7
1
2
1
4
2
1
1
2
1
1
68
2
1
13
1
2
1
1
1
1
1
3
1
1
2
3
1
1
2
1
5
1
1
3
7
2
1
1
1
1
3
1
1
1
1
1
1
1
1
1
1
1
1
1
1
1
1
2
1
1
1
2
1
1
2
1
1
1
4
4
3
2
3
2
1
1
1
2
1
1
1
1
2
2
1
1
1
1
1
1
2
2
1
1
2
1
1
2
2
2
1
1
1
1
1
1
1
1
1
1
1
2
2
2
1
1
3
2
1
4
1
1
1
2
2
1
1
3
1
1
3
1
2
2
2
1
2
1
1
1
3
1
2
1
2
2
3
2
1
6
4
6
1
1
1
3
1
1
1
2
1
5
1
1
6
1
1
2
1
2
2
2
1
1
2
1
1
3
1
1
3
2
1
3
1
1
1
1
1
1
1
1
1
1
1
1
1
1
1
1
2
1
3
1
2
1
1
1
1
1
1
3
1
2
1
1
1
2
3
1
1
1
5
1
1
2
1
2
2
1
1
1
1
1
2
1
2
3
3
1
2
1
1
1
3
3
1
2
1
2
1
2
3
1
3
1
1
2
1
1
2
2
1
2
1
1
2
1
2
1
1
1
1
2
1
2
1
2
2
1
1
1
1
1
1
1
1
2
1
1
1
1
1
2
1
1
1
2
3
2
1
1
1
3
2
1
1
5
1
1
3
2
1
1
2
1
1
6
3
1
1
7
1
2
2
2
6
5
3
4
4
1
4
1
2
1
1
2
2
1
1
2
1
2
2
4
1
1
2
1
2
2
2
1
1
1
1
1
1
1
1
1
6
3
5
1
1
6
1
4
2
4
1
2
3
1
2
5
3
3
3
1
2
3
3
2
3
2
2
1
2
2
1
2
3
2
2
1
4
1
2
3
1
2
1
2
1
3
2
3
2
1
1
1
2
1
1
1
1
2
1
2
1
2
3
3
1
1
1
1
1
1
2
1
3
4
2
1
3
1
2
1
1
1
3
1
2
2
1
2
1
2
6
3
2
1
1
4
1
1
1
1
3
1
2
1
4
2
1
2
2
1
4
1
1
2
1
1
1
1
1
2
1
1
1
10
2
1
3
3
1
5
1
2
2
1
1
1
1
1
1
1
3
1
2
1
2
1
1
1
1
1
1
3
1
1
2
2
2
1
1
1
1
1
1
1
1
2
1
2
1
1
1
1
2
1
2
1
1
2
1
1
3
1
2
4
1
1
1
2
1
1
2
3
2
1
1
1
1
4
2
2
1
1
1
3
4
1
1
1
1
1
5
1
2
1
2
1
3
1
1
6
2
1
1
4
1
1
5
1
1
5
1
2
4
1
1
1
2
1
1
3
2
1
3
1
1
1
1
3
2
2
1
2
1
2
1
1
2
2
2
1
1
1
2
2
1
1
2
2
1
1
1
3
1
1
2
1
1
2
2
1
1
1
1
1
1
1
1
1
1
1
1
1
1
1
1
5
1
1
1
1
1
1
1
1
1
1
1
1
1
1
1
1
1
1
1
1
1
1
1
1
1
1
1
1
1
1
1
1
1
2
1
1
1
8
1
1
1
1
1
1
1
1
1
1
1
1
1
2
1
1
1
1
2
1
1
1
2
3
2
3
1
5
5
1
3
1
2
3
1
3
3
1
3
2
3
1
1
3
1
6
1
1
2
1
1
3
1
1
1
3
1
4
1
1
1
2
1
3
1
2
1
4
1
7
2
2
1
13
1
1
1
1
1
1
1
1
2
1
1
3
2
2
1
4
1
1
3
1
3
2
1
1
1
1
2
4
1
1
1
1
2
1
3
3
1
1
2
1
1
1
1
1
1
1
2
1
5
1
1
1
1
3
2
1
1
1
2
1
1
1
1
3
1
3
1
2
2
7
2
1
1
1
1
1
3
2
2
1
1
1
1
1
1
1
1
1
1
1
1
1
1
2
1
2
1
1
1
1
1
1
5
1
1
1
1
1
1
1
6
1
1
1
1
1
1
1
1
3
3
1
1
1
2
1
1
1
1
1
3
1
1
2
3
1
2
1
1
2
1
2
1
3
1
1
2
1
1
5
1
2
6
2
1
2
1
2
2
2
1
2
1
5
2
1
2
2
2
2
2
1
1
1
1
1
1
1
2
2
1
1
1
1
1
1
3
1
1
2
1
1
2
1
1
1
2
1
1
1
1
2
1
1
1
2
1
1
1
1
2
1
1
1
1
1
2
2
1
2
2
1
1
2
1
1
2
1
3
3
1
6
1
1
1
1
2
3
3
1
3
1
1
1
1
2
1
1
1
2
1
1
1
1
2
2
2
1
3
2
3
1
1
1
4
1
1
1
1
1
1
3
1
1
3
1
4
1
1
2
22
1
1
3
3
1
1
2
2
50
1
1
1
1
1
1
1
1
1
1
1
1
2
3
4
1
1
1
4
1
2
12
4
1
1
1
1
1
1
11
1
1
1
8
1
4
7
1
1
1
5
1
7
1
1
1
1
2
2
2
1
4
2
1
2
5
2
1
4
1
1
1
2
1
2
2
1
3
1
1
2
1
1
3
1
2
1
1
1
1
1
1
2
3
2
3
1
2
1
2
1
1
1
1
1
2
4
1
6
1
1
1
1
1
1
1
4
2
1
1
1
1
1
1
1
3
1
1
1
1
5
3
2
2
4
2
1
3
1
1
2
1
8
19
1
1
3
2
1
7
1
1
1
1
7
1
2
1
1
1
1
2
1
1
1
1
5
1
1
3
3
1
2
1
2
2
1
1
1
2
2
2
1
1
1
1
1
1
3
4
1
1
3
1
1
1
2
1
1
1
3
2
1
1
3
1
3
2
1
1
1
1
2
1
1
1
1
1
5
1
2
1
1
1
1
2
6
3
1
1
2
2
1
2
3
1
1
2
1
5
2
7
3
4
1
2
1
1
2
5
1
2
1
1
1
3
1
2
1
1
4
1
1
2
3
1
3
2
3
1
2
2
7
1
3
1
2
1
2
1
2
1
6
1
2
2
1
3
1
2
2
1
2
2
3
2
2
1
1
2
4
4
1
1
1
2
1
1
1
1
3
1
1
1
1
1
1
1
2
1
1
1
1
1
1
1
1
1
1
1
1
1
1
3
1
1
5
1
2
2
1
1
7
2
7
1
3
1
3
1
1
2
2
3
1
1
6
1
1
3
7
3
1
1
1
2
1
1
7
3
1
1
1
1
1
1
1
1
2
1
1
4
1
1
1
2
22
1
1
1
1
1
1
2
1
2
3
1
2
2
1
1
1
1
1
1
1
1
1
1
1
1
1
1
1
1
1
1
2
1
1
1
1
2
1
1
1
1
1
3
1
3
3
1
3
1
1
2
2
1
1
3
1
1
6
1
2
3
1
1
3
2
3
2
1
1
2
1
2
2
3
2
1
7
1
1
1
2
2
5
1
1
1
1
1
7
1
1
2
2
1
2
1
1
1
1
1
1
1
1
1
1
1
1
1
1
2
2
1
3
2
2
2
2
3
1
1
2
1
1
1
1
3
1
1
1
2
1
1
1
1
1
1
2
1
1
2
1
1
1
1
9
2
1
1
1
1
3
5
1
1
2
1
2
1
1
1
1
1
1
2
1
1
1
2
2
1
1
1
1
1
1
1
1
1
1
1
1
2
1
1
1
1
2
1
11
2
2
1
1
1
2
1
1
1
1
1
1
2
2
1
2
2
2
1
2
1
1
1
1
2
1
2
3
2
2
1
3
3
7
2
3
1
1
1
1
2
1
4
4
1
1
2
1
1
3
1
1
1
1
1
2
5
1
1
1
1
2
1
1
2
1
2
4
1
2
2
2
1
1
2
1
2
1
2
2
1
3
6
1
1
2
1
1
1
3
1
1
5
1
1
1
3
1
1
1
1
1
5
2
4
2
2
2
7
1
7
1
2
1
5
1
1
1
1
2
1
2
3
3
7
1
2
1
1
2
6
1
1
2
1
1
1
1
2
4
4
4
2
2
2
2
1
1
2
1
2
1
2
1
1
1
1
1
1
1
1
1
1
1
1
1
1
1
1
1
1
1
1
2
2
1
1
1
1
3
1
3
1
1
1
1
2
1
2
1
1
4
2
1
1
4
4
1
1
2
1
1
3
1
5
1
1
5
1
1
1
1
1
1
2
3
2
1
1
1
3
1
1
1
2
1
4
2
1
2
1
6
2
1
4
1
2
2
1
1
2
2
1
1
2
1
1
1
4
1
1
2
1
1
3
10
1
2
1
1
2
1
3
1
2
1
3
1
1
1
1
2
1
1
1
1
1
1
2
2
1
1
1
2
1
1
1
2
1
2
1
1
1
1
3
1
1
1
1
1
3
2
1
1
5
1
2
2
6
2
4
2
1
2
2
3
1
1
2
7
2
1
1
1
1
2
1
2
2
1
2
1
3
1
1
1
1
1
3
1
1
3
2
2
3
2
1
1
3
1
1
1
2
1
1
1
1
2
2
1
1
2
1
3
1
2
1
1
3
1
1
2
1
1
1
2
3
1
3
2
1
4
1
1
2
1
2
1
1
1
1
1
1
1
1
1
1
1
2
1
4
1
2
1
1
2
1
1
1
1
1
1
5
5
1
1
2
1
2
3
1
1
1
1
7
2
1
1
1
3
1
2
1
3
1
1
1
1
1
1
2
1
1
2
1
1
2
2
1
1
1
2
1
1
3
3
1
3
1
2
1
1
1
5
2
1
2
1
2
2
2
1
1
1
2
1
2
1
1
1
1
1
1
1
2
4
1
4
1
1
1
1
3
2
31
1
1
1
1
1
17
1
1
1
1
5
2
2
1
1
1
1
1
1
3
1
1
1
2
1
1
1
1
1
2
1
1
1
1
1
1
1
2
1
1
4
2
2
3
2
3
1
1
1
1
1
1
1
5
2
1
2
1
4
1
2
3
2
1
1
2
1
1
1
3
2
2
1
1
1
1
2
2
1
3
1
1
2
1
2
1
2
2
1
1
3
2
2
1
4
2
4
1
5
1
1
1
1
1
1
1
1
1
1
3
3
4
2
1
2
1
1
1
1
1
1
1
1
1
8
1
1
1
2
1
1
3
2
3
1
1
1
1
1
1
3
2
2
7
1
1
1
2
2
1
1
1
1
2
1
1
1
2
3
1
1
1
1
2
1
2
1
1
1
1
2
2
1
1
2
1
1
1
1
1
1
1
1
1
1
1
1
1
1
1
1
4
3
1
1
1
4
2
6
4
1
1
1
1
1
1
2
3
1
2
1
1
1
3
1
1
1
1
1
4
5
1
2
4
1
1
3
1
1
1
2
1
2
2
1
2
2
1
2
2
1
1
1
2
2
1
2
3
2
1
3
1
1
2
2
3
1
2
1
1
3
1
1
1
1
2
1
1
1
2
2
1
1
1
1
1
1
1
2
1
1
1
2
2
2
1
1
2
1
1
1
1
1
10
1
3
1
3
3
1
1
1
3
1
1
1
1
1
2
3
1
2
1
1
1
2
4
1
1
1
2
1
1
1
1
3
1
1
3
2
1
1
1
2
3
1
2
2
3
1
1
3
2
2
3
1
3
1
1
1
7
1
1
1
3
1
1
1
1
2
1
1
1
1
1
1
1
1
1
1
1
1
1
3
1
1
1
1
1
2
1
1
1
1
2
1
1
1
2
1
1
1
1
1
1
1
1
1
1
1
4
1
1
1
1
2
1
1
1
2
5
1
2
1
4
1
1
1
3
3
2
1
4
1
1
1
1
1
1
1
1
1
2
1
3
1
1
1
1
1
2
2
1
1
1
4
1
4
1
2
2
1
4
1
1
2
2
1
1
1
1
4
3
1
1
1
2
2
2
2
1
1
1
1
1
2
3
1
3
1
1
2
1
1
1
1
1
5
1
1
1
3
1
1
1
3
1
3
1
2
2
1
1
2
1
4
1
1
1
3
1
2
1
1
1
1
2
1
1
2
1
1
1
2
1
3
7
1
2
1
1
1
1
1
1
1
1
1
2
1
1
1
2
1
1
2
1
1
3
1
4
2
4
1
1
1
4
2
1
2
1
5
1
4
7
5
1
1
2
1
1
1
4
1
1
1
2
2
4
1
2
2
1
2
1
1
6
1
2
1
1
1
1
1
1
2
2
1
2
1
1
1
2
1
1
1
2
6
3
1
1
2
1
6
2
1
3
3
2
1
1
1
1
2
2
4
1
1
3
1
2
1
1
1
1
1
3
1
1
1
1
1
1
1
1
5
5
1
1
1
1
1
3
1
1
5
3
1
4
1
2
1
1
1
1
1
3
2
2
1
1
2
3
1
1
1
1
1
1
2
1
1
3
1
2
1
1
1
2
1
1
1
2
1
3
1
1
1
1
2
1
2
5
1
1
1
2
2
4
1
1
2
1
1
4
2
2
2
1
2
1
1
2
1
2
1
1
1
1
1
2
1
1
2
1
1
1
1
1
2
1
4
1
1
2
1
1
1
1
1
1
3
1
1
3
2
4
1
2
2
2
1
1
4
4
2
1
1
1
1
2
2
1
1
3
3
1
1
1
1
1
1
1
1
1
1
1
1
7
1
2
1
2
5
1
1
1
1
2
1
1
1
2
1
3
4
1
2
1
1
1
1
1
1
1
1
1
1
1
1
1
1
2
1
1
1
1
67
2
11
1
3
1
1
1
2
2
1
1
1
5
1
3
2
2
2
1
1
3
1
1
1
2
2
1
1
2
3
2
1
1
1
2
1
1
4
1
2
1
2
2
2
2
3
1
4
1
1
1
1
1
3
2
3
1
1
2
1
3
1
2
1
1
1
3
1
1
1
1
1
1
1
4
1
1
2
1
2
7
4
1
1
1
1
1
1
1
1
1
1
1
5
2
1
1
1
1
1
1
1
1
1
3
1
3
3
1
1
1
1
1
2
1
2
1
2
1
3
1
2
1
1
1
1
1
1
1
4
2
2
1
5
1
1
1
1
2
2
1
1
1
2
1
1
1
1
2
1
1
2
7
1
2
1
2
1
3
1
1
1
1
1
1
1
1
1
1
1
1
1
1
1
1
3
1
4
3
2
1
1
1
5
5
2
1
1
1
4
3
1
3
2
5
1
2
1
1
8
1
6
2
3
2
2
2
5
2
1
1
2
1
1
4
1
2
1
1
4
1
3
3
1
1
2
1
1
1
2
1
1
1
2
1
1
1
1
1
1
1
1
1
1
1
3
1
3
3
1
1
1
1
2
5
4
1
1
3
1
1
2
1
2
1
1
1
3
1
3
2
2
1
1
1
3
1
2
3
1
1
1
1
2
1
2
1
2
2
1
1
1
1
1
1
1
1
1
1
1
3
1
1
1
2
4
1
4
1
1
2
2
1
1
3
1
3
1
1
1
1
2
1
2
1
1
2
2
5
2
1
2
5
1
1
2
4
6
1
2
1
2
2
1
3
1
2
1
1
1
1
1
1
6
2
2
2
1
1
1
1
1
1
1
2
1
2
1
1
1
1
1
2
2
3
3
1
1
2
1
1
1
1
1
1
1
1
1
1
1
1
2
1
1
1
1
1
2
1
1
1
1
1
1
3
4
1
2
1
1
4
1
1
1
1
1
1
1
2
1
2
1
1
1
1
3
1
1
1
2
1
1
1
2
1
1
1
1
1
1
2
1
1
2
1
1
1
1
2
1
1
2
2
1
1
1
3
1
1
1
1
1
1
3
1
1
2
8
2
1
3
1
2
1
1
1
1
1
2
2
3
1
1
1
2
1
5
1
1
1
6
3
3
2
1
1
1
10
5
5
2
1
3
1
1
3
1
1
1
1
1
1
1
1
1
1
2
1
1
1
2
2
1
1
1
5
1
1
3
16
1
1
1
19
5
7
4
1
2
1
1
1
2
1
7
1
2
2
2
4
1
1
1
1
1
1
2
1
1
1
1
1
1
1
1
1
1
1
1
1
2
3
1
1
5
2
1
8
2
2
1
1
5
2
2
6
3
1
1
1
1
1
2
1
2
2
2
4
3
2
1
1
3
2
3
1
2
4
1
1
8
1
1
2
1
4
2
1
2
1
1
4
6
3
3
1
1
1
1
1
2
2
3
1
1
1
1
1
1
1
3
1
2
2
1
1
1
2
1
1
3
1
2
2
4
2
3
1
4
1
1
4
5
2
1
1
2
1
1
2
1
1
1
1
1
1
1
1
3
3
2
3
1
2
1
1
1
4
1
1
1
1
2
1
2
1
2
2
1
1
2
2
4
2
1
1
1
1
1
1
1
2
1
1
1
1
1
1
1
1
1
1
1
1
2
1
1
1
1
1
1
1
1
2
1
1
1
2
2
1
2
1
1
1
1
3
3
1
3
1
1
1
1
2
1
1
2
3
2
2
6
2
3
3
1
3
1
1
1
1
1
2
1
1
1
1
3
1
1
2
1
1
1
3
1
3
1
7
2
1
1
2
2
1
1
2
1
1
1
2
1
1
1
1
1
2
1
1
1
1
1
1
2
1
1
1
1
1
1
1
3
2
1
3
4
4
3
2
1
1
1
2
1
5
1
1
3
1
1
1
1
1
1
1
1
3
1
2
1
1
1
1
5
1
1
1
1
1
1
2
1
1
3
2
1
1
2
2
1
1
1
1
1
2
1
1
1
1
1
1
1
1
2
1
1
1
1
1
1
2
1
1
1
1
1
1
1
4
1
3
3
3
1
1
2
1
1
4
1
1
1
1
2
1
2
1
2
2
2
2
1
1
2
1
1
4
1
1
1
1
1
1
1
1
1
1
2
1
2
3
2
2
1
1
3
1
1
1
2
1
1
2
2
2
1
1
2
3
1
3
2
2
1
1
3
1
1
2
2
1
2
1
1
9
2
1
1
1
4
1
1
2
3
1
1
3
4
5
1
3
3
1
1
1
2
1
1
1
1
1
1
3
2
2
1
2
2
1
2
1
1
3
13
9
1
2
1
1
1
2
1
1
3
2
1
1
1
9
1
2
3
1
1
1
1
1
1
1
1
2
2
1
3
1
1
2
1
1
1
1
1
1
1
1
2
2
2
1
1
1
1
1
1
1
2
2
1
1
1
1
2
1
2
2
1
2
3
2
1
1
1
2
1
2
3
1
1
1
2
2
2
1
6
1
1
1
1
1
1
2
1
1
1
3
1
1
1
1
1
1
1
2
3
1
1
1
1
2
1
1
1
1
1
1
1
1
1
2
1
1
1
1
1
2
1
1
1
1
1
1
1
1
1
1
1
1
1
1
1
1
2
1
1
1
1
2
1
1
2
3
1
2
2
1
2
2
1
1
3
4
1
1
1
1
1
1
1
1
1
1
1
1
2
1
1
1
1
1
2
1
1
1
1
1
6
2
1
3
1
1
1
1
1
1
1
1
2
1
1
2
1
1
1
1
1
2
1
1
1
1
2
2
2
1
5
1
2
1
2
1
1
1
2
2
1
1
3
2
1
1
1
2
1
1
1
1
1
3
2
2
2
1
2
2
1
2
1
1
2
2
6
3
2
1
3
1
1
3
7
1
1
1
1
2
2
3
1
2
1
1
1
1
1
3
2
1
1
2
3
1
1
2
1
1
2
1
1
1
1
1
1
2
1
1
1
2
1
1
1
1
1
1
1
1
1
1
1
1
2
1
1
2
1
1
2
3
2
1
1
2
4
1
2
1
1
8
1
2
1
1
1
1
1
1
2
1
1
1
1
1
1
2
7
1
1
1
2
1
2
3
1
6
1
2
1
2
1
2
3
1
2
3
2
3
1
1
1
1
2
1
1
1
1
1
1
1
1
1
2
1
2
1
1
2
3
1
2
1
2
3
7
1
45
1
1
1
2
1
1
1
2
1
1
1
1
1
1
20
1
2
2
1
1
1
1
1
1
1
1
2
1
1
3
1
1
1
1
1
4
1
2
1
2
1
1
1
1
1
1
1
1
1
3
1
1
2
1
2
1
1
1
1
3
1
1
1
1
1
1
1
2
1
1
1
1
3
1
1
1
1
1
1
1
1
1
2
1
1
2
1
2
2
6
1
2
1
1
1
4
1
1
1
1
1
1
2
1
1
1
1
1
2
1
1
3
1
1
1
1
1
1
1
1
3
1
3
1
1
1
1
1
1
3
1
4
1
1
2
1
4
2
1
2
2
2
2
1
1
2
1
1
1
1
1
1
1
3
2
2
2
1
1
1
2
1
3
2
1
1
2
1
2
1
2
2
1
6
1
1
1
3
1
4
1
2
1
1
1
1
2
2
1
1
1
3
4
1
3
2
1
1
2
1
1
3
1
1
2
7
1
2
1
2
5
2
1
1
3
1
2
2
1
1
6
2
1
1
1
2
1
1
1
1
1
2
1
1
1
1
1
1
1
1
1
1
1
2
1
1
5
1
1
1
1
2
2
1
3
1
1
1
1
1
2
2
1
2
1
3
1
3
1
2
4
1
1
3
2
2
5
2
4
1
1
2
7
1
2
1
1
2
1
2
1
2
5
3
2
1
1
2
1
1
3
2
3
2
1
1
1
7
1
1
2
1
2
1
1
1
1
1
4
4
2
1
4
1
2
2
1
1
1
4
1
3
1
2
8
2
3
2
2
3
1
1
2
4
1
2
6
1
1
1
14
3
2
3
2
3
1
1
1
1
1
1
4
2
1
1
1
1
1
1
2
2
1
1
2
2
1
1
3
3
1
1
2
3
2
1
9
4
1
1
1
1
1
1
1
1
1
1
1
1
1
2
1
1
1
1
1
1
1
1
1
1
1
1
2
1
1
1
1
1
1
1
1
1
1
2
5
3
2
2
1
1
2
1
1
1
1
1
2
1
1
1
1
1
1
12
2
1
1
1
4
1
1
1
1
2
1
1
2
1
1
1
1
1
2
1
1
1
1
3
1
2
1
1
1
1
1
3
1
1
1
3
1
1
2
1
1
1
1
2
2
1
2
1
1
1
2
1
2
2
1
2
1
1
2
3
1
3
1
3
1
1
2
1
6
1
2
1
1
1
1
3
1
1
2
1
1
2
1
1
1
1
1
4
1
1
1
1
3
6
2
1
1
4
1
1
3
1
1
1
5
2
1
1
3
2
4
2
3
4
1
1
1
1
1
1
3
2
2
1
1
1
1
1
2
1
2
1
1
1
1
2
1
1
1
1
3
3
2
2
1
1
1
1
1
1
3
5
4
1
2
3
2
1
1
1
21
1
2
2
3
1
2
1
1
1
1
1
1
1
3
2
2
3
1
1
1
1
1
2
1
1
2
1
1
2
1
1
1
2
4
2
4
7
2
1
1
1
1
1
5
6
2
1
1
1
1
1
1
1
1
3
1
1
1
1
1
9
1
1
1
1
1
1
1
5
4
1
2
1
1
2
2
1
1
1
3
2
1
1
5
1
2
1
1
3
1
2
2
1
1
6
1
5
1
2
2
2
1
1
1
1
2
7
1
1
3
5
4
2
1
3
1
1
1
1
3
1
1
2
5
1
2
2
1
1
5
1
3
2
1
1
4
3
1
1
1
1
1
2
1
1
1
4
1
1
1
1
1
1
2
4
1
1
2
1
1
1
1
3
2
1
3
1
1
3
2
1
2
1
2
1
1
1
1
1
1
1
1
3
3
1
1
1
1
1
1
1
3
1
1
1
4
3
2
2
1
1
1
2
1
1
1
1
2
3
5
1
3
5
1
7
1
2
2
1
1
1
1
3
1
1
1
1
1
1
1
1
2
2
2
1
2
1
1
1
1
2
1
1
2
4
3
1
2
2
3
1
2
1
2
1
1
1
3
1
2
1
2
1
1
4
2
1
1
1
2
1
3
1
2
1
2
1
1
1
1
1
1
1
1
2
2
1
1
1
1
1
1
1
1
1
1
6
1
4
3
2
1
1
1
2
1
1
3
1
1
1
1
1
1
1
1
2
1
1
1
1
2
2
1
1
1
1
7
3
1
2
1
1
4
1
5
5
1
1
2
2
2
1
1
3
2
1
1
2
1
2
1
2
1
1
1
2
1
1
1
1
1
3
2
2
1
1
2
3
2
3
1
2
2
1
1
1
4
1
5
1
1
1
4
1
1
1
6
2
1
1
1
1
1
1
1
1
1
3
1
1
1
2
1
2
3
2
1
1
1
1
3
3
1
1
1
1
1
1
1
2
1
1
1
1
1
1
1
1
1
1
1
3
1
1
1
1
4
1
1
1
1
3
5
2
1
1
1
2
1
1
1
3
2
1
1
1
1
1
1
1
1
2
2
2
4
1
1
1
2
1
1
1
1
1
2
1
2
3
1
1
3
2
1
1
1
3
1
1
1
1
1
1
1
1
1
1
1
1
2
1
1
1
1
1
1
2
1
4
1
1
1
1
1
1
1
1
2
1
1
1
1
1
1
2
1
1
1
1
1
1
1
1
1
2
1
1
1
1
1
1
1
1
1
1
1
1
1
1
1
1
1
2
4
1
2
2
1
1
1
1
3
2
1
1
1
1
2
1
1
1
1
1
1
1
1
1
1
1
2
1
1
1
1
1
1
1
1
1
1
1
1
1
1
1
1
1
3
1
1
1
3
1
2
1
1
1
1
1
1
2
1
2
2
2
1
3
2
4
3
4
6
31
4
1
2
2
1
1
1
1
1
1
1
2
1
1
4
2
2
1
1
1
2
1
1
1
1
5
5
1
2
1
1
1
1
1
3
2
6
2
1
1
2
1
1
2
1
1
4
1
3
2
1
1
2
6
1
1
3
2
2
6
1
4
1
5
1
3
1
1
1
2
1
1
1
1
2
1
1
1
1
1
1
3
1
1
3
2
1
1
1
1
1
4
1
1
1
1
1
1
1
1
1
1
1
1
1
1
1
2
2
1
1
3
2
1
1
1
1
1
2
1
3
1
1
1
2
1
1
1
1
1
1
2
1
1
1
6
1
1
5
2
1
1
1
1
1
2
1
1
1
3
2
1
1
1
1
2
3
1
1
1
1
1
1
1
1
1
2
1
1
1
3
3
1
2
3
2
1
1
1
1
1
3
3
2
3
1
3
3
1
2
1
1
1
1
1
2
2
1
1
1
1
1
1
1
1
2
1
1
1
1
1
1
2
2
1
1
1
1
1
1
2
2
1
1
1
1
1
1
1
1
1
1
1
1
1
1
1
2
1
1
1
1
1
1
1
1
1
3
1
1
2
1
1
2
1
3
1
1
1
1
1
1
3
2
1
1
1
1
2
1
1
1
1
1
2
1
1
2
1
1
1
1
1
1
1
1
1
1
1
1
2
1
1
1
1
1
1
1
4
1
1
1
1
3
1
1
2
1
1
1
1
1
1
1
1
1
1
2
1
1
1
1
1
1
1
1
1
1
1
1
1
1
1
2
1
1
3
1
1
1
1
1
1
2
1
1
2
1
1
2
1
1
1
1
1
1
1
1
1
1
2
3
1
5
1
1
1
1
2
1
1
1
2
1
1
1
1
1
1
4
2
1
1
1
2
1
1
1
1
1
3
2
1
1
1
2
1
3
1
3
1
1
1
1
1
2
1
1
2
2
2
2
1
2
1
1
1
1
1
2
6
1
1
1
2
2
1
2
1
1
1
1
2
2
1
1
1
2
2
1
3
1
1
1
1
1
1
1
1
1
1
1
1
2
2
1
2
1
2
1
3
2
1
2
3
1
2
1
1
1
3
4
1
1
3
1
1
1
1
2
1
1
1
2
2
1
1
1
1
3
2
2
1
4
2
1
1
1
1
1
2
1
1
1
1
4
1
1
1
1
2
1
2
1
1
1
1
1
1
2
2
2
1
1
1
3
1
1
1
1
1
1
1
1
2
1
2
1
2
2
2
2
4
1
2
2
1
2
1
1
1
1
2
1
2
2
1
1
3
1
1
5
1
1
4
1
1
1
3
1
1
1
2
1
1
1
1
1
4
2
5
1
1
1
1
2
1
1
2
1
1
1
1
1
1
1
3
1
1
1
1
1
1
1
2
1
1
1
1
1
3
1
1
1
1
1
1
1
2
1
1
2
1
1
1
1
1
1
1
1
2
4
1
1
1
1
1
1
2
1
1
1
1
1
1
2
1
2
1
1
1
1
1
2
1
1
1
1
1
1
1
1
1
1
1
1
1
1
1
1
1
3
1
1
1
1
1
1
1
2
1
1
1
1
1
1
2
1
1
1
2
1
1
1
1
1
1
1
2
2
1
1
2
3
2
1
3
4
1
2
2
4
3
1
1
3
6
3
5
2
1
2
1
1
2
1
1
1
1
1
1
1
1
2
1
1
1
1
1
1
1
4
2
1
1
1
1
2
1
3
3
4
1
1
1
1
1
1
1
1
5
1
4
2
1
1
2
1
1
3
1
1
3
1
4
6
1
1
1
4
1
1
1
1
2
3
2
1
1
1
1
1
1
2
4
1
1
1
2
1
1
1
3
1
1
6
1
1
1
1
1
8
1
2
4
1
2
12
1
1
1
1
1
1
1
2
1
1
1
1
1
1
1
1
1
1
1
1
1
1
1
1
1
1
1
2
1
1
2
1
3
2
3
1
1
1
3
1
1
1
1
1
1
1
1
1
2
1
1
1
2
1
2
1
1
2
1
2
1
3
1
1
1
1
2
1
1
1
2
1
4
1
1
1
1
5
2
2
1
1
1
2
5
1
3
3
3
1
1
1
1
1
1
4
1
4
2
6
1
7
1
4
6
2
2
2
1
1
1
1
5
1
1
3
1
1
1
1
1
1
1
2
1
1
1
1
1
4
1
1
1
4
2
2
1
1
1
2
2
1
1
1
1
1
3
1
2
1
14
1
2
1
1
1
1
1
1
1
1
1
1
1
2
2
1
3
4
2
2
1
1
3
2
2
5
5
2
1
2
1
1
1
1
1
2
2
1
1
1
1
2
1
1
3
1
1
1
1
2
1
1
2
18
1
1
1
1
2
1
1
3
1
1
1
1
2
3
2
2
7
2
1
2
2
2
3
1
1
1
5
1
2
1
2
1
5
1
3
1
4
1
1
2
1
2
1
1
2
1
1
2
1
1
2
2
3
1
1
5
1
4
1
2
1
2
1
1
1
5
2
1
1
4
2
1
1
1
1
1
5
1
1
5
1
1
1
1
1
1
3
3
1
2
1
1
1
4
1
3
1
6
4
3
6
27
1
1
1
1
1
3
3
2
1
1
2
2
1
3
2
2
1
1
1
1
1
4
3
2
3
1
6
1
3
1
1
2
4
1
1
2
1
2
1
2
1
3
2
2
1
2
1
1
1
2
1
1
2
1
2
2
3
1
1
3
1
1
2
1
1
1
1
1
1
1
1
1
1
9
5
2
2
2
3
4
1
1
1
1
1
1
1
1
3
2
3
1
1
2
1
1
1
3
3
2
15
4
3
3
15
2
13
5
2
1
4
2
1
1
1
1
2
2
1
1
6
1
4
2
4
4
1
1
1
1
1
1
4
1
1
1
1
1
1
1
1
2
1
1
1
1
4
1
1
1
1
2
1
1
1
1
1
7
1
1
1
1
1
1
1
1
1
1
1
1
1
1
1
5
2
1
1
1
2
1
2
2
2
2
1
2
3
1
1
2
4
1
1
1
2
6
3
2
1
4
2
2
1
2
1
2
1
2
1
1
1
2
1
2
1
3
2
2
8
3
7
6
2
3
1
1
3
1
1
1
3
5
2
3
1
4
1
1
1
1
1
1
2
1
1
3
2
1
4
1
1
1
1
1
3
2
1
5
2
1
1
1
1
1
1
3
3
1
2
2
1
4
4
2
4
1
1
2
1
1
1
1
1
1
2
1
1
1
3
2
1
1
1
1
1
1
1
1
1
3
1
1
2
1
1
3
2
1
10
4
1
4
1
2
2
1
1
1
1
1
3
2
1
1
1
1
1
1
3
1
2
2
4
1
1
1
2
1
1
1
2
6
1
1
1
1
3
1
2
1
4
4
1
3
1
1
1
1
2
1
1
1
1
1
1
1
1
1
2
1
1
1
1
1
2
1
1
4
2
1
3
1
1
1
3
1
1
1
1
2
2
1
1
2
1
4
1
2
1
1
1
1
1
1
1
4
1
1
1
1
5
2
2
1
6
2
3
1
3
3
2
1
2
2
3
1
4
1
2
1
1
2
3
2
1
5
2
4
1
4
2
1
2
2
2
3
1
2
1
3
1
1
2
1
3
3
1
1
69
2
2
8
1
2
5
1
1
2
5
1
1
7
6
1
1
1
3
1
4
1
2
1
1
2
2
1
4
6
1
1
1
3
1
1
2
3
1
3
1
1
4
5
1
2
1
1
1
1
1
1
3
1
5
1
2
1
1
3
6
1
1
2
1
1
2
1
1
1
1
4
2
1
1
1
1
1
2
1
2
1
1
2
1
4
1
1
3
3
3
2
5
3
4
1
3
3
2
1
2
2
2
1
1
2
11
4
1
1
2
6
1
1
1
1
1
5
2
1
1
2
1
1
1
1
2
2
1
1
2
2
1
1
1
1
2
1
1
1
4
1
1
2
2
1
1
2
1
2
1
1
1
4
1
1
2
1
2
2
4
5
1
1
1
1
1
3
3
2
1
1
1
1
3
1
1
10
1
1
1
2
1
1
1
1
2
1
1
4
1
1
1
2
4
4
1
3
1
1
1
2
1
2
2
1
4
1
1
3
4
1
1
1
1
1
1
2
1
6
2
1
1
8
3
1
1
1
1
2
1
3
1
1
3
1
1
1
2
2
2
1
2
1
3
1
1
7
1
2
3
5
4
1
1
2
1
1
4
1
2
2
1
2
1
1
1
2
1
2
1
1
1
1
1
2
2
2
1
3
2
1
4
2
1
8
3
1
1
7
5
3
3
4
2
1
1
1
1
1
1
1
3
1
3
1
1
1
2
2
1
2
1
1
1
1
1
1
1
3
1
2
1
1
1
1
1
1
1
2
1
3
5
1
2
1
1
2
1
1
2
1
1
3
1
2
3
1
1
3
1
1
7
1
1
1
2
1
1
1
3
1
1
2
1
2
2
1
2
2
1
3
2
1
1
1
1
1
1
3
1
1
10
3
2
1
1
4
7
3
11
10
3
3
2
4
1
2
1
3
1
1
1
1
1
1
1
2
1
1
1
1
2
1
4
2
1
1
1
1
1
3
2
2
1
1
1
2
3
6
3
3
2
1
1
1
1
4
4
3
1
4
2
1
1
2
1
1
1
1
1
1
4
1
1
1
1
1
1
1
2
1
1
1
1
1
1
2
1
1
4
3
1
1
2
1
1
1
1
1
2
1
1
2
1
1
1
1
4
1
2
1
1
2
2
2
1
6
3
1
1
1
1
1
1
3
1
3
1
3
1
2
2
2
1
1
1
1
2
1
1
1
1
2
1
1
2
1
2
2
1
1
3
1
2
1
1
1
1
1
2
1
3
2
1
5
2
2
1
3
1
1
3
1
1
1
5
1
2
1
1
1
1
1
2
1
1
1
2
1
3
1
2
2
1
4
1
2
3
1
1
1
3
4
2
1
2
1
1
1
2
1
1
1
2
1
4
1
1
1
1
1
5
2
1
1
1
2
6
7
1
3
1
1
1
1
1
1
1
4
2
1
1
1
3
1
1
4
2
2
1
3
2
8
2
1
1
2
1
1
1
2
2
1
2
2
1
1
1
1
1
3
1
2
3
1
1
1
2
1
2
1
3
1
1
1
2
1
1
2
2
6
3
1
1
1
1
10
1
1
2
3
1
1
1
1
1
1
1
1
1
1
4
1
1
1
1
1
1
2
1
1
1
1
1
1
1
1
1
1
3
2
1
7
1
5
1
3
4
2
1
2
2
2
1
1
1
3
1
4
1
2
1
1
1
3
3
1
1
1
1
2
1
1
1
2
1
2
3
3
3
2
1
1
2
1
1
1
1
1
1
1
8
1
1
1
1
1
1
1
1
1
1
1
1
2
4
1
2
1
1
1
1
3
1
1
1
1
1
2
1
1
1
4
2
2
1
3
1
1
4
1
5
2
1
1
2
1
1
1
1
1
1
1
2
1
1
2
3
3
1
2
1
1
1
2
1
1
2
1
1
2
1
1
1
5
2
1
3
2
3
1
1
3
1
2
3
2
5
1
2
2
1
2
1
1
2
1
1
1
4
1
1
1
1
1
2
1
3
1
2
2
1
1
1
1
1
1
3
1
3
4
1
2
1
2
1
3
1
1
2
1
2
4
1
3
1
1
2
4
1
2
2
2
1
2
1
1
3
5
2
2
1
1
1
1
1
1
3
2
1
1
1
3
1
2
1
5
1
1
1
1
5
3
3
2
1
2
1
1
4
3
2
3
1
3
5
2
1
2
8
1
3
1
1
1
3
1
2
6
1
1
2
1
2
1
1
2
1
3
1
2
1
2
4
1
2
1
4
2
1
1
2
2
1
2
1
2
3
1
4
6
1
5
1
1
1
2
2
6
1
1
2
1
2
2
1
1
1
1
1
1
3
1
1
1
1
2
1
1
1
4
1
1
1
1
1
1
1
1
23
6
1
1
1
1
1
1
3
1
1
3
1
3
1
10
1
1
1
2
1
1
1
2
1
1
2
1
3
3
2
1
1
5
1
15
2
1
2
1
1
1
2
1
1
2
8
2
2
3
3
1
1
2
1
1
2
1
2
1
1
2
1
1
5
1
3
1
1
1
4
1
1
3
1
1
1
1
1
3
2
1
2
1
1
2
3
2
3
1
4
1
1
1
1
3
1
1
1
11
1
1
1
1
1
1
1
3
2
3
4
2
3
1
1
2
1
1
1
1
3
1
1
1
1
1
1
1
2
1
1
1
1
3
1
1
1
3
1
2
1
1
3
1
2
2
2
2
1
1
1
1
2
1
1
1
1
1
1
1
1
1
1
1
1
1
1
1
2
1
1
1
3
1
1
4
1
1
1
1
1
2
2
1
1
2
3
1
4
1
3
3
5
4
1
1
2
3
1
1
1
4
4
2
2
1
2
1
1
2
1
2
1
1
1
1
2
1
1
1
5
1
1
2
1
1
2
1
3
4
2
3
1
2
2
1
7
1
2
2
1
2
6
1
2
2
5
5
1
3
1
1
1
2
1
1
2
2
1
2
6
2
4
1
2
5
2
2
1
1
1
1
1
2
2
1
4
1
1
1
1
2
2
1
4
1
2
1
1
1
1
1
3
1
2
1
1
1
3
1
1
2
1
1
1
1
1
1
1
1
1
2
1
1
2
2
1
3
1
1
5
1
4
2
1
1
1
1
1
1
4
1
1
1
2
1
1
2
1
1
1
2
1
1
1
3
1
1
1
2
1
1
1
1
1
3
1
1
1
1
3
4
1
2
4
1
1
2
1
1
1
4
1
1
1
3
6
1
1
1
4
1
1
1
4
1
1
1
1
1
1
4
2
1
2
2
1
1
5
2
2
1
1
3
2
1
1
1
4
1
3
1
1
1
2
1
2
1
1
1
3
7
3
1
1
1
1
3
1
1
1
1
1
2
1
1
1
2
4
1
1
2
4
1
2
1
1
1
6
1
1
1
1
1
1
1
2
1
3
1
3
1
1
1
1
1
1
1
1
2
1
1
1
1
1
1
1
2
2
2
1
1
6
1
2
4
2
1
3
1
1
1
1
1
1
3
1
2
2
1
1
1
1
1
1
1
4
1
1
1
1
1
1
1
1
1
1
1
1
1
1
1
1
2
1
1
1
1
1
1
1
3
1
1
3
1
1
1
1
1
1
1
1
1
1
2
1
1
3
2
3
1
2
1
1
3
1
2
1
1
3
2
3
2
5
2
2
10
2
1
1
1
1
1
2
1
1
2
1
1
1
1
1
2
1
1
1
1
1
1
1
2
1
2
1
5
1
2
1
1
2
1
1
1
1
1
1
1
1
1
1
1
1
2
1
1
2
2
1
1
2
1
1
1
1
3
1
4
3
3
1
1
1
1
1
1
3
1
1
1
12
1
1
2
1
4
1
2
3
2
2
2
1
1
1
1
1
2
1
2
2
2
2
1
1
1
1
1
1
1
1
3
2
1
1
2
1
2
3
2
1
6
1
5
1
1
3
2
2
4
3
3
1
2
1
1
3
1
1
5
1
1
1
3
3
3
2
1
1
1
1
3
1
1
2
1
1
1
1
3
1
3
1
3
1
2
1
1
1
1
1
1
1
1
2
1
2
1
2
2
1
2
1
1
2
2
1
2
1
1
1
1
1
3
1
1
3
2
1
1
2
1
1
3
1
1
2
1
1
2
1
1
1
2
3
1
2
1
3
1
2
2
4
3
3
1
2
3
1
1
1
1
1
1
1
2
1
2
3
1
1
1
1
1
1
1
1
1
1
2
2
1
1
1
2
1
3
1
1
1
2
1
1
1
1
2
1
1
2
1
1
2
1
5
1
2
2
1
1
2
2
1
1
1
3
3
2
1
2
1
1
1
1
1
3
2
2
1
1
4
2
5
2
1
2
3
2
2
5
2
1
2
4
1
1
2
1
1
1
1
1
2
1
4
1
1
1
1
2
1
5
1
1
2
2
8
3
3
1
1
1
2
3
1
1
4
1
1
1
4
2
4
1
2
2
1
3
1
1
1
3
1
3
1
2
1
1
2
3
1
1
1
1
1
1
1
3
1
1
1
3
2
1
1
2
2
1
1
1
1
1
1
5
1
1
1
1
1
1
3
1
1
1
1
1
1
1
6
4
6
2
2
1
3
1
1
1
2
1
1
2
1
1
1
3
3
1
2
1
4
1
1
3
1
1
2
1
3
2
1
4
5
2
1
1
1
2
2
1
6
2
2
1
2
1
3
2
1
1
2
1
1
1
1
2
2
1
2
1
2
6
1
1
1
1
2
2
2
2
1
1
1
1
2
1
1
1
1
1
1
1
1
2
1
6
2
2
1
2
1
1
1
1
3
1
2
1
2
3
1
1
1
1
1
4
1
1
1
1
3
1
3
1
1
2
2
1
1
3
1
1
1
1
2
2
1
1
5
3
1
1
1
1
2
1
1
2
2
2
1
1
2
1
1
1
2
1
1
2
1
66
1
1
2
1
1
2
2
1
1
3
2
3
2
1
1
1
2
3
1
3
1
1
1
1
1
1
1
1
1
1
1
1
1
2
1
1
2
4
3
2
1
1
1
1
2
1
1
1
1
1
1
2
1
2
1
1
1
1
1
1
1
1
1
1
1
3
1
1
1
1
1
2
1
1
1
2
1
1
2
1
1
1
2
1
3
1
1
1
1
4
1
1
1
1
1
1
1
1
1
1
1
1
1
1
1
1
1
1
1
2
1
1
2
3
1
2
1
1
1
1
2
3
4
1
2
1
3
2
1
1
2
1
2
1
1
3
1
1
1
2
2
1
1
1
1
1
1
1
1
1
1
1
1
1
1
1
1
2
2
1
1
1
1
1
1
1
1
1
2
3
1
4
2
2
1
1
2
3
2
1
1
1
2
1
1
2
2
1
1
3
2
2
2
7
2
3
4
15
1
2
1
1
2
2
1
1
3
4
1
1
5
1
1
1
2
4
2
1
1
1
1
1
1
1
1
2
2
1
1
1
2
2
2
4
1
3
5
1
3
1
1
1
2
1
1
3
2
1
1
1
1
1
1
1
2
1
2
3
1
1
1
1
2
1
2
1
1
1
1
1
1
1
2
1
3
1
1
2
1
1
1
1
1
1
1
1
3
2
3
1
1
2
1
1
1
3
3
1
3
1
1
2
1
3
1
5
4
1
1
1
1
1
1
3
1
1
2
2
1
1
1
3
2
1
2
1
1
3
3
2
1
2
1
1
2
1
1
4
1
1
1
1
1
1
1
1
1
1
1
1
2
2
1
1
1
1
1
1
2
3
1
1
1
2
1
1
1
1
1
1
4
1
2
3
1
4
3
1
1
1
1
1
1
4
2
4
2
5
3
2
4
1
1
1
1
1
1
3
1
3
7
1
1
1
2
1
1
2
1
2
1
1
2
6
2
2
2
1
1
1
1
1
2
1
1
1
1
1
1
4
1
1
1
1
1
3
1
1
6
1
1
1
2
1
1
2
1
1
1
3
1
12
1
1
1
4
1
1
4
1
1
1
3
1
1
1
1
1
1
2
2
1
4
1
1
2
1
1
2
1
2
2
1
4
14
1
6
1
1
7
1
2
13
1
1
10
1
1
1
1
2
1
2
1
1
1
1
18
1
12
1
1
1
1
1
2
1
1
1
1
1
1
1
1
1
1
2
1
1
2
2
2
2
1
1
1
2
1
1
1
1
1
1
3
1
1
1
1
1
1
1
1
1
1
1
4
1
2
1
2
1
2
1
2
1
3
4
5
1
1
2
1
3
1
1
1
1
4
3
1
4
1
1
1
1
3
1
1
2
2
1
1
2
1
1
1
1
2
1
1
1
4
1
1
1
2
1
1
2
1
21
1
1
1
1
1
2
1
1
2
1
1
1
2
1
5
1
4
1
1
2
1
1
1
2
5
1
1
4
3
2
1
1
3
1
1
1
1
2
1
1
1
1
2
3
1
1
4
2
4
2
1
1
2
4
1
1
1
1
3
1
3
1
1
1
1
1
1
3
1
1
1
1
1
2
1
2
3
1
2
1
2
2
1
1
2
1
1
1
1
1
1
1
1
1
2
5
2
2
3
1
1
2
2
6
1
2
1
1
1
1
1
3
1
2
2
1
1
2
1
5
2
2
2
1
1
1
1
1
2
1
1
2
1
2
1
1
1
1
2
1
1
1
20
1
1
1
5
4
2
2
1
1
1
1
1
1
4
1
1
1
2
3
1
2
1
1
1
1
2
1
2
1
2
1
2
1
1
1
1
1
1
3
1
2
1
1
1
1
1
1
8
1
3
1
1
1
1
1
1
2
3
4
2
3
5
1
1
2
1
1
1
1
6
1
2
1
1
1
1
4
1
1
1
4
1
1
3
1
1
1
3
1
4
2
1
2
2
1
3
1
2
1
1
3
2
3
2
1
3
2
2
1
4
4
4
1
1
1
1
1
1
1
2
1
2
1
1
1
1
1
1
1
1
2
1
1
1
1
2
1
1
2
2
1
1
1
2
1
5
1
1
1
2
1
1
5
1
1
1
1
2
3
1
2
2
1
4
1
2
4
1
1
1
1
2
4
4
8
1
1
1
1
2
1
3
1
1
1
1
1
1
1
2
3
1
1
1
2
5
1
1
1
1
1
1
1
1
1
1
1
1
1
1
1
1
3
2
1
1
1
1
2
1
2
3
1
1
6
1
1
1
1
1
1
1
1
1
1
1
1
1
1
1
1
1
1
2
1
2
1
1
1
1
1
2
1
1
1
1
2
1
1
1
1
1
1
1
1
1
1
1
1
1
2
1
1
5
2
1
1
1
1
5
1
2
3
1
2
1
1
1
1
2
1
2
1
5
1
4
1
1
3
1
1
1
1
1
1
1
1
1
2
3
2
2
1
1
2
1
3
3
1
1
7
3
1
6
1
4
1
1
2
1
1
2
2
1
1
2
1
5
1
1
1
1
4
1
4
1
1
1
1
2
2
1
2
2
1
3
1
1
1
2
2
1
1
2
1
1
1
1
1
1
1
1
1
1
1
1
2
1
5
1
2
1
1
1
1
1
1
1
1
2
1
1
1
1
1
8
4
1
1
1
1
1
1
1
3
1
6
2
2
1
1
2
4
1
2
1
1
2
1
1
2
1
1
2
2
1
1
2
4
1
2
1
1
1
2
2
4
1
1
2
5
1
1
4
2
1
1
3
1
1
3
1
4
2
1
2
1
3
1
1
3
2
1
1
1
1
1
1
2
1
2
2
1
2
1
1
1
1
1
1
5
1
2
1
3
1
1
2
1
4
1
2
1
7
1
1
1
1
1
1
2
1
1
2
4
1
1
1
2
1
1
2
1
3
2
8
3
2
1
3
1
3
1
3
1
1
3
1
1
2
2
2
3
1
1
1
1
2
2
1
1
3
6
7
2
1
2
1
1
3
2
2
1
1
2
2
1
1
1
1
1
2
1
2
1
1
2
1
1
3
1
1
2
1
1
1
3
1
1
1
3
2
2
5
2
4
3
4
1
2
1
1
1
2
1
1
1
1
1
1
1
1
1
1
1
1
1
11
1
1
4
4
1
1
2
1
2
1
3
1
3
2
1
2
1
1
1
1
1
1
1
1
2
1
4
4
2
2
1
1
1
1
3
5
1
4
1
1
1
1
1
1
1
1
1
1
1
1
2
1
2
1
2
2
2
1
2
2
1
1
1
2
1
1
2
1
4
1
2
3
2
4
2
2
2
1
1
4
1
3
2
1
1
1
3
2
2
4
1
2
1
1
2
2
1
1
1
1
1
2
1
1
1
1
1
1
1
1
1
1
1
1
2
1
2
4
3
1
1
6
1
3
2
3
3
1
1
1
1
1
1
2
1
1
5
3
2
1
1
3
2
4
2
1
1
1
2
1
2
1
2
5
1
9
5
6
1
5
3
2
1
1
2
2
1
1
1
1
1
3
1
1
1
2
1
1
9
1
1
1
1
1
1
2
2
1
1
2
2
1
2
2
1
1
1
2
1
10
1
34
34
1
1
2
1
1
2
2
4
2
1
1
1
2
1
3
1
2
1
1
4
1
1
2
2
3
1
4
2
1
1
4
7
3
1
3
3
1
2
1
1
1
2
4
2
3
1
1
1
1
2
1
1
1
1
1
1
2
3
1
5
1
2
9
1
1
2
4
1
2
1
1
1
2
3
1
2
2
3
2
2
1
2
2
3
1
1
2
1
4
2
2
4
3
1
2
4
1
2
1
1
1
1
2
3
2
1
1
2
1
5
2
1
1
1
2
1
1
1
1
1
1
1
6
3
1
1
1
1
2
1
1
1
5
1
1
2
4
2
2
3
1
1
1
3
1
1
1
1
1
2
1
2
2
1
1
3
1
1
3
1
3
2
2
1
2
2
2
4
2
2
1
2
3
1
1
2
1
2
1
1
4
1
1
4
1
1
1
6
3
1
1
1
1
1
1
1
3
1
1
1
2
3
1
1
2
3
1
1
6
2
1
2
1
1
1
5
2
1
1
2
8
4
1
1
1
1
3
3
4
2
1
3
2
1
1
2
1
1
2
2
1
2
3
2
1
1
1
1
1
2
1
1
2
3
17
1
1
1
1
1
1
1
1
2
1
1
2
1
2
1
2
2
1
1
2
1
2
1
1
4
3
2
1
3
1
1
2
1
4
5
3
1
1
1
1
1
1
1
3
1
1
2
1
3
1
1
3
2
3
1
3
1
1
1
1
1
3
1
2
1
1
2
3
1
5
1
1
1
1
2
1
1
1
2
1
1
1
1
1
1
1
2
1
1
3
2
4
3
1
1
1
1
1
1
7
1
1
1
1
1
2
2
1
2
1
2
2
2
2
3
1
2
1
1
1
1
1
1
1
1
1
1
1
1
1
1
1
1
1
1
1
1
1
1
1
1
1
1
1
1
1
1
1
1
1
1
1
3
2
3
2
1
1
1
1
2
1
1
1
1
1
4
15
7
2
1
2
2
1
1
1
1
1
2
1
1
2
1
1
1
2
1
2
2
1
2
1
2
2
6
1
1
3
1
3
1
3
6
1
1
1
1
1
1
1
1
2
4
4
1
1
1
1
1
1
1
1
1
2
1
1
2
1
1
2
1
5
3
1
1
1
1
1
1
2
3
2
1
1
1
1
2
2
1
1
1
1
1
2
1
1
1
1
1
1
1
1
1
1
3
1
3
1
3
1
1
1
1
1
1
1
1
1
3
1
1
1
2
1
1
1
1
2
4
2
2
2
1
16
1
2
1
1
4
1
1
5
1
2
1
1
1
1
3
2
2
4
1
1
1
2
2
4
1
1
1
1
1
1
3
2
1
1
2
2
1
1
1
1
1
1
1
1
2
2
1
1
3
1
1
1
1
2
1
2
2
3
1
2
1
1
2
1
1
2
2
1
1
1
1
1
1
1
2
5
2
1
4
1
3
2
2
1
1
2
1
1
4
2
1
1
1
2
1
2
1
1
1
1
2
1
1
1
1
1
3
1
2
5
1
2
1
2
3
1
1
2
4
1
1
2
2
7
1
3
1
3
2
1
1
1
3
3
1
1
1
1
1
1
3
1
1
1
2
3
1
1
2
1
2
2
1
1
1
5
3
4
2
1
1
1
1
1
1
1
2
1
2
1
2
3
7
2
1
2
1
2
2
1
1
1
2
2
1
2
1
2
1
2
1
1
1
3
2
2
3
1
1
1
1
1
1
3
13
2
1
2
1
1
3
2
9
4
13
3
5
6
1
4
16
1
1
1
1
1
1
1
1
1
2
1
1
2
2
1
1
1
1
1
2
1
1
1
4
1
3
1
1
1
2
1
1
1
1
2
1
1
1
1
1
2
1
2
1
1
2
1
2
1
1
4
1
2
2
3
1
2
1
1
1
1
2
1
1
4
1
1
2
4
2
2
2
1
3
1
2
1
4
1
1
4
2
1
3
2
2
6
1
2
2
1
2
1
4
3
2
2
2
1
1
2
3
2
1
1
1
1
1
3
1
1
2
1
1
3
1
1
3
1
1
1
3
1
5
2
3
1
3
2
1
3
1
2
1
2
1
1
2
2
2
1
1
1
2
2
2
1
1
1
2
2
1
1
1
1
1
1
1
1
4
1
1
3
1
1
1
2
1
1
1
2
2
2
2
2
3
1
2
3
1
1
2
4
2
2
11
1
2
2
3
1
3
2
1
2
1
1
1
1
1
2
1
1
1
1
1
1
1
1
2
1
2
3
1
2
3
3
2
2
2
1
1
1
4
1
1
1
1
3
1
1
1
1
1
1
1
3
1
2
1
2
1
2
1
1
1
1
1
1
2
1
2
3
1
1
1
1
1
1
1
1
1
2
5
2
1
1
2
1
1
1
1
1
1
4
1
6
1
2
1
3
5
3
1
1
1
1
1
1
1
1
2
2
4
4
1
4
1
1
1
1
2
1
2
1
3
5
1
2
2
1
1
2
1
3
1
3
2
1
1
2
1
2
1
1
2
1
1
3
1
2
1
2
3
2
3
1
5
2
1
1
1
1
3
1
1
2
2
2
1
1
3
2
1
2
1
5
3
1
1
1
1
1
1
4
1
3
1
1
1
2
2
2
2
1
1
1
2
1
1
3
1
1
1
6
1
1
1
1
1
1
1
1
1
1
3
1
1
1
3
1
2
1
1
2
1
1
7
1
1
1
2
1
1
1
3
2
3
4
4
1
2
2
1
1
1
1
3
1
1
1
3
1
2
1
1
1
1
2
2
1
2
1
1
2
1
2
1
1
2
1
2
1
2
1
1
1
2
2
2
1
2
1
1
2
1
1
1
12
3
2
4
1
4
1
1
2
1
2
3
2
2
1
3
1
1
1
3
1
1
1
6
1
2
1
1
1
2
2
1
1
1
1
1
2
2
1
2
3
4
2
1
3
2
1
1
2
1
6
1
1
1
3
3
1
1
3
2
4
2
2
1
2
1
2
2
2
1
1
1
1
2
2
1
5
6
1
1
2
2
1
4
1
6
1
1
3
3
3
2
2
11
1
3
3
8
7
5
1
2
1
5
2
2
6
1
3
2
1
1
1
1
2
1
3
2
1
3
2
1
1
2
2
2
5
1
2
2
2
1
1
1
3
1
1
1
2
2
3
1
1
1
3
1
1
4
1
2
1
1
3
1
1
3
2
4
2
1
3
2
1
3
1
1
1
1
3
1
1
1
1
2
1
1
1
1
2
7
1
1
1
1
1
1
1
1
1
1
1
2
1
1
1
1
1
4
1
5
1
1
2
3
1
1
1
1
1
1
2
1
2
1
1
1
1
1
1
1
1
1
1
2
1
1
1
1
1
1
2
1
1
1
3
1
2
1
1
1
1
1
1
2
1
1
1
2
2
2
1
4
1
2
19
1
1
1
1
3
1
1
2
3
1
1
6
5
2
1
1
1
3
2
2
1
1
2
2
3
1
1
3
2
2
2
2
1
2
1
1
1
1
1
1
4
1
1
6
1
1
3
1
1
2
4
1
1
1
1
3
1
1
1
1
1
1
1
1
1
1
1
1
2
2
1
1
2
3
2
1
1
2
1
1
1
1
2
1
3
1
1
3
3
1
2
1
4
1
1
2
2
1
2
1
2
1
2
1
1
3
1
1
1
3
1
1
1
1
2
1
1
1
1
1
1
4
2
1
1
1
1
2
1
2
2
1
1
1
1
4
1
1
1
2
1
1
1
2
1
1
1
1
2
2
2
1
1
2
1
1
2
3
1
1
1
1
1
1
1
2
1
1
1
1
2
2
3
3
1
1
1
4
2
4
1
1
2
1
1
1
1
1
1
3
3
2
1
3
1
1
4
3
1
1
1
1
1
1
4
1
1
3
1
1
1
1
1
1
1
1
2
1
1
2
3
1
3
1
1
1
1
2
3
1
3
2
3
1
1
2
2
1
1
1
1
5
1
1
1
2
1
1
1
1
1
1
2
1
2
1
1
2
1
1
2
1
1
1
2
1
3
2
2
1
1
1
2
2
1
1
1
1
5
4
1
1
4
2
1
1
1
1
1
1
1
1
2
1
1
1
1
1
1
1
1
1
2
5
2
2
1
4
1
1
1
2
2
1
1
1
3
4
1
2
1
1
1
2
4
1
1
2
1
1
2
1
2
1
1
3
1
2
1
5
2
1
1
2
2
1
1
1
1
5
1
1
1
1
2
1
1
1
1
1
1
1
6
1
1
1
1
2
2
2
2
2
3
1
4
1
2
3
2
2
1
1
1
1
1
1
1
1
1
1
1
1
1
1
1
1
1
1
1
1
3
1
2
1
2
3
1
1
1
1
1
1
1
1
1
1
1
1
1
1
1
1
1
1
3
2
1
1
3
1
1
1
2
1
3
2
3
1
1
2
1
3
2
1
1
2
1
2
5
3
1
1
1
1
2
1
2
1
1
1
1
1
1
1
1
1
3
1
2
3
2
1
2
3
1
2
1
1
1
1
1
3
2
3
1
2
2
3
1
1
1
2
1
1
3
1
2
1
1
1
1
2
2
1
2
3
1
1
1
1
2
1
3
3
2
1
4
1
1
1
2
1
1
2
9
1
3
1
1
1
1
6
1
2
1
6
2
1
2
1
3
1
1
1
1
1
1
1
3
2
2
1
2
2
1
2
3
2
2
1
3
1
3
1
1
2
6
1
1
1
2
1
2
1
2
1
1
2
1
1
4
30
20
1
1
3
1
1
1
1
1
1
1
1
2
1
1
1
1
1
1
4
1
1
1
1
1
1
1
1
2
1
1
2
1
1
2
1
1
1
1
1
1
1
1
1
1
1
1
1
1
1
1
1
1
1
6
1
1
1
1
1
1
1
1
1
1
1
1
1
1
1
1
2
1
1
1
1
1
1
1
1
1
1
1
1
3
1
1
4
1
1
1
1
3
1
1
1
3
1
1
2
1
1
1
2
1
1
1
1
1
2
1
1
1
1
2
1
1
1
1
1
1
1
1
1
1
1
1
1
1
1
1
1
1
1
1
1
1
1
1
1
1
2
1
1
1
2
1
1
1
1
1
3
2
1
1
3
1
2
3
3
1
4
1
1
1
1
1
1
3
1
1
12
1
1
1
1
1
1
2
1
1
3
1
1
1
2
1
1
2
1
1
1
1
3
1
1
1
2
3
2
2
2
1
2
1
1
1
1
1
1
1
3
2
3
4
13
3
1
2
1
1
2
1
3
1
3
3
1
1
1
2
1
6
1
1
1
6
3
4
8
2
2
3
1
3
2
1
3
1
2
1
5
1
4
13
2
1
1
4
1
9
1
1
3
3
1
1
1
1
1
1
1
1
1
1
1
4
11
6
1
3
1
2
2
2
2
2
2
1
2
2
2
1
7
4
2
4
1
2
6
1
1
1
1
1
1
3
2
1
6
4
1
1
1
1
1
1
1
2
1
5
1
2
7
1
1
3
1
2
3
1
4
1
1
3
2
1
1
1
1
1
1
2
2
3
2
6
2
3
1
3
1
1
7
8
5
1
2
2
6
2
2
5
1
1
2
1
2
1
29
9
1
2
1
6
1
1
2
1
6
2
1
2
1
1
1
1
1
1
1
1
2
1
1
1
3
1
1
3
1
3
1
2
1
4
1
2
1
1
2
1
2
1
2
2
2
1
1
1
1
1
4
3
1
2
1
1
5
1
1
1
2
2
1
1
2
2
3
1
2
2
3
4
2
1
1
2
3
1
2
1
1
1
1
7
2
3
1
1
1
2
1
3
1
1
1
1
2
1
1
2
2
1
2
1
1
1
1
1
2
4
1
5
1
2
3
5
2
3
1
1
2
3
2
2
2
1
1
1
1
1
1
2
1
1
1
1
4
4
1
1
1
1
2
1
1
1
1
1
1
1
2
1
1
1
1
2
3
1
1
1
3
3
1
2
1
1
1
1
2
1
1
1
5
2
1
2
1
1
1
1
1
3
1
2
1
1
1
1
1
2
1
1
3
1
1
1
9
1
1
1
1
8
1
2
2
1
2
1
1
2
2
1
1
1
1
1
3
1
1
2
1
2
1
1
1
1
1
1
1
1
1
1
2
1
1
3
2
1
1
2
2
2
2
3
1
3
2
1
2
1
1
1
1
1
2
2
1
2
2
1
1
1
2
1
1
1
2
1
4
2
1
1
1
2
2
2
1
2
2
1
4
2
2
2
1
2
1
2
2
1
1
1
2
1
1
3
2
1
2
1
1
1
1
2
1
1
1
3
2
2
2
1
1
1
1
1
1
2
1
1
1
1
1
3
1
1
1
1
1
1
1
2
1
1
2
1
1
1
1
1
1
1
1
1
2
1
4
1
1
3
1
1
1
1
1
1
1
1
2
1
1
1
1
2
2
1
1
1
1
1
4
1
3
1
1
1
1
1
2
1
2
1
2
2
1
1
1
2
1
4
1
1
3
3
1
1
1
1
1
1
2
1
1
1
1
1
1
1
1
1
1
1
1
1
2
1
1
1
1
1
1
1
6
1
2
1
2
1
1
1
2
1
1
1
2
1
1
1
2
1
1
1
1
1
1
1
2
2
1
1
1
2
2
1
1
1
1
1
2
1
1
1
1
2
2
1
1
1
2
1
1
1
1
3
1
1
1
1
1
2
2
1
1
2
5
1
1
1
1
1
1
1
1
1
1
3
1
1
1
2
1
1
1
1
2
1
1
2
1
2
1
2
1
1
1
1
1
1
1
4
1
1
1
2
1
2
1
1
4
1
1
1
1
1
1
1
1
1
1
1
1
1
1
1
1
1
1
1
1
1
1
2
2
1
1
1
2
1
2
3
1
1
3
1
1
1
2
2
1
2
1
1
2
1
3
1
1
1
1
2
1
2
1
1
2
2
1
1
1
2
5
1
2
1
3
2
1
1
4
1
3
1
5
1
2
1
2
1
2
1
1
1
4
1
1
3
1
1
1
1
1
1
1
1
1
1
1
1
1
1
3
1
2
1
2
1
1
1
1
2
2
6
1
2
2
2
2
1
1
4
2
2
1
1
13
1
1
1
16
1
2
1
1
1
1
1
1
1
1
1
1
1
1
1
3
1
1
1
1
2
1
1
1
1
3
1
2
2
1
1
1
1
2
1
4
1
1
1
1
1
1
1
1
26
1
2
2
4
2
2
1
3
3
1
2
2
1
1
1
2
3
2
5
1
1
1
1
2
1
1
1
7
1
1
3
1
3
1
1
1
1
1
2
1
2
1
1
1
1
1
1
2
2
1
2
1
2
1
1
1
1
2
2
1
1
4
1
1
1
2
2
2
3
4
1
2
1
3
2
1
1
1
1
3
1
1
1
1
2
2
1
1
1
2
2
1
1
1
4
2
1
2
1
1
3
1
1
2
1
2
1
2
1
2
1
1
1
3
1
2
1
1
2
2
2
2
6
1
1
3
1
2
4
1
1
1
1
1
1
1
1
2
5
1
1
1
1
1
1
7
2
1
1
1
2
4
2
7
3
1
1
2
2
1
1
3
5
1
2
3
1
1
2
2
1
1
1
1
1
2
1
1
1
3
3
1
3
1
1
2
1
2
1
2
5
2
1
2
1
2
1
1
2
1
2
1
1
1
2
1
1
1
1
1
1
1
1
1
1
1
1
1
2
2
2
1
1
1
1
1
1
1
1
2
2
1
1
1
1
1
1
3
2
1
7
2
1
1
1
2
1
1
1
1
1
2
1
1
1
4
2
6
1
1
1
1
1
1
2
1
1
2
1
1
1
1
1
2
1
1
2
1
2
1
3
1
1
1
1
1
1
2
4
2
2
2
1
2
1
1
1
2
1
1
1
1
1
1
1
1
1
1
2
2
2
1
1
1
1
1
1
1
1
9
1
1
1
1
1
1
2
1
1
2
1
2
1
1
2
1
1
2
1
1
2
1
1
1
1
1
1
2
1
1
2
1
1
1
1
3
1
1
1
3
1
3
1
1
1
2
1
1
1
1
3
1
6
3
1
1
2
1
1
1
1
1
1
1
1
1
1
1
1
2
1
7
1
8
1
4
1
1
1
2
1
1
2
1
1
2
1
1
1
1
2
1
1
1
1
1
1
1
1
1
1
1
2
2
1
1
1
1
1
1
3
1
2
2
1
1
1
1
2
2
3
1
1
4
2
1
2
1
1
3
1
2
1
2
1
1
1
1
2
2
1
3
1
1
1
1
1
1
1
2
2
1
1
1
1
1
1
1
1
1
1
2
1
1
1
1
2
2
4
2
2
3
1
3
1
1
2
4
1
1
1
1
3
5
3
1
1
2
3
1
1
2
1
2
2
1
1
3
1
1
2
1
1
1
1
1
2
4
3
1
1
1
1
3
1
1
1
1
2
1
1
1
1
1
5
1
1
1
2
1
1
2
1
1
1
1
1
2
1
4
2
1
1
1
2
3
1
1
1
2
1
1
1
1
1
1
2
1
2
1
1
1
1
1
1
1
1
3
1
3
1
1
2
1
1
1
1
1
1
1
1
1
3
1
1
5
1
1
1
1
1
2
1
1
1
2
2
2
3
1
2
1
2
2
1
1
1
1
1
1
1
2
2
1
1
1
1
1
1
1
2
1
4
1
1
3
1
2
2
1
4
1
1
3
1
3
1
3
1
1
1
1
2
3
2
1
2
3
2
1
1
1
1
1
1
1
2
1
2
2
2
1
1
1
4
2
1
2
2
1
1
1
2
4
1
1
2
2
1
1
3
2
2
2
1
1
1
1
1
2
3
1
1
1
2
1
1
2
2
4
1
1
1
1
1
1
1
1
1
2
2
6
3
2
5
1
1
1
1
3
4
1
3
4
1
1
3
6
1
2
1
1
1
1
1
1
3
6
1
2
1
1
1
1
1
1
1
2
1
1
2
2
1
1
1
2
1
1
1
1
1
1
2
6
2
2
3
2
1
1
11
7
2
1
2
2
1
1
1
1
1
1
1
1
3
1
2
1
1
1
1
2
1
4
6
1
1
2
1
2
1
2
2
1
1
5
1
1
1
1
4
3
3
2
1
3
1
1
2
1
1
2
2
1
2
2
1
1
2
3
1
1
1
1
1
1
2
1
3
3
2
1
2
1
4
3
1
1
1
1
3
1
1
1
1
1
1
1
2
1
1
1
2
1
1
1
1
1
1
1
2
1
1
1
1
1
1
1
1
1
3
2
2
1
1
1
2
1
1
1
1
2
12
2
2
1
1
1
1
1
2
2
6
3
2
2
1
2
1
2
1
1
1
2
1
1
1
1
1
2
5
4
1
3
1
2
1
2
1
3
1
2
1
1
1
1
2
1
1
1
1
1
1
1
1
1
1
1
1
2
2
1
1
2
1
1
2
1
1
1
1
1
1
3
1
1
2
1
1
3
2
1
4
1
2
1
1
1
1
4
2
6
1
6
1
1
2
1
1
1
3
3
1
1
1
1
2
1
2
1
2
1
2
1
2
4
2
3
2
2
1
1
3
2
1
1
1
4
1
2
3
5
3
1
2
1
1
1
1
1
2
1
1
1
1
1
1
1
1
2
1
1
1
4
1
2
1
1
2
1
1
1
2
1
1
2
1
1
1
1
1
1
1
1
5
2
1
1
2
1
1
3
3
6
1
1
1
4
2
1
2
1
1
2
2
2
4
2
1
1
3
1
1
2
3
1
1
2
1
2
2
1
2
2
1
1
1
1
1
2
2
1
1
3
1
2
1
1
3
1
1
2
3
4
5
2
4
2
1
1
1
3
1
2
2
3
6
1
1
2
1
1
2
1
1
1
2
2
1
3
1
2
1
7
1
2
2
3
1
2
1
1
1
1
1
1
1
1
1
1
2
1
3
1
3
1
1
2
1
2
1
1
5
2
4
3
2
4
4
1
1
3
2
2
1
2
1
2
1
1
1
1
5
2
14
1
2
1
1
1
2
1
1
3
3
1
1
3
1
1
1
1
1
3
2
1
1
1
1
2
3
2
1
1
1
12
4
7
8
8
1
2
1
2
1
4
3
2
1
2
1
3
4
1
4
1
1
11
7
1
2
1
2
1
3
2
1
2
1
2
2
3
3
1
1
1
1
1
1
4
1
1
1
1
1
2
1
2
1
1
1
1
1
1
2
2
7
1
2
1
1
1
1
1
1
1
4
1
2
2
2
1
1
1
5
1
1
2
10
5
2
2
2
1
1
1
1
1
1
4
1
5
1
1
2
2
4
1
1
1
1
1
2
1
2
2
1
1
3
4
2
3
2
3
1
1
1
1
2
1
1
1
1
1
1
1
1
1
1
1
1
1
1
2
1
1
1
1
4
1
1
3
3
1
1
1
1
1
8
6
4
2
4
3
4
3
3
1
1
2
1
1
1
4
4
1
1
1
1
1
2
1
1
1
2
1
2
5
4
1
1
2
1
1
1
1
1
1
1
1
1
1
2
1
3
1
2
1
1
1
2
1
1
1
1
3
2
1
2
5
3
1
4
1
1
2
2
1
4
2
4
1
1
1
1
1
1
1
5
1
1
1
2
1
1
1
1
1
1
1
1
1
1
9
2
1
2
1
1
1
1
1
1
1
2
1
1
1
1
1
1
1
1
1
1
1
1
1
5
1
3
1
3
1
1
3
1
1
1
1
1
5
1
2
1
2
2
2
1
1
3
1
4
2
1
1
1
2
1
1
3
1
1
1
1
1
1
4
1
1
6
4
3
1
1
4
3
1
1
1
2
3
1
1
1
4
1
1
2
1
1
1
1
1
1
2
2
1
1
1
1
1
3
3
2
1
1
1
1
1
1
1
1
2
1
1
1
1
1
1
1
2
1
1
1
1
1
1
2
1
1
8
2
1
1
1
1
1
1
1
1
1
2
1
1
1
1
1
1
1
2
2
1
1
1
1
1
1
4
2
1
1
1
1
1
1
1
1
2
1
1
1
1
1
1
1
2
1
1
1
1
1
1
1
1
2
2
1
1
1
1
1
1
1
1
1
1
1
1
1
1
1
1
2
1
1
1
1
2
1
1
2
1
2
1
1
1
1
1
1
1
2
2
1
2
1
4
1
2
1
1
1
1
2
1
1
2
1
1
1
1
1
1
2
1
1
1
1
1
1
1
1
1
1
1
1
1
1
1
2
2
2
2
1
1
1
3
1
1
2
1
1
1
2
1
1
1
1
1
2
1
1
1
1
1
1
1
2
1
1
3
1
2
2
2
1
1
1
1
1
1
1
1
1
1
1
1
1
2
1
1
2
2
1
1
1
1
2
1
1
1
1
1
17
1
1
1
3
1
1
2
1
2
3
2
2
1
1
2
2
1
1
2
1
1
1
1
1
1
1
1
2
2
1
1
1
2
2
1
1
1
5
1
1
9
1
1
2
1
1
1
2
1
2
1
1
1
1
1
1
1
1
1
1
1
3
1
2
1
1
5
1
1
3
1
2
2
1
2
1
1
1
1
2
1
1
1
2
1
1
1
1
1
2
1
1
1
1
1
3
2
2
8
1
1
1
1
1
1
2
2
1
1
1
2
1
2
1
2
3
1
3
1
1
1
1
2
1
1
4
1
1
1
1
1
1
1
2
1
2
1
1
3
2
1
2
32
19
6
8
4
1
1
1
2
1
1
2
2
1
1
1
5
3
1
1
1
1
1
1
2
2
2
1
3
1
1
3
4
5
2
1
1
2
3
1
1
2
1
1
1
1
3
1
1
3
1
1
2
2
5
2
5
2
1
6
1
1
1
1
1
2
4
1
8
3
1
1
2
2
2
2
8
3
1
1
1
1
2
1
1
2
4
2
5
1
2
2
1
1
5
2
1
5
10
1
3
1
2
1
3
11
1
23
2
1
13
1
1
1
22
2
5
1
1
1
1
1
20
1
1
2
2
2
2
3
1
2
1
2
4
3
1
1
2
1
1
1
1
1
1
1
3
2
1
5
3
2
3
2
1
2
2
1
1
1
1
1
5
26
2
1
3
2
2
2
1
1
1
2
1
1
5
5
1
6
1
1
1
1
1
1
2
2
1
2
1
2
2
1
1
1
1
1
1
1
1
1
1
1
1
1
1
2
1
2
1
2
1
1
2
1
1
1
3
1
1
4
1
1
2
2
3
4
1
1
1
1
2
2
1
1
1
1
2
2
1
1
3
1
1
4
1
4
1
2
1
2
1
4
1
1
1
1
1
1
1
1
1
1
1
1
1
1
1
3
1
3
3
1
1
1
10
2
1
2
1
1
1
1
1
1
3
1
1
1
2
4
2
1
1
1
1
2
1
2
5
1
5
2
1
2
4
1
1
5
3
1
11
2
1
1
2
1
1
1
2
1
1
1
1
2
1
1
1
1
1
1
1
2
1
2
1
3
2
1
1
1
1
2
2
2
1
1
1
1
3
1
1
1
3
1
1
1
2
1
1
1
1
1
1
2
2
1
1
1
49
1
3
1
1
2
2
2
1
1
1
9
2
1
3
1
1
3
2
2
3
1
1
1
2
2
2
1
2
3
1
1
1
2
1
3
1
1
2
1
2
1
1
2
1
2
1
1
1
3
2
1
2
4
1
1
1
3
1
3
1
1
1
1
1
1
1
1
3
1
2
2
2
1
1
3
1
1
1
1
1
1
1
1
9
5
2
2
1
1
3
1
1
2
3
3
1
2
1
1
1
1
1
1
1
1
1
1
1
1
1
1
1
2
1
1
1
9
2
2
1
6
1
1
1
2
1
1
1
1
1
1
2
2
1
1
1
1
2
1
1
1
1
2
6
23
1
3
9
1
9
1
1
1
1
1
1
2
2
2
1
1
4
2
4
2
1
2
1
1
1
1
1
1
1
2
1
1
1
3
1
1
1
1
3
1
1
1
9
3
1
4
6
2
2
4
1
1
1
10
7
7
2
4
9
1
3
1
1
1
4
7
1
1
1
1
1
1
1
1
2
2
2
1
1
2
2
1
1
1
2
1
1
1
1
1
3
2
1
2
1
2
1
1
2
1
1
3
1
2
3
2
2
1
1
2
1
1
2
1
2
1
2
3
1
2
1
6
1
2
1
3
6
1
1
1
1
2
1
1
5
1
1
1
1
6
1
2
1
1
1
1
1
1
2
1
1
1
1
1
2
1
1
2
2
1
2
2
1
2
1
1
1
1
1
1
1
1
1
1
2
1
2
1
1
1
1
1
1
2
1
1
1
2
1
1
1
1
1
1
2
1
1
1
1
2
1
2
3
1
3
1
1
1
1
2
1
2
2
1
1
1
1
2
1
1
1
2
1
3
2
1
1
2
1
1
1
1
1
1
1
1
1
1
1
2
1
1
1
1
1
1
4
1
2
2
2
1
1
4
1
1
1
1
1
1
1
1
1
1
1
1
1
1
1
1
1
4
1
1
1
1
1
1
1
1
3
1
1
2
1
1
3
1
2
1
1
1
2
3
1
2
1
4
1
1
1
1
2
1
2
3
2
1
2
3
1
1
1
1
1
1
3
2
1
4
2
1
2
1
1
1
1
1
1
5
3
1
2
3
1
2
2
1
2
1
1
1
4
1
1
2
2
1
5
1
1
1
2
5
2
1
3
3
2
1
1
2
2
2
1
1
1
1
2
2
1
2
1
3
1
1
1
2
4
1
1
1
2
1
1
1
1
1
1
1
1
1
1
1
1
1
1
1
1
1
2
1
1
1
1
1
2
1
1
7
1
1
1
1
3
2
1
1
4
2
1
1
1
2
1
2
1
1
1
1
3
2
2
1
4
1
1
2
2
1
2
1
2
1
5
1
1
2
1
1
1
1
1
3
1
1
1
1
5
2
2
1
3
1
2
1
1
1
1
3
5
1
1
1
2
1
1
1
1
1
1
1
1
2
1
1
2
1
2
3
4
1
1
1
3
8
3
6
2
2
1
1
1
1
1
3
1
1
1
1
1
1
4
23
2
1
1
1
1
1
1
2
1
6
2
15
1
3
1
1
1
1
2
1
1
1
1
1
1
1
1
3
1
1
9
3
1
3
1
2
2
1
1
1
2
2
3
1
2
1
1
2
1
1
4
1
2
2
1
1
1
1
1
1
3
1
1
1
1
2
1
2
4
3
1
1
1
1
1
1
2
4
1
1
2
2
1
1
2
2
1
1
3
1
3
1
1
1
1
9
1
1
2
1
1
1
1
4
1
1
1
3
1
2
2
5
2
1
1
1
1
1
2
5
1
3
1
1
2
2
1
1
1
3
1
1
3
1
2
1
1
1
1
1
2
1
1
1
2
1
1
1
1
1
4
8
1
1
1
1
1
2
1
1
1
1
1
8
4
1
2
1
1
3
2
1
1
1
1
1
1
2
1
1
3
2
1
2
1
1
2
1
1
2
2
1
3
1
1
2
1
3
1
1
1
2
1
2
1
1
1
1
1
1
1
6
1
3
2
2
1
1
2
1
1
2
1
1
1
1
1
1
1
1
2
8
1
2
2
4
1
1
2
1
1
1
1
1
2
1
1
1
21
1
1
2
1
1
1
1
1
1
2
1
2
1
1
1
1
1
1
1
1
1
1
2
1
2
1
1
2
4
1
6
3
3
2
1
1
1
1
1
1
1
2
1
1
3
1
1
1
1
2
1
1
2
1
2
1
1
2
1
2
1
2
1
1
1
2
3
1
2
1
1
1
9
2
3
1
1
2
1
1
1
1
2
1
2
1
1
1
1
2
1
1
1
2
1
1
1
1
1
1
1
1
1
3
1
2
2
1
1
1
3
6
2
4
1
1
7
4
1
1
4
5
1
1
1
4
3
1
1
1
1
1
1
1
1
3
1
1
1
1
1
1
1
1
1
2
1
2
1
1
1
1
1
1
1
1
1
2
1
1
1
1
2
1
2
1
2
1
1
1
1
3
1
2
1
1
1
1
3
1
2
3
2
1
1
1
1
2
1
5
1
2
3
2
2
1
1
2
2
3
2
2
1
1
1
3
1
2
1
2
1
1
5
3
1
1
1
1
3
7
1
1
1
2
2
1
2
1
1
2
3
2
1
2
1
4
2
1
2
3
1
2
1
1
1
3
4
1
1
1
1
1
1
1
2
3
3
3
1
2
3
20
1
1
1
17
1
1
1
1
2
2
3
3
1
1
1
2
3
3
1
2
2
1
14
1
3
1
3
4
2
1
4
1
1
1
9
2
1
1
1
2
3
3
1
1
1
2
1
1
2
1
1
2
2
1
5
1
1
2
2
2
1
1
1
2
1
2
1
1
2
1
1
1
2
2
1
2
2
1
1
2
3
1
2
1
1
3
1
1
1
1
1
7
1
7
1
1
1
1
2
1
2
1
3
1
5
2
3
3
2
4
2
1
1
6
1
2
2
1
3
1
1
1
1
6
1
9
2
1
2
1
1
1
1
1
2
2
1
1
1
1
1
1
2
1
1
1
1
1
3
1
2
1
1
1
1
1
1
1
1
1
1
1
1
1
1
1
1
1
1
1
1
1
1
1
2
7
1
1
1
1
2
1
1
1
1
1
3
2
1
1
2
1
1
1
5
2
1
1
2
1
2
1
2
2
1
1
1
2
2
2
2
2
1
1
1
2
1
1
2
2
2
1
1
2
1
1
1
4
3
1
4
2
1
2
1
1
1
6
1
1
8
2
1
1
2
5
2
1
3
2
9
1
3
1
2
3
2
1
1
1
1
2
3
2
2
4
2
1
1
6
2
1
1
1
1
3
1
2
1
2
1
2
1
1
1
1
1
2
1
1
2
1
6
5
4
1
2
1
1
1
4
2
1
2
1
1
1
2
1
1
4
1
1
2
2
1
3
1
1
3
1
1
1
1
1
1
1
2
1
1
1
1
1
1
1
1
1
1
1
1
1
1
1
1
1
2
2
1
1
2
1
3
3
1
1
1
2
1
1
1
1
1
1
1
1
1
1
1
1
1
1
1
2
1
1
1
1
1
2
1
1
1
4
1
2
1
1
2
2
1
1
1
1
1
1
1
1
1
3
1
1
1
1
1
1
1
1
1
1
2
1
1
1
1
3
2
1
1
1
1
2
1
1
1
1
1
1
1
1
2
3
1
1
2
1
1
1
1
1
1
1
1
1
1
1
1
1
1
1
1
1
1
2
1
1
1
1
1
1
1
6
1
1
3
1
1
2
4
2
1
1
5
1
2
1
5
1
4
2
1
1
1
2
1
2
1
2
2
1
2
1
1
2
2
1
1
1
2
1
1
3
1
1
4
3
1
1
2
2
3
1
1
1
1
1
2
1
1
1
1
1
1
1
1
1
1
2
2
1
3
1
1
1
1
1
1
1
2
1
1
2
1
1
5
4
1
1
1
1
3
2
1
3
2
2
2
3
3
2
1
3
1
1
3
3
1
2
3
2
2
2
1
2
1
2
1
1
1
3
4
1
1
3
2
2
15
4
1
1
2
2
1
1
1
1
1
3
14
2
1
3
20
2
1
1
1
2
4
2
1
1
2
22
2
3
3
2
1
2
1
8
1
1
1
1
3
2
1
1
3
2
1
2
6
1
1
1
2
1
1
1
1
1
2
5
2
9
2
2
6
1
2
1
2
7
9
1
1
1
1
3
2
2
1
3
1
1
1
2
2
1
4
1
1
1
2
2
1
1
1
1
1
1
1
3
1
1
3
1
1
1
1
1
1
1
3
1
1
1
1
1
1
1
2
1
1
1
1
1
1
1
1
1
2
2
1
1
1
1
4
1
1
1
1
1
1
1
1
1
1
1
1
1
1
1
1
2
1
1
2
1
1
1
1
1
1
1
1
1
1
1
3
1
1
1
1
3
1
1
1
3
1
1
2
2
1
2
1
1
1
1
1
1
1
1
1
1
1
1
2
1
5
2
1
1
1
2
1
1
1
2
1
1
1
1
1
1
1
1
1
1
1
2
4
1
1
1
2
8
2
2
2
1
2
1
2
2
1
1
1
1
1
1
1
1
1
1
1
5
2
5
6
2
1
1
1
5
2
1
3
5
3
2
5
1
2
1
1
2
1
1
1
1
1
1
1
2
3
2
1
1
2
4
1
1
2
1
1
1
1
1
1
1
2
3
2
1
3
3
2
1
1
1
1
3
1
3
1
1
1
1
1
1
1
1
1
1
2
2
1
1
1
1
1
2
2
3
1
5
1
1
4
3
3
5
1
2
2
7
2
1
1
1
1
2
2
1
1
1
1
1
1
2
1
1
1
1
1
1
1
2
1
2
1
3
1
1
1
2
3
1
1
1
1
5
1
1
1
1
1
1
1
1
1
1
1
1
1
1
1
1
1
2
3
1
1
1
1
1
1
1
1
1
1
1
1
1
1
1
1
1
1
1
1
1
1
1
1
1
1
1
3
1
1
1
1
11
1
1
1
1
2
1
1
1
1
1
1
1
1
1
1
2
1
1
1
1
3
1
1
1
2
1
2
2
2
2
3
2
1
1
4
1
2
2
2
2
2
1
1
2
1
1
1
3
3
1
4
1
2
2
1
3
1
3
4
5
1
2
2
3
2
1
2
1
3
1
1
3
1
1
1
1
1
1
2
2
1
1
1
1
1
1
1
1
1
1
1
3
1
2
2
1
1
3
1
1
1
1
1
1
1
1
1
2
1
1
4
1
3
2
2
1
1
2
1
6
1
1
2
4
3
1
1
2
5
1
2
3
5
1
1
1
2
3
1
1
1
1
1
5
1
3
1
4
2
3
1
1
1
3
1
1
1
2
2
2
1
1
2
1
2
1
2
1
1
3
2
3
4
1
2
3
3
10
2
1
2
1
1
2
1
3
1
1
2
1
1
1
1
2
2
1
6
3
1
1
1
1
4
1
2
1
4
1
1
1
1
1
1
1
1
1
1
1
1
1
1
2
1
1
1
1
1
1
2
3
1
1
1
2
1
2
3
2
5
1
1
3
1
1
1
1
1
1
5
1
1
1
1
1
1
1
1
1
3
2
4
1
1
1
2
1
7
2
1
1
1
4
1
3
1
1
1
1
4
1
1
1
1
1
2
2
1
1
1
2
2
1
2
1
2
1
2
2
1
1
4
1
4
2
1
1
1
1
1
1
1
1
1
1
1
2
1
1
1
1
2
3
1
1
1
2
1
1
1
1
4
1
2
1
1
1
1
2
2
2
1
1
1
2
1
1
1
1
1
1
2
2
1
2
1
3
1
1
1
2
1
4
2
1
1
1
1
1
1
2
1
1
1
2
1
2
1
3
1
2
1
1
1
1
6
2
1
6
1
1
3
1
2
2
3
2
1
5
1
1
2
1
2
2
2
1
2
1
2
2
3
1
1
1
2
1
3
1
1
1
1
1
1
1
1
3
2
1
2
3
2
1
1
1
3
1
1
2
1
1
1
3
1
2
1
1
2
1
3
1
1
2
1
2
2
1
2
1
2
2
1
2
1
1
1
2
3
1
1
1
1
1
1
1
1
1
1
1
1
1
1
1
2
3
1
1
1
1
2
2
3
1
1
1
1
1
1
2
1
1
3
1
2
1
2
1
2
2
1
1
1
2
3
95
1
2
1
1
1
3
1
1
2
1
3
1
2
1
2
1
1
1
2
1
1
1
8
2
1
2
1
1
1
1
1
6
1
1
3
2
3
1
1
1
2
1
1
1
3
1
1
2
1
1
4
1
1
1
1
1
2
1
1
4
3
1
1
1
2
3
3
1
1
1
2
1
3
2
2
1
1
2
1
1
1
3
2
2
7
2
1
1
2
4
1
6
3
2
4
1
5
3
2
1
4
4
1
2
1
2
2
2
6
1
1
1
3
1
2
2
5
4
3
2
2
2
6
3
1
1
1
1
2
1
1
3
3
1
1
1
1
1
1
1
1
2
3
2
2
4
1
2
3
1
1
3
2
1
1
3
1
2
2
2
3
1
1
2
1
2
5
1
2
1
1
2
1
1
1
1
1
2
1
1
1
2
1
1
1
1
2
1
1
2
1
1
1
1
1
2
2
1
1
1
1
5
4
2
1
4
1
1
2
3
1
3
9
1
1
4
1
1
1
2
1
1
1
1
1
2
2
10
2
3
1
1
1
1
11
2
2
3
1
1
1
1
2
1
1
2
1
3
1
2
1
1
1
1
1
1
1
1
1
1
1
1
1
1
1
1
1
1
1
1
1
1
1
1
2
1
1
1
1
2
1
2
4
1
1
1
3
1
2
3
1
4
2
3
1
1
2
1
1
1
1
2
1
4
1
16
1
1
1
1
1
3
4
1
1
1
1
1
1
1
2
1
2
2
2
2
1
4
1
3
1
2
5
5
3
1
1
1
1
3
1
2
1
1
1
1
1
1
1
1
1
1
2
1
1
3
2
1
3
2
6
1
15
1
1
2
9
4
12
2
2
1
1
1
2
1
2
1
1
1
1
1
3
11
1
1
1
1
2
1
2
1
1
1
1
1
1
2
1
1
1
3
1
2
1
1
1
1
2
2
3
1
1
4
1
3
1
3
1
1
3
1
1
1
1
1
3
1
2
2
1
1
2
5
3
1
1
2
2
2
2
2
2
1
1
1
1
1
1
1
2
1
2
1
2
1
1
1
1
2
2
2
1
4
2
3
1
1
2
1
1
4
4
1
5
1
5
3
1
4
1
2
1
1
1
1
3
1
1
1
2
1
1
2
1
1
1
2
1
1
1
1
3
2
2
2
1
2
2
1
1
2
1
1
2
1
1
1
2
1
1
1
1
3
1
2
1
3
1
1
1
1
1
3
2
1
2
1
1
1
2
1
1
1
2
1
1
1
3
1
10
4
1
4
1
2
1
1
1
1
1
1
1
1
1
1
1
2
1
2
1
1
2
1
7
1
1
1
2
4
1
1
2
1
2
1
3
1
1
1
1
2
1
1
1
4
2
1
1
2
1
2
2
1
2
2
1
1
1
2
5
2
2
1
1
1
3
2
2
2
2
1
2
2
4
2
1
1
1
1
1
1
1
1
2
2
1
1
1
1
1
1
1
1
1
1
1
1
1
1
2
2
1
1
2
1
2
1
1
1
1
1
1
1
1
1
1
1
1
1
1
1
1
2
1
1
2
1
2
1
1
1
1
2
2
1
1
1
1
2
1
1
1
1
1
2
1
1
1
3
1
2
2
1
6
2
1
2
2
[truncated: 1,267,892 more chars]
