# Supplementary material for: Major proliferation of transposable elements shaped the genome of the soybean rust pathogen Phakopsora pachyrhizi
Source: Nat Commun. 2023 Apr 1;14:1835. doi: 10.1038/s41467-023-37551-4 (PMC10067951; doi:10.1038/s41467-023-37551-4)
Supplement: Supplementary file 6 — Source Data [file 41467_2023_37551_MOESM6_ESM.zip › source_data/Source_data_Figure4/Figure4A_Pri_vs_Secondary_UFV02_Insertions_size.txt]

Insertion_size_UFV02
1
1
1
1
3
1
1
1
1
1
1
1
3
1
1
2
1
1
1
3
1
1
1
1
1
1
1
1
3
1
1
1
1
1
1
1
1
1
1
1
1
1
1
3
2
1
2
1
1
1
1
1
1
1
1
1
1
1
1
3
3
1
1
2
1
1
1
1
1
1
3
1
2
1
1
1
1
1
2
1
4
1
1
1
1
1
1
1
1
2
1
2
1
3
1
1
1
1
1
1
1
1
1
1
1
2
1
1
1
5
1
2
2
1
1
1
1
1
1
1
17
1
1
1
1
1
1
1
1
1
1
1
2
1
2
20
1
1
2
2
2
1
2
3
3
1
1
2
3
3
3
1
1
4
1
8
2
1
1
1
1
1
1
2
1
1
1
1
1
4
2
1
1
1
2
1
1
8
2
2
1
5
3
1
1
1
2
1
1
2
1
1
5
1
1
2
2
26
7
4
1
1
9
1
3
1
1
1
2
1
1
7
1
3
2
1
2
5
2
2
2
1
1
1
1
2
1
8
1
1
19
1
1
1
1
1
2
1
1
2
1
1
1
1
1
7
7
3
1
3
1
2
4
1
1
1
1
1
1
1
1
1
1
3
2
3
2
1
3
2
1
1
1
1
1
2
1
5
2
1
8
3
1
9
16
2
1
1
1
1
2
2
2
1
1
2
1
1
1
1
2
1
1
1
1
1
6
1
1
1
1
1
1
1
18
3
15
3
5
12
5
1
8
1
1
1
1
2
3
2
1
3
2
1
1
1
1
2
2
3
3
11
1
1
2
4
2
3
1
3
1
6
3
2
1
2
24
1
12
4
4
1
1
1
1
1
2
1
1
1
1
2
1
1
2
1
1
1
1
1
1
2
2
2
1
1
1
1
1
1
2
1
1
1
1
1
3
12
3
1
1
3
1
1
2
2
1
2
1
4
2
2
1
2
1
1
4
2
1
1
1
1
1
2
1
1
1
1
2
2
1
1
2
1
23
1
2
14
2
10
4
7
1
1
2
1
1
1
16
1
1
1
1
2
1
1
2
1
1
1
17
1
1
1
2
1
1
3
1
1
1
1
1
3
1
1
2
1
2
1
1
1
1
2
4
3
3
1
1
2
1
8
1
1
1
3
1
1
1
3
1
1
3
1
6
6
4
6
1
1
1
1
2
1
1
5
3
2
4
1
1
1
1
1
3
15
2
5
1
1
2
1
1
1
1
2
1
1
2
2
1
1
1
1
2
1
2
1
1
1
2
1
1
2
1
1
1
2
1
14
2
1
1
1
1
3
2
2
2
2
1
1
1
2
1
1
19
1
1
1
1
1
2
1
1
1
1
1
1
1
1
1
4
2
2
1
1
1
2
1
1
2
1
1
1
1
1
1
1
1
1
2
1
1
1
1
1
3
4
1
1
15
1
1
1
1
1
1
2
2
1
1
2
1
1
1
1
1
1
1
1
1
1
1
1
1
3
1
1
1
4
2
2
2
3
1
1
2
1
1
1
3
3
8
1
1
1
1
1
3
2
1
1
1
2
1
1
1
1
1
1
1
3
1
1
1
2
1
1
1
2
1
1
2
1
1
1
1
1
1
1
1
2
1
5
1
1
1
2
1
1
1
1
1
6
1
1
2
1
1
1
1
1
1
1
1
1
1
1
2
2
1
2
1
1
1
1
1
1
1
1
1
2
1
1
20
1
4
2
4
1
2
3
1
7
5
1
1
2
1
4
1
3
1
1
1
1
1
1
1
2
3
1
1
1
3
1
1
1
2
3
1
1
1
1
1
1
1
1
1
1
14
2
1
1
1
1
1
1
1
1
1
1
1
1
1
1
1
5
1
1
2
67
1
1
1
1
1
1
1
4
1
1
1
6
1
26
1
1
1
1
4
1
1
1
1
1
3
1
1
1
6
2
1
11
1
1
1
1
1
2
1
1
2
1
1
1
4
1
11
1
1
1
1
1
1
1
3
2
2
1
1
1
39
1
1
1
1
1
12
1
1
1
1
1
5
1
1
1
1
1
6
8
1
1
1
3
4
1
2
1
1
2
3
1
1
2
2
1
2
1
1
1
2
8
1
21
1
1
1
1
1
1
3
1
3
2
1
2
2
1
1
3
1
1
4
1
1
1
5
1
1
2
1
2
5
1
1
1
9
1
1
10
1
3
1
1
1
3
1
8
3
1
4
1
1
1
4
1
1
1
1
1
1
4
1
1
1
2
1
1
1
1
1
3
1
1
1
1
1
1
1
1
1
1
1
1
1
1
1
1
4
5
2
1
1
13
2
44
3
1
5
1
1
2
4
2
1
1
1
3
9
1
1
12
6
1
1
2
1
1
4
1
4
1
4
1
1
1
10
1
11
1
2
1
1
5
1
1
1
3
17
1
1
2
2
2
3
5
1
1
1
3
2
2
1
1
3
1
1
4
1
3
1
3
1
1
1
1
1
1
1
1
1
1
28
1
1
1
21
1
16
1
2
2
1
1
1
1
1
1
1
1
1
6
1
3
2
1
2
1
1
1
1
1
1
1
1
4
1
1
1
1
2
1
1
2
3
2
1
1
1
1
1
7
3
1
1
1
1
2
3
1
4
1
1
1
1
3
1
1
4
3
1
1
2
2
1
1
1
1
2
2
1
1
1
1
1
1
1
1
1
1
1
1
1
3
1
1
1
1
2
1
1
1
2
1
1
1
1
1
1
1
1
1
2
12
2
3
1
2
2
1
1
1
1
2
1
1
3
1
2
2
1
1
1
1
4
1
1
6
2
1
1
2
1
6
2
1
1
1
1
2
1
3
1
1
1
1
1
1
1
1
1
1
4
4
1
1
2
1
1
4
2
2
4
1
6
2
4
2
1
1
1
1
1
1
2
1
1
1
1
1
5
1
1
1
1
3
1
1
2
1
1
1
1
3
1
3
1
6
1
1
1
1
1
3
2
2
1
1
1
3
1
1
1
1
1
1
1
2
1
1
1
1
1
1
1
1
1
1
8
2
4
3
1
3
2
1
1
2
1
1
1
2
1
1
4
1
1
2
1
1
2
1
1
45
12
1
1
1
1
1
1
2
5
1
1
3
1
1
1
1
1
1
1
2
2
1
2
1
1
1
2
1
1
1
1
2
1
2
1
5
1
1
2
1
2
1
1
1
1
1
1
1
1
1
1
1
1
3
1
1
1
3
1
1
2
1
1
1
1
1
5
3
1
5
1
1
1
1
2
1
1
2
1
1
1
1
1
1
1
1
1
2
1
1
2
1
4
1
3
1
1
1
1
3
2
1
1
1
1
1
1
1
1
1
1
1
1
1
1
1
1
1
2
1
1
2
1
3
1
3
1
3
3
1
1
10
2
2
1
1
1
4
2
1
1
3
1
1
1
1
3
1
3
2
1
1
1
1
1
1
1
1
1
1
1
1
1
1
2
1
1
1
2
1
2
2
2
4
2
1
2
1
1
1
1
1
1
2
1
1
1
1
1
1
1
1
1
1
1
2
1
1
1
1
1
1
1
1
2
1
1
1
1
1
1
1
1
1
1
1
1
1
3
1
1
1
1
2
1
1
3
3
1
2
1
1
2
1
1
2
1
1
4
1
1
2
1
1
1
1
1
1
1
1
1
1
3
1
1
2
1
2
1
1
1
1
1
1
2
1
1
1
1
1
3
1
1
2
1
1
5
3
1
1
1
2
1
2
2
1
1
1
1
2
1
1
2
1
1
1
2
1
2
1
1
1
1
1
1
1
1
1
3
1
1
1
1
2
2
1
1
1
1
2
1
1
1
1
18
1
2
1
1
1
1
1
2
1
2
1
1
12
1
3
1
1
1
1
2
1
1
1
1
1
1
1
1
3
1
1
1
2
4
1
1
1
2
1
2
3
2
2
1
1
1
2
1
2
3
3
1
1
68
1
1
1
1
1
1
1
1
1
2
9
1
1
3
1
1
2
1
1
3
2
1
3
2
2
1
1
1
1
1
2
1
1
1
1
3
1
6
3
1
1
2
1
1
1
3
1
1
2
1
1
1
4
1
1
1
1
19
1
1
1
3
6
1
1
1
62
1
1
2
1
1
1
1
1
1
1
1
1
4
16
5
1
2
1
1
1
2
15
2
1
1
1
1
20
1
1
1
1
1
2
1
1
1
1
2
2
1
16
2
2
2
1
2
1
3
1
3
1
4
1
1
1
2
2
2
1
1
2
1
7
1
1
2
1
1
1
1
3
5
1
1
2
2
1
1
1
3
1
1
1
1
1
1
1
2
3
2
3
1
2
2
1
1
1
1
6
16
3
2
2
4
13
3
4
22
8
2
1
1
3
3
1
1
1
1
2
1
2
1
1
2
1
12
1
1
1
1
1
10
1
1
3
1
3
3
3
1
1
1
1
1
1
2
2
1
2
2
3
1
1
6
1
2
1
1
3
2
1
5
3
8
1
1
2
1
1
1
1
2
1
2
1
1
3
10
1
1
1
1
1
2
1
1
1
1
1
1
1
1
1
3
1
2
3
3
2
1
1
2
1
1
1
1
2
9
1
1
2
1
1
1
1
2
7
2
1
1
1
1
3
1
1
1
1
1
1
1
8
1
1
1
1
1
1
1
1
4
1
20
1
1
1
2
2
1
1
1
1
1
17
1
2
1
2
3
1
1
1
1
1
1
2
1
2
3
5
1
1
1
1
1
3
2
1
1
1
1
1
1
1
1
2
1
1
1
1
1
1
5
2
1
1
1
1
1
1
1
2
7
2
3
1
1
3
3
3
1
1
1
1
1
1
1
1
1
1
2
2
1
1
2
1
1
1
1
1
1
1
1
4
3
2
2
1
2
2
1
1
2
1
1
1
1
2
1
1
1
3
4
2
1
1
1
1
1
1
1
3
3
1
2
3
2
1
1
1
1
1
1
3
1
1
1
1
1
2
1
1
2
1
2
2
1
2
1
1
1
1
1
1
2
2
1
1
1
1
6
3
1
8
2
2
1
1
1
1
1
2
2
1
1
1
1
1
1
1
1
3
4
2
1
2
8
6
1
1
1
1
1
5
2
2
1
1
1
1
1
1
1
1
2
1
1
1
1
1
1
1
7
1
1
2
1
1
2
1
1
14
3
5
1
1
1
1
1
1
19
1
1
1
1
1
1
4
1
1
3
2
1
2
1
1
2
1
1
1
2
1
4
1
1
1
1
15
1
1
2
1
1
1
1
1
2
2
1
10
1
1
1
1
1
1
1
1
2
5
1
1
1
1
1
1
1
1
1
1
1
1
1
1
1
5
1
2
1
1
2
1
1
1
1
1
1
1
1
1
1
1
13
4
1
1
1
2
1
1
1
1
1
3
1
1
1
1
1
1
1
1
1
1
1
15
3
1
1
1
1
2
9
6
1
4
1
1
3
1
1
7
1
4
1
2
2
1
1
1
3
17
1
1
10
1
1
1
1
1
12
1
1
2
2
1
14
2
1
1
1
3
2
3
1
1
2
1
1
1
3
1
6
6
1
1
2
3
1
2
1
3
2
1
1
1
1
1
3
1
2
1
2
3
1
1
1
1
2
1
1
1
1
1
1
1
1
1
1
2
1
1
1
1
1
4
5
3
3
1
2
1
1
1
2
2
2
1
1
1
1
1
1
1
1
1
1
1
1
1
2
1
8
2
2
1
1
15
20
19
3
3
2
3
4
17
4
11
1
3
3
1
1
1
2
1
1
2
1
1
1
1
1
3
1
1
1
1
2
1
1
2
1
1
1
2
1
1
1
1
1
1
1
5
1
2
1
1
1
1
1
1
2
1
1
1
1
1
2
1
1
1
1
1
1
1
1
11
1
3
1
1
2
2
1
2
3
1
1
1
1
1
1
1
1
1
1
1
1
1
1
4
1
2
1
2
2
2
16
5
3
1
1
2
2
1
1
2
1
1
1
1
1
3
4
1
3
3
1
1
1
1
1
2
1
1
1
1
1
1
1
1
9
2
6
1
1
1
1
1
1
1
1
1
1
11
2
1
1
1
1
1
1
1
1
1
1
2
1
1
2
2
34
1
2
1
1
1
1
1
1
1
2
2
1
2
1
1
5
3
4
1
1
23
1
7
1
1
1
1
1
1
1
3
1
2
1
3
1
1
1
2
1
3
1
1
1
1
1
1
1
2
1
1
1
1
2
1
1
1
1
1
3
1
28
1
1
6
1
1
1
1
1
4
1
2
21
44
1
1
1
1
1
2
1
1
1
1
3
1
1
1
2
1
1
1
1
1
1
1
1
1
1
1
6
3
14
2
1
4
1
1
1
1
1
2
2
1
1
2
1
1
1
2
1
9
1
2
1
2
1
1
1
1
1
1
1
1
2
1
1
1
2
2
1
2
1
2
1
1
1
1
1
1
1
1
1
1
45
1
2
1
1
2
3
1
6
1
6
1
1
1
1
1
1
1
1
1
1
1
2
3
1
1
15
11
3
4
1
1
13
1
1
12
2
1
3
1
2
1
1
13
1
1
1
1
2
2
1
1
1
13
1
10
1
1
1
1
1
1
4
1
2
3
1
2
20
1
1
1
3
1
1
4
1
1
1
1
1
1
1
1
1
1
1
1
1
1
1
1
1
1
1
1
1
1
1
1
2
1
2
2
1
3
1
1
1
1
1
1
1
3
2
1
1
1
4
3
1
1
1
1
7
1
1
1
1
1
1
1
1
2
1
1
2
1
1
5
1
1
1
1
2
1
1
1
1
2
2
1
1
1
1
2
1
1
1
1
4
1
2
1
1
2
1
2
1
1
1
1
1
15
1
16
1
2
1
1
1
1
1
1
2
1
1
1
1
1
2
1
2
2
1
1
1
2
1
1
1
1
1
2
2
1
1
1
1
1
1
1
13
31
1
1
1
1
1
2
1
1
1
7
24
3
1
1
3
1
1
2
1
1
1
1
1
1
1
2
1
1
1
1
4
1
2
1
1
1
2
1
1
2
1
1
1
1
7
1
3
2
2
1
1
1
1
3
1
2
1
1
1
3
1
1
1
50
1
1
1
3
1
2
1
1
2
1
1
1
1
1
1
1
1
32
1
5
1
2
1
1
1
1
2
2
1
2
1
2
1
1
2
1
1
3
1
1
1
1
1
1
1
1
2
1
1
15
3
1
2
1
2
1
2
1
1
1
1
2
1
1
3
3
2
2
1
1
1
1
1
1
1
1
12
1
1
1
1
1
3
1
1
1
2
1
1
3
1
2
1
2
2
1
1
1
3
1
1
1
1
1
1
1
4
1
1
1
2
1
1
1
7
1
1
1
1
1
1
1
1
1
1
2
4
3
1
1
4
1
6
12
2
1
2
1
1
1
1
1
2
12
2
1
1
1
1
1
1
1
2
1
1
2
1
1
1
1
1
1
2
1
1
1
1
1
1
3
1
1
2
12
7
6
1
4
1
1
1
1
1
3
1
1
1
6
2
1
2
2
1
1
1
1
1
1
1
1
1
1
4
1
1
1
1
1
6
1
1
2
1
6
1
1
2
1
1
1
1
5
1
3
1
1
1
2
1
1
1
48
1
1
1
1
2
1
1
1
1
4
1
4
3
1
3
1
1
2
1
1
1
1
1
1
1
1
2
3
4
1
1
1
1
1
4
1
2
5
1
1
1
2
1
2
1
1
1
3
1
1
1
1
2
1
1
1
86
2
2
2
1
1
2
1
1
1
1
1
1
1
7
1
1
1
3
3
4
3
4
1
1
1
1
1
1
1
2
1
2
1
1
1
1
1
3
2
4
1
6
1
1
1
1
2
1
1
1
1
1
2
1
1
2
1
1
1
3
1
1
1
1
1
1
1
1
3
2
1
1
1
1
1
3
1
2
1
1
1
1
1
2
1
1
1
5
1
1
1
1
1
1
1
1
1
1
1
1
1
1
1
1
1
1
1
1
1
1
2
1
1
1
1
2
1
1
1
1
1
2
1
1
1
1
1
1
17
1
1
1
1
1
1
1
1
1
2
1
2
1
1
1
2
1
1
2
1
1
1
2
1
1
1
2
2
1
1
1
1
1
1
1
4
2
3
2
1
2
2
1
1
1
1
1
1
2
1
1
1
1
1
1
1
4
1
1
2
2
2
1
1
1
2
1
1
1
1
1
1
2
5
1
1
1
1
1
6
2
1
2
1
1
1
1
1
1
1
1
1
2
2
1
1
1
2
1
2
5
1
1
2
1
1
1
1
1
2
1
1
2
1
1
1
2
2
1
1
1
1
1
1
1
1
1
1
1
1
1
1
1
2
1
1
1
3
2
1
2
1
2
1
1
1
1
1
2
1
1
1
1
1
1
1
1
2
1
1
2
1
1
1
3
1
1
1
1
1
1
1
1
1
1
1
1
2
1
1
2
1
1
1
1
1
1
1
1
1
1
1
3
2
1
2
2
1
1
1
2
1
1
1
1
5
1
1
1
1
2
1
1
1
1
1
1
1
2
15
20
1
1
1
1
1
1
1
1
12
2
1
1
1
1
1
2
1
1
1
1
1
1
1
1
1
1
1
3
1
2
1
37
1
1
1
1
2
2
1
2
2
1
1
1
1
1
18
2
2
1
1
1
1
1
1
6
5
2
1
1
1
1
1
1
2
3
1
2
1
12
1
1
1
1
1
1
1
1
1
1
1
1
1
1
1
1
18
1
1
1
2
58
2
1
2
1
1
1
3
1
1
1
2
4
1
1
8
1
1
2
1
3
1
1
1
1
1
18
1
2
1
1
2
1
2
2
1
1
3
1
1
31
1
1
2
1
1
1
2
1
1
1
1
1
2
1
1
4
2
1
1
1
1
1
1
1
1
1
1
1
2
2
1
1
1
1
2
1
1
3
1
1
1
2
2
1
2
2
4
1
1
1
5
1
2
2
3
1
1
1
1
1
1
1
1
1
1
1
1
2
2
1
1
2
1
2
4
5
4
1
1
1
1
1
1
1
1
1
1
1
1
1
2
2
1
4
1
1
1
1
1
1
1
1
34
1
33
2
1
1
1
1
1
1
2
2
1
1
1
1
1
1
2
42
1
1
1
1
3
1
1
1
5
1
1
1
1
6
1
1
1
4
1
1
1
3
1
1
6
4
1
1
2
2
1
1
1
1
1
1
1
1
1
1
1
1
1
2
1
1
1
1
1
2
1
1
1
2
5
2
1
1
1
1
1
1
1
2
2
1
1
1
1
1
1
2
1
1
1
1
1
1
2
1
1
1
1
1
1
1
1
2
1
1
1
1
1
1
1
1
1
1
2
1
1
1
1
3
1
1
1
1
1
1
1
1
1
1
1
1
1
1
1
1
1
1
1
1
1
1
1
1
1
1
4
1
1
1
1
1
2
2
6
1
2
1
5
1
2
1
1
1
2
1
3
3
1
3
1
1
1
2
1
1
1
1
1
1
1
2
1
5
1
1
1
2
1
1
1
2
2
1
1
1
5
1
1
1
1
1
3
3
1
1
1
1
1
1
1
1
1
1
1
13
3
2
1
1
1
4
2
2
1
1
1
1
1
1
1
4
1
1
2
2
12
18
2
1
1
2
1
2
1
2
1
1
1
1
1
2
1
1
4
2
1
1
1
1
2
1
1
1
1
1
1
1
1
1
1
1
1
1
1
1
5
2
1
2
1
1
1
1
1
1
1
1
1
2
5
2
1
1
1
1
1
1
1
1
1
1
1
1
1
3
1
1
1
1
1
1
1
1
1
1
1
3
1
4
2
2
1
1
1
2
1
1
1
1
1
1
1
2
2
4
1
2
1
2
4
1
2
1
2
1
2
1
2
5
1
1
1
1
1
1
1
1
1
1
3
1
3
2
1
1
2
1
1
15
1
1
1
1
1
1
1
1
1
1
1
1
1
2
1
1
1
2
1
3
1
1
2
2
1
8
1
1
1
1
2
1
5
1
2
2
1
1
1
3
2
2
1
1
2
1
1
1
1
2
1
1
1
1
1
2
6
1
2
1
2
1
1
4
1
6
1
1
1
1
1
1
2
2
2
4
1
1
1
1
1
1
2
4
1
1
1
1
1
3
1
1
2
2
3
1
1
1
1
1
3
1
2
1
3
1
1
1
1
4
1
1
1
1
4
1
1
2
5
3
1
4
1
5
9
6
1
1
1
1
1
1
2
1
1
1
2
1
2
5
1
2
12
1
4
2
1
1
1
2
2
1
2
2
1
17
1
2
1
1
6
2
30
1
1
1
3
8
3
1
1
5
1
8
1
3
11
10
2
1
1
1
1
1
2
1
1
4
1
10
5
1
1
1
1
1
2
1
1
1
1
44
3
2
1
1
1
1
1
1
1
1
1
1
2
1
1
2
1
19
2
1
3
1
1
1
3
1
1
1
1
1
1
1
1
1
1
1
1
1
1
1
1
1
1
3
1
1
2
1
1
1
1
1
1
5
3
16
2
17
1
1
1
1
1
1
1
2
10
5
2
1
1
1
1
1
1
1
1
1
1
1
1
1
1
1
3
1
3
3
1
9
3
5
2
4
3
5
1
1
2
1
4
1
1
3
1
1
1
1
2
1
1
1
1
1
4
1
2
1
1
1
1
2
1
1
1
1
1
7
2
2
1
1
2
2
1
2
1
2
1
1
1
1
1
1
5
5
13
2
1
1
1
1
1
1
2
9
2
1
1
1
1
3
1
1
1
1
1
1
1
1
1
1
1
1
3
1
1
2
1
1
2
18
1
3
4
1
4
1
3
1
2
2
2
1
1
1
1
1
1
1
2
1
2
4
1
1
1
2
1
1
1
1
1
1
1
1
1
1
1
3
1
1
1
1
2
1
2
3
2
5
2
1
16
3
2
3
1
1
5
5
1
1
1
1
1
4
1
1
14
2
2
1
2
1
2
4
1
1
1
1
1
1
1
1
1
3
3
12
2
1
4
2
17
19
1
1
1
4
2
1
1
2
3
1
1
3
1
1
1
1
1
1
4
1
1
2
1
1
1
1
1
1
1
2
1
2
1
1
1
2
2
1
2
1
1
1
1
1
1
1
1
3
1
3
1
1
1
1
1
1
3
1
1
3
1
1
1
1
1
1
1
1
1
1
1
1
2
1
1
1
1
1
1
3
2
1
1
1
1
1
4
2
1
5
1
3
2
3
1
1
1
2
4
1
3
4
14
1
1
7
1
20
1
1
2
3
1
1
2
2
1
2
1
1
1
1
1
2
2
1
3
1
16
1
2
5
13
1
1
1
1
1
1
1
1
1
2
1
1
1
10
2
1
1
1
3
1
5
1
1
18
3
1
1
1
4
1
1
1
1
1
1
1
1
1
1
1
2
2
1
1
1
1
2
4
14
1
1
1
1
1
1
1
1
13
11
2
3
1
1
1
1
1
1
2
1
1
1
1
1
1
1
25
1
1
1
1
1
1
1
1
3
1
1
1
1
1
20
6
3
1
12
1
1
1
3
1
3
2
1
2
1
2
1
1
1
1
2
3
1
2
2
1
2
1
1
2
1
1
2
4
3
4
1
2
2
4
1
2
1
1
10
47
1
1
14
13
3
34
1
1
1
1
1
1
3
1
2
1
1
1
4
1
1
1
5
3
2
1
4
1
2
4
1
3
3
1
2
3
1
1
1
3
1
1
1
1
1
1
1
1
1
1
1
1
1
1
1
1
1
2
2
1
1
2
1
2
1
3
1
1
2
1
15
1
1
2
9
1
2
1
1
3
1
1
2
1
1
2
7
1
1
26
1
1
1
1
1
2
1
1
1
4
1
1
2
2
2
1
1
1
4
1
4
1
1
1
1
2
1
1
1
1
3
1
1
2
1
1
2
1
2
2
2
1
3
1
1
3
1
1
1
1
1
3
1
1
4
1
1
1
1
2
1
4
4
1
1
1
1
1
4
1
2
1
3
1
2
1
2
1
1
1
1
1
1
1
1
2
1
1
1
1
1
1
1
1
1
2
3
2
2
2
2
1
2
1
4
5
1
1
2
1
3
14
2
1
1
3
7
2
1
1
1
2
2
3
1
1
1
1
1
3
2
1
20
12
1
3
2
1
3
1
2
1
3
1
1
1
1
1
1
1
1
1
2
2
2
1
11
1
6
28
1
52
1
1
2
1
1
1
1
2
1
2
2
1
2
1
2
2
3
3
3
3
3
3
1
1
1
1
1
3
3
1
1
1
7
3
2
1
2
2
1
1
1
2
3
2
1
1
1
1
3
1
2
4
6
2
1
1
2
2
3
6
1
1
4
12
4
2
10
13
1
2
6
1
1
1
2
10
20
1
1
2
1
1
2
1
2
2
1
1
1
1
3
1
1
1
1
2
2
1
1
1
1
3
1
1
1
4
4
1
1
1
1
1
1
1
1
1
1
9
2
1
1
1
1
2
2
1
3
2
1
2
1
1
2
5
1
2
1
3
10
1
1
5
1
3
1
1
2
1
1
3
1
1
2
2
1
1
2
3
2
1
1
1
1
1
3
2
1
3
1
1
4
1
1
1
1
1
1
1
1
1
1
4
1
1
1
1
1
2
1
1
1
5
1
1
1
1
1
1
1
1
1
1
1
4
1
1
1
1
1
2
1
2
1
1
1
1
2
1
1
3
1
7
1
1
1
1
1
1
1
1
1
2
1
2
2
1
1
1
2
1
1
1
1
1
2
1
1
1
1
1
2
1
1
1
1
1
1
2
1
1
1
5
24
11
4
3
1
1
1
1
1
1
2
1
1
1
1
1
1
2
12
14
8
22
12
2
3
1
1
1
1
1
2
1
2
17
1
11
2
1
1
1
1
1
3
1
7
1
1
1
4
3
1
1
1
2
2
1
2
1
1
1
1
1
1
1
1
1
3
6
1
1
2
1
1
1
1
1
1
1
1
1
2
2
1
3
1
1
5
1
3
1
2
1
1
2
5
5
5
1
1
1
1
1
1
1
1
1
2
1
1
2
1
2
2
1
1
1
1
1
1
1
1
1
1
1
1
4
2
16
3
2
1
10
1
1
1
1
2
8
8
1
1
1
1
5
2
1
1
1
2
1
21
1
1
1
1
1
1
3
1
1
3
2
26
4
1
1
2
11
1
1
2
1
1
1
4
2
1
2
1
1
3
3
1
2
1
2
1
1
3
1
1
1
1
1
3
1
3
2
1
2
1
1
1
2
1
1
1
1
3
1
1
3
1
1
1
1
2
3
4
2
1
1
1
1
1
1
1
1
1
1
1
2
1
1
2
1
1
1
1
3
1
1
1
1
1
1
1
1
1
1
2
2
1
1
1
1
1
1
1
2
1
2
1
2
1
2
1
1
1
3
1
1
1
3
1
1
1
2
2
1
1
1
1
1
1
1
1
4
2
1
2
4
2
1
1
1
1
2
15
1
3
1
1
1
1
1
1
2
1
17
1
1
1
1
1
1
1
1
1
1
2
1
1
5
4
1
1
1
1
1
1
1
1
1
3
4
2
1
1
1
1
1
1
1
2
4
1
1
1
2
1
1
1
1
5
23
1
2
1
1
1
1
1
1
2
1
1
4
1
6
1
1
1
1
1
68
1
1
1
1
3
1
1
1
2
1
1
1
1
1
1
2
1
2
1
1
1
2
1
1
1
3
1
1
1
1
1
2
1
1
1
1
2
6
1
7
3
2
4
1
1
2
1
1
1
1
3
3
1
1
3
2
4
1
2
2
3
1
1
1
1
2
1
1
1
1
2
1
1
1
1
1
1
1
1
3
3
1
1
3
2
4
1
2
2
3
1
1
1
1
2
1
1
1
1
2
1
1
1
1
38
1
1
1
1
1
1
4
3
2
2
1
1
2
1
1
3
1
1
1
4
1
3
1
3
1
1
1
1
1
2
3
1
1
1
1
1
1
1
1
1
1
1
1
5
2
13
1
1
2
1
18
2
1
1
1
3
2
2
1
3
1
1
1
1
1
1
1
1
1
1
1
1
2
3
2
1
4
1
1
1
2
1
1
1
1
5
1
1
1
2
1
2
1
1
1
1
1
2
1
1
2
1
1
4
2
1
1
1
4
1
2
1
41
2
6
3
2
1
2
1
1
1
2
1
1
1
2
1
1
2
1
1
2
9
1
4
7
9
9
1
1
2
1
1
1
18
1
6
3
1
1
1
2
1
1
3
2
1
1
1
2
1
5
1
1
1
1
1
2
2
4
4
4
45
1
1
1
1
1
1
25
1
2
1
1
2
1
18
1
1
1
17
1
1
1
1
1
1
2
1
3
1
1
2
11
2
4
1
2
1
1
1
1
1
2
1
1
1
1
2
1
1
1
1
1
3
2
1
1
1
1
2
1
1
1
2
1
1
1
1
1
1
1
1
1
1
3
2
2
1
1
3
1
2
14
1
1
1
1
5
14
1
1
1
1
1
1
1
2
1
1
1
1
1
1
1
1
1
1
1
1
61
1
1
1
1
1
2
1
1
2
1
1
1
2
1
1
1
1
1
1
1
3
1
1
1
1
2
1
1
1
1
1
2
2
1
1
6
3
2
1
1
1
8
2
1
1
1
1
1
1
1
1
1
1
1
1
1
1
1
1
1
1
2
1
1
2
2
2
1
1
1
70
1
1
3
1
3
2
2
2
2
1
2
1
3
1
2
1
1
1
1
1
1
1
1
2
2
1
7
1
1
1
1
1
1
1
1
1
1
1
1
1
2
1
1
2
2
1
4
1
1
4
1
3
3
1
3
1
1
1
2
1
2
1
1
1
1
1
1
2
1
1
1
4
1
1
1
1
1
1
2
1
1
1
1
1
1
1
1
1
3
4
1
1
1
1
1
1
4
7
1
14
2
1
1
2
1
1
1
1
3
1
1
1
1
1
1
1
3
2
1
1
2
1
1
2
1
1
1
1
1
1
1
1
9
1
4
1
1
2
2
2
2
2
3
1
1
1
1
1
1
1
1
2
3
1
1
1
1
1
1
2
1
3
1
1
1
4
1
3
1
1
2
1
1
3
2
1
1
4
3
1
1
3
3
1
15
1
3
1
1
1
1
11
1
2
1
1
10
1
2
2
1
2
13
5
1
4
1
1
1
1
1
2
1
1
10
1
6
7
1
1
1
1
18
1
1
8
1
1
4
3
2
13
1
2
2
3
2
5
1
1
1
2
1
3
3
1
1
1
1
1
3
1
3
1
1
1
2
1
2
1
1
1
1
1
1
1
2
3
14
11
7
10
1
7
1
2
1
4
1
1
3
1
1
3
1
1
1
1
1
1
4
4
1
1
2
2
1
7
1
2
1
1
1
1
1
1
1
1
2
1
2
1
2
2
1
1
1
1
6
14
5
1
1
18
1
13
1
1
1
1
1
1
1
2
2
3
1
2
1
3
3
4
13
1
5
2
4
1
1
1
1
2
4
2
1
6
7
1
1
2
1
4
4
1
3
2
10
1
9
1
1
1
1
1
2
1
4
25
2
3
14
1
13
5
1
3
4
2
1
1
1
1
4
1
17
1
3
1
1
1
1
6
18
1
1
1
1
1
1
2
1
1
1
1
5
1
1
1
1
5
1
1
1
30
2
3
1
2
1
3
2
23
19
1
1
11
1
3
17
1
1
1
1
1
1
14
2
4
2
2
1
2
1
1
1
1
1
1
1
3
1
1
3
2
1
1
1
2
1
3
1
1
1
1
2
1
1
1
1
3
1
1
1
1
1
76
1
8
1
2
1
1
1
2
1
1
1
3
3
2
1
1
1
1
1
1
1
1
1
1
3
1
2
1
2
1
1
2
1
2
1
2
1
1
1
1
1
2
1
1
3
1
1
1
1
1
2
1
2
1
1
1
2
2
1
1
2
1
1
1
2
1
2
1
1
1
1
1
2
1
1
1
1
1
1
1
1
2
1
1
1
3
2
1
2
2
1
1
1
2
1
1
1
1
2
3
1
1
3
2
1
3
3
1
4
1
1
1
1
1
6
1
1
1
1
1
1
1
1
2
1
1
1
1
1
1
1
1
1
1
1
1
1
3
1
1
3
2
1
1
1
1
1
3
3
1
1
1
1
1
1
2
1
1
1
1
3
1
1
1
2
3
2
1
1
1
1
3
1
1
1
1
1
1
2
1
1
2
1
1
1
1
1
1
1
1
1
1
1
1
1
1
1
1
1
1
3
1
2
1
1
1
1
1
1
2
2
2
1
2
1
1
1
1
1
1
1
1
1
1
1
2
1
2
2
1
2
1
2
1
1
1
1
1
1
7
1
1
9
1
1
1
1
2
1
1
1
3
1
1
1
1
2
1
1
1
1
1
1
1
1
1
3
1
1
1
1
1
2
1
1
2
1
1
1
1
1
19
1
2
2
1
1
1
1
1
1
1
1
1
1
1
1
1
1
1
2
1
2
1
1
3
2
1
1
1
3
1
1
7
1
3
5
1
1
1
1
1
1
1
1
1
1
1
1
1
1
1
1
1
1
2
1
1
2
1
1
2
2
2
1
1
1
3
6
1
2
1
1
1
3
1
1
1
1
4
1
2
1
1
47
1
3
1
1
3
1
1
1
1
3
2
11
2
7
3
1
1
1
1
1
4
1
5
1
2
2
1
1
1
1
1
1
1
1
1
1
2
2
3
1
1
11
23
1
1
2
1
1
1
4
1
1
2
1
1
1
1
1
1
2
1
1
1
5
1
1
1
1
1
1
1
1
1
1
1
1
1
1
1
1
2
1
17
1
1
1
1
3
1
1
2
1
1
1
1
6
1
1
1
3
1
2
1
1
1
1
1
5
2
2
1
2
1
1
1
1
1
1
1
6
4
1
4
1
19
2
3
1
4
3
2
1
1
1
1
1
3
12
1
1
1
1
1
1
1
8
4
1
2
1
2
20
1
1
1
1
1
3
1
1
2
2
1
1
1
2
2
1
1
34
1
1
1
3
1
2
1
1
14
1
1
1
1
1
1
1
2
1
1
1
1
1
1
2
2
1
1
1
1
4
1
1
2
4
2
1
2
1
1
1
1
3
1
1
1
1
1
4
2
1
1
9
1
2
1
1
1
1
2
4
4
1
1
1
2
31
20
1
1
1
1
1
1
2
1
2
4
1
1
2
37
1
5
2
1
3
4
5
2
2
2
1
1
1
3
4
1
3
2
1
2
2
1
1
3
1
4
2
1
1
1
1
1
2
2
18
3
6
1
2
1
1
1
1
1
3
2
1
1
1
7
1
2
3
1
1
3
1
16
1
1
2
2
1
1
2
1
2
1
1
3
3
6
4
2
2
1
1
1
4
4
14
1
1
1
2
1
2
4
1
2
1
2
17
1
4
1
27
2
1
2
1
4
1
1
3
1
6
6
1
1
14
1
5
18
1
4
8
1
2
2
1
2
2
7
3
1
1
2
1
1
1
6
5
2
1
3
2
2
9
2
1
2
12
8
1
1
1
1
1
1
1
2
1
1
2
1
1
1
1
1
1
1
1
1
1
1
1
1
6
1
1
5
1
5
1
2
4
5
1
1
2
1
1
1
1
1
2
1
1
1
1
1
20
2
2
1
3
1
1
1
33
1
2
6
14
6
18
12
1
1
12
2
1
1
31
3
11
1
22
1
6
1
1
2
2
16
2
2
2
1
1
1
1
1
3
1
1
3
1
1
1
1
5
4
10
1
1
1
1
5
4
1
1
1
2
1
1
5
4
1
1
1
1
2
1
2
3
27
2
2
1
9
7
2
1
1
2
4
1
1
1
1
1
1
7
2
1
1
1
1
1
1
1
1
6
1
1
8
7
2
1
3
1
1
1
1
1
2
1
1
3
4
1
1
2
1
1
1
3
1
1
1
1
1
1
4
3
1
4
12
1
1
18
1
22
3
1
1
4
1
1
1
2
32
4
6
16
1
1
1
1
1
1
2
1
1
1
1
1
1
1
1
1
1
4
1
1
1
1
1
1
1
1
2
1
1
1
1
1
2
2
1
1
1
1
1
1
1
2
2
8
10
1
1
1
1
1
1
1
1
1
1
1
1
3
4
1
3
1
4
1
1
1
1
2
2
1
1
2
1
1
2
1
1
3
2
1
1
2
1
1
1
1
2
2
1
1
1
14
1
1
1
1
1
4
7
5
5
1
1
1
1
2
1
1
1
4
6
1
1
1
2
1
2
1
9
5
1
1
8
8
5
1
2
1
1
2
1
2
2
1
1
2
1
1
1
1
1
1
2
84
1
1
1
2
3
1
4
1
1
2
1
1
1
1
1
2
1
7
3
2
1
1
1
1
1
1
1
1
1
1
1
1
1
1
1
2
3
1
5
7
33
2
1
1
1
1
1
1
1
1
1
1
1
1
1
1
1
1
1
2
1
2
1
4
4
1
1
1
1
1
1
1
1
1
1
1
3
1
1
1
3
22
1
1
2
1
1
1
1
1
1
1
1
1
2
1
1
1
1
2
1
4
1
2
6
4
6
9
3
4
1
1
3
1
1
1
1
1
2
4
1
1
1
1
1
1
1
1
1
1
1
1
1
1
1
1
2
2
2
2
1
1
2
1
1
3
3
1
2
1
1
1
1
2
2
1
1
1
1
1
1
18
12
2
1
1
20
1
3
1
1
2
1
1
2
1
15
1
2
1
1
1
4
1
1
2
1
2
9
1
1
4
2
1
1
4
18
1
1
1
2
1
1
1
1
1
15
1
1
4
1
1
1
10
1
1
5
2
1
2
1
1
3
1
1
1
1
1
1
3
22
1
1
1
2
1
1
1
1
1
1
1
1
1
1
1
1
2
1
1
1
1
1
1
1
1
1
4
1
1
1
2
1
1
1
1
1
1
1
1
1
1
2
1
2
1
1
1
2
1
7
1
2
1
2
1
1
1
1
1
1
1
2
1
1
1
4
1
2
1
2
2
1
1
2
3
1
1
1
1
1
1
1
1
5
5
1
5
4
1
1
1
1
1
1
1
1
2
1
1
3
1
2
1
1
2
1
2
1
1
1
1
1
1
15
1
1
1
2
2
1
1
1
1
1
1
1
1
1
1
3
1
2
1
2
1
1
1
1
4
3
1
1
1
3
1
1
1
1
2
1
3
3
1
1
1
1
2
2
1
1
1
1
1
13
1
1
6
2
1
1
2
2
2
1
2
1
3
3
5
2
1
3
1
1
4
1
2
1
1
3
4
6
1
1
1
1
9
2
1
1
2
1
2
1
2
1
1
1
1
1
2
6
1
1
2
1
1
11
1
1
1
1
1
1
1
1
1
1
1
2
11
1
1
1
1
1
1
8
1
3
2
4
4
3
1
1
1
1
1
1
3
2
3
2
1
2
1
4
2
1
2
1
1
3
2
1
1
1
1
1
2
5
3
1
2
4
1
3
2
1
1
1
2
1
1
1
1
1
2
1
2
1
1
2
1
2
1
1
1
1
1
1
1
1
1
1
1
1
4
1
4
1
1
2
1
1
1
2
2
1
1
1
1
12
1
1
1
2
1
11
1
1
1
1
1
1
1
2
1
1
1
1
1
1
4
1
1
1
1
1
1
1
1
6
14
1
3
1
1
1
1
3
1
3
2
2
1
1
1
1
1
1
10
1
1
1
1
1
1
1
1
1
1
5
1
1
1
1
1
1
1
2
1
1
1
1
3
1
1
1
1
1
2
2
2
2
1
1
1
10
1
1
3
1
1
1
1
1
1
1
1
1
1
1
1
1
1
1
2
1
3
1
2
2
1
1
1
3
2
3
4
1
2
1
1
1
1
1
2
1
1
1
1
1
1
2
2
3
1
2
3
2
3
3
2
1
1
1
1
2
2
2
1
1
1
1
1
2
1
1
1
4
1
1
1
2
1
1
1
2
3
2
2
1
1
1
1
1
1
3
1
2
1
4
2
1
3
3
1
2
2
3
1
1
2
3
1
1
1
1
3
1
1
1
2
2
2
1
3
1
2
1
1
1
1
1
3
1
1
1
2
1
1
4
2
1
1
1
1
3
1
1
1
1
1
1
1
12
3
1
1
1
1
2
2
2
1
1
3
1
1
2
1
3
2
3
1
1
1
1
1
1
2
4
4
1
2
1
2
3
2
1
3
3
7
1
2
4
5
2
1
3
1
2
1
1
1
2
1
2
6
1
2
1
2
1
2
1
4
5
3
1
1
1
1
1
1
1
1
1
1
1
3
7
7
6
3
3
2
1
1
1
3
1
4
1
1
1
1
1
1
2
1
1
1
4
2
1
1
2
1
1
1
1
1
1
1
2
1
1
4
7
2
1
3
1
1
1
1
1
1
1
1
1
1
10
8
23
1
1
1
1
2
2
1
3
1
3
7
1
1
1
2
1
2
2
2
1
1
3
1
2
4
1
1
1
1
1
2
1
1
1
1
1
1
2
2
1
1
3
1
1
2
1
1
3
1
1
2
2
1
1
2
1
1
1
1
1
2
1
1
2
1
1
3
1
1
1
1
1
2
3
1
4
1
1
2
1
2
24
2
4
1
2
1
1
23
3
10
1
6
4
23
3
4
3
1
1
1
1
3
1
1
1
1
1
1
2
1
1
1
1
1
1
2
1
1
1
1
1
1
1
1
2
1
1
1
21
1
1
1
1
1
6
1
1
21
1
1
1
2
19
1
9
1
1
1
14
15
1
46
1
2
13
1
1
1
1
3
2
1
3
2
1
3
1
3
1
1
1
1
1
1
1
1
1
1
3
1
1
1
3
1
1
1
2
1
1
3
1
1
1
1
1
1
1
1
1
2
1
1
2
1
1
1
1
1
1
1
1
1
11
6
1
1
1
1
1
3
2
8
1
4
2
1
1
2
3
1
1
1
1
1
1
1
1
1
1
1
7
1
1
2
2
1
1
3
2
5
2
5
1
5
1
1
1
1
1
1
4
1
3
1
1
1
5
2
1
1
1
1
1
2
1
2
1
1
1
1
2
1
1
1
2
1
1
5
1
1
1
1
1
1
1
1
1
1
1
1
1
1
1
1
1
2
1
1
1
1
2
1
1
1
1
1
1
1
1
1
1
1
1
2
1
1
1
1
1
1
2
1
1
2
1
1
1
1
1
1
2
1
1
1
1
1
2
1
1
2
1
2
1
1
1
1
1
2
1
1
1
1
1
1
1
1
1
1
1
1
20
2
9
1
1
1
1
4
2
1
3
1
2
1
1
1
1
1
4
1
3
1
1
1
1
2
4
1
1
1
5
15
1
2
1
1
1
1
1
1
1
2
3
2
3
1
2
1
1
2
1
1
1
1
1
1
1
1
1
1
1
1
1
1
1
1
1
1
1
2
2
1
1
1
2
2
2
1
1
1
1
1
1
1
1
2
1
1
1
2
1
1
1
1
1
1
1
1
1
2
1
1
1
1
1
1
1
1
1
1
1
8
1
2
1
3
1
1
1
1
1
2
1
1
1
1
2
1
1
1
1
1
1
1
1
3
1
1
1
1
1
1
1
2
1
2
1
1
1
1
2
1
1
1
1
1
2
3
2
1
1
3
1
1
1
2
1
3
1
1
2
2
1
2
2
1
2
1
2
1
1
1
1
1
1
1
3
2
1
13
2
2
1
1
1
1
1
1
2
1
1
1
1
6
3
1
1
1
4
1
5
1
1
1
1
1
3
3
1
1
1
1
1
1
2
1
1
1
1
2
2
1
2
5
2
2
6
1
1
1
1
3
2
1
1
1
2
1
4
2
1
1
1
1
1
1
1
1
2
25
1
1
5
1
1
1
2
1
1
2
6
3
2
5
1
1
1
1
1
7
1
5
2
3
1
1
1
1
1
1
1
1
1
7
4
1
4
2
15
1
1
3
7
2
1
2
4
1
7
1
6
1
1
2
1
1
1
6
1
1
2
1
2
2
1
1
1
1
1
1
2
1
1
1
1
4
3
1
1
1
3
3
2
1
1
1
1
1
2
1
1
3
1
1
4
1
1
3
1
1
3
2
3
6
8
1
1
1
2
6
2
8
9
1
1
1
1
1
10
2
1
1
1
1
1
2
4
1
3
2
2
1
1
1
1
2
1
6
1
1
2
1
3
1
5
1
2
2
1
3
1
5
2
1
3
1
5
1
3
1
2
1
1
1
1
2
3
1
1
4
3
2
1
1
2
2
1
1
2
1
1
2
2
1
1
1
1
1
3
2
2
2
1
2
4
2
2
1
1
2
1
1
2
1
1
1
1
1
2
6
1
1
19
1
2
1
1
1
1
1
1
1
3
1
1
1
1
1
1
1
2
1
1
1
3
1
1
1
1
1
1
1
2
5
3
3
1
1
1
3
1
1
1
1
1
2
1
1
1
1
1
1
5
1
6
1
1
1
3
1
2
2
1
2
2
1
1
1
1
2
1
1
1
1
1
1
1
1
1
1
1
2
13
4
4
1
3
1
1
2
1
1
1
3
1
4
2
1
1
4
1
1
1
1
1
1
1
7
1
1
1
1
2
1
1
1
1
1
1
1
1
1
1
1
1
1
1
1
1
1
3
1
3
1
1
1
2
1
1
1
2
1
1
1
1
1
1
1
1
1
3
1
1
2
2
1
1
2
1
1
1
1
2
1
2
1
2
2
2
1
2
2
2
1
1
1
1
1
1
1
1
1
1
1
1
1
1
1
1
1
1
1
1
1
1
1
3
1
2
1
20
1
1
3
2
1
1
1
1
2
1
1
1
3
1
7
3
1
1
1
8
1
1
1
1
1
1
4
3
1
3
1
1
1
1
2
1
1
1
1
2
2
1
1
1
1
1
2
1
1
1
1
2
1
1
1
1
1
1
2
1
1
2
2
1
1
3
3
1
1
1
2
4
1
2
1
2
1
1
1
1
1
1
1
2
3
1
1
2
1
1
1
1
1
1
2
1
1
2
2
1
1
1
1
1
1
1
1
4
13
2
2
1
2
2
1
1
1
1
1
1
1
4
2
4
1
1
2
1
1
1
1
2
1
1
1
4
3
1
1
2
2
1
2
2
1
1
1
1
5
3
2
1
8
8
1
2
1
1
1
2
2
2
3
1
1
1
1
1
1
1
1
2
1
1
1
1
1
1
1
1
1
1
1
1
2
1
1
1
1
1
2
1
4
1
1
2
5
2
1
1
2
2
1
2
2
1
1
1
1
1
1
1
1
1
1
2
1
1
2
1
1
1
1
1
1
1
1
1
1
1
1
1
1
4
9
1
2
1
1
2
1
1
1
1
1
1
2
1
1
1
1
1
1
12
1
1
1
8
3
1
3
1
2
2
4
2
1
3
1
1
1
1
1
1
1
1
1
1
17
1
2
2
1
1
1
2
1
1
14
1
1
9
1
1
3
2
1
2
1
19
1
1
1
34
1
1
3
1
2
4
2
1
1
1
1
1
1
3
1
4
1
1
1
4
1
3
1
1
1
3
1
1
2
1
1
1
2
1
1
1
1
1
2
1
1
1
1
1
1
1
1
2
1
1
1
1
1
4
1
2
1
1
1
1
19
1
1
1
2
1
5
7
1
2
1
1
2
1
1
1
2
2
1
1
1
1
1
1
1
1
1
1
1
1
1
1
1
1
1
1
1
1
1
1
1
15
2
9
1
1
1
20
1
1
1
1
3
1
1
1
48
1
1
6
1
2
2
2
1
2
1
1
1
1
2
1
1
1
1
1
1
2
10
22
1
1
1
1
3
1
1
1
3
3
2
1
3
1
5
2
2
1
4
1
1
2
2
1
2
1
1
1
1
1
1
1
1
1
1
1
16
1
2
1
2
1
1
1
2
2
1
1
1
1
1
1
1
2
1
1
1
1
1
1
1
1
2
4
3
9
1
1
2
2
6
1
1
4
1
1
1
1
1
3
2
1
1
1
1
2
1
1
1
1
1
1
1
2
2
1
1
2
1
4
1
2
3
1
2
5
1
29
24
2
1
1
1
1
3
1
1
1
1
1
1
1
1
1
3
1
1
1
1
1
1
1
2
2
1
1
1
2
1
2
1
1
1
2
1
1
1
2
1
1
1
1
1
1
1
1
1
11
1
1
7
1
1
1
7
33
1
1
1
1
1
1
4
1
1
3
1
1
1
1
1
1
2
1
1
1
1
1
2
1
1
1
1
1
1
1
1
1
1
1
1
2
1
1
1
6
1
1
2
1
2
1
1
1
6
1
2
1
1
1
1
1
1
1
1
1
1
1
2
1
1
1
3
1
22
1
1
1
1
2
1
2
1
1
1
1
1
1
1
1
1
1
1
1
2
1
1
1
2
6
1
1
1
1
1
1
2
1
1
1
1
1
3
1
13
1
1
1
4
1
1
1
1
1
1
1
2
1
1
9
1
3
2
2
1
1
5
1
1
2
2
2
1
3
1
1
3
5
1
1
1
1
1
1
2
9
1
3
1
15
2
12
1
2
1
1
5
3
1
3
1
1
1
1
1
1
1
2
2
1
4
1
1
1
1
1
2
1
1
1
1
1
1
1
1
1
1
1
1
1
33
2
1
11
11
1
1
1
1
1
1
2
1
1
1
1
1
1
2
2
1
1
1
1
1
2
1
1
1
2
1
2
1
1
1
1
1
1
1
1
2
2
2
1
1
4
11
12
2
1
1
1
1
2
1
1
1
1
2
1
4
1
2
1
2
1
2
3
2
15
1
21
4
2
1
1
1
1
1
1
1
1
2
1
1
1
1
1
1
1
1
3
1
39
7
1
1
5
1
1
2
1
1
1
1
1
1
1
3
1
4
1
2
1
1
1
1
2
2
3
1
1
2
1
2
1
1
1
2
3
1
1
3
2
1
2
1
1
6
1
1
1
1
1
1
1
1
1
1
1
1
1
1
1
2
1
7
1
1
1
1
2
1
1
1
1
7
80
1
2
2
1
1
3
2
6
1
1
8
1
20
1
1
3
4
1
1
1
1
6
1
1
1
11
1
1
1
2
1
1
1
1
1
1
1
1
1
1
3
1
1
1
2
22
2
1
3
1
2
1
1
2
1
5
1
1
1
1
1
1
1
1
2
1
1
4
25
1
27
1
1
1
7
1
1
1
1
1
1
1
1
4
1
2
1
2
1
1
1
1
2
1
1
5
2
1
2
1
1
1
2
1
2
4
1
1
1
3
1
1
1
2
1
1
1
1
1
1
1
1
1
1
1
1
3
4
5
1
2
3
5
1
1
1
11
1
2
2
3
3
1
1
1
1
1
5
1
3
1
1
1
1
8
3
1
1
1
1
1
1
1
1
13
1
2
1
1
2
1
1
1
1
2
1
1
1
1
1
1
1
1
1
1
1
4
1
1
1
1
1
1
3
1
1
1
1
2
1
1
1
2
1
1
1
1
1
1
1
1
1
1
1
1
1
2
1
1
2
1
1
1
1
2
1
1
1
1
1
1
1
1
1
2
1
2
2
1
1
26
1
6
1
1
1
1
1
1
1
1
4
1
2
8
1
8
1
11
1
2
1
1
6
1
1
1
1
6
1
2
1
1
2
1
2
2
1
1
1
1
1
1
1
3
1
1
1
2
1
3
2
1
1
1
1
1
1
2
1
2
1
1
12
2
3
1
3
6
14
1
4
1
1
5
1
1
1
1
1
1
3
1
1
1
1
2
1
1
1
1
2
1
1
2
1
2
4
1
1
3
1
14
1
9
4
10
1
2
1
4
1
1
2
3
1
1
1
1
2
1
1
2
1
1
10
19
1
1
1
2
1
1
1
4
1
2
1
1
1
1
1
20
15
3
1
2
2
1
1
2
2
1
1
2
1
2
1
1
2
1
1
9
3
1
1
2
1
2
2
3
3
2
1
3
1
1
2
7
1
2
1
1
1
1
1
2
1
1
1
2
1
1
2
12
5
2
1
1
2
2
1
1
1
2
1
3
1
3
1
3
1
1
1
1
1
2
6
6
3
6
4
1
20
4
6
1
3
3
4
1
1
1
1
1
1
1
1
1
1
1
1
1
1
1
2
1
1
1
1
1
1
2
1
3
1
7
3
2
1
1
1
1
2
4
1
1
2
1
1
1
1
1
3
1
3
2
1
4
2
1
1
1
3
1
1
1
1
1
10
2
1
4
1
1
3
2
1
1
1
1
1
1
1
1
2
1
2
1
2
1
1
1
1
2
2
1
1
2
1
1
2
1
1
1
1
2
1
5
4
2
1
1
1
1
1
1
1
1
4
1
1
1
1
1
2
2
1
7
10
4
3
1
1
8
1
1
1
1
1
3
26
2
2
3
3
4
5
26
1
1
4
1
1
1
1
1
1
1
12
1
2
2
1
1
1
2
1
3
1
1
1
1
3
1
1
1
1
1
1
1
1
1
2
2
5
1
2
1
1
1
2
1
1
1
1
1
1
1
1
1
1
5
1
1
1
1
2
1
1
2
1
1
1
1
1
1
1
1
1
2
1
2
1
3
4
2
1
1
1
2
1
2
1
1
2
1
2
1
2
1
1
2
1
2
1
4
1
1
1
1
2
2
3
4
1
2
1
7
1
2
1
6
1
1
2
2
2
1
1
1
8
1
1
3
3
3
1
1
1
3
2
3
10
6
1
1
1
2
1
1
1
1
2
1
2
1
1
2
1
1
2
2
1
3
8
2
1
1
1
1
1
1
1
1
1
2
1
1
1
1
1
1
1
1
1
2
1
1
1
1
1
1
1
1
1
1
1
1
1
1
1
6
2
1
1
1
1
1
2
1
1
1
1
2
3
1
1
1
1
1
1
1
24
3
2
1
1
3
1
1
25
1
11
3
1
2
33
1
1
2
1
1
1
2
2
1
1
12
1
1
1
1
1
2
1
1
1
1
2
1
3
2
1
2
2
7
4
1
1
2
1
1
3
1
1
2
1
1
1
1
1
1
1
1
1
2
1
1
1
1
1
1
4
1
4
5
2
1
1
2
1
1
1
3
2
1
1
1
3
1
1
1
1
1
1
3
1
2
4
1
3
1
1
1
1
7
1
1
1
2
17
1
1
2
1
1
1
1
2
1
1
2
1
3
2
1
1
1
1
3
2
1
1
1
1
2
1
1
1
1
2
3
1
1
1
1
1
1
2
1
3
1
1
1
1
1
1
1
1
1
1
1
1
5
1
1
1
1
2
1
1
1
1
1
1
1
1
1
2
1
2
1
1
2
1
1
1
1
1
1
1
1
2
1
2
1
1
2
1
1
3
1
1
1
1
1
1
1
1
1
1
1
1
1
2
1
1
1
2
1
1
1
1
1
1
2
1
1
1
1
3
2
3
1
1
1
1
1
1
1
3
1
1
1
15
1
2
1
2
2
3
1
1
1
1
3
1
1
1
2
2
1
2
20
1
1
2
1
1
1
1
3
1
1
1
1
1
1
1
1
2
26
1
2
1
1
1
1
2
1
1
1
7
4
1
6
4
2
1
1
2
3
1
1
1
2
1
5
2
3
4
3
1
1
1
1
1
4
2
18
2
1
2
1
1
1
1
1
1
1
1
1
1
1
2
2
16
5
3
2
1
19
6
1
5
1
1
4
1
12
1
1
1
2
2
1
2
1
16
20
1
3
2
1
2
2
3
1
2
2
3
2
2
1
2
1
1
1
1
1
1
3
1
2
1
1
1
1
1
2
1
1
1
1
1
1
4
1
2
1
2
1
2
1
1
1
1
2
1
1
1
2
1
1
1
18
1
1
1
1
1
1
1
3
1
1
1
2
1
1
1
1
1
1
1
1
1
2
1
1
2
2
1
1
1
2
1
1
1
1
1
1
1
1
4
1
1
1
1
1
2
1
2
1
1
1
1
2
1
1
2
1
1
1
2
1
3
6
1
1
2
1
1
1
1
1
1
1
2
1
1
2
2
2
1
1
1
1
1
1
1
1
1
1
2
1
1
1
1
1
2
1
1
1
1
1
1
1
1
1
1
1
1
1
1
1
2
1
1
1
1
2
1
1
1
1
1
1
3
1
1
1
1
1
1
1
1
2
1
2
1
1
1
1
1
1
2
1
1
1
1
1
1
1
1
1
1
1
1
1
1
1
3
1
1
2
1
1
1
1
1
1
1
1
1
2
2
1
3
1
1
1
1
1
1
1
1
3
2
1
2
1
1
1
1
1
1
1
3
1
1
1
2
1
1
1
3
1
1
1
1
1
1
1
1
1
1
2
1
3
1
2
1
3
1
1
1
1
1
1
2
1
1
3
4
1
1
1
2
2
2
1
1
1
1
1
1
1
1
1
1
1
80
2
1
1
1
1
3
1
1
1
2
1
10
1
1
1
1
2
19
1
1
1
2
1
1
1
2
2
1
1
1
1
2
1
1
1
1
2
3
1
19
1
2
1
1
1
1
1
1
1
1
1
1
1
1
2
1
1
1
1
2
1
2
2
1
1
1
1
1
2
1
2
4
1
1
2
1
1
2
2
4
6
1
1
8
2
2
1
1
1
3
1
1
3
4
2
2
1
1
1
1
1
1
1
1
1
1
1
1
2
1
1
1
1
4
2
2
1
1
1
1
1
1
1
2
1
2
1
1
2
1
1
1
1
1
1
1
1
2
2
1
2
1
1
1
1
2
1
2
1
1
1
2
1
1
2
1
1
1
3
2
1
1
6
1
3
1
1
1
1
1
1
2
1
1
1
1
1
3
1
2
2
5
1
1
1
1
3
2
1
2
2
1
1
1
1
1
1
1
2
1
3
1
1
1
1
1
1
1
9
3
2
1
1
1
1
1
1
1
2
1
1
1
1
1
1
1
1
1
1
1
2
2
1
1
4
1
2
1
2
1
1
1
1
1
1
3
1
1
1
1
1
1
2
1
1
1
1
1
1
1
1
1
1
1
1
4
1
4
1
1
1
2
2
1
2
1
1
1
1
3
1
4
2
1
1
2
1
2
1
2
1
1
17
1
34
1
1
1
1
1
3
1
1
1
2
1
1
1
1
1
2
1
1
1
1
8
1
2
2
1
1
4
1
1
1
1
1
2
2
1
1
1
1
1
1
1
1
58
1
1
1
1
2
2
1
1
1
1
3
1
2
1
1
1
1
3
1
1
2
1
2
1
1
1
1
1
4
1
1
1
1
4
2
1
6
3
2
1
2
2
2
1
2
23
1
1
1
1
1
2
1
5
1
1
1
1
1
1
1
6
2
1
2
1
1
1
2
3
1
5
1
3
2
7
2
1
6
2
1
1
1
10
3
1
3
2
2
1
1
2
1
1
1
2
1
3
1
1
2
1
1
1
1
1
1
1
2
14
1
1
4
1
3
1
1
1
10
6
2
1
2
1
9
3
1
1
1
1
1
1
1
1
1
1
1
1
1
1
1
1
1
1
1
1
1
1
1
1
1
1
1
3
4
1
2
1
1
1
1
2
2
1
2
1
1
11
1
1
1
1
1
1
2
2
2
1
1
4
2
1
3
1
1
1
1
1
1
1
1
1
1
1
1
4
2
2
1
1
1
2
1
1
1
1
1
1
1
1
1
2
1
1
2
1
1
1
1
5
5
21
1
2
1
1
1
1
1
1
1
1
2
16
1
1
1
1
2
7
4
1
1
1
1
1
1
2
1
1
2
1
1
2
1
1
1
14
15
1
78
1
1
1
1
10
1
1
13
1
1
1
3
2
2
3
1
1
1
1
38
1
1
3
3
1
1
4
2
8
1
1
7
1
1
2
4
4
4
5
3
6
1
1
1
1
13
1
24
1
1
1
1
8
1
1
1
1
2
1
1
1
1
1
2
1
1
1
1
1
2
1
1
1
1
3
3
1
1
3
1
1
1
1
16
1
3
1
3
2
1
1
1
3
2
1
4
4
1
3
1
3
1
1
1
1
1
1
8
1
1
1
1
1
1
3
2
1
1
1
2
1
4
1
1
1
3
1
1
1
1
1
1
1
12
1
1
2
4
1
1
2
2
1
1
2
1
1
1
1
1
16
1
1
1
2
1
1
1
1
2
2
1
1
1
2
2
1
1
1
1
7
1
1
1
1
1
1
3
1
1
3
1
1
1
2
21
1
16
1
1
1
4
1
2
2
3
1
2
1
1
1
1
2
1
1
5
1
2
1
26
18
3
3
1
1
1
3
4
1
1
1
1
1
1
15
4
20
1
1
3
1
1
2
5
2
1
1
2
1
1
3
1
1
1
2
1
3
1
2
1
1
1
2
4
1
1
1
5
2
1
1
3
1
2
3
19
1
1
1
1
3
1
1
2
2
5
1
2
6
1
1
1
20
1
1
2
1
2
3
1
1
1
2
15
1
2
1
1
1
1
1
2
2
2
1
1
1
1
1
1
1
1
3
7
2
2
1
15
1
1
1
1
1
1
1
2
12
1
1
1
2
4
1
1
1
1
1
1
1
1
1
1
1
1
1
1
1
1
3
1
1
4
1
2
3
1
3
1
1
1
1
2
3
2
2
1
1
1
2
2
1
1
1
1
3
1
1
1
1
1
1
1
1
1
1
1
3
2
1
1
1
1
1
1
1
2
1
1
1
1
6
2
2
1
5
1
1
1
4
22
1
1
1
2
1
1
1
1
1
2
1
1
2
1
2
1
1
2
1
1
2
3
4
2
1
1
4
4
8
5
16
1
2
1
1
2
1
1
1
3
1
1
1
1
1
2
1
2
4
1
3
2
1
1
2
3
3
1
2
19
3
1
1
1
2
1
1
3
3
3
1
1
3
1
1
1
2
2
1
1
1
1
4
7
1
2
1
2
1
1
1
17
1
1
1
1
1
1
1
4
1
1
1
6
2
4
2
4
1
5
1
1
2
2
2
2
2
1
1
3
10
1
6
1
3
1
8
5
1
1
9
1
1
3
2
2
1
1
1
1
1
1
1
1
1
2
1
1
2
4
1
5
1
1
1
2
1
1
1
1
2
3
1
2
1
1
1
22
1
1
1
5
1
1
2
1
1
2
1
1
1
1
1
1
1
1
2
1
1
1
1
1
1
1
1
11
1
1
1
1
1
1
1
1
5
1
1
1
1
2
1
1
1
1
2
1
1
2
2
3
1
1
1
5
1
1
2
2
4
1
15
2
22
1
1
3
3
1
2
1
1
1
1
1
1
1
1
1
2
3
1
1
1
1
2
1
3
1
8
1
1
2
3
1
1
2
1
1
2
1
2
1
1
1
1
1
1
2
2
2
1
1
1
2
1
1
2
4
5
1
1
1
1
1
1
1
3
1
1
1
2
13
6
1
1
1
1
1
1
1
1
1
2
1
1
1
3
16
3
1
17
1
3
1
1
20
1
4
1
2
2
4
1
1
2
2
4
1
1
1
3
5
1
1
1
1
1
1
6
1
5
1
3
1
1
1
1
1
2
4
2
15
1
1
2
1
1
3
1
1
1
1
1
1
1
1
1
1
1
1
2
1
1
1
1
1
1
2
1
1
2
1
1
1
1
1
1
1
2
1
1
1
2
1
2
1
1
2
1
1
2
1
1
1
2
2
1
2
1
19
1
1
6
3
2
1
1
2
4
1
1
5
2
2
2
1
1
1
3
1
2
1
3
1
1
2
17
1
7
6
3
1
7
1
1
1
1
1
2
1
1
1
1
1
1
1
1
1
1
2
5
1
1
2
1
8
1
1
2
1
1
2
14
1
1
1
2
2
9
2
1
1
1
1
1
1
1
1
18
2
2
6
3
1
1
2
1
1
1
1
2
1
1
1
1
1
1
1
2
16
1
2
2
2
1
1
1
1
1
1
3
3
8
3
1
2
1
1
1
2
1
1
1
1
1
2
1
2
3
1
1
1
1
1
4
1
1
1
1
1
1
1
1
2
1
1
1
1
1
1
30
1
1
1
16
1
1
1
12
1
1
1
1
2
1
1
1
1
1
1
1
1
1
4
1
1
1
1
1
1
1
2
2
1
1
1
1
1
1
1
1
1
2
1
1
1
1
1
1
2
1
1
7
1
1
3
1
16
1
1
1
1
1
1
1
1
1
1
1
4
1
1
1
1
1
1
1
1
1
1
1
1
1
11
43
1
9
2
11
1
1
1
1
1
1
1
1
1
1
1
2
1
1
1
1
1
1
56
1
2
1
1
1
1
1
19
1
3
1
3
1
1
1
2
1
1
1
1
1
1
1
12
2
1
1
1
2
1
3
1
1
2
1
1
3
3
2
1
1
1
2
1
1
1
2
1
1
3
3
1
1
3
1
1
1
22
11
11
11
2
2
1
1
2
1
1
1
1
1
1
1
1
2
1
2
1
1
2
2
1
1
1
2
1
1
3
1
1
1
2
3
2
1
2
1
1
1
1
1
2
1
1
1
4
2
2
1
6
1
5
1
1
1
1
2
1
2
2
1
2
1
1
1
1
1
1
1
2
1
3
1
1
1
1
1
2
1
1
1
1
1
1
1
1
2
1
1
1
1
2
1
1
3
1
1
2
1
1
3
1
1
1
2
1
1
2
1
2
1
1
1
1
1
1
1
2
4
1
1
1
1
1
1
1
2
1
1
1
1
1
1
1
1
1
1
1
1
1
2
1
1
1
1
1
1
1
1
1
1
1
1
1
1
1
1
1
1
1
2
1
7
3
1
1
2
1
1
1
1
1
1
1
1
1
1
2
3
1
2
1
2
1
3
1
4
1
5
2
1
1
1
1
1
1
1
1
1
16
4
1
3
1
1
2
1
1
2
1
2
1
1
1
3
2
2
1
1
1
1
2
7
1
2
2
1
6
1
1
3
3
1
2
3
3
1
2
1
1
2
1
2
1
1
1
1
1
1
1
1
1
1
2
1
1
2
1
4
2
3
3
2
1
1
2
2
1
1
1
2
1
2
4
4
2
5
2
2
1
1
7
3
4
9
1
2
2
1
1
1
1
2
1
2
3
1
1
1
1
1
1
2
1
1
1
4
4
3
3
2
2
4
3
1
5
10
1
1
1
2
8
1
1
2
9
10
2
1
1
7
2
1
5
5
7
1
1
1
1
2
1
5
1
2
1
1
2
1
1
12
1
2
2
1
2
1
1
1
2
2
1
9
1
2
1
8
4
1
1
1
1
1
1
1
1
1
3
1
1
1
1
1
1
1
1
2
1
1
1
5
1
2
1
2
1
1
2
1
1
2
1
12
8
1
3
4
1
1
1
1
7
2
1
1
1
3
1
3
1
3
1
1
1
5
1
1
1
1
1
2
1
1
1
2
8
1
1
1
1
4
1
11
2
10
3
1
1
3
1
2
6
5
7
2
2
3
2
1
3
1
1
1
1
1
1
1
1
1
9
3
2
1
1
1
1
1
7
1
19
6
1
1
1
1
1
2
1
1
1
1
1
4
1
1
3
3
4
7
3
1
2
1
1
1
1
1
1
1
1
1
1
1
1
1
2
1
9
1
1
1
1
2
2
1
1
1
1
1
2
1
1
1
3
1
2
4
1
1
1
3
1
1
1
1
1
2
2
2
1
2
1
1
1
1
1
1
1
1
2
5
1
1
1
1
2
1
1
1
1
2
1
1
1
1
1
1
1
1
1
1
1
1
1
2
1
15
4
1
3
3
1
1
1
1
1
1
1
2
1
1
1
1
1
1
1
3
1
1
1
1
2
1
1
1
1
1
2
3
1
1
1
1
1
1
1
1
2
1
1
1
1
1
1
1
1
1
1
1
1
2
1
1
1
2
2
1
1
1
1
1
1
1
1
1
1
1
1
1
8
2
1
1
1
1
1
1
1
1
1
2
2
1
6
10
1
1
1
1
1
1
1
1
1
1
1
1
1
2
1
1
1
1
2
2
1
2
2
3
3
3
1
3
1
1
1
57
1
3
1
1
14
1
4
1
1
1
1
1
1
1
6
2
1
1
5
1
1
1
1
1
4
2
3
1
1
1
1
1
1
1
2
1
1
1
1
1
1
1
3
2
5
1
1
1
1
1
1
1
1
1
1
1
4
1
1
1
3
4
1
1
1
2
6
2
1
1
2
1
4
1
1
1
2
3
2
3
1
1
1
3
1
5
1
1
1
6
1
5
5
1
1
12
12
3
2
1
2
1
2
3
1
2
1
2
1
17
1
1
2
2
1
1
1
1
3
2
1
4
2
1
1
1
1
1
1
1
66
1
1
1
1
1
1
1
1
1
1
3
1
1
1
1
1
1
2
1
1
1
2
1
1
1
4
1
1
1
1
1
1
1
1
1
1
3
2
1
1
1
12
1
5
10
14
1
1
1
2
1
2
1
2
1
1
7
1
1
1
1
1
2
1
1
1
1
1
1
2
1
1
1
1
3
2
1
1
1
1
1
1
1
4
1
1
2
1
5
1
1
1
1
1
1
1
1
1
2
1
1
2
2
2
1
1
1
1
1
2
1
1
2
1
1
2
1
2
1
9
3
1
3
22
2
2
1
2
1
1
1
3
1
5
6
1
1
2
3
2
1
1
4
1
1
2
1
1
10
44
2
2
6
1
1
1
6
6
3
1
3
1
3
4
2
2
1
1
2
14
1
1
1
16
1
1
1
1
1
1
1
1
1
4
1
2
1
19
14
1
1
17
1
2
11
3
1
1
3
2
1
1
6
1
1
1
1
1
1
3
1
2
1
1
2
1
1
1
1
1
1
1
2
7
2
1
1
2
1
1
2
1
1
1
1
1
1
2
1
1
1
1
1
1
1
1
1
1
1
1
1
1
4
4
2
1
1
1
1
1
1
1
1
2
1
1
6
2
1
1
1
1
2
1
1
1
1
1
2
1
1
1
1
3
1
1
2
1
2
1
1
3
2
1
1
2
1
1
1
1
1
1
1
1
1
1
1
2
1
1
1
3
1
1
1
7
1
1
1
1
1
2
1
3
2
1
3
1
1
3
1
1
1
1
1
1
1
2
1
1
1
1
1
2
2
1
1
1
2
5
1
1
1
1
1
1
1
3
2
1
5
1
2
1
1
1
1
1
1
1
2
1
1
2
1
1
1
1
14
1
4
1
1
1
2
1
1
1
1
1
1
2
1
1
4
4
7
2
1
4
1
1
1
1
1
1
1
1
1
2
1
4
1
1
2
4
1
4
1
1
1
4
12
5
3
2
12
1
1
1
2
1
1
2
1
1
1
1
1
1
1
1
2
1
1
1
1
1
1
1
1
1
1
1
1
1
21
5
5
2
2
1
2
1
2
1
2
2
1
2
1
1
4
1
1
1
1
2
1
1
3
20
1
1
20
1
1
1
1
2
1
16
1
13
3
12
1
10
4
1
8
1
1
1
2
6
1
1
2
3
1
1
1
1
5
3
2
2
14
4
7
1
1
1
2
1
6
6
11
1
1
1
1
1
1
2
1
1
1
1
1
1
1
1
1
2
1
1
1
2
1
1
1
1
1
1
1
1
4
1
2
2
3
2
1
1
1
1
3
1
2
1
4
1
1
1
1
3
2
1
2
2
1
1
1
1
2
1
1
1
1
1
1
1
2
1
2
1
1
1
1
2
1
1
1
1
1
1
2
2
1
1
2
1
1
1
1
1
1
3
2
1
1
1
1
1
1
1
1
1
2
2
2
1
1
1
1
1
1
1
2
1
1
1
2
1
1
1
1
1
1
1
1
2
1
1
1
1
2
1
1
1
1
1
1
2
1
1
5
1
1
1
1
2
1
2
16
1
1
1
1
1
1
1
5
1
1
2
1
2
1
1
3
3
5
1
2
1
1
2
1
1
3
1
1
1
1
1
1
2
1
1
1
2
1
3
1
1
1
2
1
1
2
1
1
17
1
2
1
1
1
1
14
1
7
1
1
14
1
1
1
1
48
1
2
1
1
1
1
1
1
1
1
1
1
1
1
5
1
1
1
1
1
1
1
1
1
1
2
1
1
1
2
2
1
1
1
2
2
2
1
1
1
1
1
2
1
1
1
2
1
2
1
1
2
2
1
1
2
1
1
1
1
1
1
1
1
17
1
1
1
1
1
1
1
1
1
1
4
1
1
2
1
16
3
1
11
1
1
1
7
3
2
1
1
2
2
2
1
2
1
2
3
1
1
1
1
1
1
3
1
1
18
1
2
1
1
1
2
1
1
2
4
1
1
2
2
2
1
1
2
2
1
3
1
1
1
1
1
1
1
1
1
4
1
1
1
1
1
1
3
1
6
1
1
2
1
4
1
1
1
1
1
1
1
2
1
1
1
1
1
1
1
1
1
1
2
1
1
2
1
1
1
2
1
1
1
1
2
1
2
1
1
1
1
1
1
1
2
2
1
1
1
1
1
2
1
1
1
2
2
1
2
1
1
1
1
1
1
1
1
1
2
1
1
1
1
1
2
1
1
1
1
3
1
1
1
2
2
1
1
1
1
2
1
1
1
3
1
1
2
2
1
1
2
1
1
1
1
1
1
5
1
2
2
1
1
1
2
5
1
1
2
1
2
1
4
1
1
1
8
1
1
2
5
2
4
2
1
1
5
1
1
2
1
1
8
3
1
2
13
2
1
1
2
1
1
2
5
5
1
1
1
3
1
1
1
2
1
1
1
1
1
1
1
1
1
2
1
1
1
1
1
1
1
1
1
1
1
1
1
1
1
1
1
2
2
1
1
1
1
1
1
1
1
1
1
1
1
1
1
1
2
1
3
1
1
2
8
1
1
1
3
2
1
3
1
9
2
1
1
1
1
1
1
1
1
1
1
1
2
2
2
1
4
2
1
1
1
1
2
1
1
1
1
2
1
1
1
14
1
1
1
1
1
2
1
2
1
1
4
1
23
2
1
2
2
1
2
1
1
1
3
1
1
2
1
1
1
1
1
1
1
1
2
1
1
2
1
1
1
1
1
1
1
1
4
1
1
1
1
1
1
1
2
1
2
1
1
2
1
2
1
1
2
3
1
1
3
1
1
1
1
1
2
1
3
1
1
1
1
1
12
1
3
5
1
1
1
6
1
1
4
10
1
1
1
1
4
1
2
1
1
2
1
1
1
1
2
1
1
1
1
1
1
1
1
1
2
1
1
3
1
1
1
1
1
1
1
1
1
1
1
1
1
23
51
1
1
11
14
5
2
1
1
21
3
10
2
1
1
2
1
3
1
1
1
2
2
3
1
1
2
1
1
1
6
1
1
1
2
1
1
2
3
7
1
2
1
1
1
1
1
1
1
1
1
1
1
1
6
7
17
2
1
1
1
1
30
1
21
1
2
4
1
1
1
2
1
1
1
1
1
1
1
1
1
1
2
1
13
2
1
1
1
1
1
1
1
1
2
1
1
4
1
1
1
1
1
3
1
1
1
1
1
4
1
1
1
2
2
1
1
2
1
1
1
1
1
1
1
2
1
1
3
1
1
3
11
1
1
1
1
1
1
1
3
2
3
7
1
1
1
1
1
1
2
1
2
1
1
1
1
1
1
1
1
1
4
1
1
2
1
1
4
5
2
1
1
2
1
1
1
1
1
1
2
1
2
1
1
3
1
3
2
1
1
1
1
1
1
1
1
2
2
2
1
1
1
1
1
1
1
1
1
1
1
2
1
2
2
1
1
2
1
1
1
2
1
2
1
1
1
1
1
1
1
1
1
1
2
1
2
1
4
2
2
1
1
2
2
1
1
1
2
1
3
1
1
1
1
1
1
1
1
3
1
2
1
1
1
1
1
6
3
1
2
3
2
8
1
1
2
1
1
7
2
1
1
1
2
1
1
1
1
2
1
1
2
1
1
1
1
1
2
1
3
1
1
1
1
1
1
1
1
8
2
1
1
1
1
1
10
2
1
1
1
1
1
1
1
1
1
1
4
4
1
1
1
3
4
1
1
1
2
1
1
1
1
1
1
1
2
1
1
1
1
1
1
1
1
1
1
1
1
2
2
1
2
3
10
4
1
1
2
1
8
1
1
2
1
1
1
2
7
3
1
2
1
1
2
3
1
4
1
1
1
1
10
1
2
1
1
1
1
1
2
1
1
1
1
1
1
1
1
1
1
1
3
1
1
5
1
1
1
1
1
1
1
1
1
2
1
1
2
1
1
1
9
1
1
1
1
2
1
1
3
1
1
1
1
2
1
4
2
1
1
2
1
4
2
1
2
1
1
1
1
1
1
1
1
1
1
20
1
5
1
1
18
1
19
1
17
13
5
4
1
1
1
1
1
1
1
1
1
1
1
1
1
1
1
1
1
1
2
5
1
7
1
3
1
1
2
2
1
1
1
1
1
5
6
2
1
2
1
2
1
1
1
1
1
1
2
1
1
1
2
1
1
1
1
1
1
14
1
1
18
1
2
2
1
1
5
4
1
1
2
1
2
1
1
1
1
1
11
3
1
1
1
1
1
3
1
1
1
3
1
1
1
1
1
2
1
1
3
1
1
1
1
1
1
1
1
1
1
1
1
1
1
1
1
11
3
1
3
2
1
1
1
2
1
1
1
2
1
1
2
1
1
1
1
1
1
1
1
11
2
3
1
1
3
1
2
1
2
1
1
1
1
2
1
4
1
1
18
1
1
2
1
1
1
1
1
2
1
3
3
3
1
1
1
1
3
2
1
1
2
4
1
4
1
1
1
2
3
11
1
1
1
1
2
1
2
1
7
1
1
1
1
1
1
1
3
4
1
1
1
1
1
1
1
1
1
1
3
1
1
2
1
1
27
7
1
10
1
12
2
2
7
1
1
3
1
7
2
4
1
4
1
1
1
1
1
1
4
5
1
1
1
1
1
1
1
2
1
2
1
1
1
1
1
2
4
1
1
1
2
1
2
1
1
10
1
22
6
1
1
1
1
1
1
1
1
1
1
1
1
1
3
1
1
1
1
1
1
1
1
1
2
2
1
1
3
4
1
1
1
1
1
1
1
2
2
1
7
2
1
1
1
1
2
1
2
1
1
1
1
2
1
1
1
2
1
1
1
1
1
1
1
1
1
1
15
3
2
11
1
1
3
1
1
1
1
1
3
3
2
1
1
1
1
1
2
1
1
1
1
1
1
1
1
1
1
1
2
2
2
1
2
1
2
1
4
1
1
1
39
1
3
1
1
1
1
4
1
1
2
2
1
1
1
3
1
1
2
1
1
1
3
1
3
1
1
2
1
1
1
1
1
1
3
3
1
5
2
1
1
1
2
1
1
1
2
1
18
1
3
1
2
1
1
2
1
1
1
1
1
1
1
1
2
1
2
1
1
3
2
1
1
3
19
15
26
8
22
4
1
3
1
1
1
1
1
1
33
1
1
1
1
1
1
1
1
3
5
1
1
1
1
1
1
1
2
1
1
3
1
1
2
1
1
1
2
2
2
3
1
2
1
1
1
1
1
9
1
1
1
1
1
1
3
1
1
1
1
1
1
1
1
1
1
1
4
1
1
1
1
1
1
2
1
1
3
1
1
1
2
1
1
2
4
1
2
2
3
2
1
1
2
1
1
1
1
1
1
1
5
3
1
1
1
1
2
1
1
1
1
1
1
4
3
2
1
2
1
2
3
1
1
1
2
1
1
1
7
1
1
3
1
1
1
1
1
1
4
1
1
2
1
1
1
1
1
1
1
1
3
1
1
1
1
1
1
2
1
1
3
2
1
1
1
1
1
1
1
1
1
2
1
4
1
4
1
1
1
1
1
4
1
5
1
1
1
1
1
2
7
2
2
1
1
1
2
1
1
1
1
1
2
1
1
4
1
1
1
1
1
1
1
2
2
1
3
1
1
1
1
4
5
1
1
1
1
7
1
1
1
1
3
5
1
1
6
1
2
1
1
1
2
1
1
1
1
1
1
1
1
3
2
5
2
1
1
1
1
3
1
1
1
1
1
1
1
1
12
1
1
1
1
4
1
1
1
1
1
1
1
1
2
2
2
1
1
1
1
1
1
2
1
1
1
1
2
1
1
1
1
2
1
1
1
1
1
1
1
1
4
1
1
1
1
5
1
1
1
2
1
1
1
1
1
1
1
1
5
1
13
3
19
1
10
1
2
7
1
1
3
3
1
1
4
1
1
1
1
1
1
1
1
1
1
1
1
1
1
1
1
1
6
2
1
1
1
5
1
1
2
5
1
1
2
3
1
2
1
1
1
1
2
1
1
1
2
1
4
1
1
2
1
1
1
3
2
1
2
1
1
1
1
1
4
2
1
1
3
1
1
1
1
1
3
4
2
2
1
1
1
1
2
1
1
1
3
1
1
1
1
1
28
1
2
12
1
1
1
2
1
2
1
3
1
1
1
1
3
1
1
1
1
1
1
1
3
5
1
4
1
1
1
1
1
1
1
1
1
1
1
1
1
1
1
1
5
1
1
1
2
1
2
2
1
1
1
1
1
2
1
1
1
4
1
1
1
1
5
2
2
1
1
1
1
1
1
1
2
1
4
2
4
1
5
1
1
5
1
1
1
1
2
1
7
1
1
1
1
2
3
18
1
5
1
1
2
1
1
1
1
1
1
1
10
1
1
1
1
2
1
1
1
1
1
1
4
3
2
1
2
1
1
2
1
2
33
2
1
2
1
2
1
1
1
1
2
1
1
1
1
1
1
1
1
1
1
6
1
1
3
16
1
1
1
1
4
1
1
1
1
1
1
1
1
1
1
1
3
2
1
1
1
2
1
1
9
1
2
1
1
1
1
1
17
18
1
1
2
1
1
1
1
1
1
2
1
2
2
26
1
1
1
1
2
1
2
1
2
1
3
1
7
4
2
1
1
1
2
1
2
2
1
20
1
1
1
4
1
1
1
1
1
1
1
1
1
2
1
1
7
6
1
1
1
1
1
1
1
1
1
1
1
2
18
1
1
1
2
4
1
1
2
1
1
2
2
1
1
1
1
1
1
1
1
1
1
2
1
1
1
4
1
4
1
2
1
2
1
2
1
1
1
2
2
2
1
3
1
3
1
4
1
1
1
1
1
2
1
1
1
1
1
5
1
1
1
1
1
1
3
1
1
1
1
2
1
1
2
2
2
1
3
1
1
1
1
1
1
1
1
2
1
2
2
2
1
1
1
1
1
1
1
1
2
2
2
1
1
2
1
1
1
1
1
1
2
1
1
1
1
1
1
2
1
1
1
1
1
1
2
2
2
1
1
1
1
1
1
1
3
1
3
2
1
1
1
3
1
1
1
1
1
1
2
1
1
1
1
2
1
1
2
2
1
1
1
1
3
1
1
1
2
1
2
1
1
1
1
2
1
1
1
4
3
1
1
1
1
1
1
1
1
1
1
1
1
1
1
2
9
1
1
1
7
5
1
2
1
1
1
1
1
1
5
3
6
2
1
2
1
6
5
4
1
2
2
2
7
5
1
2
2
1
1
2
1
3
5
1
3
2
1
2
3
2
2
1
6
2
2
2
3
6
2
3
1
1
1
1
2
1
1
1
1
1
1
3
2
2
1
2
1
1
1
1
1
7
1
1
1
14
1
16
1
1
2
1
1
1
1
2
1
1
1
4
2
1
1
1
1
1
1
1
2
1
1
1
1
1
1
2
1
14
1
5
1
1
1
1
2
1
1
1
2
5
1
10
1
5
6
1
1
8
1
1
1
1
1
1
2
1
1
1
1
2
1
1
1
1
1
1
1
1
2
1
1
1
1
1
1
2
2
1
1
1
2
1
1
1
1
1
3
1
2
1
1
1
1
1
1
2
1
1
1
1
2
2
1
1
1
1
4
2
1
1
3
1
1
1
1
1
1
2
1
1
1
3
1
1
1
1
1
1
1
1
1
1
1
3
1
1
1
1
1
2
1
7
3
1
1
2
2
1
1
2
3
3
1
1
1
3
1
1
1
2
1
1
1
3
1
1
1
1
1
2
1
1
2
2
1
1
1
1
1
1
1
3
3
2
1
1
1
1
6
1
2
1
2
1
1
1
1
1
2
1
1
2
1
1
8
4
1
17
1
1
2
1
1
1
1
1
1
1
1
1
17
17
1
1
1
1
1
1
1
1
1
1
1
1
2
1
1
1
1
1
1
1
1
2
1
1
1
1
1
1
1
1
1
1
1
1
1
1
1
2
3
1
1
1
3
1
1
4
1
2
1
2
1
1
1
1
1
1
1
2
1
1
2
1
1
1
1
1
1
2
4
1
1
3
1
1
1
1
1
1
1
1
2
2
2
1
1
1
1
1
2
3
5
2
2
4
2
1
1
1
3
1
2
1
1
1
1
2
1
1
1
1
2
4
1
1
1
1
1
1
1
1
1
1
26
1
2
1
1
1
1
1
4
1
1
2
2
2
3
1
3
1
3
1
2
2
1
1
1
2
8
6
1
1
1
1
2
2
18
5
12
2
1
1
1
1
2
1
1
1
2
1
15
2
15
15
2
1
1
1
1
1
1
1
1
1
4
19
2
1
2
1
1
1
12
3
1
1
1
1
1
1
1
1
1
1
2
1
1
3
2
24
2
2
5
1
2
7
1
1
1
1
3
1
1
15
1
1
1
1
2
4
1
1
1
1
1
1
1
1
1
1
1
1
1
1
1
1
1
1
1
3
2
2
1
1
2
1
1
1
23
5
1
1
1
7
1
1
1
1
1
12
1
1
1
2
1
1
2
4
2
1
2
2
1
1
2
1
1
1
1
1
1
1
5
1
1
1
1
1
1
1
1
1
2
2
3
1
1
1
7
1
1
1
1
1
1
1
1
6
1
1
1
1
1
1
1
1
1
2
1
2
8
1
1
2
1
1
1
1
1
1
1
2
1
3
1
1
5
2
1
1
1
1
1
5
2
4
1
2
1
1
1
1
2
1
1
1
2
1
1
1
1
1
1
1
2
1
1
4
1
1
2
1
1
1
1
1
1
1
1
1
1
1
2
2
1
1
1
15
1
1
1
1
1
2
1
3
3
1
1
1
1
2
2
1
1
1
3
1
15
5
8
1
1
1
15
1
1
1
1
1
1
1
1
1
1
1
1
1
1
1
1
1
3
2
1
2
5
3
2
1
1
1
2
1
1
1
1
1
1
1
1
1
1
1
1
1
1
1
1
1
1
1
2
1
1
1
1
1
2
2
2
3
2
1
1
1
1
1
1
2
1
1
1
1
1
4
1
1
7
1
1
1
3
2
1
1
1
1
1
1
2
1
1
1
1
1
1
1
1
1
3
1
2
1
2
1
1
1
1
1
1
1
1
1
1
1
1
1
1
1
1
2
1
1
1
1
1
1
1
1
2
2
1
1
1
1
4
1
1
1
1
1
56
1
1
1
3
2
1
1
1
1
1
1
1
1
1
3
1
1
1
1
1
1
1
1
1
1
2
3
1
1
1
1
1
1
2
2
1
2
1
3
13
1
1
1
1
1
1
1
1
1
1
1
1
1
6
11
1
1
2
1
1
1
2
1
14
1
5
1
30
2
1
1
2
2
1
1
3
1
3
1
1
1
2
2
1
4
1
1
3
1
1
2
1
1
1
1
1
3
3
1
1
1
1
5
10
1
1
1
1
1
1
1
2
1
1
1
1
3
2
1
1
2
1
1
2
5
1
1
3
2
5
3
1
2
3
2
2
5
1
3
1
4
3
1
2
1
1
1
1
1
1
2
1
1
1
1
2
1
1
1
3
1
2
2
1
1
1
1
1
1
1
1
1
1
1
1
1
1
1
1
2
2
1
1
1
1
1
1
2
2
1
1
1
2
1
1
1
2
1
1
1
1
1
1
6
1
1
1
1
6
1
1
1
2
1
1
1
1
1
1
1
1
2
1
3
2
1
1
2
1
2
2
1
1
1
1
1
2
2
4
3
1
1
1
1
1
5
1
1
1
1
2
3
1
1
1
1
2
1
1
1
1
1
1
2
2
1
34
2
1
2
2
2
1
1
1
1
1
1
1
2
1
1
2
2
1
1
1
1
2
2
2
2
2
1
1
2
7
1
1
1
1
2
2
1
1
2
1
1
2
1
1
1
1
1
1
1
1
1
3
1
1
1
1
1
1
1
2
1
1
1
3
1
1
1
1
3
1
1
1
1
1
2
2
1
1
1
1
2
1
1
1
1
1
1
1
4
1
2
1
1
1
1
1
1
2
2
1
2
1
5
1
2
1
1
1
7
2
1
1
2
1
1
1
1
1
1
1
5
1
1
2
1
1
2
1
1
1
1
1
1
1
1
1
2
1
1
1
1
1
1
3
1
2
2
1
2
3
2
3
2
2
1
1
1
2
2
1
1
1
1
1
1
1
1
1
1
1
1
2
1
1
1
1
3
22
1
20
1
1
16
6
1
1
1
1
1
2
2
1
1
1
2
1
1
1
1
1
1
1
1
1
1
1
1
1
1
1
1
1
1
3
1
1
1
2
1
4
1
1
1
3
1
2
1
1
1
1
2
8
1
1
1
2
1
1
1
1
1
1
1
2
1
1
2
1
1
1
1
1
1
2
35
5
1
1
1
3
1
1
1
1
1
1
1
1
1
1
1
3
2
1
1
2
1
1
1
1
1
1
1
2
15
1
1
10
1
1
3
2
1
4
2
2
1
1
1
1
1
1
1
1
1
2
1
1
1
2
2
1
1
1
2
1
1
1
1
2
1
6
1
2
1
1
1
1
1
1
3
1
1
1
1
1
2
1
1
1
1
1
4
1
2
8
1
2
1
1
2
1
1
1
1
2
1
1
1
1
2
1
1
1
1
1
1
1
11
1
1
1
1
1
3
3
2
1
1
1
1
1
1
3
1
1
1
1
1
3
2
4
2
2
1
1
1
1
1
1
1
1
1
1
1
2
1
1
1
1
1
2
1
2
1
1
2
1
1
1
6
1
1
1
1
1
1
2
2
1
1
1
3
1
1
2
1
1
4
1
1
1
1
8
1
1
2
1
1
1
1
1
1
2
1
1
21
1
1
1
1
2
3
2
1
2
1
1
1
4
1
1
2
1
1
1
2
1
1
1
3
1
57
1
21
1
1
3
2
1
1
1
1
2
1
1
2
2
1
1
9
1
2
9
1
1
1
1
1
1
2
2
3
1
1
1
3
1
1
1
2
2
1
1
4
5
2
4
1
1
8
1
1
1
1
1
1
1
1
1
1
2
3
4
2
3
1
4
3
3
1
1
5
1
1
1
1
14
1
21
1
1
3
1
1
2
6
2
1
1
1
2
1
1
1
1
1
1
1
1
2
12
1
1
1
1
1
1
1
1
1
2
1
1
1
1
1
2
25
3
2
1
1
1
1
2
1
1
2
1
1
1
1
1
1
2
1
1
1
1
1
1
2
4
1
1
1
1
1
4
3
3
4
1
1
1
1
1
1
1
2
27
2
1
2
1
1
2
1
2
1
1
1
3
1
1
2
1
1
1
1
11
1
1
1
2
5
2
9
2
33
1
2
21
2
1
9
1
1
2
3
3
1
2
2
1
1
1
9
1
1
4
2
1
1
1
1
1
2
2
1
1
1
1
1
2
2
1
1
1
1
2
1
1
1
1
1
21
1
2
2
2
1
6
3
2
2
5
1
1
2
3
1
1
1
2
1
1
1
3
1
4
1
10
2
2
1
2
3
2
7
1
1
1
1
1
1
3
1
1
1
1
1
1
1
1
2
1
1
1
1
2
1
1
1
1
1
2
1
1
1
2
2
1
2
6
1
1
2
1
1
3
1
1
1
1
1
1
4
3
1
1
1
1
1
1
1
1
1
1
1
4
1
2
2
3
1
1
3
2
2
1
2
1
1
2
2
1
1
2
5
1
1
3
1
1
3
2
3
1
1
1
1
1
1
1
1
1
1
2
2
2
1
1
1
1
1
1
2
1
1
2
1
1
1
1
1
2
1
1
1
1
1
2
1
1
1
2
1
3
2
1
1
3
1
5
1
1
2
1
1
3
1
1
2
1
1
1
1
1
1
2
1
1
1
1
2
1
1
1
1
38
1
1
1
1
1
1
2
2
1
1
2
1
2
1
1
1
8
1
1
1
1
1
1
1
1
1
1
7
1
1
4
2
1
1
1
1
1
2
3
1
2
1
1
1
1
1
1
1
2
1
1
45
1
5
1
1
1
1
1
13
3
1
1
1
1
1
1
2
1
3
1
1
1
2
1
1
1
1
1
2
1
1
1
1
1
2
1
25
2
1
1
1
1
1
1
1
1
1
1
2
1
1
14
26
7
2
1
1
4
3
1
3
1
1
1
1
1
3
1
1
1
1
1
15
1
2
3
1
1
1
1
1
2
1
1
2
2
1
1
1
1
1
1
2
1
2
7
1
1
1
4
3
1
4
1
1
1
1
2
2
3
1
1
1
2
1
1
1
1
1
1
1
1
1
1
1
2
1
1
1
1
1
1
2
2
1
2
4
6
1
7
1
1
1
1
1
1
2
1
1
1
2
3
1
2
3
1
1
3
3
1
1
1
2
1
2
1
1
1
1
1
1
5
1
2
1
1
3
2
3
3
36
1
1
1
1
4
1
2
1
3
1
1
1
1
1
1
1
1
1
1
1
3
1
1
1
1
1
1
1
2
2
3
1
1
1
1
1
1
2
1
1
1
1
1
1
2
1
3
1
1
1
1
1
15
2
1
1
2
1
1
1
1
1
1
1
1
1
1
1
2
1
3
1
1
1
1
58
1
1
1
1
6
8
1
1
4
7
2
1
1
2
3
1
1
1
2
1
2
1
1
1
1
2
2
1
1
2
1
1
1
1
2
7
2
1
1
1
8
1
1
2
2
1
6
1
1
1
1
1
1
1
1
2
1
2
1
1
1
1
1
1
1
1
1
1
1
3
1
1
2
1
1
3
1
1
1
4
1
1
1
1
1
1
1
11
11
1
1
1
2
2
1
1
1
1
3
1
1
1
1
1
1
1
2
1
1
3
1
1
1
1
4
1
1
1
1
1
1
1
1
1
2
1
1
1
1
2
1
2
1
1
1
1
2
1
1
2
1
1
2
1
1
3
1
1
1
1
1
1
1
1
1
1
2
1
2
1
2
1
2
1
1
1
1
3
1
2
1
1
1
1
1
1
8
6
1
14
5
31
4
11
1
2
1
1
2
1
1
2
1
1
2
1
1
1
2
1
1
1
1
1
1
1
1
1
1
3
1
20
2
7
4
2
9
1
1
1
1
2
1
1
1
2
1
4
11
2
1
1
1
1
2
2
2
1
7
1
2
1
1
2
1
1
1
2
1
1
3
1
1
1
1
2
3
1
3
2
1
1
1
1
1
1
1
1
1
2
3
1
1
1
1
1
1
2
1
1
1
1
1
1
7
1
1
1
1
1
3
1
1
1
1
2
1
1
1
2
1
1
1
1
1
1
1
4
1
2
7
14
1
1
1
2
1
1
2
1
1
1
1
1
2
6
3
2
1
1
1
1
1
1
1
2
1
2
1
1
1
3
1
1
2
1
2
1
1
1
2
2
1
2
1
1
1
2
1
1
1
1
1
1
3
1
2
1
1
1
1
1
2
5
1
2
3
1
1
24
2
1
1
1
1
1
1
1
1
1
1
3
1
1
1
2
2
1
1
1
1
1
1
1
1
1
1
1
1
1
1
1
1
1
2
1
3
1
1
1
7
1
1
1
4
1
1
1
2
2
2
1
1
1
1
1
1
2
1
1
2
1
1
1
1
1
1
1
1
2
1
1
1
2
1
1
2
1
2
2
2
3
1
1
1
1
1
1
1
1
1
1
1
1
1
1
1
19
1
1
1
1
1
2
1
1
50
2
1
2
2
1
1
1
2
3
1
3
1
1
1
1
11
1
2
1
2
67
1
1
1
1
1
1
4
1
1
1
2
1
1
3
1
2
1
2
4
2
1
1
1
1
1
1
1
4
1
1
8
4
1
12
1
1
13
1
3
2
1
1
11
2
1
1
1
1
3
3
1
1
1
1
1
1
2
1
1
1
1
2
1
2
1
1
3
1
1
1
1
5
1
1
4
10
1
5
1
1
1
1
1
1
2
1
1
1
1
2
1
1
8
1
1
1
1
2
5
6
1
1
23
2
2
1
1
1
2
1
2
2
3
1
1
1
2
1
1
1
1
3
1
4
1
2
2
4
1
1
1
1
1
3
1
1
1
1
2
1
1
3
1
1
1
2
1
1
1
2
1
1
1
1
1
1
1
1
1
1
1
1
1
1
1
1
1
1
1
1
1
1
1
3
2
1
1
1
1
3
1
1
1
1
1
2
2
1
4
1
1
2
1
1
1
1
1
1
3
1
2
1
1
1
2
2
1
1
1
1
1
1
1
2
2
1
2
1
1
1
2
1
1
1
3
1
3
1
1
1
1
1
1
1
1
1
1
1
1
1
1
1
2
2
1
1
1
1
2
1
1
1
1
1
1
1
2
2
1
1
1
1
1
1
1
1
1
1
1
1
1
1
1
1
2
1
1
1
1
2
1
7
2
3
1
2
1
1
1
1
1
1
1
1
1
2
1
1
1
1
2
1
1
1
1
5
2
1
1
1
1
1
1
1
12
1
1
1
1
2
3
1
1
1
1
1
2
2
1
1
1
2
1
1
2
1
1
1
1
1
1
2
1
1
1
1
2
1
2
1
1
3
10
1
1
1
1
1
1
1
1
1
1
1
1
1
1
5
2
2
1
2
1
1
1
1
17
1
1
1
1
1
2
2
1
2
1
1
2
1
1
1
1
1
1
1
1
1
1
1
1
1
2
1
1
2
1
1
1
1
1
1
1
1
1
1
1
1
2
1
1
1
1
1
1
1
1
1
1
1
1
1
1
1
1
1
1
1
1
1
1
1
1
1
2
1
1
1
1
2
1
4
1
1
1
2
1
1
1
1
2
3
1
1
1
1
1
1
1
2
1
1
3
2
1
1
1
2
1
1
1
1
2
1
1
1
2
1
3
3
3
1
4
3
1
2
1
1
1
1
1
1
1
1
1
2
1
3
2
2
1
3
2
1
1
1
1
1
1
1
1
1
4
3
3
1
1
1
3
1
3
1
1
1
1
1
1
2
4
2
1
1
2
4
1
3
1
1
1
1
1
1
2
1
2
1
1
1
1
1
5
1
1
1
2
1
1
2
1
3
1
1
1
2
2
1
1
1
1
1
1
2
2
1
1
2
2
1
1
1
1
2
4
2
1
1
1
2
2
1
1
1
1
1
1
1
1
1
2
1
2
1
1
1
1
1
5
2
3
2
2
1
3
2
1
2
1
1
2
2
1
1
1
1
1
1
1
1
1
1
2
1
1
1
27
1
7
1
2
10
1
1
1
1
3
1
1
1
1
2
1
1
2
1
1
1
1
1
2
1
13
4
1
1
28
3
1
1
16
1
1
1
1
3
1
3
1
5
2
1
1
2
1
1
1
1
1
1
1
5
4
1
1
1
1
1
1
1
1
1
1
1
2
3
1
2
1
1
1
1
1
2
1
1
1
1
6
1
4
1
1
1
3
2
1
1
1
1
1
3
1
1
1
2
2
1
3
1
2
6
1
1
2
1
1
4
2
1
2
1
9
3
1
1
2
1
3
1
1
2
1
1
1
1
1
1
1
2
1
1
2
2
1
1
6
3
3
1
3
2
1
2
1
1
1
2
1
1
1
1
1
1
1
1
2
1
8
2
1
1
2
2
1
3
1
1
1
1
1
1
1
1
3
2
2
3
2
1
1
4
1
1
11
1
4
1
1
2
1
1
1
1
1
1
1
1
1
1
1
1
1
1
2
1
1
1
1
1
1
1
1
1
2
3
1
1
3
3
1
3
1
1
1
1
1
1
2
23
1
1
2
1
3
1
1
1
1
1
3
1
1
1
1
4
1
1
1
1
63
1
1
1
1
3
1
1
1
3
2
1
1
1
2
6
1
1
1
1
3
1
4
2
10
1
5
10
4
18
3
1
2
1
1
1
4
3
2
1
1
1
1
1
1
3
1
2
1
1
1
1
1
1
2
1
1
2
1
4
1
1
1
1
1
1
3
1
1
1
1
1
2
3
2
3
2
2
1
1
2
1
1
3
1
4
1
1
1
4
2
1
2
6
1
1
8
1
1
4
1
4
1
4
2
1
1
1
2
1
2
2
18
1
10
2
1
7
1
5
1
1
1
1
1
2
1
1
2
6
3
1
2
1
24
1
1
1
3
1
1
1
1
2
19
1
1
1
1
1
2
2
1
1
1
1
3
1
1
1
1
1
3
1
1
1
1
2
73
2
6
1
1
1
2
3
1
1
1
1
1
1
2
1
1
1
3
1
1
1
1
5
4
5
1
1
1
2
1
1
1
1
1
1
1
1
1
5
1
1
1
1
1
1
1
1
1
2
1
1
3
1
1
16
2
1
1
1
1
1
1
1
1
1
1
1
2
1
1
2
1
1
1
1
1
1
2
1
1
1
1
1
1
1
1
1
1
1
1
1
1
2
1
4
1
1
1
1
1
1
1
1
1
1
1
1
1
1
1
1
1
1
10
1
1
1
1
1
1
1
1
1
3
1
1
1
2
1
1
1
1
1
2
1
1
1
1
1
4
1
1
1
1
1
1
2
9
1
1
1
1
2
1
1
1
2
1
1
1
1
1
1
1
1
1
1
1
3
2
1
1
1
1
1
1
1
1
1
1
1
1
1
2
1
1
1
2
1
2
1
1
1
1
1
4
1
1
1
3
1
2
3
1
2
1
1
1
1
2
22
2
2
13
3
1
3
13
2
4
2
1
2
2
3
1
1
1
1
1
1
1
2
1
3
1
1
1
1
1
1
2
1
1
1
1
1
1
1
1
1
4
1
2
1
1
1
3
1
1
4
1
1
1
1
1
1
1
1
1
1
1
2
1
1
2
1
1
1
3
1
1
2
2
1
1
3
1
2
1
1
1
1
1
1
2
1
1
1
1
1
1
1
1
1
2
1
1
1
1
2
2
1
1
1
1
1
1
1
1
3
1
1
1
1
1
1
2
1
1
2
1
1
1
1
1
1
1
1
2
17
1
1
1
1
1
6
3
1
3
1
1
1
1
10
3
1
1
1
1
2
1
1
1
1
4
2
1
1
1
1
1
1
1
1
1
1
2
1
1
1
1
1
1
1
1
1
1
1
1
1
2
1
3
1
1
1
1
1
2
1
1
2
2
1
12
2
1
1
1
1
2
2
1
1
1
1
1
1
1
1
1
1
2
1
1
1
1
1
1
1
3
4
2
1
1
1
1
1
1
2
2
1
1
1
1
1
2
1
1
2
1
2
1
1
1
2
1
1
1
1
1
1
2
1
2
1
1
1
1
11
10
1
4
2
1
1
4
1
1
1
4
2
1
1
1
2
1
1
1
1
2
3
6
1
2
2
1
1
1
1
1
1
1
1
1
2
3
1
1
2
1
1
1
3
1
1
1
10
2
3
6
2
1
1
1
1
1
1
1
2
1
1
1
1
1
1
6
1
9
1
2
8
2
1
1
12
1
1
1
2
2
1
4
1
1
1
1
1
5
2
3
1
1
1
1
1
1
1
2
1
1
1
2
1
1
1
1
1
1
3
1
1
1
25
6
1
1
1
1
1
1
1
1
2
1
1
1
1
1
1
1
2
4
1
1
1
1
1
2
1
1
2
1
1
3
1
14
2
1
2
1
1
1
8
2
2
4
1
1
1
1
1
1
2
5
1
1
1
1
1
1
20
1
1
1
1
1
1
1
5
1
1
1
1
1
1
2
1
1
1
1
1
20
1
1
1
1
1
5
1
12
2
10
2
2
1
2
3
1
3
1
4
1
1
1
1
1
1
1
1
1
1
1
1
2
1
1
1
1
1
1
1
1
2
1
1
1
1
1
3
1
1
1
1
1
1
1
4
1
1
1
1
5
1
1
1
1
3
1
1
1
2
1
1
3
3
1
1
1
1
1
2
2
1
11
1
1
1
2
3
2
1
2
1
1
1
1
2
1
1
1
1
2
1
1
3
2
3
1
1
1
1
1
2
1
1
3
2
1
1
1
1
1
2
1
1
3
1
1
3
1
1
1
7
1
1
1
2
1
4
1
2
1
2
1
1
2
3
1
1
2
1
1
1
2
2
2
1
1
1
1
2
1
1
1
2
1
2
1
2
1
3
1
1
2
1
1
1
1
1
1
1
1
1
1
1
1
1
1
1
1
1
1
2
1
2
5
1
1
2
1
2
1
2
1
7
1
1
1
3
8
1
1
1
1
1
1
1
1
2
1
1
1
1
1
1
3
1
2
3
1
1
1
1
1
1
1
1
1
1
1
1
1
1
1
2
1
1
1
1
1
1
1
1
1
1
2
1
1
1
1
1
1
1
1
1
1
1
1
1
1
1
1
4
1
1
2
1
2
1
1
1
1
1
1
2
1
1
1
3
1
1
1
1
1
1
1
1
1
1
1
1
1
1
3
2
1
2
2
1
1
1
1
1
1
1
1
2
1
2
1
1
1
1
1
1
1
2
1
1
1
1
1
1
4
1
1
1
1
1
1
1
1
1
1
1
1
2
1
1
3
1
1
1
2
1
1
1
1
1
1
1
1
1
1
1
7
1
1
1
16
1
8
1
1
17
1
9
1
1
2
12
2
9
3
2
1
2
1
1
12
1
2
2
1
6
3
5
3
1
1
1
1
1
16
8
1
1
16
1
8
1
1
1
12
1
5
1
1
1
2
12
2
9
3
1
2
1
1
10
1
1
1
7
2
1
2
1
1
1
1
1
16
8
1
1
1
2
1
1
12
1
3
1
2
1
1
1
10
4
2
1
2
1
1
3
3
1
2
1
4
1
1
1
1
1
1
1
2
1
1
1
4
1
22
1
1
5
1
2
2
1
1
2
1
1
1
1
1
1
2
1
2
1
10
4
1
5
1
1
2
17
11
6
2
1
1
1
1
1
1
1
2
1
3
1
3
3
1
1
1
1
1
1
2
3
1
1
1
1
2
2
1
39
1
13
1
2
2
1
2
2
1
1
1
3
1
1
1
1
1
1
1
4
2
1
1
1
35
1
1
1
4
1
1
3
1
1
1
1
1
1
1
1
1
2
1
1
1
2
1
1
20
1
1
1
1
1
1
1
1
1
1
3
1
1
1
1
1
1
1
1
2
6
2
2
1
3
1
1
2
1
1
1
1
1
1
4
3
1
1
1
2
1
1
1
2
14
6
3
1
1
1
1
1
1
1
2
16
3
2
1
1
2
1
1
1
1
1
1
2
3
1
1
17
1
1
1
1
2
1
1
1
4
1
1
1
3
1
33
1
1
1
1
2
4
4
3
1
1
1
1
1
1
1
1
1
2
1
1
2
1
1
1
2
1
58
4
2
3
18
1
1
2
1
1
1
4
2
2
6
1
1
1
1
3
1
1
1
1
1
2
8
2
1
3
1
1
1
1
1
12
1
1
2
1
1
1
1
4
1
4
1
1
19
1
2
1
1
1
1
1
1
1
1
1
14
5
5
4
1
17
8
1
1
1
1
17
28
18
1
1
1
1
1
2
2
8
1
1
1
1
2
2
1
1
1
1
1
4
1
3
1
1
2
1
4
2
4
1
1
1
1
2
2
1
2
1
1
1
1
1
1
1
1
1
3
8
2
1
1
2
2
2
1
1
2
1
14
4
1
1
3
2
2
1
6
1
1
1
2
1
1
7
6
2
1
1
23
1
1
1
2
3
1
1
1
1
2
11
1
2
1
1
1
2
2
4
1
1
2
2
1
1
5
1
7
1
4
1
1
3
1
1
1
1
1
3
7
1
2
5
1
1
1
4
1
1
1
1
1
1
1
1
1
1
1
3
1
1
1
2
1
1
2
1
1
1
1
1
2
1
1
1
1
1
1
2
1
2
2
1
1
1
1
1
1
2
1
1
1
22
3
1
1
1
1
1
1
2
2
1
1
15
4
19
2
1
14
1
1
1
1
1
3
1
1
1
2
2
1
1
1
13
1
1
1
1
1
1
1
2
1
14
1
1
1
1
1
1
1
1
1
2
1
1
1
1
1
1
1
1
1
2
1
3
1
1
1
22
1
1
2
2
1
1
1
1
1
1
1
4
1
4
1
1
1
3
1
1
1
1
1
2
1
2
1
1
1
1
1
2
3
1
1
1
2
4
1
2
1
1
1
3
1
7
1
1
1
1
3
1
1
7
2
1
1
1
1
3
1
1
1
1
1
1
1
1
1
1
1
1
1
2
1
1
2
2
1
1
1
1
1
2
1
1
1
1
1
1
1
1
1
1
6
1
1
1
2
1
1
1
3
1
1
1
1
1
1
1
1
1
1
1
2
2
3
1
1
1
1
1
4
1
1
2
1
2
1
1
1
2
1
1
1
1
1
1
2
1
1
2
1
1
1
1
1
1
3
1
1
1
1
1
1
1
1
1
1
1
2
1
1
1
2
1
1
2
1
1
1
1
1
1
1
1
1
1
1
1
1
1
1
2
2
1
1
1
1
2
1
1
1
1
1
1
1
1
1
1
3
1
2
16
1
1
1
3
1
1
1
1
2
1
5
1
1
2
1
1
1
1
1
21
1
1
3
1
1
1
5
1
1
1
1
1
1
1
1
1
1
1
1
1
1
2
1
1
2
1
1
1
1
1
1
2
14
1
4
1
20
1
1
22
1
1
1
1
1
2
3
1
1
1
3
2
1
7
1
1
1
1
1
1
2
1
1
1
1
4
2
1
1
1
1
1
4
9
1
2
1
2
3
8
1
2
1
1
2
1
2
1
4
1
1
1
1
3
1
1
1
1
5
5
16
1
4
1
1
4
1
3
1
1
1
2
1
27
23
1
1
1
2
1
3
3
1
2
1
3
1
3
1
1
1
1
1
3
1
1
1
10
1
4
1
3
2
12
2
1
1
1
2
1
1
1
1
1
1
1
1
1
2
1
1
1
2
1
1
1
1
1
13
5
2
5
3
3
1
1
1
2
1
1
1
1
1
1
1
4
2
2
2
1
1
1
1
1
1
1
1
14
8
12
1
1
1
3
1
1
2
2
1
1
1
1
1
3
1
1
6
20
9
7
1
8
10
3
3
1
1
1
1
1
1
1
2
1
1
1
1
1
1
1
1
2
4
1
1
1
1
2
1
1
1
5
3
1
1
1
2
1
1
2
1
1
1
1
1
1
1
1
1
1
1
1
1
1
4
3
11
8
1
11
1
1
2
1
1
1
1
1
1
2
1
4
1
1
1
1
1
1
1
1
1
1
1
1
1
1
1
3
4
1
12
2
6
1
3
1
1
2
1
1
1
3
1
1
2
1
1
1
3
2
2
1
4
3
4
1
1
1
1
3
2
1
1
1
2
1
1
3
1
2
1
2
1
3
1
1
1
1
1
1
1
3
11
5
1
1
3
1
2
4
1
1
1
2
1
1
1
1
6
1
1
1
6
1
2
1
1
1
3
1
16
1
1
1
2
7
4
1
1
1
1
1
1
17
1
1
2
1
1
1
1
1
3
1
2
1
2
1
1
1
1
3
2
3
5
1
1
1
1
1
1
2
1
1
1
2
1
1
1
1
1
2
1
1
1
1
1
1
2
1
1
7
2
1
2
1
2
1
1
3
2
1
2
1
1
1
1
4
1
2
1
1
1
4
1
2
1
17
1
1
2
3
1
1
2
3
6
2
10
1
8
1
1
3
2
2
1
1
1
1
1
2
3
1
1
1
5
1
3
1
1
1
1
1
1
26
2
1
1
2
1
1
1
1
1
1
1
1
1
2
1
1
2
1
2
1
4
2
1
1
2
1
2
6
1
1
1
1
1
1
1
3
1
1
1
1
1
1
1
3
1
11
1
1
1
1
1
1
1
1
1
1
3
1
1
1
1
1
1
2
1
1
1
1
1
1
1
1
18
1
2
2
1
6
1
1
1
2
1
1
1
1
1
1
7
1
1
1
2
1
1
1
2
4
1
2
1
2
2
1
1
1
2
1
1
1
1
1
1
2
43
1
5
2
4
1
1
1
1
1
2
1
1
1
1
2
1
1
1
1
1
5
1
1
1
1
1
1
2
1
1
1
2
1
2
1
1
3
2
1
1
1
4
1
1
1
1
1
7
1
1
1
1
1
1
1
1
2
2
1
1
8
2
4
4
1
1
2
1
1
1
1
1
1
1
1
1
1
1
1
1
1
1
1
1
3
1
1
1
2
1
1
1
1
1
1
2
1
2
1
2
2
1
1
1
5
2
1
1
1
1
1
8
1
1
2
1
3
2
2
1
2
2
1
1
1
1
1
1
1
1
1
1
1
1
1
1
2
2
1
1
4
1
1
2
2
1
1
1
2
1
1
1
1
6
2
1
1
1
1
2
5
1
1
1
2
1
1
3
1
2
1
1
1
1
1
2
1
2
1
1
1
1
1
1
1
2
1
1
1
1
1
1
2
1
2
3
1
1
1
1
1
1
1
2
1
2
1
1
1
2
1
2
2
2
1
1
1
3
3
1
1
1
1
1
1
1
1
2
2
1
1
1
2
1
1
1
1
1
2
1
1
1
2
5
2
2
2
3
4
4
1
1
1
31
6
4
15
1
18
2
1
2
1
1
1
1
1
1
1
1
1
1
2
1
1
1
3
2
1
1
1
1
1
1
1
4
1
2
1
1
1
7
3
5
1
1
1
1
1
1
1
1
1
1
1
1
1
1
3
2
1
1
1
3
1
2
1
1
1
2
2
1
1
1
3
1
1
1
1
1
1
1
1
1
1
1
1
2
1
1
1
1
1
1
1
1
2
3
1
1
1
1
1
1
1
1
2
1
1
1
1
1
2
3
1
2
1
1
1
2
1
1
1
1
1
2
4
3
2
1
1
1
2
1
1
2
1
1
1
2
1
1
1
1
1
1
1
1
1
1
2
2
2
1
2
1
1
1
2
1
1
1
1
1
1
1
1
1
1
1
1
1
1
1
1
2
1
1
1
1
2
6
1
2
2
4
1
1
2
1
1
1
1
2
1
6
1
5
1
2
1
1
1
2
1
4
1
1
1
1
1
1
1
1
1
1
1
1
1
2
1
2
1
1
1
1
1
2
1
1
1
1
1
1
2
1
2
1
3
1
1
35
5
1
1
1
1
1
1
1
1
1
1
1
1
1
1
2
1
3
1
2
1
2
2
3
1
2
1
2
1
1
1
23
13
2
2
1
1
1
2
1
2
1
1
2
1
1
1
2
1
1
1
1
1
1
1
2
2
2
3
1
1
1
1
1
1
1
1
1
1
2
1
5
1
4
2
1
1
1
1
1
1
6
2
1
1
1
2
1
1
1
2
1
1
1
1
2
1
1
2
1
4
2
1
4
1
1
1
1
1
1
2
1
18
18
1
1
1
1
1
1
1
1
1
1
1
1
1
1
1
2
1
1
1
1
2
1
1
1
1
3
2
1
1
1
1
1
1
1
2
2
4
3
1
1
3
4
1
1
1
1
1
1
3
2
2
2
1
1
1
1
1
1
1
2
1
1
1
1
4
1
1
1
3
3
1
2
3
1
1
1
5
1
1
3
1
2
1
1
2
4
1
1
1
1
1
1
2
2
1
1
1
1
1
1
1
1
1
6
1
2
6
2
2
1
1
1
1
1
1
2
1
1
1
1
1
1
1
1
1
1
3
1
4
1
15
4
11
1
1
1
1
1
1
1
1
1
2
1
1
1
1
4
24
1
1
1
1
1
1
1
1
7
1
1
1
1
1
1
1
1
1
1
1
1
2
1
1
1
1
1
1
1
1
1
1
2
1
1
14
2
3
14
1
14
6
9
16
1
1
14
3
1
1
1
1
1
2
2
1
1
2
4
1
1
1
1
1
3
1
1
1
2
1
1
3
2
1
1
2
3
1
2
1
4
1
1
2
1
3
1
1
1
1
1
1
1
1
1
1
1
1
1
2
3
1
7
1
1
1
1
1
1
1
1
1
2
2
2
1
1
1
1
1
1
1
2
1
1
1
1
1
2
2
1
1
1
2
2
2
1
3
2
1
3
1
2
1
1
2
1
1
1
1
1
2
1
1
1
1
1
1
3
1
1
1
1
1
2
2
2
1
1
1
1
1
4
2
1
1
1
1
3
3
1
1
1
1
1
1
21
1
1
1
2
38
20
15
1
1
1
1
1
2
1
1
2
2
1
1
1
1
1
1
8
7
14
18
1
2
3
2
2
1
3
2
1
2
1
1
1
1
1
1
1
1
1
1
1
1
1
1
1
3
1
1
4
1
3
1
2
1
1
1
1
1
1
1
1
1
3
2
17
2
1
3
1
1
1
1
1
1
2
5
1
1
1
1
1
1
1
1
1
1
1
1
1
5
1
1
2
1
23
5
1
1
1
3
1
2
1
1
1
1
1
1
1
1
1
1
1
1
1
2
1
1
2
1
1
3
1
1
14
1
1
17
1
3
1
1
1
21
3
1
1
1
1
1
1
1
1
15
12
2
1
5
1
1
4
4
4
1
2
7
18
2
3
2
2
1
1
7
1
1
1
3
1
3
6
1
1
1
1
1
1
1
1
1
1
1
1
2
9
2
2
1
1
4
5
3
2
2
1
1
1
1
1
1
1
2
1
1
1
1
1
1
1
1
1
1
1
3
2
1
5
2
2
1
1
1
1
2
3
2
1
5
1
1
1
1
1
1
1
1
1
1
2
2
2
1
1
1
1
1
1
2
1
2
3
1
1
2
1
1
2
1
1
3
1
1
1
1
1
1
1
2
1
1
1
1
1
2
1
2
1
3
1
3
1
1
1
1
7
19
1
2
3
3
1
1
2
1
1
1
1
2
1
2
3
7
10
1
1
1
1
1
1
1
1
1
1
1
1
1
1
1
1
3
3
2
2
1
1
2
1
1
1
1
2
2
1
1
5
1
1
1
3
1
2
1
1
2
2
1
1
1
1
2
2
1
1
1
1
2
1
4
2
1
1
2
1
1
1
1
1
1
1
1
1
1
1
1
1
1
1
1
2
1
1
1
3
1
1
1
1
1
1
2
1
3
1
1
2
1
1
1
1
1
1
1
1
2
1
2
1
1
1
1
1
1
1
3
2
1
1
2
1
1
1
1
4
1
1
1
1
1
1
1
1
1
1
2
2
2
1
1
1
1
3
1
1
1
2
2
1
1
1
1
1
1
1
2
5
1
1
1
1
1
3
1
1
1
2
2
1
1
1
1
1
1
1
1
3
6
1
2
1
1
1
1
1
1
2
1
2
1
4
2
1
4
1
1
2
2
3
2
1
1
1
1
1
1
2
10
3
1
2
26
1
1
6
4
1
1
1
2
1
1
1
1
2
18
1
1
1
2
1
2
1
1
1
1
1
1
2
1
2
3
1
2
1
2
1
2
1
1
4
1
1
2
1
1
1
1
2
1
1
2
2
3
1
1
1
1
3
1
1
1
1
1
1
1
1
1
2
8
1
1
2
1
18
1
1
12
1
1
15
1
2
1
5
2
2
1
1
2
5
1
1
1
2
1
1
1
9
1
1
1
3
1
1
6
2
2
1
3
1
1
1
4
2
1
1
1
2
1
2
1
3
1
1
2
1
1
1
1
1
2
1
2
9
2
4
1
1
1
1
2
1
2
1
3
5
1
1
1
1
1
1
1
2
9
2
1
4
2
1
1
2
2
1
6
1
1
1
1
3
1
6
2
1
1
2
1
7
1
1
1
1
1
1
1
1
1
2
1
2
6
1
2
2
3
1
1
2
2
1
1
1
2
2
1
1
1
1
1
1
1
1
2
2
3
2
1
1
1
2
1
2
1
1
1
1
12
1
3
9
1
9
1
2
3
2
4
1
3
5
1
1
1
1
1
1
1
1
1
1
1
3
1
1
1
1
1
5
1
1
1
1
1
1
1
1
2
2
1
1
2
1
2
1
1
2
2
1
1
1
1
1
1
2
1
1
1
1
1
1
2
18
20
1
1
34
3
1
2
1
1
3
1
1
1
2
1
1
1
1
2
1
1
1
1
1
1
3
1
1
1
1
3
1
1
2
1
2
2
2
3
1
1
1
1
1
6
1
2
6
1
4
2
1
1
1
1
1
1
1
1
2
1
1
1
1
3
1
1
7
3
1
1
1
3
1
1
1
2
4
1
2
1
3
1
4
1
2
1
4
1
3
1
2
1
1
5
1
20
1
2
1
1
1
1
1
3
1
1
1
1
1
1
1
3
1
3
2
1
1
3
7
1
2
1
1
1
1
5
1
1
1
1
1
4
2
1
1
1
1
1
1
7
4
1
1
1
1
1
1
1
1
1
1
14
1
1
1
1
1
1
1
3
1
3
9
1
1
1
1
1
1
1
1
1
1
2
1
1
1
1
1
2
4
1
1
6
1
1
3
4
3
1
1
4
1
1
2
1
3
1
4
3
1
1
3
3
1
1
1
2
1
3
1
1
1
1
3
2
1
2
6
2
2
2
1
1
1
2
1
1
1
2
1
1
1
1
1
1
3
2
1
1
1
1
1
1
1
1
1
1
1
1
1
1
3
1
1
42
3
1
1
1
1
1
1
1
1
1
1
1
1
1
2
3
1
1
1
1
1
1
1
1
1
2
1
1
1
5
1
1
3
3
1
3
1
2
12
1
29
1
1
1
1
1
5
1
1
1
1
1
1
5
1
1
1
1
1
1
2
1
1
2
1
3
21
5
4
6
3
1
3
8
5
2
1
1
1
2
2
3
1
1
1
1
4
3
1
1
1
4
1
1
1
4
2
1
1
1
3
1
1
3
1
1
2
1
2
2
1
1
1
1
2
5
1
1
1
2
2
1
3
3
1
1
1
1
1
1
1
1
4
1
1
1
5
5
9
7
1
3
3
1
3
1
3
4
1
1
1
1
1
1
1
1
3
5
1
4
2
1
1
1
3
1
1
1
1
1
1
1
2
1
1
3
3
1
4
2
7
1
1
1
1
2
1
1
1
23
18
1
1
1
1
1
1
1
3
1
2
2
1
1
1
1
1
2
3
1
1
1
1
2
1
1
1
1
5
1
1
1
1
2
3
1
2
1
1
1
1
1
1
1
2
1
1
1
1
18
1
1
1
4
1
1
1
1
1
1
2
1
2
13
4
1
1
2
2
1
4
2
1
1
1
2
1
2
1
1
1
1
1
1
1
1
1
1
2
3
1
1
1
1
4
3
2
3
1
2
1
1
2
1
1
1
1
4
1
1
8
2
1
1
1
2
1
9
4
2
3
2
1
1
1
1
2
1
1
1
1
2
1
2
1
1
1
1
2
1
1
1
1
1
1
1
1
1
1
1
1
1
3
1
1
2
2
1
1
1
1
2
1
4
3
5
1
10
3
1
3
3
18
1
1
1
1
1
1
2
3
3
1
10
4
1
1
1
1
3
3
1
1
4
2
1
1
2
1
1
1
1
2
1
1
1
1
1
2
1
1
1
1
1
1
2
8
1
1
1
1
1
1
1
2
1
2
1
1
1
1
1
1
1
1
1
2
1
1
1
1
1
2
4
2
1
7
4
5
4
1
1
33
1
1
1
1
1
1
1
3
1
1
2
3
1
1
15
2
1
1
1
1
1
1
1
1
1
2
1
4
2
1
6
3
2
1
1
2
1
1
1
2
6
1
1
1
1
1
1
1
1
3
1
2
1
1
1
2
1
1
1
1
1
1
1
1
1
15
11
1
21
1
2
1
1
4
1
2
1
1
2
1
1
1
1
1
1
1
9
2
2
1
3
1
2
1
1
1
1
1
1
1
1
1
1
1
1
1
1
1
1
1
1
2
1
1
2
1
1
1
1
1
16
1
17
1
4
10
1
4
2
1
1
1
1
1
1
3
1
1
1
1
1
1
1
1
2
1
15
3
1
1
1
3
1
1
1
2
3
1
2
1
3
1
1
1
1
1
1
1
1
1
1
1
1
1
4
1
1
1
1
1
1
4
1
1
1
2
1
1
1
1
1
1
2
1
2
1
1
1
1
1
1
1
3
1
1
1
2
1
1
1
1
1
1
1
1
1
1
1
2
1
5
1
1
1
1
1
1
2
1
1
10
11
1
3
1
15
1
1
1
1
1
1
1
1
1
1
1
1
1
1
1
1
2
5
2
10
11
1
2
1
2
3
2
1
1
1
27
3
1
1
1
1
1
1
1
2
1
1
1
1
22
1
1
1
2
1
1
12
2
1
1
1
1
1
1
1
9
2
2
5
1
1
1
2
4
1
1
3
43
1
1
1
2
1
1
1
1
1
1
1
1
1
1
1
3
2
1
1
1
1
1
1
21
51
1
1
29
2
4
17
1
1
1
1
1
1
1
5
2
5
3
1
2
4
2
1
1
1
1
1
1
1
1
2
1
1
22
1
1
1
1
1
1
1
1
1
1
11
1
3
6
1
1
1
1
3
3
3
1
1
4
5
1
1
1
1
3
1
1
2
1
9
28
2
1
1
1
5
1
2
19
2
3
5
1
1
1
2
1
1
1
3
1
1
1
4
1
1
1
1
1
2
1
1
1
2
1
2
5
7
51
1
1
1
1
2
1
1
1
29
1
1
2
1
1
1
2
4
5
1
6
6
4
1
1
1
1
1
1
1
1
1
3
3
2
2
1
1
1
1
1
8
2
1
1
4
2
1
1
1
19
1
1
1
2
1
1
1
1
1
1
3
1
1
1
1
1
1
1
1
1
1
1
1
1
1
1
1
4
1
1
1
2
20
1
1
1
2
1
4
1
1
2
1
3
1
1
5
1
1
1
3
1
1
1
3
1
2
7
1
1
11
2
1
3
5
1
1
1
1
1
1
1
1
2
1
1
1
1
1
2
1
4
2
1
5
1
1
4
1
1
2
1
1
1
2
4
1
2
2
1
7
2
1
1
1
1
1
1
1
19
3
1
1
1
1
2
1
1
1
1
1
3
3
1
1
2
1
1
1
1
1
1
2
2
2
1
1
1
1
1
1
1
1
1
1
1
1
1
1
3
1
1
2
1
1
1
1
1
1
2
2
2
1
2
1
1
21
1
1
1
1
1
1
1
1
1
1
1
1
2
1
1
1
2
1
1
1
1
1
10
4
1
1
1
1
1
1
1
1
1
3
4
1
1
5
1
1
3
1
1
2
2
17
1
1
1
1
1
1
2
4
7
3
1
1
2
1
1
1
1
1
9
1
3
1
1
1
1
1
3
1
1
1
1
1
1
1
1
1
1
1
1
3
1
3
2
2
1
1
2
1
8
2
4
7
1
1
2
1
2
1
1
1
1
1
2
2
1
1
1
1
1
1
1
1
47
12
1
1
1
1
2
1
3
1
1
55
2
3
1
5
2
2
1
1
1
1
1
5
1
4
2
2
2
1
2
3
1
1
1
1
1
1
1
1
1
1
1
3
1
8
7
6
1
4
1
1
1
1
2
1
8
1
4
1
1
1
1
2
1
1
1
1
1
2
1
2
1
1
1
1
1
1
1
1
1
2
1
1
1
4
5
1
4
1
2
1
1
1
2
1
1
1
1
2
1
1
2
1
1
1
3
1
4
3
1
1
1
1
1
1
1
1
1
1
1
1
1
1
1
2
1
2
2
1
1
2
3
1
1
3
2
1
4
1
2
1
3
6
1
5
1
1
1
7
1
1
1
2
1
1
1
1
1
1
10
1
6
1
1
1
2
1
3
4
5
1
1
1
1
1
1
1
7
1
1
1
1
1
1
1
1
1
2
1
17
1
3
57
1
2
7
3
1
8
8
1
3
1
4
1
1
2
1
12
3
4
1
4
1
1
8
1
1
1
2
1
1
4
2
6
1
1
34
1
7
1
13
5
8
4
15
6
2
1
1
2
2
1
1
1
7
1
1
1
1
6
2
1
3
3
3
1
1
1
1
3
1
1
1
3
8
1
1
3
1
2
2
4
9
1
1
1
1
1
24
1
1
3
1
1
1
2
3
3
1
1
4
1
1
1
3
26
2
1
1
1
1
1
1
2
1
1
1
1
1
1
1
2
1
2
15
1
3
2
1
1
1
2
1
4
2
1
1
1
1
1
6
4
1
4
2
4
1
1
1
1
3
4
1
2
1
1
1
1
1
13
1
2
14
1
1
1
1
1
1
1
5
1
3
1
1
3
4
1
4
2
1
1
1
1
1
1
1
1
1
2
1
4
1
1
4
3
1
2
1
1
1
1
1
1
1
1
2
2
8
1
1
1
2
1
1
1
2
3
1
1
1
1
1
1
2
4
2
1
2
1
1
2
3
1
2
1
5
1
2
1
2
1
1
1
1
1
1
5
1
1
1
2
1
4
3
1
1
1
1
1
1
1
1
1
1
1
1
1
1
1
1
1
2
1
2
1
4
1
1
1
1
18
1
1
3
1
1
1
17
1
2
1
4
2
4
1
1
1
1
1
5
1
2
41
1
1
1
1
4
1
4
1
1
1
1
1
3
3
1
1
1
1
1
1
2
1
1
3
5
1
4
2
3
1
3
2
2
1
1
8
2
1
1
1
1
13
10
1
1
1
1
1
6
3
1
1
9
3
2
1
2
2
1
1
3
1
1
1
2
2
11
1
15
17
1
1
1
1
1
1
17
20
11
15
1
1
6
1
3
1
2
1
2
7
4
1
1
1
1
4
1
1
1
1
3
1
2
2
2
1
1
5
12
1
1
1
1
1
1
1
1
1
6
1
1
1
1
1
2
2
2
1
1
2
4
1
3
1
1
1
1
2
1
1
2
3
1
1
1
1
1
3
1
1
1
1
1
1
1
1
1
1
1
1
1
2
1
1
1
1
1
2
1
1
1
1
24
1
1
1
2
2
1
1
1
1
1
1
1
1
1
1
1
3
1
1
1
1
7
1
1
2
2
1
3
3
1
1
1
1
1
1
1
1
1
1
1
4
1
1
1
12
6
5
1
3
1
2
1
1
1
1
1
1
4
13
8
2
3
1
1
6
1
4
1
11
4
6
5
2
2
1
1
5
1
1
3
1
2
2
1
1
2
1
1
1
1
1
3
1
1
1
1
1
4
1
1
1
2
2
2
3
1
3
1
3
1
1
1
2
2
6
2
9
1
4
1
1
1
1
1
1
1
1
4
1
1
1
1
5
1
2
1
1
1
1
1
1
2
2
1
1
2
4
1
1
8
1
2
1
1
1
1
1
1
1
1
2
1
1
1
1
1
1
1
3
1
1
3
1
3
1
1
1
2
86
4
2
1
1
5
2
2
1
1
1
5
1
1
1
1
1
1
1
1
2
1
1
1
1
3
2
1
1
1
1
2
1
1
2
1
1
2
1
1
1
1
4
2
1
1
1
1
1
1
1
1
1
1
3
1
1
1
1
4
1
1
3
1
1
1
1
1
1
2
4
6
1
1
2
2
1
1
1
1
1
1
12
1
4
3
1
3
3
1
1
1
1
1
1
2
1
1
1
1
1
1
1
1
1
11
1
1
1
3
1
3
3
3
1
1
4
1
1
1
1
1
1
1
3
1
6
1
1
1
1
1
1
2
3
1
1
1
2
2
18
1
2
1
5
1
1
1
1
1
1
1
1
5
5
1
1
1
1
1
1
1
2
1
1
27
1
1
1
15
1
1
2
1
6
1
1
2
7
1
1
1
2
1
1
2
4
1
1
1
1
1
1
1
3
1
1
1
1
1
1
2
1
1
1
21
1
1
1
5
1
1
2
1
1
1
1
1
1
1
1
1
1
20
1
3
11
4
1
1
1
1
3
1
1
2
12
2
1
10
4
1
1
1
2
1
1
1
1
1
1
1
1
1
2
2
1
3
2
1
1
2
1
2
1
2
1
3
7
1
3
1
1
1
1
1
6
1
1
3
4
7
2
1
1
1
1
1
1
1
1
1
7
2
1
1
1
1
1
1
1
1
1
1
1
1
3
1
1
2
2
1
1
1
1
1
1
1
1
1
1
1
1
3
1
1
1
1
1
1
1
2
1
1
1
1
2
1
1
2
1
2
1
1
2
10
1
1
1
1
1
1
1
1
1
2
1
1
1
1
1
1
1
1
1
1
1
1
1
1
1
1
1
1
1
2
1
2
1
1
3
1
1
1
1
1
2
7
1
1
1
1
1
1
1
1
2
1
2
2
1
3
1
2
1
1
1
1
1
1
1
1
1
1
1
1
1
2
1
1
1
1
1
1
1
2
1
1
1
1
2
1
2
1
4
1
1
1
1
1
1
1
2
1
1
1
2
3
2
2
1
1
1
1
2
4
1
2
1
1
1
1
1
1
1
3
1
1
1
1
7
2
1
1
1
1
8
1
2
1
1
1
5
3
3
3
1
8
1
1
1
4
1
1
1
1
1
1
1
10
2
2
1
1
1
2
6
2
1
2
1
1
1
1
1
1
1
21
4
1
1
3
1
1
1
1
2
6
1
1
1
1
1
1
2
1
1
1
21
1
1
1
1
2
1
1
1
1
1
3
1
1
1
1
1
1
1
1
2
1
2
4
3
2
1
4
1
1
1
1
1
1
2
1
1
1
1
1
1
1
1
1
1
1
3
1
1
1
1
2
1
1
1
1
1
3
2
1
2
2
1
1
1
2
1
1
1
1
2
1
1
2
2
1
8
1
1
1
1
1
1
1
7
1
1
1
1
2
1
3
1
2
2
1
3
2
9
2
1
1
1
4
1
3
4
2
2
1
1
1
4
2
5
1
2
2
1
1
2
7
2
2
1
1
3
1
6
2
1
1
1
1
2
1
4
1
1
2
1
1
3
7
1
1
1
1
1
1
1
1
1
1
1
1
9
1
1
3
2
1
1
1
1
1
1
1
1
1
1
2
3
1
2
3
1
19
1
1
2
1
2
1
4
2
1
1
4
1
1
1
1
1
1
22
1
1
3
1
1
1
1
1
1
1
2
4
3
2
1
1
12
3
1
1
1
2
1
1
3
6
1
1
1
1
1
1
1
1
1
1
3
11
1
1
1
1
1
1
1
1
1
2
1
1
3
1
1
5
3
1
2
9
6
6
11
12
1
1
1
1
1
1
4
1
1
1
1
1
3
2
1
1
9
1
1
1
1
1
1
3
2
1
1
10
1
1
1
3
1
1
3
1
8
3
13
13
1
1
2
1
1
1
16
1
1
2
2
1
1
2
1
1
1
1
1
1
2
2
2
1
2
3
2
3
1
2
1
3
1
5
1
3
1
2
1
1
1
20
1
1
1
1
1
5
1
1
1
1
1
1
1
1
1
1
1
1
1
1
1
1
1
3
1
1
1
4
3
1
1
1
1
2
1
2
1
1
2
1
1
3
1
1
1
1
1
1
1
3
1
1
1
1
1
1
1
2
1
1
1
1
3
5
1
1
1
1
1
1
1
1
1
3
1
1
1
2
2
1
1
1
1
1
1
1
1
1
1
1
2
1
3
3
1
16
1
1
70
11
1
1
3
1
1
1
1
1
1
1
25
1
1
1
2
11
1
1
1
1
1
1
2
4
1
1
1
3
1
2
1
1
1
1
2
1
1
1
1
1
1
1
1
8
1
1
1
1
1
1
1
1
3
1
1
1
1
9
1
1
6
16
10
1
1
1
1
1
2
14
1
3
1
1
1
1
1
6
1
5
2
1
2
2
2
1
12
1
2
1
1
4
1
1
1
1
2
4
1
1
1
2
1
2
1
1
1
1
1
3
4
1
1
1
5
1
1
2
4
2
1
1
1
1
1
1
1
3
1
1
1
2
1
1
1
2
2
1
1
1
1
15
1
1
1
1
1
1
1
1
1
1
1
4
2
1
2
1
1
1
1
2
1
1
1
1
2
1
1
1
1
1
1
1
1
1
1
1
1
2
10
1
1
4
1
1
1
10
2
1
2
1
1
11
2
7
1
1
1
1
1
1
1
1
1
6
9
2
1
1
1
2
1
1
1
2
1
1
2
2
1
1
3
1
1
4
5
1
1
2
1
1
1
1
1
1
2
2
1
1
58
13
1
1
1
2
1
5
2
1
1
1
2
8
3
8
4
5
1
6
1
3
2
3
1
4
3
1
1
1
1
1
4
1
3
1
2
1
1
1
1
2
1
1
2
1
1
5
1
1
2
1
2
1
1
3
1
52
1
1
2
1
5
1
2
1
4
2
1
1
2
1
7
2
1
1
1
1
2
1
2
1
1
1
1
3
27
18
12
2
1
11
2
2
19
1
1
1
1
1
2
3
2
3
3
1
1
2
4
1
17
2
1
1
3
7
18
2
1
1
1
1
2
1
1
2
2
2
1
5
1
1
1
1
1
1
2
1
5
1
24
1
1
1
1
1
9
12
63
12
5
1
1
5
6
6
1
1
1
1
10
3
2
2
3
19
1
4
1
1
9
2
1
1
1
1
1
2
1
1
4
3
1
2
1
7
4
2
1
1
1
2
1
1
1
1
6
1
3
1
1
1
3
1
1
1
5
3
1
1
1
1
1
4
1
1
1
1
1
2
1
2
1
1
1
1
1
1
1
1
1
1
2
6
1
1
1
1
2
1
3
2
1
1
1
3
1
2
1
1
14
1
3
1
1
1
1
1
2
1
1
2
1
1
1
1
1
1
1
3
1
5
1
2
1
2
1
2
1
1
15
11
2
2
1
1
1
1
1
1
1
1
1
1
1
1
1
1
1
1
1
2
1
1
1
1
1
1
1
1
1
1
1
1
1
4
1
1
1
1
3
2
1
1
1
1
2
1
2
2
1
1
2
1
1
1
1
1
1
1
3
4
1
1
1
1
2
1
1
1
1
1
2
1
1
2
1
1
3
1
1
2
3
1
2
1
2
2
1
1
1
3
1
1
1
1
1
1
1
1
1
1
1
1
14
1
1
2
4
1
2
1
1
1
1
1
1
1
1
1
1
2
1
6
1
2
1
2
1
1
1
2
2
1
1
2
1
1
1
1
1
1
3
1
1
1
2
3
1
1
1
1
1
1
3
1
1
2
1
1
1
1
1
2
1
1
1
1
1
4
13
2
1
1
2
1
1
1
1
1
2
1
2
2
1
1
2
1
1
1
1
3
1
1
1
1
1
1
1
1
29
2
3
2
3
1
1
1
1
1
1
1
3
1
1
1
1
1
1
1
1
2
3
2
1
4
1
2
1
2
2
1
1
2
1
1
3
1
7
2
1
1
1
2
1
1
1
1
3
1
2
1
3
1
1
2
1
2
1
2
3
1
2
1
1
1
2
1
2
1
1
1
1
1
1
4
3
1
1
1
1
1
1
1
2
3
4
2
1
1
1
1
3
2
2
24
2
1
1
2
1
3
2
1
2
1
1
1
1
1
1
1
1
1
1
1
10
1
16
1
1
1
1
4
3
1
3
1
1
1
4
1
2
1
1
1
1
2
1
1
3
5
1
3
1
2
1
8
1
1
1
2
1
3
3
1
1
6
6
7
6
1
5
1
2
2
1
3
1
1
2
1
2
1
2
3
3
2
1
5
2
3
1
1
1
2
2
1
12
3
4
5
1
13
3
10
3
1
1
1
8
3
8
7
3
2
4
1
3
1
1
1
5
1
1
1
1
3
5
4
5
1
1
1
3
1
17
7
1
2
1
1
2
1
1
1
4
1
1
1
1
1
1
1
1
2
2
1
1
1
2
2
3
4
1
1
1
1
1
1
1
7
1
1
1
1
1
1
1
1
1
1
3
1
1
1
1
1
1
1
1
1
1
1
1
15
1
10
19
2
2
1
16
4
1
1
1
1
1
1
2
1
1
1
5
1
1
1
4
2
4
3
5
3
9
3
1
1
2
1
2
2
1
1
1
1
29
3
1
6
1
1
1
1
1
1
1
26
1
2
1
1
1
3
5
2
1
3
1
1
1
1
2
2
1
1
1
1
1
1
4
3
2
1
1
4
1
1
3
2
1
3
2
6
1
2
1
1
1
1
1
1
1
1
2
1
2
2
1
4
5
1
3
1
1
1
2
34
1
2
1
1
1
1
1
1
1
2
1
1
1
20
2
1
1
2
1
1
2
1
2
1
1
1
1
1
1
1
2
2
1
1
3
2
1
1
1
2
2
1
1
1
3
2
1
20
2
2
2
1
1
3
2
1
4
5
2
1
1
2
1
1
1
2
1
1
2
2
2
1
1
2
1
1
1
1
1
1
2
5
1
1
4
1
1
1
2
1
1
2
1
3
1
2
1
1
1
2
1
41
3
1
1
1
1
1
1
3
4
1
2
2
1
6
1
1
2
1
1
1
1
1
1
1
1
3
1
1
2
1
1
1
5
5
2
1
1
1
1
1
1
1
2
17
1
1
7
15
1
1
5
1
1
1
1
1
1
1
1
1
1
1
1
1
3
2
1
1
3
5
3
1
1
2
2
2
1
1
2
1
1
1
1
1
1
5
1
13
2
1
1
1
1
1
1
1
1
1
1
1
1
1
1
3
1
1
1
1
1
1
1
1
1
1
1
1
1
51
1
2
1
1
1
1
1
1
1
1
1
1
4
2
2
1
1
1
1
1
2
1
1
3
1
1
2
2
2
1
1
1
1
1
1
1
1
2
7
5
1
4
1
4
1
5
3
3
1
3
1
1
1
1
1
1
3
1
3
1
1
1
1
1
1
11
1
1
13
1
1
1
1
1
1
1
1
1
8
4
6
2
1
1
1
1
2
1
1
1
1
3
1
1
2
2
1
1
1
1
2
4
1
1
1
3
1
1
1
1
3
2
1
1
1
1
1
1
1
1
1
1
1
1
1
1
1
3
1
1
1
3
1
3
1
1
1
1
3
1
1
1
1
3
1
1
10
2
3
2
2
1
4
1
3
1
4
1
1
1
3
1
1
1
1
1
1
1
1
1
3
3
1
1
1
1
2
3
4
12
4
1
1
2
1
12
5
1
7
4
1
3
1
1
4
4
1
1
11
4
1
1
2
2
2
6
1
3
1
1
2
2
2
2
1
4
4
1
4
1
2
3
4
2
3
1
3
1
22
1
1
1
2
1
2
1
1
1
1
1
1
2
3
2
1
1
1
1
1
2
6
1
1
1
1
9
1
2
1
1
1
1
3
1
2
4
1
2
2
15
2
3
1
1
1
2
2
1
1
1
1
1
3
1
1
1
1
2
1
1
1
15
1
1
1
1
1
1
16
1
1
1
1
21
5
1
1
2
1
1
1
1
1
1
1
1
1
18
2
6
3
3
1
1
2
1
1
2
1
2
2
1
1
1
1
1
1
1
1
1
2
1
1
1
1
1
1
1
1
2
1
1
1
1
1
1
1
1
1
4
1
1
1
4
1
1
1
3
1
1
1
1
1
1
1
3
1
5
1
1
1
1
1
1
1
1
1
1
2
1
1
1
8
3
1
1
2
1
1
1
2
1
8
1
2
3
1
2
1
1
2
1
2
2
4
2
1
1
5
1
1
1
1
1
4
3
1
1
1
1
1
1
1
1
1
1
7
1
6
1
1
1
1
1
1
1
1
1
1
1
1
6
1
3
2
2
2
1
3
2
1
1
2
1
2
5
1
22
1
1
1
2
1
1
1
1
1
1
31
1
1
1
1
1
1
1
1
1
1
1
1
1
1
1
2
1
1
1
1
1
1
2
2
1
1
2
11
17
1
1
11
1
1
1
2
1
2
2
2
3
1
1
1
1
1
1
1
1
1
1
1
8
4
1
1
1
3
1
1
6
4
1
20
3
1
1
1
2
1
1
2
1
1
1
1
1
1
1
4
2
3
1
6
1
1
1
1
4
2
1
2
1
2
1
1
1
1
1
1
31
1
1
1
1
1
2
3
1
1
1
2
2
1
1
3
2
2
2
1
1
1
1
1
3
3
1
1
1
2
1
1
1
1
1
1
1
1
1
1
2
1
1
3
1
9
1
1
3
1
1
1
1
1
3
1
1
1
1
1
1
1
1
1
4
2
1
1
2
3
1
1
1
1
3
13
4
3
3
1
1
1
3
1
1
1
2
1
1
1
1
1
1
2
5
1
1
1
1
1
1
1
1
1
2
7
2
2
13
4
2
1
2
1
1
1
1
1
21
2
4
1
2
2
1
1
3
1
4
1
2
3
1
1
2
2
1
1
1
1
1
1
1
1
1
1
2
1
1
2
1
1
1
1
2
1
3
2
3
1
1
4
4
14
1
1
1
23
41
1
4
2
1
1
3
1
1
1
1
1
1
1
1
1
1
2
1
1
1
1
1
1
2
2
3
2
1
9
1
1
1
1
3
3
2
1
1
1
1
1
3
1
1
1
1
1
2
1
3
3
1
1
1
1
1
1
1
1
1
1
1
3
1
2
1
5
3
2
1
2
1
6
17
3
1
1
1
1
4
2
1
1
2
1
1
2
2
1
1
1
1
1
1
5
2
2
1
1
1
1
2
1
1
1
2
1
1
1
1
1
1
1
1
1
1
2
1
1
1
1
1
2
2
1
1
1
1
1
1
1
2
1
1
1
2
1
1
1
1
1
1
1
1
1
1
1
1
1
2
1
1
5
1
2
1
9
2
2
2
1
2
8
10
4
1
1
1
1
1
2
1
1
1
1
1
1
1
1
2
12
1
1
1
1
1
2
2
1
1
1
2
1
1
1
2
1
1
1
1
6
1
3
2
1
1
1
1
1
1
1
1
1
1
1
1
1
1
1
1
1
1
1
1
1
1
1
1
1
1
1
3
16
1
1
1
2
1
1
14
1
1
1
21
2
1
1
2
1
1
1
2
1
1
15
1
1
1
1
1
1
1
2
3
1
1
1
1
2
2
5
1
1
1
2
2
1
1
3
3
1
3
1
1
2
1
1
1
1
1
2
1
1
1
1
2
1
1
2
1
1
1
1
4
2
1
1
1
1
1
2
1
1
1
3
1
2
1
1
1
1
1
2
1
1
1
2
1
2
1
1
4
1
3
1
12
4
1
8
8
1
1
1
2
2
1
1
1
2
3
1
4
11
1
1
1
1
1
3
1
1
1
2
2
3
1
4
2
1
2
2
1
1
1
1
1
1
2
1
1
1
1
1
2
1
5
3
4
1
2
1
2
1
2
1
1
24
1
5
12
1
2
1
10
2
1
1
1
1
1
1
1
1
1
2
1
1
1
1
1
1
1
1
1
2
2
1
1
1
2
1
1
1
1
1
2
1
1
1
1
1
3
1
2
3
1
6
6
5
2
1
2
1
1
1
1
2
1
3
1
1
2
1
1
1
1
1
1
1
1
3
2
1
12
1
3
5
1
4
1
1
1
1
1
1
1
1
3
1
1
3
1
5
2
4
1
1
1
1
2
1
1
18
15
2
1
1
1
6
1
3
2
1
1
1
3
2
2
30
1
1
1
2
1
1
1
1
1
1
1
1
1
1
1
1
4
1
1
1
1
2
3
1
1
1
1
1
1
1
1
1
1
1
2
1
1
1
1
1
1
2
1
1
1
1
1
1
1
1
1
1
1
2
1
1
1
1
2
2
1
1
1
2
1
1
3
2
1
1
1
1
1
1
2
1
2
1
1
1
1
1
1
3
1
1
1
1
1
1
1
2
1
1
1
1
2
2
11
1
1
1
6
5
3
2
2
2
4
2
11
1
1
1
1
1
2
1
2
1
1
1
1
2
2
1
1
1
2
11
6
1
1
1
1
2
2
1
1
1
3
1
1
1
1
1
1
2
1
1
1
1
1
2
1
1
1
1
1
1
1
1
1
1
1
1
1
2
25
3
4
1
5
6
4
1
1
1
1
1
1
1
1
1
1
9
7
1
3
7
1
2
15
4
4
1
1
1
1
1
1
2
1
77
2
1
2
1
1
1
1
1
1
1
1
1
1
1
1
1
1
1
1
1
1
4
1
1
1
1
1
1
1
1
1
2
1
6
1
3
2
12
4
1
1
21
1
1
1
1
1
2
1
1
1
1
3
3
3
2
1
2
1
1
5
1
1
3
1
1
1
1
13
1
6
1
1
1
1
1
2
1
12
2
4
18
1
1
2
1
1
6
3
1
1
3
1
1
1
1
6
3
1
1
2
1
1
1
1
5
17
1
1
3
1
1
2
1
1
1
1
1
1
1
1
1
2
1
1
2
1
3
2
1
2
1
2
1
1
1
1
2
1
14
1
2
4
5
1
1
1
1
4
14
10
1
1
5
4
1
2
1
1
4
3
2
1
7
1
1
1
4
1
1
2
4
2
3
1
2
3
4
2
13
2
1
1
1
1
44
2
1
5
1
2
1
1
1
1
1
2
2
1
1
1
1
1
1
1
7
1
1
1
1
1
1
1
1
1
1
1
1
1
7
1
9
2
2
1
1
3
6
1
2
6
1
1
1
1
1
1
1
4
1
1
1
1
1
1
1
1
1
1
1
1
1
1
14
1
2
1
1
1
1
3
1
1
2
1
1
1
2
3
1
1
1
1
1
1
3
1
1
1
2
1
1
1
1
2
1
1
1
3
3
2
1
1
2
1
1
1
2
3
1
1
1
1
1
1
1
1
2
4
1
4
1
1
1
1
1
1
1
1
1
1
3
1
2
1
1
1
1
1
1
1
1
1
1
1
1
4
1
3
1
10
1
4
4
1
1
1
2
1
1
1
1
1
2
1
1
1
1
2
1
1
1
1
2
1
2
1
1
1
1
43
1
1
1
13
3
1
2
1
1
1
1
2
1
1
1
1
1
1
2
4
1
1
6
1
2
1
9
1
1
1
1
1
2
1
1
1
1
5
1
1
1
1
3
1
2
1
4
1
1
1
1
1
1
1
1
13
6
2
16
1
1
1
2
1
1
1
1
1
1
1
2
1
1
1
1
5
1
4
1
2
2
7
1
1
1
1
1
1
1
1
1
1
1
2
1
9
2
1
1
2
1
1
1
1
1
2
4
1
1
14
10
1
1
1
1
1
1
1
1
2
4
2
2
3
1
1
1
1
1
3
1
1
4
1
4
1
1
5
2
17
2
1
1
4
6
1
3
1
1
9
3
8
1
3
1
1
2
1
3
1
1
1
1
1
1
1
1
1
1
2
1
1
1
1
1
1
1
1
1
1
1
2
1
1
1
1
1
1
1
1
1
1
1
1
1
1
1
1
1
1
2
6
1
1
1
3
1
1
1
2
4
4
9
1
1
2
1
1
1
1
1
4
1
1
1
4
1
2
1
5
1
4
3
1
4
1
2
1
1
1
1
1
1
1
1
7
1
1
1
2
1
1
1
1
1
2
1
2
1
20
1
8
1
2
1
3
1
1
3
1
1
1
3
3
1
1
2
1
1
1
1
6
9
1
1
1
1
1
14
1
1
3
4
1
1
1
1
1
1
1
1
1
1
1
1
1
1
1
1
1
2
2
1
3
1
1
1
1
1
2
1
1
2
3
1
3
39
2
34
1
2
3
1
1
1
1
1
2
3
2
2
1
2
2
2
1
1
1
1
1
1
1
1
1
1
1
2
2
1
1
1
1
1
1
1
2
3
1
1
1
1
1
1
3
3
1
1
1
22
20
1
2
1
1
34
12
34
68
3
1
1
1
1
1
1
2
8
1
9
1
1
1
1
1
2
1
1
1
1
1
2
1
1
1
1
12
1
1
1
1
3
1
1
1
1
1
1
1
1
1
1
1
1
1
7
1
1
1
1
1
1
1
2
1
3
1
1
1
1
1
3
1
4
2
1
1
1
2
1
1
1
2
1
1
1
1
1
1
1
1
1
1
1
1
1
1
1
1
1
1
4
1
1
1
1
2
1
1
1
1
1
1
2
3
1
1
1
1
2
1
1
1
1
2
1
3
1
1
1
1
1
1
1
2
1
2
1
1
1
1
1
1
2
1
1
1
1
1
1
2
1
1
1
1
1
2
5
1
1
1
9
1
1
1
1
2
1
1
1
1
1
1
1
1
1
2
1
1
1
1
1
1
1
1
2
1
1
1
1
1
2
1
2
1
6
33
4
2
1
2
1
1
1
1
1
1
1
1
1
3
1
1
2
2
1
2
2
1
1
1
1
1
2
1
2
1
1
1
3
4
3
68
1
1
1
1
1
1
20
1
1
1
1
2
1
3
1
1
4
1
3
1
1
2
1
5
3
1
2
2
1
1
1
1
1
1
1
1
1
1
1
1
1
1
1
3
1
1
1
1
3
1
1
1
1
1
5
2
1
1
1
1
1
2
3
2
2
1
1
2
1
1
1
1
1
2
2
1
1
1
1
1
1
1
2
1
11
2
1
1
4
2
1
2
1
2
1
1
2
8
1
1
1
1
15
12
1
1
1
1
1
1
2
8
6
9
1
1
3
5
2
3
2
2
1
10
1
55
2
2
3
1
2
3
3
2
3
1
1
1
1
2
1
1
1
1
1
1
1
1
1
4
4
2
1
1
1
1
1
2
1
3
1
2
1
3
1
1
2
1
1
9
1
1
1
3
3
1
1
1
5
9
1
1
1
2
1
1
2
1
1
1
1
1
2
1
1
1
2
1
1
2
1
1
1
1
1
1
2
3
5
1
1
4
1
1
2
1
1
1
1
1
1
1
1
1
1
2
3
1
1
2
1
1
1
1
1
1
3
4
1
1
1
2
6
1
1
1
2
11
2
7
2
2
3
3
3
3
1
5
1
3
1
1
6
1
2
1
1
10
5
4
1
5
15
1
1
2
2
4
2
1
1
1
2
1
2
2
1
2
1
1
1
1
1
1
1
1
1
2
1
1
1
1
1
3
1
2
1
1
1
2
1
4
2
1
1
2
1
33
1
1
1
3
7
1
1
5
1
2
1
2
3
1
7
1
2
3
1
1
80
2
4
1
1
1
1
1
1
1
2
1
7
1
4
2
2
1
1
4
1
1
2
2
3
1
3
1
1
1
2
1
3
1
1
1
2
1
1
2
9
1
1
2
1
1
1
1
1
1
1
1
1
7
3
1
1
1
2
1
1
1
1
2
1
1
1
16
3
1
2
1
1
1
1
1
2
1
1
2
61
7
1
14
2
20
1
1
1
2
3
2
1
3
1
1
4
1
1
5
1
1
1
1
1
1
2
1
1
1
1
1
1
2
1
1
2
1
1
3
2
1
1
2
2
1
1
1
2
1
1
1
1
1
1
2
1
1
1
1
3
1
1
1
1
1
1
1
2
1
1
1
1
1
5
1
1
1
10
31
1
1
2
2
2
1
5
1
7
3
2
1
2
4
3
2
2
1
4
1
1
1
1
1
3
1
2
1
1
3
1
1
1
1
1
2
3
1
1
1
3
1
1
3
1
1
1
2
1
1
1
4
2
2
1
1
5
1
1
1
2
1
2
1
1
2
1
2
1
1
1
1
2
5
3
3
1
1
1
3
1
2
1
1
1
1
1
2
1
1
1
2
1
1
1
2
1
2
1
1
1
1
1
1
3
2
1
1
1
4
1
1
1
1
1
1
1
1
1
1
2
1
4
3
1
2
2
1
2
1
1
2
1
1
1
2
4
1
9
2
1
2
5
2
2
1
1
2
2
1
1
1
2
1
1
1
3
1
1
1
1
1
2
2
1
1
1
2
1
2
1
1
1
1
1
1
1
1
1
1
2
1
1
1
1
1
1
2
1
1
3
1
1
1
1
1
1
1
2
1
1
2
4
1
1
1
1
2
3
1
1
1
4
1
8
1
1
1
1
18
16
1
2
1
2
1
3
1
3
1
6
1
1
3
1
1
1
8
1
3
1
4
1
3
5
3
3
3
2
1
1
1
3
1
1
1
11
11
6
5
1
1
1
1
1
1
2
1
1
1
1
1
1
1
1
2
3
1
1
2
1
1
20
1
3
1
1
1
1
3
2
1
1
3
1
1
2
50
2
1
1
1
1
2
1
1
1
2
1
1
1
1
1
5
1
1
2
1
1
1
1
1
1
2
1
1
1
4
18
2
1
1
1
1
1
1
1
3
4
1
3
1
3
2
2
3
1
1
1
1
1
1
4
1
2
1
2
1
3
1
8
3
1
21
1
1
1
1
1
7
9
1
1
6
1
3
1
2
2
2
1
6
1
2
1
1
1
1
1
1
1
1
1
1
1
1
1
1
4
2
3
1
4
1
4
1
2
2
2
1
1
1
2
1
1
1
2
1
3
3
1
1
2
5
1
1
1
1
1
1
1
5
1
1
1
2
2
1
1
1
1
1
2
1
1
2
1
1
1
1
1
1
1
1
1
1
1
1
1
1
2
1
1
1
1
1
2
1
1
1
2
1
2
1
2
1
1
1
1
1
1
1
1
1
1
1
1
1
1
1
2
1
1
1
1
1
2
1
2
1
1
2
1
1
2
1
1
1
2
1
1
1
1
5
1
1
2
1
1
1
1
2
2
1
1
1
1
1
2
2
1
1
1
1
1
2
2
1
1
1
1
4
1
1
1
1
3
2
2
1
1
1
1
3
1
1
1
1
1
1
1
1
1
1
1
1
1
1
2
3
1
1
1
1
2
2
1
3
1
3
1
1
3
4
1
1
1
1
1
2
1
1
1
5
2
1
1
1
3
2
1
2
1
1
1
2
2
3
1
2
1
2
2
2
2
2
2
1
1
2
2
4
1
2
4
2
1
1
1
1
3
1
5
1
1
2
4
2
2
1
1
1
1
3
1
1
1
1
1
1
1
1
1
1
1
2
2
1
6
3
5
1
2
1
1
1
1
4
1
20
1
1
2
2
6
2
2
1
1
1
1
10
4
2
3
1
1
2
3
1
10
2
2
1
1
2
1
1
3
1
4
1
2
1
2
1
1
2
5
1
2
1
1
1
6
2
1
1
4
1
1
1
2
1
6
1
13
4
1
1
1
1
1
1
1
1
1
1
20
5
1
20
2
2
1
1
1
2
1
2
16
3
2
1
1
1
1
1
1
1
3
3
1
1
1
1
2
1
1
1
1
1
1
3
1
1
1
7
1
5
1
9
1
1
1
2
1
1
3
1
1
10
9
1
1
1
1
1
1
2
1
1
1
3
4
1
4
4
2
3
1
2
2
1
1
1
1
2
1
3
6
4
1
1
1
2
2
1
1
2
1
1
1
1
1
1
6
1
1
1
1
1
1
1
1
1
1
1
1
1
2
1
1
1
1
1
1
1
3
1
1
1
3
5
1
1
1
1
4
1
1
4
18
5
1
1
1
1
1
1
3
3
1
1
1
8
5
4
9
2
24
1
1
2
1
1
1
1
1
1
14
1
1
1
1
1
2
1
1
1
1
1
2
3
2
1
1
1
1
1
1
2
2
1
2
1
1
1
1
1
1
1
1
1
2
1
2
2
2
1
1
3
1
2
2
2
3
2
2
4
3
1
2
1
1
2
2
2
11
13
1
1
1
1
1
2
1
1
1
1
1
1
1
1
1
3
1
1
1
2
2
2
1
1
1
1
1
1
1
2
1
10
19
2
1
2
1
3
3
4
1
1
1
1
1
2
1
1
1
1
1
1
1
2
1
1
1
1
1
1
1
1
2
1
1
1
1
1
1
1
1
2
3
8
1
5
1
1
2
1
1
2
2
1
1
2
1
1
2
1
5
1
1
1
2
1
1
1
2
1
1
2
1
1
4
3
8
2
1
1
1
6
2
1
6
17
5
1
1
1
1
1
2
1
2
1
1
1
1
1
1
1
1
1
7
5
3
1
1
1
2
5
1
1
1
2
1
2
1
2
1
1
1
1
1
2
1
1
1
2
6
2
3
1
4
1
1
1
1
7
1
1
2
1
2
1
1
1
1
1
2
1
1
1
1
1
1
2
1
1
1
2
1
1
2
1
1
1
1
2
1
1
1
1
1
1
1
1
2
1
2
1
2
1
2
1
1
1
1
1
2
1
10
2
1
1
1
7
1
2
1
2
1
1
1
1
1
9
2
1
1
2
2
4
3
1
1
2
1
1
1
1
1
2
1
3
3
2
2
1
1
1
1
2
1
1
1
2
1
1
1
1
4
1
1
1
1
2
1
1
1
1
1
1
1
33
1
1
2
1
1
1
1
1
1
1
1
1
2
2
1
1
12
4
7
8
1
1
2
1
1
1
2
1
1
1
3
2
1
2
2
6
1
1
1
3
1
1
2
1
1
2
1
1
1
1
4
1
1
2
1
1
1
7
1
1
3
1
4
1
1
3
1
2
1
2
4
2
2
1
1
1
1
12
4
1
7
1
1
1
1
1
1
2
2
1
1
3
2
1
1
1
2
2
1
1
2
2
1
1
4
1
11
2
2
6
1
1
1
1
2
1
1
1
1
1
6
1
1
2
2
8
1
1
1
3
5
5
1
1
1
1
3
2
34
2
1
1
1
1
2
1
1
1
1
1
1
1
1
3
3
1
12
1
1
1
1
1
1
31
2
1
1
1
1
1
1
1
1
1
4
1
2
1
1
5
1
1
8
5
1
2
1
1
1
1
3
1
1
2
1
2
1
3
1
4
1
2
1
1
1
1
16
3
1
1
2
1
1
14
4
3
1
13
2
3
1
4
1
1
1
2
3
3
4
1
3
1
1
1
1
19
1
1
1
1
1
1
9
1
3
1
1
1
2
1
1
1
4
1
1
2
1
1
1
5
1
1
1
1
1
1
1
5
2
1
1
1
5
1
1
1
1
1
2
1
1
1
1
1
2
15
1
1
1
2
1
1
1
1
1
1
1
1
1
1
1
1
1
19
2
2
2
3
1
2
1
2
1
1
2
5
15
4
1
1
16
16
1
9
1
1
1
1
1
3
1
1
1
1
1
1
12
1
2
2
1
4
1
2
4
1
1
2
1
1
1
4
12
12
1
1
3
1
1
3
1
1
2
1
3
3
1
1
1
1
1
1
4
1
1
4
4
3
1
2
1
1
1
1
1
1
7
1
6
1
1
4
1
2
1
2
1
1
1
1
7
2
3
1
1
2
1
1
1
1
2
2
1
2
1
40
1
11
2
2
10
1
1
1
1
1
1
19
1
1
1
1
1
6
1
2
1
3
2
1
6
1
1
1
2
1
1
1
1
11
1
1
1
1
1
1
9
13
3
2
10
1
2
7
2
5
2
1
1
1
1
1
1
2
2
2
1
4
2
2
1
10
1
1
1
1
1
1
17
24
2
11
1
1
1
14
2
1
1
1
1
10
2
1
1
1
1
2
5
4
1
1
3
1
1
1
1
1
1
1
2
1
3
1
1
2
1
3
2
1
12
25
3
1
1
1
1
2
1
2
1
14
7
2
1
2
1
1
10
1
1
1
1
3
1
6
1
1
1
1
6
9
2
1
2
1
2
1
1
1
1
1
1
1
2
5
1
1
2
2
1
5
2
2
1
1
2
1
2
1
1
1
1
1
1
1
2
1
1
1
1
2
1
1
1
1
1
1
1
3
4
1
1
1
2
2
5
2
1
1
1
1
1
1
1
1
1
1
1
15
1
1
1
6
1
1
12
3
1
1
1
2
1
1
1
1
5
2
2
1
1
3
1
2
62
6
1
1
1
1
1
1
1
1
1
1
1
1
1
1
2
3
1
1
1
1
15
1
1
2
2
1
1
1
1
1
2
1
2
2
2
1
5
1
3
5
1
1
1
2
1
1
1
1
1
1
1
1
1
1
1
11
3
1
1
2
1
1
3
2
1
2
4
1
1
17
1
1
1
1
1
8
1
16
5
10
4
1
1
1
1
1
1
2
1
1
1
1
1
4
1
1
1
1
1
1
1
1
1
6
2
1
6
1
1
18
1
1
3
1
2
1
2
1
2
2
1
1
1
1
2
2
1
4
1
1
1
1
2
1
10
1
2
5
5
1
1
2
4
4
17
1
1
1
1
6
2
1
1
2
4
1
1
1
1
1
1
4
2
1
1
1
1
3
1
1
1
1
1
1
1
1
1
1
1
1
1
1
1
2
1
1
1
1
2
1
2
1
3
4
1
1
1
1
1
3
1
1
6
6
1
4
3
1
1
1
1
1
1
1
1
2
1
1
1
2
1
1
1
3
1
1
1
1
1
1
1
26
2
1
22
1
1
1
1
1
2
1
1
1
1
2
1
1
1
1
3
1
2
4
1
5
1
1
1
1
1
2
5
1
1
1
1
2
1
1
1
2
6
3
1
1
1
1
1
1
1
1
1
1
1
1
1
1
3
1
1
1
1
1
1
2
1
1
1
1
1
3
1
1
3
4
1
1
5
3
2
1
2
1
1
1
1
1
1
1
1
1
1
1
1
2
1
1
1
1
2
1
2
1
2
1
1
1
2
5
3
1
1
1
2
7
1
1
1
11
2
2
1
1
1
1
1
2
3
1
1
4
2
1
2
1
1
1
1
5
2
1
1
1
1
1
1
1
1
1
1
1
1
1
1
2
4
14
1
1
1
5
1
1
2
4
4
11
1
1
1
1
1
1
1
1
2
3
1
1
12
2
1
1
14
6
5
4
3
3
1
6
1
14
1
1
1
2
20
1
1
1
1
14
1
1
1
6
7
1
1
1
2
1
7
1
1
1
1
2
2
1
1
1
1
1
2
1
2
1
3
1
1
18
1
3
2
2
1
1
1
1
7
1
3
1
1
1
2
1
3
1
3
1
1
1
3
1
1
1
1
1
1
1
2
1
1
2
1
1
1
11
1
1
1
1
1
1
1
1
1
1
1
1
1
1
1
2
3
1
1
2
1
1
1
1
1
1
1
3
1
2
1
1
2
1
1
6
1
2
1
1
2
1
1
1
2
1
1
2
1
1
1
1
2
1
1
1
4
1
2
1
2
1
1
1
1
1
1
2
1
2
4
1
1
1
1
1
2
1
1
1
2
3
2
1
1
1
5
2
1
3
3
6
1
1
1
1
3
1
2
4
1
2
1
3
1
1
1
2
3
1
1
2
2
2
1
3
1
2
1
1
1
1
2
1
1
1
1
1
1
1
1
1
1
1
2
1
1
1
1
1
1
1
1
1
1
2
1
1
1
1
1
6
2
1
3
2
2
1
1
1
1
3
4
1
1
2
2
1
2
1
1
1
1
1
1
2
1
4
1
1
1
1
1
2
1
2
1
1
1
1
1
1
1
1
1
1
1
1
1
1
8
2
1
1
2
2
1
2
1
1
1
1
1
1
2
1
2
2
1
1
3
1
1
1
1
2
1
1
21
15
3
1
1
1
1
1
4
1
1
1
2
3
1
2
49
1
1
1
1
1
1
2
1
2
1
1
1
1
1
1
1
2
1
3
1
1
1
7
1
1
2
2
1
1
2
1
2
1
1
2
1
2
1
1
1
2
1
1
1
1
2
3
1
1
1
4
2
1
2
1
1
1
3
1
2
1
1
1
1
1
2
1
1
2
1
1
1
2
1
1
1
1
3
1
2
1
1
1
1
1
1
2
1
1
1
1
1
1
3
4
10
2
1
1
7
1
1
1
1
1
1
1
1
1
4
1
2
2
2
3
6
1
1
14
2
3
1
3
1
1
1
1
1
2
1
1
2
1
1
1
3
1
1
1
1
1
1
2
2
2
1
1
1
2
1
1
1
1
1
1
9
14
1
1
2
1
1
1
8
6
3
2
1
1
1
1
1
3
3
2
1
1
1
1
1
1
1
1
1
2
1
1
2
1
9
1
2
5
2
1
5
2
2
2
1
1
2
1
1
31
2
1
1
1
4
1
1
1
2
2
1
1
1
1
2
1
1
1
5
3
1
1
1
1
3
2
1
1
1
1
1
1
3
1
2
1
2
1
4
4
2
1
1
15
1
2
3
1
11
2
1
1
1
7
1
3
1
2
1
10
2
1
2
1
3
1
2
6
3
1
2
3
1
1
1
2
1
2
1
1
1
1
1
1
1
1
1
1
1
1
1
1
1
1
13
3
1
1
4
1
1
1
13
19
1
1
1
22
4
1
2
1
1
2
1
1
1
1
7
1
1
1
1
1
3
1
1
1
1
2
2
1
1
1
1
1
1
1
1
2
1
2
1
1
1
1
2
1
1
1
2
38
3
1
2
1
12
2
1
1
1
1
1
1
1
2
1
1
1
1
1
1
1
1
2
2
1
1
1
1
2
1
2
1
5
3
1
1
1
1
1
3
2
1
2
4
2
1
1
14
1
4
1
1
1
1
1
1
1
1
1
1
1
1
1
1
1
1
1
2
1
1
1
1
1
1
1
2
2
1
1
1
1
2
2
1
1
1
1
4
1
1
1
1
1
1
3
1
1
1
1
1
1
1
1
17
1
4
2
1
10
2
1
1
1
1
1
1
1
2
1
2
1
1
1
1
1
4
1
1
1
1
1
1
1
1
1
1
1
1
1
3
2
1
2
1
1
2
1
1
1
1
1
1
1
1
2
1
1
1
1
1
1
1
2
1
1
1
1
1
1
1
1
2
1
1
1
1
3
1
1
4
1
1
3
6
1
1
1
5
1
5
1
2
1
2
1
1
1
1
1
3
1
2
1
1
3
3
3
1
1
1
1
2
1
1
1
1
1
10
4
4
3
7
1
1
1
3
1
3
1
2
1
2
3
1
1
1
1
1
3
1
1
1
1
1
1
1
1
2
1
1
1
7
1
1
3
2
3
2
1
3
1
2
1
1
2
2
7
1
1
1
1
2
3
1
1
1
1
1
1
1
1
3
2
1
1
1
1
1
1
6
1
1
1
1
2
2
1
1
1
1
4
1
1
1
3
3
1
1
1
1
1
1
1
2
1
2
1
1
2
3
1
1
2
1
1
1
1
1
1
1
1
1
3
1
1
11
2
2
2
4
2
1
1
1
1
4
1
1
3
1
6
1
1
1
2
1
4
3
1
12
3
5
1
1
1
1
1
1
1
1
1
1
1
1
1
1
1
2
2
2
6
2
1
2
2
1
2
1
1
1
4
1
1
1
1
1
1
2
1
1
75
1
1
2
1
1
16
1
2
1
2
3
1
1
1
1
2
1
3
1
2
1
1
1
1
1
1
1
1
1
1
1
2
1
1
1
1
1
1
1
1
1
3
1
1
1
1
1
1
1
1
2
2
2
1
1
1
3
1
1
1
1
1
1
1
4
1
1
2
2
1
1
2
4
3
1
2
1
1
2
3
2
1
1
2
1
3
1
1
1
1
1
1
1
1
1
1
2
2
3
1
1
1
1
2
2
1
1
1
1
6
25
1
1
1
1
1
1
1
1
1
1
1
1
1
1
1
1
1
1
1
1
2
1
1
1
1
1
2
20
1
1
2
1
1
1
27
1
3
1
3
1
1
7
1
1
1
1
1
1
1
1
1
3
6
2
1
1
5
1
2
1
2
1
1
1
1
1
1
1
4
1
1
1
1
1
1
1
1
1
2
1
1
1
1
5
1
1
1
1
1
1
1
1
1
1
4
1
1
2
1
1
1
1
1
1
1
1
6
1
1
2
1
1
2
1
1
1
2
3
1
1
1
13
1
17
1
1
1
1
1
1
3
1
1
2
1
18
2
1
1
1
1
1
1
1
1
2
1
1
1
1
1
2
3
1
1
3
1
1
2
1
1
1
1
1
2
1
1
2
1
1
1
1
1
1
2
1
2
1
26
1
15
6
1
4
1
1
1
2
1
1
2
3
1
1
2
2
5
4
1
5
2
1
1
2
1
1
1
2
3
3
1
13
1
1
1
1
1
1
1
1
5
1
5
2
1
1
2
1
1
1
2
1
2
2
1
3
3
3
4
1
2
1
7
2
4
2
2
5
1
1
3
1
2
2
1
1
1
2
1
4
9
1
3
2
1
2
9
1
1
1
7
2
1
8
1
3
1
1
1
2
3
1
8
1
1
2
1
1
1
7
8
1
1
1
1
1
1
1
1
1
3
1
1
8
2
3
2
3
2
1
2
2
12
1
3
4
2
1
3
3
1
19
1
1
1
1
1
3
1
3
1
1
2
1
2
1
1
1
1
7
1
10
1
1
9
1
8
4
6
1
1
1
8
1
1
1
2
1
3
1
1
4
2
4
2
1
2
1
2
2
1
1
2
1
1
1
1
1
1
1
2
1
1
1
1
3
1
1
1
1
1
3
1
1
1
6
2
3
1
2
1
15
3
1
1
1
2
1
2
1
2
1
1
1
1
2
1
1
4
1
1
1
1
1
1
2
1
1
1
1
1
1
1
2
4
1
1
1
1
1
2
4
1
1
1
1
1
22
1
4
1
2
1
1
4
15
1
1
27
1
3
1
1
1
2
2
1
2
1
1
1
2
16
1
2
1
1
1
1
1
3
1
1
1
1
1
2
1
1
1
1
1
1
1
1
1
2
1
3
3
1
2
1
2
1
19
2
1
16
3
1
1
1
2
1
22
1
1
1
1
1
1
1
2
1
1
1
1
1
1
1
1
1
1
2
1
2
5
2
1
1
1
2
1
1
2
2
1
3
1
11
1
1
8
3
1
1
1
1
1
1
1
1
1
3
1
1
1
1
1
1
1
2
1
1
20
1
2
1
2
1
1
2
1
3
1
9
4
3
12
1
1
1
1
1
1
2
1
1
2
2
1
2
1
1
1
1
3
1
1
1
2
1
1
1
1
1
1
1
1
1
1
1
10
4
1
1
1
1
1
3
1
2
1
1
2
1
2
1
1
2
2
1
2
4
2
1
1
8
3
2
1
1
1
1
1
1
1
1
2
1
1
1
1
1
1
1
1
1
2
1
1
2
1
1
1
1
1
3
1
1
1
1
1
1
1
1
2
1
1
1
1
1
2
10
1
1
1
2
2
2
1
1
1
1
1
4
1
2
1
1
1
1
2
1
1
3
3
3
4
5
2
1
1
1
1
1
1
1
2
1
1
2
1
1
2
1
2
1
1
1
1
1
1
1
1
1
1
1
2
2
1
1
1
1
1
2
1
1
1
1
1
1
1
1
1
1
1
1
14
4
1
1
2
6
1
5
1
2
1
1
1
2
1
3
2
4
1
1
1
2
1
1
1
1
1
1
1
1
1
1
1
1
1
19
3
1
1
3
1
1
2
2
1
2
1
1
1
2
1
1
1
2
1
1
1
1
1
1
1
1
1
1
1
1
1
1
1
1
1
2
1
2
1
1
1
2
3
2
3
1
1
2
2
1
1
1
1
1
2
1
1
1
1
1
1
2
1
1
1
1
2
1
1
3
1
1
1
2
1
1
1
1
1
1
2
1
1
1
1
1
2
1
2
1
1
3
1
2
1
1
1
1
1
1
1
1
1
1
1
1
1
1
1
1
1
1
1
2
1
1
1
1
1
1
1
2
1
2
2
1
1
1
7
1
2
1
1
1
1
1
1
1
1
5
1
2
1
1
1
1
1
1
2
1
1
2
1
1
1
1
1
1
1
2
1
2
1
1
3
1
1
1
1
1
1
1
3
1
1
3
2
2
1
1
1
1
1
1
1
1
1
1
1
2
4
2
1
1
2
1
1
1
1
1
6
1
2
2
1
2
1
1
1
1
1
1
1
2
1
1
1
1
1
2
1
3
1
1
1
1
2
1
1
2
1
2
1
1
1
1
2
1
1
1
2
1
1
1
1
1
1
1
1
1
1
1
1
1
1
1
1
1
1
1
1
1
9
1
1
1
3
1
1
1
2
1
1
1
2
1
2
1
1
8
2
1
2
1
1
1
1
1
1
1
1
1
2
1
1
1
1
1
1
1
1
1
1
1
1
3
1
2
1
3
1
1
1
1
1
1
1
2
1
2
1
1
1
1
1
2
1
1
3
1
1
2
2
1
2
1
1
2
2
1
1
2
1
1
1
1
3
1
1
2
2
1
1
2
1
1
1
2
2
1
6
1
1
2
1
1
1
2
1
2
2
1
1
1
1
1
1
1
1
1
1
1
1
2
1
1
3
2
2
3
2
1
2
2
2
1
2
3
1
1
20
2
1
2
1
1
2
1
1
1
1
1
2
1
2
1
1
1
1
1
1
1
1
1
2
1
1
5
1
1
1
1
2
2
2
1
1
1
1
2
1
1
1
1
1
1
1
2
1
1
1
1
1
1
1
1
2
1
1
1
2
1
1
1
1
1
1
1
1
8
41
1
1
2
1
1
1
1
1
1
1
1
1
1
1
1
1
3
2
1
1
1
4
1
1
2
1
1
2
1
1
7
1
2
6
3
1
1
1
1
1
1
1
1
1
1
1
2
1
2
1
1
1
1
1
2
1
7
4
2
3
1
1
1
3
1
1
1
1
1
2
1
8
1
1
1
1
1
1
1
1
1
1
1
1
1
1
2
1
1
3
3
1
1
1
1
2
2
3
1
2
1
1
2
3
11
1
1
1
1
7
1
1
1
2
3
1
1
1
27
1
1
1
1
1
1
1
1
2
1
1
1
14
1
2
1
1
1
1
1
1
1
1
1
1
1
2
1
1
9
6
1
1
1
1
6
7
4
1
1
1
1
1
1
1
1
2
1
12
1
1
3
1
1
1
1
1
3
2
2
1
1
2
2
69
1
1
2
2
3
1
2
1
1
1
4
5
1
1
1
1
1
1
2
1
4
17
5
1
1
1
1
1
1
1
19
3
9
1
2
8
2
1
3
1
2
2
1
2
1
4
1
1
1
1
2
2
2
1
5
1
4
1
1
1
3
2
32
2
1
2
2
2
3
1
1
1
1
3
2
2
2
9
20
1
2
1
1
2
1
1
1
1
2
2
1
3
2
1
2
3
4
1
1
1
3
1
2
1
3
2
1
2
2
1
2
31
1
4
1
5
1
2
1
4
1
1
1
1
1
1
1
2
1
1
2
2
2
1
1
1
1
1
3
1
2
1
1
1
1
1
2
2
1
1
1
1
1
1
2
1
5
1
33
2
1
1
1
1
2
1
1
1
1
1
1
1
1
1
1
1
1
1
1
1
1
1
1
1
7
1
1
1
1
1
1
1
5
6
1
1
3
1
1
3
1
1
1
1
1
1
1
1
1
1
1
1
3
1
1
1
1
1
1
3
1
2
1
1
1
1
1
1
1
3
1
2
1
1
1
1
2
1
1
1
1
1
1
1
2
1
1
1
1
4
4
1
1
1
1
1
1
5
1
2
1
1
5
4
6
2
4
1
1
12
2
1
1
3
2
1
1
5
1
1
1
1
1
1
1
2
3
3
1
1
1
1
1
1
3
1
2
1
1
3
16
19
1
1
18
8
1
3
2
3
4
5
1
1
1
1
2
1
1
1
1
1
1
1
1
5
1
1
3
3
2
1
1
1
2
1
1
1
1
3
1
1
5
2
7
2
1
2
1
1
2
1
1
1
2
4
1
1
1
33
1
3
1
1
1
1
1
1
2
12
2
3
3
1
1
1
1
1
2
1
3
1
2
1
1
1
1
24
2
2
1
1
1
1
1
1
1
1
1
1
1
1
1
2
1
1
1
1
1
2
2
1
1
6
1
1
1
2
1
26
6
1
1
1
2
1
1
1
1
1
2
1
1
1
1
1
1
1
1
1
1
1
2
3
1
2
1
2
1
1
2
1
2
1
1
1
1
2
15
1
1
3
3
19
1
2
1
2
2
1
1
1
1
9
1
1
1
12
3
1
1
1
1
3
1
1
1
1
1
1
1
1
6
1
1
1
1
3
1
1
11
1
3
1
2
1
1
3
1
1
1
1
1
2
1
1
1
4
5
3
1
1
1
7
3
1
1
2
1
1
1
1
1
1
1
1
1
1
3
4
1
1
1
3
2
1
1
1
1
1
1
1
1
3
1
1
1
1
1
1
1
1
1
3
3
2
1
1
7
1
6
1
1
15
1
1
1
1
1
1
2
1
1
4
5
1
5
1
2
1
1
1
1
1
1
1
1
1
1
1
1
1
3
5
1
1
1
1
1
1
1
1
1
1
1
2
1
1
1
1
1
1
1
1
1
1
1
1
1
1
1
1
1
1
1
1
1
1
2
2
2
1
3
1
1
1
1
2
9
2
1
1
2
1
4
7
1
1
2
16
1
1
1
1
2
1
10
16
7
1
1
40
1
1
1
2
1
1
34
1
1
1
8
3
1
1
1
1
1
1
19
1
1
1
1
1
1
1
1
1
1
1
1
1
2
1
1
1
1
1
2
1
2
1
3
1
1
3
1
2
1
1
1
1
1
2
1
1
1
1
1
1
1
1
2
2
77
1
1
1
1
1
1
1
1
5
3
1
1
1
1
1
4
1
3
1
2
25
2
1
1
4
1
1
1
1
1
1
1
5
1
2
1
1
5
1
1
15
1
3
7
2
1
8
1
1
2
1
2
2
2
2
1
1
1
1
3
3
1
1
1
1
3
1
1
1
2
1
2
1
1
1
2
3
2
2
1
4
1
1
1
2
1
1
1
1
1
1
2
1
1
2
1
3
9
1
2
1
1
1
1
1
1
1
1
4
1
1
1
3
1
2
3
1
1
1
1
1
1
2
1
2
1
1
1
3
2
1
1
1
1
2
1
1
1
1
1
1
1
1
1
1
1
1
1
2
1
2
1
1
2
1
2
1
1
1
1
1
1
1
3
4
4
3
6
4
3
3
1
1
1
1
1
1
2
3
1
2
2
1
1
1
1
1
1
1
1
1
2
1
1
1
1
1
1
1
1
1
2
1
1
1
1
1
1
1
2
1
3
1
1
1
2
2
1
1
1
1
3
1
5
1
1
1
1
1
1
1
1
5
4
1
1
1
1
1
1
1
1
1
1
1
1
1
1
1
2
2
1
1
3
1
1
4
1
2
4
1
1
1
1
2
1
1
1
7
1
1
1
1
1
1
1
1
2
1
1
1
2
2
1
1
1
1
2
1
1
2
1
2
2
1
1
1
1
1
1
1
1
1
1
2
1
2
2
1
1
1
1
1
3
1
1
3
3
1
1
1
1
2
1
1
1
1
1
1
1
1
1
2
3
1
4
1
1
2
2
1
2
1
1
1
1
1
2
1
1
1
2
1
1
1
1
1
4
1
5
2
1
2
1
1
4
3
1
1
3
2
1
1
1
1
1
1
3
2
1
1
1
1
1
1
1
1
4
1
1
1
1
1
1
1
1
1
1
1
1
1
1
1
1
1
1
1
1
2
2
1
1
1
1
1
1
1
1
1
1
1
3
1
1
1
1
5
1
1
1
1
1
1
1
2
1
1
1
1
1
3
8
1
1
1
1
1
1
2
2
1
1
1
1
1
1
2
1
1
2
1
1
1
1
1
2
1
1
1
2
1
1
5
1
1
1
1
1
1
2
1
1
1
1
1
2
1
3
1
1
1
1
1
1
34
34
2
1
1
5
1
1
1
1
1
1
1
1
1
5
1
1
1
1
3
1
3
3
1
1
1
1
1
2
1
1
1
1
1
1
1
3
6
1
1
7
1
1
1
1
1
1
2
2
1
2
1
2
1
1
2
1
1
1
3
1
2
1
1
1
2
2
1
1
1
1
2
1
1
1
1
1
1
1
1
1
1
1
1
1
1
1
1
1
2
1
1
2
5
16
1
1
1
1
1
1
3
5
15
1
4
1
1
2
1
2
1
1
1
1
2
4
1
1
7
5
2
1
1
1
1
2
1
1
1
1
2
1
1
12
2
2
1
1
2
1
1
1
1
16
4
14
1
1
2
1
1
1
6
6
2
1
3
16
5
1
1
12
1
1
1
1
1
1
2
1
1
1
1
1
1
3
4
1
1
1
1
1
1
2
2
1
2
2
2
1
1
1
3
2
1
1
1
1
1
4
1
1
1
1
1
1
1
1
1
1
1
1
1
1
1
1
1
1
5
1
1
1
2
1
2
1
1
1
1
1
1
2
1
1
1
1
1
1
1
1
1
1
1
2
1
1
1
1
1
2
1
4
1
1
2
2
1
1
1
1
1
2
1
1
1
1
1
1
1
1
1
1
1
1
2
1
1
1
1
1
1
1
1
1
1
1
1
1
1
1
1
1
1
1
1
1
1
1
1
1
1
1
1
1
1
2
1
1
1
1
2
1
1
1
1
1
2
1
3
8
3
22
22
33
11
1
1
1
1
1
1
1
1
1
1
7
1
2
2
1
2
3
1
1
1
1
1
2
1
2
3
2
1
3
1
1
1
1
1
1
1
1
1
1
1
1
2
3
2
1
1
1
1
1
3
1
1
1
1
1
1
1
1
2
1
1
1
1
2
1
4
2
4
1
1
1
1
6
1
1
3
2
1
1
1
2
2
1
5
1
1
2
1
1
1
1
1
1
1
1
1
1
3
2
1
3
3
1
1
8
1
1
1
1
4
1
1
1
21
1
1
1
1
3
1
1
2
1
2
1
1
1
3
3
1
3
2
3
1
1
1
1
1
2
1
1
1
1
2
1
1
2
1
1
1
1
1
1
1
4
3
1
2
1
1
1
4
1
2
42
3
1
2
3
1
6
1
3
1
8
3
1
2
1
1
2
2
1
1
6
1
17
1
1
1
1
1
1
1
1
1
1
2
1
1
1
1
2
2
1
1
1
1
1
1
1
1
2
2
1
1
1
2
1
3
1
1
2
3
1
1
5
1
1
1
2
1
9
1
1
3
6
2
3
1
1
1
1
1
4
1
2
1
1
2
1
3
6
1
2
1
4
12
3
3
1
1
1
1
1
1
6
1
1
2
1
1
5
1
4
1
1
1
1
1
1
1
1
1
1
1
1
1
1
1
1
2
1
1
1
1
1
1
1
1
1
1
12
2
1
1
1
4
2
2
1
1
1
2
1
1
2
1
1
1
1
1
1
3
2
1
1
1
1
1
2
5
1
1
2
1
1
1
1
1
2
4
1
1
1
1
1
1
1
1
1
1
2
1
1
2
1
1
1
9
2
2
3
3
2
1
1
4
3
2
1
1
1
1
1
1
1
1
2
2
14
20
1
5
6
2
1
2
4
2
5
1
1
2
1
1
2
2
1
1
2
4
1
9
1
1
1
1
2
1
1
2
1
1
1
1
1
3
1
1
1
3
3
1
2
1
5
1
1
1
1
1
3
1
1
2
4
3
1
1
1
1
1
2
4
3
1
7
4
1
1
1
3
3
1
1
3
15
1
1
1
1
15
1
1
1
2
4
1
2
1
1
1
1
1
2
1
1
1
1
1
1
1
2
1
1
1
4
1
1
13
2
1
1
1
1
1
1
1
1
1
1
1
2
2
1
2
1
1
2
2
1
1
18
2
1
3
1
1
1
1
2
1
19
1
1
1
1
1
1
1
1
1
2
1
1
1
1
1
14
1
1
1
1
1
1
1
29
1
1
1
1
1
1
3
1
1
1
2
1
1
1
1
1
1
1
1
1
8
4
1
2
1
1
1
1
2
2
1
1
2
1
1
1
2
1
13
3
8
1
1
3
2
1
1
1
1
3
1
1
2
1
1
1
1
1
1
1
1
1
1
1
1
1
1
1
2
2
1
2
1
1
1
1
1
1
22
1
1
1
1
1
1
1
1
1
1
2
2
1
1
1
1
1
2
1
1
1
1
1
2
2
1
2
1
2
2
1
14
5
3
1
3
1
1
1
1
1
1
1
1
1
1
1
2
1
2
1
1
1
1
1
1
1
1
2
1
1
2
1
1
2
1
1
1
1
2
1
2
1
1
1
1
1
1
1
1
1
1
1
1
1
1
1
1
1
1
1
2
1
1
1
2
6
1
2
6
1
2
4
1
1
2
2
1
2
2
1
1
2
3
2
2
1
2
1
1
2
5
3
1
2
1
2
10
10
12
1
1
2
1
1
2
4
1
1
1
2
1
3
1
2
1
1
1
1
2
3
1
1
1
1
1
46
1
1
29
1
3
1
1
1
1
2
2
1
1
1
1
4
1
1
1
5
2
1
2
4
3
3
1
1
1
2
3
1
1
1
1
2
1
1
1
3
4
1
1
3
20
60
1
3
1
4
1
1
1
10
19
23
8
6
1
1
2
1
1
1
14
1
1
1
1
1
10
1
1
1
1
1
1
11
2
1
1
1
1
1
1
1
1
1
1
2
2
1
1
1
1
1
4
1
1
1
2
1
1
1
1
1
1
1
2
1
1
1
1
1
2
1
2
29
1
1
1
1
1
2
2
1
2
2
1
1
18
1
1
1
1
1
1
1
1
1
2
3
2
1
1
2
1
11
1
1
1
1
2
1
1
1
1
1
4
2
1
1
2
1
1
3
2
1
2
2
1
9
1
10
1
2
1
2
1
1
17
2
1
2
2
1
1
2
1
10
3
7
1
2
1
1
24
3
1
7
1
1
3
1
1
2
1
1
5
1
1
1
1
1
3
1
1
1
1
1
1
1
1
1
1
1
4
2
2
2
1
4
1
30
1
1
1
1
1
1
1
1
2
1
1
1
1
2
2
2
1
2
1
1
3
2
1
4
2
1
1
6
1
1
1
1
1
1
1
1
1
1
1
1
1
1
3
1
2
4
1
1
1
2
1
1
1
2
1
1
1
9
4
1
1
5
1
6
6
1
2
1
2
2
3
2
13
1
2
1
1
1
2
1
1
1
1
1
2
3
1
6
4
1
1
1
2
1
1
1
1
2
1
1
3
1
1
1
1
3
2
3
8
1
3
2
2
1
1
1
1
4
2
1
1
1
2
1
12
1
1
1
1
1
1
1
1
1
1
1
1
2
1
1
2
2
6
1
3
1
1
1
1
5
1
1
4
1
1
1
1
14
3
1
1
6
2
5
3
1
2
1
4
1
2
3
2
2
6
2
15
1
1
1
1
1
1
1
1
1
2
1
2
1
7
2
3
1
1
1
1
1
2
2
4
4
5
1
1
2
2
1
3
2
1
2
1
1
2
1
3
2
1
4
1
1
1
1
2
1
1
1
1
1
1
1
1
1
1
1
1
1
3
1
1
1
1
1
2
1
1
1
1
1
1
1
1
1
1
1
1
1
2
1
1
1
1
2
1
1
1
2
1
1
4
2
1
2
1
1
1
1
1
1
1
1
1
1
3
1
1
2
3
1
3
3
1
1
1
1
3
1
1
1
1
5
2
2
1
1
4
4
1
2
1
1
1
2
1
2
1
2
6
10
2
1
1
1
1
1
2
2
1
2
3
1
6
2
2
2
1
1
2
2
3
1
3
1
11
2
1
1
2
1
2
4
1
3
1
1
1
1
1
1
1
1
1
1
1
1
4
11
1
1
1
2
1
2
1
2
1
2
5
1
2
1
1
1
1
1
1
4
1
3
2
2
11
1
1
1
1
1
1
1
1
3
2
1
3
1
1
1
9
3
1
1
6
1
6
1
4
1
3
1
3
3
1
2
1
1
1
4
2
1
1
1
2
1
1
1
1
1
1
1
1
1
1
1
1
1
1
1
1
1
1
1
1
1
1
1
1
1
6
2
1
1
1
1
1
1
1
2
1
1
1
1
2
2
1
4
1
20
1
1
1
1
1
1
1
6
2
3
1
1
2
1
1
2
2
1
1
2
1
3
1
1
1
1
1
1
2
2
1
3
2
1
1
2
1
1
1
1
1
3
1
2
1
7
1
1
1
1
1
1
1
1
1
1
2
1
1
10
1
1
1
1
1
4
1
1
2
1
1
1
1
4
1
1
1
1
3
1
1
3
1
1
1
3
1
1
2
1
1
1
1
1
1
3
1
1
1
1
1
1
1
1
6
1
9
1
1
1
1
1
3
1
1
2
5
1
4
3
13
1
12
1
1
1
1
1
1
1
1
1
1
1
1
1
2
1
2
2
1
1
1
1
1
1
1
1
1
2
3
5
1
1
1
1
1
2
2
1
1
1
2
1
1
2
1
1
1
1
1
2
1
1
6
1
10
1
1
1
2
1
2
1
1
1
10
3
2
1
2
6
1
2
15
1
1
1
1
1
1
4
2
1
1
1
2
2
3
1
1
2
2
1
1
1
1
1
1
1
2
1
1
2
1
3
1
1
1
1
1
1
1
1
1
1
1
3
1
6
2
1
1
1
4
1
1
1
2
3
1
1
1
1
1
1
1
1
1
1
1
1
1
2
11
1
6
1
2
1
7
2
1
2
1
1
1
1
1
1
1
1
1
1
3
1
2
2
1
1
1
2
1
1
1
1
1
3
3
1
1
1
2
1
1
8
1
1
1
1
3
4
2
2
1
6
1
1
1
1
1
3
1
5
1
1
1
1
1
1
1
1
1
15
3
7
1
2
3
2
1
2
2
2
2
1
4
1
1
1
7
1
1
1
1
1
1
4
2
1
1
1
2
1
1
1
1
1
1
1
1
2
1
5
1
1
1
1
1
2
1
1
1
1
1
1
1
1
1
2
1
3
1
1
1
1
6
2
1
1
1
2
3
4
1
2
3
1
1
5
1
2
1
1
1
1
1
1
1
1
1
4
1
1
1
1
1
2
1
1
1
1
1
2
1
17
2
8
1
1
1
2
2
5
1
1
1
1
1
1
2
1
2
1
2
1
3
1
1
11
1
1
1
1
1
1
4
2
3
2
1
17
1
3
1
2
4
1
4
1
1
2
1
1
1
1
3
1
1
1
2
3
1
1
1
2
1
1
1
1
1
1
1
1
1
3
4
3
2
2
1
4
1
1
3
1
1
1
1
2
1
1
1
1
1
1
1
1
1
2
2
1
2
1
1
1
1
1
1
1
1
1
1
2
2
1
1
1
1
1
1
1
3
1
1
1
2
1
1
1
1
1
2
2
2
1
1
1
3
1
1
1
1
2
1
1
1
1
3
1
6
1
1
1
1
16
4
1
1
1
1
1
23
11
1
2
1
2
2
6
3
2
5
1
3
1
2
1
1
1
11
1
1
1
2
1
1
2
1
3
1
1
1
1
1
1
3
1
1
1
1
1
1
1
1
1
1
5
2
1
1
1
8
3
2
1
1
1
1
1
1
1
1
1
1
1
1
1
1
1
1
1
3
1
1
2
1
1
1
1
2
1
1
1
1
1
4
1
6
20
1
2
1
1
2
2
1
1
1
1
2
5
3
5
1
5
1
1
1
2
1
1
1
1
1
3
1
1
2
1
7
6
3
1
5
1
3
2
1
1
3
1
1
1
1
1
3
2
6
2
2
1
3
1
1
1
1
1
1
1
2
2
1
1
2
1
3
1
2
2
6
1
2
1
1
1
1
1
2
4
1
1
2
4
3
1
1
1
1
15
1
4
4
22
1
1
17
1
1
2
1
4
7
1
3
2
1
1
1
1
16
1
5
2
1
18
2
15
1
1
1
1
2
7
1
1
1
1
1
1
1
1
3
1
2
1
2
2
1
1
9
1
2
1
1
1
1
1
2
1
1
1
2
1
2
1
2
2
1
3
1
1
1
1
2
1
1
1
1
1
1
12
1
1
3
1
1
2
1
3
2
1
1
1
2
1
1
4
2
1
1
3
1
1
3
1
1
1
1
2
2
7
1
2
1
1
1
1
1
1
1
1
1
1
1
1
1
2
2
1
1
1
2
1
1
1
2
5
1
1
3
1
2
1
2
1
3
1
1
1
1
3
2
1
1
1
2
2
2
2
1
1
1
1
4
1
2
4
3
1
5
4
1
1
4
1
1
2
1
1
2
2
1
5
1
1
10
1
5
5
1
3
1
1
3
2
7
2
1
1
1
2
3
1
1
1
6
1
1
1
1
2
1
1
1
1
1
1
1
5
5
1
2
1
3
1
1
1
1
1
1
1
1
3
1
1
1
1
2
2
1
1
1
2
1
1
1
1
1
1
1
1
1
4
1
1
1
1
2
1
1
1
3
19
2
1
2
2
1
1
4
1
1
1
3
2
2
4
1
1
1
2
3
1
2
4
1
1
1
1
1
1
1
4
1
1
9
28
5
1
1
2
1
1
3
1
1
1
1
1
1
1
1
2
4
2
1
2
1
1
1
1
1
1
1
1
1
1
2
2
1
1
1
1
1
1
1
2
1
1
1
2
1
3
1
1
1
4
1
2
1
1
2
33
1
1
1
17
18
1
1
1
1
1
12
4
9
1
1
5
1
1
1
16
5
1
1
23
1
1
1
1
1
1
2
1
1
1
1
1
1
1
1
1
1
1
2
1
1
1
2
1
2
1
1
1
1
1
1
1
1
1
1
2
3
2
1
1
14
7
10
5
6
18
3
1
1
34
30
4
27
1
1
1
1
1
1
1
1
3
21
1
1
1
2
3
3
1
1
4
1
1
2
1
1
5
1
1
1
1
1
1
1
1
2
1
1
1
1
1
1
2
1
1
4
1
2
1
4
1
1
1
2
1
2
1
2
1
3
1
1
1
1
1
1
1
1
2
1
1
1
1
1
1
1
1
1
4
1
1
3
3
1
1
2
2
2
1
1
1
1
1
1
2
3
2
1
1
1
1
1
1
1
2
1
1
1
19
15
3
2
1
1
1
2
3
3
1
1
1
56
1
2
2
4
9
3
2
1
2
1
1
1
1
1
4
2
1
2
2
2
4
4
1
1
1
2
1
1
1
1
1
1
1
1
1
1
4
8
1
1
3
1
1
1
1
1
1
1
1
1
1
1
1
2
1
1
1
1
1
1
3
2
1
1
1
1
2
4
1
1
2
1
1
1
1
1
2
2
1
2
1
1
2
1
2
2
1
1
1
1
1
1
1
3
1
4
2
1
1
2
5
3
1
1
1
1
2
1
1
2
1
1
1
1
2
3
1
2
1
1
1
1
2
1
1
1
1
1
1
1
2
1
1
1
1
1
1
1
1
2
1
1
1
2
1
1
1
1
1
1
1
2
1
1
2
2
1
1
1
1
3
1
1
1
1
3
1
1
1
3
1
2
1
1
1
1
1
1
1
2
1
2
1
1
1
1
2
1
1
1
2
1
1
1
2
1
1
1
1
1
1
1
1
1
1
1
1
1
1
1
1
1
1
1
1
1
2
1
1
1
1
2
1
3
1
1
1
7
1
1
1
2
1
1
1
1
1
1
2
1
1
1
3
3
1
1
1
4
1
1
2
1
1
1
1
1
4
1
1
2
1
1
1
3
1
5
1
3
1
1
1
3
1
3
3
1
1
1
1
1
1
1
1
1
1
1
1
1
1
1
1
3
1
2
1
1
1
2
1
1
1
1
1
1
1
1
1
1
1
3
1
1
2
1
1
2
1
1
1
1
3
2
2
1
1
1
1
1
1
2
1
1
1
1
2
1
1
1
1
1
1
1
1
1
1
1
1
3
1
10
2
1
1
2
1
3
1
1
2
1
1
1
1
1
1
2
4
1
20
9
1
1
1
1
1
1
1
1
1
1
1
5
4
1
1
1
1
1
3
2
1
1
2
1
1
1
1
1
1
2
1
1
1
1
1
2
1
1
1
2
1
1
1
1
1
1
1
1
1
1
2
2
1
1
1
1
1
1
2
1
1
1
6
1
3
1
1
1
2
1
1
2
1
1
1
1
1
9
1
1
15
1
1
1
1
1
1
1
1
1
1
1
2
1
2
2
1
1
2
1
2
1
2
1
1
1
1
1
1
1
2
1
1
1
2
4
1
1
2
2
1
3
2
1
2
1
1
1
1
2
1
1
1
2
1
1
1
1
1
1
1
1
1
1
1
1
1
1
2
2
1
2
1
1
1
2
1
3
1
1
3
1
1
3
1
1
1
1
1
1
1
6
1
1
2
1
1
1
2
1
1
1
1
3
2
1
3
1
1
1
1
1
1
2
1
3
1
1
2
1
18
1
3
1
1
1
1
1
1
1
1
1
1
1
1
2
1
2
3
1
2
2
3
1
1
1
1
2
1
3
1
3
1
2
1
1
2
3
1
1
1
1
1
2
4
1
1
4
1
1
2
3
1
1
2
1
1
1
1
1
1
1
2
2
1
4
1
3
4
1
4
1
2
1
1
1
1
1
2
17
1
1
1
1
1
1
2
1
1
2
1
1
1
1
1
1
1
1
1
3
5
3
1
1
1
2
1
1
1
2
1
3
1
1
1
1
1
1
2
1
1
2
1
2
1
1
3
1
1
1
1
1
1
2
1
3
1
1
1
1
1
1
1
4
2
1
1
1
1
1
2
1
1
1
1
4
3
2
1
1
1
1
1
1
1
5
2
1
2
1
1
1
1
1
1
2
1
2
2
1
1
1
2
1
1
1
4
1
1
1
1
7
1
1
2
1
1
1
1
1
1
1
2
1
1
1
1
1
1
1
2
1
1
1
2
2
1
1
1
1
1
1
1
1
1
1
1
1
2
1
1
1
1
1
3
1
1
2
1
1
1
1
1
4
1
1
1
1
1
1
1
3
2
3
1
2
1
1
1
1
3
1
2
2
1
1
1
1
1
1
1
1
1
1
1
1
1
4
1
1
1
1
1
1
1
1
1
1
1
1
1
1
1
1
1
1
1
1
1
1
1
1
1
1
2
1
1
1
1
1
7
1
1
1
3
1
1
1
1
1
1
1
1
1
1
2
1
1
1
2
1
1
1
1
1
1
1
1
1
1
1
1
1
1
1
2
1
3
1
3
1
1
4
1
1
1
1
3
1
1
2
1
1
2
1
1
1
1
1
2
2
1
1
1
1
1
1
2
1
1
2
1
1
1
3
1
1
1
1
1
1
1
1
2
1
1
3
3
1
1
1
1
1
1
1
1
1
2
1
1
1
1
1
10
1
2
1
2
3
2
1
1
1
3
1
3
1
3
1
1
5
1
2
2
1
1
1
5
1
1
2
2
3
2
1
1
1
1
1
1
1
1
1
1
1
1
1
1
1
1
2
2
1
1
1
1
1
1
1
1
1
1
1
1
1
1
1
1
1
1
1
1
2
3
1
1
1
1
1
1
1
1
3
1
2
1
2
2
2
1
4
2
1
1
1
2
1
1
3
1
1
1
1
1
1
2
3
1
1
2
1
1
1
2
3
3
1
1
2
1
1
1
2
5
1
1
2
1
2
1
1
1
1
1
1
1
9
1
2
3
2
1
1
1
1
1
3
1
2
4
2
2
4
1
1
1
1
1
3
1
1
1
1
3
2
1
3
2
1
1
1
1
1
2
1
1
1
1
1
1
1
1
1
1
3
3
1
1
1
2
1
3
1
1
1
3
1
2
1
1
2
1
1
1
1
1
1
1
4
1
1
1
1
1
1
1
1
2
3
11
2
3
1
1
1
1
1
3
1
1
1
1
3
1
2
1
1
3
1
1
1
2
3
1
3
1
1
2
2
3
1
1
1
1
1
1
1
5
1
1
1
1
1
1
1
1
1
1
1
1
1
1
1
1
1
1
8
1
1
1
1
1
1
2
1
1
2
1
1
1
1
3
1
1
2
1
1
16
1
1
1
1
1
1
1
1
1
1
1
1
30
1
1
1
1
3
1
5
1
1
2
2
1
3
2
1
1
1
1
1
1
9
1
1
1
2
1
1
1
1
1
2
1
2
1
1
1
1
7
4
8
3
1
8
4
1
5
19
16
2
1
1
1
2
2
3
1
1
1
1
6
3
1
1
3
1
2
2
1
2
2
3
2
1
1
1
2
1
3
1
1
1
2
1
4
34
1
1
43
1
1
1
1
1
1
1
1
1
3
1
2
1
1
2
2
5
1
1
1
1
1
1
2
1
3
1
2
1
1
1
1
1
2
1
1
1
1
1
2
1
1
7
4
3
3
1
18
1
1
2
1
1
1
1
1
1
1
2
1
1
3
1
2
1
1
1
1
2
3
3
1
2
1
1
1
1
7
1
1
4
1
2
1
2
1
1
1
1
1
1
2
2
2
1
1
1
1
1
1
4
2
1
1
1
1
1
2
2
2
5
2
2
1
2
1
1
2
1
30
1
2
1
1
1
2
1
1
1
2
1
2
1
1
2
2
1
1
2
1
1
1
1
3
1
1
1
3
1
4
1
1
2
1
1
1
1
2
2
1
2
1
2
1
5
1
3
2
1
2
1
1
2
1
1
1
2
5
11
2
4
1
2
1
1
2
1
1
1
1
2
1
1
1
1
1
1
1
1
2
2
1
1
1
1
1
1
2
2
1
3
1
1
2
1
1
1
1
1
1
1
3
1
5
2
2
1
2
2
3
1
1
1
1
1
1
2
1
1
1
1
1
1
1
1
2
2
2
1
1
6
15
43
1
15
2
1
4
2
3
3
1
1
2
2
4
1
3
2
1
1
1
2
1
3
5
1
2
2
1
2
2
2
1
2
2
3
1
1
3
2
1
1
1
1
1
1
1
2
3
1
3
3
1
1
7
11
1
1
1
1
2
3
5
1
1
1
1
4
1
1
1
2
2
1
1
1
4
4
5
1
1
2
1
1
1
2
1
2
1
4
1
3
1
1
1
1
1
1
1
1
1
1
1
1
1
13
1
1
3
1
1
1
1
1
1
1
1
3
1
1
2
1
1
1
2
2
1
1
1
1
1
1
1
2
2
1
1
5
2
1
1
1
2
1
17
8
2
1
3
1
1
1
1
11
1
1
1
1
1
1
2
2
1
1
1
1
2
2
1
1
1
1
2
1
1
1
1
1
1
1
1
1
1
1
1
1
1
1
1
1
13
1
1
1
1
1
1
1
1
1
1
1
1
1
1
1
1
1
1
1
1
1
1
1
1
2
2
1
2
1
1
46
1
1
1
1
1
1
3
1
1
41
1
2
1
1
2
2
1
1
2
3
1
1
1
1
1
2
2
6
2
1
1
1
1
2
1
1
1
2
2
1
1
4
1
1
1
1
1
1
1
1
1
2
1
1
1
2
3
1
2
1
1
1
2
2
5
1
1
1
1
1
1
1
1
1
1
1
1
2
3
1
2
1
1
1
1
1
1
2
1
2
1
1
30
1
1
2
2
2
1
10
1
2
1
1
1
1
2
1
1
1
1
1
1
1
1
1
1
1
1
1
1
1
1
1
1
5
1
2
1
1
1
1
1
1
1
1
1
1
1
1
1
1
1
19
2
1
1
1
1
1
2
1
1
1
1
1
1
1
1
1
1
1
1
2
1
1
1
1
1
1
1
1
1
2
1
2
2
1
14
1
1
18
1
2
1
2
1
4
1
1
1
1
4
1
2
1
2
2
1
1
3
2
1
1
2
1
1
1
1
1
1
1
1
1
3
3
1
1
1
1
1
1
1
1
1
1
2
1
1
1
2
1
1
1
1
1
1
1
2
2
1
1
1
1
1
2
2
3
1
1
1
2
1
5
2
1
1
2
1
1
2
4
16
1
1
1
1
1
2
1
1
4
1
1
1
2
2
46
23
18
1
1
1
1
1
1
1
2
1
1
2
3
1
1
1
1
1
1
2
1
3
1
1
1
1
2
1
1
1
1
1
1
1
4
3
1
1
1
1
1
2
1
1
1
1
1
4
1
3
1
1
2
1
1
2
2
1
2
1
1
1
1
1
1
1
21
1
1
1
1
1
1
1
3
3
2
1
2
1
1
1
1
3
1
1
1
3
3
2
3
2
1
1
1
1
1
1
1
1
1
1
1
4
1
3
1
1
1
3
1
2
1
1
1
1
1
1
1
1
2
1
1
1
1
1
1
1
1
1
1
1
1
1
1
1
1
1
2
1
2
61
3
2
1
1
4
1
1
1
4
4
1
1
1
1
1
1
1
1
1
3
1
1
1
1
2
1
1
1
2
1
1
1
1
4
3
1
1
1
17
1
1
1
2
1
1
1
3
2
1
2
1
1
1
3
1
1
1
2
1
1
2
3
1
1
1
1
1
1
1
3
1
2
1
1
1
4
1
2
1
1
1
3
2
1
1
2
1
1
1
1
1
1
3
2
1
2
1
1
1
1
1
1
1
1
1
1
7
1
1
1
1
8
2
1
1
1
1
2
1
2
1
1
1
1
1
1
3
2
1
1
2
1
2
22
1
1
1
1
1
1
1
5
1
2
1
1
1
1
2
1
2
2
1
1
1
1
1
1
23
1
1
1
3
1
14
11
1
3
1
2
1
1
1
1
5
1
1
3
1
4
2
1
1
1
2
1
1
1
1
1
1
1
1
1
1
1
2
1
1
1
1
1
1
1
6
4
4
7
17
1
12
1
2
1
2
1
1
1
1
6
2
1
1
1
1
1
2
1
1
1
1
1
1
4
2
3
1
1
1
3
1
1
1
1
1
4
1
2
1
1
1
1
1
2
1
1
7
12
1
3
1
1
1
3
2
1
1
1
1
1
1
4
1
1
3
2
1
1
3
1
3
1
1
1
1
1
1
1
2
1
2
1
6
3
1
1
1
1
1
1
2
1
2
1
1
1
3
1
1
1
1
1
1
1
1
1
1
1
1
1
4
2
1
1
1
1
1
3
1
1
1
1
1
1
3
1
1
1
1
1
1
1
1
1
2
1
1
1
1
2
1
1
1
1
1
1
1
1
1
1
1
1
1
1
1
1
2
1
3
1
1
1
1
2
1
1
1
1
1
1
1
1
2
1
3
3
1
1
1
5
1
2
2
1
2
2
4
1
1
1
1
2
2
1
1
1
3
1
1
3
1
1
1
1
1
1
2
1
1
1
1
1
2
1
1
1
1
1
2
1
1
1
1
1
1
3
3
1
1
1
2
1
1
1
1
1
1
1
2
1
1
1
1
2
1
1
2
2
1
1
1
1
1
1
1
2
2
1
1
1
1
1
1
3
1
1
1
1
3
2
2
2
1
2
1
2
1
1
1
1
1
1
2
1
1
1
1
1
1
3
1
1
2
1
1
1
1
1
1
1
1
1
1
1
1
1
1
1
2
1
1
1
1
1
1
1
1
1
1
1
2
1
1
1
2
1
2
1
3
1
1
1
1
1
1
1
1
1
1
1
1
1
1
2
1
1
2
1
3
2
1
1
2
4
1
2
2
1
1
1
1
1
1
1
1
1
1
1
1
1
1
1
2
1
1
1
2
1
1
1
1
1
1
1
1
2
1
2
1
1
4
1
1
2
2
1
3
1
2
1
2
1
4
8
3
4
16
10
8
1
1
1
1
1
1
1
3
4
1
1
1
1
1
1
1
1
1
3
1
1
1
1
1
1
1
1
1
1
2
1
2
1
1
1
1
1
1
1
1
1
1
1
1
1
1
7
1
1
3
1
2
3
1
1
1
1
2
2
1
3
8
1
1
2
9
1
1
1
1
1
2
1
1
2
15
1
1
1
1
1
1
1
2
1
1
2
1
1
1
1
1
1
2
1
1
4
3
4
4
1
1
1
1
1
1
1
1
5
1
1
1
2
1
1
1
2
1
1
1
1
1
1
1
1
1
1
1
1
1
1
1
2
3
1
1
1
1
1
1
1
1
1
1
1
1
2
1
1
2
1
1
1
1
1
1
1
1
1
1
1
1
1
1
1
4
1
1
1
1
1
1
1
1
1
1
1
1
22
1
15
1
1
1
1
3
2
4
6
5
1
2
1
1
15
4
2
4
1
1
1
1
1
1
2
1
1
1
1
1
1
2
2
1
1
1
15
2
7
12
4
1
1
1
3
1
1
15
5
7
4
1
1
1
2
1
1
1
1
1
1
1
2
2
1
1
1
1
3
1
1
1
2
1
1
1
7
2
3
3
1
1
1
1
2
1
2
1
2
1
1
1
1
14
1
1
4
1
1
1
2
1
1
1
1
1
3
1
1
1
1
1
1
2
1
1
2
1
2
2
1
3
1
1
1
2
1
4
1
1
4
1
3
4
2
2
1
1
1
1
1
1
1
1
1
3
3
2
1
1
1
4
2
1
4
1
1
1
2
1
1
4
1
1
1
2
2
1
1
1
3
1
1
1
1
4
2
2
2
1
2
1
1
1
1
3
4
1
2
2
1
1
1
2
1
1
3
1
1
1
1
4
1
2
1
1
1
1
1
1
1
1
1
1
2
1
1
1
1
1
2
2
1
1
1
4
1
1
1
1
2
1
1
1
1
1
1
1
1
1
1
2
1
2
2
2
1
1
2
1
1
3
1
1
1
3
1
1
1
1
1
1
1
1
5
1
1
1
2
1
1
2
1
7
1
1
1
1
1
1
1
3
1
1
1
1
2
1
1
2
2
1
2
1
1
2
1
1
1
1
1
1
1
1
1
1
1
1
2
1
1
1
1
1
1
2
3
1
1
1
1
1
1
2
1
1
2
1
1
1
1
2
1
1
3
1
1
1
1
1
1
1
1
2
1
1
1
2
1
3
4
1
1
2
1
1
2
1
1
1
2
1
1
1
1
1
1
6
1
3
1
1
1
3
1
5
1
1
1
2
1
1
2
2
5
3
1
1
1
2
1
1
1
2
1
2
1
1
1
2
1
2
1
1
1
1
1
1
1
3
4
1
2
1
1
1
1
2
1
2
1
1
1
1
1
6
4
1
1
1
1
1
1
1
5
2
1
1
2
1
1
1
1
10
1
3
1
2
1
2
1
1
1
1
2
1
1
1
1
1
2
1
1
2
1
2
1
1
3
1
1
1
1
1
1
2
1
2
1
1
1
1
1
1
1
2
1
1
1
6
2
1
1
1
1
1
1
1
1
1
1
3
1
15
1
1
2
1
2
1
1
1
1
1
1
2
1
1
1
1
1
1
1
1
1
1
1
1
1
2
1
1
1
2
1
1
1
1
1
1
1
1
1
1
3
1
1
1
1
1
1
1
1
1
2
1
2
1
1
1
1
1
2
1
1
1
1
1
1
2
3
20
2
1
1
1
1
1
1
1
1
2
2
1
1
2
1
1
2
2
1
1
2
1
1
1
1
1
2
1
1
1
2
1
1
1
2
1
1
1
1
1
2
1
1
1
1
1
1
1
1
1
1
1
1
3
2
1
1
1
1
1
3
1
1
1
1
1
2
1
2
1
1
2
1
1
1
1
3
1
1
1
1
1
2
1
1
1
1
1
1
2
2
1
3
2
1
1
2
1
1
1
1
1
2
1
1
1
2
2
2
1
1
1
1
1
1
1
1
1
1
4
1
1
1
1
1
2
1
1
1
1
1
1
5
1
1
1
1
1
1
1
1
1
1
2
1
3
1
1
1
1
1
1
1
1
1
2
1
2
1
1
1
1
1
1
1
1
2
1
1
1
1
1
2
1
1
5
4
1
4
1
1
1
1
1
1
1
1
1
1
1
1
1
1
5
1
1
1
2
1
1
1
1
2
1
1
1
1
1
1
1
1
3
1
1
1
1
1
1
1
1
1
1
1
1
2
1
1
1
1
1
2
1
1
1
1
1
1
2
1
3
20
2
1
1
1
1
1
1
1
2
2
1
1
1
1
2
2
1
1
2
1
1
1
1
1
1
2
1
1
1
2
1
1
1
2
1
1
1
1
1
2
1
1
1
1
1
1
1
1
1
1
1
1
3
2
1
1
1
1
1
3
1
1
1
1
1
2
1
2
1
1
2
1
1
1
1
3
1
1
1
1
1
1
1
1
1
1
1
1
3
1
1
2
3
1
2
1
1
1
1
1
2
2
1
2
1
1
1
1
1
1
1
1
1
2
1
1
3
1
3
1
1
1
1
1
1
3
1
5
1
1
1
1
1
1
2
1
1
2
8
2
4
7
2
1
2
3
3
1
1
1
1
1
1
1
1
1
2
1
1
1
2
1
2
1
2
1
1
5
1
1
4
1
10
17
1
1
2
1
2
3
1
3
2
1
11
1
1
1
1
1
1
1
1
1
1
1
1
1
1
1
1
3
1
1
1
1
1
1
1
1
2
3
1
2
3
1
1
2
1
3
1
1
1
1
1
1
1
1
1
1
1
1
1
1
1
3
3
2
1
1
10
3
1
1
1
51
1
1
1
1
1
1
1
1
1
2
4
1
1
1
1
1
2
1
1
1
1
1
4
1
2
2
1
2
1
1
11
2
1
1
1
1
2
1
1
1
1
1
1
2
2
1
1
1
4
1
1
1
1
1
2
1
1
1
1
1
1
1
2
2
1
22
12
2
1
1
1
1
1
1
1
1
1
1
1
2
1
7
1
2
1
4
1
1
1
2
1
1
1
2
2
5
1
4
1
1
1
21
2
1
1
1
2
1
1
2
1
1
1
3
1
1
1
1
1
2
1
1
1
10
1
1
1
1
1
1
1
1
1
2
3
2
1
1
1
1
1
2
2
1
1
1
2
1
2
1
2
4
1
1
2
7
1
2
1
1
1
1
1
1
1
1
1
2
1
1
1
1
1
1
3
1
5
4
1
2
1
1
2
4
2
1
1
1
3
1
2
3
1
1
1
2
1
5
2
5
1
1
2
1
1
1
1
1
1
1
1
1
1
4
15
1
1
1
1
1
3
1
1
1
9
6
2
1
1
1
1
3
1
6
2
1
1
1
2
1
22
1
1
1
1
1
1
1
1
2
3
1
1
1
1
3
2
1
2
19
1
5
3
2
1
1
1
1
1
1
1
6
3
1
1
1
1
1
1
1
1
1
16
2
1
2
4
1
1
1
1
1
2
1
2
1
2
1
1
1
1
1
1
3
1
1
2
1
1
2
3
1
2
1
2
4
1
1
6
1
3
1
1
2
3
2
1
1
1
3
2
1
1
1
2
1
14
1
7
1
3
1
5
10
1
1
1
1
1
1
1
1
1
2
19
4
1
1
9
2
1
7
1
6
1
1
1
1
1
1
1
1
1
1
1
1
5
1
1
1
1
1
1
1
1
1
1
1
16
19
1
1
1
1
1
1
1
1
1
1
1
1
1
1
1
1
1
1
1
1
1
1
1
1
2
1
1
1
3
1
1
2
1
1
1
1
1
4
1
10
1
1
1
1
1
1
2
1
3
1
1
6
1
1
1
1
3
1
3
1
4
1
2
4
1
1
1
4
3
1
2
1
2
1
1
1
1
1
1
4
2
1
1
1
1
1
1
1
1
2
11
27
1
1
3
15
1
5
1
3
2
1
1
1
1
1
2
2
2
1
1
2
1
1
1
1
1
1
13
4
14
4
2
13
3
7
1
3
1
1
1
1
5
1
1
1
1
3
3
21
1
1
1
1
1
1
2
1
2
1
2
1
2
1
1
1
1
1
1
1
1
1
1
10
4
1
2
1
1
1
1
2
1
2
1
1
1
2
26
1
1
1
1
1
1
1
1
10
4
1
1
5
1
11
2
1
1
1
1
1
1
1
15
4
1
1
1
1
1
1
5
1
2
2
2
1
1
2
3
1
3
1
1
2
1
1
1
1
3
1
1
1
1
1
1
1
1
1
1
1
1
1
1
2
1
1
4
1
1
1
2
1
1
18
3
1
1
1
2
1
1
1
1
1
1
1
1
1
1
1
2
2
1
1
3
1
1
1
12
1
1
2
1
1
2
1
1
1
1
1
1
1
1
1
2
2
1
1
1
5
1
6
4
5
1
3
3
2
2
2
1
4
7
1
2
1
25
1
2
1
1
1
1
1
1
1
1
1
1
1
1
1
1
1
1
3
1
1
1
1
1
3
2
6
1
2
2
1
1
1
1
1
1
1
1
1
2
1
1
1
3
1
4
1
1
3
1
3
1
1
8
1
1
7
1
1
1
2
1
1
2
1
1
1
1
2
1
1
1
1
4
2
1
2
1
3
2
1
1
1
1
1
2
1
1
1
1
1
1
2
1
1
2
3
1
2
1
1
3
1
1
1
1
1
2
4
1
1
5
4
3
1
1
1
1
1
2
1
1
1
1
1
2
1
1
1
1
1
1
1
1
1
1
1
1
1
1
1
1
1
1
1
2
1
1
2
1
2
1
3
1
2
2
1
1
1
1
1
1
2
1
5
2
1
1
1
2
2
1
1
1
1
2
1
1
1
2
4
1
1
1
1
3
1
1
1
14
2
2
1
1
12
1
16
1
1
2
5
1
2
2
4
6
16
2
1
1
1
1
1
31
1
2
1
5
1
2
1
1
1
1
1
1
1
1
2
1
1
1
1
2
1
4
1
2
4
2
1
1
3
2
2
2
4
1
1
1
1
3
1
1
1
1
1
1
1
1
1
1
2
3
1
15
1
1
2
3
1
1
1
1
1
1
2
3
1
1
2
1
1
1
1
1
1
1
1
1
3
3
1
1
1
1
1
1
1
2
1
35
2
1
1
5
1
1
1
1
1
1
1
4
1
15
3
4
1
67
1
1
1
1
4
1
3
2
1
2
4
1
1
1
1
1
1
1
1
1
1
1
1
1
1
2
1
1
1
1
1
1
1
28
1
1
1
1
1
1
2
1
1
1
1
1
1
1
1
2
1
1
1
2
1
13
2
1
1
1
17
1
1
1
1
1
1
1
1
1
2
1
1
1
1
4
2
2
1
1
1
1
1
1
1
1
2
1
4
13
2
3
10
2
2
1
1
1
1
1
1
1
2
1
3
1
1
1
2
4
1
1
1
1
5
1
1
1
1
1
1
1
2
1
1
1
1
1
1
1
2
3
2
1
1
2
1
1
1
1
18
2
2
1
1
66
1
18
15
20
1
2
1
1
1
1
1
1
1
1
2
7
2
1
1
1
1
1
1
1
1
2
1
1
2
1
1
2
1
1
1
1
1
1
1
1
2
1
1
1
1
1
1
2
2
1
1
1
1
1
1
1
2
1
1
2
1
3
1
2
2
12
1
2
1
3
1
1
3
1
2
2
1
2
1
1
1
6
1
1
1
1
1
3
1
1
1
1
1
1
3
2
2
2
2
2
2
3
2
1
1
1
1
1
1
1
1
2
5
1
1
1
1
1
1
1
1
1
2
1
1
1
1
1
1
1
1
1
1
1
2
4
2
1
1
1
2
2
1
1
1
1
1
1
6
2
1
1
1
1
1
1
2
1
2
1
1
1
1
1
1
1
2
1
1
1
1
1
1
1
1
2
3
5
1
1
1
2
6
1
2
1
1
1
1
2
15
1
1
1
2
1
1
3
7
1
8
4
2
24
1
1
1
1
2
2
1
1
1
15
1
17
1
1
1
1
2
1
1
19
11
3
3
1
4
2
1
1
1
17
1
1
3
1
16
1
1
1
4
2
3
1
1
1
1
2
1
1
1
1
1
2
1
2
1
1
2
1
1
1
15
1
1
2
4
1
2
36
2
1
1
1
1
1
1
1
1
79
1
1
1
1
1
1
1
1
1
1
1
3
1
1
1
1
1
1
1
1
1
1
1
1
1
1
1
1
1
1
1
1
1
2
2
1
1
1
1
1
1
13
20
1
2
2
1
1
1
1
3
1
1
1
1
1
2
1
1
1
1
1
4
1
1
1
1
2
1
1
5
1
1
1
1
1
2
1
1
2
28
1
1
3
1
3
1
1
1
1
1
6
1
1
1
1
1
6
49
1
78
14
1
1
1
1
1
1
20
5
2
2
1
1
1
1
1
1
20
7
1
1
2
1
1
1
2
3
1
1
2
1
1
1
15
1
1
1
1
4
4
2
3
1
1
1
1
1
1
1
1
1
8
1
9
1
3
6
1
2
3
4
1
1
1
1
3
2
1
1
1
1
2
1
1
2
4
4
1
2
2
1
1
1
1
1
2
1
1
1
1
1
2
1
1
1
1
1
1
22
1
1
1
1
1
1
1
1
1
2
1
1
1
1
1
2
3
1
1
1
1
2
1
1
1
2
1
1
1
1
1
1
1
2
1
1
4
1
2
1
1
1
2
1
1
1
3
2
1
2
2
1
4
3
2
2
1
1
1
1
1
1
1
1
1
1
2
2
1
1
2
1
4
1
1
1
1
1
1
1
1
1
1
1
2
2
1
2
1
1
1
1
1
1
1
1
1
1
1
3
1
1
1
1
2
1
1
1
2
1
1
1
2
1
2
2
1
1
1
1
1
1
1
1
1
1
2
2
1
2
1
5
1
1
3
3
1
1
1
2
1
5
5
1
3
1
3
3
1
1
2
10
1
2
1
1
1
2
1
1
1
1
1
1
29
3
9
1
1
1
1
1
1
1
2
1
1
1
1
1
1
1
1
1
2
2
2
1
1
1
3
1
1
1
1
1
1
1
2
1
2
3
2
1
3
1
1
1
1
1
17
1
1
1
1
1
1
1
1
1
1
1
1
1
20
1
3
1
1
1
1
1
1
1
1
3
1
1
1
1
12
2
1
2
2
6
1
1
1
3
1
1
2
1
1
1
1
2
1
1
1
1
1
1
2
7
2
2
5
1
1
2
5
2
4
1
1
2
1
3
58
1
1
2
1
3
1
2
1
1
1
3
1
1
1
1
1
3
1
1
1
5
1
1
1
2
1
1
2
1
1
1
1
1
4
1
12
2
3
1
1
1
1
1
2
1
2
33
1
1
1
6
1
2
1
1
1
1
1
1
12
1
2
1
1
1
3
1
1
1
5
1
2
1
5
4
3
2
1
2
1
4
2
2
1
1
1
1
1
1
1
1
1
2
1
1
1
1
1
1
5
1
1
3
14
2
1
1
1
1
1
1
1
1
1
2
1
1
1
4
1
3
1
2
1
1
2
3
1
1
1
1
1
2
1
2
3
1
1
1
1
3
2
3
13
1
1
1
3
1
4
1
1
1
1
4
2
1
1
1
1
3
1
1
3
1
1
1
1
4
1
1
2
11
3
3
1
1
17
1
16
1
1
2
1
1
1
1
1
1
2
1
3
1
2
1
1
4
1
1
1
1
1
1
1
3
2
1
1
2
2
1
1
2
1
1
1
2
1
2
2
1
1
1
1
1
6
1
2
9
1
1
1
1
1
1
2
1
2
3
1
4
3
1
1
1
1
1
1
1
7
2
5
6
1
1
5
1
2
1
2
1
1
3
1
1
1
1
2
13
3
10
1
1
1
1
1
4
1
3
1
29
5
1
2
1
1
1
1
1
1
2
2
2
1
1
2
1
1
3
1
1
1
1
1
1
6
3
9
2
1
15
4
1
1
2
1
1
2
1
6
1
1
1
3
3
1
1
1
1
1
1
1
1
1
1
1
1
2
4
1
2
2
2
2
2
18
1
15
4
3
3
2
1
1
3
1
1
2
1
2
4
1
2
1
1
1
1
2
1
1
1
1
3
1
1
3
1
2
2
1
1
15
1
3
1
3
5
1
1
10
1
10
2
10
1
1
1
2
1
2
1
3
1
1
3
1
1
1
1
1
1
2
2
1
1
4
4
1
1
2
1
1
1
1
1
2
1
22
2
3
1
5
2
1
1
1
1
1
3
1
4
1
1
1
3
2
3
1
1
1
1
1
5
1
1
2
1
1
1
2
1
1
1
1
3
1
2
1
3
1
1
1
1
1
1
1
3
17
3
1
1
16
1
1
15
1
1
1
1
1
1
1
1
1
2
1
4
2
2
1
2
1
1
1
1
1
1
1
1
1
2
21
31
11
1
1
1
1
1
1
1
1
2
1
1
1
1
1
15
1
1
2
3
1
1
1
1
4
4
1
1
4
1
1
4
1
3
3
2
2
1
1
1
1
1
1
1
1
1
1
1
1
2
1
1
3
1
1
5
1
2
1
2
1
1
1
1
2
2
3
1
1
1
1
1
1
1
1
1
1
1
2
1
2
1
1
1
1
1
1
1
1
1
2
1
1
1
3
1
2
1
2
1
1
2
1
1
1
1
2
3
1
1
2
1
1
1
1
1
1
1
1
1
1
1
1
1
1
1
1
1
1
1
1
1
1
2
1
1
1
1
2
5
1
1
1
1
1
2
1
2
2
1
1
3
1
1
1
1
2
1
1
2
1
1
1
1
1
1
4
3
4
1
1
1
1
1
1
2
2
1
10
3
2
7
6
19
14
19
2
3
11
1
2
1
2
1
1
3
1
1
3
1
1
1
1
2
1
2
4
1
1
4
1
2
2
1
1
1
2
1
7
1
3
1
4
2
2
2
1
1
5
1
1
1
4
1
1
4
1
2
1
1
2
2
1
1
1
1
2
6
1
1
1
1
1
1
2
1
1
1
17
1
1
2
1
1
1
1
1
1
1
1
1
1
1
2
1
1
4
1
1
1
1
1
1
2
2
1
1
1
1
2
1
4
2
1
3
2
2
2
1
1
1
1
3
1
1
2
1
1
1
3
1
1
1
2
1
1
1
1
1
1
1
1
2
1
1
1
1
1
1
1
3
1
1
1
1
1
1
1
1
2
1
1
3
5
1
3
1
2
1
1
3
1
1
1
1
2
2
1
4
1
1
1
2
2
2
1
1
2
1
1
1
3
1
1
1
1
4
7
10
3
2
2
7
1
4
1
2
9
10
1
1
1
2
1
1
1
1
3
3
1
1
1
1
1
1
1
1
3
1
2
1
2
1
1
1
1
4
7
2
2
7
3
3
1
1
2
10
1
4
1
1
3
1
6
1
1
2
4
3
17
1
1
1
1
1
1
1
1
2
1
2
1
14
2
1
1
1
1
1
2
1
1
1
1
1
1
1
1
1
1
1
1
4
1
3
1
1
1
1
2
1
1
1
1
3
1
2
3
3
2
1
42
1
26
3
1
1
1
1
4
1
5
3
1
1
1
1
1
1
1
1
1
1
1
3
2
1
1
1
3
1
1
1
1
3
2
1
1
1
2
1
1
4
1
1
1
1
1
1
1
1
1
1
1
3
1
1
1
1
1
3
1
2
1
1
1
1
1
2
1
1
1
1
1
1
1
1
1
3
1
1
1
2
1
3
1
5
1
2
1
2
2
1
14
1
1
12
1
1
4
1
1
1
1
1
1
1
1
2
1
1
1
1
1
1
1
1
1
3
5
1
4
2
1
1
1
1
3
3
1
1
1
1
1
1
1
1
2
1
2
1
1
4
2
1
1
1
1
1
1
5
1
1
1
1
1
1
1
1
1
1
1
1
1
2
1
2
1
2
1
1
1
2
1
1
1
1
1
2
1
2
1
2
1
1
1
1
1
1
1
1
1
1
1
1
2
1
1
1
1
1
1
1
1
1
1
2
1
1
1
1
2
1
1
2
1
1
1
1
1
1
1
1
2
1
1
1
2
1
1
1
1
1
1
1
2
1
1
1
1
1
1
1
1
1
1
1
1
1
1
1
1
1
1
1
1
1
1
1
1
1
2
1
2
1
3
1
1
1
2
1
1
1
1
1
2
1
1
1
1
1
1
2
1
1
1
3
1
1
2
1
1
1
1
1
2
2
2
1
1
2
1
1
2
2
1
1
5
3
3
5
1
1
1
1
1
2
1
1
1
1
2
1
12
2
2
2
1
1
2
1
1
1
5
3
1
2
1
13
7
1
1
1
1
2
1
1
1
2
1
1
1
1
3
1
8
6
1
4
2
1
2
2
1
2
1
1
1
9
1
1
1
1
1
1
1
1
1
1
1
1
1
1
1
1
1
1
1
1
5
2
1
5
2
1
1
1
1
1
1
3
1
1
1
1
10
1
2
1
1
1
1
1
2
1
1
6
1
1
1
1
1
1
1
1
1
2
4
1
1
1
1
1
1
1
2
1
1
7
2
1
1
1
4
1
1
1
1
1
1
2
3
1
1
1
1
2
1
1
1
3
2
2
2
1
1
1
1
1
1
1
1
1
4
2
2
1
2
1
1
1
2
2
2
1
3
2
1
14
4
2
1
4
1
1
1
1
1
2
1
1
1
5
4
6
1
1
2
1
1
2
1
1
1
2
1
1
1
1
10
1
1
1
1
1
1
1
1
2
1
2
1
3
1
1
1
1
3
2
1
1
1
1
1
1
1
12
3
21
1
1
2
1
3
18
2
1
3
1
1
1
1
2
4
1
1
2
1
1
1
1
1
1
1
1
1
2
1
1
1
1
1
1
1
1
1
1
1
2
1
1
2
1
1
1
6
1
2
1
1
1
2
1
1
1
1
24
1
1
1
2
1
1
1
2
1
1
1
1
1
1
1
1
1
1
1
1
1
2
1
1
1
1
2
1
2
3
2
1
1
1
1
1
2
1
3
2
1
2
2
1
1
2
1
1
6
1
1
1
1
1
1
1
1
1
1
1
1
1
1
1
1
1
1
1
1
1
1
1
1
1
1
1
1
11
1
1
1
1
1
1
1
1
1
1
1
1
1
1
1
1
2
1
2
1
1
1
1
1
1
1
1
1
1
1
1
1
2
1
1
1
1
1
1
1
1
1
1
1
1
1
1
1
1
1
2
2
1
1
11
1
1
1
1
1
1
2
1
1
1
1
1
2
5
1
1
1
2
1
1
1
1
1
1
1
2
1
1
3
1
1
1
1
1
1
1
2
1
1
1
1
1
1
1
1
1
1
1
1
3
2
1
3
1
1
1
2
3
1
2
1
1
2
1
1
2
2
1
1
3
1
1
1
1
1
2
2
2
1
1
1
2
2
1
1
1
1
1
1
1
2
1
1
3
1
1
1
1
3
2
3
3
1
3
2
2
1
2
1
1
1
1
1
1
1
1
1
1
3
1
1
2
1
1
1
1
1
1
1
1
1
1
2
1
1
1
4
5
1
1
5
1
1
1
2
1
1
4
1
1
2
1
1
1
1
1
1
3
1
2
1
6
1
1
6
5
1
7
5
7
1
1
1
1
9
2
14
7
1
1
1
11
9
1
2
1
3
1
2
1
1
1
1
2
1
2
1
3
1
1
1
2
1
2
1
2
1
1
1
2
1
2
2
5
1
37
2
1
1
1
1
3
1
1
14
1
1
1
3
2
1
1
1
2
1
1
1
34
34
1
1
3
2
1
2
1
1
1
1
1
1
2
3
7
1
1
1
1
1
4
1
1
1
5
1
6
3
1
1
1
3
1
1
2
1
2
1
1
1
2
2
1
1
8
1
1
1
1
1
1
30
4
1
1
1
1
1
1
1
1
1
1
1
1
3
1
1
1
1
1
1
40
1
1
1
1
1
1
1
5
2
1
2
4
1
1
1
1
1
1
2
2
2
1
1
1
1
1
1
1
3
1
1
1
1
1
2
1
1
1
1
3
1
3
1
1
3
1
1
2
1
2
1
1
1
2
1
3
1
1
2
1
1
1
1
1
3
2
1
1
2
1
1
1
1
1
1
1
1
3
1
1
2
1
3
2
1
1
1
1
1
1
2
2
1
1
1
1
1
1
1
1
1
2
1
3
1
2
1
1
1
1
4
1
1
1
1
6
1
1
1
1
1
1
4
21
1
1
1
7
1
1
4
1
1
2
1
2
1
1
3
1
1
1
1
3
2
2
1
1
3
1
1
2
1
1
1
1
3
1
1
1
1
1
1
1
23
3
1
1
1
1
1
1
1
2
1
1
4
1
1
1
3
1
3
2
1
1
1
1
1
3
1
1
2
1
1
1
1
1
2
2
3
1
4
1
2
3
1
1
1
1
1
1
1
1
1
1
1
1
1
1
1
1
1
1
1
1
1
1
4
2
1
7
3
1
3
1
6
2
1
3
2
1
1
2
1
1
1
3
1
1
2
6
1
1
1
1
1
1
1
1
1
1
1
1
1
1
1
1
1
1
1
1
1
3
1
1
1
3
1
1
1
1
16
1
1
1
4
2
1
1
1
1
1
1
1
1
1
1
1
2
2
1
1
2
1
1
1
2
1
1
1
2
1
1
1
2
3
1
1
3
2
1
3
1
2
1
2
1
2
41
5
1
16
1
2
1
1
3
1
1
1
22
4
1
1
1
1
1
1
2
2
1
1
1
1
1
1
1
2
1
1
1
1
1
3
1
2
1
3
1
1
1
1
1
1
4
24
29
1
4
1
1
1
2
1
2
1
1
1
1
1
1
2
2
1
1
1
1
1
1
1
1
1
2
1
1
2
1
2
2
1
4
1
1
1
1
1
1
1
1
1
4
1
1
1
1
1
6
2
1
1
2
18
1
2
1
2
1
1
1
1
3
1
1
1
1
1
1
2
1
2
2
1
1
6
2
1
1
2
4
2
1
12
1
12
1
1
2
1
1
4
2
1
2
1
1
1
1
1
1
1
1
1
1
1
1
1
1
7
2
1
1
7
2
1
5
2
1
1
1
1
1
1
1
1
1
1
2
1
14
1
1
4
2
1
1
1
1
1
1
2
1
1
1
2
1
1
1
1
1
1
1
1
1
1
4
1
10
1
1
2
1
1
1
1
2
1
1
2
2
1
6
3
1
2
1
1
2
3
2
1
1
1
1
1
1
1
1
3
2
1
2
1
1
1
1
4
2
3
5
3
1
1
4
1
1
3
1
1
1
1
1
1
2
1
1
1
1
1
7
19
1
2
1
1
2
1
1
1
1
4
1
3
2
1
2
2
1
1
2
1
1
1
1
1
1
1
1
24
1
1
20
1
10
1
1
1
7
1
1
3
1
2
5
1
1
1
4
1
1
1
3
2
1
1
1
2
3
1
1
1
1
1
1
1
1
2
1
1
3
1
1
1
1
2
2
1
1
1
1
7
1
1
1
1
1
1
3
1
4
1
1
1
1
1
5
1
4
1
1
1
2
1
2
1
1
1
1
1
1
2
1
2
1
3
1
2
4
1
2
1
1
1
3
1
1
1
2
1
1
1
34
1
2
2
1
1
1
1
1
1
18
1
1
2
2
1
2
4
1
1
1
14
1
1
1
1
4
2
5
1
2
3
1
1
5
1
1
3
4
1
1
1
2
2
1
2
1
3
1
3
1
1
1
1
1
2
1
1
1
1
1
1
1
1
1
1
1
1
1
1
3
1
2
1
1
1
1
1
1
1
1
1
1
1
1
3
2
14
1
1
1
1
1
1
1
1
1
1
12
1
1
1
1
6
1
1
1
3
1
6
1
1
1
1
2
2
1
3
5
1
1
1
2
1
6
1
1
1
1
1
1
1
13
3
1
1
1
1
1
1
3
1
1
1
1
1
2
2
1
2
1
1
1
3
1
5
1
1
6
3
1
2
2
1
1
1
1
1
1
1
1
3
2
1
1
2
1
1
1
1
1
1
1
3
6
1
5
1
1
1
1
2
1
1
4
1
1
1
1
1
2
1
1
13
1
1
1
1
1
2
1
1
27
1
2
1
12
15
1
3
1
1
2
13
2
8
1
1
1
1
1
1
29
1
1
2
2
1
3
2
2
1
1
1
1
20
1
12
2
1
1
1
4
7
1
1
1
1
1
1
1
3
1
1
2
2
7
2
1
1
1
1
2
1
1
1
2
1
1
3
3
1
1
1
1
3
1
1
1
1
1
1
1
1
6
1
3
3
4
1
2
4
3
1
1
1
1
1
1
1
1
1
1
1
1
1
1
1
3
1
1
1
1
1
1
1
1
1
1
4
1
1
1
1
1
2
3
1
1
1
1
2
1
1
1
1
1
1
1
1
2
1
3
2
2
1
2
1
1
1
1
1
1
1
1
1
3
1
2
1
2
1
1
2
4
2
1
1
2
1
1
1
1
1
2
1
17
2
1
1
1
1
1
2
2
2
1
1
1
4
1
4
2
1
2
1
1
2
1
1
1
1
1
1
1
3
2
1
17
1
1
1
2
1
1
1
1
1
1
2
1
1
2
2
1
2
1
3
1
2
1
1
1
1
1
1
1
1
1
1
1
3
2
1
2
1
1
1
1
1
1
2
3
1
3
1
1
4
2
1
1
2
1
2
1
1
1
2
1
1
1
1
2
7
2
2
5
8
1
1
4
1
1
1
1
1
1
1
1
2
1
1
1
1
1
1
7
8
1
1
1
1
1
12
1
1
1
1
2
2
1
1
2
2
1
1
1
3
1
1
6
3
1
1
2
1
1
1
1
1
1
1
1
1
2
1
1
1
4
1
1
3
5
1
1
1
2
1
2
3
1
8
1
2
3
5
1
2
1
2
2
1
2
2
12
2
1
1
1
1
1
1
1
4
1
1
1
3
1
1
1
1
2
1
1
1
1
1
1
1
2
1
1
2
1
1
1
1
1
1
1
6
1
1
2
4
1
1
3
2
1
1
1
1
2
1
1
1
2
2
1
1
3
1
2
1
1
4
1
1
2
1
1
2
1
3
2
1
1
1
2
1
1
2
2
1
1
1
1
3
1
1
1
1
1
1
1
1
1
3
1
1
1
2
1
1
1
1
1
2
1
1
1
1
1
1
1
1
1
1
1
2
1
1
1
1
1
1
1
1
1
1
1
2
1
1
1
1
1
1
1
2
1
1
1
1
1
1
1
1
1
6
2
1
1
1
1
1
1
1
2
1
2
1
1
1
1
1
1
1
1
1
1
1
1
1
2
1
1
1
1
1
1
1
1
1
1
3
2
2
1
1
1
1
1
4
1
1
1
1
1
1
1
2
1
1
1
1
1
1
1
1
1
1
1
1
1
3
1
1
1
1
1
1
1
1
2
1
1
1
1
1
1
1
1
1
1
1
1
1
2
1
1
1
1
3
2
2
1
1
1
2
1
1
1
1
2
1
1
1
3
3
7
1
1
3
1
38
5
2
1
1
1
4
1
1
6
1
1
2
2
1
1
3
1
6
1
1
2
22
16
10
32
2
1
1
3
1
2
2
1
3
2
1
1
1
1
4
1
2
1
2
4
1
1
3
2
1
2
5
1
1
1
1
1
2
1
4
2
2
1
2
1
2
1
3
7
1
2
1
1
2
1
1
1
1
1
1
1
1
1
2
4
2
1
1
1
1
1
3
2
1
1
3
3
1
1
2
2
2
1
3
1
4
1
1
1
8
4
1
2
2
1
3
1
1
1
1
1
1
1
2
1
2
1
1
2
1
2
2
4
1
1
1
1
1
1
1
1
1
1
1
2
2
2
1
1
1
13
5
3
1
5
1
1
3
1
1
3
1
1
1
1
2
2
1
1
1
1
1
2
3
1
1
2
1
1
2
1
1
1
1
1
2
1
2
2
1
1
1
2
1
2
3
1
1
1
1
1
1
2
1
1
1
1
1
5
5
2
8
1
1
1
1
4
1
1
1
2
2
1
1
2
2
1
2
1
1
1
1
1
1
1
2
2
2
1
2
1
3
1
3
1
1
1
1
1
3
2
1
1
1
2
1
1
1
1
1
1
1
1
1
1
1
1
6
1
8
1
1
1
1
4
1
3
2
1
1
4
1
2
1
1
1
1
1
1
1
1
2
1
2
1
2
1
1
2
2
3
1
1
1
2
2
2
1
1
1
2
2
1
1
1
1
1
1
4
2
1
1
2
1
1
1
2
5
1
1
1
1
2
1
1
1
3
8
1
1
1
1
2
1
1
1
4
1
1
2
6
5
1
1
1
1
2
1
1
1
1
1
1
1
1
1
1
1
1
3
1
1
1
1
1
1
1
3
2
2
1
1
1
7
6
4
1
1
1
2
4
1
1
1
1
1
2
7
1
1
2
1
1
2
1
1
1
1
1
1
1
1
1
1
3
1
2
7
1
1
1
1
1
4
1
1
21
1
1
1
1
1
1
1
1
1
1
2
1
1
1
1
1
1
39
1
1
1
1
1
13
1
2
1
1
2
2
1
1
2
1
1
1
1
3
3
3
1
4
3
5
1
2
1
1
1
1
1
3
1
1
2
1
1
1
2
1
1
2
1
1
1
1
1
1
2
1
1
1
1
1
5
1
2
1
2
2
1
1
5
2
1
2
2
1
1
1
1
1
2
2
2
2
1
4
1
3
1
1
1
1
3
3
6
1
1
1
1
1
1
1
1
1
1
3
1
1
1
11
1
2
1
21
1
2
1
1
1
3
1
1
2
1
2
1
1
3
4
2
1
1
1
1
1
1
1
2
3
3
1
1
1
3
2
1
2
1
2
1
2
1
2
1
1
2
4
1
2
1
1
1
2
3
2
2
1
1
1
1
2
5
1
7
1
4
2
1
1
1
1
1
1
3
1
1
1
1
1
5
1
1
1
1
1
1
2
1
1
1
1
32
15
1
2
2
1
1
1
1
1
1
5
2
2
2
1
1
1
1
1
1
2
1
3
1
1
1
2
1
1
3
1
1
3
3
3
3
1
1
5
59
1
1
1
1
4
2
7
12
1
1
1
1
1
1
1
1
4
12
1
1
6
1
2
1
1
1
1
1
1
1
1
1
1
1
1
1
6
2
1
1
1
1
2
1
1
3
1
3
7
7
1
3
1
1
1
1
1
1
1
1
1
1
2
6
1
1
2
3
6
1
11
1
1
1
2
2
1
1
2
9
1
1
1
1
2
1
1
1
3
2
1
2
1
1
1
1
1
5
1
1
1
1
1
4
2
1
1
2
1
1
4
5
1
23
1
2
1
1
1
1
1
3
1
1
13
4
9
1
1
1
1
1
2
1
2
1
20
2
1
1
2
1
2
1
1
1
1
27
1
3
3
2
1
1
1
1
1
2
1
1
1
2
3
5
2
1
4
1
2
2
2
3
2
1
1
1
1
1
1
1
1
1
1
1
1
2
2
4
1
1
3
1
1
3
2
2
1
1
6
1
1
2
1
2
1
1
1
1
1
1
19
2
2
1
1
1
1
3
1
1
3
2
3
1
15
1
3
1
1
1
1
1
2
1
1
4
7
1
1
1
2
6
2
2
1
12
2
1
1
1
3
1
1
1
18
1
2
1
1
1
1
1
1
1
1
3
1
4
1
1
1
1
9
2
1
1
1
2
2
1
2
4
1
1
1
1
1
1
1
2
1
1
1
1
1
1
2
1
1
2
1
2
1
1
1
2
3
1
2
2
1
1
2
1
1
1
2
20
1
1
4
1
1
1
2
2
1
1
1
2
1
1
7
5
1
1
1
3
1
1
1
2
1
1
1
1
1
1
1
2
1
1
2
1
1
1
1
1
1
1
1
1
1
1
2
1
2
1
1
2
1
1
1
1
1
1
4
1
1
1
1
1
1
1
1
1
1
1
12
1
1
1
1
1
1
1
1
2
1
3
1
2
1
1
1
1
1
1
1
1
1
1
2
2
1
1
1
1
1
1
1
2
1
1
1
1
1
2
1
1
2
3
1
2
1
1
1
2
1
1
3
1
2
1
1
1
2
1
1
1
1
1
3
1
1
2
1
1
1
2
1
1
1
1
1
1
1
1
1
1
1
1
1
1
1
1
1
1
1
2
1
1
1
1
1
1
1
1
1
1
1
2
1
1
1
1
1
1
2
1
3
1
2
1
2
1
2
3
1
1
1
1
1
1
1
1
1
1
1
1
1
1
3
1
3
2
2
1
1
1
1
1
2
1
1
1
1
1
1
3
1
1
1
3
1
1
2
1
1
2
1
1
1
1
2
3
1
1
1
3
1
1
1
1
1
1
1
1
1
1
1
1
1
1
1
1
1
1
21
1
1
1
1
1
1
1
1
1
7
2
2
1
7
1
1
2
1
1
1
1
1
1
1
1
2
1
1
1
6
4
1
1
2
2
4
1
1
1
4
1
1
1
1
1
2
18
1
1
1
1
1
1
1
1
2
1
3
2
1
2
2
1
1
1
1
1
2
1
1
1
2
1
1
1
1
3
1
1
1
2
1
1
1
2
1
9
2
3
1
2
2
1
1
2
1
1
3
1
13
1
2
1
1
1
1
1
2
1
1
1
4
1
1
1
1
1
1
1
2
2
1
1
2
2
1
1
1
2
2
2
1
1
2
1
1
1
3
1
1
1
2
2
2
32
31
3
2
1
2
2
1
1
1
1
4
1
1
1
1
1
1
3
1
1
1
1
2
1
1
1
1
1
1
2
1
1
1
2
2
1
1
1
1
1
3
1
1
1
2
3
1
2
1
1
2
1
1
1
1
1
1
1
2
1
2
1
1
1
1
1
1
1
1
2
2
1
2
4
2
1
2
1
3
1
1
2
1
2
1
1
1
1
1
1
2
1
1
1
1
1
1
2
1
2
1
1
1
1
1
9
1
1
1
2
1
1
1
1
1
1
1
3
1
18
12
3
1
1
4
1
1
3
1
1
1
1
1
2
1
1
1
2
1
1
1
1
1
1
1
1
1
6
1
1
2
1
2
1
1
1
1
1
1
1
2
1
2
2
1
1
1
1
1
1
1
1
1
2
1
1
2
1
2
3
6
1
1
2
1
1
1
1
1
1
3
1
3
18
2
1
1
3
1
1
30
3
1
2
1
2
3
3
1
3
1
1
1
1
1
1
1
1
1
5
1
2
1
1
1
1
1
1
1
1
3
1
4
1
1
1
1
1
1
1
2
1
1
1
1
1
1
1
8
3
3
1
2
1
1
2
1
1
1
1
5
1
1
2
1
71
1
1
4
1
2
1
1
2
1
1
1
1
1
2
2
1
1
23
1
1
4
1
20
2
3
4
1
1
1
1
1
2
1
1
1
1
1
2
1
1
2
3
1
2
1
2
1
1
1
1
1
1
1
5
1
1
1
3
1
1
4
1
5
2
1
1
1
1
1
1
1
20
2
1
1
1
1
4
2
1
3
1
1
2
7
5
1
1
1
4
2
11
3
1
1
2
1
1
1
1
1
1
1
1
1
1
1
3
1
5
1
1
1
1
1
1
1
3
1
1
1
1
1
1
2
1
2
1
3
2
1
1
1
1
1
2
1
2
1
1
1
1
1
1
2
1
1
1
1
1
1
1
1
1
1
1
1
1
1
1
1
1
1
1
25
1
1
3
54
1
1
1
1
1
1
3
2
44
5
1
4
3
1
2
2
1
8
1
1
1
3
6
1
2
1
5
1
1
3
1
2
1
1
1
2
1
1
1
1
2
1
2
2
1
2
1
1
3
1
1
1
1
1
1
1
1
1
2
1
1
1
2
1
1
1
1
1
6
1
1
1
2
24
2
1
3
5
9
1
2
1
4
1
2
1
1
2
2
4
1
1
1
1
1
1
1
2
1
1
2
1
1
1
1
10
3
1
2
1
4
27
16
1
1
1
2
1
4
14
1
2
1
8
3
1
5
5
4
1
1
1
1
1
1
6
1
2
1
29
2
4
1
1
1
1
2
1
1
1
1
3
1
1
2
1
1
1
1
1
1
1
1
1
1
2
1
1
1
2
1
2
1
1
1
1
1
5
2
2
1
1
6
1
1
5
3
1
1
3
4
1
1
1
1
1
1
4
1
2
1
5
1
1
1
2
1
1
1
1
1
1
1
4
2
1
2
1
1
4
2
1
1
1
1
2
1
3
1
1
1
1
1
1
1
6
1
1
4
1
1
2
1
1
1
1
1
6
12
5
7
1
1
1
3
2
1
1
1
1
4
1
20
1
1
2
3
1
1
1
1
1
5
2
2
1
1
2
1
2
2
1
1
2
1
1
1
1
1
1
1
1
1
1
1
1
1
1
1
1
3
1
1
2
1
1
2
1
1
1
1
1
2
1
2
1
1
1
1
3
1
1
1
1
1
1
1
1
1
1
2
1
7
2
1
1
1
1
2
1
1
1
1
1
5
1
1
1
1
2
1
1
1
2
1
1
1
2
2
1
1
1
1
2
1
1
6
1
2
1
1
1
1
1
1
1
2
1
1
1
2
1
1
2
1
3
1
1
1
1
1
1
2
1
1
2
1
1
2
2
1
2
2
1
1
1
2
1
1
1
1
1
1
2
1
1
1
1
1
1
1
1
1
2
1
1
1
1
1
1
1
2
1
1
1
1
1
1
1
1
1
1
1
1
1
1
2
1
1
1
1
1
1
1
1
1
1
1
1
1
1
1
1
1
7
2
1
2
3
1
1
6
8
2
1
1
1
1
1
1
1
1
1
1
2
1
1
1
1
1
3
1
1
1
1
1
1
1
1
1
2
1
2
1
1
5
1
1
1
6
1
2
2
1
4
1
1
1
1
1
1
3
1
1
2
1
4
1
4
1
1
3
1
1
1
1
1
1
1
1
2
2
3
1
1
1
1
1
2
9
1
3
1
2
1
1
1
3
1
1
9
2
1
1
1
2
1
1
1
3
1
1
3
1
1
1
1
1
1
1
1
2
1
1
2
2
1
2
1
1
3
1
1
1
2
1
5
2
2
2
2
7
1
2
1
1
3
1
2
1
3
1
1
2
2
1
1
1
1
3
1
2
1
1
1
1
1
1
1
4
1
1
1
2
4
2
1
1
1
1
1
1
1
1
1
2
1
1
1
1
1
1
1
1
1
1
1
2
1
1
3
1
1
1
2
2
1
1
1
1
1
1
1
1
1
4
2
1
1
1
1
1
3
1
1
1
1
1
1
1
1
1
1
1
2
1
1
1
1
1
1
1
5
1
1
1
1
1
1
3
1
1
1
1
1
1
1
1
2
1
1
1
1
1
1
3
1
1
1
1
1
1
1
1
3
1
1
1
1
1
1
1
1
2
1
1
1
1
1
1
3
1
1
1
1
2
1
1
1
1
1
1
1
3
1
1
3
1
1
1
3
1
1
1
1
1
2
1
1
1
1
4
1
1
1
1
1
1
1
2
1
1
2
2
1
2
1
1
1
1
1
2
1
1
1
3
1
1
1
2
1
1
1
1
2
1
1
1
1
1
1
4
1
1
1
2
1
1
2
1
1
1
1
1
1
1
1
1
1
1
1
1
1
1
1
1
2
1
1
1
1
1
1
1
1
1
1
1
1
1
1
1
1
1
1
1
1
1
1
2
1
1
1
1
1
1
1
1
1
1
1
1
2
1
1
2
1
1
2
1
1
1
1
1
1
1
1
1
1
2
1
1
1
1
1
1
1
1
2
2
1
1
1
8
40
1
1
12
1
21
2
5
1
1
9
3
1
1
1
1
1
1
1
1
1
1
1
1
1
2
1
1
1
2
1
42
4
1
1
2
33
1
1
1
1
1
1
1
1
1
1
1
1
1
1
8
1
2
2
1
1
14
1
1
11
1
1
2
1
1
2
7
2
1
1
1
4
1
1
1
1
1
1
1
2
1
1
1
1
3
1
1
1
2
1
3
2
1
1
1
2
1
1
1
7
4
1
1
1
1
1
1
1
1
1
3
1
2
1
1
1
4
3
1
1
4
1
1
2
1
1
2
1
1
1
2
1
1
1
1
3
1
1
1
3
3
1
3
1
1
1
1
2
1
2
1
1
23
3
2
1
2
2
7
1
1
1
1
1
2
1
4
1
1
1
4
4
2
2
1
3
3
1
1
1
1
1
1
4
3
2
1
1
1
2
2
2
3
1
1
1
1
1
16
1
4
1
3
1
1
6
1
6
1
1
1
1
1
5
1
2
1
3
1
1
1
1
1
1
2
1
1
1
1
1
2
3
1
1
1
1
2
1
1
1
1
1
1
1
2
1
2
1
1
2
1
1
1
1
2
1
1
1
2
1
1
4
1
1
1
2
2
1
2
1
1
1
1
1
3
1
2
1
1
1
1
2
1
30
2
3
1
1
1
1
1
1
2
3
1
1
1
15
1
1
1
1
1
1
1
1
5
1
2
1
2
1
2
1
1
1
1
1
2
1
1
2
16
1
2
1
1
1
1
2
2
1
1
3
1
1
1
1
1
1
2
1
1
2
1
1
1
4
1
1
1
1
1
2
1
1
1
1
1
1
1
1
1
1
2
2
1
1
1
1
1
2
1
2
1
1
1
1
1
1
1
1
2
1
1
3
2
1
1
1
1
3
1
1
1
1
1
1
14
3
1
1
1
1
1
7
2
1
2
1
1
2
1
2
1
2
2
1
1
1
5
2
4
1
1
2
1
1
1
1
1
1
1
1
1
1
5
5
1
2
2
1
2
2
1
2
2
1
7
1
4
1
1
1
1
1
1
1
1
3
1
1
1
1
1
1
2
2
2
1
1
2
1
1
2
2
1
4
3
1
4
12
1
3
1
1
1
2
1
1
1
21
1
1
5
1
1
1
1
1
2
1
2
1
1
1
1
1
2
1
3
4
1
1
1
1
1
1
1
1
1
1
1
1
1
1
1
14
1
13
1
1
1
1
14
1
1
13
1
1
4
2
3
2
18
2
1
2
1
1
1
1
1
1
2
2
1
2
1
2
3
1
1
1
1
1
1
1
1
5
2
1
1
1
2
1
1
1
1
1
1
1
1
2
1
3
1
1
1
1
1
4
1
1
12
1
3
1
1
1
2
1
2
1
1
1
1
23
2
1
1
2
1
2
2
4
1
4
4
1
1
5
1
1
1
1
1
1
2
1
5
2
1
1
2
1
1
1
1
1
3
1
1
1
2
1
14
1
1
1
1
1
1
1
2
22
1
1
1
9
1
1
1
5
2
6
1
5
2
1
2
1
1
1
1
1
3
1
1
1
1
5
1
1
1
2
1
2
2
3
2
1
2
2
2
1
1
1
1
1
3
1
1
2
5
1
4
1
2
5
1
1
1
2
2
1
2
1
2
1
1
1
1
1
2
1
1
2
1
1
1
1
1
1
3
4
1
1
1
1
1
1
1
1
1
1
1
2
1
2
1
1
1
1
1
2
1
3
1
2
1
1
1
1
1
1
1
1
2
8
3
2
2
1
1
3
1
1
1
1
1
1
1
2
1
1
1
1
1
2
1
1
1
4
1
1
1
1
1
1
2
4
1
1
1
1
1
1
1
1
8
1
34
7
1
1
15
6
6
7
1
1
1
1
9
1
3
1
4
2
1
1
2
2
1
7
2
1
1
3
1
1
1
2
1
2
1
1
1
1
1
1
1
1
1
1
1
1
1
1
1
1
1
1
1
1
1
1
1
1
1
1
1
1
1
1
1
1
1
3
2
2
1
1
2
2
1
7
1
1
1
1
1
1
1
1
13
15
10
2
14
1
1
1
1
1
3
2
2
2
2
1
2
1
2
1
2
2
3
31
2
1
1
1
1
2
1
1
2
1
1
1
1
1
1
1
1
1
1
2
1
1
1
1
4
1
1
1
1
1
2
2
1
1
1
9
1
6
1
1
1
3
14
1
3
1
1
1
1
1
1
1
1
2
1
1
1
2
4
1
2
1
1
4
2
1
1
1
1
2
1
2
3
2
1
1
1
2
1
2
1
1
1
1
1
1
1
1
2
1
1
1
1
1
6
2
1
11
2
2
1
1
6
2
1
1
1
1
1
3
1
1
1
1
15
1
1
2
1
1
2
2
1
3
1
2
11
9
2
8
3
43
1
11
1
2
1
1
1
1
1
1
1
1
1
2
3
2
1
1
1
1
1
1
1
1
2
1
1
1
1
2
2
30
1
2
2
2
1
1
1
1
3
1
1
1
1
1
1
1
1
1
1
1
1
1
1
1
1
1
1
2
3
1
1
1
1
1
1
2
1
1
1
1
1
1
3
1
1
2
1
1
2
2
1
1
1
1
1
1
1
1
1
1
1
17
12
2
1
3
1
1
1
1
1
1
1
1
1
1
1
1
1
1
3
1
1
1
1
1
1
1
1
1
1
1
10
13
1
1
2
6
1
8
2
1
2
2
15
1
1
1
1
1
1
1
1
1
1
1
3
1
1
1
2
1
1
1
1
1
1
1
1
1
1
1
1
1
1
1
2
2
3
1
1
1
1
1
1
1
1
2
1
3
2
3
2
1
1
1
2
1
1
1
1
1
1
1
1
1
2
1
2
1
1
2
1
2
1
2
2
1
1
2
1
1
1
1
1
1
1
2
1
2
1
2
2
1
1
1
1
1
1
2
1
1
1
1
3
3
2
2
1
1
1
1
1
1
2
2
3
1
1
3
3
1
1
4
1
1
2
2
1
2
1
3
1
1
32
5
3
4
1
3
2
1
1
1
1
1
14
1
1
1
2
1
1
1
1
1
1
1
1
16
1
17
3
1
1
1
2
10
20
1
1
1
4
1
13
11
13
1
1
1
1
1
1
1
1
1
1
1
1
5
1
1
1
10
1
1
1
2
1
1
1
2
1
2
1
2
1
1
1
1
1
1
1
1
1
1
1
1
2
4
3
1
1
1
4
1
1
1
1
1
1
1
1
1
1
1
1
1
1
2
1
1
1
1
1
1
1
2
1
1
1
1
1
1
2
1
1
1
2
2
2
25
1
1
1
1
1
1
1
1
1
1
1
1
1
1
1
1
2
1
1
1
1
2
2
3
3
1
1
2
3
1
2
1
1
1
1
1
2
1
2
1
1
1
1
1
1
1
1
1
1
3
1
1
1
1
3
50
1
1
2
1
1
1
1
1
1
1
1
1
2
2
2
1
2
1
1
1
1
1
17
1
3
1
1
4
2
1
1
1
1
1
1
1
1
1
1
1
1
1
1
1
1
1
1
1
2
2
1
2
2
2
1
1
3
1
1
5
1
1
1
1
1
1
1
1
1
2
9
1
2
1
2
4
1
1
1
1
1
1
1
1
1
1
6
1
3
18
1
1
1
2
1
2
2
1
1
1
2
1
4
2
2
1
1
20
3
2
1
1
1
1
1
1
1
1
1
1
2
1
1
1
1
1
1
1
1
1
1
1
1
1
1
1
1
1
1
1
1
11
2
1
2
6
1
1
1
1
1
3
2
1
1
1
1
2
4
2
1
1
1
1
1
1
1
1
1
2
2
1
1
1
1
1
1
1
1
1
1
1
4
4
1
4
1
1
2
1
1
1
1
1
2
14
1
1
1
1
1
1
2
3
2
3
1
1
1
1
1
1
2
1
1
3
1
7
3
1
5
2
1
1
1
1
5
1
11
1
16
1
1
1
1
1
1
2
1
2
1
1
1
2
1
1
1
1
1
1
2
1
1
1
1
2
1
1
1
1
1
1
1
1
1
1
2
8
1
1
2
1
2
2
1
1
1
1
6
1
1
1
1
2
4
2
3
1
3
2
1
1
1
2
1
20
1
1
26
1
1
3
1
1
1
1
1
1
2
2
2
1
1
1
3
12
1
1
1
2
1
1
13
1
1
1
2
1
1
1
2
2
1
3
1
19
1
1
3
1
2
3
1
1
7
1
1
5
2
1
1
1
1
1
1
1
1
4
1
1
5
1
1
3
2
1
4
1
6
2
1
1
5
1
2
1
1
1
1
1
10
1
8
6
1
2
1
1
1
1
1
1
1
1
1
1
5
1
1
2
2
2
1
1
1
3
1
18
1
10
2
2
2
1
1
1
1
7
1
1
2
2
1
1
1
1
1
1
1
1
1
1
1
2
1
1
1
1
1
1
2
2
1
1
1
1
2
1
1
1
1
1
1
1
1
1
1
1
22
9
2
1
1
1
1
2
1
1
1
1
1
2
1
1
1
1
1
1
2
1
1
1
1
1
2
2
3
1
2
1
4
1
1
3
1
1
3
1
1
2
1
2
1
1
2
2
1
1
1
1
1
3
1
1
1
1
6
1
1
1
1
1
1
1
1
1
1
1
2
1
1
1
1
2
1
1
1
1
2
1
1
1
1
1
1
1
1
1
1
1
1
1
2
2
1
2
3
1
1
1
1
1
1
1
2
1
1
1
3
1
2
2
1
1
1
1
1
2
1
2
1
2
1
2
1
2
2
7
2
2
1
1
6
4
1
1
2
1
3
15
2
1
1
1
1
1
1
1
1
1
1
1
2
1
2
2
1
1
1
1
1
3
4
1
1
9
1
1
2
1
2
1
1
1
1
2
20
1
1
1
1
1
1
1
1
1
1
1
1
4
1
1
3
1
1
1
3
1
2
1
1
1
1
2
1
1
3
8
4
1
1
1
18
16
3
1
1
1
19
1
1
1
1
2
3
1
5
2
2
1
1
1
1
2
5
6
1
1
1
1
1
1
4
5
3
1
1
1
2
1
7
2
1
1
1
1
2
2
2
1
15
1
1
2
1
1
1
6
2
1
1
4
3
1
1
4
3
1
4
1
1
3
2
2
5
3
4
3
1
1
1
1
2
2
1
1
1
14
1
1
2
1
1
1
1
1
3
1
1
1
1
1
1
1
1
1
1
9
1
2
1
2
1
1
1
1
1
15
2
1
1
1
1
1
1
3
1
1
1
1
1
1
3
2
1
1
2
1
1
1
1
2
2
1
1
1
1
2
3
9
1
1
1
1
2
1
1
2
5
1
1
1
1
1
1
1
2
9
1
1
1
1
2
3
1
3
1
1
1
1
1
1
1
1
2
1
1
1
4
1
1
1
1
1
2
1
1
1
1
1
1
3
1
3
1
1
1
1
3
1
2
1
1
1
1
1
1
1
2
1
1
1
1
2
1
2
3
1
1
1
4
1
1
1
1
1
2
1
1
1
1
1
1
2
1
1
3
1
1
1
3
1
1
2
1
3
2
1
1
1
3
1
1
1
1
3
1
1
1
1
1
4
2
1
1
1
1
1
11
2
1
1
4
1
4
1
2
3
3
1
1
1
1
3
2
1
3
2
1
1
1
1
2
5
2
1
1
3
1
1
1
1
2
1
2
2
3
1
1
1
1
1
1
1
1
2
1
1
1
1
1
3
2
2
1
1
2
1
1
1
1
1
1
1
1
1
1
5
17
2
1
1
2
1
1
1
1
1
1
1
1
2
1
1
1
1
1
1
1
1
1
1
1
1
1
1
1
1
1
3
1
6
17
2
1
1
1
1
1
3
3
1
5
1
1
1
1
1
1
1
1
1
1
1
1
5
2
1
1
6
1
1
1
1
4
3
1
2
3
1
4
2
1
2
7
5
1
1
1
2
3
3
1
1
4
1
2
1
1
3
1
2
1
1
2
3
5
2
2
2
5
2
1
3
1
3
2
1
4
2
2
3
1
4
1
3
1
1
7
2
1
1
3
3
1
2
1
1
1
1
1
1
2
1
1
2
2
1
2
1
3
5
6
7
1
1
2
1
1
4
1
3
1
3
1
1
2
1
1
1
3
1
1
1
1
2
1
1
1
2
2
1
4
2
1
1
1
1
1
2
3
1
1
1
1
3
1
1
3
3
1
1
1
2
1
2
2
1
1
1
2
1
2
2
1
1
1
1
1
1
2
1
1
1
1
1
2
1
1
1
1
1
5
1
1
1
1
2
1
1
1
1
1
1
1
1
1
1
1
1
1
1
3
1
1
1
1
1
1
1
1
1
1
1
1
1
1
2
1
1
1
1
2
1
1
2
1
1
2
1
1
2
1
1
1
1
1
1
1
1
2
1
2
1
2
1
1
1
1
4
1
1
1
1
1
1
1
1
1
1
1
1
2
1
1
1
1
1
1
3
1
1
2
1
1
1
2
1
2
1
1
1
2
1
1
1
2
1
1
1
1
1
1
1
1
1
1
1
2
1
2
1
1
1
1
3
2
1
2
1
1
2
1
1
2
1
1
1
1
1
1
2
1
2
1
1
3
1
1
1
1
1
1
2
1
1
2
3
1
1
1
1
4
1
3
2
4
5
2
5
6
2
1
1
1
1
1
1
2
1
14
1
1
12
1
1
2
2
1
1
1
1
1
1
1
1
2
2
5
9
34
1
1
1
1
1
1
2
1
1
1
1
1
19
1
1
1
1
2
4
9
1
2
1
3
1
1
1
2
1
1
1
1
1
2
1
1
1
1
3
1
1
1
1
1
1
1
15
2
1
1
2
1
1
8
10
1
2
1
1
1
17
1
2
1
1
1
1
2
2
1
1
1
1
8
1
1
1
1
1
1
1
1
1
1
1
1
1
1
1
1
1
1
7
1
1
1
1
12
1
3
1
1
1
1
1
1
3
1
2
1
1
1
1
1
1
1
1
1
2
1
1
1
1
1
1
1
2
1
2
3
2
5
1
1
1
1
1
1
1
1
1
1
1
1
1
1
1
1
1
2
3
1
1
1
5
2
1
3
1
1
1
1
1
1
1
2
1
1
53
4
1
18
1
1
22
1
3
3
4
1
1
1
5
1
1
1
3
1
1
1
1
1
3
1
2
1
1
4
1
1
2
1
2
1
1
1
4
1
2
1
1
1
1
1
1
6
1
1
1
2
2
1
4
1
1
1
1
2
2
14
1
1
1
1
1
1
1
2
1
1
1
3
1
2
1
1
1
10
2
1
1
1
1
1
1
1
1
13
1
2
6
1
6
7
1
1
5
1
1
1
1
1
1
1
2
1
2
17
2
6
12
4
2
3
4
2
1
1
1
4
1
1
3
1
1
6
1
2
2
1
2
4
1
14
8
1
1
1
2
1
1
1
1
3
3
2
45
1
2
2
9
1
2
4
1
2
1
1
2
3
2
1
1
1
1
2
1
1
1
1
3
2
3
1
1
1
1
1
1
1
1
1
2
4
2
1
2
1
1
2
2
1
4
1
1
4
2
3
1
1
1
1
1
1
1
1
3
1
1
1
1
3
2
1
3
1
1
1
3
1
1
1
1
1
1
1
6
2
1
3
1
1
3
1
2
1
1
2
1
1
1
2
1
1
1
1
1
2
1
1
2
9
6
1
2
1
2
1
1
1
2
2
1
1
3
1
6
1
1
1
1
1
2
1
5
1
1
4
4
1
1
1
1
1
1
1
1
2
1
1
1
1
1
1
1
1
1
14
1
2
6
3
1
14
1
2
2
1
1
1
1
2
3
1
1
5
1
1
1
1
3
1
1
1
4
1
3
21
2
1
2
1
1
1
1
1
1
1
1
2
1
1
1
5
1
1
1
1
1
1
1
1
1
6
1
1
1
2
1
2
1
1
1
1
1
2
2
1
1
1
1
1
1
2
2
3
2
3
2
1
1
2
7
2
1
3
1
1
1
1
2
3
1
1
1
2
2
1
1
11
2
1
3
1
1
1
1
1
1
1
1
4
1
1
1
1
1
1
1
1
1
3
4
19
2
1
7
1
1
1
2
1
1
2
2
2
1
1
1
1
1
6
1
19
5
4
1
1
16
1
1
1
1
1
1
1
1
1
1
1
11
5
1
1
1
1
1
1
4
9
2
1
2
1
1
1
1
1
1
1
1
1
1
1
5
1
1
1
2
1
2
1
1
2
1
1
1
1
2
2
1
1
8
1
1
1
1
1
45
1
2
1
15
1
1
1
1
4
2
17
1
2
1
1
1
1
2
1
1
1
1
2
1
1
1
1
1
1
1
4
2
2
2
1
2
1
3
1
2
1
1
1
1
1
1
1
1
1
3
1
1
1
1
1
2
29
1
1
1
1
1
1
1
1
1
1
1
1
1
1
1
3
1
2
2
1
1
1
50
3
1
2
1
1
1
1
1
1
1
15
1
2
2
1
1
1
1
2
1
2
2
1
2
1
1
1
1
1
1
1
1
8
2
1
2
59
1
1
1
1
1
1
1
1
1
1
1
1
1
2
1
1
1
1
1
1
1
1
2
4
4
1
2
2
1
1
1
1
1
3
1
4
6
1
1
1
1
4
1
4
1
1
3
1
2
1
1
1
1
2
1
1
1
1
1
5
1
1
1
1
1
2
1
2
1
2
1
1
1
1
2
1
1
1
1
1
1
1
2
1
1
1
2
3
1
1
2
1
3
2
3
1
1
2
2
1
1
1
5
2
1
1
1
1
4
1
1
1
1
1
1
9
3
5
1
1
1
3
5
7
2
3
1
2
1
5
2
1
5
6
1
1
3
1
1
1
2
1
1
1
1
1
2
1
1
2
1
1
1
18
1
1
1
1
1
1
1
1
1
2
3
1
1
1
1
2
3
2
1
1
2
1
1
1
32
1
5
1
1
1
1
1
1
1
2
1
1
3
1
1
1
1
16
7
7
1
1
1
14
1
1
2
1
1
1
1
1
1
1
1
1
4
1
1
2
1
1
1
2
1
1
1
1
1
2
2
1
1
1
1
4
1
4
3
1
8
1
1
1
1
1
1
1
1
2
1
1
1
1
1
1
1
1
1
1
1
1
2
1
1
2
1
1
5
1
1
1
2
2
4
1
4
4
1
1
1
1
1
1
1
1
3
4
1
3
2
4
1
1
1
1
1
1
2
1
1
3
1
1
2
1
1
1
1
2
20
1
1
1
29
3
1
1
1
1
5
9
13
1
1
3
1
1
1
1
10
1
1
1
1
2
2
3
1
1
1
1
1
1
1
1
1
2
1
1
1
1
1
1
2
2
2
3
1
1
1
1
1
5
1
1
2
3
1
1
1
1
3
1
1
1
1
2
1
1
1
1
1
4
1
1
1
1
1
2
1
1
1
1
1
1
1
1
3
1
3
1
1
12
1
3
1
1
1
1
2
1
1
1
1
2
7
1
3
1
1
1
3
1
2
1
1
1
1
3
6
16
1
1
2
1
1
1
1
1
22
12
14
1
1
2
2
1
20
6
3
1
1
1
2
1
1
2
2
1
1
1
1
1
1
1
3
1
2
1
2
1
1
1
1
1
1
1
1
2
1
1
1
1
1
1
1
1
1
1
1
1
1
1
1
1
1
7
27
1
1
1
1
1
1
1
1
1
1
1
1
1
1
1
1
1
2
1
1
1
1
1
1
1
1
1
1
2
1
1
1
1
1
1
4
1
1
1
1
1
3
1
1
1
2
2
2
2
1
10
2
1
1
1
3
1
1
1
4
1
1
2
1
1
2
1
5
1
1
1
2
1
2
2
1
6
2
1
1
1
1
1
1
1
1
1
1
2
18
1
2
1
1
1
1
1
1
1
1
1
1
1
1
1
1
3
2
3
2
1
1
3
1
1
1
2
1
1
1
1
1
2
2
1
1
1
1
1
1
1
1
1
2
1
1
1
1
1
1
2
1
1
1
1
2
1
1
2
1
1
1
1
1
1
1
1
1
8
1
9
1
1
1
1
1
1
2
1
2
2
1
1
1
1
1
1
1
1
1
4
1
2
3
2
2
1
1
2
1
1
2
1
1
1
4
1
1
2
1
1
1
1
2
1
1
1
1
2
2
1
1
1
1
1
1
1
1
1
20
1
2
1
1
2
2
1
1
1
1
1
1
1
1
1
1
1
1
1
1
1
1
1
16
1
2
2
3
1
12
2
6
3
3
1
2
1
1
1
1
3
1
2
1
1
1
1
1
1
1
1
46
6
1
1
1
1
2
2
1
1
3
4
4
2
1
1
2
1
3
4
1
1
4
1
1
3
1
1
1
1
1
1
1
1
1
1
1
1
4
1
3
1
1
1
1
1
1
1
3
1
1
2
1
1
4
1
1
1
1
1
6
3
4
4
1
1
1
1
1
1
2
1
1
1
1
1
1
2
1
1
1
2
3
13
1
1
3
1
1
46
6
1
1
2
1
1
20
5
4
10
1
2
8
8
2
1
1
13
1
1
1
1
1
1
1
2
1
2
1
1
1
1
1
1
1
2
3
2
1
1
1
3
6
1
1
1
1
4
1
1
2
4
5
7
1
4
1
1
5
1
4
1
1
1
1
1
1
1
1
1
1
1
1
2
1
2
1
1
1
1
1
1
1
1
2
1
1
1
1
1
1
1
2
3
1
1
1
1
1
3
1
1
3
1
1
1
2
2
1
1
1
1
1
1
1
1
1
1
1
2
1
1
1
1
3
1
1
20
1
3
1
1
1
1
1
3
1
3
7
1
25
2
1
2
3
1
2
3
3
1
1
1
1
1
1
2
1
1
1
1
1
1
1
1
1
1
1
1
1
1
1
1
1
1
2
3
1
1
1
1
2
1
1
3
2
1
3
1
6
1
1
1
1
4
2
1
2
1
1
1
1
1
1
5
3
1
1
1
2
1
1
1
2
1
1
1
1
4
2
1
1
1
1
1
3
1
1
1
1
1
1
1
1
2
1
1
1
1
1
1
1
1
1
2
2
2
1
1
1
1
1
8
1
6
1
1
1
2
1
4
2
1
1
1
1
1
1
2
1
5
1
2
1
1
1
2
1
3
2
1
2
1
1
1
1
1
2
2
1
1
1
1
1
1
1
1
1
1
1
1
1
1
1
1
1
1
1
1
1
1
1
1
1
1
1
1
1
1
1
1
1
1
1
1
1
1
1
1
4
4
1
2
1
1
2
1
1
2
1
1
1
2
2
1
1
1
1
1
1
3
1
1
2
10
3
1
1
1
1
1
1
1
1
1
2
1
2
1
1
6
1
2
1
3
1
1
1
1
2
10
3
1
1
3
1
1
1
1
2
1
1
1
1
4
2
1
3
1
2
1
1
1
2
1
1
1
2
2
1
1
1
1
1
1
3
2
1
1
1
4
1
1
3
1
1
1
1
1
1
1
1
1
2
1
1
1
2
3
1
1
1
1
1
2
1
1
1
1
1
1
1
1
1
1
1
2
1
1
3
1
1
3
1
1
1
1
1
1
1
1
1
1
1
1
1
4
3
1
1
2
3
1
1
1
2
2
1
1
1
1
1
1
5
1
2
1
12
1
1
2
3
3
2
1
2
2
2
1
1
1
1
1
5
1
1
2
2
1
1
1
1
1
1
2
1
4
2
1
1
2
2
1
2
2
1
2
1
1
1
2
1
2
1
2
2
2
1
1
1
1
1
1
3
1
4
1
1
1
1
1
1
1
1
1
1
1
12
1
1
1
2
4
2
3
4
1
1
3
1
1
2
1
1
1
1
1
2
2
1
1
1
1
1
1
1
1
2
2
1
19
1
3
1
2
1
15
2
3
1
1
1
1
1
1
1
1
2
1
1
1
3
1
1
5
1
1
6
9
1
1
1
2
1
1
1
1
2
2
2
4
3
1
2
1
3
1
1
1
1
1
1
1
1
1
1
2
1
1
1
1
1
2
1
1
1
1
1
1
1
1
1
1
1
1
1
1
4
1
1
1
1
1
2
1
1
3
2
12
2
1
1
1
1
1
1
17
1
2
1
1
2
1
1
3
2
2
1
1
2
1
1
1
1
1
2
1
1
1
1
5
1
6
7
2
5
1
1
3
1
1
7
1
1
1
1
1
1
1
1
1
1
1
1
1
1
1
1
1
1
2
1
2
3
1
1
2
1
1
1
1
1
1
1
1
2
1
2
1
2
1
1
2
1
2
1
1
1
1
1
1
1
1
1
1
1
1
2
1
1
1
1
1
1
1
3
2
2
1
1
1
1
12
1
1
1
1
1
1
1
1
1
1
1
1
1
1
1
1
1
1
1
1
1
4
1
1
1
1
1
1
1
2
3
2
1
1
1
2
1
1
7
5
2
1
1
1
1
1
1
2
1
1
1
2
1
1
2
1
1
1
1
1
1
1
1
1
1
1
1
3
1
2
1
1
1
2
3
1
1
1
1
1
1
1
1
1
1
1
1
1
2
1
1
1
1
1
1
1
1
1
1
1
1
1
1
2
1
1
1
3
2
2
1
1
1
1
3
3
1
1
1
1
4
1
1
1
1
4
1
1
1
3
1
1
1
1
1
3
7
1
1
1
1
1
1
1
2
1
1
2
1
1
1
1
1
1
1
1
1
1
1
1
1
2
1
1
4
1
1
1
1
1
3
1
2
1
1
1
1
1
4
3
1
1
2
1
1
1
2
2
1
1
1
7
3
1
2
1
1
1
1
1
1
1
1
1
1
1
1
1
1
1
1
1
1
9
2
1
1
3
6
1
2
2
10
1
5
1
1
1
1
1
2
2
1
1
1
2
1
1
1
1
3
2
1
1
1
1
2
1
1
1
1
2
2
1
3
1
1
1
1
2
1
7
1
1
1
2
1
7
1
1
1
1
2
2
1
1
1
2
1
1
1
10
1
1
1
3
3
1
1
1
2
3
2
3
2
1
1
2
2
9
13
6
1
1
2
1
1
1
1
1
1
2
1
1
1
2
1
1
3
1
1
1
4
1
1
1
1
2
2
4
1
4
7
3
3
4
2
4
3
7
4
1
1
1
1
8
2
1
1
2
4
1
3
1
1
1
4
2
1
1
1
1
1
1
1
1
1
5
3
1
3
1
1
1
1
1
1
2
1
2
1
1
1
1
1
3
2
1
3
2
1
1
1
2
1
1
2
1
3
1
1
1
2
1
1
1
1
2
2
1
1
1
1
1
1
1
1
3
1
1
1
1
4
4
1
1
1
1
1
1
1
1
1
1
1
1
1
1
2
1
4
1
1
1
1
2
1
1
2
1
1
1
1
1
3
1
1
1
1
3
1
1
1
1
2
1
1
1
1
1
1
3
1
1
1
2
1
1
1
1
1
1
5
1
1
1
1
4
11
1
1
4
2
1
4
1
1
1
2
1
1
1
1
1
1
1
1
1
1
1
2
2
1
1
1
2
1
3
1
1
1
1
1
2
1
1
1
1
1
1
3
1
1
1
1
1
1
1
1
3
1
2
4
1
1
1
1
1
2
1
1
1
1
1
1
1
1
1
1
4
1
3
1
1
1
1
1
2
1
1
2
1
1
2
4
3
1
2
1
1
2
2
2
3
1
1
1
1
1
3
3
5
3
3
1
7
1
6
1
1
2
4
1
1
1
29
19
2
1
1
2
1
10
1
2
1
1
1
1
3
1
2
1
3
1
2
2
1
1
1
1
1
1
1
1
1
1
1
1
1
1
1
1
1
1
2
1
3
1
3
1
1
1
1
3
2
1
1
1
1
2
1
1
1
1
1
1
1
1
1
1
1
1
23
1
1
1
1
1
1
1
2
1
1
1
1
1
1
1
2
1
1
1
1
1
1
1
1
1
1
1
1
2
6
2
1
2
1
3
1
5
1
1
1
2
1
1
3
2
1
1
2
1
1
1
1
2
1
2
1
1
1
4
1
1
1
1
1
24
4
1
1
1
1
1
1
1
1
1
1
1
1
3
1
2
1
1
1
1
1
1
1
2
1
1
1
1
1
1
1
1
1
1
1
1
1
1
2
1
1
1
1
1
2
1
4
1
1
1
11
1
1
1
1
1
1
3
2
6
1
1
2
1
1
2
1
1
2
1
3
1
1
1
1
1
1
1
1
1
8
1
10
1
1
2
1
1
1
6
1
1
1
1
1
2
1
1
1
1
1
2
1
1
1
1
1
1
3
1
1
1
1
1
2
2
1
2
1
1
1
1
1
1
6
1
3
2
2
1
2
1
1
1
1
1
1
2
4
1
2
1
1
1
1
1
3
12
9
1
2
1
1
1
1
5
1
1
1
3
1
1
1
1
1
1
2
1
1
1
2
1
1
1
1
4
1
2
2
7
1
2
2
1
1
1
50
1
1
1
1
5
5
6
1
2
3
2
1
1
2
1
2
2
1
2
5
4
4
6
5
1
1
1
1
1
1
2
1
1
1
1
1
1
2
2
2
2
1
1
3
1
1
1
1
1
1
1
1
1
1
1
1
1
1
1
1
1
1
29
1
1
1
1
1
1
1
5
1
7
2
1
1
27
1
1
1
1
1
1
3
68
2
1
2
1
1
1
4
1
1
1
1
1
2
2
1
1
1
1
1
1
1
1
1
1
2
1
2
2
10
1
3
1
1
2
1
1
1
1
1
1
2
11
1
1
1
1
4
1
1
2
4
1
2
1
1
2
2
1
1
4
2
3
2
1
4
1
1
1
1
1
5
1
3
5
1
1
1
34
1
1
2
1
1
1
1
1
1
1
1
2
2
1
1
1
1
1
1
1
1
1
1
1
5
1
1
4
3
1
1
2
3
2
1
1
3
1
1
1
1
1
4
8
1
1
1
1
5
1
1
1
1
2
2
1
1
7
10
1
8
1
4
3
2
1
1
2
1
1
10
1
1
1
3
1
6
3
10
4
1
2
2
1
1
1
1
1
2
1
1
1
1
3
1
1
1
2
2
12
1
1
8
7
2
8
2
1
2
2
4
2
1
1
6
4
1
1
1
1
2
2
2
1
1
2
1
1
3
2
2
2
1
1
1
3
1
2
2
2
1
2
17
2
1
1
1
3
1
1
1
1
1
6
1
2
1
2
1
1
1
1
3
2
1
1
1
1
1
1
3
1
2
1
3
1
1
1
1
1
19
1
2
1
1
3
1
1
1
1
3
3
1
4
2
2
2
1
2
1
6
1
1
1
10
1
1
1
1
1
2
1
1
1
1
1
2
2
1
1
1
3
4
2
1
1
1
18
2
1
1
1
1
1
1
2
28
1
2
3
1
1
10
1
3
1
1
2
1
1
5
1
1
1
1
2
1
1
1
1
1
1
1
3
2
11
2
1
2
1
1
1
1
2
2
1
1
1
1
1
1
1
2
1
1
1
1
1
1
1
2
1
2
1
1
1
1
1
1
1
1
1
1
1
1
1
1
1
1
1
1
4
1
1
2
1
3
1
1
1
1
1
1
1
1
1
2
1
1
1
2
1
1
7
3
3
3
1
2
2
1
1
1
1
1
5
1
1
1
1
1
1
1
1
1
1
1
1
2
1
2
2
1
1
4
1
1
2
1
1
1
2
2
1
2
1
1
1
1
1
1
1
4
1
1
1
1
1
1
4
3
2
1
2
2
1
1
1
1
1
2
1
3
1
1
2
1
1
1
1
1
1
1
1
2
3
1
2
1
1
2
1
3
1
2
1
1
1
1
1
2
1
1
2
2
1
1
1
1
2
2
1
1
1
1
1
3
1
3
1
1
1
3
1
1
1
1
1
1
1
1
2
1
1
1
1
2
1
1
1
1
1
9
1
1
2
1
2
1
1
1
1
3
2
1
1
1
2
1
1
3
2
3
1
1
1
1
2
1
2
3
1
1
2
2
1
1
2
1
1
1
1
1
1
1
2
2
1
1
1
2
1
1
1
1
3
1
4
1
2
13
2
1
6
1
1
1
2
2
1
4
1
3
1
5
1
1
1
1
1
1
1
1
1
1
4
1
1
1
1
3
1
1
1
1
1
1
1
1
1
2
1
1
1
2
5
6
1
1
1
1
1
2
1
1
16
1
2
1
1
1
1
1
1
1
1
1
1
2
1
1
1
1
1
1
1
1
1
1
1
1
3
6
1
1
1
1
1
1
1
1
1
1
3
1
1
1
1
2
1
1
2
1
1
1
1
2
1
1
2
1
2
1
3
1
1
1
1
1
1
1
1
1
1
1
2
1
2
1
1
1
2
1
1
1
1
1
2
2
1
1
1
1
2
1
1
1
1
1
1
1
1
1
1
1
1
1
2
3
1
1
1
1
1
1
1
1
1
1
1
2
1
1
1
1
2
1
1
1
2
1
1
1
1
1
1
2
1
2
1
1
1
1
3
1
1
1
1
2
1
1
1
1
3
2
1
1
1
1
1
1
6
4
1
4
1
1
1
2
2
1
1
2
1
1
1
1
1
4
1
1
3
1
1
1
1
3
1
4
1
1
2
2
2
1
5
15
23
2
1
1
1
1
2
1
1
1
5
1
1
1
1
1
1
1
1
1
1
1
11
10
1
19
1
1
1
1
1
1
1
3
1
1
1
1
1
1
1
1
1
1
1
2
1
1
1
1
1
1
2
1
1
1
1
1
1
1
1
2
1
1
1
1
1
1
2
2
1
1
1
2
1
1
1
3
1
1
1
1
1
1
1
1
1
1
1
1
1
1
1
3
1
1
1
1
1
1
1
1
1
1
4
3
2
1
1
1
1
1
1
1
2
1
1
1
1
1
1
1
1
1
1
1
1
1
1
1
1
1
1
2
1
1
1
1
1
1
1
2
1
1
1
4
1
2
1
2
1
1
1
1
1
1
2
1
4
1
1
1
1
1
1
1
1
1
3
1
1
1
1
1
1
2
1
7
2
5
1
1
1
1
1
1
2
2
1
1
1
2
1
1
1
1
1
1
3
1
2
2
1
1
1
1
1
1
1
1
1
1
3
1
1
2
3
1
1
1
1
1
2
1
1
1
1
1
1
1
1
1
1
1
1
3
1
1
1
1
2
1
1
1
1
1
1
2
8
1
1
1
1
1
1
1
1
1
6
5
1
1
1
1
1
1
1
20
1
1
1
1
2
1
1
3
8
5
1
1
1
1
1
3
3
1
1
6
1
1
1
1
26
8
1
1
1
1
1
1
1
1
1
1
2
3
1
2
1
1
1
1
1
1
1
1
1
1
1
1
1
1
2
3
4
11
2
1
16
1
1
2
1
1
1
2
1
1
1
1
2
2
1
6
1
2
2
1
1
1
66
1
1
2
1
1
2
5
1
1
2
1
1
1
1
2
1
2
1
1
6
18
2
1
1
6
2
2
2
1
1
2
1
3
1
1
1
1
1
1
1
1
3
1
1
2
1
2
1
1
1
2
1
1
1
1
1
4
1
2
1
1
1
1
1
4
3
1
1
1
1
1
11
1
1
1
2
1
5
1
1
2
1
3
2
1
1
1
1
2
2
3
1
1
2
1
16
1
4
1
1
5
1
1
1
1
2
1
2
1
1
1
1
2
1
1
2
1
1
1
1
4
1
1
1
1
1
3
1
1
1
1
5
4
1
3
1
3
1
1
3
2
1
1
1
1
1
2
1
1
1
1
1
1
1
1
2
1
1
1
2
1
1
2
1
1
1
1
1
1
1
4
2
1
1
2
1
1
6
1
2
1
37
1
1
2
1
2
3
2
1
1
3
1
1
1
1
1
5
1
3
1
1
5
1
2
3
12
15
3
1
1
1
1
2
1
1
1
2
5
4
1
1
3
1
3
2
1
1
1
1
1
10
35
10
27
4
1
5
1
1
1
1
2
1
1
1
1
2
1
1
4
1
1
1
1
1
1
1
1
1
1
2
1
1
1
1
2
1
3
1
1
1
1
2
2
1
1
1
1
1
1
1
1
1
1
1
1
1
2
1
1
1
3
1
1
1
2
1
3
1
2
1
1
1
1
2
1
1
1
3
1
1
1
1
1
1
2
1
4
1
3
1
1
2
1
1
1
1
1
1
4
1
1
1
1
1
2
1
1
1
1
1
3
1
1
1
1
2
1
1
1
1
1
2
2
2
11
1
3
14
1
2
9
1
1
2
2
1
1
1
2
2
4
1
1
3
1
1
3
1
2
2
1
1
1
1
1
1
1
1
1
1
1
1
1
1
2
1
3
1
11
1
2
1
3
2
1
1
2
3
1
1
1
3
1
1
1
3
1
3
1
1
1
1
1
1
2
1
1
1
1
1
2
7
3
5
1
1
1
1
1
56
1
1
21
1
1
1
1
1
2
14
1
1
3
11
1
3
1
5
1
12
1
3
1
3
1
1
1
1
3
2
6
1
1
1
1
48
2
1
1
1
1
1
1
2
3
1
1
1
1
1
1
1
1
1
1
1
1
1
1
1
1
1
2
1
1
2
1
1
1
2
1
1
1
1
2
1
1
7
1
1
1
1
2
2
1
2
1
1
1
1
1
1
1
1
1
22
2
3
1
5
1
1
1
1
2
1
1
1
1
1
2
1
1
1
1
1
1
3
1
8
1
2
1
5
2
7
1
1
1
16
1
1
1
1
1
2
1
1
1
1
1
1
1
3
2
1
3
3
1
4
2
2
1
1
1
1
1
1
1
1
1
2
2
3
1
1
1
1
1
1
2
1
2
1
2
2
2
1
3
1
1
1
1
1
1
1
1
1
1
1
1
1
3
1
1
1
1
1
1
1
1
1
1
2
2
1
1
1
2
2
1
5
1
1
2
1
3
2
1
2
1
1
1
2
1
1
4
1
1
1
1
1
1
1
2
2
1
1
1
1
2
1
1
2
1
3
1
1
1
2
1
2
2
1
1
1
1
1
62
1
4
7
1
1
1
1
1
1
1
1
1
1
1
1
1
4
1
1
2
1
1
1
1
6
1
1
1
2
1
1
1
1
1
1
1
1
7
1
2
1
3
1
1
7
1
1
2
2
1
1
9
8
2
3
2
1
1
1
1
1
1
2
1
1
4
1
1
2
2
4
1
2
2
1
1
1
1
1
1
1
1
1
1
2
1
1
1
1
1
1
1
4
1
2
3
2
2
1
1
3
1
1
2
3
1
1
1
1
1
1
1
1
1
1
1
1
1
1
1
1
1
1
1
1
1
1
1
1
1
1
2
1
1
1
1
1
1
1
1
1
1
1
1
1
1
1
1
1
1
1
1
1
1
2
1
2
1
1
1
1
1
2
1
1
1
2
3
1
1
1
1
1
1
3
1
1
2
1
1
1
1
1
2
1
3
1
1
1
1
1
3
1
1
1
1
1
2
1
1
1
1
1
3
1
1
1
1
1
1
1
1
1
1
1
1
4
2
1
1
3
2
1
1
1
1
1
1
1
1
2
1
3
3
1
1
1
1
1
1
1
2
1
2
1
1
1
1
1
1
1
3
1
1
1
1
1
2
1
2
3
2
3
1
3
1
1
1
1
1
1
1
5
1
2
1
5
2
2
1
1
1
2
2
2
1
1
1
1
1
1
1
1
2
1
1
1
1
2
1
1
1
1
1
1
3
1
4
1
1
2
2
1
1
2
3
1
1
3
1
5
1
2
1
3
6
2
2
4
2
1
1
1
1
1
1
1
3
1
1
1
1
1
1
1
1
1
1
1
2
2
4
4
1
1
1
1
1
1
1
1
1
3
1
1
1
2
1
1
1
1
1
1
1
1
1
1
3
2
1
1
2
1
1
1
1
2
1
1
2
1
1
1
1
1
1
1
1
1
1
1
1
1
1
1
2
1
2
1
1
1
1
1
1
10
1
1
1
1
6
2
1
1
1
1
3
1
4
1
1
1
1
1
1
1
1
1
2
1
1
2
1
1
1
3
1
2
3
18
2
2
1
1
1
2
2
1
1
1
1
1
1
1
2
1
1
1
1
1
1
1
1
1
1
1
1
1
3
1
1
1
1
1
1
3
2
1
1
1
1
2
1
1
1
3
1
3
1
1
1
1
1
1
1
1
1
1
1
1
1
2
1
1
1
1
2
1
1
1
2
1
33
1
2
1
1
3
1
1
1
1
3
1
1
1
1
1
1
1
1
1
1
1
1
1
1
1
1
1
1
1
1
1
1
1
1
3
1
2
2
2
2
1
1
1
11
1
1
7
1
2
2
1
1
1
2
1
1
1
1
1
1
1
1
3
1
1
1
1
1
1
1
1
4
1
2
1
1
2
3
2
2
1
1
2
2
1
1
1
1
1
1
1
1
1
1
1
1
2
1
1
1
2
1
2
1
1
1
1
1
1
1
1
1
1
1
1
1
1
1
1
1
2
1
1
3
1
1
3
1
1
1
1
1
1
1
1
1
2
1
1
1
1
1
1
1
1
1
1
2
1
1
1
1
1
1
1
1
1
6
1
2
1
1
1
1
2
4
1
1
3
1
1
1
4
1
1
2
1
1
1
1
1
1
2
1
1
1
2
1
3
2
5
1
12
1
1
2
1
1
1
1
3
2
1
2
1
7
1
1
1
3
2
1
4
1
4
1
1
1
1
1
1
3
1
1
1
1
1
1
1
1
1
1
1
1
4
10
2
1
1
1
1
1
1
1
1
1
7
1
1
1
1
1
6
3
1
1
1
1
1
1
1
1
7
5
1
2
1
1
1
1
1
2
3
1
1
4
2
1
1
1
1
1
1
1
2
2
1
5
2
1
1
1
2
4
1
5
2
2
1
5
1
4
5
1
2
1
1
1
1
1
1
1
1
3
7
1
13
2
1
1
1
4
17
1
1
5
1
2
5
2
1
6
1
2
1
1
1
1
1
3
1
13
2
1
1
1
1
2
1
1
1
1
1
1
1
1
1
1
18
1
1
1
1
3
1
1
3
2
2
1
3
4
1
1
2
1
1
1
1
2
1
3
1
1
1
1
2
4
3
1
1
1
1
1
1
2
1
1
1
1
1
1
2
1
3
1
1
1
1
1
1
1
1
1
1
1
1
1
1
1
1
6
1
1
3
1
1
5
1
1
2
1
1
1
1
1
2
1
1
2
1
1
4
1
3
1
1
1
1
1
1
1
6
9
6
21
27
26
1
3
3
1
1
2
1
1
1
1
1
1
4
1
3
1
1
1
2
1
1
1
1
1
2
1
1
1
1
1
1
1
1
2
1
1
1
1
1
1
1
3
3
1
1
3
2
1
1
1
1
1
1
1
1
2
2
1
2
1
2
1
1
1
1
1
1
6
1
2
1
1
1
1
1
1
1
1
1
1
1
1
1
1
1
1
1
1
1
1
1
1
2
2
1
3
1
3
1
1
1
4
2
3
1
1
6
1
2
1
1
2
2
1
5
2
1
3
2
1
1
1
2
1
1
1
5
1
1
1
1
1
2
1
1
1
2
3
1
1
1
1
1
2
1
6
2
6
1
1
1
1
1
1
1
1
1
1
1
1
1
1
5
1
1
1
1
2
2
1
1
1
3
18
1
1
1
2
1
3
1
1
1
1
2
2
2
1
1
1
2
1
2
1
1
1
1
3
1
6
3
1
2
1
6
2
1
1
2
2
3
2
1
1
1
1
1
1
5
1
1
10
1
1
1
1
3
1
2
1
3
1
2
2
1
1
1
1
1
3
6
2
3
5
1
3
1
2
5
2
5
1
1
3
1
1
1
1
1
2
3
1
1
1
3
1
1
1
2
1
1
1
1
2
1
1
1
1
1
2
1
1
1
1
1
1
2
1
3
1
1
1
5
1
1
1
1
2
3
2
2
3
1
3
1
4
1
1
3
3
1
1
1
2
2
1
1
1
1
1
1
1
2
1
1
4
1
2
2
2
1
2
1
1
3
1
1
4
1
2
1
1
1
1
4
1
1
1
1
1
1
1
1
1
1
1
1
11
1
1
2
14
5
2
2
1
2
7
3
1
3
7
1
1
1
1
2
1
2
1
3
5
1
1
3
1
1
1
3
2
1
4
2
3
1
1
1
2
15
1
1
1
1
1
1
1
1
2
1
3
1
2
1
1
1
1
1
1
1
1
1
1
2
1
1
1
5
2
1
1
1
1
1
1
1
1
1
1
1
1
2
1
3
1
1
2
1
1
1
1
1
2
1
2
1
3
2
3
1
1
4
1
3
1
1
1
2
1
3
2
5
1
1
1
10
1
5
1
1
1
1
1
3
4
1
2
2
2
1
2
1
1
1
2
3
2
2
1
2
1
1
1
1
1
1
1
1
1
1
1
1
2
1
1
1
2
1
1
1
1
1
1
1
1
1
2
1
2
1
2
2
1
1
1
5
5
24
1
1
1
1
2
1
2
1
1
3
2
5
1
1
1
9
1
1
1
1
1
2
1
2
1
1
1
1
1
1
1
1
2
1
2
2
1
2
1
1
2
1
1
1
1
1
1
2
1
2
1
1
2
1
4
1
1
1
1
1
2
2
1
2
1
2
1
1
1
3
3
1
1
2
1
6
2
1
2
4
1
1
1
1
1
3
1
1
1
1
2
5
46
1
1
1
1
1
1
1
1
1
1
1
1
16
1
1
4
1
1
5
1
2
2
1
1
1
1
1
1
1
1
2
1
1
1
1
1
1
1
1
1
1
1
1
1
1
1
1
1
1
1
2
1
2
2
1
1
1
1
1
1
3
1
1
1
2
1
1
1
1
1
2
1
1
1
3
1
1
1
1
2
1
2
4
1
1
1
1
2
1
4
14
1
1
3
2
1
1
2
6
1
1
18
1
1
1
1
1
1
1
1
5
1
2
1
2
1
1
1
1
1
3
1
1
1
1
1
1
1
1
1
3
1
1
3
1
1
1
1
1
1
1
1
1
1
1
1
3
3
1
2
1
1
1
1
1
1
1
1
1
2
2
2
2
1
2
1
3
2
1
2
2
2
2
2
1
1
1
1
2
1
2
1
1
1
2
1
16
2
1
1
1
2
1
9
3
2
15
1
2
2
1
26
1
1
1
1
1
1
1
1
1
1
1
1
1
9
78
12
3
2
1
1
1
1
3
2
1
1
1
1
1
1
1
1
1
2
1
1
1
14
2
1
1
1
1
2
1
4
1
2
9
3
1
12
1
1
1
1
1
1
1
1
1
2
1
1
1
3
1
1
2
2
1
1
1
3
7
3
1
3
1
1
2
1
1
1
2
1
3
2
1
1
1
1
1
2
1
2
16
1
2
1
1
2
2
5
1
1
1
1
1
1
2
1
1
1
12
1
1
1
1
1
1
2
1
1
1
1
1
10
1
1
1
1
1
2
1
1
1
1
1
2
1
2
1
1
1
1
2
1
1
1
1
2
1
2
2
1
2
1
10
2
3
5
4
1
1
1
3
2
4
5
5
3
1
2
2
1
2
1
2
2
1
1
1
1
7
1
5
1
1
3
2
2
1
7
4
5
1
1
1
1
1
1
2
1
1
1
1
1
1
1
1
2
2
5
1
35
1
1
1
2
1
1
1
1
1
1
1
1
1
1
2
1
3
1
3
1
3
1
1
2
1
4
1
1
1
1
1
2
1
1
7
6
1
1
1
1
2
1
1
3
1
1
3
1
2
1
1
1
1
1
1
1
1
1
1
1
1
1
1
1
1
1
1
1
1
1
1
1
1
3
1
1
1
1
1
1
3
9
16
20
1
1
1
1
1
1
1
1
2
1
1
1
1
1
2
2
5
1
1
1
1
1
2
1
1
1
1
1
1
1
1
1
1
2
2
3
1
1
1
1
1
1
2
13
1
2
2
1
17
1
1
1
1
1
1
1
1
1
1
1
1
1
1
1
1
1
2
3
3
1
1
2
1
18
3
1
1
1
1
1
1
1
1
1
2
1
4
1
1
1
1
3
1
1
1
1
5
1
2
1
1
2
1
1
1
1
1
1
2
1
2
1
1
1
1
1
5
1
2
2
1
1
1
1
1
1
1
3
1
1
1
2
1
2
5
1
2
9
14
1
4
2
7
1
1
1
1
3
2
3
1
1
1
12
1
1
3
4
2
1
2
4
4
5
5
1
1
2
2
3
1
1
1
1
1
1
1
1
1
1
1
2
1
1
1
1
3
1
1
1
2
3
1
13
1
1
1
1
1
2
15
1
1
2
1
2
1
1
1
2
1
1
1
1
1
9
1
1
2
6
1
1
1
1
1
1
8
1
2
1
1
1
1
1
1
4
1
1
1
1
1
1
1
2
1
1
1
2
1
5
1
1
1
1
3
1
1
1
1
1
1
1
1
1
1
1
1
1
26
6
1
1
1
1
1
1
2
1
1
3
1
2
1
1
2
1
2
3
1
7
1
5
1
1
1
1
2
2
2
2
1
1
34
1
1
3
1
1
4
1
1
2
1
1
2
1
7
1
1
1
2
1
20
1
1
1
5
3
1
1
1
3
1
1
1
1
1
2
2
4
1
1
1
1
1
1
1
2
1
1
1
2
1
1
2
1
1
2
2
1
1
1
1
1
1
1
1
1
1
3
1
4
2
1
2
1
1
1
1
1
1
1
1
1
1
1
1
1
1
1
1
1
1
1
1
1
1
1
1
2
1
1
1
1
1
2
1
1
2
1
1
1
1
1
1
1
1
1
1
1
1
1
1
3
2
2
1
1
1
1
1
1
1
2
1
1
1
1
1
1
1
1
1
11
3
1
5
1
1
1
1
1
1
1
2
1
1
1
1
1
1
1
2
1
1
2
1
1
1
1
1
1
2
1
1
1
1
2
2
1
1
1
1
2
1
1
2
1
1
1
2
2
1
1
1
1
1
1
4
2
1
1
1
7
1
1
1
1
1
1
1
1
1
1
1
1
1
1
1
2
1
1
2
2
1
1
1
1
1
1
1
3
1
1
1
1
1
1
1
1
1
1
1
1
2
1
1
1
1
1
1
1
1
1
1
4
2
1
1
1
1
1
1
1
1
2
1
1
1
3
2
1
1
3
1
1
1
1
1
1
1
2
1
2
17
1
2
6
7
1
1
1
1
1
1
1
1
2
1
1
1
1
1
2
1
1
1
1
1
2
6
2
2
1
1
1
1
2
1
1
2
3
1
2
2
1
5
8
34
1
1
1
4
2
1
1
1
1
2
1
3
2
1
4
3
3
3
1
3
5
11
1
2
4
3
5
5
4
5
7
2
1
19
5
4
7
2
5
7
1
1
2
2
1
1
1
1
1
5
15
1
4
2
1
1
1
3
1
1
2
3
2
3
1
1
2
1
1
1
1
1
2
1
1
1
3
1
1
1
1
1
1
3
3
2
3
1
2
1
2
2
1
1
1
1
1
1
1
1
1
1
2
2
1
2
5
1
1
1
8
1
2
1
1
1
2
1
1
1
1
1
1
1
1
1
6
1
1
1
1
1
2
1
1
1
1
1
2
1
1
1
1
1
1
2
1
1
1
2
1
1
28
1
1
1
1
1
1
1
3
1
4
1
1
1
1
3
1
1
1
1
4
1
2
1
1
1
1
1
1
1
2
1
1
1
1
1
1
1
1
1
1
4
1
1
1
1
6
2
1
2
4
1
1
1
1
3
1
15
1
1
1
1
1
1
4
1
2
3
1
1
7
2
1
1
1
1
1
1
1
1
1
1
1
2
1
1
1
1
1
1
1
1
1
4
1
1
3
1
1
1
3
1
1
1
1
1
4
1
1
1
1
2
1
4
3
1
1
3
2
1
8
2
1
1
1
1
1
1
1
1
2
2
5
1
1
2
1
2
1
1
1
2
2
1
2
1
1
1
1
1
1
1
1
1
1
1
2
1
1
2
1
1
1
1
1
1
3
1
2
1
1
23
1
5
1
1
1
1
1
1
1
7
1
1
1
1
1
3
3
1
3
2
1
1
3
1
1
1
1
1
1
1
1
2
1
1
2
2
1
5
1
1
1
1
1
1
1
1
1
2
4
2
8
12
7
5
1
1
2
1
1
1
27
1
3
1
1
1
1
1
1
1
1
2
4
1
17
1
1
1
1
1
1
1
1
1
7
1
1
1
6
1
10
1
1
1
1
1
1
1
1
1
1
1
1
1
1
2
1
3
1
1
1
1
1
1
1
1
1
1
1
1
2
1
1
1
1
1
2
1
2
1
1
1
1
25
1
1
2
2
4
3
44
1
1
7
1
1
7
1
1
2
2
3
2
3
2
1
1
3
1
3
1
3
1
1
1
2
4
2
1
6
1
2
1
2
21
1
4
1
2
1
1
2
1
1
1
15
1
1
3
1
1
4
19
1
1
1
1
15
1
1
1
5
1
1
2
1
2
1
3
2
1
2
1
2
2
1
7
1
1
1
1
2
1
2
1
1
1
1
1
2
1
1
1
1
2
2
2
1
1
1
1
6
4
1
1
2
1
1
1
1
1
1
1
1
1
1
2
1
1
1
1
1
1
1
4
2
1
2
3
1
2
1
1
1
1
1
1
1
1
1
1
1
13
1
1
1
1
1
2
2
1
3
4
1
2
1
1
2
1
1
3
1
1
1
1
1
1
2
3
1
1
1
1
1
1
1
3
5
2
1
1
1
2
2
1
1
2
3
1
1
2
2
1
1
5
1
1
1
1
2
1
1
1
8
1
1
1
1
1
1
1
1
1
1
1
1
1
2
1
1
2
3
1
1
1
17
2
1
1
1
1
1
1
1
1
1
1
1
3
18
3
1
1
1
1
1
1
3
1
1
1
2
1
1
1
1
1
1
1
1
2
1
1
1
1
1
1
1
1
3
2
1
1
1
1
1
26
1
1
1
1
1
1
1
2
1
1
18
1
1
2
1
2
1
1
2
1
1
1
1
1
1
1
1
1
1
1
1
1
1
2
1
2
2
1
1
1
1
2
2
1
1
1
1
1
3
1
2
1
1
1
1
3
1
1
2
1
13
1
2
1
2
1
1
2
1
1
2
1
1
1
1
7
2
1
1
1
1
2
2
1
1
2
1
2
1
1
2
1
1
1
1
1
1
1
1
2
1
2
1
1
1
1
3
1
4
1
1
1
1
1
1
1
1
2
1
1
2
1
1
3
1
1
1
1
1
1
1
1
1
1
3
1
2
1
1
3
1
1
4
2
1
1
1
1
1
1
2
1
1
2
2
2
1
1
1
1
1
1
2
1
2
1
1
1
2
1
1
2
1
2
1
1
1
1
1
1
1
1
1
1
1
1
2
1
1
2
4
2
1
3
1
1
3
1
1
2
1
2
2
2
1
2
1
2
1
1
1
1
1
1
1
1
1
1
1
1
1
1
1
1
1
1
2
1
1
1
1
1
1
1
1
1
2
1
1
1
2
5
1
1
2
2
1
2
1
1
1
1
1
1
6
1
3
6
1
3
2
1
1
1
2
1
1
1
1
1
1
1
1
1
1
1
1
2
1
1
1
2
1
2
1
3
1
1
1
1
2
1
1
4
1
1
2
2
1
1
4
2
3
1
2
3
1
5
1
1
1
2
1
1
2
1
2
2
1
3
1
2
3
3
1
1
1
1
1
1
1
3
1
1
1
1
1
1
1
1
2
3
1
1
2
2
3
1
1
1
1
1
1
1
1
3
1
1
1
1
1
1
1
1
1
2
1
2
1
1
1
1
1
1
1
1
1
1
1
1
1
1
1
1
1
1
2
1
4
2
1
1
1
2
3
1
2
2
1
1
1
1
1
2
4
1
2
1
1
1
2
2
1
1
2
2
1
1
1
3
1
1
1
1
1
1
1
1
1
1
1
1
1
1
1
1
1
1
1
1
1
1
1
2
1
1
1
1
2
1
1
1
1
1
2
1
2
1
1
2
3
2
1
1
1
1
1
1
8
1
1
1
1
1
1
2
1
1
1
1
1
4
1
1
1
1
2
1
1
1
1
16
1
1
2
1
1
1
1
3
1
1
1
1
1
2
1
1
1
1
1
1
3
1
1
1
1
1
1
1
1
1
1
1
1
1
1
1
1
1
1
1
4
1
2
2
1
1
1
1
1
1
1
1
1
1
1
2
1
3
1
3
1
9
1
2
1
1
1
1
1
2
1
2
4
5
1
1
1
1
2
1
1
3
1
1
1
1
2
1
2
4
1
1
2
1
1
2
1
1
1
1
1
1
1
1
1
1
2
1
1
1
1
1
1
1
1
2
1
1
5
1
2
1
1
1
1
2
1
1
2
1
1
2
1
1
1
3
1
2
1
1
1
1
1
1
1
1
2
1
1
1
2
1
1
1
1
4
2
2
1
2
4
3
1
3
1
1
1
1
1
2
1
1
2
1
1
1
1
1
2
1
1
1
3
1
3
1
1
1
1
2
1
1
2
1
1
2
1
2
1
1
1
2
3
1
1
1
1
1
1
1
1
1
1
1
3
1
1
2
1
1
1
1
1
30
2
2
1
1
1
1
1
1
1
1
2
5
1
1
3
2
1
1
2
1
1
5
1
1
1
1
1
2
1
1
1
1
1
1
6
2
1
3
2
1
1
1
1
1
1
1
1
2
1
1
1
1
1
1
1
2
1
2
1
1
1
2
1
2
3
2
1
1
1
1
1
1
1
1
1
1
1
1
1
1
1
1
1
1
1
1
3
1
1
2
1
1
1
1
1
1
1
2
2
2
1
2
1
1
1
1
2
1
1
5
1
1
1
1
1
2
1
1
1
1
2
2
1
1
3
1
1
1
1
2
1
1
2
5
7
1
5
1
1
4
2
1
4
1
2
3
1
1
1
1
1
3
1
4
2
1
2
1
1
1
1
5
1
1
2
1
1
1
1
2
1
1
1
5
2
1
3
1
1
1
8
1
1
1
1
1
1
1
2
1
2
1
1
1
2
1
3
1
4
1
1
1
1
2
1
1
2
1
25
1
1
9
7
1
1
2
9
1
1
1
2
2
1
1
1
2
1
1
1
1
2
2
14
1
5
2
1
3
1
2
1
1
2
1
1
1
1
1
1
2
2
2
1
1
1
1
1
1
2
1
1
1
3
1
2
1
4
1
1
1
1
1
1
1
5
1
1
1
1
3
1
1
3
2
1
1
1
1
2
1
1
1
2
1
2
4
2
1
1
1
7
1
1
2
3
5
1
1
3
1
1
1
1
1
1
1
1
2
1
1
1
2
1
1
1
1
6
3
1
1
1
1
1
1
3
1
1
1
1
1
1
1
1
2
1
4
2
7
1
2
1
1
1
3
1
2
1
1
1
1
1
2
1
1
3
1
2
2
1
3
1
3
1
1
1
1
2
2
1
1
1
3
2
4
1
1
2
1
1
1
1
2
10
1
1
1
1
5
14
11
1
1
2
6
8
1
1
1
1
2
2
2
14
1
1
1
1
1
12
68
15
56
1
1
22
1
1
1
1
1
3
1
2
1
1
3
2
1
4
2
1
2
1
6
1
1
1
3
1
1
1
1
1
1
1
1
1
1
3
1
1
1
1
1
4
3
2
1
2
1
1
1
7
1
1
1
5
1
1
3
2
1
1
1
1
1
3
2
1
3
2
1
1
1
1
1
19
1
1
1
1
1
1
1
1
1
1
2
1
2
1
5
1
2
2
6
1
1
1
1
1
1
1
1
2
1
1
1
1
1
1
1
1
1
1
1
1
1
1
1
1
1
1
1
1
1
1
2
2
1
2
1
1
1
2
9
1
1
1
1
2
1
1
1
2
16
1
1
1
1
1
2
1
1
1
2
2
1
1
2
1
3
1
2
1
1
1
3
1
2
1
1
1
1
1
1
1
1
2
6
1
1
1
1
1
2
5
1
1
1
1
3
1
1
3
1
1
1
2
2
1
1
1
2
1
1
1
1
1
1
1
3
1
1
1
1
1
1
1
1
1
1
2
2
1
1
1
1
7
1
3
1
1
1
1
1
1
1
1
2
1
1
2
10
1
18
1
5
15
2
1
1
1
2
1
2
1
1
1
1
1
1
1
4
1
1
2
1
5
1
1
5
4
3
1
1
1
2
2
1
1
1
1
1
3
1
1
1
1
1
1
1
1
2
1
6
1
1
2
4
7
12
1
1
1
1
1
6
2
1
16
4
1
1
1
1
1
1
3
11
2
1
3
3
1
1
1
1
13
1
2
1
1
1
1
5
4
5
1
1
1
3
6
2
2
2
1
1
1
1
1
3
1
1
3
1
1
1
1
1
1
1
1
1
1
1
1
1
1
1
11
20
4
1
1
15
1
1
1
2
1
4
1
2
1
3
1
1
1
1
1
2
2
1
1
1
1
1
5
1
1
1
1
15
2
1
1
1
1
3
1
1
1
1
2
1
1
3
1
1
1
4
1
2
1
1
1
1
2
1
1
1
1
1
1
1
1
1
1
1
2
1
1
5
1
1
2
5
7
1
1
1
1
1
2
1
2
4
3
1
1
5
3
1
1
2
1
2
3
1
1
1
2
1
1
3
2
1
3
2
2
1
1
1
9
1
1
1
1
1
7
1
2
3
1
1
1
1
3
1
78
1
2
3
1
2
1
1
1
1
1
1
1
1
2
1
1
1
2
1
1
2
1
1
1
1
1
1
1
1
1
2
1
18
1
1
1
1
12
2
1
5
1
3
1
1
1
1
1
2
1
6
1
1
1
1
3
4
1
1
18
1
2
1
1
1
2
1
11
3
1
3
1
1
1
15
1
3
3
1
1
1
1
1
2
5
2
2
1
3
1
2
1
5
1
1
1
1
1
1
4
1
1
1
1
1
1
1
1
1
1
2
1
1
5
2
2
5
2
5
2
1
1
1
2
1
3
1
1
1
2
1
1
1
1
3
1
2
3
1
3
2
1
1
1
3
1
1
1
1
3
2
1
1
1
1
1
1
4
1
1
1
1
1
1
2
1
1
1
1
1
3
4
1
2
1
1
1
2
3
2
1
1
1
1
2
2
1
1
1
1
1
1
1
1
1
1
1
2
2
1
1
1
1
1
1
1
1
1
1
1
1
1
3
7
3
1
1
1
2
1
1
1
1
2
1
1
1
1
4
1
56
1
1
15
1
1
1
1
1
1
1
2
1
1
2
3
1
20
2
1
1
2
2
5
4
1
4
2
2
1
1
2
1
2
1
2
1
1
2
1
1
1
1
1
18
2
2
1
1
1
3
2
3
2
3
4
3
1
2
2
1
1
1
3
1
1
1
1
4
1
1
3
2
2
1
4
1
2
1
1
1
1
2
1
5
1
6
5
1
1
3
1
2
3
2
1
2
1
1
1
2
1
3
1
1
1
1
2
1
1
3
1
1
1
2
1
1
2
1
1
1
1
1
1
1
1
1
7
1
1
2
1
1
1
2
1
2
3
1
1
1
14
1
1
1
1
1
2
3
1
2
1
1
1
2
1
2
2
2
1
1
1
16
1
2
1
2
1
1
1
1
1
1
1
1
2
1
2
1
2
1
1
2
4
2
1
1
1
1
4
1
1
2
1
1
1
4
2
5
3
1
1
2
1
1
1
1
3
1
2
1
2
1
1
2
1
1
1
2
16
17
1
1
2
1
1
1
2
1
2
1
1
2
1
4
2
1
1
2
1
1
1
1
1
2
2
1
2
1
1
1
1
1
1
1
1
3
1
1
1
1
1
1
1
1
1
1
1
2
1
1
2
1
2
3
1
1
1
1
2
1
1
1
1
1
1
4
1
1
1
1
1
1
1
1
1
1
1
1
2
4
1
1
1
1
6
1
1
1
4
1
2
2
1
1
1
1
1
1
1
1
2
1
1
13
13
1
3
2
1
1
1
1
1
1
2
1
1
1
1
1
1
1
1
1
1
2
1
1
3
1
1
1
2
1
1
2
2
9
24
1
1
1
1
2
1
1
1
2
1
1
1
1
1
2
2
1
1
2
1
1
3
2
1
1
1
1
2
1
1
1
2
1
30
26
4
1
1
2
6
9
3
20
1
1
1
1
2
1
15
1
1
1
1
1
1
3
1
1
2
8
1
1
1
3
6
7
1
1
1
2
1
7
5
1
3
2
1
1
1
1
1
1
1
1
1
1
1
1
1
3
1
1
2
1
1
1
5
1
1
1
1
2
1
1
1
1
3
1
1
3
4
1
1
42
1
12
1
1
1
1
1
2
1
1
1
1
1
1
1
1
1
1
1
1
2
2
2
2
2
2
3
4
1
2
1
1
2
1
1
1
1
8
3
2
4
4
6
2
4
1
1
1
15
6
4
1
1
1
1
1
1
1
1
8
1
1
1
1
1
1
4
1
1
1
1
1
1
1
1
1
1
2
2
1
1
1
2
2
1
1
1
3
2
1
1
4
2
4
1
1
2
3
2
1
1
1
1
5
3
3
1
2
3
1
3
1
5
1
2
1
1
2
1
1
6
1
1
1
1
1
18
1
1
1
2
1
1
1
1
3
1
1
1
1
1
1
1
1
1
3
1
2
2
2
1
4
1
1
1
1
1
2
1
1
1
2
1
1
2
4
1
2
1
1
1
2
1
1
1
1
1
1
3
1
1
2
1
1
1
1
1
2
1
1
3
2
1
1
2
1
1
1
1
1
2
1
1
2
1
1
4
1
1
1
1
1
1
1
1
1
1
2
1
1
2
4
1
3
2
2
1
1
2
1
1
2
1
1
1
2
1
1
1
2
2
1
3
1
2
3
1
1
2
1
3
1
1
1
2
1
1
2
2
1
1
1
1
1
1
3
11
2
1
1
1
1
2
7
1
2
1
2
1
4
4
1
1
3
1
2
1
3
1
2
1
1
1
15
1
2
5
1
1
1
1
1
1
1
1
1
1
1
2
1
1
2
1
1
4
5
6
2
1
1
2
1
1
1
1
1
1
1
8
1
1
1
1
1
1
1
1
1
2
1
1
2
1
2
1
1
1
1
1
1
1
1
1
1
1
1
2
1
3
1
2
1
1
1
2
1
1
1
1
1
1
14
1
3
1
3
1
4
1
1
1
1
3
1
1
1
1
1
1
8
1
1
9
1
1
1
1
1
1
4
1
1
1
2
4
3
1
1
2
15
2
2
1
2
1
13
3
1
5
2
1
3
6
5
3
5
1
4
1
3
3
4
2
1
2
1
2
3
1
4
1
10
2
1
3
1
2
1
3
1
1
1
1
9
1
1
3
1
1
1
1
1
1
1
1
1
1
1
1
1
1
1
1
2
1
20
1
1
1
1
3
1
1
1
1
1
1
6
1
2
4
1
7
1
1
1
5
2
1
1
2
1
1
4
1
1
1
1
1
1
1
2
1
1
1
1
1
1
2
1
3
1
3
1
1
2
6
1
4
4
3
1
1
1
1
1
1
1
1
1
6
1
1
1
3
2
2
4
23
3
1
2
1
1
1
6
1
4
1
78
17
1
2
1
2
1
1
1
2
1
1
1
1
1
1
1
1
1
1
1
1
1
1
2
1
1
1
1
1
1
2
1
1
5
2
1
3
3
3
1
4
1
1
17
1
7
1
1
1
1
2
2
3
1
2
5
6
1
3
2
1
3
1
3
3
1
1
1
2
2
1
1
1
1
2
1
1
5
6
1
1
1
1
1
1
1
2
1
1
1
2
2
2
1
1
1
2
1
1
1
1
1
3
3
1
1
2
1
1
1
1
1
1
2
1
1
1
1
1
2
1
1
1
2
1
1
1
7
2
1
1
1
6
2
1
1
1
6
1
1
1
1
1
2
2
1
1
1
1
1
1
1
1
1
3
2
2
5
7
1
1
2
1
1
2
1
1
2
1
1
1
3
1
1
2
1
2
3
1
1
1
1
1
7
1
1
10
12
1
1
1
1
1
1
1
1
1
2
1
1
2
1
1
1
1
1
1
1
3
1
1
3
1
1
1
15
1
1
2
1
11
1
2
2
2
4
1
1
1
1
1
1
1
1
2
1
3
1
2
12
3
4
3
2
5
1
1
3
2
1
1
25
3
56
4
11
1
1
2
2
1
1
1
1
1
1
3
10
1
3
3
2
3
1
1
1
3
1
1
34
1
1
1
1
4
3
1
1
2
1
1
3
1
1
1
2
1
1
1
1
1
1
1
1
1
1
1
1
1
1
1
2
1
1
2
1
1
1
1
1
1
6
1
1
1
1
1
1
1
1
1
2
1
1
1
1
6
1
1
1
1
1
2
1
1
1
1
1
1
18
2
1
1
2
1
1
1
1
1
3
1
1
1
1
1
1
3
1
1
1
1
1
2
2
2
1
1
1
2
1
1
1
1
2
2
2
2
7
1
1
1
2
1
1
2
2
1
1
1
1
1
7
1
1
1
1
1
1
3
1
1
1
1
1
1
40
19
26
2
1
1
2
1
1
1
1
48
1
1
2
1
2
1
4
2
1
1
1
1
1
2
2
1
3
5
1
1
2
1
1
1
1
1
1
2
1
1
1
2
2
1
1
2
2
2
1
1
1
1
1
1
1
1
1
1
2
1
1
3
1
1
2
1
1
1
1
1
1
1
1
1
2
1
2
1
2
1
1
1
1
1
1
1
1
1
1
1
1
1
1
1
1
1
1
1
2
2
1
1
1
1
1
1
3
1
1
2
1
1
1
1
1
1
1
1
2
1
1
3
2
1
1
1
1
1
1
1
2
1
44
26
1
1
1
2
1
1
1
1
2
1
2
1
1
1
2
1
3
1
2
1
6
1
1
11
1
1
1
1
4
1
2
1
1
1
1
1
5
1
1
3
1
1
2
1
1
22
1
2
1
1
1
4
2
1
1
1
1
1
1
1
1
4
1
5
2
1
1
15
1
1
1
1
1
1
10
2
8
1
7
6
1
3
2
1
1
1
1
1
1
4
1
2
2
7
2
1
1
2
3
12
1
2
1
1
1
1
3
7
1
1
4
1
1
3
3
1
1
2
1
3
1
2
1
1
1
1
1
1
1
1
1
1
18
1
1
2
1
1
2
1
13
1
1
1
1
1
2
2
2
1
1
1
1
1
1
3
1
8
6
2
8
1
1
1
2
1
3
1
1
1
4
1
3
1
3
5
3
1
1
1
1
1
4
1
2
2
2
1
1
6
1
1
1
3
1
1
2
1
1
2
2
1
2
1
1
1
7
8
1
1
1
5
1
1
4
3
2
1
2
1
11
1
14
13
2
1
6
2
1
6
1
1
1
1
1
1
1
2
2
1
2
1
1
1
1
1
1
1
1
1
1
1
1
1
1
1
1
1
1
1
1
2
1
1
1
2
1
1
1
2
1
1
2
1
1
1
1
1
1
1
1
2
1
3
1
2
1
1
1
1
1
1
1
1
2
1
1
1
2
1
1
1
1
1
2
1
1
1
2
2
2
1
1
1
2
1
1
1
1
1
1
1
3
2
1
1
1
2
1
1
1
1
1
1
1
1
1
1
1
2
3
1
1
3
1
3
1
2
1
2
2
1
2
1
1
4
1
1
1
1
2
1
1
1
2
1
1
1
1
1
1
1
1
1
2
1
1
1
1
1
1
1
1
1
1
1
1
2
2
1
1
1
1
2
1
1
1
1
2
1
2
1
1
1
1
1
1
3
1
1
1
1
1
1
1
2
2
1
1
1
1
1
1
2
2
1
1
1
1
1
1
18
1
1
2
1
1
1
1
1
1
2
1
2
2
1
1
2
2
3
1
1
1
1
1
1
1
1
1
1
1
3
4
3
20
1
2
1
1
1
2
1
2
1
3
1
1
1
3
4
1
2
1
1
1
1
6
1
1
1
1
3
1
1
1
1
1
1
1
1
1
1
1
3
1
2
1
1
10
1
1
1
1
1
1
1
3
1
1
1
1
1
2
1
2
1
4
1
1
1
1
1
1
3
1
2
3
1
33
2
3
29
2
1
1
1
3
1
1
13
8
1
1
1
1
27
6
1
1
3
1
15
1
1
1
3
1
1
1
1
1
1
1
1
6
10
1
1
2
1
2
3
1
1
1
2
5
1
1
2
1
1
1
4
2
1
1
2
1
1
1
2
3
2
1
1
1
1
1
1
1
1
2
1
1
2
1
1
1
1
1
1
1
1
1
1
3
1
1
1
1
1
1
1
2
1
6
2
1
1
1
1
1
1
1
1
7
3
1
2
1
1
1
1
1
1
1
2
1
28
1
4
1
1
1
1
1
1
1
2
2
1
1
1
2
1
1
5
1
1
1
1
1
3
1
2
2
1
2
1
1
1
2
1
1
1
1
1
1
1
1
2
1
1
2
1
1
1
1
3
1
1
1
2
1
1
1
2
1
1
1
1
2
3
2
2
2
1
3
2
1
1
1
1
1
1
2
1
1
2
2
1
1
1
1
1
2
2
1
1
1
1
1
1
1
1
1
1
2
1
1
1
2
1
1
1
19
1
1
1
1
1
1
2
3
1
1
6
1
1
1
27
1
1
2
1
2
1
1
1
1
1
1
2
3
3
1
1
1
15
6
1
1
1
1
2
2
1
1
1
1
1
1
1
3
1
1
1
1
1
1
1
1
1
2
2
1
1
2
9
1
1
2
1
1
2
3
1
1
1
1
2
1
1
1
1
2
3
2
1
2
1
1
1
1
1
1
1
2
3
1
2
1
1
1
5
16
1
1
1
1
1
2
1
1
1
1
1
1
3
4
1
2
1
1
3
2
2
1
1
1
1
2
3
2
2
1
1
2
1
1
1
1
1
2
2
1
1
1
1
1
2
2
2
1
3
1
1
3
1
2
3
2
1
1
1
2
1
1
1
1
1
1
1
1
1
1
1
1
1
3
3
1
1
4
4
1
1
2
2
2
5
3
9
2
3
1
4
1
1
3
7
8
3
1
3
3
1
1
3
1
2
1
2
1
1
1
1
1
2
1
2
2
1
1
1
1
1
2
1
1
1
1
1
2
1
1
3
2
1
3
1
1
1
1
1
1
3
1
2
2
1
1
1
1
1
2
1
2
2
1
1
1
1
1
1
9
7
4
2
1
1
3
2
1
1
1
1
1
1
1
1
1
2
1
1
1
1
2
1
1
1
1
2
1
1
2
1
1
1
1
2
1
1
3
2
1
1
1
1
1
1
1
2
2
1
8
1
1
1
1
4
6
1
1
2
2
1
2
1
1
1
1
1
1
1
2
1
1
1
1
1
1
1
1
1
3
1
2
3
1
1
2
1
1
1
2
2
1
1
1
1
2
1
1
1
1
1
1
1
1
1
1
1
2
1
1
2
5
3
1
1
5
1
1
1
2
1
1
13
1
1
1
2
2
1
1
1
1
17
1
1
1
1
2
1
1
1
1
1
1
1
1
1
1
2
1
1
1
1
1
1
12
1
1
9
35
1
1
1
1
1
1
1
3
1
4
1
1
1
1
1
1
2
1
1
1
1
1
1
2
1
1
1
1
1
1
1
1
1
1
1
1
1
1
1
1
1
1
1
1
1
1
3
1
1
1
1
1
1
1
1
1
1
1
1
7
1
2
1
3
1
1
1
1
1
2
1
1
1
1
1
1
1
6
1
2
1
1
1
1
1
1
1
1
3
2
1
1
1
1
1
1
3
1
2
3
2
1
1
1
1
1
2
2
1
1
1
1
2
1
1
1
1
1
1
2
1
1
3
1
1
1
1
1
1
2
4
1
1
3
2
3
2
2
3
1
2
1
1
1
1
6
17
9
1
1
1
1
1
2
1
1
1
1
2
28
2
2
1
1
1
1
19
1
10
1
1
2
1
2
1
1
1
1
1
2
1
1
1
2
1
3
1
1
1
8
1
7
2
1
1
1
13
1
1
21
18
1
1
1
1
1
1
1
1
5
16
12
20
1
1
1
1
1
1
1
1
2
1
1
1
2
2
1
1
3
1
1
1
1
1
1
4
1
1
1
9
1
3
3
1
1
2
4
1
3
3
1
1
4
1
1
1
1
1
2
14
1
7
1
1
1
1
1
2
1
1
3
1
1
1
1
1
1
1
3
1
1
10
15
1
2
3
6
4
1
2
1
1
1
1
1
2
1
1
2
1
1
1
1
2
1
1
1
3
1
15
2
1
1
1
2
3
12
1
1
1
2
1
1
1
1
1
2
1
1
1
8
1
1
1
2
1
1
1
1
1
1
4
1
1
1
1
2
2
1
1
1
2
1
1
1
2
1
3
1
1
2
2
2
1
4
4
1
1
1
1
2
3
1
1
1
1
3
2
1
1
1
1
1
1
1
1
1
2
2
1
1
1
1
1
1
2
1
9
1
15
1
1
9
1
1
1
1
1
1
1
1
2
1
1
1
1
16
4
1
1
2
1
1
1
1
1
1
1
1
1
1
2
1
1
1
1
1
1
1
1
1
1
1
1
1
1
1
1
3
2
1
3
14
2
4
1
2
1
1
1
1
1
1
1
3
1
1
1
1
1
1
1
1
1
1
1
1
1
1
1
1
3
1
1
1
1
1
1
1
1
1
1
1
2
1
1
2
3
2
1
1
2
1
1
1
1
3
1
1
3
1
1
2
1
1
1
2
1
1
1
1
6
1
1
2
1
1
3
6
1
1
1
1
1
1
1
1
1
1
1
2
3
1
2
1
1
1
1
1
1
1
1
2
1
1
1
1
1
2
3
3
3
1
1
1
1
1
1
1
1
2
1
3
1
1
1
1
1
1
3
1
2
1
1
2
1
1
1
1
1
1
1
1
1
1
2
1
2
1
1
2
2
1
1
3
1
1
3
1
1
1
3
1
1
1
1
1
1
1
1
1
1
1
1
1
1
1
1
2
1
1
1
2
1
2
1
1
1
2
1
2
1
1
1
1
1
2
2
1
1
1
1
1
2
1
1
1
1
2
1
2
1
1
2
1
1
1
1
1
1
1
1
2
1
2
1
1
1
1
1
1
1
3
1
1
1
1
1
1
2
1
1
2
1
1
2
1
1
2
1
2
2
2
2
1
1
3
2
1
1
3
2
1
1
2
1
1
1
1
2
1
1
1
1
1
1
2
1
1
4
1
1
1
2
1
1
1
1
2
2
2
1
1
1
1
1
1
1
1
1
1
1
1
1
1
1
1
4
2
1
1
1
1
1
1
1
1
1
1
2
2
1
1
2
4
1
2
1
1
1
1
1
1
1
1
1
1
3
1
1
1
1
3
1
3
4
1
1
1
1
1
1
3
1
1
1
1
1
1
1
1
1
1
1
1
2
2
2
1
1
3
2
1
2
2
2
1
1
1
1
1
1
5
2
1
1
4
1
1
1
2
1
1
1
1
1
1
5
1
2
1
5
1
1
1
2
1
1
3
1
1
1
1
1
1
1
1
2
1
1
1
1
2
1
1
1
1
1
1
1
1
1
2
1
1
1
1
1
1
2
1
1
1
2
1
2
2
1
1
1
1
1
1
1
1
1
2
1
1
1
2
1
1
1
20
5
2
2
1
3
1
2
1
9
1
1
1
1
1
2
1
2
1
1
10
1
1
1
1
1
1
2
1
1
1
1
1
1
1
1
1
2
1
1
1
2
1
1
1
1
2
1
1
1
1
1
1
1
1
3
1
1
2
2
2
1
1
1
13
2
2
2
1
1
2
1
1
1
3
1
1
5
1
1
1
7
1
2
2
2
1
1
1
1
1
1
10
1
1
1
2
3
7
1
1
1
1
1
1
1
1
1
10
3
5
6
3
1
15
9
2
15
14
1
2
7
1
1
1
1
1
15
2
3
1
1
2
3
4
2
1
1
1
1
4
2
1
1
3
2
1
1
4
1
2
1
1
2
1
1
1
1
2
1
1
1
2
1
1
6
1
1
1
1
2
2
3
1
2
1
1
2
1
2
3
1
1
2
1
1
2
1
3
1
2
1
2
3
6
1
1
1
1
4
1
1
1
1
1
1
1
1
3
1
3
1
2
1
1
3
1
1
1
1
1
2
1
4
1
1
1
2
2
1
3
4
2
1
5
3
5
1
1
1
1
1
1
2
1
4
1
1
1
1
1
3
2
1
1
1
1
1
1
1
2
1
1
1
1
1
4
1
1
4
2
8
1
6
1
6
3
18
1
1
1
4
4
1
1
1
2
1
1
1
1
1
1
1
1
1
1
1
1
1
3
1
1
1
4
5
1
1
2
1
6
2
3
2
1
2
1
1
1
2
1
1
1
4
1
3
4
1
6
1
3
12
1
4
1
1
3
1
1
2
5
1
1
1
1
2
16
2
13
4
1
1
1
3
1
1
12
1
1
1
2
1
1
1
1
17
1
3
4
2
1
1
1
10
3
1
4
2
1
1
1
1
1
3
1
1
3
1
3
1
2
3
1
1
1
1
1
1
1
1
1
1
2
1
1
1
1
1
2
1
1
6
1
1
2
2
2
1
1
1
1
2
1
1
2
1
1
1
1
1
1
1
2
1
1
1
3
1
1
2
1
1
1
1
1
1
1
1
1
2
1
1
2
1
1
2
3
4
3
2
1
1
1
1
1
1
1
1
1
6
1
5
1
1
1
1
1
2
1
2
1
1
1
1
1
1
1
1
1
1
1
1
1
3
4
1
3
4
1
16
1
1
1
1
1
66
11
2
6
1
1
1
2
1
4
1
15
1
1
2
1
1
1
1
1
1
2
1
2
3
1
1
4
1
1
1
1
1
1
1
1
1
3
1
1
1
1
1
1
2
1
1
1
1
1
1
1
2
1
1
2
1
2
1
1
6
10
6
3
5
2
1
7
4
2
10
19
2
1
1
1
1
1
6
1
1
2
1
1
2
1
1
1
1
1
2
1
1
2
1
1
1
1
1
2
1
1
18
1
1
1
21
3
1
1
1
1
1
1
8
1
3
6
1
1
1
1
6
4
1
1
1
1
1
25
9
4
1
1
1
13
12
7
10
1
1
1
1
1
9
1
1
2
1
1
1
44
1
1
1
1
1
1
6
4
5
1
7
1
6
1
1
1
1
2
1
1
2
1
1
1
1
2
1
6
1
4
1
2
1
1
1
1
1
1
1
2
1
1
1
1
1
2
1
1
55
1
1
1
1
1
1
1
4
2
1
4
1
1
1
1
2
1
1
2
1
4
1
1
1
1
2
2
1
1
1
1
1
1
2
1
1
2
4
3
1
1
1
1
1
1
1
1
1
1
2
1
1
2
1
2
1
1
1
1
1
1
1
1
3
1
1
2
1
4
1
1
1
1
1
1
4
1
1
2
1
1
3
1
1
1
1
2
2
1
2
1
1
2
1
1
1
1
1
1
1
3
14
2
3
2
2
3
7
2
2
3
1
3
1
1
1
1
1
1
1
1
1
1
1
2
1
1
16
18
1
1
1
1
1
1
1
1
1
13
1
1
1
1
1
1
1
1
1
1
1
1
2
1
1
1
1
3
1
1
1
1
2
1
1
1
1
1
1
30
1
1
27
1
1
1
1
1
1
1
1
1
1
1
2
1
1
1
2
1
1
4
2
1
1
1
1
2
4
1
1
1
1
1
28
2
6
6
4
1
7
1
1
1
2
1
6
1
1
1
19
7
1
1
1
1
31
2
1
1
1
3
2
3
1
2
1
2
1
1
1
2
3
3
1
5
1
3
2
17
1
1
4
1
1
1
1
1
1
2
1
2
2
1
1
1
2
1
1
1
2
1
1
1
3
1
1
2
1
7
1
1
14
9
3
1
1
2
2
3
3
1
1
1
1
2
2
2
1
5
2
1
2
16
2
1
2
1
2
1
1
2
1
5
2
2
2
1
1
3
1
1
1
1
1
1
1
1
1
20
14
1
1
2
1
1
1
1
1
1
1
2
1
1
7
1
45
1
1
2
1
1
1
1
1
1
2
2
1
1
2
1
1
1
1
1
1
1
3
1
2
1
1
1
1
1
2
1
2
2
1
3
1
1
5
1
1
1
1
2
1
1
1
1
1
1
1
1
1
1
1
2
1
1
1
2
1
1
1
1
1
1
31
1
1
1
3
1
1
1
1
1
52
1
1
1
1
2
2
1
1
2
1
1
1
1
1
1
1
1
2
1
1
1
1
1
1
1
1
1
1
1
1
2
2
1
1
2
1
1
1
2
1
1
1
1
1
2
1
1
52
1
2
1
1
1
26
23
2
3
2
1
1
1
9
2
1
1
1
1
1
1
4
1
1
1
2
2
1
1
1
1
2
1
1
2
1
1
2
5
1
1
1
1
2
2
1
1
1
1
1
1
1
2
1
1
1
1
1
1
1
1
29
1
1
2
2
1
1
1
1
1
1
1
1
8
2
1
3
1
3
1
1
1
1
1
1
1
1
2
1
1
1
1
3
1
1
1
2
2
1
1
1
1
1
1
1
2
1
1
1
1
1
1
2
1
1
1
1
1
1
1
3
1
1
1
2
1
2
1
1
1
1
4
1
1
1
1
1
2
2
1
1
1
1
2
1
1
1
1
1
3
1
3
1
15
1
1
1
2
1
1
1
1
2
1
1
2
10
3
1
1
2
3
1
1
1
1
1
1
1
1
1
1
3
1
1
3
20
2
1
1
1
1
1
6
1
1
2
2
2
1
2
1
1
1
1
2
1
1
9
1
1
6
1
1
1
1
1
1
3
2
6
2
3
1
1
1
3
2
1
1
1
1
1
1
12
1
4
1
2
2
3
7
1
4
1
3
6
1
1
1
6
1
1
7
6
1
2
1
1
1
1
1
1
2
1
1
6
2
1
2
1
2
2
1
1
4
3
1
2
1
1
1
1
1
1
1
1
1
1
1
2
3
2
2
6
3
2
4
1
1
1
1
1
1
3
3
1
1
2
3
1
1
1
1
1
1
2
1
1
1
1
2
1
2
2
2
1
1
2
1
1
1
3
17
15
1
1
1
6
1
1
1
1
1
1
1
1
1
1
2
1
1
1
1
1
1
3
6
1
6
1
3
3
2
1
1
1
1
2
2
1
1
1
1
1
1
1
1
1
3
1
2
1
1
2
2
1
2
1
1
1
2
1
2
1
1
1
1
1
1
1
1
1
1
1
1
1
1
2
1
1
4
2
1
1
1
1
1
3
3
1
3
1
1
1
1
1
2
1
1
2
1
1
1
1
1
1
1
13
1
2
2
1
1
1
2
1
1
1
9
11
1
3
2
2
1
2
1
1
1
1
1
1
1
1
1
7
2
1
1
1
1
1
1
1
1
5
13
6
6
1
2
1
1
1
1
1
1
1
1
1
1
2
2
1
1
1
1
1
1
1
26
1
1
3
1
1
1
2
1
1
1
12
3
13
1
1
1
1
1
1
1
1
4
4
17
1
2
4
1
1
7
1
1
1
1
1
2
17
1
1
1
8
2
1
1
1
1
1
19
1
5
2
1
1
1
1
1
1
1
2
1
1
30
36
3
3
1
41
12
2
22
1
3
1
8
2
1
1
3
2
1
1
17
1
2
1
2
3
1
1
2
1
1
1
1
1
1
2
12
1
3
1
1
1
1
68
1
1
1
1
2
1
3
2
1
2
1
1
1
1
1
2
1
2
1
1
2
2
1
1
1
1
1
1
1
1
1
10
1
1
1
1
1
2
1
1
1
1
1
2
1
1
57
2
4
1
1
1
1
3
1
2
2
1
1
1
1
2
1
1
1
1
1
1
1
2
2
2
1
1
1
1
2
1
1
1
1
1
11
9
4
3
2
4
3
2
1
1
1
1
1
1
1
3
2
1
1
1
1
1
1
5
3
1
2
12
34
1
1
1
1
2
1
1
1
2
3
1
1
1
1
2
11
1
1
1
1
6
3
1
1
1
1
3
9
1
2
1
3
2
1
1
4
1
1
1
1
1
2
2
1
1
3
1
2
1
1
1
2
1
1
1
1
9
3
6
1
2
6
1
1
1
2
5
2
1
1
2
1
19
1
1
4
1
1
1
2
1
1
1
6
4
1
18
1
1
3
1
1
1
4
1
2
1
2
1
6
1
1
2
1
1
1
3
1
1
1
1
1
1
1
2
1
2
3
4
1
1
1
1
67
1
1
1
1
1
1
3
1
1
1
1
1
1
1
1
1
1
1
1
1
1
2
1
1
1
1
1
1
1
1
1
1
5
1
1
1
1
1
2
1
1
1
1
3
1
1
2
2
1
1
1
2
1
2
3
1
1
3
1
2
1
1
3
1
1
1
1
2
1
2
2
2
1
1
1
2
3
1
3
1
1
1
1
1
1
3
3
1
1
1
1
1
1
3
1
1
3
1
1
1
1
1
1
1
1
1
1
6
1
1
2
3
1
3
2
1
1
2
1
1
4
3
2
2
1
1
1
1
1
5
1
2
2
1
1
1
1
1
1
1
1
1
2
1
1
1
3
13
2
2
1
1
1
1
2
1
1
2
1
1
2
4
3
1
4
2
1
1
1
1
1
1
2
2
1
1
1
2
1
1
1
1
1
1
2
2
8
2
3
1
1
1
1
1
1
1
2
1
1
2
5
1
1
2
1
1
1
1
1
1
4
2
1
1
1
2
1
2
1
1
1
1
1
1
1
1
1
2
2
1
1
1
1
1
2
1
2
1
1
1
4
1
1
1
2
4
1
1
1
1
1
2
7
1
1
8
1
12
2
1
1
4
8
36
1
1
2
1
1
1
1
4
1
1
1
4
2
1
1
20
1
1
5
1
1
2
4
1
14
3
8
3
1
6
2
1
2
2
2
2
2
1
1
26
2
1
1
1
1
1
1
1
1
2
1
2
1
3
2
1
1
2
1
1
1
3
1
1
1
1
1
1
1
1
5
2
2
1
2
1
2
1
4
1
2
1
2
1
1
1
1
1
1
1
2
3
1
1
1
2
1
1
1
1
1
1
4
2
3
1
2
1
2
1
1
1
1
1
1
1
1
1
1
1
1
8
1
1
5
4
2
1
1
1
1
1
1
1
2
1
1
1
1
1
1
1
1
3
1
2
4
3
10
2
2
5
4
4
1
16
2
1
1
4
1
1
4
2
2
2
2
2
3
1
6
1
1
2
1
1
1
1
2
2
1
2
2
1
2
1
1
1
2
1
1
3
1
2
1
1
1
1
6
2
1
4
1
1
1
1
1
2
1
1
1
2
1
1
1
4
1
1
1
7
2
8
1
2
1
1
1
2
1
1
5
1
2
1
2
6
16
21
3
2
1
1
1
6
2
2
7
4
3
1
2
2
1
6
1
10
2
1
1
1
2
2
3
1
5
3
1
1
1
3
2
2
1
1
1
2
1
3
1
2
1
1
1
1
5
2
6
2
1
5
15
2
1
5
1
3
7
2
7
1
1
1
1
2
2
4
2
1
5
2
1
2
1
2
1
1
1
1
1
1
1
11
1
1
3
1
2
1
2
1
1
1
3
1
1
2
1
1
1
3
1
1
2
1
3
1
1
1
1
6
3
1
4
1
2
2
10
1
7
1
1
16
30
1
1
1
1
7
1
1
1
16
1
2
1
3
1
5
1
1
1
1
2
1
2
2
4
3
4
1
1
6
2
1
2
1
1
1
1
1
1
1
1
3
1
1
1
5
1
2
1
1
2
2
1
40
1
1
1
1
4
1
2
2
2
1
1
2
1
1
2
1
1
1
1
1
1
2
1
2
1
1
1
1
1
1
1
1
1
1
2
1
1
1
2
1
1
1
1
1
1
1
1
1
2
2
1
2
1
1
1
1
1
2
1
1
1
1
1
1
1
2
2
1
1
1
1
1
3
1
1
1
1
1
1
2
1
1
1
1
2
1
1
1
1
1
1
3
4
4
3
1
1
1
1
5
1
1
2
2
2
3
1
1
1
1
1
3
2
3
1
1
1
2
1
1
1
1
1
1
1
1
1
2
1
1
1
2
2
3
6
1
1
1
1
1
1
2
1
1
1
1
1
1
1
1
1
1
2
1
1
1
1
1
1
2
1
1
1
2
1
3
1
2
2
1
2
1
1
2
1
1
1
1
1
1
1
3
1
4
4
1
1
3
4
1
1
3
1
1
1
1
1
2
1
1
2
1
1
2
1
1
1
2
1
1
1
1
1
1
1
1
1
2
1
5
1
1
1
1
2
2
2
1
1
2
1
2
1
1
1
1
1
1
1
1
3
1
1
1
1
1
1
1
2
1
1
1
1
1
1
1
1
1
2
1
1
1
1
1
1
1
2
1
1
2
2
1
1
1
1
1
1
1
1
1
2
1
2
1
1
1
1
1
1
1
1
1
3
1
1
2
1
1
1
1
5
1
1
1
1
1
1
1
1
1
2
1
1
1
1
1
1
1
1
1
1
2
1
2
1
1
1
2
1
1
1
1
1
1
1
1
1
1
1
1
1
1
3
1
1
1
1
1
2
1
1
1
4
1
7
3
3
1
1
2
1
1
1
1
1
1
1
1
1
4
1
2
1
1
1
4
1
1
1
1
5
1
1
2
3
1
1
1
1
1
1
1
1
1
1
3
1
2
1
1
2
7
3
1
1
1
1
1
1
1
1
1
1
1
1
1
1
1
1
1
1
1
2
2
1
1
1
1
1
1
1
1
1
1
1
1
1
1
1
1
1
1
1
1
1
1
10
10
1
11
2
2
1
3
1
3
1
1
1
1
1
1
1
2
1
12
2
3
1
1
1
4
1
1
1
1
1
1
1
1
1
1
1
2
1
1
1
1
3
1
2
2
1
1
4
1
1
4
2
1
1
1
1
1
1
1
3
1
1
2
1
1
4
2
1
2
1
2
1
2
1
1
4
1
1
3
1
1
1
2
1
1
1
1
1
1
2
2
1
1
2
1
1
2
1
1
1
1
1
1
1
1
1
1
1
2
2
1
5
1
1
1
1
1
1
4
1
1
4
1
2
9
1
1
2
1
1
1
1
1
1
1
1
1
1
1
1
2
1
1
1
1
1
3
1
1
1
1
1
1
1
1
1
1
1
1
1
1
1
1
1
1
1
1
1
1
1
1
1
1
3
1
1
1
1
1
2
1
1
1
1
1
1
1
1
1
1
1
2
1
1
1
1
1
1
1
1
1
1
2
1
1
1
1
1
1
2
1
1
5
1
1
1
1
2
1
1
1
1
1
1
1
1
1
1
1
2
2
2
1
1
1
1
1
1
1
1
2
1
1
2
2
1
1
3
12
1
1
1
1
1
3
1
1
1
2
1
1
2
1
2
1
2
1
1
1
1
1
1
1
1
1
1
1
2
5
2
1
1
1
3
1
1
1
1
1
1
1
1
1
6
2
1
9
1
1
1
1
3
2
1
1
1
1
1
1
1
1
1
1
2
1
1
1
2
1
1
2
1
1
1
1
1
4
2
1
2
1
2
1
1
1
3
1
1
1
1
2
1
1
1
1
1
2
1
1
1
1
1
1
2
1
1
1
1
3
1
2
1
1
2
1
2
1
3
1
1
1
1
2
2
1
1
1
1
1
1
1
1
1
1
1
1
1
1
1
1
1
1
1
1
1
1
1
2
1
2
2
1
5
3
1
1
1
1
1
3
1
3
5
1
1
1
1
2
1
1
4
1
6
8
1
6
14
1
1
1
1
1
6
1
1
2
1
1
2
2
2
2
2
3
1
4
2
1
1
3
1
1
1
1
2
1
3
2
4
3
4
2
1
1
1
1
1
1
2
1
1
1
1
1
1
1
1
1
1
2
2
1
1
1
2
1
1
1
1
1
1
3
1
1
5
1
1
1
1
1
1
1
1
1
1
1
1
6
2
3
1
1
1
1
2
1
1
1
1
3
1
2
2
7
4
1
1
1
4
1
2
2
1
2
3
1
1
2
2
1
2
1
1
1
2
3
4
1
1
4
10
2
1
3
1
2
2
2
2
1
1
3
1
2
1
1
2
2
1
4
1
1
4
1
2
1
3
1
1
4
1
1
2
2
1
3
2
1
2
1
8
5
2
1
2
1
1
5
1
1
4
4
2
2
1
1
1
1
2
4
1
1
1
1
2
1
1
1
1
2
1
3
1
1
2
1
1
6
1
1
7
1
5
1
3
2
1
1
1
1
1
1
1
2
1
1
1
1
2
1
1
1
1
1
38
1
1
1
1
1
1
3
1
1
1
5
1
1
4
1
1
2
1
1
1
1
1
1
1
4
1
1
1
1
7
1
1
1
1
1
1
2
1
1
4
6
3
1
1
4
1
1
1
3
1
2
1
1
1
1
1
1
1
1
1
1
14
17
1
1
1
1
28
1
2
1
1
1
1
1
1
3
1
3
2
4
2
1
1
3
1
1
4
1
1
7
2
2
1
1
1
1
1
1
4
4
1
2
1
1
1
14
13
2
2
1
2
1
1
1
1
1
2
1
1
1
1
2
1
1
2
1
3
2
1
1
2
1
2
1
3
1
5
2
1
1
2
1
1
1
1
1
1
1
3
1
1
1
1
2
3
7
4
6
10
5
1
2
2
1
1
2
1
1
1
2
1
3
1
2
3
1
1
2
1
3
1
2
2
4
1
1
1
1
1
1
1
1
1
1
1
1
1
1
2
1
1
1
1
1
1
1
1
1
1
2
2
10
1
1
1
1
1
2
1
2
1
1
2
1
1
1
1
1
1
1
1
2
1
1
1
1
9
1
2
2
1
1
1
1
1
1
1
5
1
1
1
1
1
1
1
1
1
1
2
2
1
1
1
1
1
1
2
1
1
1
4
3
1
1
1
3
2
2
1
1
5
3
1
1
3
2
1
1
1
1
1
1
1
1
1
2
1
1
1
5
2
1
1
1
15
15
9
1
2
3
1
2
2
1
1
1
1
1
1
1
1
1
2
2
1
2
8
1
12
1
1
1
2
1
1
1
1
1
1
1
1
1
1
1
1
1
1
1
1
1
2
4
1
1
5
1
1
2
12
1
1
2
1
2
4
1
1
1
1
1
3
1
1
5
1
3
1
3
23
1
13
1
1
3
2
1
1
1
1
1
1
2
1
1
2
1
1
1
1
19
1
3
10
1
1
1
1
1
1
2
2
1
1
1
1
1
1
3
1
1
1
1
1
1
1
2
1
2
1
1
1
1
6
1
1
3
1
1
1
1
2
2
1
2
1
1
1
1
1
1
2
1
1
1
1
1
1
1
1
1
2
1
2
2
2
3
1
1
1
1
2
3
5
3
15
1
2
21
4
3
1
1
1
1
3
1
1
1
8
1
1
1
1
2
2
1
1
2
1
1
1
4
1
1
1
1
1
34
2
4
3
1
1
1
1
1
1
1
1
1
1
1
1
1
1
2
9
1
5
3
7
8
15
1
1
1
1
1
2
1
2
1
5
3
1
1
3
1
1
1
1
1
3
1
1
1
1
1
1
1
1
19
5
1
1
1
1
1
1
1
1
2
1
7
5
1
1
1
1
1
1
2
2
2
7
4
1
3
3
1
2
1
1
2
4
1
1
1
1
1
3
1
3
2
1
2
1
1
1
1
1
2
2
1
1
2
1
1
7
1
4
1
1
1
1
1
1
1
1
1
1
1
2
1
1
1
4
1
1
1
1
1
2
2
1
2
5
2
1
1
1
1
2
1
1
1
1
1
2
3
1
1
1
1
1
1
5
3
1
1
1
3
1
1
1
1
1
3
1
1
2
1
1
1
1
1
1
1
2
1
1
1
1
1
1
4
1
1
1
1
1
1
2
2
1
2
1
1
1
2
2
1
2
7
2
1
2
1
1
2
1
1
1
1
1
2
1
2
5
1
1
1
2
2
1
1
3
6
1
1
3
1
1
2
1
2
3
1
3
1
2
1
1
1
1
1
1
1
9
2
14
2
1
3
20
1
1
3
2
2
1
3
3
2
1
2
1
1
1
1
2
2
1
1
3
2
8
1
1
1
2
1
2
2
1
2
1
12
1
2
1
3
1
2
1
2
2
1
3
5
3
1
1
34
1
2
1
3
2
1
1
1
1
1
1
1
1
1
1
1
1
1
5
1
1
1
1
1
1
1
2
1
1
1
2
1
1
1
2
1
3
2
1
2
2
9
8
1
2
5
1
1
1
2
1
1
1
1
1
1
1
1
1
1
2
1
1
3
1
5
1
2
1
2
2
1
1
1
1
6
1
1
1
1
1
1
1
1
1
1
1
1
3
1
3
1
1
1
1
68
1
1
1
1
1
1
2
12
1
6
1
1
1
1
1
1
2
1
2
1
1
1
2
1
1
1
1
2
1
1
22
12
24
2
1
7
5
1
1
1
1
1
2
1
1
1
25
1
1
1
2
1
1
1
1
2
1
2
3
1
1
2
1
2
6
1
3
1
2
1
1
1
1
1
1
1
1
15
14
6
2
9
1
1
2
1
1
1
1
1
1
1
1
1
1
1
1
3
2
19
2
1
1
1
2
2
5
1
1
1
1
4
1
1
1
1
2
1
5
3
1
5
3
1
1
1
1
1
1
1
1
2
2
1
1
2
2
1
12
21
1
1
1
1
1
1
1
1
2
1
2
2
3
1
8
1
1
1
2
1
1
1
1
1
2
1
2
1
1
1
1
30
1
1
1
1
1
1
1
1
1
2
1
4
1
1
1
1
2
1
1
1
1
1
2
1
1
2
1
1
3
2
1
2
1
1
1
1
7
1
2
2
1
1
1
1
1
4
1
6
1
1
2
1
1
1
4
5
1
2
4
16
1
1
1
2
1
1
2
1
4
3
1
1
1
5
1
1
1
1
1
1
1
1
1
1
1
2
2
1
1
1
2
1
1
2
1
1
1
1
1
1
21
1
1
1
2
1
1
1
2
1
1
1
1
1
3
7
2
4
1
3
4
1
2
2
1
7
1
3
1
2
2
2
1
2
1
1
2
1
2
1
2
2
2
1
20
8
3
1
1
1
1
1
2
1
1
28
4
2
1
1
3
1
1
1
1
1
2
1
1
1
3
1
1
2
1
6
1
1
2
1
3
1
1
1
1
1
5
1
10
1
1
2
11
1
3
1
1
1
1
1
1
2
6
1
1
1
1
1
1
2
1
1
1
3
1
2
2
3
3
1
1
2
2
1
1
2
1
2
2
5
3
4
1
1
2
1
1
1
2
1
3
1
2
1
1
1
1
1
1
1
1
1
1
1
1
2
1
1
1
1
1
1
8
1
2
3
2
2
1
1
1
1
1
1
1
1
1
1
1
1
1
1
1
1
1
1
1
1
2
2
1
1
1
2
1
1
1
1
1
1
1
1
1
1
1
1
1
1
1
1
1
3
1
1
1
6
3
6
1
3
1
3
1
2
1
2
4
1
1
1
1
2
1
1
1
1
2
1
1
18
2
1
1
1
1
1
1
1
1
1
1
2
6
1
1
1
1
1
1
1
1
2
2
1
1
1
1
1
1
1
1
1
1
6
2
1
1
2
2
2
1
1
3
1
1
2
1
1
2
2
1
2
3
1
1
2
1
1
1
1
1
3
2
5
1
1
1
2
1
5
1
1
2
1
4
5
2
2
2
2
2
3
1
2
1
2
11
1
1
1
2
1
1
1
2
1
1
1
2
1
1
6
1
1
2
2
1
1
1
1
1
2
2
1
1
7
1
1
1
2
1
1
1
1
1
1
1
1
3
1
1
1
1
2
2
1
1
5
1
1
1
1
1
1
1
1
1
3
3
1
1
1
6
1
1
1
3
1
1
1
2
1
1
1
1
4
1
1
1
2
2
1
1
1
1
1
41
1
1
1
11
1
21
5
3
1
1
1
9
2
15
2
3
1
2
1
1
1
1
1
1
1
1
1
1
3
7
14
1
1
1
1
1
1
1
1
1
1
1
1
3
1
1
1
1
3
1
1
1
1
1
1
1
1
1
2
1
1
2
2
1
3
1
1
1
1
3
1
1
1
1
1
1
1
1
1
5
4
1
1
1
1
1
2
1
1
1
1
1
2
1
2
1
2
1
1
3
1
1
1
1
1
1
1
2
1
1
2
1
1
1
1
2
1
1
1
1
1
3
1
1
3
3
2
1
1
1
2
1
1
1
2
1
2
1
1
1
2
2
1
1
1
1
1
1
2
2
1
2
1
3
1
2
1
5
2
1
1
2
1
1
1
2
1
1
1
1
1
1
1
1
3
1
1
2
2
4
1
1
1
2
2
1
2
3
1
1
2
1
1
1
1
2
1
1
1
1
1
1
1
2
1
1
1
1
2
3
1
1
1
1
1
1
1
2
1
1
1
5
1
1
2
3
1
1
1
1
1
2
3
1
1
1
1
1
1
3
1
1
1
2
1
1
1
1
2
2
1
2
1
1
4
1
1
1
1
2
1
1
2
2
1
1
1
2
1
1
1
1
2
2
1
2
1
1
1
1
1
1
1
1
1
1
1
1
1
1
7
3
1
1
1
1
1
1
1
1
1
1
1
1
1
3
2
1
1
1
1
1
1
1
1
1
2
1
2
3
1
1
1
2
3
1
2
1
4
1
2
1
5
3
1
1
1
1
1
1
1
1
1
8
2
2
2
1
1
1
1
1
1
3
2
1
1
1
1
1
1
2
1
1
1
1
1
1
3
1
1
1
2
1
1
2
1
1
1
1
1
1
1
1
1
1
1
2
1
1
1
3
1
1
14
1
1
2
1
1
1
1
1
1
1
1
1
1
1
1
2
2
1
1
1
1
1
1
3
2
1
2
1
1
2
7
1
1
1
2
1
1
1
1
2
1
1
3
1
1
3
6
4
1
1
1
1
1
1
1
1
1
1
1
1
1
1
1
1
1
1
1
4
2
1
1
1
2
1
2
1
2
2
1
1
1
2
2
1
1
1
1
1
1
2
2
2
1
1
1
1
1
1
1
1
1
1
1
2
1
1
1
1
1
6
1
1
1
1
1
1
1
1
1
2
2
2
1
1
2
1
1
1
1
2
1
1
1
1
1
1
2
1
1
1
1
1
2
1
1
1
2
1
1
1
1
2
1
1
1
1
1
1
1
2
1
1
1
1
1
7
1
1
1
1
1
1
1
1
3
2
1
1
4
2
1
1
1
1
1
1
3
1
3
12
1
1
1
1
1
1
2
1
1
1
1
1
2
2
2
1
1
1
1
1
2
1
1
1
1
1
1
1
1
3
1
1
1
1
1
1
1
1
1
1
1
3
1
1
1
1
1
1
1
1
1
1
3
1
1
2
32
1
1
1
1
1
1
1
1
1
1
1
1
1
1
1
1
2
2
1
6
1
1
1
2
1
1
1
2
1
1
5
1
3
1
3
1
6
1
2
1
1
2
1
1
1
1
1
1
1
1
1
3
2
3
3
1
2
2
1
1
1
1
1
1
6
1
2
2
2
1
1
2
2
1
2
1
1
1
1
2
4
1
1
2
1
1
2
1
1
1
2
1
2
1
1
5
6
6
5
4
1
1
2
3
1
1
2
1
2
1
1
1
1
1
1
1
4
3
2
2
1
1
1
1
2
1
1
1
1
3
1
1
4
1
1
4
1
1
1
2
1
1
1
2
1
1
1
1
2
3
2
1
1
1
1
2
1
1
3
1
2
2
1
1
2
7
1
1
2
1
1
2
4
1
2
1
1
1
1
3
1
1
1
1
2
1
1
1
1
1
1
2
1
1
1
2
1
1
1
1
1
1
1
1
1
3
1
1
3
1
1
1
1
1
1
1
1
2
1
2
1
1
1
1
1
1
4
1
2
1
1
2
1
1
2
2
1
1
2
6
2
1
4
1
3
1
2
3
4
1
1
1
3
1
5
1
1
1
1
3
1
3
1
3
1
1
1
1
2
1
1
16
1
1
1
1
1
1
1
2
2
1
3
1
1
1
1
1
1
1
1
2
1
1
3
1
1
1
1
1
2
2
1
4
1
1
1
2
1
1
1
14
2
1
1
1
3
1
1
1
3
15
2
1
1
4
3
1
1
1
1
1
1
4
1
1
1
1
1
1
1
1
1
2
2
1
3
2
2
2
2
2
6
1
1
2
1
1
1
1
2
1
1
1
18
1
2
1
1
2
2
1
2
3
1
1
2
1
1
1
1
14
1
1
1
4
1
2
3
1
1
1
2
1
1
34
1
1
1
1
2
1
2
2
1
1
3
1
1
1
2
2
2
1
1
2
1
1
1
1
1
1
1
1
1
1
1
1
1
1
1
2
1
1
1
1
1
1
1
1
4
15
1
4
1
1
1
1
1
1
4
4
2
1
1
6
1
2
1
3
1
1
1
1
1
1
2
1
1
1
1
1
1
2
1
1
1
1
1
1
2
1
1
1
1
1
2
1
1
1
1
1
1
2
1
1
3
1
1
1
37
1
2
1
3
4
1
2
1
1
2
2
1
1
3
1
1
1
1
1
2
6
3
1
1
1
1
1
1
1
2
1
1
4
1
1
1
1
1
2
1
1
1
3
1
1
1
1
1
1
1
1
2
1
1
1
25
1
15
1
5
1
13
2
1
1
2
1
1
2
1
1
3
1
1
2
1
1
1
3
1
1
1
1
1
1
1
1
1
1
1
1
2
40
18
1
1
1
1
1
2
13
1
1
1
3
1
1
1
1
1
1
1
1
1
1
3
1
1
4
1
1
1
1
1
1
10
2
2
1
1
2
1
1
1
1
1
2
10
1
1
1
2
1
1
1
1
1
3
1
1
1
9
1
1
1
2
10
1
2
1
1
6
1
2
1
1
1
1
1
1
1
1
1
6
1
4
12
1
1
1
1
1
1
1
1
4
1
1
1
1
1
1
1
3
2
2
2
1
1
1
1
1
1
1
1
1
1
2
2
1
1
1
1
2
1
1
1
1
1
2
1
1
1
1
1
1
1
1
2
1
3
3
1
2
1
5
2
1
1
1
1
2
1
1
1
1
1
1
1
1
2
2
3
1
4
1
20
1
2
2
3
1
3
2
1
1
2
2
2
1
1
1
1
2
1
1
2
1
1
2
3
16
1
1
1
1
1
2
2
1
1
2
1
1
1
1
1
1
1
4
1
2
2
2
1
3
1
1
1
2
1
1
1
1
1
5
1
1
1
2
1
6
2
3
1
1
1
3
1
1
1
1
2
1
2
1
1
1
1
1
4
2
1
1
1
4
2
1
1
2
1
4
2
1
2
1
1
1
1
1
1
1
1
1
1
1
5
1
1
2
1
2
1
7
2
1
19
1
1
2
1
1
1
1
1
1
1
1
4
2
3
9
1
1
1
1
1
1
1
2
2
3
1
4
1
3
2
1
1
3
1
1
1
1
1
2
3
1
1
1
1
2
2
1
1
1
1
1
1
2
1
1
1
2
1
1
2
1
2
3
1
1
1
1
1
1
1
1
1
1
1
1
10
1
1
1
1
4
2
1
1
1
1
1
1
20
4
1
1
3
1
1
1
2
2
17
1
1
1
1
1
2
1
1
7
1
4
1
1
1
1
1
1
1
1
3
1
1
1
3
1
1
1
1
2
2
1
1
1
2
1
2
1
1
1
1
1
1
1
1
1
1
2
1
1
1
1
1
1
2
1
1
2
1
1
1
1
1
1
2
1
1
1
18
4
1
2
1
1
1
1
2
1
1
1
2
1
1
4
1
2
1
1
1
1
1
1
1
1
1
1
1
1
2
1
1
1
2
1
1
1
1
2
1
1
1
1
4
1
1
1
1
1
1
1
2
1
1
2
1
1
1
1
1
1
2
6
1
2
2
1
1
1
1
1
1
1
1
1
1
1
1
1
1
1
1
1
1
1
1
1
1
1
1
1
1
2
1
1
1
1
1
1
1
1
1
1
1
2
1
2
1
1
1
1
1
1
2
1
1
1
1
1
1
1
2
2
1
1
1
1
1
1
1
1
2
1
4
2
2
1
1
2
3
3
2
3
1
1
1
1
1
2
1
1
2
4
3
2
1
1
1
4
1
1
1
2
1
1
1
2
1
1
1
2
1
1
2
1
1
1
3
2
1
2
3
2
1
1
2
1
1
1
1
1
1
3
1
1
1
1
1
2
1
1
1
2
1
1
2
2
1
1
1
2
2
2
1
1
1
1
1
1
2
1
1
1
2
1
2
1
1
1
1
2
1
1
1
1
2
1
2
1
2
1
1
2
1
1
3
1
1
1
1
6
1
1
1
1
1
1
2
1
3
2
2
9
3
2
1
1
8
1
1
1
1
2
1
2
1
1
1
1
1
5
1
1
2
1
1
1
1
1
1
6
1
1
1
1
3
1
2
1
3
1
1
3
1
1
1
1
2
2
2
1
2
1
1
21
10
1
1
1
5
1
1
1
1
1
1
2
1
1
1
1
1
1
1
5
2
1
2
10
2
2
5
1
1
2
3
1
3
1
7
1
1
2
2
1
1
1
3
8
1
4
1
1
1
1
1
2
7
1
3
11
1
1
2
6
3
2
1
7
2
1
1
1
5
3
4
2
3
1
1
1
2
3
1
1
1
1
1
2
1
2
1
1
1
4
1
2
1
1
1
3
1
1
1
1
1
1
1
1
1
1
1
1
1
1
1
1
1
1
1
1
1
1
1
2
2
1
1
1
1
1
1
1
2
2
4
1
1
1
1
2
1
1
2
1
1
1
1
1
1
1
1
1
1
2
4
1
1
4
1
1
2
1
1
3
1
1
1
2
1
1
1
1
1
1
1
1
3
1
1
1
2
1
1
1
1
1
1
1
1
1
1
6
2
2
3
1
1
1
1
1
1
1
1
1
2
2
1
3
1
1
5
1
1
1
1
1
1
1
1
3
1
1
1
2
1
1
1
1
1
1
1
1
1
1
2
1
2
1
1
1
3
1
6
2
1
1
1
1
1
2
1
1
3
2
1
1
1
1
1
1
3
3
1
1
2
1
1
1
1
2
1
1
1
3
2
1
2
1
1
2
1
2
4
1
1
1
1
1
1
1
2
1
1
1
3
1
1
1
1
2
1
1
1
1
2
2
2
1
2
2
2
1
1
1
2
1
1
1
1
1
1
3
2
1
2
1
1
1
2
1
1
1
1
3
1
1
1
1
1
1
1
2
2
1
1
17
2
1
2
2
1
1
1
3
1
1
2
5
1
1
5
1
1
1
1
1
1
9
1
5
1
3
1
1
1
1
6
1
1
1
1
1
1
2
1
2
2
1
1
4
1
1
3
1
1
1
1
2
2
2
1
1
1
1
1
1
1
1
1
1
1
1
1
1
1
1
5
1
1
1
1
1
1
1
1
1
1
1
1
1
4
1
1
1
1
1
9
1
1
4
12
1
1
1
1
2
2
2
2
1
3
2
3
2
1
1
1
1
1
1
1
1
1
1
1
1
1
1
1
1
2
2
1
1
1
1
1
2
1
3
1
1
1
1
4
1
1
1
1
1
1
2
2
1
1
2
1
2
1
1
1
1
1
1
1
1
4
1
1
2
1
2
1
1
1
1
2
1
1
1
25
3
4
1
1
1
1
1
1
1
1
1
1
1
1
1
1
2
1
1
2
1
4
1
1
1
1
1
3
19
1
1
1
1
1
1
2
1
1
1
1
1
2
1
1
2
2
2
2
1
3
1
1
1
2
1
1
1
1
1
2
1
1
1
1
1
1
1
1
1
2
1
1
1
1
1
1
1
1
1
1
4
3
4
4
1
1
1
2
1
1
1
1
1
5
1
3
8
1
1
2
1
1
1
1
1
1
1
2
21
1
1
1
6
1
2
8
1
1
1
1
1
1
1
1
1
1
1
1
2
3
4
1
1
3
2
1
1
1
2
9
4
1
2
1
1
1
1
1
1
3
1
1
1
2
1
1
1
1
1
13
1
5
1
3
1
2
1
3
2
2
2
2
1
1
2
2
3
1
1
1
1
1
1
2
1
1
1
1
1
5
9
4
2
3
1
1
1
1
1
1
1
2
1
1
1
2
1
1
4
3
1
1
2
2
2
1
6
1
7
1
3
2
3
20
3
1
3
5
1
1
2
1
1
1
3
2
2
3
1
11
7
14
3
3
8
16
1
2
1
2
1
1
1
2
1
2
1
1
1
4
3
1
2
2
1
1
2
1
1
2
1
1
2
2
2
3
2
1
1
1
1
1
3
2
1
1
1
1
1
1
2
1
1
2
1
1
1
1
1
4
1
2
4
2
1
1
3
1
2
1
1
1
1
1
1
1
1
3
4
1
1
1
1
1
1
3
1
2
1
1
1
1
2
1
1
1
1
1
1
1
1
2
1
1
1
1
1
1
1
1
5
1
1
3
1
1
1
1
2
1
1
4
1
1
1
1
1
1
1
1
1
1
1
3
1
1
1
1
1
1
3
1
1
1
1
2
4
2
1
1
1
1
1
1
2
6
1
2
1
3
1
2
1
1
1
1
1
1
1
1
1
1
1
1
1
1
2
2
1
1
1
1
2
1
2
2
1
1
1
1
1
2
3
7
1
1
1
1
2
1
3
1
1
1
1
1
8
1
2
1
1
2
1
1
1
1
1
1
6
2
1
2
1
1
1
1
1
1
2
5
13
3
5
1
5
1
1
1
5
1
1
1
1
1
1
2
1
1
1
2
4
2
1
1
1
1
1
1
1
1
5
1
1
2
2
1
1
1
1
1
1
2
2
2
1
1
1
6
9
1
1
3
1
1
1
2
3
1
2
1
1
1
3
3
1
1
1
1
1
1
1
1
1
1
1
1
3
1
1
2
1
1
2
1
1
1
1
1
1
1
2
1
2
2
1
1
1
1
1
1
1
5
4
1
2
1
1
1
1
1
1
1
1
1
1
2
1
1
1
1
1
1
1
1
1
1
1
1
1
1
1
1
1
11
1
2
2
2
1
1
1
3
3
1
3
1
1
1
2
1
1
1
1
3
1
1
1
1
2
2
1
2
1
1
1
1
2
2
1
2
1
1
1
1
2
1
1
1
2
1
1
1
1
1
2
1
1
1
1
1
1
1
1
1
2
1
1
1
1
3
6
1
1
2
1
2
1
1
1
3
2
1
1
1
1
1
1
1
1
1
2
1
1
1
2
1
1
1
2
1
2
2
2
1
1
1
1
1
2
1
3
1
1
1
1
1
4
1
1
5
1
1
1
1
1
1
1
13
1
2
1
2
1
3
2
1
1
2
1
1
1
4
1
1
2
1
1
1
1
1
2
2
1
1
1
1
1
3
1
2
1
1
1
1
1
1
1
1
1
1
2
4
3
1
1
1
1
2
2
1
2
1
1
1
1
20
1
1
1
1
1
1
1
1
1
3
5
1
1
1
1
2
1
1
1
1
1
1
1
1
2
1
1
1
1
1
1
1
1
1
1
1
2
3
1
1
2
6
5
1
34
1
1
1
1
1
1
1
1
1
1
1
2
3
1
1
1
1
2
1
1
4
2
1
1
1
1
3
1
1
1
3
4
4
1
1
1
1
2
1
1
1
2
1
4
1
2
14
1
2
1
1
1
1
1
1
1
1
4
1
2
2
1
1
1
1
1
1
1
2
1
2
1
1
2
1
1
1
1
1
10
1
1
1
1
1
1
2
1
1
1
2
2
1
1
1
1
1
2
2
1
1
5
2
1
1
1
1
1
1
2
1
1
2
2
6
1
2
1
1
1
1
1
1
1
1
25
1
1
1
1
1
2
8
1
2
2
1
1
1
2
1
1
1
3
4
1
1
1
1
7
1
1
1
4
1
1
1
2
1
2
2
1
1
1
1
1
1
1
1
1
4
7
2
1
1
1
1
2
1
1
1
3
2
1
1
1
1
1
2
1
6
1
1
2
1
1
1
1
2
62
1
1
1
1
6
1
1
1
1
1
2
1
2
1
2
1
1
1
1
2
1
1
1
1
1
2
1
1
1
1
1
1
1
1
1
1
1
1
1
1
1
1
2
2
2
1
1
1
1
1
1
1
1
1
2
1
1
1
1
2
1
1
2
1
2
1
2
4
4
1
1
3
1
1
2
1
5
2
2
1
2
1
3
1
1
1
1
1
1
1
1
1
10
2
8
1
1
2
1
1
2
2
1
2
18
1
1
5
3
1
1
1
1
1
1
2
1
1
1
1
1
4
1
1
31
1
2
1
1
2
1
18
1
17
1
5
1
1
1
1
2
1
1
1
1
2
1
3
1
3
1
1
1
1
1
1
1
1
1
1
1
1
1
3
1
2
2
1
5
1
1
1
2
1
1
1
1
1
1
1
1
1
1
1
1
2
3
1
1
1
1
1
1
2
1
1
1
1
1
1
1
1
1
1
1
1
1
2
1
2
1
1
1
1
6
2
1
2
1
2
2
5
2
1
1
1
1
2
1
4
1
1
4
1
1
1
1
1
4
1
1
1
2
2
1
1
2
1
1
1
2
2
2
1
2
1
1
1
1
1
2
1
14
1
2
1
1
1
1
1
1
4
1
1
3
1
1
5
1
1
2
1
5
3
1
18
1
1
1
1
3
1
1
1
1
1
1
1
1
4
7
4
3
3
1
2
1
1
1
1
1
2
1
1
3
1
2
1
1
1
1
1
2
1
1
1
1
3
18
16
1
1
5
3
1
1
2
1
2
12
1
1
1
3
14
1
1
5
4
1
4
2
1
2
1
1
2
1
4
4
1
1
1
1
1
2
1
3
1
1
4
5
1
3
1
6
1
1
1
1
2
1
1
1
1
4
4
17
2
3
3
2
1
1
1
1
1
1
1
1
1
1
4
16
1
1
1
5
23
4
2
1
14
1
1
11
3
1
1
3
1
1
1
1
1
1
1
1
1
1
3
3
1
1
2
1
1
1
1
2
2
1
1
1
1
1
3
1
1
1
1
1
1
1
1
1
1
1
1
1
1
1
1
2
1
2
1
1
1
1
1
1
1
1
1
1
1
1
1
1
1
2
1
1
1
1
1
1
1
1
1
1
1
1
1
1
1
1
1
1
1
1
1
1
2
1
2
1
1
1
1
1
1
2
1
1
3
1
2
5
1
1
1
2
2
3
1
1
2
1
1
1
1
1
1
1
1
1
1
2
1
1
1
1
1
1
2
1
1
1
1
1
1
1
1
2
1
1
1
1
1
1
1
1
1
2
3
1
1
1
1
1
1
1
1
2
1
1
4
1
1
1
1
1
1
1
4
4
4
1
2
1
1
1
2
2
1
1
2
1
2
1
1
1
1
1
2
1
3
1
1
1
4
1
1
1
1
1
6
1
1
1
2
2
1
1
1
1
2
1
5
1
2
1
1
1
1
1
1
1
1
1
1
2
1
2
2
1
1
1
2
2
1
1
1
1
1
1
1
2
2
1
1
2
1
1
1
1
2
1
1
1
1
1
1
1
1
4
1
1
1
1
1
1
1
1
1
1
3
1
1
1
3
3
1
1
2
2
4
1
3
1
1
3
2
2
2
1
2
1
1
1
1
1
2
1
1
1
1
1
1
1
1
1
1
1
1
1
2
1
1
5
3
2
1
1
1
1
2
1
2
1
1
1
2
1
1
1
1
1
1
1
1
1
2
1
1
1
1
1
1
1
1
2
1
1
1
1
1
1
1
1
1
1
2
3
1
1
4
1
1
1
1
1
1
1
1
1
1
2
1
1
1
2
2
1
1
2
1
1
1
1
1
1
1
6
1
1
1
1
1
1
2
1
1
2
1
1
1
1
1
1
1
2
1
1
1
1
1
1
1
1
2
1
1
1
1
18
1
2
1
1
1
1
2
1
2
2
2
1
1
2
2
2
1
3
1
1
1
1
1
1
1
1
2
1
1
2
1
1
1
1
1
1
1
2
1
1
1
1
2
1
1
1
1
1
1
1
1
1
1
1
1
1
1
1
1
1
2
2
1
1
1
1
1
2
1
1
1
2
1
1
1
1
1
1
1
1
1
3
1
1
1
1
1
1
1
4
1
1
1
1
1
1
1
1
1
1
1
1
1
2
1
2
1
4
1
1
1
1
1
1
1
2
1
5
1
1
3
1
2
1
1
1
1
1
2
1
1
1
1
2
1
1
1
1
2
1
1
1
1
1
2
1
4
2
1
2
6
1
1
1
1
2
1
1
2
1
1
2
1
1
1
2
1
1
1
2
1
1
1
2
1
1
7
1
1
1
1
1
1
1
1
1
1
3
1
1
4
1
1
1
1
1
1
8
2
10
1
1
1
1
1
31
4
1
3
1
1
1
1
4
3
1
24
3
2
21
1
1
1
5
1
2
3
1
1
1
1
1
1
1
1
1
1
1
2
1
1
1
2
1
1
2
1
1
1
29
1
1
1
2
3
12
4
1
1
1
1
1
1
1
1
20
1
1
1
1
1
1
1
1
1
1
2
2
1
1
1
2
1
1
3
2
1
1
1
3
1
1
3
1
1
1
2
1
2
1
1
1
1
1
3
1
2
1
1
4
1
1
1
1
9
1
3
2
3
3
7
1
1
1
3
3
1
1
2
1
1
3
1
1
1
1
1
1
1
1
1
2
1
1
1
9
1
1
3
2
1
1
1
1
1
1
1
1
2
2
2
1
1
1
1
1
2
18
2
4
1
1
1
1
2
1
1
1
1
1
2
1
1
1
2
2
6
2
1
2
1
1
1
1
1
1
1
1
3
1
8
2
1
1
3
2
2
4
1
1
1
2
1
1
1
1
3
1
2
1
1
1
2
1
1
1
1
1
1
3
1
2
1
1
1
3
2
1
1
2
1
1
1
3
1
6
4
4
1
2
1
1
4
1
1
1
3
5
1
1
2
1
1
2
1
1
1
1
1
2
1
1
1
1
2
1
2
1
1
1
2
1
3
1
24
3
1
1
1
1
7
1
1
1
1
3
1
1
1
1
1
1
3
2
1
1
2
2
2
3
3
4
1
1
1
1
1
1
1
1
1
1
1
1
1
4
1
1
1
3
1
2
1
2
1
1
1
1
1
1
1
1
1
1
2
1
4
1
2
1
1
1
1
1
1
1
1
2
1
1
1
1
1
1
2
1
3
1
1
1
1
1
1
1
1
1
1
1
2
1
2
1
1
1
1
3
1
1
1
1
2
2
2
1
1
1
1
1
8
1
1
1
1
2
2
2
2
1
1
1
1
1
1
1
1
3
1
2
3
1
1
1
1
1
20
4
10
1
1
1
1
1
2
1
2
1
1
1
1
1
1
1
1
1
1
1
14
1
2
1
1
2
1
1
1
5
1
1
1
1
2
3
18
3
1
1
44
2
3
18
3
1
1
1
1
1
1
1
1
6
1
3
2
1
2
1
1
1
1
1
1
1
16
1
7
1
1
1
2
1
1
1
1
2
1
2
1
1
2
1
1
1
3
1
1
3
1
1
2
1
3
1
7
1
1
1
1
1
1
1
1
1
1
1
1
1
1
1
6
2
17
1
1
1
1
1
1
1
1
1
2
1
1
2
1
1
1
3
1
1
1
1
1
1
1
1
2
1
1
6
1
2
3
1
1
1
1
2
1
2
4
2
2
4
5
4
1
1
8
2
1
2
1
1
1
1
1
1
2
1
1
4
26
1
1
1
1
1
1
2
10
1
5
1
5
1
8
7
6
5
2
6
3
1
3
1
1
2
7
3
4
3
1
1
1
1
2
1
28
2
1
3
1
2
1
1
2
4
5
2
1
3
1
1
3
3
1
1
6
1
1
1
1
1
1
1
1
1
1
1
1
8
13
1
1
1
2
2
4
1
10
1
2
1
1
1
2
7
3
16
1
11
1
2
1
1
1
1
1
2
1
3
2
2
2
2
1
1
1
1
1
1
1
1
1
1
1
1
1
3
2
2
2
1
1
2
1
4
1
1
1
1
1
2
1
1
1
1
1
2
1
10
4
2
1
1
1
23
1
2
2
1
1
1
1
1
1
1
1
1
1
1
3
1
4
1
4
3
3
1
1
43
2
1
1
1
1
1
1
1
2
1
2
1
1
1
3
1
1
2
1
1
1
1
1
2
1
2
2
1
1
1
8
2
2
1
2
2
4
1
5
1
1
1
1
1
1
2
1
1
1
1
2
3
1
1
1
2
1
1
1
2
1
1
1
2
1
1
3
2
1
1
1
1
2
1
1
1
4
1
1
4
3
1
1
1
1
1
2
3
3
3
2
1
3
2
1
1
1
1
1
1
1
1
2
1
1
1
13
1
6
6
1
3
1
5
1
1
2
1
1
1
3
1
1
6
1
1
2
2
1
1
4
3
1
1
1
1
3
3
2
1
10
3
9
4
1
1
2
1
1
1
1
2
1
4
2
1
1
1
2
1
1
2
1
5
3
1
1
5
1
1
1
1
1
1
1
1
1
1
6
1
1
2
1
1
1
1
2
3
21
1
3
1
1
2
4
1
1
2
1
1
3
2
1
2
1
1
2
1
1
3
1
2
3
1
1
1
2
2
1
2
1
1
1
1
10
2
4
1
2
1
1
1
1
1
1
2
2
1
1
1
1
1
2
1
1
1
1
1
1
10
1
1
1
2
1
1
5
5
7
1
1
1
1
1
1
1
1
1
1
1
1
1
10
15
14
1
6
1
1
1
1
2
1
1
1
1
2
1
1
1
1
1
1
1
3
1
1
1
5
1
1
2
2
3
1
4
2
1
1
1
1
1
1
1
1
1
1
1
1
1
2
2
1
1
1
1
4
1
1
1
2
4
2
1
1
4
1
1
1
1
6
1
3
1
1
1
1
1
1
12
1
1
3
1
2
2
1
3
1
1
1
1
1
1
1
1
2
1
1
1
1
1
2
2
19
2
1
1
1
1
1
1
6
1
1
1
1
1
1
1
1
1
1
2
1
1
1
1
1
1
1
1
2
1
2
1
1
1
1
1
2
1
1
1
1
2
2
1
1
1
1
2
1
2
2
1
1
11
2
2
1
1
1
1
1
1
1
1
1
1
1
1
1
1
1
1
1
1
2
1
4
1
1
16
1
1
1
1
4
1
4
1
3
3
4
1
1
1
1
1
1
1
1
1
1
1
2
1
1
1
1
2
1
1
14
4
7
1
2
3
17
1
2
7
1
4
4
3
4
1
1
1
1
1
1
1
1
1
1
1
3
1
1
1
1
1
2
1
1
3
2
1
1
1
1
1
1
1
1
1
1
4
1
1
5
3
4
3
1
1
1
1
1
1
2
9
2
1
1
7
1
1
1
1
1
2
1
1
3
1
7
2
1
1
1
5
1
2
4
1
1
3
1
1
1
1
7
1
1
1
1
1
1
1
2
1
1
1
1
2
1
1
1
1
1
1
1
1
1
1
1
1
1
1
1
1
1
1
3
1
2
1
1
1
2
2
1
2
1
1
1
3
1
2
1
1
1
1
2
1
1
1
1
1
1
1
1
1
1
1
1
1
1
1
2
4
1
2
1
1
2
1
2
1
1
1
2
1
2
2
2
1
1
1
1
1
1
1
1
1
1
1
1
1
1
1
1
1
1
1
3
1
1
1
3
1
1
1
2
1
2
1
1
1
1
1
1
1
1
1
2
1
1
2
4
2
1
1
1
3
3
5
3
8
3
1
1
3
4
1
6
1
1
2
1
1
3
1
1
1
1
1
1
2
1
4
1
1
1
2
1
1
3
1
1
1
1
2
1
1
1
1
2
1
1
1
1
1
2
1
1
2
1
1
1
1
2
3
1
1
1
3
1
1
1
1
1
2
3
1
3
1
2
2
1
1
1
3
1
1
1
1
4
3
1
1
1
1
1
3
1
1
1
1
1
1
2
1
1
1
1
2
1
1
1
2
2
1
1
1
1
1
1
1
1
1
1
1
1
1
1
3
1
2
1
1
1
1
3
1
3
1
15
1
1
1
1
1
3
1
1
1
1
1
1
1
1
1
1
3
1
4
1
1
1
1
4
1
1
2
1
2
1
2
2
1
1
3
1
1
1
3
2
2
1
1
1
1
2
4
1
1
1
1
2
1
1
1
1
2
1
1
1
1
2
2
1
3
2
2
6
1
1
2
2
1
5
1
1
1
7
1
2
1
1
2
1
1
1
2
1
2
2
1
1
1
2
1
1
1
5
1
4
2
1
1
2
1
2
3
1
1
1
1
2
1
2
1
1
1
3
1
5
1
1
2
1
1
4
5
2
1
3
5
1
1
2
2
2
1
9
3
1
1
1
1
1
2
2
1
1
1
3
2
1
1
1
1
1
1
3
1
3
1
1
1
1
1
3
2
1
1
1
3
1
1
1
2
1
1
2
1
6
1
31
2
2
4
56
12
5
1
2
1
15
6
5
2
5
1
1
1
1
1
1
1
1
1
1
2
1
1
6
1
1
1
1
1
1
3
9
5
9
2
8
1
4
1
1
1
1
2
1
2
1
1
1
1
1
2
1
1
1
1
43
22
2
1
3
2
1
2
1
2
1
5
1
1
2
3
1
1
1
1
1
1
1
1
2
1
2
1
1
7
3
1
1
3
13
1
3
1
5
1
1
1
2
3
1
1
2
6
1
26
1
1
5
2
12
5
3
2
1
1
3
1
1
2
2
1
1
2
2
1
1
1
1
1
10
6
2
1
1
1
1
1
1
1
1
1
1
1
1
1
1
2
1
1
3
1
1
2
1
1
2
1
1
1
1
1
2
2
2
10
1
1
1
1
1
1
1
5
3
1
1
2
3
1
2
2
1
1
1
1
1
3
1
2
1
2
4
3
2
1
1
3
2
1
1
2
3
1
1
1
1
2
1
3
1
1
3
1
1
3
1
3
1
2
2
4
1
13
1
1
2
2
2
1
1
1
1
2
2
1
1
1
3
1
1
1
1
1
6
1
1
1
3
9
1
2
9
4
2
3
1
1
2
1
1
1
1
1
1
1
1
1
2
1
2
1
1
2
2
2
1
2
1
1
1
1
1
9
1
1
1
1
1
1
3
1
3
1
1
1
2
3
2
2
3
1
1
3
2
1
2
1
1
1
1
1
3
3
3
1
1
2
1
1
1
1
1
2
2
1
1
1
1
1
1
1
2
1
16
1
1
4
1
1
1
1
1
1
1
3
1
3
1
2
1
2
1
1
1
1
1
35
2
1
1
1
1
1
2
2
1
4
1
5
2
1
1
2
1
3
1
3
1
6
3
1
1
10
1
2
5
2
1
3
1
1
1
6
3
3
1
1
2
1
1
2
1
3
4
3
1
1
1
1
1
15
1
1
1
2
2
1
1
1
31
1
1
1
1
1
1
1
1
2
1
4
1
1
1
1
1
1
1
1
1
1
1
1
1
1
1
2
1
1
2
1
1
1
1
4
2
1
1
1
3
2
1
14
9
5
1
1
7
3
1
1
1
6
1
5
1
4
1
1
2
1
4
1
1
2
1
1
1
1
2
1
1
1
1
1
1
1
1
1
1
1
1
1
1
2
3
1
2
1
1
1
1
1
1
5
1
2
2
1
3
1
1
1
1
1
2
1
1
1
2
2
1
1
1
1
1
1
1
2
2
1
1
2
1
1
1
2
1
1
2
1
1
1
2
1
1
1
1
1
1
1
1
2
1
2
1
2
1
4
1
1
1
1
3
1
2
1
2
1
2
1
1
1
1
2
1
1
3
1
1
1
1
1
1
1
1
1
1
1
1
1
1
1
1
1
1
2
1
1
1
1
2
1
28
4
20
4
6
1
1
5
1
1
1
2
3
1
3
4
1
4
4
7
2
4
1
1
6
1
1
2
2
1
2
1
1
4
4
5
1
3
1
2
1
2
1
2
5
1
2
2
1
4
1
1
1
2
3
18
1
1
10
2
1
1
1
1
2
1
1
1
1
1
2
2
3
2
13
4
1
1
2
1
1
1
1
1
1
2
3
1
2
1
1
1
1
1
1
1
1
1
2
1
1
1
1
1
2
1
1
1
2
1
2
1
1
1
1
1
1
1
1
3
3
1
6
1
1
1
1
1
5
15
7
2
1
4
5
3
2
1
31
2
5
1
1
1
1
1
1
1
1
1
1
1
1
1
1
1
1
1
3
1
2
1
2
1
1
1
3
1
2
5
1
1
1
5
1
1
3
2
1
1
1
1
1
14
2
1
2
1
1
1
2
1
1
1
1
1
7
1
1
1
1
2
8
1
11
1
1
1
2
1
1
3
1
7
1
2
8
1
1
2
1
5
1
1
3
2
1
1
2
3
4
1
1
1
1
1
1
1
1
1
4
3
2
2
1
3
2
1
1
4
3
1
1
1
1
1
1
2
1
12
1
1
1
1
1
9
1
16
2
1
1
3
4
3
2
1
1
2
1
1
1
1
1
1
1
1
1
1
1
1
2
2
1
4
1
2
1
1
1
1
1
1
1
1
1
1
1
1
1
1
1
1
1
1
1
1
1
1
1
1
1
1
1
2
1
1
1
1
4
1
2
1
1
1
30
1
2
3
2
3
1
1
1
2
1
1
3
1
1
1
1
1
2
1
1
1
1
5
1
1
1
1
2
2
1
2
2
1
1
3
1
2
1
2
1
1
1
1
1
1
1
1
1
1
1
1
14
1
1
1
1
1
2
1
2
1
2
1
1
13
1
1
1
1
1
1
9
9
1
1
1
1
1
6
1
1
1
2
1
1
2
2
1
1
1
2
2
1
1
2
1
1
1
2
1
16
13
2
24
2
1
4
1
15
1
1
1
1
6
1
1
1
1
10
2
4
15
1
1
1
1
2
1
1
9
1
1
1
1
1
1
2
1
14
1
1
2
1
1
1
1
4
1
1
1
1
2
2
1
1
1
1
1
1
1
12
15
21
2
1
1
1
1
2
2
1
1
1
1
1
1
6
2
1
2
2
1
2
1
1
15
2
1
1
1
5
1
2
1
1
12
3
1
1
2
2
1
1
2
2
1
9
2
3
1
1
1
9
2
4
5
4
2
1
3
1
1
1
1
1
1
4
1
1
1
1
11
1
5
1
1
1
2
1
1
1
1
1
1
1
1
34
1
1
1
1
1
1
1
1
2
2
1
1
1
1
1
4
1
1
1
1
6
1
3
1
2
1
1
1
1
1
1
3
1
1
1
1
1
1
1
3
1
1
2
1
1
1
1
1
1
1
2
1
1
1
3
2
1
1
1
2
1
2
1
1
2
1
1
3
1
1
1
1
2
1
1
1
3
1
1
2
2
1
1
1
2
1
1
1
1
5
1
1
1
4
1
5
1
1
3
6
5
2
2
2
2
1
1
1
1
1
1
1
1
1
2
1
4
3
1
1
1
1
2
2
2
1
1
1
1
1
1
1
1
2
1
2
1
4
1
5
2
1
1
15
4
1
1
5
1
2
1
1
2
1
1
3
2
1
1
1
1
1
3
1
2
1
11
3
1
2
1
1
1
2
1
19
1
26
19
1
2
1
2
2
1
1
1
1
1
1
3
1
1
1
1
2
2
1
3
1
1
1
1
1
1
9
1
1
1
3
1
2
1
1
2
1
1
1
3
1
1
1
1
1
1
2
1
1
1
1
3
6
1
1
1
2
2
1
2
2
2
23
3
1
1
1
1
1
7
2
2
1
3
2
1
2
4
1
1
1
3
1
1
1
1
1
1
1
1
1
1
1
1
2
1
1
1
1
1
1
1
1
1
3
1
1
1
1
1
2
5
1
6
1
1
3
1
4
1
1
1
1
6
2
1
2
1
1
1
2
1
16
1
3
4
1
12
1
1
4
6
2
10
1
1
1
1
2
5
5
2
1
1
1
1
1
1
1
2
1
1
1
2
2
1
1
2
1
11
4
1
1
3
1
1
1
1
1
1
1
1
1
1
1
1
1
1
5
1
3
4
1
1
1
1
5
2
1
2
1
1
1
1
1
1
1
1
1
1
2
1
2
1
1
1
2
1
1
1
2
2
2
1
1
1
1
1
1
1
1
1
2
2
1
1
2
1
1
1
4
2
1
1
4
3
2
1
1
1
1
1
2
1
2
1
1
2
1
2
1
20
1
1
1
1
2
1
1
1
1
1
1
2
1
4
2
2
1
1
1
1
1
2
1
1
1
2
2
1
1
1
1
2
1
1
1
1
1
1
1
1
1
1
1
1
1
1
1
1
1
2
1
1
2
1
1
1
1
1
1
1
1
1
1
1
1
1
1
1
1
1
2
1
2
2
1
1
2
1
1
8
2
2
2
1
1
1
4
3
2
1
1
1
1
1
1
1
1
1
1
1
1
1
1
1
1
1
1
1
1
1
1
1
1
3
2
1
1
1
1
1
1
1
1
1
1
1
1
1
1
1
1
1
1
7
1
1
1
1
1
1
1
8
1
1
1
1
2
1
3
1
2
1
1
1
5
1
1
4
5
2
2
1
2
1
1
1
1
1
2
2
1
1
2
1
1
1
2
1
1
2
1
2
1
1
2
2
1
1
1
2
1
1
2
1
1
1
1
1
1
3
1
11
21
1
2
2
1
1
2
1
2
1
2
1
1
1
1
1
28
1
1
1
1
1
1
1
1
1
1
1
1
1
1
1
1
1
1
1
1
2
2
1
1
1
1
9
1
1
3
1
1
2
4
1
1
1
1
1
1
1
1
1
1
1
1
1
1
4
1
3
1
1
1
1
2
4
1
4
1
3
2
2
1
1
1
1
1
2
1
1
1
1
1
2
1
1
1
1
1
19
2
3
1
1
1
1
1
1
1
1
1
7
1
1
1
1
1
2
17
1
1
1
2
2
1
1
1
1
2
1
1
1
1
1
2
1
1
1
2
1
1
1
2
1
1
1
1
1
1
1
2
1
1
2
2
1
1
1
1
1
2
1
1
1
1
2
1
2
1
1
2
1
1
1
1
1
1
1
1
1
1
1
1
16
1
1
1
1
2
1
2
1
2
1
1
1
1
1
1
1
2
1
2
1
7
1
2
1
1
1
1
1
6
2
1
3
1
2
1
2
1
3
1
1
1
6
1
1
1
1
3
1
2
3
1
1
2
1
1
1
11
1
1
1
1
1
1
1
2
1
2
1
1
3
1
2
1
1
1
3
1
1
1
1
1
1
2
2
1
4
1
1
2
2
1
1
1
2
1
1
1
2
1
1
1
1
1
1
1
1
1
1
1
2
1
1
1
2
1
1
1
2
1
1
1
1
1
1
1
1
1
1
1
1
1
3
1
1
2
1
1
1
2
1
1
1
1
1
2
2
2
4
2
1
5
1
1
1
1
1
1
1
1
1
1
1
1
1
1
1
1
1
1
2
1
1
2
1
1
2
1
1
1
1
1
1
1
1
2
1
1
1
1
1
1
1
1
1
2
1
2
1
1
1
2
1
1
1
2
1
1
1
1
1
2
1
1
1
1
1
1
1
2
1
1
2
1
1
1
1
1
1
1
3
1
1
2
1
1
1
1
1
1
1
1
2
2
1
3
5
10
5
1
2
1
3
2
2
2
1
5
2
2
4
1
1
3
1
1
2
3
1
1
2
1
2
1
1
2
1
9
1
1
1
1
2
1
2
2
1
1
1
1
1
1
1
3
1
1
1
1
6
1
1
13
1
1
1
18
1
2
1
1
2
1
1
1
1
1
1
1
1
1
1
1
2
1
3
1
4
1
1
2
2
1
1
1
1
1
1
2
1
1
1
1
1
3
1
3
2
2
2
2
2
1
1
1
1
1
1
1
13
3
5
1
3
4
15
1
20
10
11
24
13
1
3
1
1
4
1
6
1
1
1
1
1
2
5
2
3
1
1
1
2
1
1
1
1
1
1
1
2
1
1
1
1
1
2
4
1
1
1
1
1
1
1
1
1
16
6
1
1
1
1
1
1
1
1
1
1
1
2
1
1
1
1
1
21
1
14
15
1
1
1
1
1
1
1
1
1
3
1
1
1
1
2
2
2
1
1
1
1
2
1
2
25
1
1
2
1
10
1
1
2
2
1
1
1
1
1
3
1
1
1
1
2
5
1
1
1
2
1
2
1
1
1
1
1
1
1
1
1
3
1
1
2
1
1
1
4
1
1
1
1
1
1
1
1
1
1
30
33
10
1
8
3
9
2
11
1
3
1
16
1
1
5
1
4
4
2
3
1
1
1
4
1
1
1
1
1
4
7
1
2
2
2
1
1
1
1
1
1
1
1
1
1
1
1
1
1
1
1
2
1
2
1
1
1
5
1
1
1
4
3
2
1
1
7
1
3
2
3
1
3
1
34
1
1
1
4
1
1
1
1
1
1
1
1
1
1
1
1
1
1
7
1
1
1
1
1
1
2
2
1
2
1
1
1
1
5
7
1
1
2
1
1
1
1
1
1
1
1
1
3
1
3
1
1
2
1
2
1
2
5
1
1
1
2
1
1
2
2
1
1
1
1
1
1
1
1
1
1
1
1
1
7
1
2
3
1
9
5
1
12
15
1
1
1
1
1
1
1
1
5
1
2
1
3
1
4
1
1
1
1
1
1
2
1
1
1
2
1
1
1
1
1
1
1
1
1
1
1
1
1
1
1
1
1
1
1
2
1
1
1
1
2
1
1
1
1
1
3
3
2
1
1
1
1
1
1
2
1
1
1
1
1
1
1
1
1
1
1
1
1
1
1
1
1
1
1
1
1
2
1
1
2
1
1
3
1
1
1
3
1
1
1
1
1
1
2
2
1
1
1
1
1
1
1
1
2
2
1
1
1
1
1
1
1
1
1
4
1
1
5
1
1
1
1
1
3
4
1
1
1
1
2
2
1
2
1
1
2
1
1
1
2
1
1
1
6
1
1
1
1
1
1
1
2
2
1
1
1
1
1
1
1
1
2
1
1
1
1
1
1
1
1
2
1
2
1
1
1
1
1
3
1
1
1
1
2
2
1
1
3
1
1
1
3
1
1
1
1
1
1
1
2
2
2
1
1
2
1
1
1
2
1
1
1
1
1
2
1
1
1
1
1
3
1
1
1
3
1
1
1
1
4
1
3
1
1
1
1
1
1
3
1
1
1
6
1
1
1
1
1
2
1
1
1
1
1
3
1
2
1
2
1
1
1
1
1
2
1
1
7
3
1
1
1
1
1
2
1
3
2
2
5
1
1
1
1
3
2
1
3
1
2
1
1
1
1
1
1
3
4
3
5
3
2
1
3
1
1
1
5
3
1
3
2
1
2
4
1
2
3
3
1
1
1
1
8
1
2
1
6
1
5
1
33
3
2
4
1
1
3
2
5
3
1
2
1
1
3
2
5
1
1
1
15
1
4
1
2
1
1
18
1
1
1
1
2
1
1
3
14
12
17
4
1
1
1
3
1
1
1
2
3
1
1
1
2
2
4
1
1
1
1
1
1
1
2
5
2
4
6
1
4
1
1
1
1
1
1
1
1
1
1
1
3
3
1
2
1
1
2
2
1
11
1
1
1
1
1
1
1
1
1
1
1
1
1
1
1
1
1
1
1
2
1
1
3
1
1
1
2
1
6
2
8
3
4
1
2
1
1
1
1
1
11
2
3
1
3
3
1
2
5
1
1
2
1
2
2
1
1
1
1
1
1
1
1
1
1
1
1
1
3
1
1
22
1
1
1
1
32
2
1
2
1
1
1
2
1
1
2
2
1
3
1
1
1
1
1
1
2
1
1
1
1
1
1
1
1
2
2
1
3
1
1
1
3
6
1
1
5
1
1
1
1
1
1
1
1
1
1
1
1
3
1
2
1
1
1
1
2
3
1
1
1
2
1
1
2
1
1
1
1
2
1
1
1
1
2
1
1
1
3
1
1
1
2
1
1
3
1
1
1
1
1
2
1
3
2
1
3
1
5
2
34
3
1
2
1
1
1
1
1
1
2
1
2
1
1
1
1
1
1
1
1
1
1
1
1
4
1
1
1
1
2
1
2
1
1
1
4
1
1
1
1
2
1
3
3
1
1
1
1
1
1
3
1
1
1
5
1
1
2
1
1
1
1
1
3
1
1
1
1
2
1
1
1
1
1
1
3
1
2
2
1
6
1
1
2
1
1
1
1
1
1
3
1
1
1
1
1
1
1
3
2
1
3
1
1
1
1
1
1
1
1
1
1
1
5
1
2
1
1
1
1
1
1
2
1
1
1
1
3
4
1
1
2
11
1
2
1
1
1
1
1
1
1
1
1
1
2
2
1
1
1
1
1
1
4
1
1
1
1
2
1
1
1
2
4
2
1
1
1
14
1
1
1
1
1
9
1
1
6
1
2
2
2
1
3
2
1
1
4
1
1
1
1
2
3
1
1
1
1
1
1
1
1
1
2
1
2
1
1
1
1
2
1
1
2
2
1
1
2
2
1
1
2
70
29
1
4
2
2
1
5
1
1
1
3
5
2
1
1
1
1
1
1
12
2
1
1
2
1
1
1
1
1
1
1
1
1
1
1
1
1
3
1
3
1
1
1
3
2
1
2
5
1
1
2
1
1
2
1
1
1
1
1
1
1
1
1
1
1
1
1
1
2
2
1
2
1
3
1
1
3
2
1
1
1
2
1
2
2
4
1
2
1
1
1
1
1
1
1
1
1
1
2
2
1
1
1
1
2
7
1
1
1
2
1
1
1
1
1
2
2
1
1
1
1
1
1
2
2
1
2
1
1
1
1
1
1
2
1
4
1
1
2
1
2
2
1
1
1
1
1
2
1
1
1
1
1
1
1
1
1
2
1
2
1
1
1
1
1
1
1
1
1
2
1
1
1
1
1
2
1
1
1
3
1
1
1
1
1
1
1
1
2
1
1
1
1
1
1
1
1
1
1
15
1
1
1
1
1
2
1
1
1
1
1
1
1
1
1
1
1
1
1
2
1
1
2
3
1
1
1
16
1
1
1
1
1
1
1
3
3
1
1
1
1
3
1
1
1
1
2
6
1
1
1
1
1
1
1
3
1
1
1
1
1
1
1
1
1
1
1
1
3
3
1
1
1
4
1
1
1
1
2
2
1
1
1
4
1
3
1
2
1
2
1
1
2
2
1
1
12
2
1
7
1
2
1
2
1
1
1
1
7
1
1
1
1
1
1
11
1
4
1
4
2
1
1
1
1
1
1
3
3
1
1
1
3
2
1
1
1
1
1
1
3
1
1
2
2
1
3
2
1
1
1
1
2
1
1
1
1
1
1
1
1
2
15
2
3
1
1
1
2
3
6
2
1
1
1
1
2
1
2
1
3
1
1
2
2
1
1
3
1
2
1
1
2
2
1
1
17
1
1
1
1
1
1
1
1
1
1
1
1
1
6
3
2
1
1
1
1
2
1
1
2
1
2
2
1
3
5
1
1
1
1
2
3
1
1
2
1
1
1
1
1
2
3
2
3
1
3
1
1
1
1
1
1
3
1
1
1
2
1
1
1
1
1
1
8
1
1
1
1
1
1
4
2
3
2
8
1
1
1
1
1
2
1
1
1
1
1
1
1
1
1
6
1
1
1
1
1
2
1
1
1
2
1
1
1
1
2
2
1
1
1
2
1
2
1
1
1
2
1
1
1
1
1
1
1
1
4
1
1
4
1
6
1
1
1
1
1
1
1
1
1
1
1
1
1
2
1
1
1
1
6
1
2
1
2
2
1
2
1
2
1
1
1
1
1
1
1
1
1
2
1
1
2
1
1
1
2
3
2
1
1
1
1
1
1
1
1
1
1
1
1
1
2
4
1
1
1
2
2
2
3
1
1
1
2
1
3
1
1
6
10
3
1
1
3
2
2
1
1
2
1
1
1
1
1
1
1
3
2
1
1
1
1
1
3
1
1
1
1
2
7
1
3
2
1
4
3
2
1
1
1
1
1
1
14
1
1
1
1
1
1
1
1
1
1
1
2
1
1
3
1
2
2
1
1
2
2
1
1
1
4
1
1
1
2
1
3
1
1
1
1
2
19
1
2
1
2
1
1
2
1
1
2
1
1
1
1
1
1
1
1
1
1
5
2
2
2
4
1
1
1
1
1
2
1
1
2
1
2
3
1
1
1
1
1
1
1
2
1
1
3
1
1
1
1
1
1
1
1
1
1
5
1
1
1
3
5
1
1
1
1
1
1
1
1
1
1
1
2
2
1
1
1
6
1
1
1
1
1
1
13
1
57
1
1
1
1
2
1
5
1
2
1
1
9
1
1
1
4
6
3
3
1
1
1
1
1
2
2
1
1
1
1
1
1
2
3
1
1
27
1
16
1
4
1
2
3
1
4
3
1
1
1
6
1
4
1
3
1
1
1
2
3
1
1
1
3
2
1
1
2
1
6
1
1
3
1
1
1
1
1
1
1
1
1
3
1
1
1
1
1
1
1
1
1
1
1
1
3
1
1
3
8
1
1
1
1
44
2
1
1
2
1
1
1
2
1
1
16
1
1
1
1
1
1
1
1
1
4
1
1
1
1
1
2
1
1
1
1
1
1
1
1
1
1
1
1
2
1
2
1
1
2
1
1
1
1
1
1
1
1
1
1
1
2
1
1
2
1
1
1
1
1
1
1
1
1
6
3
1
2
1
1
1
1
1
1
1
1
1
1
1
1
1
1
1
1
2
1
1
3
1
2
1
1
1
1
1
1
1
2
4
1
1
1
1
1
2
1
1
1
2
1
1
1
6
1
1
1
3
2
1
1
1
3
1
2
2
1
1
1
1
1
1
1
1
1
1
1
1
1
1
1
1
1
1
1
1
1
2
1
1
1
1
1
1
2
1
1
5
2
1
1
1
1
2
1
1
4
1
1
1
1
1
1
1
1
6
2
2
1
1
4
2
1
1
1
1
2
1
1
2
2
1
1
1
1
4
1
3
1
1
1
2
1
1
10
2
1
1
3
1
1
1
2
1
1
1
1
1
1
1
1
1
2
1
1
1
1
1
1
1
1
9
6
1
3
3
6
2
1
1
1
1
1
1
1
1
1
2
1
1
1
1
3
2
2
1
1
1
1
7
3
1
1
1
1
1
1
1
1
2
1
1
6
1
1
1
1
1
1
2
3
1
1
1
2
3
1
1
12
1
2
1
1
1
1
1
1
1
1
1
3
1
4
1
1
2
3
1
1
1
2
1
1
1
1
2
1
3
4
1
1
1
2
1
2
3
1
1
1
2
1
2
1
1
1
1
1
1
3
1
1
1
1
1
1
2
1
1
1
1
1
1
1
1
2
1
1
1
7
2
1
1
1
1
1
2
1
2
2
1
2
2
1
1
1
1
1
1
1
1
1
1
1
1
2
2
1
1
1
1
2
1
1
1
1
3
1
1
1
1
4
1
1
1
1
1
2
1
2
2
3
1
2
1
1
12
21
1
1
3
1
1
15
19
1
1
1
1
1
1
1
1
1
1
1
2
1
1
1
1
1
1
1
1
1
1
1
1
1
1
1
1
1
1
1
3
1
2
1
1
1
1
3
1
2
1
1
1
3
4
4
1
1
3
2
1
1
1
1
1
1
1
8
2
2
1
1
1
1
1
34
2
1
1
1
1
6
1
1
1
1
1
1
1
1
1
2
1
1
2
1
1
1
3
1
1
1
1
1
1
1
1
1
1
2
1
1
1
1
1
1
1
1
1
2
1
1
1
2
2
3
4
1
1
1
2
1
3
1
1
1
2
2
2
1
1
1
1
1
1
1
1
1
1
1
1
1
1
3
28
1
1
1
2
1
3
1
3
1
1
1
1
2
1
1
2
1
1
1
1
1
1
2
1
3
1
1
1
1
1
1
37
1
1
1
15
1
29
2
1
1
1
1
1
2
1
1
1
1
69
1
1
1
1
1
1
23
1
1
1
2
1
4
4
1
1
3
1
1
1
2
1
1
1
1
1
1
1
2
1
1
4
1
1
1
2
1
5
1
1
1
1
2
1
1
2
1
1
2
2
1
3
2
2
3
4
1
2
1
2
1
1
1
1
1
1
1
21
18
4
14
11
18
13
1
1
1
1
1
1
1
5
2
1
1
1
1
1
2
2
7
2
1
2
1
2
2
1
1
2
1
1
1
1
1
2
1
1
1
1
2
1
1
1
1
1
2
1
2
4
1
1
1
1
2
1
2
19
1
1
4
1
1
1
1
2
1
2
3
1
2
1
1
2
1
1
1
2
4
2
1
2
1
1
1
1
1
1
3
1
1
1
3
1
1
1
1
1
1
1
1
1
1
1
2
2
1
1
1
1
1
1
1
1
2
1
2
1
1
1
1
2
4
1
1
1
3
1
3
1
1
1
2
1
1
1
1
2
1
1
1
1
1
1
1
1
1
1
1
1
1
1
1
2
2
1
1
5
1
1
1
3
1
1
3
1
1
2
1
1
1
1
1
3
1
1
1
1
1
1
1
1
1
2
2
1
1
2
3
1
1
1
2
1
2
1
1
1
1
1
1
2
1
1
1
1
2
3
1
1
1
1
2
1
2
3
2
2
1
1
1
1
1
1
1
1
1
1
1
1
1
1
2
1
1
1
1
1
1
1
2
1
1
1
2
2
1
1
1
1
1
1
1
1
1
1
4
1
3
1
1
1
1
1
1
1
1
1
1
1
1
1
1
2
1
1
1
1
1
1
1
1
1
1
2
1
1
1
1
2
1
1
1
1
2
1
1
1
2
1
2
1
1
1
7
1
1
2
1
1
1
1
1
3
1
1
1
1
1
1
1
1
1
1
2
1
4
1
1
2
1
1
1
1
1
1
2
3
3
1
2
2
1
5
4
1
1
1
1
1
5
1
1
1
1
2
3
3
2
1
1
1
1
1
1
3
2
1
1
1
1
1
1
3
1
2
3
1
2
1
2
1
1
1
1
2
2
1
1
1
1
1
2
2
1
1
3
1
1
1
1
1
1
1
2
1
1
1
1
1
1
1
1
1
1
1
1
1
2
2
1
1
1
1
1
2
1
1
1
1
1
1
1
1
1
1
2
1
1
3
2
1
2
1
2
2
1
1
1
1
4
1
2
1
1
1
1
1
1
1
1
1
1
1
1
1
1
1
1
1
1
17
1
1
1
1
1
1
2
1
2
2
2
1
3
3
1
1
2
1
4
1
1
1
1
1
1
1
1
1
2
1
1
1
1
3
1
1
1
1
1
1
1
4
1
1
1
1
1
1
1
1
1
1
4
2
1
1
1
1
1
1
1
1
1
1
1
3
1
1
2
1
2
1
1
1
1
2
3
1
1
1
1
1
1
1
1
1
1
1
1
2
1
1
1
1
1
1
1
1
1
1
1
2
1
1
1
1
1
1
1
1
1
1
1
1
1
1
1
1
1
1
2
2
1
1
1
2
1
1
1
1
1
1
1
1
1
2
1
2
2
1
1
1
1
1
1
1
3
2
1
3
4
1
1
1
2
1
1
1
1
3
1
2
1
1
1
1
1
2
2
1
1
1
1
1
1
1
1
9
1
5
1
4
4
2
1
1
1
1
1
1
1
1
1
3
1
3
1
2
2
1
1
1
1
1
1
1
1
3
1
2
1
1
2
2
1
2
1
1
1
3
1
1
2
1
2
1
2
1
1
1
1
1
1
1
2
1
1
1
1
1
1
1
1
1
1
4
2
1
1
2
2
3
1
2
1
1
1
5
1
1
1
1
1
7
1
1
1
1
1
1
15
1
10
2
1
2
4
2
1
1
1
3
1
1
1
2
1
1
1
1
1
2
1
1
1
1
3
1
2
1
1
1
1
1
2
1
1
2
1
1
1
1
1
1
1
1
1
1
5
4
1
4
1
1
6
1
3
1
1
1
1
1
6
2
1
30
2
1
1
1
1
1
1
1
1
1
1
1
4
1
1
1
1
1
2
1
1
14
1
3
1
1
1
1
1
1
2
25
1
1
1
1
1
1
1
1
1
1
2
3
1
1
5
1
1
1
4
2
1
1
1
1
1
1
2
1
1
1
1
1
2
2
2
1
1
1
1
1
1
1
1
4
1
1
1
1
1
2
3
3
2
1
1
5
2
1
3
1
4
1
1
5
1
1
6
1
1
1
1
1
1
1
1
3
5
2
1
1
1
3
2
2
2
1
1
27
1
1
4
2
1
13
12
4
1
1
1
1
1
2
1
1
1
21
5
1
1
1
2
1
1
1
1
1
1
2
1
1
1
1
2
1
1
1
1
3
1
5
3
2
1
1
4
3
1
1
1
2
1
1
1
4
1
1
1
1
1
4
1
1
1
4
1
1
2
1
2
1
1
17
1
7
5
1
1
4
6
4
2
1
1
1
3
1
1
1
1
1
2
2
1
1
2
1
1
1
1
1
1
1
1
1
1
1
1
1
1
2
1
1
2
2
2
4
1
2
2
1
1
3
1
1
1
2
2
1
1
1
2
4
1
1
1
1
2
2
1
1
3
7
1
1
7
1
1
1
6
1
1
4
1
1
4
8
1
1
1
1
2
1
2
1
1
2
5
4
1
3
1
3
1
1
1
1
1
1
1
2
1
1
1
1
1
2
2
1
1
2
19
17
1
1
2
1
1
1
1
4
1
2
2
1
1
1
1
3
1
2
1
1
3
1
1
2
1
1
1
3
1
1
1
1
1
1
1
4
1
1
1
1
1
1
1
1
1
1
1
1
1
2
1
1
1
1
1
1
5
1
2
1
4
1
2
1
1
5
1
2
1
1
4
2
1
1
1
1
1
1
1
1
2
2
3
2
1
1
2
1
1
1
5
4
3
3
1
7
2
9
1
2
1
1
2
3
1
1
2
1
1
2
1
1
1
1
1
2
2
1
1
1
1
1
1
1
1
1
2
1
3
1
1
2
1
1
18
2
1
16
1
1
1
1
1
1
1
1
2
2
1
10
15
5
1
1
1
1
2
1
15
2
6
15
1
20
1
1
1
3
1
2
1
1
1
1
1
2
1
3
1
1
1
1
2
1
1
2
1
2
1
1
3
1
2
1
1
1
6
2
2
4
1
1
1
1
1
1
3
2
1
2
4
1
1
1
1
2
1
1
1
1
9
1
1
1
1
1
1
1
1
1
1
2
4
1
1
1
1
1
1
1
2
2
1
1
1
1
4
1
2
1
1
3
1
1
1
3
2
1
1
2
2
1
2
1
1
1
2
2
1
1
1
1
1
1
2
5
1
1
1
1
1
1
1
1
2
3
1
2
1
4
2
1
3
4
1
1
4
1
13
3
1
2
1
5
3
2
5
2
1
1
1
1
1
4
2
4
1
4
1
2
1
1
2
2
12
2
1
4
1
4
7
1
1
1
1
1
1
3
1
3
1
11
12
3
2
9
4
3
1
19
2
1
2
2
5
1
1
1
1
1
1
2
7
4
2
1
2
2
7
5
1
1
1
7
1
3
1
3
1
1
1
1
1
21
1
2
3
1
1
1
1
1
3
22
1
2
1
1
1
1
1
16
4
1
1
2
1
1
1
1
1
1
1
2
5
2
1
1
1
1
1
1
2
1
1
2
1
1
2
2
4
3
1
3
1
1
1
2
2
11
1
1
1
1
2
2
1
2
1
5
1
1
2
3
2
3
2
1
1
1
1
1
9
1
2
2
1
1
1
2
1
4
1
2
1
1
8
2
3
1
1
1
1
1
1
1
1
1
1
1
1
1
1
1
1
1
1
1
4
1
2
2
1
2
1
1
1
1
1
1
1
1
2
1
2
1
1
1
1
2
3
1
1
1
1
2
1
1
1
1
1
2
1
1
1
1
1
2
1
1
2
1
1
1
1
1
2
1
1
2
1
1
1
2
1
1
4
1
1
3
1
1
7
1
1
33
1
1
4
20
14
1
1
18
1
1
1
3
2
1
1
1
1
8
1
8
4
1
1
3
4
1
1
1
1
1
1
1
2
3
2
4
4
1
1
1
5
1
1
1
1
1
1
1
19
3
1
21
1
1
7
1
3
3
1
1
1
1
1
2
1
1
1
1
1
2
2
1
1
1
1
20
20
1
1
1
2
1
1
2
1
3
1
14
1
2
1
1
1
2
1
3
2
1
1
1
3
1
6
1
2
8
3
11
1
3
1
2
3
1
1
1
1
1
1
3
1
1
4
3
5
1
3
2
1
1
1
1
1
1
1
1
1
1
1
1
1
2
1
1
1
1
62
1
1
1
1
1
1
1
1
1
1
1
17
1
1
1
2
1
1
1
1
1
1
1
1
1
1
1
1
16
20
2
1
1
4
2
1
1
1
1
2
1
2
10
1
3
1
1
1
1
1
3
1
1
1
1
1
2
2
1
1
1
2
1
1
6
1
1
3
5
1
2
1
1
1
1
1
1
1
1
1
2
4
2
2
1
1
1
3
3
1
1
1
1
1
3
8
1
3
1
1
3
2
1
1
1
1
1
1
2
16
1
9
15
1
1
1
2
2
1
1
1
1
1
1
1
1
2
2
3
2
1
1
1
1
2
2
1
1
12
1
1
7
9
1
1
1
1
1
1
2
1
2
3
1
1
1
1
1
1
3
1
1
7
10
1
2
1
1
1
1
1
2
1
1
1
1
3
1
2
1
2
1
1
1
2
1
1
1
1
1
2
1
2
1
1
1
1
1
1
1
1
1
9
1
3
2
13
1
1
1
1
1
1
1
1
1
2
1
1
1
1
1
1
1
1
1
1
4
1
1
2
1
1
2
1
1
1
1
2
3
1
1
1
1
1
1
3
3
4
2
3
1
1
2
1
7
1
10
2
2
2
2
1
1
1
1
2
1
1
2
1
1
1
4
2
1
1
2
3
1
2
1
1
2
4
1
2
2
4
1
1
1
1
1
2
1
1
1
1
1
1
1
1
1
1
20
1
1
1
1
1
1
1
1
1
1
1
1
1
1
1
1
1
1
1
1
1
1
1
1
1
1
1
2
1
2
1
1
1
1
1
1
1
4
1
1
2
1
1
1
2
1
1
1
2
1
2
1
1
1
4
3
2
3
1
1
2
1
1
1
1
1
1
6
1
1
2
1
1
1
1
1
1
14
1
1
1
1
1
1
1
1
2
1
1
1
1
1
1
2
1
1
1
1
1
1
2
1
1
1
1
1
2
2
1
2
9
1
2
3
1
1
1
1
1
1
1
1
1
2
1
2
4
1
1
3
2
5
14
2
15
3
1
1
1
1
1
1
1
1
1
1
1
1
1
4
1
1
1
1
2
1
1
1
1
1
1
2
1
1
1
4
1
4
1
9
20
1
1
9
2
3
3
1
5
4
1
1
1
1
1
1
6
1
1
7
7
3
3
1
22
1
1
19
1
1
22
1
1
1
3
1
3
2
3
2
3
8
1
1
1
1
1
1
1
8
3
4
4
1
2
4
1
5
11
4
1
1
1
1
14
1
1
1
19
4
5
4
2
8
1
2
2
1
3
3
1
2
1
4
3
1
1
1
1
1
7
7
11
1
1
1
1
1
1
1
2
4
1
2
17
47
1
1
1
1
2
1
2
3
1
1
3
1
2
2
1
1
1
34
1
1
1
1
2
2
1
1
1
1
1
5
2
4
1
1
1
2
1
1
2
1
1
3
1
1
1
1
2
1
1
10
3
1
1
1
1
1
7
1
1
3
1
1
2
1
1
1
1
1
10
2
1
1
1
3
2
1
3
4
1
19
2
2
1
1
1
1
2
2
1
12
1
5
1
1
1
1
31
1
1
3
1
1
5
1
1
1
1
1
1
14
1
1
1
1
1
1
1
1
1
1
1
1
1
1
1
1
2
1
1
1
1
1
1
1
1
1
1
1
1
1
3
1
66
1
1
1
1
1
1
1
1
1
1
1
1
1
1
1
1
1
1
2
1
7
5
1
1
1
14
1
1
1
2
1
2
1
2
1
1
3
2
1
1
1
1
1
1
1
4
2
1
1
1
2
1
1
2
1
1
4
1
1
2
1
1
1
4
1
1
1
1
1
2
1
1
1
19
1
1
1
1
1
14
3
1
1
6
1
1
1
2
1
1
1
1
1
1
2
3
2
1
1
1
1
1
2
1
1
2
1
1
1
1
2
1
1
1
1
1
4
3
1
2
1
1
1
1
1
1
1
1
2
1
1
1
1
1
1
2
1
1
1
1
1
1
1
1
1
1
1
2
1
1
1
1
1
2
1
2
1
1
1
1
2
1
1
1
1
1
1
1
1
1
3
6
1
5
1
1
1
1
2
1
1
1
3
1
3
1
1
1
1
5
1
1
4
1
2
1
1
2
1
4
1
1
3
1
1
1
1
1
1
1
1
1
1
2
2
1
3
1
4
1
1
1
2
4
1
1
2
1
2
1
1
1
1
1
5
3
1
2
6
1
1
2
1
1
5
3
2
1
1
2
1
18
3
4
2
1
16
1
10
6
1
1
2
19
18
14
2
32
2
1
1
1
14
1
1
12
19
16
1
1
1
1
3
2
1
1
5
9
1
1
1
1
1
1
1
1
1
1
1
1
3
1
2
1
1
1
1
1
3
1
1
1
1
1
1
1
1
3
1
1
11
1
1
2
1
1
2
1
1
1
1
1
1
1
1
1
1
1
1
3
1
1
2
16
1
2
1
3
2
2
1
1
1
2
1
19
2
1
4
1
1
1
2
3
1
1
4
2
3
1
1
2
1
1
3
1
1
1
19
1
8
1
1
1
1
1
1
1
1
1
1
1
2
1
1
1
1
1
2
5
2
4
4
1
1
1
1
6
1
2
1
1
2
2
2
1
1
1
2
2
1
1
1
1
1
1
2
1
1
1
1
6
3
2
2
1
1
2
1
1
1
1
2
3
1
2
3
1
1
2
1
1
2
1
3
2
1
3
1
2
1
1
1
1
1
1
1
2
1
1
17
2
1
1
1
1
1
1
2
1
1
1
1
1
1
1
1
1
1
1
1
1
2
1
3
4
68
1
1
1
2
1
1
2
2
2
1
3
2
1
1
6
1
1
1
1
2
2
7
4
2
1
1
1
1
1
1
4
2
1
13
1
1
1
1
2
1
1
8
1
1
1
1
1
2
1
1
2
3
1
2
1
2
1
1
1
1
1
2
3
6
1
3
1
4
1
1
4
1
1
1
2
1
1
1
3
1
1
1
1
2
1
1
1
5
1
1
1
1
6
4
16
6
1
1
3
1
3
1
3
2
1
1
3
2
1
7
4
1
3
5
1
1
3
1
12
3
1
1
1
1
1
1
2
1
1
1
1
1
1
1
1
1
2
1
1
1
1
1
1
2
1
2
1
1
2
1
1
2
1
1
1
1
2
1
1
1
4
1
3
1
1
1
3
3
3
1
1
2
1
1
1
2
1
1
2
1
1
1
2
1
1
1
1
3
3
1
1
1
1
1
1
3
3
1
1
1
2
5
1
1
1
1
1
1
4
1
1
1
1
1
1
1
1
1
1
2
2
4
1
1
1
1
1
3
1
1
1
2
1
1
2
1
1
1
1
1
1
1
1
1
1
1
2
1
1
1
1
1
2
1
1
1
4
1
1
3
1
1
2
4
1
1
1
6
1
1
2
1
1
1
1
1
1
1
1
2
1
1
1
2
1
1
2
1
1
1
1
1
1
2
1
1
1
1
1
1
1
1
1
1
1
1
1
1
1
1
1
1
1
1
1
1
3
1
1
2
1
4
5
1
3
2
1
3
1
1
1
1
1
1
13
1
7
1
1
1
3
1
1
1
1
1
1
2
1
1
1
3
1
5
1
1
1
1
1
1
1
19
1
1
1
1
2
1
1
1
1
1
1
1
25
1
1
1
2
1
1
2
1
2
1
1
9
2
1
1
3
1
1
1
1
2
1
3
1
1
1
1
1
2
1
3
1
1
1
3
1
1
1
1
1
1
1
1
1
1
1
1
1
3
1
6
1
3
2
2
3
2
6
3
1
3
1
1
1
5
1
1
1
1
1
6
1
2
2
8
17
2
2
2
1
1
2
1
1
1
3
2
1
1
2
1
1
1
1
1
1
1
1
1
1
2
9
1
1
1
1
1
1
1
1
2
1
1
1
1
3
1
1
1
1
1
1
1
2
1
1
1
3
3
1
1
1
1
1
1
1
1
1
1
1
1
1
1
3
3
1
3
2
2
1
2
2
1
4
2
1
2
1
1
1
1
1
3
1
1
1
1
1
1
1
1
1
1
1
1
1
1
1
1
1
2
5
1
1
1
1
5
1
4
3
1
2
1
1
1
1
2
1
1
2
1
1
3
1
2
1
3
1
2
1
4
1
1
1
1
1
3
2
1
1
1
1
6
1
1
1
1
1
1
3
1
1
1
2
2
1
1
2
1
1
1
1
1
1
1
1
1
1
1
1
1
1
2
1
1
1
1
1
2
4
1
2
1
2
1
1
1
1
1
2
14
1
5
1
4
4
17
1
1
1
1
2
11
1
2
2
1
1
1
1
1
1
1
1
1
1
1
3
1
1
1
1
2
2
1
1
1
35
1
1
1
1
9
1
1
2
1
2
1
1
25
2
1
1
2
3
2
1
2
1
2
1
1
2
2
1
1
14
1
1
1
1
1
1
1
3
9
2
1
1
1
3
4
1
2
1
1
8
1
1
1
1
1
1
21
1
1
1
1
1
1
1
1
2
1
2
1
1
1
2
1
1
27
1
1
1
1
2
15
1
1
1
1
1
1
1
1
1
2
2
1
2
1
1
1
1
1
1
1
1
1
2
1
2
1
2
4
1
1
1
1
1
2
1
1
1
1
2
1
3
1
2
2
3
1
2
2
5
2
1
1
1
1
1
2
1
1
1
1
1
2
1
76
1
2
3
1
14
2
11
1
8
1
2
1
1
1
1
1
1
1
19
1
1
1
1
1
1
1
1
1
1
1
2
1
1
1
1
1
1
1
1
2
3
1
2
1
1
1
1
1
1
1
1
1
1
1
3
1
1
1
1
1
2
3
1
1
5
1
3
2
9
1
1
1
1
1
3
4
4
2
2
4
3
1
17
3
1
1
1
1
1
1
1
1
2
14
1
1
2
1
1
1
2
1
1
1
1
1
2
1
1
1
1
1
1
1
1
1
1
2
1
1
9
1
2
1
1
1
1
1
3
2
1
2
3
1
1
1
2
1
1
3
2
1
8
1
1
1
7
3
4
1
1
1
2
1
2
2
1
2
21
1
1
1
2
1
3
1
1
1
2
1
3
1
1
1
1
1
1
1
1
1
3
1
1
1
1
2
8
1
1
2
1
2
4
1
3
1
1
1
1
1
1
1
2
1
1
1
1
2
1
2
1
2
1
1
1
1
2
1
7
1
1
3
3
1
2
1
1
1
1
1
2
1
1
2
1
1
1
2
1
2
1
3
1
1
1
1
1
1
2
1
22
3
2
1
1
1
1
1
1
1
1
1
1
2
1
4
1
21
1
1
28
2
2
1
1
1
1
1
2
1
1
1
1
2
1
1
1
1
3
1
1
1
1
1
2
1
1
1
1
1
1
1
1
1
1
1
1
1
1
16
1
1
1
1
1
1
2
1
3
1
1
1
1
1
1
1
1
1
2
1
1
4
1
1
1
1
1
1
1
1
1
2
1
3
2
1
2
1
1
1
1
2
1
1
1
2
1
1
3
1
1
1
5
8
1
1
1
1
1
1
2
1
1
1
1
1
1
12
1
1
1
1
7
1
1
1
10
1
1
1
4
1
1
16
16
1
1
1
2
17
1
1
1
1
2
1
1
1
1
1
1
1
1
2
1
1
1
1
1
1
10
2
1
2
1
1
1
1
1
1
1
1
2
1
1
1
1
1
19
14
12
3
4
1
1
1
1
2
1
1
1
8
20
1
1
1
1
7
3
1
3
2
1
1
1
1
1
1
3
1
1
10
2
7
1
1
4
1
1
4
1
1
2
1
8
1
1
2
1
1
2
9
1
1
3
2
9
1
1
1
2
1
1
1
1
16
1
4
1
1
1
1
1
1
1
1
1
1
22
58
1
1
1
1
1
2
1
1
1
1
34
2
1
1
10
3
1
1
3
1
1
1
3
1
1
4
1
2
1
1
2
2
2
3
1
1
1
1
1
1
1
1
1
1
1
4
1
2
57
1
1
1
2
1
1
1
1
1
1
1
1
1
1
1
1
31
2
1
1
1
1
1
1
1
2
1
1
1
1
1
2
1
2
1
1
1
1
1
1
1
1
10
10
1
5
1
1
1
1
3
1
3
1
1
2
1
1
1
1
2
3
1
4
2
2
14
1
2
2
1
1
1
1
2
1
1
1
1
1
1
2
1
1
1
1
1
1
2
1
1
1
1
1
3
1
1
1
1
2
5
2
2
1
1
4
1
4
1
4
1
1
1
2
1
1
1
4
1
1
1
1
1
4
1
1
2
2
1
1
1
1
2
1
1
1
1
4
1
2
2
1
1
1
1
2
13
1
1
1
1
1
1
1
1
1
5
1
1
15
32
16
1
1
1
1
1
1
2
1
3
1
1
1
1
2
1
1
1
2
1
3
1
1
1
1
3
1
1
1
1
2
3
1
1
5
1
1
1
1
1
1
1
5
1
1
1
1
1
2
1
1
1
1
1
1
1
1
1
1
1
1
1
1
1
1
1
3
2
1
1
1
2
1
1
1
4
1
1
18
1
1
1
1
1
1
1
1
1
1
2
1
1
1
3
1
1
2
2
1
1
1
1
1
1
30
1
1
1
1
1
3
1
1
1
1
1
2
1
1
1
1
1
1
2
1
2
1
1
1
1
1
1
1
1
1
2
1
1
1
1
1
1
1
1
4
2
4
2
1
5
1
1
1
4
2
1
1
1
1
1
1
3
1
1
1
1
2
1
2
2
1
2
1
1
1
1
2
15
1
1
1
3
1
1
1
1
1
1
1
3
3
1
1
1
1
1
1
1
1
20
1
30
1
1
1
2
1
1
5
14
1
1
1
11
2
4
2
1
2
10
1
1
1
1
1
1
1
1
2
12
1
2
3
16
1
1
1
1
1
1
1
1
1
1
1
1
1
12
1
1
1
3
3
1
1
2
1
1
7
1
1
1
1
1
1
1
1
2
2
1
1
10
1
1
1
1
1
20
2
3
8
1
1
1
1
1
1
1
2
1
1
1
3
2
1
1
1
1
1
10
2
1
1
2
7
1
1
4
1
1
2
1
2
1
1
1
1
1
1
1
1
3
1
1
1
1
2
1
12
2
3
2
16
17
15
1
2
8
4
2
1
1
1
1
7
3
1
21
1
2
1
2
1
1
1
1
1
1
1
2
1
2
2
1
1
3
1
2
1
1
4
5
2
1
1
2
4
4
2
6
3
14
2
1
1
1
1
1
5
1
1
1
2
3
1
1
1
1
2
1
1
1
1
1
1
1
1
1
3
1
2
1
1
3
1
1
1
3
1
1
1
1
1
1
1
5
1
1
1
1
1
14
11
2
5
28
1
11
1
1
1
1
3
6
5
1
1
1
1
1
1
1
1
1
1
1
1
1
49
2
1
2
3
4
1
1
1
1
1
1
1
1
1
1
1
1
1
1
1
1
2
1
1
1
1
1
1
1
3
1
1
1
3
1
1
1
2
1
1
1
1
1
1
1
1
1
1
1
1
1
2
1
1
1
1
2
1
1
1
1
1
1
1
1
1
1
2
1
1
1
1
1
1
2
2
5
1
1
1
3
1
1
1
1
1
3
1
2
2
1
1
3
1
1
1
1
3
1
1
1
8
1
1
1
1
2
1
1
1
1
1
2
1
1
1
1
1
1
1
1
2
1
1
1
1
1
1
2
1
1
1
1
1
1
1
1
1
1
2
1
1
1
1
1
1
1
4
1
1
1
1
1
1
1
1
1
2
2
2
2
15
11
2
2
6
3
3
3
2
1
3
1
1
1
2
1
1
3
1
1
1
2
1
1
1
1
3
2
1
2
4
1
1
1
1
1
5
1
3
1
1
2
1
1
1
2
1
4
1
1
1
1
1
8
4
3
1
11
12
5
3
1
1
2
1
2
1
2
1
1
1
1
1
1
1
1
2
11
6
2
2
2
1
1
3
2
1
1
2
1
1
1
2
3
2
1
1
16
8
8
2
2
13
2
1
2
1
1
29
5
20
15
1
1
1
1
1
1
14
1
1
1
32
1
1
1
2
2
1
3
4
1
1
2
2
4
1
4
1
7
4
1
1
1
1
1
1
1
1
1
1
1
1
1
1
1
1
12
4
1
1
1
9
1
1
6
1
19
1
4
1
1
1
15
15
1
2
1
1
1
1
3
1
3
1
13
1
1
10
2
1
5
1
1
1
2
1
1
1
1
4
2
3
1
1
26
3
1
2
1
1
1
13
2
1
1
1
1
1
1
2
1
2
2
1
1
1
1
1
3
1
1
6
12
1
3
12
23
3
2
1
3
1
1
1
1
2
1
2
3
1
2
1
1
3
1
1
3
3
4
1
6
1
2
1
1
1
1
1
6
1
1
1
1
1
1
1
1
1
1
1
2
3
9
1
1
1
1
5
1
7
5
4
1
3
15
1
1
1
1
1
2
2
1
1
1
1
1
1
1
1
6
1
1
2
5
1
1
2
1
1
1
1
1
2
2
1
2
1
1
1
2
3
1
1
1
2
1
4
2
1
1
1
1
2
1
1
1
1
2
1
1
2
1
5
1
1
1
1
2
1
3
1
2
2
1
1
1
1
1
1
1
2
2
1
2
1
1
1
2
7
1
1
2
1
2
4
1
1
1
1
7
5
1
5
1
1
1
1
1
1
1
1
1
1
3
1
1
2
3
2
1
1
1
4
1
4
1
2
1
1
1
1
1
3
1
1
1
1
5
5
3
1
1
1
1
1
1
1
1
1
1
2
1
1
1
1
1
1
1
1
1
1
1
1
9
1
1
1
1
1
1
1
1
1
1
1
41
2
2
4
1
20
20
1
21
2
1
1
5
1
1
25
1
4
5
1
2
2
1
9
2
1
1
2
1
1
2
1
2
20
2
20
1
21
1
2
1
2
1
25
1
4
5
1
2
2
1
8
1
2
1
1
3
1
2
1
2
1
1
1
1
1
1
2
1
1
1
1
1
1
1
2
1
3
1
1
1
2
1
1
1
4
2
1
2
2
1
7
1
1
1
1
1
1
1
1
1
3
2
1
1
1
6
4
5
1
1
2
11
2
1
1
1
1
2
1
1
1
1
1
7
2
2
1
1
4
1
4
2
1
1
1
2
1
2
1
1
1
2
1
2
1
9
1
1
1
3
1
1
2
1
1
1
1
1
2
2
1
3
2
1
3
1
1
1
1
1
1
4
5
2
4
2
1
1
4
1
1
1
3
1
2
6
2
2
2
1
3
20
1
2
1
1
16
12
4
3
1
2
1
2
2
5
12
4
1
1
6
15
57
2
1
1
4
7
1
3
1
1
6
2
1
4
1
1
2
1
1
1
1
2
1
2
1
1
3
1
1
1
1
15
10
9
2
1
1
2
1
2
34
1
1
1
1
1
1
1
13
1
2
3
2
1
32
1
1
2
1
2
1
2
1
1
2
3
1
1
1
1
1
1
3
3
1
2
6
1
1
1
22
14
4
9
6
1
1
1
1
21
1
1
1
1
1
1
1
1
1
1
9
1
1
4
1
1
2
1
1
5
4
1
1
2
1
1
1
1
3
1
14
1
1
1
1
1
1
16
1
2
1
1
2
1
1
1
1
1
1
1
3
1
12
1
2
1
2
1
2
1
1
1
2
3
1
1
4
5
6
1
1
1
1
1
1
1
2
1
1
1
1
1
1
2
1
2
1
1
1
1
1
1
1
1
1
1
1
1
1
1
1
2
1
1
2
4
1
1
1
1
1
2
1
1
1
2
1
1
1
1
1
2
1
1
1
1
1
1
1
1
2
3
1
3
2
2
1
1
1
1
1
1
1
1
1
1
1
1
1
1
2
1
1
2
1
2
1
1
1
1
1
1
2
1
1
1
2
2
1
1
1
1
1
1
1
5
12
1
1
10
1
4
1
1
4
1
1
2
1
1
1
8
1
1
2
1
1
1
1
1
1
1
1
1
1
1
1
1
2
1
1
1
1
1
1
10
6
1
6
12
1
1
1
1
1
2
1
1
1
1
1
1
2
1
1
1
2
1
2
1
1
19
1
1
1
12
1
1
1
1
3
3
2
1
1
1
1
1
2
1
3
1
1
2
7
3
2
1
1
1
1
1
1
1
1
1
1
1
2
1
2
1
1
1
1
4
1
2
1
1
2
1
1
1
1
1
1
4
1
1
1
1
1
1
1
2
1
1
2
2
1
1
1
1
1
1
1
2
1
1
1
1
1
1
1
1
1
1
2
1
1
1
1
2
4
1
1
1
1
1
1
6
1
1
1
1
1
2
1
2
2
10
5
2
1
3
5
7
3
1
1
30
1
1
2
1
1
2
1
1
1
3
1
1
1
1
1
1
1
3
2
1
4
1
2
1
1
1
1
1
1
1
1
1
1
3
1
1
1
1
1
2
1
1
1
2
3
1
1
1
1
1
1
2
2
2
2
1
1
1
1
1
1
1
1
1
1
2
1
1
1
1
1
3
1
1
1
1
1
2
1
1
1
1
1
2
1
1
1
1
1
1
1
1
1
1
1
1
1
1
6
1
2
1
1
1
1
1
2
1
3
3
1
1
3
2
1
2
2
1
2
1
2
1
1
3
1
2
2
4
1
1
1
5
2
1
1
2
1
5
3
1
2
1
1
1
1
1
1
1
3
1
2
3
2
2
6
1
1
4
1
1
2
1
1
1
5
1
3
1
1
2
1
1
1
1
1
1
1
1
1
1
1
2
1
1
1
1
2
1
1
1
1
1
1
1
2
1
1
1
1
1
1
1
1
2
1
1
1
1
1
1
2
1
1
2
1
1
1
1
1
1
1
1
1
2
1
2
3
7
1
1
1
1
2
7
1
1
1
1
4
2
1
1
1
1
1
1
1
1
1
1
1
1
1
1
1
1
1
1
4
1
1
2
2
1
1
1
2
1
1
2
1
2
1
1
1
2
1
1
3
1
1
1
1
1
1
1
1
1
1
3
2
1
1
3
1
1
1
1
1
1
1
1
1
1
1
1
1
1
3
2
1
1
1
1
3
1
1
1
1
1
1
1
1
1
1
1
1
2
1
3
1
1
1
1
1
1
2
1
2
2
3
1
1
1
1
1
1
1
1
1
2
1
1
1
2
1
1
1
1
1
1
1
1
1
1
1
1
1
1
2
1
1
1
1
1
1
1
1
1
1
1
2
1
2
1
3
1
1
3
1
1
1
3
2
1
2
2
2
1
2
1
1
1
1
3
1
7
1
1
2
1
1
1
1
2
2
1
2
1
1
1
2
1
1
2
1
2
2
3
2
3
1
1
1
1
2
2
1
3
1
1
12
2
1
1
1
3
1
1
6
1
1
1
1
3
9
2
2
2
1
2
1
1
1
1
2
2
1
10
1
2
1
1
1
1
1
2
1
1
1
1
1
2
1
1
1
1
1
1
19
1
12
1
3
1
1
1
1
2
1
1
1
1
1
1
1
4
4
1
1
1
1
1
1
1
2
2
19
1
1
1
19
1
1
1
1
1
1
1
1
3
1
1
1
1
1
1
1
1
1
1
1
1
2
2
1
1
1
2
3
1
3
2
1
1
2
1
1
1
1
1
1
2
1
1
1
1
7
11
2
1
1
1
4
6
5
2
1
1
1
1
1
1
2
1
1
1
1
1
1
1
2
1
15
3
3
2
1
1
1
1
1
1
1
1
1
1
1
1
1
6
1
1
1
1
1
1
1
1
1
1
2
1
1
2
1
2
3
1
4
2
1
3
4
2
2
1
1
1
1
1
1
1
3
1
1
2
1
1
1
1
1
2
1
1
1
1
1
1
1
1
4
1
1
2
1
1
1
2
1
1
1
2
2
1
1
1
2
1
1
2
1
1
1
1
1
1
1
1
1
1
2
1
1
2
1
2
5
1
1
1
1
1
5
2
2
1
1
1
3
2
1
8
2
1
2
1
3
1
1
1
1
1
1
10
10
1
3
1
2
1
1
1
1
2
1
1
1
1
2
1
1
1
1
1
2
1
2
1
3
1
1
1
1
1
1
4
2
1
4
1
3
1
4
1
1
11
5
1
1
2
1
1
2
1
1
1
1
1
1
3
1
1
1
1
1
1
1
1
1
1
29
5
1
1
1
1
1
1
1
1
1
1
1
7
8
12
2
1
1
1
1
1
8
1
9
5
2
1
2
3
4
3
1
1
1
1
1
6
1
1
1
1
1
1
1
2
7
1
3
2
6
3
2
20
1
1
2
1
1
1
1
1
1
1
1
1
1
1
1
1
1
1
1
4
1
1
1
6
1
2
1
2
1
1
7
1
1
1
1
2
1
2
1
1
1
1
1
3
2
1
1
1
1
1
3
1
1
1
3
1
1
2
1
1
1
1
1
1
1
1
1
1
1
1
1
1
2
1
1
1
1
1
2
1
1
1
1
1
1
1
1
1
2
1
1
1
1
1
1
1
1
1
1
1
1
1
1
1
1
1
1
1
3
4
1
5
1
2
1
3
1
2
1
1
1
1
1
1
1
1
1
1
1
1
1
1
1
1
2
2
1
1
2
2
1
1
1
3
4
1
1
1
1
1
2
1
1
2
6
1
1
1
1
1
2
4
1
39
9
2
7
1
20
1
1
1
1
4
2
1
1
1
2
1
1
1
2
1
1
1
1
1
1
1
1
1
1
3
1
1
1
6
1
1
5
1
20
1
1
1
3
2
3
1
1
3
2
1
1
3
3
3
5
3
2
2
1
1
1
1
1
1
2
2
2
1
1
3
2
1
1
9
2
1
1
1
12
1
3
2
1
1
3
1
1
2
2
2
1
2
1
3
1
1
1
1
1
1
2
1
2
3
1
1
1
4
2
1
1
1
1
1
1
1
1
1
3
19
1
1
1
1
1
2
1
1
1
1
1
31
9
1
1
1
1
1
1
2
1
2
4
1
1
2
1
1
1
1
1
13
1
1
2
1
2
1
1
3
2
2
1
1
1
1
1
1
1
1
1
1
1
1
2
1
3
1
1
1
1
3
1
1
1
2
1
2
1
1
2
1
1
1
1
1
2
3
1
2
1
3
1
1
1
1
1
2
1
1
1
1
2
1
1
2
1
1
1
1
3
1
1
1
4
8
33
2
1
1
2
2
1
1
1
1
1
1
4
2
2
2
4
1
1
1
1
4
1
1
1
1
3
1
13
1
1
2
2
1
5
1
1
1
2
1
1
2
1
1
1
2
3
1
11
1
1
1
5
1
2
2
1
1
1
1
1
1
1
1
11
1
1
1
2
2
1
31
2
3
1
1
11
3
1
1
1
1
1
1
1
17
1
34
1
1
1
1
2
1
4
2
1
1
1
1
1
1
2
1
2
2
1
1
3
2
1
4
1
1
14
1
15
1
1
1
1
1
1
1
1
2
1
1
1
1
2
1
6
2
1
1
2
1
1
16
3
1
3
2
2
1
1
3
4
1
1
1
3
2
1
1
1
1
1
13
1
1
1
6
11
1
1
1
1
1
1
1
1
2
1
1
1
2
3
2
1
1
1
1
1
1
1
1
1
1
1
1
2
2
3
1
3
3
3
1
4
3
1
1
1
1
3
3
1
1
1
1
1
1
1
2
9
1
1
3
1
1
1
1
3
1
3
1
2
1
2
2
1
1
1
1
1
1
1
1
1
1
1
1
1
1
18
4
1
8
3
2
1
1
3
1
1
1
1
1
1
2
1
1
1
1
1
2
2
1
3
1
1
1
1
5
3
1
2
1
1
1
1
1
1
3
1
6
1
23
2
2
2
1
1
1
1
1
1
1
2
1
1
1
1
1
1
3
1
1
1
1
9
2
1
1
1
1
5
1
1
2
1
1
5
1
1
2
1
2
8
2
2
2
1
1
1
1
1
3
1
1
1
1
1
1
1
1
1
1
3
1
1
1
1
5
1
1
1
3
1
2
1
2
2
1
1
1
2
3
1
3
1
2
1
1
1
2
1
2
1
1
3
1
1
2
1
1
1
1
2
1
1
1
2
1
2
1
1
1
1
2
1
1
1
1
1
1
2
2
1
2
2
1
3
1
1
1
1
1
1
1
1
1
2
1
2
3
4
1
3
10
2
1
2
1
6
3
4
2
2
2
2
1
1
1
1
1
2
3
6
1
1
2
1
3
1
12
4
3
1
1
5
4
1
2
1
3
2
2
1
2
1
1
3
1
1
1
1
1
1
1
1
1
1
1
1
1
1
1
1
1
2
1
4
1
1
1
1
1
1
1
2
1
1
1
1
1
2
1
1
1
1
2
2
1
2
1
1
1
2
1
3
1
2
1
2
1
2
1
1
2
1
1
1
1
1
1
1
1
3
1
1
2
1
3
1
2
1
1
1
1
1
1
1
1
1
1
1
1
1
1
1
1
1
1
1
1
1
2
1
1
3
1
2
1
1
1
1
1
1
2
3
1
1
1
2
1
1
3
1
1
1
1
1
1
1
2
1
1
1
1
1
1
1
1
1
1
1
1
1
1
2
1
2
1
12
2
1
1
1
1
1
1
1
1
1
2
2
1
1
6
20
1
2
1
1
2
1
3
1
2
2
1
2
4
1
2
1
3
3
3
1
2
1
2
1
2
1
1
1
1
1
1
4
2
4
1
1
1
1
1
1
1
1
1
1
3
1
1
2
1
1
1
2
1
1
1
2
1
1
1
1
3
3
1
1
1
1
1
1
3
1
4
12
1
3
8
4
1
1
2
1
1
1
2
1
1
3
2
4
4
1
1
1
1
2
1
1
1
1
1
6
2
1
7
3
1
8
1
1
1
3
2
1
3
14
1
1
1
1
1
1
1
1
8
1
2
1
1
1
3
2
4
2
1
1
2
3
1
1
1
1
1
2
2
1
1
1
1
7
6
1
1
1
2
1
2
1
1
1
2
1
1
1
2
1
2
5
1
1
2
1
3
1
1
1
1
1
5
1
1
4
3
2
1
2
1
1
1
2
2
2
1
1
10
1
1
1
1
10
10
10
1
1
1
1
1
2
2
1
1
1
47
1
4
1
1
1
1
2
7
6
1
1
1
5
3
1
20
3
1
1
1
1
1
1
2
1
1
2
1
1
4
1
1
3
1
16
1
1
3
4
1
2
1
1
1
3
1
9
1
1
2
1
1
7
1
4
1
1
1
8
1
1
2
1
1
3
1
1
1
1
1
1
1
3
6
1
1
1
1
1
1
1
1
1
1
1
1
1
1
1
1
1
1
1
1
1
1
1
1
23
3
1
11
3
6
4
14
26
1
6
1
1
1
1
1
3
1
6
1
1
2
2
2
1
1
1
2
2
2
1
1
1
2
1
1
1
1
1
1
3
1
1
2
2
1
2
3
1
3
1
1
1
1
1
1
1
1
1
2
1
2
1
1
1
2
1
1
1
1
1
1
1
1
4
1
1
22
1
1
2
1
1
1
5
2
1
1
3
5
6
2
1
1
2
1
1
2
1
1
3
2
1
5
1
1
2
1
1
1
5
1
1
3
3
1
1
1
1
3
1
1
1
1
1
1
4
2
1
1
1
1
1
2
1
1
1
1
1
2
1
2
1
1
1
1
1
2
1
2
1
2
1
1
1
1
1
1
2
1
1
1
3
1
1
1
9
2
1
1
1
1
2
1
1
1
2
6
1
2
2
1
1
1
1
1
1
1
1
1
1
1
1
5
1
3
1
1
1
2
1
1
1
1
1
1
1
3
1
3
2
1
1
1
1
1
1
1
1
1
1
5
1
1
1
1
2
5
1
2
1
3
1
1
1
6
3
1
1
7
1
1
1
1
1
1
1
1
1
2
1
1
1
1
1
1
1
1
1
1
1
20
1
1
1
1
2
1
1
1
1
1
2
1
1
1
1
2
1
1
1
1
1
23
1
1
1
3
1
14
1
1
1
2
1
6
1
1
2
1
1
1
1
1
1
1
1
1
1
2
1
1
1
1
1
1
1
1
1
1
1
1
3
2
1
5
1
1
2
1
1
1
1
1
1
1
1
1
1
1
1
1
2
1
1
1
2
1
8
3
1
1
1
2
1
1
1
3
1
2
1
1
2
1
1
1
1
2
1
4
6
3
2
1
1
1
1
1
1
2
1
1
1
2
1
1
2
4
5
2
1
1
2
1
1
1
2
1
1
3
1
1
2
2
2
2
3
2
1
1
1
1
1
2
1
1
2
2
1
2
2
1
1
1
1
4
1
1
2
4
1
4
1
1
1
2
1
1
1
1
3
2
1
1
2
1
1
2
1
3
3
8
1
1
5
1
1
1
1
2
1
1
4
1
2
2
4
2
1
1
1
1
1
2
3
1
2
1
1
1
1
1
2
3
1
2
1
1
1
2
1
1
1
1
4
2
1
1
1
1
1
1
4
1
1
1
3
1
1
1
1
1
1
1
1
3
3
3
2
1
2
1
2
1
1
2
3
1
1
1
3
1
1
1
1
1
1
2
1
1
1
1
1
2
1
2
2
1
1
1
1
1
1
1
1
1
1
1
1
1
1
3
1
8
1
1
1
2
1
1
1
3
2
1
1
2
1
1
1
1
1
1
1
1
1
3
1
1
3
1
3
1
4
1
3
1
3
6
2
1
3
1
2
1
2
1
1
5
3
4
1
1
2
1
3
5
1
2
1
1
1
1
1
1
1
1
1
68
2
1
1
1
15
1
2
1
1
3
1
1
1
1
1
1
1
1
1
1
5
1
1
1
3
2
1
1
2
1
1
1
3
9
13
6
1
1
1
1
1
2
1
1
2
1
1
1
1
1
2
1
1
1
1
1
1
1
3
1
1
1
1
2
1
1
11
22
1
1
1
1
3
1
2
1
1
1
1
1
1
7
8
2
1
5
3
2
1
1
1
1
1
3
3
1
2
1
2
1
2
1
1
1
1
5
3
1
1
2
1
3
1
1
1
1
2
1
1
1
1
2
1
1
1
1
1
1
2
1
1
2
16
1
1
1
1
2
1
1
1
1
1
1
1
1
1
1
1
1
2
1
1
1
1
2
4
1
2
1
2
1
22
1
1
1
1
1
1
2
6
1
1
1
1
1
2
1
1
2
1
1
1
1
1
2
2
1
2
1
1
1
8
1
2
2
1
1
1
1
1
1
1
1
1
1
1
1
1
1
1
1
2
1
1
2
3
2
1
2
2
2
2
1
1
1
1
1
1
1
1
1
1
1
1
1
1
1
1
1
1
1
1
2
1
2
1
1
3
6
1
22
2
2
2
1
1
1
1
34
1
2
3
3
1
1
1
1
1
2
1
1
1
1
1
1
1
1
2
1
1
1
1
2
5
4
1
1
1
1
2
1
1
1
1
1
3
1
1
2
1
1
1
1
1
1
1
1
1
1
2
1
1
1
1
2
1
2
1
1
1
1
1
1
1
1
1
1
1
1
2
1
1
1
1
1
1
1
1
1
3
1
1
2
2
1
1
1
1
1
1
1
1
2
4
1
1
3
1
1
13
1
1
2
3
7
1
2
1
1
1
2
1
2
1
3
2
1
2
3
1
1
1
1
1
1
1
1
1
1
1
1
3
1
3
1
1
5
1
2
1
12
1
3
1
1
4
1
1
3
1
1
1
5
6
1
1
7
1
1
1
1
3
1
1
4
1
5
1
1
1
1
1
2
7
3
1
1
1
1
1
1
1
1
1
1
2
2
2
1
3
1
1
1
1
2
1
3
1
4
1
5
1
1
1
1
3
1
1
4
1
1
1
1
1
1
2
1
1
1
2
5
1
1
2
1
1
1
1
6
2
1
1
1
8
2
3
1
2
1
1
1
1
1
1
1
1
1
1
3
1
1
1
1
3
1
1
1
2
1
1
1
3
2
1
1
1
5
1
1
1
2
1
1
1
1
1
1
1
4
8
4
1
8
1
4
1
1
1
6
3
3
1
1
1
1
1
1
12
1
1
1
2
1
1
3
1
1
1
1
1
5
2
1
1
1
1
1
1
1
1
2
1
1
2
4
1
2
1
6
4
1
1
1
2
2
2
2
1
1
1
3
2
1
2
1
1
1
2
5
5
1
1
1
1
1
1
36
1
1
3
2
1
2
1
2
1
1
1
3
1
2
1
1
1
1
1
1
1
1
1
1
1
1
1
3
1
1
1
1
2
1
1
1
1
20
1
2
1
1
2
2
1
2
1
5
1
2
2
5
1
1
1
1
1
1
2
1
1
1
1
1
1
1
1
2
1
2
1
1
1
1
1
1
3
1
1
1
1
1
1
1
1
1
1
8
1
1
1
2
1
1
1
1
1
1
1
1
1
1
1
1
1
2
1
2
2
1
1
1
2
2
4
3
1
1
1
3
3
1
1
5
1
1
3
1
2
1
1
1
1
4
1
1
1
1
1
1
1
1
1
1
1
1
1
1
2
1
1
1
1
1
2
1
1
1
1
1
1
1
1
1
1
1
1
1
1
1
1
2
1
1
2
1
1
1
2
1
1
2
1
1
1
1
4
1
1
1
2
1
1
1
1
3
1
1
1
2
2
1
2
4
2
1
1
1
1
1
2
1
1
1
1
1
3
2
2
1
1
1
1
1
1
2
1
1
3
3
1
1
2
1
1
1
2
1
1
1
1
1
2
5
2
1
10
1
2
3
1
3
1
1
1
2
3
1
3
1
2
1
1
17
1
1
1
1
1
1
1
1
1
1
1
1
3
1
1
1
1
1
1
1
1
2
4
2
1
1
1
1
1
1
1
2
2
7
9
1
1
1
2
1
1
2
1
1
2
2
1
1
1
1
1
17
3
1
1
1
1
2
1
1
1
2
1
2
1
1
1
2
1
2
2
1
4
1
17
9
1
1
2
1
1
1
1
1
1
3
1
1
1
1
1
1
2
1
1
2
5
5
3
19
1
1
1
2
1
2
2
1
1
15
1
1
1
1
1
1
1
1
2
1
4
1
1
1
1
1
3
1
1
1
4
3
1
11
4
1
1
2
2
1
1
1
1
1
1
2
2
1
1
1
1
1
1
1
1
4
1
4
2
1
1
1
2
1
1
1
2
1
1
1
1
1
1
1
1
2
3
1
1
1
1
1
1
2
1
1
2
1
1
1
1
1
1
4
1
3
1
2
1
1
2
2
1
1
2
1
1
1
2
1
1
1
1
2
1
1
1
1
1
1
1
1
1
3
1
1
3
1
2
1
1
2
2
1
1
31
2
1
1
1
1
2
1
1
2
1
1
1
1
1
5
1
1
1
1
1
1
4
1
2
1
1
4
1
3
1
1
1
1
1
1
1
2
1
1
2
2
1
2
3
4
2
1
2
1
1
1
21
1
1
1
1
1
2
1
2
1
1
1
2
1
1
1
1
1
1
2
1
2
2
1
1
1
3
1
1
1
2
1
1
1
1
1
1
2
2
1
7
5
1
1
1
2
1
1
1
1
1
30
1
1
1
2
25
2
4
1
1
14
2
1
1
2
1
1
1
1
6
1
1
18
1
1
1
15
1
1
20
6
3
1
3
1
4
1
12
16
2
2
1
1
1
1
1
1
1
1
1
1
1
5
5
2
2
1
4
1
1
1
1
4
1
1
1
1
1
81
1
1
1
1
2
1
3
1
1
1
1
1
1
1
3
1
1
60
1
1
1
3
1
1
2
1
3
1
1
14
1
15
1
1
1
2
1
1
1
1
1
1
6
1
1
5
1
1
2
1
1
1
1
1
7
4
6
1
1
1
5
1
1
1
1
1
1
2
1
1
2
3
1
1
1
1
1
4
3
1
5
1
1
2
1
1
2
2
2
3
1
1
1
2
1
2
12
1
1
1
3
4
1
4
1
1
1
13
3
6
2
2
3
8
7
1
12
3
2
4
1
11
1
2
2
1
3
5
1
1
1
1
2
1
1
5
2
1
3
1
5
1
1
2
1
1
3
1
6
3
4
1
1
1
5
1
4
2
3
5
1
4
1
1
2
3
1
1
1
1
3
1
1
1
1
1
4
4
40
1
2
1
1
1
1
2
1
1
1
1
1
2
2
1
1
1
3
1
3
1
4
2
2
1
1
2
2
4
2
3
3
1
3
1
1
1
1
1
1
1
1
1
1
1
1
1
2
1
1
1
1
1
1
17
1
1
1
1
1
2
2
1
1
1
1
1
1
1
1
1
1
1
2
3
1
1
2
2
1
1
2
1
1
2
1
1
2
1
2
1
1
1
1
1
3
1
1
1
1
1
1
1
2
2
1
1
2
2
1
1
1
1
1
2
1
1
2
1
1
1
1
1
1
1
1
1
1
1
1
1
1
1
3
2
1
1
1
2
1
1
1
1
1
1
1
1
1
2
1
1
1
2
1
1
1
1
1
2
1
1
1
1
7
2
1
1
1
1
2
5
1
2
1
1
1
1
1
1
1
1
1
2
1
1
1
1
1
1
1
1
1
1
1
2
1
1
1
1
1
1
1
1
1
1
3
1
1
1
1
2
1
1
1
2
2
5
1
1
1
1
1
1
1
1
1
1
1
3
1
1
3
1
1
1
5
1
1
1
1
1
1
1
1
2
1
1
1
1
1
1
1
1
1
1
1
2
2
1
1
4
1
1
1
1
1
1
2
1
1
1
1
1
3
3
2
1
1
1
2
1
2
1
1
2
4
1
3
1
1
1
1
1
1
1
1
1
3
1
1
1
1
1
3
2
3
2
3
1
2
1
1
1
1
1
1
1
2
1
1
1
2
1
1
1
1
1
1
1
2
1
1
2
2
1
1
1
1
3
1
2
1
3
5
1
1
1
3
1
3
1
3
1
3
1
1
1
1
1
1
1
1
1
1
1
1
1
1
1
1
2
1
1
1
2
1
1
1
1
2
1
1
1
1
1
1
1
7
1
2
1
1
1
1
1
1
1
1
1
1
1
1
3
1
2
3
1
1
1
2
2
1
2
1
3
3
1
1
1
1
1
1
2
1
17
5
1
1
1
1
1
1
1
2
2
1
1
1
1
1
1
1
1
1
1
1
2
1
2
1
2
10
1
1
1
1
1
1
1
2
1
1
1
1
1
1
1
1
1
1
1
1
1
2
2
1
2
1
3
2
1
2
1
1
1
1
2
1
2
1
2
1
2
1
1
1
14
2
1
1
1
2
1
2
2
2
1
3
2
1
1
1
2
1
1
1
1
1
2
15
1
2
1
1
1
1
2
14
1
1
2
1
1
2
1
1
1
1
1
1
2
1
1
1
1
1
1
1
1
1
1
20
1
4
2
2
2
1
2
1
3
2
1
2
1
1
1
1
1
1
1
1
1
1
1
1
2
1
1
3
1
1
1
1
1
2
2
1
1
1
1
1
1
1
3
1
5
5
2
3
1
3
1
1
1
1
1
1
1
1
1
1
1
1
1
1
1
1
1
1
1
3
1
18
1
4
30
6
10
24
1
2
1
1
1
3
2
2
1
1
1
1
1
2
1
2
1
1
5
1
1
1
2
1
1
1
2
3
3
1
3
1
1
1
1
1
1
1
1
1
1
1
1
1
1
3
1
2
1
1
1
1
1
2
1
2
2
3
3
1
1
2
2
1
1
1
5
2
2
1
1
1
2
1
1
2
1
2
1
1
2
1
3
1
1
1
1
1
1
3
1
19
1
1
1
1
4
1
1
4
1
1
1
1
1
1
1
1
1
2
5
3
21
1
1
1
1
1
1
1
1
1
3
1
3
3
2
1
1
1
1
1
1
1
16
1
2
1
1
1
1
2
2
36
1
1
3
1
14
2
6
1
1
1
1
1
1
1
1
1
1
4
1
1
2
2
2
1
1
3
2
1
1
1
1
1
1
7
1
1
3
3
3
1
1
4
1
1
1
1
1
2
1
2
2
1
1
2
1
1
2
3
1
1
2
1
1
1
1
1
1
1
1
1
1
3
1
1
1
1
1
1
1
15
1
3
7
3
10
3
1
2
1
6
3
1
1
1
1
15
2
2
13
1
3
1
1
1
1
7
1
2
1
1
1
12
1
1
1
1
1
1
2
1
1
1
1
1
1
1
1
2
1
1
1
2
1
1
1
1
1
1
1
1
2
2
1
1
1
1
2
2
1
1
1
1
1
1
1
1
1
1
3
1
1
4
6
4
1
3
1
1
2
1
1
1
1
2
2
1
1
2
2
1
1
1
1
1
1
1
1
1
1
1
2
2
2
1
1
15
1
1
1
2
1
2
2
2
1
1
8
1
2
1
4
1
1
1
4
1
1
5
4
2
2
1
3
1
7
1
3
1
1
1
1
1
1
1
2
1
1
1
1
1
1
1
9
1
2
2
1
1
3
1
1
2
1
1
2
1
1
8
1
1
1
1
1
1
1
1
1
1
1
2
1
2
1
3
1
13
7
1
1
1
4
1
3
1
1
1
1
1
2
1
2
1
1
1
1
1
1
1
1
1
1
1
20
1
1
1
1
1
3
1
1
1
1
1
2
1
3
1
10
5
1
1
1
1
1
1
1
3
2
1
1
1
1
1
1
1
1
1
1
1
1
1
1
1
2
1
1
1
1
1
1
1
1
1
1
1
1
4
1
1
2
2
1
1
12
3
2
4
1
10
1
1
2
2
1
1
1
1
1
1
1
4
5
1
2
2
1
1
1
2
1
1
1
1
2
1
1
1
2
2
3
1
4
3
1
10
1
1
1
1
45
6
1
1
1
2
1
1
3
1
1
1
20
1
1
1
1
52
1
1
1
1
1
2
1
2
1
1
2
3
1
2
3
1
2
2
1
1
7
3
1
2
2
1
1
1
1
1
3
15
1
7
3
1
1
2
2
3
2
1
1
1
75
9
2
1
1
1
1
4
1
3
2
1
5
5
1
1
5
1
1
1
1
1
20
1
1
1
1
1
1
1
2
3
1
1
1
1
2
1
1
1
2
1
2
1
1
1
2
2
1
2
1
1
1
1
1
1
1
1
1
1
1
1
1
1
2
1
1
1
2
1
2
1
1
2
7
6
1
1
2
1
3
2
1
1
1
2
1
1
2
1
1
1
1
1
2
1
1
2
1
1
1
1
2
2
1
1
1
1
1
1
1
1
1
16
2
1
1
1
1
1
1
1
1
1
1
1
1
1
2
1
1
1
2
1
2
2
2
1
1
1
1
1
3
1
1
1
2
1
1
2
1
1
1
1
1
2
1
1
1
1
1
1
1
1
1
1
1
1
1
1
1
1
2
1
2
1
1
1
1
1
1
1
2
1
1
2
1
1
3
1
2
1
1
1
1
1
1
2
1
2
1
1
1
1
1
2
1
1
1
1
1
1
1
1
1
1
2
1
1
1
1
1
2
1
1
1
1
1
1
1
1
1
2
1
2
1
2
2
1
2
1
4
3
2
2
1
1
1
1
1
1
1
2
2
1
1
1
1
2
2
2
3
1
1
1
2
1
1
1
2
1
1
1
1
1
1
1
2
1
3
1
1
1
1
1
3
1
2
1
2
3
1
2
1
1
1
1
2
1
1
1
1
1
1
8
10
1
2
1
1
2
1
1
2
5
2
1
1
8
8
1
1
1
1
1
1
2
1
1
1
1
3
1
1
2
9
3
1
2
1
1
1
2
5
1
1
4
1
1
1
1
1
2
1
1
1
2
1
2
1
2
3
1
1
4
6
1
4
2
3
1
4
2
1
1
1
2
1
1
2
1
11
1
23
3
2
4
2
1
1
1
1
4
1
2
1
1
1
1
1
1
2
1
1
1
2
1
1
1
1
1
1
1
1
1
1
1
1
1
2
1
1
1
3
2
1
2
9
2
3
2
2
2
3
1
1
2
13
1
1
1
1
1
1
1
2
2
1
1
2
1
2
1
1
1
1
1
2
1
3
2
1
2
1
3
1
1
1
2
1
1
1
1
1
1
1
1
1
1
20
2
1
1
1
1
1
1
1
1
1
2
1
1
1
1
1
1
2
1
1
2
3
1
1
1
1
2
1
1
5
1
1
1
1
1
1
1
1
1
1
1
1
1
1
6
3
2
3
3
2
1
1
1
1
1
1
2
1
1
4
1
1
1
2
1
1
1
1
1
1
1
1
2
2
1
1
1
2
1
3
3
1
2
1
2
1
1
1
8
1
2
1
17
1
1
1
1
2
1
7
1
1
6
1
15
1
5
4
1
1
1
4
1
2
3
3
2
1
3
4
2
1
2
1
1
1
1
2
1
1
1
1
1
1
1
2
1
1
4
3
2
1
1
2
2
1
1
1
6
1
4
1
1
2
1
1
1
1
1
1
2
1
1
1
1
1
1
1
6
1
1
1
3
1
1
1
1
3
2
1
1
1
1
1
3
1
2
1
3
1
1
1
1
2
1
1
1
6
1
1
2
1
1
3
2
4
1
1
2
7
1
2
1
3
1
3
2
4
2
1
6
1
1
3
2
1
1
1
2
1
1
1
1
2
2
1
2
2
1
1
4
2
1
1
1
1
10
1
2
1
1
1
1
1
1
1
1
1
5
1
1
2
3
2
1
1
1
1
1
3
1
1
1
1
2
13
1
1
1
1
2
1
1
6
1
1
10
3
1
1
2
3
1
2
1
1
1
1
1
2
24
1
1
1
1
2
1
1
1
1
2
1
1
1
2
2
3
1
4
1
2
2
4
4
3
1
3
1
1
1
1
2
1
3
1
1
1
1
1
1
1
3
1
1
1
1
1
1
2
2
2
1
1
1
2
2
1
17
1
18
57
1
21
2
2
10
1
1
1
4
2
1
2
1
2
12
1
1
1
1
1
3
3
6
1
4
1
3
1
5
23
1
1
9
1
1
11
1
1
1
1
1
2
5
1
1
1
1
2
1
20
1
1
2
3
1
1
1
3
1
1
1
1
1
2
1
1
2
1
1
1
1
1
2
2
9
1
1
1
1
1
2
1
2
1
3
1
1
1
18
2
1
2
1
1
3
1
1
1
1
1
1
1
2
2
1
1
3
13
1
2
1
1
1
1
1
1
2
1
1
2
1
1
1
1
1
1
1
1
2
1
1
1
1
1
2
1
2
1
3
2
1
1
2
1
6
1
1
1
1
3
1
2
1
2
1
4
1
1
5
4
3
1
1
1
1
1
1
2
1
1
1
3
2
1
1
1
1
1
1
2
1
3
3
1
3
1
1
15
1
1
1
1
1
1
1
1
1
1
1
1
32
2
1
2
1
1
1
2
2
1
1
4
2
3
1
1
4
1
2
1
1
1
1
1
1
1
2
2
1
1
1
1
1
3
1
4
1
1
5
1
6
3
18
1
1
1
1
1
1
2
4
2
2
2
2
2
20
2
25
8
2
6
1
1
2
1
1
1
2
1
1
1
3
1
1
1
3
1
1
1
9
1
1
2
1
8
14
1
1
1
1
4
27
1
1
1
1
1
4
2
1
4
14
1
1
1
3
1
1
1
15
1
1
1
1
6
5
1
4
1
1
2
3
1
1
1
1
2
3
1
1
1
2
1
1
1
1
1
1
1
1
1
2
1
1
1
1
2
2
4
4
2
6
1
3
1
3
1
1
1
1
1
1
2
2
1
1
1
2
15
1
2
2
1
1
1
2
1
1
1
1
2
1
1
1
1
1
1
1
1
1
1
2
1
2
1
1
2
1
1
2
2
1
1
1
1
1
1
1
1
2
1
1
1
1
1
1
1
1
2
2
2
2
1
1
1
1
2
1
1
1
1
1
1
1
3
2
1
2
1
1
1
2
1
2
1
1
1
1
1
1
1
1
1
3
1
1
1
2
1
1
1
1
3
1
1
1
1
1
1
1
1
1
1
1
3
1
1
1
1
1
1
1
1
1
1
9
1
1
1
1
1
1
1
1
1
1
1
1
1
1
1
2
1
1
2
1
1
1
1
1
1
1
4
1
1
1
1
1
2
2
1
1
1
1
1
1
1
2
2
2
1
5
1
3
1
2
1
1
1
3
1
1
1
1
1
2
1
1
1
2
2
1
1
1
1
1
1
1
1
1
1
1
1
1
1
1
1
1
1
1
3
1
1
1
1
2
2
1
1
1
1
1
3
1
5
1
1
1
1
2
1
3
3
1
1
1
1
1
1
1
1
1
1
1
1
1
1
1
1
1
1
1
1
1
2
4
1
1
25
1
1
2
1
2
2
1
1
4
10
5
1
1
3
1
1
4
9
1
3
1
1
1
1
2
1
1
1
1
1
1
1
3
2
1
1
20
2
1
3
4
2
1
2
1
2
1
2
1
4
1
1
1
3
1
1
1
1
1
1
3
1
1
1
1
1
1
1
1
1
1
1
1
2
1
2
2
1
1
2
1
1
1
3
1
2
2
5
3
3
2
1
1
1
1
1
5
1
1
1
1
1
3
1
1
1
1
1
1
2
2
1
1
1
3
1
1
6
1
1
1
2
2
1
1
2
1
1
2
1
1
3
1
3
1
1
1
1
1
3
2
1
1
1
1
1
1
1
2
1
5
2
1
11
4
1
1
2
2
1
1
1
1
2
1
3
1
1
1
1
1
1
1
1
1
1
3
1
1
1
2
1
1
1
1
1
1
2
1
1
1
2
2
1
3
1
1
1
1
2
2
2
1
2
1
2
1
1
1
1
1
1
1
1
1
1
1
1
1
1
1
2
1
1
1
1
1
1
1
2
1
1
1
1
1
2
1
1
1
2
1
1
2
1
1
1
1
1
1
1
1
1
1
1
1
1
1
1
2
1
1
1
1
2
1
1
1
1
1
1
1
1
1
1
1
1
1
2
1
12
1
2
1
1
1
1
1
1
2
1
1
1
1
1
1
2
1
1
1
1
1
1
1
1
2
1
1
1
1
2
3
1
1
1
1
1
2
1
1
1
1
1
1
4
1
3
1
2
1
1
1
1
1
1
1
3
1
1
1
1
1
1
1
1
1
2
1
1
1
1
2
1
1
1
2
1
1
1
3
3
6
1
2
1
1
2
1
1
2
1
1
2
35
1
1
1
1
1
3
1
1
1
1
1
1
1
1
1
1
1
2
1
1
2
1
1
1
1
1
1
1
13
1
3
1
1
1
2
1
1
1
1
1
1
2
1
8
2
4
1
1
1
1
1
1
1
1
3
1
1
2
1
1
6
1
1
3
2
9
2
1
2
1
1
1
1
1
1
1
5
1
1
1
1
1
1
1
1
2
1
1
1
1
15
1
5
2
1
1
1
1
3
13
6
7
8
2
1
1
1
1
1
1
2
1
1
27
1
4
1
1
1
1
2
1
1
1
1
1
1
1
1
1
1
1
1
1
1
1
1
1
1
1
2
1
1
1
1
1
1
1
2
1
1
1
1
1
2
1
1
1
1
2
1
1
1
1
1
1
1
21
1
1
1
1
1
1
1
1
1
1
21
1
1
1
19
2
1
1
1
1
1
1
1
1
1
1
1
1
1
1
1
2
1
1
1
1
1
1
1
1
1
1
1
1
1
1
3
1
3
1
10
1
1
3
1
2
1
1
1
1
1
1
1
1
2
1
1
31
7
2
1
1
3
6
1
2
1
1
3
2
1
2
1
1
1
1
1
1
1
1
1
1
2
3
3
1
2
1
1
1
1
1
1
1
1
1
1
1
3
3
1
1
1
1
1
1
1
1
3
6
1
2
1
2
1
1
2
1
1
1
1
1
2
1
1
1
1
1
1
2
1
1
1
1
1
2
1
1
2
1
1
1
1
1
11
1
1
1
1
1
1
1
1
1
1
1
1
1
1
3
1
1
4
1
2
1
1
1
1
3
1
2
1
14
1
2
1
2
8
4
1
1
6
1
4
2
3
2
1
1
1
1
1
1
1
1
1
1
1
5
1
2
2
4
1
2
2
1
1
1
1
1
1
1
1
1
1
1
2
2
1
1
1
1
1
1
1
1
2
1
1
1
1
1
26
3
11
3
35
14
1
21
1
1
1
1
1
1
1
2
1
1
5
1
1
1
1
1
1
1
1
1
2
1
1
2
20
1
1
1
1
1
5
1
1
1
1
1
2
2
1
1
2
1
2
3
1
1
1
1
1
9
1
1
1
1
2
1
1
1
2
1
1
1
1
2
1
2
3
3
1
1
1
34
1
1
1
2
1
1
2
1
3
1
1
1
2
1
1
1
1
1
1
1
1
2
1
2
1
1
1
1
5
3
1
1
4
1
1
2
1
3
5
1
1
1
1
1
1
5
5
3
5
5
2
2
1
1
1
2
3
1
1
1
2
1
1
1
15
4
1
1
1
1
1
2
1
2
1
1
2
3
1
1
1
1
1
1
1
1
1
2
1
1
6
1
1
1
1
1
1
1
1
1
1
1
1
2
1
1
1
1
1
2
1
7
1
1
1
2
1
1
1
2
1
1
1
1
2
1
1
15
1
1
1
3
1
1
1
1
1
1
1
12
1
1
2
1
1
1
1
1
1
1
1
1
1
5
1
1
3
1
8
1
2
1
1
7
1
1
2
2
1
1
2
1
1
1
1
1
1
1
1
1
1
1
1
1
4
2
1
1
2
1
1
1
2
1
1
6
1
1
3
3
1
4
1
1
1
4
1
1
1
1
1
1
1
1
1
2
1
1
1
1
1
1
2
2
3
3
1
1
1
2
3
14
1
1
2
11
2
1
2
3
1
1
1
1
1
1
1
1
1
1
1
1
1
2
3
6
2
22
1
2
1
2
2
1
1
10
1
1
2
1
1
1
2
1
2
1
1
2
1
2
1
1
1
1
1
1
1
1
5
1
1
1
14
4
4
1
1
1
18
1
1
1
2
1
1
1
2
1
1
1
1
3
1
2
1
1
1
5
1
1
1
8
1
2
1
1
1
5
1
1
2
1
1
1
1
1
1
1
1
1
1
1
1
1
1
1
1
1
1
1
4
2
1
1
1
1
1
2
1
2
1
1
41
1
1
1
1
1
1
1
2
1
19
1
2
1
2
2
1
1
1
1
1
1
2
1
1
1
1
1
2
1
1
1
2
1
1
15
2
2
1
1
1
1
1
1
1
1
1
2
1
1
1
5
4
2
4
2
1
1
3
2
1
2
2
1
3
4
2
1
1
1
1
2
2
2
1
1
1
1
1
1
1
1
2
1
1
1
1
4
1
1
3
1
1
1
1
1
2
1
1
1
1
1
1
1
1
2
1
1
1
1
1
1
1
1
1
3
1
1
2
1
1
1
1
1
1
2
1
1
2
2
1
1
1
1
1
4
1
1
1
1
2
1
1
1
1
1
1
1
1
1
1
1
1
8
1
1
4
3
3
1
2
1
2
1
2
9
3
1
1
1
1
2
1
1
1
1
1
1
1
9
1
1
1
1
1
2
1
1
1
2
1
2
2
1
1
61
1
1
2
1
1
1
2
2
1
1
1
1
1
1
1
1
1
2
1
1
1
3
1
1
1
1
3
1
3
1
1
1
16
1
1
2
2
1
1
2
1
1
1
1
1
1
1
1
1
1
2
1
1
1
1
1
1
1
1
1
1
5
2
1
1
1
1
1
2
1
1
1
1
1
1
1
1
1
1
1
1
1
3
1
2
2
1
2
1
1
1
1
2
1
1
2
5
3
1
1
1
2
3
1
1
2
1
1
1
1
1
7
1
4
2
1
1
2
1
3
1
1
1
2
3
2
1
1
1
1
3
1
1
2
1
1
1
2
1
1
1
1
1
1
1
1
4
1
2
2
1
1
1
1
1
1
3
1
1
1
1
1
1
1
2
3
1
5
1
2
6
1
3
1
1
6
1
1
2
1
2
3
1
1
3
1
1
1
1
1
1
1
2
2
5
1
1
1
1
3
1
1
2
1
1
1
1
1
2
1
1
1
1
1
2
1
1
1
1
2
2
1
2
1
1
3
1
1
4
1
1
1
1
1
1
2
1
1
2
2
1
1
1
1
1
1
2
1
1
2
1
3
2
1
1
1
2
2
1
1
5
1
1
2
3
1
1
18
1
2
13
1
1
1
2
4
1
1
1
1
1
1
1
1
1
1
1
2
1
1
15
1
1
1
1
1
1
1
1
2
1
1
1
1
2
3
1
1
2
1
1
1
1
2
1
1
2
2
4
1
1
1
2
2
2
1
3
1
1
2
1
2
1
2
1
3
1
1
1
1
3
1
3
1
1
1
1
20
1
1
1
1
6
2
2
1
1
1
31
2
1
3
1
1
1
2
1
1
1
2
1
1
1
4
2
1
10
22
2
1
4
5
1
3
1
1
5
1
3
3
1
1
4
1
1
1
1
1
2
1
4
1
1
1
1
22
2
1
1
15
1
1
5
1
3
1
1
2
1
5
1
1
1
1
1
1
1
1
1
2
1
1
1
1
1
2
1
2
1
1
1
1
3
2
1
1
8
11
7
1
1
1
1
2
1
2
1
1
1
1
1
3
1
2
1
1
1
2
1
4
5
1
1
2
1
1
1
1
1
6
1
1
2
1
1
1
1
1
1
2
1
1
1
1
1
2
1
1
1
2
1
1
2
1
1
1
2
2
1
1
1
1
1
4
2
14
2
6
6
11
1
3
4
2
1
3
14
1
1
1
1
1
1
1
1
1
1
1
1
1
1
1
3
1
1
1
1
1
1
2
1
3
1
1
1
1
1
1
1
1
1
4
3
4
1
1
14
2
3
1
2
4
1
1
4
1
1
1
3
2
1
1
1
2
1
1
2
1
1
1
1
1
1
1
1
1
1
1
1
2
1
1
1
2
1
1
2
3
1
1
1
1
2
1
1
1
1
1
2
1
1
4
2
1
1
1
1
2
3
1
1
1
1
1
1
1
3
1
2
1
1
1
1
1
1
2
1
1
1
1
1
1
1
1
1
1
1
1
1
1
2
1
1
1
1
1
1
1
2
1
1
1
1
2
8
2
1
1
1
1
1
1
2
3
1
2
1
1
3
6
1
1
9
14
3
1
1
4
1
1
1
1
3
1
1
2
4
1
4
1
1
1
1
1
2
1
2
2
1
1
1
1
1
1
1
1
1
2
1
1
2
2
1
1
1
4
21
5
2
2
1
1
1
2
1
1
1
1
10
1
1
1
1
1
1
2
1
1
1
1
1
11
1
1
3
1
1
1
1
1
1
1
1
2
2
1
1
1
2
1
2
2
2
1
3
1
1
1
1
10
1
1
2
1
1
1
1
1
2
2
1
1
22
1
1
1
3
3
1
3
10
1
1
1
1
4
2
6
4
1
1
1
2
1
5
1
1
1
1
1
1
1
1
1
1
1
1
1
1
1
1
1
1
2
1
3
1
3
1
1
1
1
1
1
2
1
4
1
1
1
1
1
1
1
1
1
1
6
2
1
1
1
17
1
3
5
1
1
1
1
1
1
1
1
6
4
1
1
1
1
1
2
1
72
2
1
1
1
1
1
2
2
2
1
1
1
1
2
1
1
1
2
1
1
1
2
1
1
1
1
2
22
1
4
1
1
1
1
1
1
1
3
3
1
1
1
1
1
1
1
1
17
1
2
1
1
1
2
1
1
1
1
1
1
1
4
3
2
1
1
1
1
1
1
1
15
1
1
1
2
2
1
1
1
1
1
1
1
1
1
1
1
5
1
1
1
1
1
1
1
1
2
2
3
1
1
17
2
1
1
1
1
1
1
1
1
1
1
2
1
1
1
1
1
2
1
1
1
2
1
1
1
1
1
1
1
2
1
1
2
1
1
1
1
1
1
5
5
2
1
1
1
1
1
1
1
1
1
1
1
31
1
1
1
1
2
1
1
5
3
2
1
2
1
2
1
1
2
1
1
1
1
1
1
1
1
1
1
1
1
1
2
1
1
2
1
1
1
1
2
7
2
1
2
1
2
1
3
1
1
2
1
1
1
1
1
1
2
2
1
1
1
1
1
1
1
3
2
1
1
1
1
4
1
1
1
2
1
1
1
1
1
1
2
1
2
1
1
1
1
1
1
1
1
1
1
1
1
1
1
1
1
1
1
1
2
1
1
1
1
1
1
1
2
1
1
1
1
1
1
1
2
1
1
1
1
1
1
1
1
1
1
1
1
1
1
2
1
1
1
1
1
1
3
3
3
1
1
2
1
1
1
1
1
1
1
1
1
1
2
1
1
1
1
2
2
1
1
1
1
1
1
2
2
1
1
3
2
1
1
1
1
1
1
1
1
3
1
1
1
1
2
1
1
1
1
1
1
1
1
1
1
2
2
3
1
2
1
5
1
1
5
1
6
2
1
4
1
1
1
23
1
1
2
4
1
2
1
1
2
5
1
1
1
1
2
1
2
3
1
2
1
1
1
2
1
5
1
1
3
1
1
2
1
9
1
1
1
1
2
1
6
1
1
1
1
1
2
4
1
3
3
4
1
1
1
2
1
1
5
3
1
1
1
1
1
2
1
3
1
1
2
1
1
3
1
1
1
8
1
2
1
1
1
2
1
1
2
1
1
1
1
1
1
2
1
1
1
2
8
1
1
1
1
1
2
31
1
1
1
1
1
1
1
1
1
1
1
1
1
1
1
1
1
1
1
1
2
1
1
1
1
1
1
2
1
1
1
1
1
2
1
2
1
1
1
1
11
3
5
1
2
1
6
1
1
1
2
6
1
1
1
1
1
2
1
9
2
1
1
1
1
2
2
1
1
1
1
1
1
4
5
2
1
4
1
5
1
1
2
1
2
1
3
1
1
1
2
1
8
2
1
2
1
1
2
1
1
1
1
1
1
1
1
1
1
3
1
1
2
1
1
1
1
1
1
1
1
1
4
3
2
3
2
1
1
9
1
1
2
1
1
3
2
1
2
1
1
1
1
1
1
1
1
1
1
1
6
20
6
1
3
3
10
4
1
1
2
1
1
1
1
1
1
1
10
8
1
4
1
2
1
1
1
2
1
2
1
1
1
4
1
1
1
2
1
1
1
2
1
1
1
7
1
1
5
5
1
3
1
1
5
1
1
2
1
4
1
9
1
1
2
2
1
2
1
1
2
1
1
2
1
1
1
1
1
1
1
1
14
1
47
1
1
1
2
2
1
5
1
1
4
15
1
1
2
1
2
2
1
1
1
1
1
2
1
1
1
1
1
10
1
1
1
1
1
1
1
1
2
2
1
1
1
2
3
2
1
2
2
2
1
2
1
2
1
1
18
1
18
2
1
1
1
1
2
2
2
1
1
1
13
1
1
3
7
1
2
1
1
2
1
2
34
1
1
1
1
1
1
1
1
4
1
10
2
1
1
1
1
1
1
1
1
1
1
1
1
1
1
2
1
1
1
4
2
4
1
2
1
2
2
1
1
2
1
1
1
2
1
10
2
1
2
1
2
3
1
1
1
1
1
1
1
1
2
1
1
1
2
1
2
1
1
1
1
1
1
1
1
2
1
1
1
1
1
1
1
1
1
1
1
1
1
2
1
1
1
1
1
1
3
1
1
1
1
1
1
2
1
1
1
18
1
2
1
1
1
1
1
1
1
1
12
2
6
2
1
1
1
2
2
1
1
1
1
17
2
14
1
14
1
2
1
6
7
2
5
2
1
1
1
1
1
7
1
1
1
1
1
1
1
2
1
22
1
1
2
2
1
1
1
1
1
2
1
1
2
4
1
3
1
1
1
1
1
1
3
1
1
1
1
1
3
1
2
1
1
1
1
1
1
1
2
3
3
1
1
1
1
1
1
2
1
1
2
1
1
1
3
8
1
4
1
1
1
1
1
1
3
1
1
1
2
1
1
3
1
1
5
1
2
2
1
4
1
1
4
1
4
2
2
1
1
1
1
1
1
1
1
1
1
1
7
3
1
1
31
1
1
1
3
1
1
1
1
1
26
4
1
3
1
1
2
1
1
1
4
1
1
3
1
1
17
1
1
2
1
2
2
7
1
13
1
2
3
3
2
2
1
1
1
1
2
1
1
1
2
1
1
2
1
1
1
1
1
1
1
1
1
2
1
2
1
3
1
2
2
1
1
2
1
1
1
1
1
1
1
2
3
1
1
5
1
8
6
1
1
2
1
1
1
1
8
3
1
2
1
1
1
1
2
1
1
1
1
1
1
1
5
2
1
1
1
1
1
44
2
1
1
1
3
1
1
4
2
1
2
3
1
2
3
2
1
1
1
2
1
3
1
2
2
2
1
1
1
1
4
1
1
1
2
2
1
1
1
1
2
1
1
1
1
1
1
8
6
3
1
1
1
8
3
1
1
1
5
1
3
1
3
1
2
1
1
5
1
1
1
1
2
2
1
2
1
1
4
2
14
1
1
1
1
4
1
6
2
1
5
1
2
1
1
1
1
2
1
1
1
1
1
1
1
4
3
14
3
1
1
1
3
1
2
2
2
3
2
2
1
1
1
1
1
2
1
1
1
1
1
2
4
1
1
2
1
1
1
1
2
3
1
1
1
1
1
2
1
1
1
1
2
1
1
3
1
1
1
2
1
1
1
1
1
1
1
1
1
1
2
2
1
2
2
3
1
1
1
1
1
2
1
1
1
2
1
1
2
4
1
3
1
1
3
1
2
1
14
1
2
1
1
1
1
1
1
1
5
1
1
2
3
7
1
1
15
1
1
1
1
1
1
1
1
3
1
4
1
1
1
4
1
4
1
3
2
1
1
3
2
4
1
1
1
3
8
1
1
1
1
1
1
2
1
1
3
1
2
1
21
1
6
1
1
2
1
57
1
4
15
1
2
2
1
1
1
1
1
1
1
2
1
1
1
5
2
1
3
2
1
2
3
1
3
1
17
1
1
1
1
1
1
1
1
1
2
2
1
1
2
1
3
2
2
1
1
4
1
1
1
2
1
3
1
1
3
1
1
2
1
4
2
1
1
1
1
1
1
1
1
1
1
1
1
1
2
1
2
1
1
1
2
1
2
2
2
4
1
1
1
5
1
2
1
1
1
11
1
3
1
1
1
1
4
12
4
1
12
7
1
3
6
1
1
1
1
7
2
3
1
1
1
1
1
1
1
2
3
1
1
1
10
5
4
1
1
1
1
1
1
2
1
1
5
4
1
2
1
2
2
1
3
1
1
1
3
1
1
1
1
1
1
5
6
1
1
3
3
4
1
5
7
1
1
2
1
1
1
1
2
1
1
1
1
1
2
3
20
1
1
1
1
1
1
1
1
1
1
3
15
1
1
2
2
1
2
12
2
1
2
12
1
2
1
1
1
1
1
1
6
1
1
1
2
1
1
1
1
1
1
1
2
1
2
2
1
1
1
2
1
1
1
1
1
1
1
1
1
1
2
1
2
1
2
1
1
1
1
1
2
1
2
3
1
2
2
1
1
1
1
1
1
1
1
1
1
1
1
2
3
1
1
1
1
2
1
1
1
1
1
1
1
1
1
1
4
1
1
1
1
1
1
1
1
1
1
3
2
1
1
3
2
1
2
1
1
1
1
1
2
3
1
1
3
2
1
2
1
5
1
1
1
2
2
3
1
1
1
1
4
1
1
4
1
1
1
2
3
1
1
6
4
4
10
1
1
1
1
1
1
1
2
1
4
1
1
1
1
3
1
1
1
2
1
1
1
1
1
1
1
1
2
1
1
18
20
1
2
1
2
1
1
2
1
1
1
1
1
2
1
1
1
1
1
1
1
1
3
1
1
1
4
1
1
26
1
1
1
4
1
1
14
8
2
3
1
1
1
20
1
2
1
1
1
2
1
1
1
3
1
1
1
1
2
1
2
1
16
1
1
1
1
1
3
43
1
5
1
3
1
1
1
1
1
1
1
31
1
1
1
2
2
1
1
1
2
1
1
1
3
3
1
1
1
3
1
13
1
2
1
1
2
2
1
21
3
4
1
2
2
3
2
1
1
1
1
1
1
1
1
1
3
2
1
3
1
1
1
1
1
1
1
4
4
2
1
1
1
1
1
1
1
1
1
1
1
1
1
2
1
2
1
1
1
1
1
2
2
26
1
1
2
1
3
1
1
1
6
1
3
1
1
1
4
1
1
2
1
2
4
2
2
2
1
3
2
1
2
2
2
7
4
2
1
2
3
1
1
1
1
2
1
21
1
1
20
1
1
1
5
25
12
1
1
1
1
1
1
1
1
1
3
1
1
1
1
1
1
4
3
5
1
18
1
1
1
1
2
1
1
1
2
2
3
2
1
1
1
2
2
1
3
2
1
2
1
2
1
3
1
1
6
1
1
1
1
2
1
1
3
3
2
3
52
2
2
1
6
1
1
1
6
26
1
2
1
2
1
2
1
1
1
1
1
1
1
2
3
2
1
1
1
1
1
1
3
1
1
1
1
1
1
1
1
3
1
1
1
3
1
2
1
1
2
1
2
1
3
1
1
1
2
1
3
1
1
31
2
1
1
5
3
2
1
1
1
1
1
2
19
11
1
1
4
1
1
1
1
2
1
1
1
1
1
1
1
1
1
1
1
1
31
1
1
2
1
1
1
1
1
2
2
1
1
1
2
9
6
2
22
1
1
1
2
1
2
1
5
1
5
3
1
1
1
1
2
6
1
1
5
1
1
1
1
1
2
1
2
5
1
1
2
1
1
4
2
2
2
29
1
1
1
2
1
5
1
1
1
1
1
1
1
1
1
1
1
3
1
1
1
2
1
1
1
1
3
1
1
1
1
1
2
1
2
1
1
2
1
1
1
18
1
2
1
1
1
1
2
1
1
2
2
1
1
1
1
1
1
1
1
1
1
1
1
1
1
1
2
1
1
1
1
1
1
1
2
1
3
1
1
1
1
1
2
2
3
1
1
2
1
1
5
1
1
4
1
1
1
1
2
1
1
1
2
2
1
1
1
1
1
1
1
1
1
1
26
2
1
2
3
9
1
1
2
5
1
3
2
1
1
1
3
1
1
2
1
2
3
1
1
1
1
3
2
4
1
1
1
3
2
1
1
2
3
3
1
1
1
1
1
1
1
1
1
9
1
1
1
1
3
4
1
1
1
4
1
2
1
1
1
1
1
1
1
1
1
1
3
1
2
2
1
1
1
1
1
1
1
2
2
1
1
1
1
1
1
1
1
1
3
1
1
1
1
1
2
1
1
1
1
1
17
1
2
1
1
2
1
1
1
1
1
1
1
1
1
1
2
2
3
1
1
3
1
2
1
1
1
1
1
1
1
1
1
1
1
1
1
3
1
1
4
1
1
9
1
1
1
2
1
24
19
1
2
3
1
2
1
1
1
1
2
7
1
3
2
1
1
1
1
1
1
1
1
1
1
1
2
1
2
1
1
1
1
1
1
1
1
1
2
2
1
1
1
1
1
2
1
1
1
2
2
4
1
1
4
48
1
1
3
12
2
2
2
1
1
1
2
1
1
4
1
2
1
2
2
1
1
1
2
1
3
1
1
4
2
1
1
33
1
19
12
1
1
1
2
3
1
1
1
1
6
1
1
1
1
2
1
1
1
1
1
2
1
1
4
1
1
1
1
1
1
1
3
1
4
2
1
3
3
1
3
1
1
1
1
1
1
1
1
1
1
8
6
1
1
2
1
1
3
1
1
1
1
1
2
4
1
1
2
1
1
1
1
1
2
1
2
3
3
1
1
1
1
1
1
1
1
1
1
1
1
1
1
1
1
1
1
1
1
1
1
2
1
1
1
1
1
1
1
2
1
1
1
1
2
1
2
1
3
1
1
1
2
1
1
1
1
1
1
1
2
1
2
2
1
1
1
1
1
1
1
2
1
2
1
1
1
3
2
3
1
1
3
2
2
1
1
2
1
2
1
1
2
1
2
2
1
2
2
2
2
1
2
1
1
1
1
1
1
1
21
1
1
1
2
1
1
10
6
1
1
1
1
1
1
1
2
1
1
1
1
1
20
1
1
2
2
1
1
1
1
1
1
1
1
1
2
1
1
2
1
1
1
1
1
1
1
1
1
1
1
1
1
2
2
2
1
1
1
1
2
1
1
1
1
1
1
1
1
1
1
1
1
1
1
1
1
1
2
1
1
1
1
1
1
1
1
3
1
1
1
1
1
1
1
1
1
1
1
1
1
1
1
1
1
2
1
1
1
1
1
1
1
1
1
2
1
1
1
1
1
2
1
1
1
1
1
1
1
1
1
1
1
1
1
1
1
1
1
1
2
1
1
1
1
1
1
1
1
1
2
1
1
1
2
1
1
1
1
1
1
1
1
1
1
1
1
1
1
1
1
1
1
1
1
1
1
1
9
1
1
2
1
1
3
1
1
34
1
1
1
1
1
1
2
2
1
34
2
60
5
1
1
1
3
1
1
1
1
2
2
1
3
1
2
1
1
1
3
3
1
1
1
1
1
1
1
1
1
1
2
6
1
1
1
1
2
1
1
2
1
1
2
1
2
1
2
1
36
2
1
1
1
1
1
1
1
2
1
1
1
1
1
2
1
2
1
1
2
1
1
1
1
1
1
1
1
1
2
1
1
1
1
1
2
1
1
1
1
1
2
1
1
1
1
1
1
1
1
1
1
1
1
1
2
2
1
3
1
1
3
1
1
2
41
1
1
1
1
1
1
1
2
1
1
1
1
1
1
4
3
2
1
1
1
2
1
2
2
10
1
2
1
1
2
2
3
1
1
4
1
1
1
1
1
1
1
1
2
2
1
1
1
1
1
2
1
9
1
1
1
2
1
1
1
1
1
1
1
1
2
1
24
1
1
1
3
1
1
1
1
1
1
1
1
2
1
1
1
1
1
1
1
1
1
1
1
1
1
2
3
2
6
11
3
1
1
1
1
1
1
16
1
2
2
1
1
1
1
1
1
1
2
4
2
1
10
10
3
1
1
1
1
1
20
9
1
2
9
2
1
1
2
1
1
1
1
1
1
1
4
1
1
3
2
1
13
1
1
2
1
1
1
1
1
2
1
1
2
1
1
1
2
1
34
33
11
7
1
1
1
1
2
3
1
1
1
2
17
1
1
1
1
1
15
1
1
15
2
1
1
2
2
1
2
1
1
1
1
1
1
1
1
1
1
3
1
2
1
1
1
1
1
1
1
1
2
1
1
3
1
1
1
1
1
1
20
69
1
1
1
1
1
1
2
4
7
5
2
1
2
1
1
1
2
1
1
1
1
4
7
1
1
1
1
1
1
1
3
1
2
1
1
1
1
1
1
1
1
1
2
2
2
1
1
1
1
2
1
1
2
1
1
1
12
1
1
1
3
1
1
2
1
2
1
1
1
1
1
1
3
1
12
1
1
3
1
1
1
1
1
4
2
1
2
2
4
4
1
1
2
1
3
3
20
1
2
2
1
2
1
1
1
1
1
1
2
1
1
2
1
2
27
2
2
2
1
5
1
1
1
1
1
1
1
2
1
2
1
1
1
1
1
1
1
1
1
1
1
1
1
1
1
2
2
1
1
1
1
1
1
1
1
2
1
1
3
1
1
1
3
1
1
1
2
1
2
1
1
1
14
1
1
1
1
1
1
1
1
2
1
1
1
2
2
1
3
1
1
1
2
1
1
1
1
1
1
1
5
1
1
1
1
1
7
1
1
1
1
1
1
1
1
1
1
1
1
2
1
1
1
1
2
1
2
1
1
1
2
1
1
1
1
1
2
1
1
1
1
1
1
1
2
1
1
2
1
1
1
4
1
3
2
1
2
1
1
1
1
3
3
1
1
1
2
1
3
3
1
1
1
1
1
1
1
10
1
1
1
1
1
1
1
3
1
2
5
4
1
2
2
1
4
1
1
1
10
1
1
1
2
1
1
1
1
2
1
2
1
1
1
1
1
1
2
1
1
1
1
2
1
1
2
1
2
1
1
1
2
3
1
1
2
2
1
1
1
1
2
2
1
1
4
1
1
2
1
1
2
1
1
1
1
1
1
1
1
2
1
1
1
1
1
1
1
1
2
1
1
1
1
1
2
1
1
1
1
1
2
1
1
1
2
3
1
1
1
1
4
1
1
1
1
1
1
1
1
1
1
2
1
1
1
1
1
1
1
1
2
1
1
1
1
1
1
1
1
1
1
1
1
1
2
1
1
2
1
1
1
1
2
1
1
1
1
2
1
1
1
1
2
1
1
1
4
1
1
1
1
1
1
1
1
1
1
1
1
1
1
2
1
2
1
1
2
2
1
1
1
2
1
1
2
1
1
1
1
1
2
5
8
1
7
1
1
1
1
2
1
1
1
1
1
2
1
1
1
1
1
1
2
1
1
1
4
1
1
1
1
1
1
1
2
1
3
2
1
1
1
2
1
1
1
1
1
1
9
1
3
2
1
1
1
3
1
1
1
1
1
1
1
1
1
1
12
1
1
12
2
5
2
1
1
1
2
1
1
2
1
1
1
10
1
1
1
1
1
2
1
2
1
1
1
1
1
1
3
2
1
1
1
3
2
1
1
1
1
1
3
2
1
1
1
1
1
1
1
1
4
1
1
1
1
1
2
1
1
1
1
1
4
2
4
1
1
2
2
1
4
3
2
1
3
1
5
2
1
2
1
1
3
1
2
1
3
1
1
2
2
2
1
1
1
1
1
1
2
1
1
1
1
2
2
15
1
1
2
1
1
1
1
1
1
1
1
1
1
1
3
1
1
2
2
12
3
1
1
1
1
1
2
1
2
1
1
1
3
4
6
2
1
2
2
1
1
1
1
1
1
2
1
1
5
1
3
4
23
1
2
14
1
1
5
1
1
1
10
2
1
3
2
3
2
2
4
1
1
1
3
1
3
1
1
1
23
2
1
1
1
1
1
1
2
1
1
1
1
2
1
5
1
2
1
1
1
1
1
1
1
2
1
1
1
1
4
1
4
1
1
1
1
1
4
1
1
3
6
1
2
1
1
1
1
1
2
1
1
1
1
1
1
1
5
1
1
1
1
1
2
1
1
1
2
1
1
1
1
1
1
2
2
1
2
1
1
1
2
1
1
1
1
3
1
2
1
1
1
3
2
1
1
2
1
2
1
1
1
1
2
1
1
1
1
1
3
1
1
1
2
1
1
2
1
4
2
1
1
1
1
1
1
1
1
1
1
1
2
3
1
2
1
1
1
1
1
1
1
1
1
1
1
1
1
1
1
1
1
1
1
2
1
1
1
1
1
1
1
1
1
2
2
1
1
1
1
1
1
2
1
1
1
1
1
1
1
1
1
1
1
1
1
1
2
1
1
7
1
2
1
1
1
1
1
1
3
1
1
1
1
2
1
2
3
2
1
1
1
1
1
1
1
1
1
1
2
1
1
1
1
1
1
2
1
2
2
1
1
1
1
1
2
1
1
1
1
1
2
2
1
3
1
2
1
1
1
1
1
1
2
1
3
1
1
2
1
1
3
1
1
1
1
1
1
2
2
1
1
1
1
2
2
1
1
1
1
2
1
1
1
5
2
1
2
1
1
1
1
1
1
1
1
1
1
1
1
1
3
1
1
1
1
2
1
2
1
1
1
1
1
1
1
1
3
1
1
1
1
1
1
1
1
1
1
1
1
1
1
1
1
1
1
4
1
1
6
1
3
1
2
2
1
7
4
2
1
1
1
3
1
1
3
3
2
1
4
1
1
2
2
1
1
1
1
1
1
3
1
2
21
3
2
8
3
2
2
3
3
1
5
1
1
1
1
2
1
1
2
1
1
1
1
1
1
14
2
1
1
1
2
4
2
2
1
1
1
1
17
1
1
1
3
1
1
2
4
4
1
3
1
3
1
1
1
1
2
1
1
1
1
1
1
1
1
1
2
2
1
1
1
1
1
1
1
1
1
1
2
1
1
2
2
2
1
2
1
1
4
1
1
2
1
1
1
1
1
1
1
1
1
1
1
1
10
1
2
1
1
1
1
1
1
1
1
1
2
1
1
1
1
1
1
1
1
1
1
1
1
1
1
1
2
2
1
2
2
1
2
1
2
1
1
2
2
1
1
1
1
1
1
1
2
1
3
2
1
3
1
2
1
1
1
2
3
2
4
7
1
1
3
4
6
1
4
2
1
1
1
3
3
2
1
5
4
1
1
3
1
1
1
1
6
1
4
2
1
1
3
2
1
1
1
2
1
2
1
1
2
1
1
2
1
2
1
1
9
3
18
2
31
11
2
1
1
3
4
1
2
4
1
1
1
1
1
1
2
1
1
35
2
4
52
1
1
1
3
1
1
1
1
1
1
1
1
1
1
1
1
1
1
2
2
1
2
1
28
1
1
1
1
1
2
2
1
1
15
3
1
1
2
1
1
1
1
1
5
1
1
1
2
1
1
1
3
1
1
1
1
1
2
2
1
1
1
2
2
1
1
2
2
1
2
1
4
5
2
2
1
1
1
3
2
1
2
1
1
2
1
2
1
1
1
1
1
1
1
2
1
1
1
1
2
1
1
1
1
2
1
2
1
1
1
1
2
1
1
1
1
1
1
1
2
1
14
4
2
8
2
1
2
2
3
1
1
1
2
1
1
1
1
2
2
1
2
2
2
1
1
1
13
1
1
2
1
1
1
1
4
1
2
1
1
2
1
1
1
1
1
1
1
1
1
1
4
3
9
1
9
4
5
2
2
1
2
5
1
1
1
1
1
1
2
1
1
5
1
2
2
1
1
1
2
1
3
1
1
2
2
5
1
1
2
4
1
5
7
1
1
1
1
1
1
1
2
13
1
2
1
9
1
4
5
1
2
1
2
1
2
1
1
2
1
36
3
2
1
11
1
1
1
1
1
1
1
1
2
1
1
1
2
4
1
1
1
1
1
1
1
1
15
2
1
1
1
1
1
1
3
3
15
2
1
1
2
2
1
1
1
1
1
1
1
1
1
1
1
1
2
1
1
2
1
1
1
1
1
3
1
1
1
1
1
3
1
3
3
1
1
1
1
1
1
1
1
1
5
2
5
6
2
2
1
1
3
2
1
1
2
2
2
1
10
1
1
1
1
1
1
1
1
7
1
1
6
3
1
1
3
6
1
1
1
7
1
1
6
1
1
1
1
3
1
3
1
1
1
1
1
1
1
1
1
1
1
4
1
18
7
2
2
1
1
1
2
2
2
2
2
1
1
1
2
1
1
1
2
1
1
3
6
1
1
1
7
3
1
1
3
1
2
4
3
1
2
2
1
1
1
1
1
1
1
1
2
3
1
1
3
3
1
1
1
1
1
15
12
3
1
1
4
1
1
2
1
1
1
1
2
1
1
1
2
1
1
1
5
1
7
2
1
1
1
1
1
1
1
1
2
2
3
1
4
1
4
1
2
1
1
2
1
1
1
2
6
1
1
1
1
1
1
2
1
9
8
1
2
1
5
5
10
1
1
1
1
2
1
1
1
1
7
1
1
1
1
2
2
5
1
2
1
1
1
1
1
1
1
4
1
6
2
1
1
2
3
1
2
1
4
1
1
2
1
2
10
1
5
9
1
1
1
2
1
1
6
6
1
2
1
1
1
1
1
1
1
1
1
1
1
1
1
2
3
1
3
2
1
15
3
1
1
8
4
2
2
2
1
1
3
1
1
1
15
2
1
1
1
1
1
1
1
1
2
1
2
1
1
1
1
1
1
1
1
1
1
1
1
1
1
1
2
2
1
1
1
1
2
1
1
3
1
1
1
1
2
1
1
1
1
1
1
1
1
2
1
1
1
1
1
1
1
2
1
1
3
2
1
1
1
2
1
2
1
1
2
16
3
1
1
2
1
1
1
17
1
1
3
5
2
1
1
2
1
1
1
1
1
1
1
1
1
1
1
1
1
2
1
1
1
4
1
2
3
3
2
2
1
1
2
1
1
3
1
4
1
1
4
4
2
1
2
1
1
1
1
1
62
9
1
2
1
1
1
2
1
4
14
1
1
1
1
7
1
1
1
1
2
1
2
2
1
5
3
1
1
1
1
1
1
1
2
1
1
1
1
16
1
1
7
5
1
2
3
1
1
2
1
1
1
1
1
1
1
2
1
1
1
2
1
1
1
1
1
1
2
1
1
1
1
1
1
1
1
1
1
2
2
3
2
2
1
2
6
2
1
2
1
1
2
1
1
1
1
1
1
1
1
1
1
1
2
1
1
1
1
1
2
1
3
1
1
1
1
17
1
1
1
1
1
1
2
2
1
1
1
1
1
2
3
3
1
15
1
1
1
2
1
1
2
1
1
2
1
1
1
1
1
2
1
1
1
1
1
1
1
1
1
2
1
5
2
1
1
1
1
1
1
1
4
1
1
1
1
1
1
1
3
1
1
2
1
1
1
1
2
1
1
1
1
1
1
1
1
1
3
1
1
2
2
3
1
1
1
1
7
2
2
2
1
1
2
1
1
2
1
1
1
1
1
1
1
2
5
1
1
1
1
1
2
1
1
1
1
1
1
1
1
1
1
1
2
2
1
1
1
2
1
1
1
1
1
1
1
1
1
2
1
1
1
2
1
1
1
1
1
1
3
2
3
1
1
1
2
1
1
1
1
2
1
1
1
1
2
1
1
1
1
1
1
1
1
1
1
1
1
1
1
2
1
1
1
1
2
1
1
2
1
1
1
1
1
1
1
1
1
1
1
1
1
1
1
8
1
1
1
2
1
1
1
2
5
3
3
1
1
1
1
1
1
2
1
18
1
1
3
3
1
1
1
3
2
1
1
1
1
1
1
1
2
1
9
2
14
8
12
1
1
3
1
1
2
1
1
1
1
1
1
1
1
2
3
2
1
1
1
4
2
1
1
1
1
1
3
1
1
4
1
1
1
1
1
1
1
1
1
1
1
1
1
1
2
1
1
1
2
1
1
1
1
1
2
2
1
1
1
3
1
1
1
1
3
5
5
1
11
2
2
1
5
1
1
2
1
16
1
1
3
1
1
1
22
6
22
8
13
3
1
1
2
1
1
1
1
1
1
6
1
1
1
15
10
1
1
1
1
1
1
1
1
1
1
2
1
1
3
1
1
1
3
3
1
1
1
2
1
1
1
1
1
1
1
1
1
1
1
1
15
4
2
3
1
2
1
1
2
1
1
1
1
1
1
1
1
1
1
1
1
1
1
2
1
1
2
1
1
1
1
1
1
3
9
1
9
1
1
1
1
4
3
1
1
1
1
1
1
1
1
2
1
1
1
1
1
1
1
1
1
2
2
1
1
10
1
1
1
1
1
1
1
2
1
1
3
3
5
1
1
1
2
3
3
1
1
1
2
2
1
1
1
7
1
1
1
1
1
1
1
2
1
2
2
7
1
1
1
1
4
1
1
1
1
2
1
1
1
1
1
1
1
1
1
1
1
1
2
1
1
1
1
1
1
1
1
4
1
1
1
1
3
2
1
1
1
1
1
1
1
1
1
1
1
1
2
1
1
1
1
3
3
1
1
1
4
1
3
1
1
1
1
1
1
2
1
12
1
4
2
1
1
2
1
5
2
1
1
3
1
1
1
1
1
1
1
1
1
1
2
2
1
1
1
3
1
1
3
2
3
2
1
1
1
1
3
2
1
1
1
3
1
1
1
1
1
1
3
1
1
1
1
1
2
3
1
1
1
1
4
1
2
5
1
1
2
1
1
1
1
1
1
4
12
1
4
1
1
1
1
1
1
1
1
1
1
1
1
1
2
1
1
1
1
1
2
1
1
3
1
1
1
1
1
1
1
1
2
2
1
15
1
2
1
1
1
1
2
1
1
2
1
1
2
2
1
3
1
1
1
1
1
1
2
1
1
2
3
7
1
3
1
1
1
1
1
1
1
2
2
1
1
1
1
1
1
1
2
1
1
1
2
1
1
1
1
1
1
1
1
1
1
1
1
1
1
2
1
1
1
1
2
10
1
1
1
1
1
1
1
1
1
1
4
1
3
15
1
47
38
3
1
1
1
1
3
1
1
1
1
1
1
1
1
1
2
1
2
1
1
1
1
1
2
2
12
2
6
1
2
1
1
1
1
2
1
3
1
1
68
1
6
1
1
4
1
1
1
1
1
2
16
1
1
1
1
3
1
1
1
1
1
3
1
1
1
3
1
1
2
1
1
1
1
1
1
1
3
3
3
1
1
1
1
2
3
11
1
2
2
1
1
1
1
1
1
3
1
1
2
2
1
1
1
1
1
1
2
1
1
1
1
1
1
1
2
1
2
1
2
1
2
1
1
6
1
1
4
1
1
1
1
4
2
2
1
1
1
1
1
1
1
4
1
1
1
1
1
1
1
1
3
1
1
1
1
1
1
1
1
2
2
1
1
1
2
1
2
1
1
1
1
2
1
1
1
1
1
1
1
1
1
1
1
1
1
1
1
3
1
1
1
1
1
1
1
1
2
1
1
1
1
1
2
1
1
1
3
1
1
1
1
1
1
2
1
1
3
2
1
1
20
1
1
1
1
1
1
1
1
1
1
4
1
1
1
1
2
2
4
1
1
1
1
1
1
1
1
1
2
1
1
1
26
4
1
2
7
4
1
4
5
6
1
4
2
9
3
2
2
1
2
1
3
2
1
1
1
1
1
1
2
2
1
4
1
1
1
1
3
1
1
1
1
6
1
1
1
1
1
1
1
1
1
1
2
1
2
1
1
1
4
1
4
1
3
3
3
1
1
1
3
1
2
1
2
1
1
1
1
1
1
1
1
1
2
1
1
1
1
3
1
1
1
2
1
1
3
1
1
1
2
1
2
1
2
3
4
2
1
2
1
2
1
1
1
1
2
1
1
1
1
2
1
1
1
2
1
2
3
2
1
1
1
3
1
3
2
2
1
5
1
1
1
2
2
1
1
1
1
1
1
1
1
1
1
1
1
1
4
1
1
2
3
1
1
2
12
1
1
1
1
1
5
1
1
1
2
1
1
1
1
1
1
1
1
1
1
1
1
11
1
1
1
1
1
1
1
1
1
1
1
1
1
1
1
1
1
1
1
1
1
1
1
1
1
1
2
1
4
1
6
1
1
1
9
1
1
1
1
1
1
1
1
1
1
1
1
1
1
2
1
3
1
1
2
2
1
1
1
2
1
1
1
1
1
1
1
1
1
1
1
1
2
1
1
1
1
1
1
1
1
1
1
1
1
1
2
1
1
1
1
2
1
1
1
1
2
1
2
1
1
2
1
1
1
1
1
6
1
1
1
1
2
1
1
1
1
1
1
1
1
1
1
2
1
1
2
1
5
12
1
13
1
1
2
1
1
1
1
1
2
1
2
2
2
4
1
1
1
1
1
1
1
1
1
1
1
1
2
2
4
8
1
2
2
3
23
1
1
1
1
1
3
1
1
1
1
1
2
1
1
2
1
2
1
1
1
1
2
1
1
1
1
1
1
1
1
1
1
4
1
3
1
1
1
1
1
2
10
20
1
1
1
1
1
1
18
18
2
1
2
1
1
1
1
1
1
1
8
1
1
1
2
1
2
1
1
1
1
2
1
4
3
2
1
2
1
2
1
3
1
1
1
1
1
1
1
1
1
2
2
1
1
1
1
3
1
2
1
1
1
1
1
1
16
1
3
23
2
1
3
1
1
6
1
2
4
1
1
2
1
1
2
4
1
1
2
1
1
1
1
1
1
1
2
1
3
28
1
1
1
1
1
2
1
1
1
1
2
3
1
1
1
1
1
6
3
1
2
1
1
1
1
1
2
2
1
1
1
1
1
1
1
3
1
2
1
1
2
1
1
1
1
1
1
1
1
2
2
2
4
2
6
1
1
1
2
1
4
1
1
1
1
1
1
3
1
1
5
1
1
1
1
1
1
1
1
1
1
1
1
1
1
1
13
4
3
2
1
1
1
1
3
23
2
1
1
1
1
1
1
1
1
1
1
1
1
1
1
1
1
1
3
1
2
1
1
3
1
2
1
1
1
1
1
1
1
1
1
4
1
1
1
3
1
1
2
2
1
1
1
1
2
1
1
1
6
2
1
1
1
1
15
3
1
1
1
1
1
1
1
1
1
9
1
1
1
1
1
1
1
1
1
1
2
1
1
8
3
9
8
1
1
22
2
1
1
3
1
1
1
1
2
5
1
1
3
1
5
1
2
2
1
3
2
10
2
41
8
3
4
1
2
1
1
2
6
1
3
3
1
1
1
12
1
6
3
5
16
6
5
4
4
1
2
3
3
4
3
3
17
4
1
2
1
1
1
1
1
1
1
1
1
1
1
1
8
5
6
2
1
2
2
1
1
1
1
1
1
1
1
1
1
1
2
1
1
2
1
1
1
1
1
2
1
1
1
1
1
1
1
1
1
2
1
1
1
2
4
1
1
1
1
4
2
1
1
1
1
1
2
1
1
1
1
1
5
1
1
1
1
3
1
1
4
1
1
5
3
9
1
2
2
4
2
2
1
1
1
1
1
1
1
1
1
1
1
2
2
1
1
1
1
1
1
1
1
1
1
2
1
1
1
2
7
1
1
1
1
1
1
1
1
2
1
1
1
1
1
2
1
1
2
1
1
10
1
1
1
2
1
14
1
1
1
1
1
1
1
1
5
1
1
2
1
1
1
1
1
1
1
2
1
2
3
1
4
1
1
1
2
1
1
1
1
3
2
2
1
1
18
1
1
2
1
1
1
1
1
2
3
1
1
1
1
2
1
1
1
1
1
2
1
1
1
1
1
1
4
1
5
1
2
1
1
1
1
1
1
1
1
1
2
1
1
2
1
2
1
1
1
1
1
1
1
1
1
1
1
1
1
3
1
1
1
1
2
1
1
4
2
1
1
1
1
1
1
5
6
5
16
1
3
6
16
5
1
2
2
22
15
3
1
1
1
1
1
1
1
5
1
1
4
1
1
3
1
11
2
1
1
1
1
1
2
1
1
2
1
1
1
1
1
1
3
1
1
1
1
1
1
2
1
12
1
1
1
1
1
5
8
1
1
1
1
1
9
2
1
2
1
2
1
1
1
1
1
1
1
1
3
1
1
1
1
1
1
3
2
1
1
4
4
2
2
5
1
10
2
1
1
1
1
1
2
2
1
1
1
1
1
1
1
1
1
2
1
1
1
1
1
1
2
2
1
2
12
2
1
3
1
1
1
1
1
1
1
1
2
1
3
2
2
1
1
3
1
1
1
1
1
1
1
1
1
2
2
1
2
2
1
1
1
1
34
1
1
1
1
1
1
2
1
1
2
1
1
2
1
1
1
1
2
1
1
1
1
1
1
2
1
7
1
1
1
1
2
1
1
1
16
1
4
1
3
1
2
1
1
2
1
1
1
1
1
1
6
1
1
19
10
3
1
1
4
1
1
14
3
2
1
1
1
1
1
1
2
1
2
1
3
2
2
1
1
1
1
3
3
2
1
1
2
1
1
1
1
1
1
1
1
1
1
2
2
6
1
1
1
1
1
1
1
1
1
1
1
4
1
20
2
4
1
1
1
1
1
2
1
1
15
2
2
2
3
3
1
1
1
1
5
1
1
1
1
1
1
1
1
4
2
11
5
1
1
3
1
1
1
2
1
1
1
2
1
1
1
1
1
11
11
1
16
1
1
1
3
1
1
1
1
1
1
1
1
1
1
1
1
2
1
2
3
1
3
1
2
1
1
1
7
1
1
1
1
1
1
1
3
1
3
1
1
1
1
2
7
2
1
19
1
1
1
1
1
2
4
2
1
1
1
2
1
1
4
1
2
2
1
1
1
8
1
1
1
1
1
1
1
3
1
2
2
1
1
1
1
1
14
1
1
1
4
1
10
1
1
1
15
1
1
1
1
13
20
3
1
1
1
2
2
9
3
10
1
1
1
2
2
2
1
1
1
1
1
1
1
1
2
1
12
2
2
2
6
2
2
1
4
1
1
3
3
1
1
1
1
1
3
1
1
1
1
2
1
1
1
1
1
1
1
2
2
8
2
1
1
1
1
1
1
1
1
2
2
1
1
1
2
1
3
2
2
1
1
1
1
1
1
1
1
1
2
2
7
1
1
1
1
1
9
1
1
1
1
2
27
1
2
9
1
2
3
7
18
4
1
1
1
1
1
1
1
1
1
1
2
2
2
1
1
2
1
1
1
5
2
1
1
2
1
1
1
1
1
1
1
1
30
1
1
1
1
7
1
1
1
2
4
1
2
1
2
1
1
1
1
2
1
1
1
1
2
1
2
1
1
1
1
1
1
1
1
1
1
1
1
1
19
18
30
1
2
1
1
1
1
1
1
1
1
1
1
1
1
1
1
1
1
1
1
2
1
1
1
1
1
1
1
1
1
1
1
5
1
1
1
7
1
1
1
1
2
1
1
1
1
1
1
1
1
1
1
1
2
1
1
4
1
1
1
2
1
2
1
2
1
1
1
1
2
1
1
1
1
2
2
1
1
1
1
1
2
10
1
1
1
1
1
1
1
1
1
1
1
1
1
1
1
1
2
1
1
2
13
10
1
1
1
6
8
2
1
1
1
1
1
1
4
1
1
1
3
2
2
1
1
1
4
1
1
1
1
1
1
1
6
1
1
1
1
1
1
1
2
2
4
2
1
1
1
1
1
1
1
2
1
2
4
2
1
1
1
1
1
1
2
1
1
3
1
3
1
1
1
1
2
2
1
1
1
2
1
1
3
1
1
1
1
4
1
2
2
3
1
1
1
1
1
1
1
1
1
3
2
1
1
1
2
1
2
2
2
1
2
1
1
2
1
1
1
1
1
1
1
1
1
1
1
2
1
2
1
1
1
2
1
1
1
1
2
1
1
1
1
1
1
1
1
1
1
1
2
1
1
1
1
1
1
1
1
1
1
1
1
1
2
1
1
1
1
1
1
1
1
1
1
2
1
1
1
1
2
1
3
2
1
1
1
1
1
2
2
1
2
1
1
1
2
1
1
1
1
1
1
1
1
1
2
1
1
1
6
1
1
1
1
1
1
3
1
1
1
2
1
3
1
1
2
1
1
1
2
3
2
1
1
1
1
1
1
1
1
2
1
3
2
1
1
1
2
1
1
1
1
3
1
3
1
1
2
1
1
3
1
1
1
1
1
1
1
1
1
1
1
1
1
1
2
7
1
2
4
1
2
3
1
1
3
1
1
1
3
1
3
1
1
1
1
2
1
1
2
2
2
1
1
1
1
1
1
1
2
1
1
1
1
1
1
2
1
2
1
2
1
1
1
1
1
5
1
1
1
1
1
1
1
2
1
1
1
1
2
1
1
1
1
1
1
1
1
1
1
1
2
1
1
1
1
1
1
1
2
1
2
1
1
1
1
1
1
1
1
1
1
6
1
1
1
1
2
1
1
1
1
4
1
1
2
1
1
1
1
1
1
1
1
1
2
1
1
1
1
1
1
4
1
1
1
1
2
1
2
1
1
1
1
1
2
1
2
2
1
1
1
2
3
2
1
1
1
1
1
1
1
1
1
1
1
1
1
1
1
1
1
1
2
1
2
2
4
2
1
1
1
1
1
1
1
2
1
2
1
1
2
2
30
1
1
1
1
1
1
1
1
1
20
1
1
2
1
1
1
1
2
2
1
1
1
2
1
2
1
4
1
4
1
2
3
1
2
3
1
1
1
1
1
1
3
2
1
1
2
1
1
1
2
1
1
1
1
1
1
1
2
1
4
1
1
3
1
1
1
1
20
1
1
1
1
1
1
1
1
1
3
3
1
1
1
2
1
8
2
1
1
1
1
1
1
1
1
1
3
1
1
2
1
1
1
2
1
1
3
1
2
1
1
1
6
5
1
4
1
1
1
2
1
4
1
1
1
1
2
2
1
3
2
1
4
2
1
3
4
3
1
1
6
3
6
3
1
10
6
1
4
2
7
8
22
1
1
1
2
2
9
20
2
2
5
1
3
1
2
1
16
5
2
3
1
1
1
1
3
2
1
3
13
1
1
1
1
1
2
2
11
5
8
1
1
1
1
1
1
1
4
1
1
3
1
1
1
1
3
26
1
12
3
3
1
1
2
1
1
2
1
2
1
1
1
1
1
10
1
4
1
1
9
1
1
7
1
1
1
4
1
1
1
1
1
4
1
2
1
2
1
1
1
1
10
1
1
1
1
1
1
1
1
1
1
1
1
1
2
1
1
1
1
1
1
1
2
1
2
1
1
1
15
1
1
1
1
2
3
2
3
1
2
1
1
1
2
3
1
1
5
8
1
2
2
1
1
1
3
1
1
3
1
1
1
19
1
7
1
3
1
3
1
1
2
1
4
1
1
4
2
1
3
1
2
3
1
4
1
1
1
1
1
1
1
1
1
1
1
1
2
1
2
1
2
8
6
3
1
1
1
1
1
3
1
2
1
1
1
1
2
1
2
2
1
1
1
1
1
1
2
1
1
1
1
1
1
4
1
1
1
1
2
1
2
1
3
2
4
4
1
2
2
2
2
1
4
1
1
1
1
1
9
8
1
2
1
1
2
1
1
1
1
1
1
1
1
1
2
7
3
2
1
1
2
4
1
1
1
1
1
1
1
1
1
83
1
1
2
1
1
1
1
1
2
1
1
1
1
1
2
2
2
2
1
1
1
2
1
1
1
1
1
2
2
2
1
1
1
1
2
1
1
1
1
1
2
1
1
1
1
1
1
1
1
19
1
1
1
1
1
1
1
1
1
2
2
1
1
1
2
1
1
1
1
1
1
1
1
1
1
1
1
2
2
1
1
1
1
1
2
1
1
1
1
1
1
1
1
1
1
1
1
1
1
1
1
1
1
1
1
1
1
1
1
1
2
2
1
1
1
2
7
1
2
1
2
2
1
1
1
1
1
1
1
1
1
1
1
1
1
2
2
1
2
1
2
1
3
2
3
1
2
1
1
1
1
1
1
1
1
1
1
1
1
2
1
4
1
1
1
2
1
2
1
1
1
2
1
1
1
1
1
1
1
28
3
1
1
1
1
11
11
22
11
2
1
8
7
2
2
3
3
1
7
11
1
1
1
1
1
1
1
1
1
1
1
1
3
1
2
1
2
1
1
2
2
1
1
1
1
1
1
2
1
1
1
4
1
1
1
1
1
1
2
3
1
1
1
2
17
2
1
1
1
1
1
1
1
2
1
2
75
1
1
1
1
2
16
5
1
1
1
1
1
1
1
2
1
1
1
1
1
1
4
2
1
1
1
1
1
1
1
1
1
1
1
1
2
1
1
1
1
2
1
1
1
1
2
1
2
2
1
1
1
1
5
12
7
2
5
1
1
3
1
1
1
1
1
1
1
1
1
2
1
4
1
1
1
1
1
1
1
1
1
1
1
1
1
2
1
1
1
2
1
1
1
2
1
2
1
3
3
4
1
4
3
1
1
1
2
1
1
1
1
1
1
1
1
1
1
1
1
1
1
1
1
1
1
1
2
1
1
1
1
1
1
2
1
7
1
2
1
1
4
2
1
1
1
1
1
1
1
1
1
2
1
1
1
1
3
2
1
2
1
1
2
1
2
1
1
1
1
1
1
1
1
1
14
1
1
1
1
1
1
1
2
1
1
1
1
1
1
2
1
1
1
1
1
1
1
1
1
1
1
1
1
2
2
1
1
1
1
2
1
2
1
1
1
2
1
1
2
2
1
1
6
2
2
4
1
8
1
1
1
1
1
3
1
2
1
1
1
1
1
1
1
1
3
2
3
1
1
1
1
1
1
1
1
1
1
1
1
2
1
1
1
1
1
1
2
1
1
1
1
1
1
1
1
1
1
3
1
1
1
16
1
1
1
1
1
1
1
2
2
2
1
2
3
2
1
1
1
1
2
1
1
34
1
34
2
1
1
1
2
2
2
1
1
1
1
4
1
2
2
1
1
1
11
2
1
9
5
2
1
1
1
20
1
5
1
1
1
1
2
4
2
2
1
1
3
1
2
1
1
2
5
2
3
1
3
2
1
5
1
2
1
1
1
1
1
1
1
1
1
1
2
1
1
2
1
1
1
2
15
6
1
4
1
1
10
1
1
1
1
2
1
5
1
2
2
3
2
2
1
1
1
15
1
2
7
6
2
1
1
2
1
1
2
1
7
7
2
7
2
1
4
2
1
1
2
2
1
16
1
17
1
1
1
1
1
1
3
3
1
1
3
1
1
1
3
1
1
1
2
5
1
1
1
1
1
1
1
1
1
1
1
1
1
1
1
2
7
1
1
1
1
1
1
1
1
1
1
1
3
1
1
1
1
4
1
2
1
1
1
3
2
3
1
1
3
1
1
1
1
2
1
1
1
1
4
1
1
1
1
2
1
1
2
1
1
1
1
1
2
1
1
1
1
1
2
1
1
1
1
4
1
1
2
1
4
3
1
1
1
2
1
3
1
1
1
1
1
1
2
4
1
1
1
1
1
1
1
3
1
1
3
1
1
1
1
1
2
1
1
1
1
18
4
1
1
1
1
1
1
1
1
3
1
3
8
2
2
2
6
40
1
1
12
1
5
2
3
1
1
2
1
2
1
2
2
1
1
1
1
2
4
1
1
1
1
4
1
1
1
1
16
1
1
2
1
25
9
1
2
1
2
1
1
1
1
1
2
1
1
3
1
1
1
1
2
2
1
1
1
1
1
1
1
1
5
1
1
1
4
2
1
1
2
8
1
3
7
3
4
4
1
1
1
1
1
2
1
2
1
1
1
1
1
1
1
1
1
1
1
1
1
2
1
1
8
2
3
3
1
1
1
2
34
3
3
2
1
1
1
1
4
1
1
1
1
1
1
1
1
1
1
2
1
4
1
2
1
1
2
1
1
1
1
3
2
1
1
1
3
1
1
4
3
1
4
1
1
1
1
1
1
1
1
3
2
2
1
1
1
1
1
1
1
1
1
3
1
1
8
10
1
2
1
1
1
1
1
1
1
2
2
4
1
7
18
27
1
2
2
1
2
1
1
3
1
1
3
1
1
1
1
2
1
1
1
1
1
3
1
3
1
1
1
1
1
1
2
1
1
1
1
1
1
1
1
1
2
7
5
1
1
1
1
1
1
20
1
1
1
1
1
1
1
1
1
4
5
1
2
3
1
1
1
5
1
1
1
1
1
1
1
1
1
1
2
2
1
20
1
1
1
2
8
1
1
2
2
4
1
1
1
1
1
1
8
3
1
1
1
1
1
1
3
1
1
1
1
3
1
1
5
1
1
1
1
1
1
1
2
1
1
12
1
1
6
1
1
1
1
1
2
2
1
1
1
1
1
2
1
1
1
1
1
3
1
1
1
1
1
3
1
1
1
1
2
1
1
1
1
1
1
2
1
1
1
1
1
1
1
1
2
3
2
1
1
1
1
1
17
1
1
1
1
1
1
1
1
1
1
1
1
1
2
1
1
1
4
1
1
1
1
1
1
1
1
1
1
1
1
2
3
1
3
1
1
1
2
1
1
4
1
1
1
1
1
1
1
3
1
1
1
1
1
2
2
1
7
1
1
6
1
18
2
31
1
2
7
1
7
6
1
2
1
1
1
1
1
1
1
1
3
1
3
2
1
3
3
1
1
1
1
1
6
1
1
2
1
1
1
4
1
1
1
1
1
1
4
2
1
1
1
15
1
1
1
1
1
1
1
1
1
1
1
1
1
1
14
1
7
1
5
1
1
1
1
1
1
24
1
15
1
1
1
1
1
2
1
1
1
2
1
1
2
4
1
1
1
1
1
1
2
2
1
3
1
3
1
1
1
1
1
3
1
4
1
13
1
1
2
1
1
2
1
1
56
2
1
1
1
1
2
1
1
1
1
1
1
1
1
1
34
33
1
1
1
2
1
1
3
1
1
1
1
2
1
2
1
1
1
1
1
10
1
2
1
1
1
5
2
1
1
1
1
1
2
1
1
1
1
6
1
2
1
1
1
1
1
1
1
1
2
2
1
1
1
1
1
1
1
1
1
1
1
1
1
1
1
1
1
3
1
2
1
1
1
1
2
1
1
3
1
1
8
5
1
1
1
1
1
46
1
1
1
2
2
2
1
1
1
1
1
2
2
1
1
1
2
1
1
3
1
1
3
1
1
1
1
1
1
1
1
1
1
1
1
1
1
1
1
1
1
1
1
2
1
1
1
1
1
1
1
1
1
1
5
1
1
1
1
1
1
1
1
1
1
1
1
1
2
2
3
1
4
2
1
1
1
1
2
1
1
1
3
3
1
1
1
1
1
2
1
1
2
1
1
1
1
1
1
1
1
2
1
1
6
1
1
1
2
2
1
1
1
1
1
2
1
2
2
1
1
1
2
4
1
1
1
1
1
2
1
2
1
1
1
5
8
5
6
2
1
1
15
1
1
1
1
1
1
1
1
2
1
1
1
1
1
2
1
1
1
1
1
1
3
1
1
1
2
1
1
17
1
1
1
1
1
1
1
1
1
1
1
1
2
1
1
2
1
1
1
1
1
1
1
1
1
1
1
1
4
1
1
1
3
1
2
1
1
1
2
1
1
1
2
1
1
1
1
1
3
1
1
1
1
1
1
1
1
2
2
2
1
1
1
11
1
1
1
1
1
2
1
1
2
1
3
1
1
1
1
1
1
1
7
1
2
2
1
1
1
2
2
1
1
1
1
1
1
1
1
7
1
1
4
1
1
2
1
1
1
1
16
1
1
5
1
1
1
3
1
1
1
1
1
1
1
1
1
1
1
1
1
1
1
1
1
1
1
2
2
1
2
1
1
1
1
3
1
1
1
1
1
17
4
3
1
4
1
2
1
2
2
2
1
1
1
1
1
1
11
1
1
1
2
1
2
1
1
1
1
1
2
1
2
1
1
2
2
1
1
5
1
1
1
5
4
1
1
2
1
2
3
1
2
1
1
1
1
1
1
1
1
3
1
1
2
1
1
2
1
1
1
1
1
1
1
20
1
1
2
1
1
1
1
1
1
1
1
1
2
2
1
1
1
1
1
1
1
2
1
1
2
1
1
4
1
1
1
1
2
1
2
1
3
1
1
1
1
1
1
1
1
1
1
1
1
1
1
1
1
1
1
3
1
2
6
6
1
1
1
1
3
1
2
1
13
1
1
1
1
1
1
1
1
3
2
1
1
1
1
6
1
5
1
1
1
1
1
1
2
1
1
1
1
1
3
2
1
1
1
1
3
1
5
1
1
1
1
1
3
1
1
2
1
2
1
1
1
2
2
1
3
2
2
2
1
1
4
1
1
1
2
6
7
1
1
1
1
2
1
1
3
2
1
1
1
1
1
1
1
3
5
1
5
7
1
1
1
1
1
1
1
2
1
1
2
2
1
1
1
1
7
1
2
5
1
3
1
1
2
3
1
1
2
1
1
3
1
2
1
1
1
2
2
4
8
1
1
11
2
1
1
1
1
1
1
2
1
2
3
1
2
1
1
1
1
1
1
2
1
1
1
1
1
1
19
2
1
1
1
2
1
1
1
5
1
1
2
2
2
2
1
1
1
1
1
1
1
1
2
1
1
34
1
1
1
4
1
3
1
1
2
4
2
6
3
1
3
1
3
4
1
4
1
3
1
2
1
1
1
2
1
1
1
1
23
1
1
3
1
1
7
6
7
6
1
1
2
1
8
1
1
1
2
9
1
1
2
6
1
1
2
1
2
1
1
1
1
3
1
1
3
1
1
1
1
3
1
1
1
1
1
1
3
1
1
3
2
1
1
1
1
1
1
1
1
2
1
1
1
1
1
1
1
1
1
1
1
1
4
1
1
3
1
1
1
1
2
2
2
4
4
5
4
1
3
3
2
1
1
14
14
2
12
1
1
1
2
1
1
2
10
1
2
1
1
3
4
14
23
1
1
1
1
1
2
1
1
2
1
1
1
1
1
1
1
1
1
1
2
1
1
3
1
2
1
1
1
1
1
2
1
2
3
1
1
1
2
1
3
1
1
2
2
1
4
3
1
10
1
1
1
1
1
1
1
1
3
1
3
1
1
1
1
1
2
1
1
2
1
1
1
3
1
2
65
1
1
1
1
1
2
1
1
1
1
2
1
1
2
1
1
1
1
1
1
1
1
1
1
1
1
2
2
1
1
1
5
1
1
1
1
1
1
3
2
2
2
3
1
1
3
1
1
1
3
1
1
2
39
13
1
2
1
4
2
1
1
1
2
16
1
1
1
2
1
2
1
1
1
2
1
1
2
1
2
1
1
2
1
1
3
2
1
2
1
1
1
2
3
1
1
1
1
1
2
1
1
1
17
23
1
1
1
2
5
1
1
1
1
1
1
1
1
1
1
1
1
1
1
1
3
1
1
1
1
37
2
1
2
1
1
45
3
1
3
1
3
2
1
1
1
34
1
1
2
1
1
1
1
1
1
1
2
1
1
1
1
1
2
1
1
1
1
1
1
1
2
3
3
2
1
4
1
3
1
1
2
1
3
2
2
1
1
2
1
1
1
1
1
1
1
1
2
1
1
1
1
2
1
1
1
4
1
1
1
1
3
1
1
1
1
1
1
1
1
2
4
1
1
1
2
1
2
1
1
1
3
1
1
1
1
2
1
1
3
1
1
1
1
1
1
1
1
1
1
2
3
3
1
2
1
1
1
1
1
1
1
1
1
1
5
1
3
1
1
2
1
1
1
1
1
1
1
2
2
1
1
1
4
1
1
1
1
1
2
1
1
2
1
2
4
1
1
1
1
1
1
3
2
1
1
1
1
6
1
2
2
6
2
3
1
8
1
1
1
1
1
1
1
2
1
1
2
1
1
2
1
1
1
1
1
1
1
1
1
1
1
2
1
1
2
1
1
2
1
17
1
1
1
1
1
1
1
1
1
2
2
2
4
1
3
3
1
2
1
1
1
1
1
1
1
1
3
1
1
1
2
1
1
1
1
1
1
1
4
1
1
2
1
5
1
1
1
1
1
1
3
2
1
1
2
51
4
1
4
1
1
9
14
81
1
1
1
1
1
1
1
1
2
1
2
1
1
1
1
1
1
1
1
1
1
2
2
1
1
7
1
1
2
1
1
2
2
6
7
1
8
1
1
1
1
1
1
1
3
1
1
2
4
1
1
1
6
1
3
2
2
1
1
1
1
1
1
7
13
1
1
3
1
1
1
1
3
2
1
1
1
1
1
1
1
1
5
1
1
2
2
1
2
1
1
1
1
1
3
1
7
1
8
1
3
1
1
3
4
2
5
3
1
7
1
1
1
1
1
6
4
2
3
3
1
1
1
1
6
9
2
2
1
2
3
5
2
1
2
1
6
2
1
2
4
4
3
5
3
2
2
3
2
3
2
7
1
6
3
1
1
1
1
1
1
1
4
1
1
3
2
4
3
2
2
1
3
1
3
2
2
2
13
2
3
2
3
4
1
2
6
4
4
1
1
2
4
9
1
5
1
2
2
4
2
4
3
9
3
2
1
1
1
1
1
1
1
1
1
8
3
3
3
2
1
1
16
1
1
1
1
1
1
1
22
10
1
1
1
1
2
1
5
2
1
1
1
1
1
1
1
1
2
1
1
1
2
2
1
2
1
1
1
1
1
1
1
22
1
1
1
1
3
1
1
1
1
3
1
1
1
3
2
22
1
1
1
1
1
1
2
1
3
1
1
1
1
2
1
1
1
1
1
1
2
1
1
1
1
1
1
1
2
3
1
1
1
1
1
2
1
1
1
1
1
1
2
1
1
1
1
2
2
1
1
1
1
2
4
21
1
1
22
1
2
1
1
2
1
1
3
1
1
1
2
1
1
1
1
1
1
1
1
1
1
6
1
1
2
38
7
4
6
5
1
1
1
1
1
1
1
1
1
1
1
1
2
1
1
1
1
1
1
1
1
2
1
1
4
1
1
1
1
1
1
1
1
1
2
1
1
1
2
1
3
5
1
1
1
1
1
1
1
1
2
1
1
2
3
1
1
1
3
1
1
1
3
2
1
1
1
2
21
15
1
3
1
1
4
2
1
2
2
1
1
3
1
1
1
1
1
1
1
2
10
16
1
1
1
1
1
3
1
26
1
12
1
1
1
2
1
1
2
1
1
1
1
1
1
1
1
1
1
1
1
1
1
1
1
1
1
1
1
1
1
1
8
1
32
1
4
1
2
1
1
1
1
1
1
1
2
1
1
1
1
1
1
3
2
1
1
2
1
1
1
1
2
2
2
1
1
1
1
1
1
3
1
1
1
1
4
3
1
1
1
3
1
1
1
1
11
1
11
1
3
1
14
2
3
6
2
2
1
1
12
1
1
1
1
1
1
1
1
1
1
1
1
1
1
1
4
5
1
1
1
1
1
1
1
1
1
1
1
2
11
1
15
1
1
6
2
3
7
4
4
15
1
1
15
5
1
1
1
1
1
1
3
1
1
1
1
2
1
1
4
2
1
1
2
1
1
1
1
1
1
1
1
2
1
1
1
1
1
1
1
1
1
1
1
3
1
3
4
3
2
2
1
1
2
1
5
1
1
2
4
2
1
2
1
1
3
2
6
4
4
1
1
2
2
1
2
1
1
1
1
1
1
3
1
3
3
1
58
1
2
1
1
1
1
1
1
4
1
1
1
1
1
1
1
1
1
2
1
1
1
2
1
1
1
1
1
4
1
1
1
1
1
1
1
2
1
1
1
1
1
1
1
1
1
2
1
5
3
1
1
2
1
1
1
1
1
1
20
1
1
1
1
2
1
1
1
1
1
1
1
2
1
1
1
3
3
1
1
1
1
12
1
1
1
4
5
4
1
9
3
1
1
1
7
4
1
1
1
2
1
1
1
1
1
6
1
1
1
1
2
1
2
1
1
1
2
1
4
2
1
1
3
4
1
2
1
3
2
3
3
1
1
1
1
1
1
1
1
1
1
1
1
1
3
2
2
1
1
1
1
2
1
1
1
1
2
1
12
10
11
22
1
2
1
1
6
1
1
1
1
1
1
2
1
17
2
1
1
2
16
1
2
1
1
1
6
3
4
1
1
2
1
1
1
5
2
2
2
1
2
5
1
1
1
1
23
10
1
1
3
1
1
1
1
1
1
19
1
2
1
2
6
6
7
3
5
1
2
1
1
3
1
3
1
1
4
11
1
1
1
1
2
1
1
1
1
1
3
1
1
2
1
1
1
4
1
3
1
2
2
1
1
1
1
1
1
2
1
1
1
1
1
1
1
1
1
1
1
1
2
1
1
1
1
1
1
1
1
1
2
1
3
1
1
1
1
3
1
1
1
1
1
5
1
1
1
2
1
1
1
1
2
1
2
1
1
1
1
2
2
2
2
3
1
2
1
1
1
1
1
2
1
3
1
1
1
1
1
1
3
2
1
2
1
1
1
18
5
2
1
1
1
15
1
1
1
21
1
1
1
1
1
1
2
1
2
1
2
1
1
1
2
1
2
4
1
1
1
1
2
1
1
1
1
1
3
1
2
1
2
1
1
1
2
1
1
1
2
12
1
5
2
34
2
1
1
1
1
2
1
4
1
1
2
2
1
3
1
1
1
2
5
1
1
1
1
1
1
1
1
1
1
9
1
1
2
3
1
1
1
1
3
1
1
1
2
3
2
1
1
1
1
3
1
3
1
2
2
1
3
1
1
2
1
2
1
1
2
1
1
1
1
1
2
1
1
1
1
1
2
1
1
1
1
1
1
1
1
1
2
1
1
1
7
4
2
14
12
3
1
1
1
1
1
16
1
1
1
48
12
1
2
1
1
1
1
1
1
2
1
1
1
2
1
5
3
19
2
1
5
3
1
1
2
1
1
2
1
1
1
1
1
1
5
1
1
2
3
1
2
1
1
1
1
2
2
1
1
1
1
1
1
2
1
2
1
1
2
1
1
2
1
4
6
1
1
2
14
1
2
1
2
1
1
1
1
4
4
1
1
7
5
1
2
1
1
1
1
1
1
6
1
1
3
2
2
2
6
1
2
11
2
10
4
3
1
1
2
1
2
2
1
1
1
1
1
1
1
21
1
1
20
3
1
1
1
3
1
1
5
2
8
1
7
1
4
15
6
1
1
2
1
1
1
1
4
1
1
1
4
1
1
1
1
1
1
1
1
1
1
1
2
1
2
1
2
2
1
1
1
1
1
5
3
2
4
1
1
1
1
1
1
1
1
1
2
1
2
1
3
4
3
1
1
2
3
1
1
2
3
1
1
1
1
3
1
1
4
1
1
1
1
1
1
1
1
2
1
1
1
3
1
1
3
2
1
2
2
1
1
1
1
1
3
3
1
2
1
1
1
1
1
2
1
2
1
2
1
1
2
1
1
1
2
1
1
1
2
1
2
1
1
1
1
1
1
1
2
1
1
1
1
3
1
2
1
2
5
1
1
2
1
1
1
1
1
2
1
1
1
1
1
1
1
1
1
1
1
1
2
1
1
1
1
1
1
6
1
1
4
1
1
1
2
2
1
1
1
1
1
10
2
2
15
1
1
16
1
1
8
4
3
3
2
18
19
1
1
1
19
1
1
1
20
4
1
1
1
1
2
3
1
1
1
2
10
1
25
21
1
1
1
1
2
2
1
1
1
1
2
1
1
6
3
6
1
4
1
3
3
1
1
1
1
1
3
1
1
1
1
1
2
1
1
1
1
1
1
1
1
1
1
1
1
1
2
1
5
3
1
1
1
2
1
1
1
1
6
4
1
1
7
1
1
1
1
1
6
1
8
1
1
1
1
9
4
1
1
1
1
1
1
15
2
1
1
1
2
2
3
2
1
2
2
2
1
5
3
2
1
10
4
4
2
2
10
4
2
2
2
2
3
1
2
1
1
1
1
1
1
1
1
1
2
1
1
1
2
1
12
12
1
1
1
1
1
1
4
2
2
1
1
1
1
1
1
1
2
1
1
1
1
2
1
1
1
1
4
9
2
1
1
1
1
3
1
1
2
1
3
3
2
2
1
1
1
1
2
1
1
1
17
2
4
1
1
1
1
1
1
1
2
2
1
2
1
1
1
1
1
1
2
1
1
7
3
4
1
6
2
5
1
1
1
2
5
1
1
2
1
1
1
1
10
12
2
4
5
1
1
1
1
1
1
2
1
1
1
1
1
1
1
1
2
1
1
1
1
1
1
2
1
1
1
1
5
1
1
1
1
2
2
7
1
1
2
1
1
1
1
1
1
5
3
1
1
2
1
1
3
2
2
5
2
3
4
2
1
1
9
3
6
2
1
1
2
3
1
1
1
1
1
1
11
3
3
5
1
1
2
1
1
1
1
1
1
1
1
1
2
1
3
1
1
1
3
1
1
1
1
1
1
1
1
1
1
1
1
2
4
1
1
2
1
1
2
1
6
1
1
1
1
1
1
1
1
1
1
1
1
1
1
1
3
6
1
1
1
1
1
2
1
1
1
1
1
1
2
1
3
3
1
1
1
2
1
1
4
1
1
1
1
1
1
6
2
1
2
1
1
1
3
1
3
1
1
2
1
2
1
1
1
2
1
1
1
4
1
1
1
1
1
3
1
1
1
1
3
1
3
1
1
1
1
1
1
4
1
1
1
1
5
1
2
1
1
1
2
8
26
1
1
2
1
2
1
1
1
1
2
1
1
1
2
1
1
1
1
1
2
1
1
2
11
13
2
1
5
35
1
3
14
18
3
3
1
1
1
1
3
1
1
1
4
1
1
1
3
1
1
1
2
1
1
2
1
11
1
3
1
1
1
1
1
6
5
1
2
2
1
4
1
1
2
1
4
2
1
1
1
3
1
1
2
2
2
1
1
1
1
1
2
1
1
9
1
4
1
2
1
1
1
1
1
1
1
12
1
10
3
30
2
1
2
13
8
7
1
1
2
1
1
2
2
1
1
1
1
6
1
1
2
1
2
2
1
1
1
1
1
1
1
1
1
1
1
1
1
2
1
1
1
1
1
1
1
1
1
4
1
1
29
1
1
1
1
1
1
1
2
1
1
1
2
2
1
2
1
1
1
1
2
1
1
1
1
2
3
1
1
2
1
1
1
2
1
1
1
2
1
1
1
1
1
5
1
2
1
1
1
1
1
1
1
3
1
2
1
2
2
1
1
1
1
1
1
1
4
1
1
1
5
1
4
18
2
10
3
2
3
1
3
1
1
1
1
1
1
1
2
1
1
1
3
1
1
1
6
1
1
2
1
1
1
1
1
1
1
1
1
5
1
1
3
2
1
1
2
2
1
1
3
6
4
1
1
3
1
2
1
1
13
1
1
4
8
1
2
2
1
1
1
1
2
3
1
2
1
2
1
1
1
2
1
3
9
1
1
1
1
1
1
1
1
1
2
1
1
2
1
1
2
1
2
1
2
1
1
1
2
1
2
1
1
1
1
1
2
1
11
2
3
2
2
1
1
1
1
1
2
1
3
1
2
1
1
1
1
3
1
1
1
1
1
1
1
1
3
2
2
3
20
5
2
1
1
5
3
1
1
1
5
5
1
1
1
3
3
1
1
2
3
1
2
1
1
1
1
1
1
1
1
1
1
1
4
1
1
1
1
3
1
1
5
1
1
1
2
2
1
1
2
1
3
1
13
1
8
1
1
1
3
3
13
1
1
1
3
1
1
1
1
1
1
2
1
1
1
1
1
1
1
1
1
2
1
1
1
1
1
3
1
1
2
1
1
2
2
1
1
1
2
1
5
1
2
1
1
2
1
1
1
1
1
1
1
1
2
1
2
7
1
1
1
1
4
2
2
2
2
2
1
4
1
3
12
1
1
11
2
1
2
1
1
1
1
1
3
1
1
1
1
2
1
1
2
5
1
2
1
1
1
1
2
2
2
2
1
1
1
2
1
1
1
1
4
1
1
1
2
1
22
1
1
1
1
1
1
1
1
4
1
1
1
1
2
2
1
1
1
1
1
1
1
1
1
1
1
1
3
2
1
1
1
1
1
1
1
1
1
1
1
1
1
1
2
1
1
2
2
1
1
1
1
2
1
1
1
1
1
1
1
1
1
1
1
1
1
2
1
2
1
1
1
1
2
2
1
9
1
1
2
1
1
1
1
1
1
1
1
1
1
1
3
1
1
2
3
1
6
2
1
2
2
3
1
2
1
1
1
2
2
2
3
2
1
1
1
1
3
1
1
1
2
1
1
2
1
1
1
1
2
1
1
1
1
2
1
3
1
3
1
1
9
1
3
1
2
2
1
1
1
1
3
1
1
1
1
1
2
1
1
1
1
1
1
1
1
1
1
3
1
1
1
1
1
1
1
1
1
1
2
1
5
1
1
1
1
1
1
1
2
1
2
1
1
1
2
1
1
3
4
5
1
1
2
2
1
1
6
1
2
1
1
11
1
1
1
1
3
2
2
1
1
2
1
1
2
1
1
1
1
1
1
1
1
1
1
1
1
1
1
1
1
2
1
1
1
1
1
1
1
1
1
1
1
1
1
1
1
1
1
1
1
3
1
2
1
40
1
3
2
1
1
1
1
1
1
1
1
1
1
5
1
1
1
1
1
1
1
1
1
1
1
1
1
1
1
1
1
1
2
1
1
1
1
4
1
2
1
1
1
1
1
1
4
1
1
10
2
1
1
1
1
1
6
2
1
2
1
1
1
1
2
1
1
2
4
1
1
2
1
1
1
1
5
1
1
1
1
1
1
2
1
2
1
1
1
1
1
1
3
1
1
2
1
1
1
6
1
1
9
1
2
1
1
1
1
1
1
2
1
12
17
1
1
1
1
5
4
1
1
1
2
3
2
7
1
1
1
1
3
1
1
3
16
1
1
1
1
1
1
1
1
3
1
1
1
8
1
1
2
2
2
5
3
1
1
1
1
1
1
1
1
1
1
2
2
1
1
3
1
1
1
1
1
1
3
9
1
6
1
1
1
2
2
3
1
1
1
1
1
1
3
1
3
1
1
1
1
1
1
1
18
1
1
1
1
9
1
2
4
5
1
6
1
5
1
1
2
21
1
34
1
2
1
1
1
1
7
1
1
1
1
1
1
1
1
1
4
2
1
1
1
1
1
1
1
1
1
1
1
2
1
1
51
1
1
1
1
2
1
1
1
1
1
1
1
1
1
1
1
1
1
1
1
1
1
1
4
2
1
3
1
1
1
1
2
2
1
1
1
1
1
1
1
2
1
21
1
2
1
1
1
2
1
16
1
32
20
5
1
14
6
1
1
2
1
2
1
2
1
2
1
5
1
1
1
1
1
2
1
1
1
1
1
4
2
1
1
10
4
1
1
1
1
17
1
2
1
1
1
2
1
1
1
1
2
1
1
1
1
1
1
1
4
1
6
1
1
1
1
1
1
1
3
1
1
1
1
1
15
1
1
2
1
1
26
1
2
1
1
1
1
1
1
1
1
1
1
1
2
1
1
1
1
3
3
2
2
2
2
1
3
1
2
2
2
1
1
1
1
2
1
1
2
1
1
1
1
8
1
1
1
1
25
3
1
25
2
1
1
1
25
1
2
1
1
2
1
1
2
1
1
1
1
1
2
1
1
2
2
1
1
3
1
1
1
1
1
1
1
2
1
2
1
1
1
1
1
2
2
2
2
2
1
1
1
1
1
1
2
1
1
1
1
5
1
1
1
1
1
1
1
1
2
1
1
2
3
2
1
1
1
2
1
5
1
1
2
1
2
2
1
1
1
1
1
1
1
4
2
2
1
1
1
1
1
1
1
1
1
15
8
3
1
1
1
1
1
2
1
1
2
1
1
1
1
1
1
1
3
1
1
4
1
1
2
1
6
3
1
2
10
3
1
1
1
1
1
4
1
2
5
2
9
8
3
4
2
4
7
1
1
7
2
1
1
1
4
1
2
8
4
1
1
3
2
3
2
1
1
1
4
1
1
1
1
1
4
1
1
1
1
1
1
1
8
1
1
4
1
9
2
1
1
1
1
10
5
2
2
4
2
10
3
13
1
1
2
1
3
1
1
1
1
1
1
1
1
1
5
1
1
2
1
1
2
2
1
1
1
1
8
1
3
1
4
7
1
1
1
1
1
1
1
1
1
1
1
1
1
3
1
1
3
1
1
1
1
1
1
1
3
1
1
1
1
1
1
1
2
1
1
1
3
1
1
1
1
1
2
1
1
1
1
1
1
2
1
1
1
1
1
1
1
1
1
1
1
1
1
1
2
3
1
1
1
1
1
1
1
2
2
2
1
6
3
1
3
1
2
1
1
1
1
4
1
1
1
1
1
2
1
2
1
1
1
1
2
1
1
1
1
1
1
1
1
1
1
1
1
1
1
1
1
1
2
1
1
1
2
1
1
1
1
1
1
1
1
1
2
1
2
1
2
1
1
1
1
1
3
2
2
1
1
3
1
2
16
2
1
1
1
1
1
8
1
1
1
4
1
1
1
1
1
1
1
1
1
2
1
2
1
2
1
3
1
2
1
1
1
1
2
1
1
2
1
1
1
1
1
1
2
1
1
1
1
1
1
1
1
1
1
1
1
2
2
1
2
1
1
1
1
2
1
3
1
2
1
2
1
1
1
1
1
1
4
2
2
2
2
1
2
2
2
1
1
1
2
2
1
1
6
2
1
3
1
1
1
1
1
1
1
1
1
2
1
3
1
1
3
2
1
2
1
1
2
1
1
1
1
1
1
1
1
1
1
1
2
2
1
1
2
2
1
2
1
1
3
1
5
2
1
2
2
2
1
1
1
1
1
1
1
1
1
1
2
1
7
2
3
3
1
1
2
1
1
1
1
1
1
2
1
1
1
1
1
1
1
1
1
10
1
1
2
3
1
1
1
1
2
1
1
1
1
2
1
1
1
1
1
1
1
1
1
1
1
1
1
1
1
1
1
1
1
1
1
2
2
2
1
1
1
1
1
1
1
2
1
1
1
1
1
1
1
1
1
1
1
1
1
1
1
1
2
2
2
1
1
1
1
1
2
1
1
1
1
2
1
1
1
1
2
1
1
2
2
3
2
1
1
1
1
1
2
1
1
1
1
1
1
1
1
3
1
1
1
1
3
1
1
1
1
1
1
1
2
1
1
1
1
3
1
2
1
1
1
1
1
1
2
1
1
2
2
4
1
1
1
3
1
4
1
1
1
1
1
1
1
1
1
2
2
2
1
1
1
1
1
3
1
1
1
1
1
1
1
1
9
12
1
1
1
1
1
1
1
1
1
1
1
1
1
4
3
1
2
2
2
1
1
1
3
1
1
2
1
4
3
5
2
4
1
1
1
1
1
1
1
1
1
1
1
1
1
1
1
3
1
1
1
1
2
1
1
1
1
1
1
1
1
1
1
1
1
1
2
2
1
2
1
1
1
3
1
1
2
2
1
1
1
1
1
1
1
1
2
1
1
1
2
1
1
1
1
4
3
2
3
1
1
1
3
9
6
1
1
1
1
1
1
1
1
1
1
2
1
1
1
1
1
1
1
1
1
1
1
1
1
3
1
1
1
1
1
1
2
1
8
1
3
1
4
4
2
1
2
1
1
1
2
1
1
1
1
1
1
1
1
1
1
2
1
4
2
2
6
1
1
1
1
1
2
2
4
1
1
2
2
2
1
1
1
2
1
4
1
1
1
1
3
1
2
1
1
1
2
1
44
3
1
1
1
1
1
1
1
1
1
1
1
1
1
2
1
4
1
1
1
1
2
1
2
1
2
4
2
1
1
1
1
1
1
1
1
1
1
1
1
1
1
1
1
1
1
1
1
1
1
1
1
1
1
1
26
1
1
3
1
1
1
1
1
1
2
1
23
11
1
1
2
1
1
3
1
1
1
1
1
1
1
2
1
1
1
3
1
12
1
1
2
1
1
1
1
1
6
2
1
1
1
1
1
1
1
1
1
3
1
2
1
1
5
1
1
1
3
3
1
2
3
1
1
1
1
18
1
1
1
2
2
12
1
1
1
4
1
1
1
4
1
1
2
2
2
1
1
1
2
2
1
1
2
1
2
1
2
1
6
5
3
1
1
1
14
1
26
1
1
1
1
2
1
1
2
1
2
5
2
1
5
3
1
1
5
1
1
2
2
1
1
1
1
1
1
1
1
1
1
1
1
2
1
1
1
2
4
1
1
2
1
1
1
4
1
2
3
1
1
1
7
1
1
6
3
1
1
1
2
2
1
2
1
1
1
1
1
1
3
3
11
4
6
3
1
1
12
1
5
3
1
4
1
3
1
1
1
1
3
1
1
1
1
1
1
1
1
2
1
1
1
1
1
1
1
2
2
2
2
1
1
1
1
2
1
1
1
1
2
1
1
1
1
1
2
1
1
1
1
1
1
1
1
1
2
2
4
2
1
1
1
1
1
1
2
1
1
1
1
3
7
1
1
1
3
3
3
1
5
1
1
1
1
2
2
8
2
1
1
1
2
1
1
1
1
1
1
1
1
1
1
1
1
1
7
1
1
2
2
1
1
2
1
1
2
1
1
1
1
1
1
1
1
1
1
1
1
1
2
1
2
5
1
1
31
16
4
31
1
3
1
1
1
1
1
23
1
1
4
9
1
1
2
1
1
1
3
1
1
1
3
2
11
1
1
5
1
1
1
1
1
1
1
1
1
1
2
3
16
1
1
4
1
2
2
2
1
1
1
1
2
10
18
1
57
8
2
2
1
4
3
1
1
1
2
1
2
2
1
1
1
1
2
1
1
2
1
1
3
1
1
1
1
2
1
1
1
8
1
1
2
1
1
1
1
1
2
1
1
1
1
1
1
1
1
3
4
1
3
1
2
1
1
1
1
1
1
1
2
1
1
1
1
1
3
9
13
9
31
3
1
2
1
1
1
1
1
1
1
1
1
1
1
1
1
1
1
1
2
1
1
1
1
3
1
1
1
1
1
1
2
5
3
7
1
2
1
1
1
3
2
1
1
2
1
1
1
1
1
1
2
2
1
1
1
1
1
1
1
1
2
1
1
3
1
1
1
18
1
2
1
50
1
1
1
1
2
1
1
8
2
1
1
2
1
3
1
1
1
1
1
1
1
9
1
6
1
1
1
3
4
1
1
1
2
2
7
1
2
1
1
1
1
4
1
1
1
1
1
1
1
1
1
1
8
2
1
1
1
1
1
1
2
1
1
3
1
1
1
1
1
1
1
1
1
1
2
1
1
1
1
1
1
1
1
1
1
2
1
3
1
2
2
1
1
1
1
1
1
1
2
1
1
1
1
1
1
2
1
1
1
1
1
1
1
1
1
2
1
1
1
17
1
1
21
2
1
1
1
1
10
1
2
4
12
1
2
3
3
26
1
15
1
1
2
1
3
1
1
1
1
1
10
1
1
1
1
1
1
1
1
1
1
2
3
16
1
1
1
1
1
1
1
2
1
1
1
2
1
1
1
1
1
1
17
8
1
12
1
1
1
1
1
1
2
5
4
5
1
14
1
1
1
1
2
11
1
1
4
2
3
3
3
1
1
1
1
2
1
1
1
1
3
1
1
1
3
1
13
2
2
11
1
17
2
1
1
2
1
2
1
3
1
2
9
2
1
1
9
1
1
3
1
1
2
1
1
8
1
1
2
1
3
14
14
1
5
2
1
6
1
23
1
1
1
1
4
1
1
1
1
1
2
1
1
2
2
1
1
1
1
1
4
1
1
1
18
1
1
1
5
2
1
2
1
2
1
1
9
2
1
1
1
2
1
2
1
2
1
1
2
1
1
1
1
5
1
1
1
1
1
1
2
1
1
1
5
1
1
2
1
1
1
1
1
1
8
1
1
3
1
1
1
1
1
1
1
1
1
1
5
2
1
2
1
1
1
1
1
1
1
3
2
1
1
1
1
1
1
3
3
1
3
1
2
1
1
1
2
2
1
2
1
2
1
4
1
1
1
3
1
1
1
4
1
3
1
1
1
4
2
1
1
1
1
1
1
1
1
5
1
1
1
2
1
1
1
4
1
1
1
3
2
1
2
2
4
1
1
3
1
1
1
1
1
1
1
3
1
1
4
1
1
1
1
1
1
1
2
1
1
1
1
1
2
1
1
1
1
2
1
1
1
1
1
1
1
1
1
2
2
2
1
1
1
1
6
1
1
1
1
1
1
3
2
1
1
1
1
1
5
1
1
1
1
1
2
1
1
1
2
1
1
1
1
2
4
1
1
1
1
1
5
1
1
1
1
1
1
1
1
2
2
2
1
1
1
1
2
1
1
1
1
1
1
1
1
1
1
1
1
1
1
1
1
1
1
1
2
2
1
1
2
1
1
1
1
1
1
1
2
1
1
1
1
1
1
1
1
1
1
1
3
1
1
1
1
2
1
1
1
1
1
1
3
2
1
1
1
1
1
1
2
1
2
1
1
1
1
1
1
1
3
1
2
1
1
1
1
1
2
1
2
1
1
1
2
1
1
2
1
1
1
1
1
1
1
1
2
1
1
1
1
1
1
1
1
1
1
1
1
1
3
1
1
1
1
1
1
2
1
1
3
3
1
1
1
1
1
1
2
1
2
1
1
2
1
1
4
2
1
2
2
1
1
1
2
2
1
1
1
1
3
2
1
2
1
1
2
1
1
1
1
1
3
2
1
1
1
1
1
1
3
1
1
2
1
1
5
1
2
1
1
1
2
1
2
2
1
1
1
1
1
2
2
1
1
1
3
1
1
2
1
2
1
1
2
1
1
1
1
1
1
1
2
1
1
1
1
1
1
3
1
1
1
1
1
1
2
2
1
1
1
5
1
4
1
1
1
1
3
1
3
1
2
1
1
2
1
1
2
1
1
2
2
2
1
1
1
3
1
1
1
1
2
6
2
7
2
1
1
1
1
3
1
1
1
2
1
2
5
4
1
1
1
1
2
1
1
1
1
1
1
2
1
1
1
1
3
1
3
1
1
1
2
1
2
1
1
1
1
1
1
1
1
1
1
1
1
1
1
1
1
1
1
1
3
1
2
1
1
1
2
1
1
1
1
3
1
1
1
1
2
1
1
1
1
1
1
1
1
1
1
1
1
1
1
1
1
1
3
1
1
1
2
2
1
4
1
1
1
1
1
2
1
1
1
2
5
6
1
2
2
1
1
1
1
2
1
1
1
1
1
1
1
1
1
1
1
1
1
1
1
1
2
1
1
1
1
2
1
1
1
1
1
1
1
1
1
1
1
1
1
3
1
1
1
2
1
1
1
1
1
2
1
1
1
1
1
1
1
1
1
1
2
1
1
1
1
1
2
1
1
1
1
1
2
1
1
1
2
1
1
1
1
1
2
1
1
1
3
1
1
2
1
1
1
1
2
1
1
1
1
1
1
2
2
1
1
1
1
4
2
7
4
4
1
2
2
1
1
1
1
1
1
3
1
1
1
1
1
1
1
1
1
2
1
1
1
1
1
3
1
2
1
1
2
2
1
1
1
1
1
1
1
1
4
1
3
1
3
2
1
1
1
1
1
1
1
2
1
2
1
1
2
1
1
2
1
2
1
1
1
1
1
4
17
1
1
1
1
1
1
1
2
1
1
1
1
3
1
1
1
82
1
1
1
1
1
1
1
1
1
1
1
1
1
1
5
1
1
2
2
1
2
3
1
1
1
1
1
1
1
1
1
1
1
1
2
1
1
5
1
1
1
1
2
1
1
2
2
1
1
2
1
1
1
2
1
1
1
1
3
1
1
4
2
1
1
1
1
1
1
1
1
1
1
1
1
4
1
1
4
1
1
1
1
1
1
1
1
1
1
1
1
1
1
1
1
1
1
1
1
1
1
2
1
3
2
1
1
2
1
2
1
1
1
1
1
1
1
1
4
1
1
2
1
1
1
1
1
1
2
1
3
1
1
1
2
1
2
1
2
1
1
1
1
1
1
1
6
2
1
1
1
1
1
1
1
2
1
1
2
1
1
3
1
1
1
2
2
1
1
1
3
3
1
1
1
1
1
1
1
1
1
8
1
1
3
1
2
1
1
1
1
5
1
4
1
1
1
4
2
1
1
1
1
1
1
1
1
1
1
1
1
1
1
1
1
1
1
1
1
2
1
1
1
1
1
1
1
4
1
1
1
1
1
1
2
1
1
2
1
1
1
3
8
1
1
1
1
1
1
1
1
1
2
1
1
3
10
2
1
1
1
3
2
1
2
1
1
1
1
8
2
1
1
1
1
1
1
2
1
1
1
1
1
3
3
1
1
1
3
1
3
1
1
2
1
3
1
1
2
2
6
1
1
1
1
1
1
1
1
1
1
3
1
1
1
1
1
11
2
2
1
21
10
3
1
2
1
1
1
5
11
1
1
5
1
1
1
1
1
2
1
4
2
1
2
2
1
1
1
2
1
2
2
1
1
2
2
1
1
1
1
2
2
2
1
1
4
1
2
1
1
1
1
1
1
1
1
1
1
2
1
2
1
1
1
1
1
1
1
1
1
3
2
1
4
1
1
1
1
1
1
1
1
2
4
2
1
1
1
3
4
1
2
1
2
2
1
1
1
1
1
1
1
1
1
1
1
1
1
2
1
1
2
1
1
2
1
1
1
1
1
2
5
1
1
35
2
1
1
1
1
1
1
2
1
1
4
1
1
6
2
1
1
2
2
1
1
1
1
3
1
1
2
6
3
2
1
1
1
1
2
1
1
2
57
1
1
1
2
1
1
1
1
1
1
1
2
1
1
1
1
1
1
1
1
3
2
1
3
2
1
1
1
1
1
3
1
1
1
1
2
3
1
2
1
1
1
1
4
1
4
4
2
1
1
1
1
1
1
2
1
1
1
16
2
1
6
1
1
2
2
1
1
2
1
1
1
1
1
1
6
1
1
1
1
1
3
1
2
1
2
1
1
2
1
1
1
1
1
3
1
1
1
1
1
1
1
1
1
2
1
1
1
2
1
1
1
29
9
4
1
14
1
2
1
2
34
13
1
1
2
1
1
1
1
1
1
1
1
1
4
3
1
1
1
20
1
1
1
1
1
1
1
1
1
1
1
1
1
1
1
1
1
1
4
1
2
6
1
1
2
1
3
1
7
1
2
5
1
2
1
2
1
1
1
1
1
1
2
1
1
1
1
1
1
1
1
4
1
1
1
1
1
2
1
1
31
1
1
3
2
1
1
4
2
1
2
1
1
1
4
1
2
4
4
1
2
1
3
1
1
1
1
1
1
2
5
1
1
1
1
2
2
1
1
2
1
1
1
1
2
1
2
1
1
31
1
1
2
6
1
3
1
2
4
1
1
1
1
2
1
1
1
3
1
1
4
1
3
2
1
1
1
2
2
1
2
3
1
2
1
1
1
1
1
1
1
12
3
1
1
1
1
1
1
1
1
3
1
1
1
1
1
1
1
4
1
1
1
1
1
1
2
2
1
1
9
5
1
1
2
1
5
1
1
5
9
1
1
2
1
1
1
1
2
1
1
1
1
3
2
1
1
1
1
1
1
2
1
2
1
1
1
1
4
2
1
3
1
1
1
1
1
1
1
1
1
1
1
1
1
1
1
1
1
1
1
1
1
1
1
1
1
1
1
1
1
1
2
1
1
1
1
1
1
1
1
1
2
1
1
1
1
2
1
1
1
1
1
1
1
1
1
1
1
2
1
1
1
1
1
1
1
1
2
1
1
2
1
1
4
1
1
1
3
1
2
3
1
1
1
4
2
1
1
1
1
1
1
1
1
2
1
2
1
1
1
1
1
1
1
1
1
1
1
1
1
1
1
1
2
1
1
1
1
2
1
1
1
2
1
1
2
1
1
1
1
1
1
2
1
4
1
3
1
1
1
1
1
1
1
1
1
1
1
1
1
1
1
1
1
1
1
4
1
2
1
1
1
2
4
2
4
3
1
1
1
4
1
1
1
2
1
12
1
1
5
2
2
1
1
1
1
1
2
1
1
1
1
2
1
2
1
2
2
1
1
1
2
1
3
2
15
2
2
1
1
2
1
4
1
2
2
2
2
2
2
1
1
2
1
2
3
2
1
1
1
1
1
1
9
3
1
1
1
1
1
1
2
1
1
2
1
1
1
1
2
1
1
2
1
2
2
1
1
1
1
1
1
1
1
1
1
4
1
2
1
2
1
1
1
1
1
1
1
11
1
1
2
1
1
1
1
2
1
1
1
1
1
1
1
1
1
1
1
2
1
2
1
1
1
1
1
1
1
4
1
1
1
1
2
1
1
1
2
1
3
1
1
1
3
1
1
2
1
1
1
1
1
1
1
1
1
1
1
1
4
1
1
2
1
1
1
2
1
1
1
1
1
2
1
1
1
1
1
1
2
2
1
1
1
5
2
1
1
1
1
1
1
1
1
1
3
2
1
1
1
1
2
1
1
1
3
1
15
1
1
1
1
1
1
1
1
1
3
1
1
2
1
1
1
1
1
1
1
1
1
1
3
1
1
1
1
1
1
1
1
1
1
1
1
2
1
1
1
1
1
1
1
1
1
1
1
1
1
1
1
1
2
1
1
1
1
1
1
1
2
1
1
1
1
2
1
6
1
1
1
1
1
1
4
1
2
1
1
1
1
1
2
1
1
1
1
2
1
1
1
1
1
1
1
1
1
1
1
5
2
1
2
1
1
1
1
1
1
1
1
2
1
1
1
2
1
1
2
9
1
7
3
10
1
1
1
1
1
1
1
1
1
1
1
1
1
1
3
2
1
1
1
6
1
1
1
6
6
2
4
3
2
3
1
4
1
1
1
1
3
2
1
3
3
1
1
1
1
1
1
1
2
1
1
1
1
1
1
2
1
2
1
2
1
1
2
1
1
2
4
2
1
1
1
1
1
1
1
19
9
7
3
2
3
1
1
5
1
2
1
1
1
1
1
1
1
1
1
1
1
1
1
1
1
1
1
2
4
2
1
1
1
1
1
1
1
1
1
1
1
4
1
2
1
1
1
1
1
1
1
2
1
1
1
6
1
4
1
17
3
1
1
2
4
2
2
1
1
1
1
1
11
1
4
1
2
5
1
1
14
1
2
1
1
10
1
2
1
1
1
1
1
1
1
5
2
4
1
14
3
1
1
1
1
3
1
1
2
1
2
1
2
1
9
20
1
1
1
1
1
1
1
9
1
2
1
2
5
1
1
1
1
1
1
1
1
1
1
2
1
2
7
1
2
1
1
1
1
2
1
2
1
1
1
1
1
1
1
1
2
13
1
3
1
1
1
3
1
3
1
2
2
1
1
1
3
2
1
1
1
1
1
8
5
8
1
1
1
1
1
1
1
1
1
2
1
2
1
1
1
3
1
1
1
1
2
1
2
1
3
1
9
14
11
20
13
10
1
1
1
2
2
2
19
1
1
10
2
1
1
1
1
1
1
1
1
1
1
2
7
3
4
1
1
7
2
2
2
2
1
1
1
1
1
2
1
1
1
1
1
1
1
2
2
1
1
1
6
1
1
1
3
2
1
1
1
2
1
1
1
1
1
2
1
1
2
1
2
1
1
3
1
1
2
1
1
1
1
1
3
1
1
2
1
2
1
1
1
2
1
1
2
1
1
2
1
2
1
1
1
1
2
1
1
1
1
2
1
1
1
1
1
2
1
1
1
1
1
1
1
1
1
1
1
2
1
1
1
1
1
3
1
1
1
1
1
1
2
1
1
1
2
1
2
1
1
2
1
1
1
1
1
1
2
1
1
1
2
1
1
1
2
1
1
2
1
1
3
3
7
4
1
1
2
1
1
7
1
1
1
1
1
1
5
1
1
3
1
3
1
1
1
1
2
1
1
1
2
1
1
2
1
2
1
1
2
1
4
1
1
2
1
1
1
3
1
2
1
2
1
1
3
1
1
1
4
2
3
1
2
1
1
1
1
14
1
19
4
1
1
1
1
13
2
1
4
4
1
2
1
1
2
1
3
4
1
1
1
2
1
2
1
3
3
5
2
2
1
2
3
1
1
1
1
1
1
1
1
1
1
1
1
1
1
2
1
1
1
1
3
2
1
1
1
2
1
1
1
1
2
1
1
2
1
1
1
2
1
1
2
1
1
1
1
1
1
3
2
1
2
1
1
1
1
1
1
1
1
1
1
1
1
1
1
1
1
1
1
1
1
2
1
1
1
2
4
1
1
1
2
1
1
1
1
1
3
1
1
2
1
2
2
1
1
1
1
1
1
2
4
1
1
1
1
1
1
1
1
2
1
5
1
7
3
1
4
1
1
1
1
1
1
15
1
5
1
1
1
5
1
1
1
1
2
1
2
1
1
1
1
1
1
1
1
2
1
3
1
2
3
1
1
1
1
1
1
1
1
1
1
2
1
1
1
1
1
1
2
1
1
1
1
1
1
1
1
1
1
1
1
1
2
1
1
1
1
1
1
1
1
1
1
1
1
1
1
1
1
1
4
6
3
1
4
2
1
3
2
2
1
3
1
10
1
2
20
1
1
1
2
5
1
1
1
9
15
1
4
2
2
1
1
1
1
1
1
1
2
1
3
11
1
1
5
1
2
2
1
2
2
1
1
1
3
1
1
17
1
1
1
2
1
1
3
1
1
1
1
1
1
1
1
1
14
1
1
1
1
2
1
1
1
2
1
1
2
1
1
2
1
3
1
2
1
2
1
1
1
1
1
1
1
1
1
1
1
2
1
1
2
2
1
2
1
1
1
1
2
2
1
1
1
1
1
1
1
2
2
1
1
2
8
1
2
1
1
1
1
6
3
1
4
1
3
2
2
1
2
1
2
2
1
2
2
1
1
1
1
4
1
1
1
2
1
1
1
1
1
1
1
1
1
1
1
1
1
1
1
1
1
1
3
1
1
1
1
1
1
1
1
1
2
1
1
1
3
1
2
1
3
1
2
1
1
1
2
1
1
1
2
1
1
1
1
1
1
1
1
1
1
1
1
2
2
1
1
1
1
1
2
1
1
1
1
1
1
1
1
2
1
1
1
1
3
2
1
2
1
3
2
2
1
1
1
1
1
1
1
1
1
1
2
1
10
3
1
2
1
1
1
8
3
1
1
1
2
4
1
3
1
1
1
3
1
1
2
1
1
2
1
1
1
1
1
1
1
2
1
1
1
3
1
1
2
1
2
1
1
1
1
1
1
1
1
2
1
2
1
1
1
1
1
1
1
1
2
1
1
2
1
1
2
1
1
1
1
1
1
2
1
1
1
1
1
1
1
2
2
3
1
1
3
1
1
1
2
1
2
5
8
1
1
7
1
3
1
1
1
63
4
1
1
1
2
1
1
1
1
1
1
1
15
1
12
1
1
1
5
1
2
1
1
10
3
3
7
3
2
6
1
1
1
1
1
1
3
1
3
3
2
2
1
2
3
1
5
1
1
2
5
6
1
6
2
3
1
1
1
1
1
3
3
2
2
4
2
1
1
1
1
1
3
2
1
1
2
1
1
2
1
1
1
1
2
1
1
2
2
2
1
1
1
1
1
1
1
3
1
1
1
1
1
2
3
1
1
1
1
1
2
4
1
1
1
3
3
1
1
20
1
2
3
4
4
1
2
4
1
1
1
3
1
1
1
1
2
1
1
1
1
1
2
1
1
1
1
1
1
1
2
1
1
1
2
1
1
1
1
1
4
1
2
1
1
1
1
1
1
1
1
1
1
2
1
2
3
2
15
3
1
2
30
1
4
51
17
1
1
1
1
1
1
1
1
1
2
1
1
3
1
1
1
1
1
2
1
1
1
3
1
1
1
1
1
1
1
1
1
1
1
1
1
1
1
1
2
4
3
1
1
2
1
1
3
1
1
1
1
1
1
1
1
1
1
4
2
2
1
6
1
1
1
1
2
1
3
11
1
1
4
1
1
6
1
1
1
1
2
2
1
1
1
1
1
1
1
1
1
1
1
4
3
1
35
9
9
3
1
1
1
1
4
6
1
1
1
1
3
1
1
1
6
1
1
1
3
1
1
2
1
2
2
1
1
1
1
1
1
1
1
2
3
1
1
2
1
2
1
1
1
1
6
2
1
4
2
10
1
1
1
1
1
1
1
1
1
3
1
1
1
3
2
2
1
1
1
1
1
1
1
1
5
4
2
4
1
1
1
1
10
1
1
1
20
1
1
2
1
1
2
2
1
3
1
5
3
30
14
9
1
1
1
1
1
1
1
1
1
3
1
3
1
8
22
20
1
1
1
1
1
1
1
1
1
1
2
1
1
1
1
1
2
1
1
1
3
1
1
4
2
1
1
1
2
1
2
1
1
1
1
2
1
1
1
1
1
1
1
1
1
1
1
2
1
1
1
2
1
1
1
1
3
1
1
1
1
1
3
1
1
1
1
1
1
2
2
1
1
1
1
1
25
1
1
1
1
1
1
1
1
2
1
1
4
5
1
1
2
1
1
1
1
2
2
1
1
2
1
1
1
2
33
1
1
1
1
2
2
1
2
1
1
1
2
1
1
1
1
4
1
2
1
1
41
1
1
1
1
1
1
1
1
4
1
1
2
1
2
1
1
9
1
4
6
3
5
16
1
9
3
2
4
2
2
1
2
6
1
1
1
1
3
3
2
1
1
1
2
1
1
1
1
1
1
2
2
4
4
1
6
1
9
1
1
1
1
1
1
1
2
26
1
1
2
7
6
1
2
12
3
2
1
2
1
1
1
1
1
1
1
1
1
1
18
1
1
2
8
1
1
1
1
3
1
1
1
3
4
1
7
1
1
1
1
1
2
1
1
1
1
1
1
1
1
2
1
3
1
1
1
3
2
3
1
1
1
2
1
1
1
1
1
1
2
2
1
1
2
1
2
1
1
1
1
26
2
15
3
2
15
1
1
8
7
1
1
1
3
2
1
1
18
14
1
2
1
2
1
1
1
1
2
1
2
1
1
1
1
2
3
2
3
1
1
1
1
1
1
1
3
5
2
1
1
1
1
1
1
1
2
2
1
4
5
1
1
3
1
1
1
2
1
1
1
1
2
1
1
1
1
1
2
1
1
2
1
2
1
1
1
1
1
1
1
3
1
1
2
1
1
1
1
2
1
1
3
1
1
2
1
1
3
1
1
1
3
9
1
1
5
2
1
1
1
1
1
1
1
2
1
1
3
1
1
2
1
1
1
1
1
1
1
3
1
1
2
1
2
1
1
2
1
1
1
1
4
1
3
4
2
1
1
2
2
5
1
1
1
1
2
1
5
4
7
1
1
1
1
1
4
1
1
1
1
5
4
1
1
1
1
1
2
2
3
1
1
2
1
1
1
2
3
2
2
2
2
1
1
1
1
1
1
2
1
1
1
3
2
1
1
1
1
1
4
1
1
2
5
2
1
1
1
3
1
1
1
1
1
1
1
1
1
1
1
1
1
1
1
2
12
1
1
2
1
1
5
1
1
1
1
1
9
1
1
1
1
1
2
1
1
2
1
1
2
1
2
2
1
1
1
1
1
1
1
1
1
1
1
1
1
1
1
1
1
1
1
1
1
1
1
1
1
5
1
2
1
2
1
1
2
1
1
1
1
1
2
1
1
2
2
1
2
1
1
2
1
1
1
1
1
1
1
1
1
2
1
1
1
3
3
1
1
2
1
1
2
1
1
1
1
1
2
1
1
1
1
1
1
2
2
1
1
1
1
1
1
1
1
1
1
2
1
3
5
2
1
1
1
1
1
1
1
1
2
2
1
1
1
1
1
1
1
1
1
1
1
1
2
1
5
1
1
1
1
1
1
1
1
1
2
1
1
1
1
2
1
4
1
1
1
1
1
1
1
1
2
1
1
1
1
1
1
1
1
3
1
1
1
1
1
1
2
1
1
1
1
1
1
3
1
2
1
1
2
1
1
1
1
3
1
2
1
1
1
1
1
1
1
2
1
1
4
1
1
1
1
3
1
1
1
1
3
1
3
1
2
1
2
2
1
1
2
1
1
1
1
1
1
2
1
1
3
1
2
1
1
2
2
1
1
1
1
1
1
1
2
1
3
1
1
1
1
1
1
1
3
1
1
1
1
2
1
1
1
2
5
1
3
1
1
2
1
1
1
1
1
1
1
3
2
1
1
1
2
1
1
1
1
1
2
1
2
1
5
2
6
1
3
6
8
3
4
1
2
2
1
1
1
1
1
2
1
2
2
1
1
1
1
1
1
1
3
2
1
1
1
1
1
1
1
1
1
1
1
1
1
2
1
1
1
1
1
1
1
1
1
1
3
1
1
2
1
1
1
1
2
1
1
1
1
1
1
2
1
1
1
1
1
2
1
1
2
1
1
2
1
1
1
1
1
1
1
1
5
1
1
1
1
1
1
1
1
1
1
2
1
1
2
1
1
1
1
3
2
2
1
1
1
1
1
1
1
5
3
1
1
1
18
1
1
1
1
1
1
1
1
1
3
1
1
1
1
1
2
1
4
1
1
1
1
1
2
2
2
1
1
1
1
1
1
1
1
1
1
1
3
1
1
1
1
1
2
2
1
1
1
1
1
1
2
12
1
1
2
1
1
2
1
2
2
1
1
2
2
1
2
1
1
1
5
1
2
1
1
1
3
1
1
1
1
1
4
2
3
1
1
1
1
1
1
1
18
1
15
2
1
1
1
1
2
1
1
2
1
1
1
1
1
1
1
2
1
1
1
1
2
1
1
1
1
1
1
3
1
1
1
3
1
1
3
1
2
2
1
1
1
1
1
2
1
3
2
1
1
1
1
1
1
1
1
1
26
13
1
1
5
1
1
3
2
2
5
1
1
1
1
1
2
1
1
1
18
1
1
1
1
1
1
2
2
2
1
1
1
1
1
1
1
1
1
1
2
2
1
1
1
1
2
1
1
1
10
1
1
1
1
1
1
1
2
1
2
1
1
1
2
1
1
1
2
2
11
1
1
2
1
1
1
2
1
1
1
1
1
2
1
1
1
1
1
2
1
1
1
1
2
1
4
1
2
2
2
1
1
1
1
1
1
1
1
1
1
1
1
1
1
1
1
1
4
18
12
3
1
1
1
2
2
2
1
1
2
1
1
1
1
2
1
1
1
1
7
2
1
1
1
1
1
2
1
1
1
3
1
1
7
2
1
1
1
1
2
5
4
1
9
2
1
3
4
1
1
2
1
1
1
1
3
3
1
3
2
1
1
3
2
1
1
1
1
1
1
1
1
1
2
1
18
9
10
1
2
5
1
1
1
1
1
5
1
2
2
1
1
1
1
1
2
1
2
1
1
1
3
2
1
4
4
1
1
1
2
3
1
1
1
3
1
1
1
1
1
1
2
3
2
1
1
1
1
2
1
2
1
1
4
4
1
1
2
2
2
1
1
1
1
1
1
1
1
1
13
2
1
1
1
2
1
1
1
2
1
1
1
1
2
2
1
2
3
1
1
1
4
1
1
1
1
1
1
1
2
1
1
1
1
4
1
6
2
1
1
1
1
1
5
6
1
1
2
1
1
2
1
2
3
1
1
1
1
1
1
1
1
1
2
1
1
1
3
1
2
1
1
1
1
1
1
2
1
1
1
1
1
2
3
1
1
1
1
3
1
1
1
1
1
1
1
1
1
1
1
1
1
1
1
1
1
2
1
2
2
3
1
2
5
1
2
1
1
1
1
1
1
1
1
2
1
1
3
1
1
1
1
1
1
1
1
3
1
1
2
1
1
2
2
2
2
3
1
1
2
1
2
1
1
1
2
1
1
2
1
1
2
2
1
1
1
3
1
1
8
2
1
4
1
3
1
1
2
2
1
2
1
1
1
1
1
1
1
1
1
5
1
1
11
7
1
1
1
1
1
1
1
1
1
2
1
2
1
3
2
1
2
2
1
1
2
1
2
1
1
2
1
1
2
2
1
1
1
2
52
1
1
1
2
3
1
2
1
4
3
1
1
1
1
34
1
2
10
16
1
1
2
1
1
1
2
2
2
1
1
1
1
1
4
1
1
7
3
1
3
5
1
1
1
6
1
6
1
1
1
1
1
1
1
1
1
2
1
22
14
1
1
1
1
2
22
1
1
1
1
1
1
4
1
1
1
1
3
2
2
2
1
3
2
16
1
16
1
1
1
1
1
1
2
2
2
3
2
1
1
1
2
1
1
1
1
1
1
1
1
2
1
1
2
1
6
1
6
2
1
1
1
5
1
1
1
1
1
2
1
1
1
1
4
1
1
1
1
1
1
1
2
9
1
3
3
1
4
1
4
4
1
2
1
1
1
9
1
1
1
1
2
2
4
1
13
2
1
3
1
1
1
1
1
1
1
1
2
1
2
1
1
1
1
1
1
3
1
1
1
2
1
1
1
1
1
1
1
17
4
1
2
1
1
1
2
2
1
1
2
2
1
3
1
1
1
1
1
1
1
3
3
1
2
1
1
1
1
1
8
1
7
5
2
1
1
6
2
1
2
2
1
1
1
1
1
1
1
1
1
1
1
1
1
1
1
1
1
1
1
1
1
2
1
1
1
1
1
1
2
1
7
1
1
2
1
17
1
1
1
1
1
1
1
1
1
1
2
1
1
1
1
1
2
2
1
1
1
6
1
3
1
1
1
6
3
1
1
1
2
1
1
1
1
1
1
2
1
1
1
1
1
2
1
1
1
4
1
1
3
2
1
1
2
1
1
1
1
1
1
3
3
1
1
1
2
1
1
1
1
2
1
1
2
1
1
1
1
1
4
2
1
3
3
3
1
1
1
1
1
1
1
1
1
1
1
1
1
1
5
1
2
1
1
1
1
1
1
1
2
1
1
1
1
1
1
1
2
1
11
1
1
3
3
1
14
1
4
1
1
1
1
2
2
1
2
1
8
3
1
1
1
1
1
1
1
3
6
2
1
2
2
5
1
2
2
1
1
2
2
1
1
1
1
1
1
2
1
2
1
1
2
1
1
1
1
1
1
1
1
1
1
1
1
2
1
1
1
1
1
1
1
1
1
1
1
1
1
1
4
5
1
2
2
4
1
2
3
2
1
16
3
1
1
1
1
2
1
1
3
1
3
1
2
4
1
1
10
1
1
1
1
1
5
2
3
1
1
16
2
1
1
1
2
1
1
1
1
1
1
1
2
4
1
2
1
2
1
2
2
2
2
1
4
1
1
3
3
3
2
1
1
1
1
2
2
3
1
1
3
6
4
4
3
2
1
2
1
1
5
1
1
2
1
2
2
1
2
4
1
1
1
2
1
1
1
15
1
1
1
2
4
1
1
1
1
1
2
1
1
1
1
1
1
1
1
3
1
1
2
1
1
1
1
1
3
3
19
1
1
1
1
1
1
2
1
1
1
1
2
2
3
1
1
1
3
1
1
7
4
3
1
2
6
1
1
1
3
1
1
1
1
7
2
1
1
9
1
1
1
2
2
1
1
1
4
1
1
1
1
2
1
1
6
1
1
1
1
1
2
1
3
1
1
1
2
1
2
2
1
23
1
1
1
1
1
1
1
1
1
1
14
1
1
1
1
1
1
1
1
1
1
1
1
1
1
5
1
1
1
1
1
2
2
2
1
1
1
1
4
1
1
1
1
1
1
2
1
1
1
1
1
2
1
1
4
1
1
2
1
1
1
1
1
1
2
1
3
1
1
1
4
3
1
1
1
1
1
1
1
1
2
1
1
1
1
2
1
2
2
1
1
1
1
1
3
1
2
1
1
1
1
2
1
1
1
2
1
4
2
3
7
2
1
1
4
2
2
3
3
4
1
1
1
1
2
3
1
3
4
4
2
1
2
1
2
2
1
1
1
1
1
1
1
1
1
1
1
2
1
1
1
1
2
1
2
1
4
1
1
2
1
1
1
2
1
1
6
1
1
2
2
1
1
1
1
1
1
1
1
1
1
2
1
1
1
1
1
1
1
1
1
1
1
1
3
1
1
1
1
1
1
1
1
4
1
1
2
2
1
36
1
5
1
1
1
1
2
1
2
1
1
1
2
1
1
1
6
1
1
1
1
3
1
1
1
1
2
1
1
1
1
2
7
1
2
1
4
1
3
3
1
1
1
1
1
1
1
1
1
1
1
2
1
2
4
1
1
2
2
1
1
4
3
1
2
1
1
1
1
2
1
1
1
1
2
1
4
1
1
1
1
1
6
4
1
1
2
1
1
1
1
1
1
1
1
1
3
1
1
1
2
1
1
1
2
5
1
1
1
1
1
2
2
4
1
1
1
1
3
2
3
2
1
4
1
3
2
2
1
2
1
1
8
1
1
1
1
1
1
1
1
2
1
1
1
2
44
1
1
4
1
1
6
1
3
1
1
2
2
1
8
1
4
9
1
2
1
1
1
1
1
1
1
12
1
1
1
1
1
1
1
1
1
1
1
1
1
2
2
1
1
1
1
1
1
1
2
2
1
1
1
7
6
1
1
2
1
1
2
2
1
3
1
2
3
1
1
3
2
2
4
1
1
1
1
1
1
2
1
1
1
2
3
2
1
2
1
14
1
1
1
1
2
1
1
2
1
1
4
1
12
15
5
9
1
1
4
4
2
1
1
9
1
1
1
2
3
2
7
1
3
1
1
1
3
2
3
1
1
3
1
3
1
2
1
1
1
1
1
1
2
1
6
1
1
1
1
1
1
1
1
3
1
1
1
5
2
4
2
1
2
1
1
1
1
1
1
1
1
1
3
4
1
1
1
2
1
1
4
4
2
17
1
2
3
5
1
1
1
5
1
1
1
1
1
1
1
1
1
1
1
1
1
1
3
1
6
3
1
1
1
2
1
1
19
2
1
1
1
1
1
1
1
1
1
1
1
1
4
1
1
1
1
1
1
1
3
1
1
2
2
1
2
3
2
3
1
2
1
3
1
1
1
1
2
1
20
1
20
1
1
1
3
1
1
1
2
3
2
2
1
1
2
1
2
7
2
1
2
1
1
1
1
1
1
17
2
1
3
1
1
1
1
1
2
1
17
2
6
1
2
1
1
1
1
1
12
1
1
1
3
1
5
1
3
1
5
1
1
1
1
2
5
1
2
1
1
2
1
1
1
1
3
1
2
1
1
1
1
1
1
1
1
1
1
11
3
1
7
1
1
5
2
2
3
1
7
1
1
4
2
1
4
4
1
1
4
6
1
4
5
1
4
15
2
1
1
3
1
3
1
1
2
1
1
2
1
1
2
3
1
2
2
4
2
1
4
1
1
1
1
1
1
1
1
1
1
1
1
1
2
1
1
3
1
1
1
1
1
1
2
1
1
2
9
1
1
1
1
1
2
4
1
1
1
3
1
1
1
2
4
1
1
1
3
1
1
2
1
1
1
1
1
1
1
2
2
1
1
1
1
1
1
1
1
1
1
1
1
1
1
10
2
1
1
1
1
16
1
2
1
1
2
3
4
3
2
3
33
4
1
1
1
1
1
1
1
1
1
1
1
1
1
1
1
1
2
1
2
2
1
1
3
1
3
1
1
2
1
1
1
1
1
1
1
1
1
1
1
1
2
1
2
3
1
2
1
1
1
1
1
1
6
1
1
1
1
1
1
1
1
20
1
13
1
12
2
1
1
1
15
4
3
1
9
1
1
1
1
1
1
1
1
1
1
1
1
1
1
1
20
1
1
1
5
1
1
1
1
1
1
1
2
1
3
2
3
4
3
1
3
2
14
1
1
1
10
1
1
3
1
1
3
3
1
1
2
1
1
1
1
1
1
1
1
1
18
1
1
6
2
1
1
1
1
9
1
2
1
1
1
1
15
1
13
2
1
1
1
1
15
4
2
1
1
1
1
4
1
1
1
1
1
1
9
1
2
1
1
2
2
1
1
1
1
4
2
1
3
1
1
1
2
3
1
4
1
1
1
13
1
1
1
17
1
1
1
2
1
3
2
2
1
1
2
1
2
1
1
1
1
1
2
1
1
1
1
1
1
1
1
1
3
4
1
1
2
2
3
14
1
2
1
2
5
1
1
1
5
2
1
1
1
1
15
1
1
3
1
2
2
1
24
5
1
1
1
1
3
33
1
1
5
2
2
1
1
2
2
1
1
1
4
1
1
1
1
14
1
1
4
1
1
1
3
2
1
1
1
1
1
1
1
1
2
1
1
1
1
1
1
4
1
1
1
2
1
1
1
1
10
1
1
3
1
1
1
1
1
2
1
1
1
1
1
3
1
3
1
1
1
1
3
1
4
2
1
1
1
1
1
1
12
1
1
1
1
2
1
2
1
1
1
1
1
1
2
1
1
3
1
3
1
2
2
1
1
1
1
2
1
1
14
1
1
18
1
2
2
2
4
1
1
4
1
1
1
2
1
1
2
1
1
1
1
1
1
1
3
2
1
3
1
2
1
2
1
2
2
1
1
1
1
1
1
1
1
2
2
1
1
1
2
4
14
2
1
3
1
2
1
1
1
1
1
2
3
1
3
2
1
2
1
1
1
4
1
1
1
1
1
1
3
2
1
1
1
2
3
1
1
1
1
1
1
1
2
2
8
1
1
1
1
2
16
1
3
1
1
1
1
2
2
3
4
19
1
1
1
2
1
1
3
2
2
3
3
2
1
2
2
2
18
14
2
1
1
1
2
1
1
8
3
1
2
2
1
1
1
3
1
1
1
1
33
1
1
1
1
1
2
1
1
1
1
1
1
1
1
1
1
3
1
1
1
2
5
1
1
1
1
1
1
1
2
3
6
1
1
1
1
1
4
1
2
1
1
3
2
1
1
2
2
1
1
3
1
1
1
1
1
1
1
1
1
1
1
1
1
1
1
1
1
1
2
1
1
2
3
1
1
1
1
1
2
1
1
4
1
2
2
1
1
1
1
1
1
1
2
1
1
1
3
2
2
1
1
3
3
2
1
2
1
1
1
1
6
7
2
5
2
4
1
1
1
1
2
1
3
1
1
5
1
1
2
1
2
4
3
1
2
1
1
1
1
2
2
1
2
1
3
1
1
2
2
1
15
1
1
1
1
1
1
1
1
1
1
1
2
3
1
1
7
2
2
1
1
1
1
1
4
2
1
1
1
2
4
1
1
2
1
3
1
1
1
3
1
1
2
1
3
1
2
1
1
1
1
2
1
1
1
1
5
1
1
1
1
1
1
1
2
4
2
1
1
2
3
3
2
3
1
5
3
1
1
1
1
3
1
1
1
2
1
1
1
2
1
1
2
4
1
1
1
1
1
1
1
1
1
2
1
1
1
2
1
1
1
17
1
1
2
4
1
1
1
1
2
1
1
1
1
1
1
2
1
1
1
6
1
11
1
1
1
1
1
2
1
2
1
3
2
2
2
1
2
1
1
2
2
1
1
1
1
1
1
1
1
1
1
2
3
2
1
1
1
2
1
1
1
1
1
2
3
1
1
1
2
1
2
1
6
1
3
1
2
1
1
1
11
3
2
1
1
1
1
2
1
2
3
1
1
1
3
1
1
2
1
1
2
1
1
1
3
1
1
2
1
1
5
2
1
1
1
1
1
1
2
1
2
11
1
1
1
1
1
7
1
2
1
1
1
1
1
1
1
1
1
2
1
1
1
1
1
1
2
1
2
1
1
2
1
2
1
1
1
1
1
1
1
1
2
4
1
1
1
2
1
3
1
1
1
2
1
1
1
1
3
3
1
1
1
1
1
1
2
1
1
1
1
1
1
1
1
1
1
1
1
1
2
1
1
1
1
1
1
1
1
1
2
1
1
1
1
1
1
1
1
1
1
1
1
1
1
1
1
1
1
1
1
1
1
4
1
1
1
1
1
1
1
1
1
1
1
2
1
1
1
1
1
3
1
1
1
1
1
2
1
2
1
1
1
1
1
1
1
1
1
1
1
1
1
1
1
6
5
1
7
7
24
27
5
1
2
2
1
1
1
1
1
1
1
1
1
1
2
1
1
2
1
3
1
2
1
1
1
2
4
4
1
1
1
1
1
1
1
1
1
1
1
1
1
2
3
2
2
1
1
2
1
4
1
1
1
1
1
1
1
1
1
2
1
2
2
3
1
1
1
3
2
1
1
1
1
1
2
4
1
3
3
2
1
1
1
1
1
2
1
1
1
1
1
1
2
2
1
3
1
1
1
2
1
1
2
1
1
1
1
2
1
1
1
2
1
1
1
1
1
1
2
5
1
1
2
1
1
1
1
1
1
1
1
1
1
1
2
3
1
1
2
1
1
1
2
3
1
1
1
1
1
1
2
1
2
1
1
1
1
1
2
2
1
2
2
1
1
1
3
2
3
1
1
2
1
16
14
1
2
1
1
2
1
1
1
1
1
1
1
1
1
1
3
1
1
1
1
2
1
2
3
1
1
1
4
1
2
1
1
2
1
2
1
1
1
1
1
1
1
1
1
2
1
1
1
1
1
1
1
1
3
1
1
2
1
2
1
1
1
1
1
1
1
1
1
1
1
1
1
2
2
1
1
1
1
1
1
1
1
1
1
2
3
1
2
1
2
3
3
3
1
1
1
1
1
1
2
7
3
6
1
2
1
1
1
1
2
1
1
2
1
1
1
1
1
2
1
2
1
1
2
9
2
1
1
1
1
2
1
3
1
1
2
1
1
1
1
1
1
1
1
1
1
2
2
1
1
2
1
1
2
1
2
1
1
1
1
1
1
3
1
1
1
2
2
1
1
1
1
3
1
1
2
1
2
1
1
2
2
1
1
3
1
1
1
1
1
1
1
1
1
1
1
1
1
1
1
1
1
2
2
1
1
1
1
1
1
1
1
1
4
3
1
1
1
1
1
1
3
1
1
1
1
1
1
2
1
1
1
1
1
1
1
2
1
1
1
1
1
1
2
1
1
1
1
1
1
1
1
1
6
1
1
1
1
1
2
1
1
1
1
1
1
1
1
2
1
1
2
1
1
1
1
1
1
1
1
2
2
1
1
1
1
3
1
1
1
1
1
1
1
1
2
1
1
1
1
1
1
4
1
2
3
11
2
1
1
2
1
2
2
1
1
1
2
1
2
1
1
1
2
2
1
2
1
1
1
1
1
1
2
1
2
1
1
1
1
1
1
1
4
1
1
1
1
2
1
1
2
1
1
4
2
2
2
3
1
1
13
2
1
2
1
3
1
1
1
4
1
5
4
2
6
1
1
1
1
1
3
1
1
1
3
1
1
1
1
1
1
1
1
1
9
1
1
1
1
42
1
1
1
3
1
1
1
1
2
3
1
1
7
4
1
1
1
1
1
1
2
4
1
1
3
2
2
1
1
37
1
1
1
1
1
1
1
2
1
1
1
9
1
2
1
8
15
5
2
1
1
1
1
1
2
1
1
1
2
2
1
1
2
2
1
4
1
1
1
2
1
1
2
3
1
4
2
1
5
1
1
2
2
3
5
1
1
1
2
1
1
1
1
1
1
1
1
2
1
1
4
1
1
1
1
5
1
8
2
1
1
2
1
1
1
1
1
1
1
1
1
1
1
1
1
1
1
1
10
2
5
1
5
1
1
1
1
1
1
1
2
1
1
1
4
1
1
1
1
1
1
2
2
1
3
1
1
1
1
1
1
2
1
1
1
1
2
6
3
3
2
1
1
4
4
1
3
1
1
4
1
3
1
1
1
2
1
2
1
1
1
1
1
1
1
1
1
1
1
1
1
3
1
1
1
2
1
1
1
2
2
1
6
1
1
1
2
1
1
1
1
1
1
1
1
2
9
8
58
3
1
1
1
1
2
1
2
3
1
1
2
1
1
4
5
9
1
1
9
2
3
1
3
1
1
1
1
1
1
1
22
13
10
1
4
3
1
1
1
1
2
1
1
1
1
1
1
1
1
1
1
2
1
2
1
1
1
1
3
1
2
1
1
2
1
2
1
1
1
1
2
1
1
1
2
1
1
1
1
1
1
1
1
1
2
1
1
1
1
2
1
2
1
1
1
1
3
1
1
1
3
1
4
2
1
2
3
9
4
12
4
2
2
1
1
1
1
1
1
3
2
3
2
1
2
1
2
1
1
7
1
1
2
1
1
1
1
10
1
1
1
68
1
1
1
5
14
1
1
1
2
1
2
2
1
1
1
1
1
2
1
1
1
1
1
3
1
1
1
2
2
6
1
2
1
1
1
1
1
2
28
1
2
22
2
2
1
1
3
2
3
1
1
1
1
1
3
1
6
1
1
1
1
1
1
1
1
1
1
2
1
1
1
1
2
2
1
1
2
1
1
2
1
2
1
1
1
1
2
2
2
1
1
1
3
2
1
1
1
1
1
1
1
2
2
1
1
1
1
1
2
1
5
1
1
1
1
1
1
7
7
8
1
1
3
1
1
1
2
1
1
1
2
2
1
1
8
2
2
1
1
1
1
1
1
2
1
4
1
1
2
1
3
1
1
2
1
1
4
3
1
1
1
1
1
1
1
2
1
1
1
1
36
1
2
1
1
1
3
1
2
1
2
1
1
1
1
1
1
1
1
1
2
1
1
1
1
3
1
1
1
1
1
2
1
1
3
23
7
1
1
1
1
2
1
1
1
1
4
1
1
1
3
2
2
1
1
1
1
1
1
1
4
1
2
2
2
4
3
1
1
1
1
1
1
1
1
2
2
1
1
1
2
1
1
1
1
1
2
2
1
1
1
1
1
1
1
1
2
1
2
2
1
1
4
2
2
2
1
1
1
1
18
2
1
2
1
3
3
1
3
1
3
3
2
1
1
4
1
1
1
1
1
1
1
6
1
1
1
1
1
1
1
1
1
2
23
1
1
1
5
1
1
21
2
4
1
1
1
1
1
1
1
1
1
2
2
2
1
4
1
1
1
1
1
1
1
1
2
1
1
4
8
2
1
1
2
1
2
1
1
1
1
1
2
1
1
4
1
1
1
1
1
1
1
1
1
2
1
1
1
3
1
1
1
1
1
1
1
1
1
1
2
1
1
1
1
2
3
1
2
1
1
1
1
1
1
1
1
1
1
3
1
2
1
1
3
1
1
1
2
4
1
3
3
1
2
8
1
1
1
1
1
3
1
1
1
1
1
1
1
1
2
1
1
1
1
2
1
1
5
1
1
1
2
1
1
1
3
1
1
2
1
1
1
1
1
1
2
1
1
1
2
5
1
1
1
4
1
1
1
2
1
8
4
1
2
2
1
1
1
1
2
3
1
1
1
1
7
2
1
1
1
3
1
1
2
1
1
2
1
1
2
1
1
1
1
1
1
1
15
7
2
6
2
1
7
14
1
18
1
1
1
1
1
14
14
1
1
1
12
3
1
1
1
13
2
2
3
11
1
1
2
1
1
1
19
1
1
1
2
2
1
1
1
1
2
2
1
1
1
1
4
1
1
1
1
2
1
1
2
1
3
1
1
1
1
1
2
1
1
1
1
2
1
1
1
1
6
1
1
1
1
1
1
1
25
2
1
2
18
2
1
1
2
1
1
1
3
1
1
1
2
1
1
1
1
1
1
1
38
1
1
15
1
1
1
1
4
7
3
2
1
1
1
1
2
2
1
1
1
1
1
1
3
1
1
1
1
1
1
1
1
1
2
20
1
1
1
1
1
1
1
1
11
1
14
1
2
1
1
1
1
1
1
1
5
2
1
1
1
1
1
4
1
1
1
1
1
1
1
1
1
1
1
6
1
1
1
14
1
1
15
1
1
1
2
1
1
1
1
1
1
1
2
1
3
2
1
1
1
1
1
1
1
5
6
1
1
1
2
1
2
1
5
1
2
1
1
1
1
19
1
4
1
1
1
1
1
2
1
2
4
1
3
1
1
1
2
1
1
1
1
1
1
1
1
1
1
1
4
8
1
2
1
1
1
2
1
1
1
3
1
2
3
3
5
1
1
1
1
2
2
1
1
1
1
1
2
1
1
1
9
5
1
1
1
3
3
3
1
1
1
1
7
2
5
1
1
2
1
1
1
1
1
1
1
1
2
1
1
1
1
3
1
1
2
3
2
1
1
1
62
7
1
2
1
1
1
1
1
1
2
1
1
1
1
1
1
7
3
1
1
2
3
3
1
2
2
1
1
1
1
1
2
6
3
1
1
1
1
1
1
1
1
3
1
1
1
2
1
1
1
1
1
2
3
1
3
8
1
1
2
1
2
7
2
2
1
1
1
3
1
1
30
2
1
1
2
1
3
2
2
2
1
1
1
11
3
1
1
1
1
1
1
1
1
1
1
1
2
1
1
3
1
1
1
1
2
4
2
2
1
1
1
2
2
1
1
1
1
1
1
3
1
1
1
1
1
1
2
3
2
2
1
1
1
1
1
1
1
1
2
1
1
1
1
1
2
2
2
1
1
3
2
2
1
1
1
1
1
1
1
1
1
1
3
3
1
2
1
1
1
1
1
1
1
4
1
1
2
1
1
1
1
1
1
1
1
1
1
1
1
1
1
1
1
1
2
1
1
3
11
1
1
1
1
1
1
2
1
1
1
4
4
1
1
1
1
4
6
1
2
1
1
1
1
2
2
1
1
1
1
1
1
1
1
1
1
1
1
1
1
1
2
2
1
1
2
1
1
1
2
5
1
1
2
1
2
4
2
1
1
1
1
22
6
2
1
1
1
1
9
2
11
1
10
3
8
1
1
2
1
1
1
1
1
10
1
6
3
2
14
11
1
1
1
1
1
2
1
1
2
1
1
2
6
1
1
2
1
1
1
1
1
1
2
1
4
1
5
1
1
3
3
9
1
2
3
1
2
4
6
1
1
1
1
2
1
1
1
1
1
1
1
1
1
2
1
2
1
1
7
1
1
1
1
1
1
1
5
1
1
1
1
2
2
1
1
1
1
3
1
1
1
1
1
1
2
1
1
45
22
1
1
1
1
1
1
2
1
4
1
3
2
2
2
3
3
1
2
2
2
2
1
1
6
1
1
2
1
1
4
33
1
1
3
1
1
1
2
1
2
1
1
1
1
1
2
1
1
4
4
1
1
11
1
6
3
1
13
1
1
4
1
1
1
1
14
1
2
2
3
1
1
5
3
1
2
1
1
1
4
1
1
1
1
1
5
1
1
18
1
1
1
1
1
1
1
1
1
1
1
1
1
1
2
1
1
2
2
1
3
2
2
1
3
1
2
2
1
1
1
1
1
1
1
1
1
1
1
2
1
1
1
1
1
4
2
2
1
6
1
2
3
1
1
1
2
11
1
1
1
1
1
1
2
1
1
1
1
2
1
1
2
1
1
1
1
1
1
3
1
1
1
1
1
1
1
3
1
4
1
1
2
3
5
2
1
1
1
1
1
2
3
2
1
6
1
1
1
1
4
1
5
1
1
5
1
1
3
1
6
2
2
1
1
2
1
1
1
1
1
1
1
18
1
2
1
1
1
4
2
1
8
1
2
2
1
2
2
1
4
1
1
2
2
1
2
1
1
2
2
2
5
1
2
2
1
4
2
1
1
1
1
1
2
1
1
1
2
2
1
2
3
6
2
1
1
1
2
34
1
1
1
1
1
2
2
4
1
2
3
1
1
1
1
1
1
1
1
1
1
1
6
1
1
1
1
1
1
1
1
1
1
1
3
1
1
1
2
1
1
1
1
1
2
1
1
1
1
1
1
1
1
3
3
1
1
1
1
1
1
1
3
1
1
3
1
1
1
1
1
2
1
1
1
1
10
1
1
2
2
1
1
3
6
1
3
3
1
2
3
2
1
1
1
2
1
1
1
2
3
1
1
2
1
3
3
1
1
3
1
1
1
10
1
3
1
1
1
1
1
1
1
2
1
1
1
5
1
1
1
3
1
1
1
1
1
1
2
1
2
2
1
1
3
3
1
2
1
2
1
1
2
2
1
1
1
1
1
1
1
1
1
17
1
2
1
1
9
2
3
1
1
1
5
1
1
2
2
10
3
6
2
1
3
1
1
1
1
6
9
1
1
2
3
4
5
2
1
1
1
1
1
1
1
78
4
1
1
18
1
51
3
1
1
1
1
1
1
1
14
1
1
1
1
1
1
3
2
2
1
2
2
1
1
1
2
1
1
11
1
1
1
4
6
9
4
1
1
1
2
1
3
2
1
3
1
12
1
2
3
1
1
1
1
1
1
1
1
2
1
1
2
1
1
2
21
1
1
1
9
12
1
18
8
1
1
2
1
9
1
1
1
1
1
1
2
1
1
1
1
2
1
2
3
2
1
2
1
1
1
1
1
1
3
1
1
1
1
1
1
2
2
1
4
1
6
2
1
1
1
1
1
1
1
1
1
3
1
1
1
1
2
1
1
1
2
3
1
1
1
2
2
1
1
2
1
1
1
1
1
2
1
2
2
1
1
1
1
1
1
1
1
1
1
1
1
1
2
1
1
1
1
1
1
1
2
1
1
1
1
2
1
1
2
3
1
2
2
1
1
1
3
4
1
1
1
1
1
1
1
1
1
1
1
1
2
1
1
1
1
1
2
1
1
1
1
2
1
1
1
1
1
1
1
1
3
1
3
1
1
1
1
2
2
1
1
1
1
1
2
1
2
1
1
3
2
1
1
1
1
1
1
1
2
1
1
1
1
1
1
1
2
1
1
1
1
1
2
1
1
2
27
2
1
1
29
1
1
11
3
1
2
2
1
1
1
1
1
1
1
8
8
2
15
13
20
1
1
1
3
1
1
1
1
1
2
1
1
1
4
1
5
2
1
2
2
2
3
1
1
1
3
2
1
14
3
1
1
3
1
3
1
1
2
1
1
1
1
1
1
1
2
1
1
1
1
1
7
2
1
2
2
3
1
1
1
1
1
1
1
1
1
1
4
2
1
1
1
2
1
1
14
2
1
1
1
1
1
1
1
1
6
1
1
1
2
1
1
5
7
15
2
1
1
1
1
1
2
1
2
6
1
1
1
2
1
1
30
1
1
1
1
1
1
23
2
1
1
1
1
1
1
1
2
1
1
1
1
1
1
2
1
68
1
1
1
1
1
2
1
1
1
1
1
1
1
2
1
1
1
1
2
5
1
3
1
5
1
1
1
3
2
1
1
5
1
1
1
1
2
1
1
1
1
1
9
1
3
1
2
1
1
23
1
1
4
1
2
9
1
1
1
1
13
1
1
1
1
3
1
1
33
1
1
1
1
2
1
1
1
1
1
2
2
1
1
1
1
1
2
1
3
4
1
1
1
2
3
1
2
2
1
2
1
1
1
11
2
1
2
1
2
4
1
1
2
1
1
1
2
4
3
1
2
1
1
1
1
3
5
2
1
1
2
3
2
1
1
52
1
5
1
1
1
1
1
1
1
3
1
10
1
1
1
1
1
1
1
2
1
1
1
3
1
2
3
1
2
1
1
1
1
14
1
1
1
1
2
1
1
2
1
2
1
1
1
2
1
1
1
1
1
1
1
2
4
3
1
1
1
1
1
1
1
1
1
3
1
1
1
1
1
1
2
1
3
2
1
2
18
1
1
1
6
1
6
1
1
13
1
2
1
1
1
16
5
1
14
1
1
1
2
1
1
1
1
1
1
3
1
4
1
3
3
1
1
1
1
1
1
1
1
3
1
2
1
1
1
1
1
1
1
1
1
1
1
2
1
1
1
2
3
3
3
1
1
1
4
1
1
1
2
1
2
1
1
1
1
3
1
1
1
1
2
1
2
1
2
2
1
1
1
1
1
3
20
1
11
1
1
1
1
2
1
4
1
1
1
1
1
1
1
2
16
60
24
1
12
1
3
2
1
1
1
6
1
1
1
1
1
1
3
9
1
2
1
1
1
1
1
2
1
1
1
2
1
20
1
2
5
3
2
1
14
1
1
1
2
2
1
1
1
1
2
1
1
2
1
1
1
3
1
4
1
2
1
8
1
2
1
2
1
1
1
1
1
2
1
1
1
1
1
1
1
2
2
1
1
1
2
4
1
1
1
1
1
1
1
1
6
14
4
2
11
1
1
6
8
1
3
1
1
1
1
1
1
1
1
1
1
1
1
3
1
1
1
2
1
1
2
1
1
1
1
1
1
2
1
2
1
1
1
2
1
1
1
1
1
1
1
1
3
1
1
1
3
3
12
2
1
1
2
2
2
1
2
2
1
2
1
6
2
1
1
1
4
2
1
1
2
1
1
2
1
1
5
1
1
1
15
2
2
4
1
6
2
1
1
1
1
2
1
1
1
2
1
7
1
1
1
1
8
3
12
1
1
1
1
1
1
1
1
4
2
1
1
1
1
1
3
10
1
1
1
1
1
1
2
3
1
1
2
3
1
1
2
1
2
1
8
1
1
1
1
2
1
1
6
2
1
1
1
2
3
2
1
2
1
1
1
1
1
3
1
1
1
1
1
1
8
2
1
1
1
4
1
1
1
2
1
1
1
1
1
2
1
3
1
3
1
1
1
1
1
4
1
2
1
1
1
1
2
1
1
1
1
1
1
5
1
3
1
1
1
1
1
1
1
1
1
1
1
3
1
1
2
1
1
1
1
1
1
4
1
1
1
1
1
1
1
2
1
1
1
2
1
1
1
3
1
1
1
2
3
3
1
2
1
1
1
1
1
1
1
1
2
1
1
1
1
2
1
1
1
1
1
1
1
1
1
3
1
1
1
1
1
2
1
1
16
1
1
1
4
3
1
1
1
2
1
1
1
1
1
1
1
1
1
3
1
2
1
1
1
1
1
2
1
1
3
1
1
1
1
1
1
1
1
1
2
4
1
2
3
3
1
1
1
1
1
4
2
1
1
1
1
3
2
2
2
1
1
2
1
1
3
1
1
2
1
1
3
1
1
1
1
1
1
4
3
1
1
1
1
1
2
1
1
1
1
1
1
1
1
1
5
1
1
2
1
1
1
1
1
1
1
1
1
1
1
1
2
1
1
1
2
1
2
1
1
1
3
2
2
3
1
2
1
1
1
2
2
3
2
1
1
4
1
2
3
4
1
1
7
7
1
1
5
8
1
2
1
1
1
1
24
1
1
1
1
1
1
1
1
1
1
1
2
1
1
2
2
1
1
1
1
1
2
1
2
1
1
1
1
1
1
1
1
1
1
1
3
1
1
1
4
1
1
1
1
1
2
1
15
20
1
2
1
1
1
1
1
1
1
1
1
1
1
1
1
5
1
1
1
1
1
1
1
1
1
1
2
1
5
1
1
2
1
1
2
1
1
1
1
1
1
1
1
1
1
1
1
2
3
1
3
1
1
1
2
3
1
1
1
1
1
1
1
2
1
1
1
1
2
1
1
1
1
1
1
1
1
1
1
1
1
1
1
2
1
1
1
1
2
1
1
1
1
1
1
2
1
1
3
2
1
1
1
1
1
1
3
2
21
17
2
1
3
6
1
1
1
2
2
1
1
1
1
1
3
1
1
1
1
2
1
1
1
2
1
1
1
4
2
1
1
1
2
1
1
1
1
1
1
1
1
1
1
2
1
3
1
1
1
3
23
1
1
1
1
1
2
2
7
1
1
3
1
1
1
1
4
2
1
1
2
2
2
1
15
14
2
1
1
1
5
7
1
1
1
2
1
1
1
2
1
1
1
1
1
1
1
1
1
1
22
1
1
3
2
1
1
1
1
1
1
2
1
6
2
1
1
1
1
1
2
3
3
1
1
1
1
1
1
1
3
1
1
1
1
5
1
2
3
3
1
2
1
1
1
1
1
1
1
2
1
1
1
1
1
1
5
1
3
1
4
3
1
1
1
1
3
1
1
1
2
1
1
2
1
1
1
1
1
1
1
1
1
1
1
1
2
2
1
1
1
1
2
1
1
1
1
1
1
2
1
1
2
1
1
1
1
2
2
1
1
1
1
1
1
2
1
1
2
1
1
1
1
1
2
1
1
1
1
1
1
1
1
2
4
3
4
2
1
1
1
1
1
1
1
1
1
1
1
23
1
5
3
7
2
1
1
1
1
1
62
20
1
1
1
7
1
1
1
3
2
1
2
1
1
1
6
1
1
1
1
1
2
2
1
4
4
2
4
3
1
2
2
1
1
2
1
1
1
2
1
3
1
1
1
1
1
1
1
2
3
4
17
8
2
1
1
1
3
1
2
1
1
1
2
1
1
3
1
1
2
1
1
1
1
1
1
1
1
1
1
1
1
1
1
1
1
1
1
1
1
1
2
1
1
1
1
1
1
1
33
1
1
1
2
1
1
1
1
1
1
6
1
1
2
1
1
5
1
1
1
1
1
2
2
2
2
1
5
2
1
1
1
1
1
1
1
1
1
1
3
1
1
1
1
2
1
2
1
1
3
7
1
1
1
3
1
2
1
1
1
1
1
1
1
2
1
1
1
1
50
9
1
1
1
1
2
2
1
1
1
9
16
2
1
1
1
1
1
1
2
5
1
1
1
2
1
1
1
1
2
1
2
1
1
1
1
1
1
1
1
1
2
1
1
1
1
1
1
1
1
2
1
2
1
1
8
1
2
10
5
5
4
1
2
1
1
1
2
2
3
1
1
1
1
1
3
1
1
1
1
1
1
3
1
2
3
1
1
1
2
1
1
1
3
1
1
1
1
1
1
1
1
1
1
1
1
1
1
1
4
1
1
1
1
1
1
2
1
2
2
2
1
1
1
1
1
1
1
1
1
3
1
1
1
3
3
1
1
1
1
1
1
1
2
1
1
1
1
1
1
1
1
1
2
2
2
5
1
16
2
1
2
1
1
2
5
15
1
1
5
2
1
1
7
1
1
5
1
6
1
2
2
1
2
1
1
1
1
1
2
3
1
2
2
1
1
3
1
5
1
1
1
1
1
1
1
1
2
1
2
1
2
2
2
1
1
1
1
1
2
2
2
7
1
2
1
5
3
1
2
1
2
1
4
1
3
1
2
2
1
3
3
1
1
1
1
1
1
2
1
1
1
4
1
1
1
1
3
1
1
1
1
3
1
2
1
1
1
1
1
2
1
1
1
4
2
1
1
2
1
1
1
1
2
1
2
2
3
1
1
1
1
1
1
1
1
1
2
1
4
1
1
1
1
1
1
2
1
1
1
2
1
1
2
1
1
2
1
1
1
1
1
15
1
1
1
1
1
1
1
3
1
10
2
1
1
1
1
1
2
2
1
1
1
1
1
2
3
1
1
1
1
6
1
1
1
1
1
2
1
1
3
1
1
3
1
1
1
2
2
1
2
1
1
9
2
1
1
1
7
1
1
1
2
1
1
1
6
1
1
2
1
1
1
1
2
4
2
3
4
1
1
1
2
1
1
1
1
1
1
1
1
1
3
1
2
1
1
2
2
2
1
1
3
2
4
1
2
1
1
1
1
2
1
1
2
1
1
1
4
2
3
2
2
1
1
4
1
3
3
2
5
5
2
9
2
1
2
1
1
1
1
1
4
1
1
1
6
2
3
2
1
1
1
1
1
1
1
11
2
1
1
1
67
1
1
1
1
4
2
12
1
1
1
1
1
2
4
3
2
1
1
3
2
1
1
1
1
2
1
1
2
1
2
1
1
2
1
1
1
1
1
34
2
1
1
1
1
1
1
1
1
1
1
1
1
1
1
1
1
2
1
1
6
3
1
1
1
1
1
5
1
1
1
41
34
1
4
1
1
1
1
2
1
9
2
1
2
1
1
1
3
1
1
1
2
1
1
1
1
2
2
1
1
1
4
1
1
1
2
3
1
1
1
1
6
1
1
2
1
1
1
1
1
1
1
21
1
2
1
1
2
1
1
2
1
1
1
2
1
10
8
2
1
1
1
1
1
2
3
1
1
1
1
1
1
1
1
2
2
1
1
1
2
1
1
1
1
1
1
1
1
1
1
2
3
1
1
1
2
1
1
1
1
1
1
1
1
1
1
1
1
1
1
1
1
1
4
1
1
1
2
1
1
1
1
1
1
2
1
1
1
1
1
1
2
1
1
1
2
1
1
2
3
2
1
3
1
2
1
1
1
1
2
1
1
2
1
1
1
3
1
1
1
2
1
3
1
2
1
1
1
1
1
1
2
1
1
1
1
1
1
3
1
2
2
1
2
1
1
1
1
1
1
1
1
1
1
1
2
1
6
1
1
1
1
1
10
1
2
1
1
3
1
1
1
1
2
1
1
1
2
1
1
1
1
1
17
13
1
1
5
2
4
2
1
1
1
2
2
1
1
1
3
1
1
1
1
1
1
1
2
1
1
2
2
1
1
1
2
1
3
1
1
1
1
17
18
1
1
2
1
2
1
1
2
1
1
2
1
1
3
3
6
1
1
1
1
1
3
1
4
1
1
1
1
1
1
1
1
2
1
1
1
1
5
1
2
1
1
1
1
1
1
1
1
1
1
1
1
1
7
2
1
2
1
1
2
1
1
1
1
1
1
1
1
1
1
1
1
1
3
1
1
1
1
2
1
1
5
1
1
1
1
1
1
1
4
2
1
1
3
1
1
2
1
1
1
1
1
1
3
1
1
14
2
2
3
1
1
1
1
2
1
5
2
1
3
3
1
1
1
1
1
1
4
13
6
1
3
1
1
1
1
1
1
1
1
3
1
4
2
1
1
1
1
1
1
1
1
1
1
1
3
1
1
1
5
2
1
1
2
1
3
1
9
1
2
21
1
2
1
14
4
1
1
1
2
1
1
1
1
1
6
6
1
1
1
1
1
1
1
2
1
1
1
1
2
1
1
20
1
1
21
1
1
1
1
14
3
2
1
1
2
1
1
1
1
1
1
1
1
2
1
1
1
1
1
1
1
2
1
1
3
2
1
3
1
1
1
1
1
1
2
1
1
1
3
1
3
1
1
1
1
2
4
1
14
3
1
2
1
1
1
1
1
1
5
6
1
1
1
1
2
1
3
1
3
3
2
2
1
4
1
1
1
1
3
1
1
1
1
1
6
1
3
2
1
1
1
1
1
1
1
1
2
1
2
1
1
1
2
1
2
1
1
1
1
1
1
1
1
1
3
1
1
2
1
1
1
1
3
1
1
2
1
2
1
1
1
1
1
1
1
4
1
1
4
2
1
10
1
1
2
1
1
1
1
1
1
2
2
1
2
15
1
1
1
1
1
1
1
2
1
12
2
2
48
3
1
1
1
1
5
2
4
1
3
1
1
2
1
1
2
1
1
1
1
1
2
1
1
5
2
1
3
1
1
4
1
2
3
4
1
1
1
2
1
1
2
1
2
1
1
1
2
1
3
1
1
3
6
1
2
1
1
1
1
17
1
2
1
2
3
2
1
1
1
1
1
1
1
1
1
1
4
3
2
1
1
3
1
3
1
4
1
1
1
2
11
1
1
1
3
1
1
2
1
4
1
3
3
3
1
3
1
1
1
1
1
1
1
3
1
1
12
40
1
1
1
1
1
1
2
2
1
1
1
2
2
1
1
1
2
2
3
1
1
1
1
1
1
1
15
1
1
2
2
1
2
5
1
2
1
1
3
1
2
3
2
2
1
1
1
1
1
1
2
2
1
1
2
1
3
1
1
1
1
1
1
1
1
7
4
1
1
1
1
1
1
1
1
1
2
1
1
2
1
1
1
2
1
1
1
1
2
1
1
1
2
1
1
1
1
2
1
3
1
2
1
1
1
2
2
1
2
4
3
1
2
3
1
1
1
1
3
1
1
1
2
1
1
1
1
1
1
1
1
3
1
3
1
1
2
1
1
1
1
2
1
1
1
2
1
4
21
1
3
2
1
3
2
1
1
6
8
1
2
1
2
7
1
2
1
4
1
1
2
1
1
1
1
2
1
1
2
1
2
1
3
3
1
1
1
32
1
2
1
9
1
1
2
1
2
4
2
3
5
1
2
4
5
3
4
1
3
1
1
1
1
1
3
1
1
1
1
1
2
1
1
1
1
1
1
1
1
4
1
2
1
1
1
1
1
2
2
1
2
1
1
1
2
2
1
2
1
3
1
1
1
1
1
1
2
1
1
2
1
1
1
1
1
1
1
6
1
3
1
5
2
2
1
2
2
3
2
2
1
2
1
1
1
1
2
3
1
2
2
1
1
1
2
1
1
8
1
1
1
2
2
1
2
1
1
2
1
1
1
1
3
1
2
1
1
1
1
1
2
1
1
1
1
1
1
2
1
1
2
1
2
1
2
1
1
1
1
1
1
1
2
1
3
2
3
6
1
2
5
1
2
1
1
1
2
2
3
1
1
1
1
2
1
3
1
1
2
1
1
1
1
1
1
1
1
1
1
1
1
1
1
1
2
1
2
3
1
1
1
1
4
1
1
1
1
2
1
1
1
1
2
2
2
1
2
1
1
1
1
1
1
1
2
1
1
1
1
1
1
1
1
1
2
1
1
1
2
2
1
1
1
1
1
1
4
1
1
2
1
1
1
1
1
1
1
1
1
1
1
1
1
1
1
1
1
1
1
1
1
1
1
1
3
1
1
1
1
1
2
1
1
1
1
1
1
1
1
1
1
1
1
1
2
1
1
1
1
1
1
1
1
1
2
1
1
1
2
2
2
1
2
3
3
1
1
1
2
1
1
1
1
2
1
1
1
1
1
1
2
1
7
1
1
1
1
1
1
6
1
2
2
2
1
3
2
1
1
1
2
2
1
1
1
1
7
2
1
1
1
3
4
1
2
5
2
6
1
2
2
1
1
1
2
3
1
2
1
1
1
1
1
6
1
1
2
1
1
2
1
5
1
15
1
1
1
1
1
1
1
1
1
1
1
1
18
1
2
1
1
2
1
2
1
1
8
2
2
4
1
1
1
1
2
1
1
2
1
2
1
1
1
1
1
1
1
1
1
1
1
2
1
1
1
1
1
1
1
2
1
2
1
2
1
2
1
1
20
1
1
1
2
1
2
1
1
1
1
1
1
1
2
2
2
1
1
1
1
1
1
2
1
1
1
1
3
2
2
1
1
1
11
1
1
1
1
1
5
2
1
1
16
2
6
4
1
1
3
8
3
5
1
1
2
1
4
3
9
1
1
2
4
1
4
1
2
1
1
1
1
1
1
1
1
3
1
1
1
3
1
1
1
2
2
1
1
2
1
1
1
1
1
1
1
1
1
2
1
2
1
1
1
2
1
1
1
1
1
2
1
1
5
1
1
1
1
1
1
1
1
1
1
1
5
1
1
1
2
5
1
1
1
2
1
1
1
1
1
2
2
1
1
1
1
1
1
1
1
2
2
1
1
1
1
1
7
6
1
1
1
1
1
10
1
1
1
1
2
1
3
1
4
1
1
1
4
1
2
1
3
1
1
1
5
1
1
2
9
2
1
2
1
1
1
1
1
1
1
1
2
3
2
1
3
2
1
2
1
1
1
1
2
1
1
5
1
3
1
1
1
11
10
2
1
6
1
2
2
1
1
2
2
2
1
1
1
1
2
18
8
3
2
1
1
1
4
3
1
9
2
1
1
1
26
8
2
2
1
1
1
2
1
1
2
1
1
1
1
1
1
8
1
1
32
1
1
1
2
1
1
1
4
1
2
1
1
1
1
4
1
1
1
1
1
1
1
1
1
1
4
4
1
1
1
1
1
1
1
1
1
1
2
1
1
2
1
1
1
1
1
1
1
1
1
37
2
6
3
1
3
1
1
1
1
1
21
2
3
2
1
1
1
1
1
1
15
1
1
1
1
1
1
1
1
1
4
1
2
3
1
1
20
1
1
30
1
1
3
1
4
1
1
16
1
4
1
6
2
1
1
1
1
1
1
1
1
1
1
2
3
1
4
16
2
2
2
1
2
1
1
1
2
2
1
1
1
1
2
1
1
1
1
18
1
5
2
1
1
1
1
1
1
1
1
2
1
5
1
1
1
1
1
1
2
1
1
1
1
1
1
1
1
2
1
1
1
1
1
1
1
1
8
5
1
2
2
2
1
10
5
34
3
2
2
1
1
1
1
18
6
2
1
1
3
4
2
1
15
1
3
1
41
4
3
1
1
1
1
14
1
1
1
1
1
1
3
1
1
1
2
2
1
1
1
1
2
1
2
2
1
1
3
1
1
2
1
1
1
2
1
1
2
1
1
1
1
3
3
4
1
1
1
2
3
1
1
2
1
1
2
1
2
1
1
1
1
1
1
2
2
1
1
2
1
1
1
1
1
1
1
1
1
1
1
1
1
1
1
1
2
1
1
1
2
1
1
2
1
1
1
1
1
1
1
1
1
2
4
2
1
2
1
1
1
2
1
1
1
1
1
1
1
1
2
1
1
1
1
1
1
1
1
3
1
1
1
2
1
2
1
2
1
1
1
1
1
1
1
1
1
1
1
2
2
1
1
1
1
1
3
1
1
1
2
3
1
1
1
2
3
1
2
1
1
1
1
1
2
1
1
1
1
1
3
5
2
1
1
1
1
1
2
1
1
1
1
1
1
1
1
1
1
1
1
1
1
2
1
1
1
1
1
2
1
4
1
2
2
1
1
3
1
1
2
1
2
1
1
1
1
1
1
1
1
1
1
1
1
1
3
1
1
1
1
1
1
1
1
1
2
2
1
2
1
2
1
1
2
1
1
1
2
1
1
2
1
2
2
1
1
2
1
1
2
1
1
3
1
1
1
2
1
2
1
1
1
1
3
1
1
1
1
1
2
1
1
1
2
1
2
1
1
1
1
1
1
1
1
1
2
2
1
1
1
1
3
1
2
3
4
1
1
3
2
1
1
1
1
1
1
1
1
1
1
1
1
1
1
1
1
1
1
1
1
2
1
1
1
1
2
1
1
1
2
1
1
2
1
1
1
1
1
1
1
1
1
1
2
1
1
3
1
1
1
1
1
1
1
1
1
1
1
2
1
1
1
1
1
1
1
1
1
2
1
1
1
1
2
1
2
1
1
1
1
1
1
1
1
1
1
1
1
3
1
1
1
2
1
1
2
3
1
2
1
1
1
1
1
1
2
1
1
1
1
2
2
1
1
1
1
1
3
1
1
1
2
1
1
1
1
1
1
1
2
1
1
1
1
1
1
1
1
1
1
1
1
1
1
2
1
1
1
1
1
1
1
1
1
1
1
1
2
1
1
1
2
2
4
5
1
5
1
1
1
1
1
1
1
1
1
5
1
1
1
1
2
1
2
1
1
1
16
1
8
5
5
2
1
1
1
1
1
1
1
1
1
1
1
1
1
1
3
1
1
1
1
1
1
1
1
26
1
5
1
1
6
2
1
1
1
1
1
1
1
4
1
1
3
2
1
1
9
2
3
1
1
2
1
1
12
2
1
1
1
3
1
1
1
1
1
2
1
6
1
1
1
1
1
2
1
1
1
1
9
1
3
1
1
6
1
1
1
1
1
1
1
1
1
1
1
1
2
2
1
1
1
3
1
1
2
2
2
1
1
1
1
1
3
1
1
2
1
1
2
3
1
2
1
1
1
1
1
1
1
1
1
2
1
1
1
1
2
4
1
1
1
1
2
1
1
1
1
1
1
1
1
3
1
2
1
1
1
2
3
2
2
1
1
1
3
1
9
1
4
4
1
1
2
1
1
1
1
2
1
1
1
1
4
1
1
1
1
1
1
1
1
4
2
1
1
1
1
1
1
2
2
1
1
1
1
1
1
1
1
1
2
1
3
1
1
2
2
1
1
1
2
1
1
1
1
1
1
1
1
2
1
2
1
1
1
1
23
22
1
1
1
1
1
2
1
1
1
2
2
1
1
1
1
1
1
1
1
1
3
1
1
1
1
1
2
1
1
1
1
1
1
1
1
1
1
2
1
1
1
1
1
1
1
3
2
8
1
1
1
1
4
1
21
5
1
1
1
18
2
1
1
2
1
1
2
1
2
3
2
2
1
2
2
1
1
3
1
5
1
1
1
1
3
12
8
1
2
1
1
1
1
1
1
2
1
1
1
1
1
1
3
1
2
23
1
3
1
1
2
1
2
1
1
2
4
1
1
1
1
1
1
4
2
2
1
2
1
1
1
1
1
1
4
2
20
3
1
3
2
5
1
1
1
1
6
2
6
1
1
2
1
9
2
2
2
1
1
2
1
1
1
1
5
1
32
3
1
1
1
1
1
1
2
2
2
3
2
1
4
1
15
3
1
1
1
3
1
1
1
1
1
1
20
1
1
1
37
1
1
1
1
1
1
1
1
1
1
1
1
1
2
3
1
1
4
2
1
1
4
1
6
1
1
1
1
2
1
1
1
5
1
1
1
1
1
1
1
1
1
1
1
1
1
1
1
1
5
5
3
3
1
1
3
1
1
1
16
1
1
1
1
2
1
1
1
2
1
1
2
1
4
3
1
14
4
1
1
1
1
2
3
2
1
2
1
1
1
1
1
5
3
2
1
1
1
1
2
1
1
3
2
1
1
6
2
1
1
1
1
2
1
1
1
1
5
1
1
1
1
11
3
1
3
2
2
2
1
1
14
1
5
1
1
1
4
1
1
1
1
1
1
1
1
1
17
11
1
1
1
1
1
1
1
3
2
1
1
1
1
8
1
2
10
1
3
1
1
2
2
1
2
1
1
1
1
1
1
2
1
1
3
1
1
4
1
1
1
1
1
1
2
3
1
1
1
1
1
1
1
1
1
1
1
1
1
1
2
1
1
1
10
3
5
2
1
3
3
2
1
4
3
1
1
2
1
1
1
1
1
1
1
2
1
2
1
1
14
1
10
1
4
5
1
1
1
1
1
1
1
1
2
2
1
1
1
1
1
1
1
1
4
1
2
1
1
7
1
2
2
18
3
1
1
1
1
1
12
2
17
3
12
8
4
1
2
1
2
1
1
2
1
1
18
4
5
2
1
1
1
11
2
1
1
1
1
1
1
1
1
1
2
2
1
1
2
1
1
1
1
1
2
1
1
1
3
1
46
3
1
2
1
1
1
16
1
1
1
1
1
1
1
1
1
1
1
1
1
2
5
4
3
5
3
1
1
1
2
3
8
3
2
4
2
1
3
5
1
1
1
2
1
2
1
1
1
1
2
15
34
1
1
1
1
1
3
2
1
8
2
1
3
16
1
2
1
1
2
1
1
1
1
7
1
1
1
1
1
1
1
2
2
1
3
2
1
1
1
1
1
1
1
1
1
1
1
1
1
1
1
4
5
2
2
2
2
2
1
1
1
1
1
1
1
4
1
1
1
1
1
1
1
1
1
1
1
1
1
1
7
11
2
1
1
1
1
1
3
1
1
1
1
2
1
1
1
1
1
1
1
1
1
1
1
1
1
1
1
1
1
1
2
3
1
1
1
1
1
1
1
1
2
2
1
2
1
1
1
1
1
1
2
1
1
1
1
1
1
1
1
1
1
1
1
1
12
1
1
1
1
1
2
2
1
8
1
2
1
2
1
1
1
1
3
1
1
1
1
1
1
1
1
2
1
1
10
1
1
1
1
2
1
1
1
1
1
1
2
1
1
1
1
3
1
1
1
1
2
1
1
1
4
1
1
3
1
1
1
1
1
1
1
1
1
1
1
1
1
1
1
4
1
46
1
2
1
1
2
1
4
1
1
2
1
2
2
2
1
1
1
1
1
1
1
1
1
1
2
2
1
1
1
1
3
1
2
4
3
1
1
3
10
1
1
1
1
1
1
1
1
1
1
1
1
2
1
1
1
1
1
1
2
1
1
1
6
1
1
1
2
2
2
5
1
2
2
1
1
2
3
1
1
1
1
35
29
3
1
1
1
1
1
14
1
2
1
1
1
1
1
1
1
1
1
1
1
32
2
1
1
1
1
1
3
3
3
1
3
1
1
1
2
2
1
1
3
1
1
1
1
1
1
1
1
1
1
1
1
1
2
1
1
1
2
1
1
9
1
2
2
1
5
1
1
1
1
1
3
1
1
2
1
1
1
2
20
1
1
2
1
1
1
1
1
1
2
1
2
1
1
1
1
1
1
1
25
23
1
1
1
1
2
3
1
6
4
1
1
1
1
1
1
1
1
2
1
2
2
1
1
2
5
1
3
1
1
2
18
4
29
3
2
1
2
2
1
1
3
1
2
3
1
1
2
8
2
3
1
1
1
1
1
1
1
1
4
1
9
7
2
1
1
3
2
1
1
1
1
1
2
3
2
1
1
1
1
1
2
1
1
1
1
1
1
1
1
1
2
2
1
1
1
1
1
1
1
1
1
1
1
3
1
1
1
1
2
1
1
1
1
5
2
1
1
4
1
1
1
1
1
15
1
1
1
1
1
1
1
1
3
9
1
1
1
1
1
1
2
1
1
1
2
1
1
1
1
1
3
1
1
2
1
1
1
1
1
4
1
1
1
1
1
1
1
2
1
1
1
1
1
1
1
1
1
1
1
1
8
2
4
1
2
2
1
1
2
3
1
1
1
1
1
2
2
1
1
1
1
6
1
1
26
9
1
1
2
1
1
1
2
2
1
1
1
2
1
1
1
1
1
1
1
4
4
1
1
1
1
1
1
1
1
1
1
1
3
1
2
1
1
2
1
2
1
1
1
1
1
1
1
1
1
1
1
1
1
6
3
1
1
3
1
1
1
2
5
1
1
1
1
4
1
1
17
1
1
2
1
2
1
3
1
1
1
1
3
1
4
7
6
1
1
2
1
1
1
4
4
1
1
1
1
1
5
1
1
3
1
1
1
1
1
1
1
1
1
1
1
2
1
2
1
2
1
1
1
1
1
2
1
1
3
1
2
1
1
1
1
4
1
2
1
1
3
4
1
2
2
2
1
1
1
1
1
2
7
14
1
3
1
1
2
4
1
2
1
2
1
1
3
1
3
1
1
1
6
4
1
1
21
1
1
2
1
1
2
2
14
1
1
2
4
7
1
2
1
1
1
1
2
2
1
5
1
1
1
1
2
1
1
1
1
3
2
1
1
1
1
1
1
3
1
1
1
1
1
2
1
1
1
3
1
1
1
2
1
1
1
3
1
2
1
3
1
1
1
1
1
1
1
1
1
1
2
2
1
1
2
1
4
2
1
1
1
1
2
1
2
1
10
10
1
1
1
1
1
2
1
1
1
8
1
1
5
1
4
1
1
1
2
3
3
1
1
1
1
1
1
11
1
5
1
1
1
2
4
1
3
1
1
1
1
1
1
1
1
1
1
1
5
2
1
2
4
1
2
1
2
28
1
1
1
1
1
2
1
2
1
1
2
1
1
1
1
1
2
1
2
4
1
1
5
6
1
1
1
1
1
1
7
3
1
3
3
1
1
1
1
1
1
2
1
1
1
1
1
1
1
1
1
1
1
1
1
1
1
2
1
1
1
1
6
2
1
1
2
1
1
1
1
1
1
1
1
4
1
1
3
1
1
1
1
1
5
1
1
2
2
2
6
7
1
1
1
1
1
1
1
2
1
1
1
1
1
1
1
1
1
1
1
1
1
1
1
1
1
3
1
1
1
1
4
9
1
1
1
1
1
1
1
1
1
1
1
2
1
1
1
1
1
1
1
1
2
2
5
1
1
1
1
1
1
1
6
1
2
11
4
3
2
1
2
1
1
1
1
1
1
1
1
1
1
2
3
6
4
1
1
1
2
5
13
1
6
1
1
4
6
9
1
4
1
1
1
1
3
2
1
1
1
2
2
3
7
1
1
2
1
1
1
1
1
2
1
1
1
1
1
1
1
2
1
1
1
1
1
1
1
2
2
2
2
2
2
1
1
1
1
1
1
1
2
1
3
1
1
2
1
1
1
1
1
1
1
1
1
2
2
3
1
1
1
1
2
1
1
1
1
1
1
1
1
1
1
2
1
5
1
1
3
1
1
1
2
1
1
1
1
1
1
1
1
1
1
1
1
1
1
1
1
1
1
1
1
1
1
2
2
1
1
2
2
1
1
1
1
1
1
1
1
1
1
2
3
2
1
1
1
2
20
1
2
1
1
1
1
1
1
1
3
1
1
1
2
1
1
1
1
4
1
1
1
1
3
4
1
4
2
1
1
1
1
2
1
1
8
1
1
3
1
1
1
1
1
1
1
2
1
1
1
1
1
1
4
2
2
1
1
2
1
1
1
1
1
1
1
1
1
2
1
1
1
1
1
1
1
1
1
1
2
3
4
1
1
4
1
1
1
1
1
1
1
1
1
2
1
1
1
2
1
1
2
2
1
1
1
1
1
1
1
1
2
1
1
1
1
1
1
1
10
2
1
1
1
1
1
1
1
1
1
1
3
1
1
2
3
1
1
2
1
1
2
3
1
1
1
3
3
1
34
1
1
1
1
1
3
1
1
1
3
1
3
2
1
1
1
2
4
1
2
1
2
1
1
4
1
1
2
1
1
2
1
2
4
1
1
1
1
1
3
1
1
1
1
1
1
1
2
1
2
1
1
1
1
1
1
1
1
1
1
1
1
1
1
1
3
2
1
1
1
1
2
1
3
1
1
1
1
2
1
1
1
1
2
1
5
1
1
1
1
1
3
1
2
1
2
1
12
6
1
1
2
1
1
2
1
1
1
1
1
3
1
1
2
17
16
20
1
1
1
2
1
3
1
5
1
3
2
1
3
1
4
1
1
1
2
4
3
7
4
11
1
3
2
7
1
3
1
20
1
4
1
1
1
1
3
1
1
1
1
1
1
3
5
2
1
2
1
1
1
1
1
1
1
2
1
1
2
2
1
1
1
1
1
2
2
2
1
1
1
1
1
1
1
2
2
1
1
1
1
1
1
1
1
1
1
1
1
2
1
1
1
1
1
1
1
1
1
3
1
3
1
1
2
2
2
1
1
1
1
1
5
1
1
1
3
1
1
1
1
1
1
1
1
2
1
2
2
1
1
1
1
1
1
1
1
13
2
3
3
1
2
1
3
4
1
1
1
3
1
1
8
1
1
1
1
1
5
4
1
2
1
2
1
2
1
4
3
2
5
1
1
1
2
4
5
1
1
1
1
1
2
2
1
1
1
1
1
1
1
1
1
2
1
4
1
1
1
1
2
1
3
11
1
1
1
1
1
1
1
1
1
1
1
2
1
1
1
1
16
1
2
1
2
3
1
1
1
1
1
1
1
1
2
1
1
1
7
1
1
1
1
1
1
1
1
1
1
1
1
1
1
1
2
1
2
1
2
1
2
1
1
3
1
1
1
1
1
3
1
1
1
1
1
1
1
1
1
1
2
2
1
2
1
1
2
1
1
2
1
1
2
1
1
1
1
1
1
1
1
1
1
2
1
1
1
1
1
1
1
1
1
1
1
1
1
1
1
1
1
1
1
1
1
1
2
1
1
1
1
1
1
1
2
1
1
1
1
1
1
1
1
1
2
5
2
1
1
1
1
1
1
1
1
1
1
1
1
2
1
1
1
1
1
1
1
2
2
1
2
3
1
1
1
1
1
1
1
1
2
1
1
3
2
1
1
5
3
1
1
7
1
1
2
2
1
1
1
2
1
1
1
2
1
1
2
5
1
1
1
1
4
1
2
2
1
1
1
1
1
2
1
2
1
1
2
2
1
1
1
1
1
1
1
2
1
1
2
1
1
1
3
1
6
2
1
1
1
1
2
3
1
3
1
1
2
1
1
5
1
1
4
3
1
1
1
1
1
7
1
2
1
1
1
1
1
1
2
4
3
1
1
1
5
2
1
1
2
1
1
1
1
1
1
1
2
1
1
1
1
1
1
2
1
1
1
1
1
2
1
1
2
1
1
1
1
1
1
1
2
1
1
1
1
1
1
1
1
1
1
1
2
1
1
1
2
1
1
1
3
2
1
1
1
1
1
1
1
3
2
1
1
1
1
2
2
2
2
1
8
1
1
3
1
11
1
1
1
1
1
1
1
3
1
1
2
1
1
2
1
1
1
1
1
1
2
18
1
34
1
1
1
1
1
2
2
2
1
1
1
2
3
1
1
16
1
2
1
1
4
1
1
1
1
2
1
1
1
1
2
2
1
1
1
1
1
1
1
1
2
2
1
3
1
1
1
1
1
1
2
1
1
1
1
2
1
1
2
1
12
18
1
1
2
1
1
1
1
1
1
1
1
1
1
1
1
1
1
1
1
2
6
1
1
2
1
1
2
3
1
1
1
3
2
1
1
1
2
1
1
1
1
7
1
1
5
2
4
1
3
1
1
1
1
1
2
1
1
1
1
4
1
1
2
22
2
2
2
1
1
1
1
1
1
1
2
1
2
1
2
1
1
2
1
1
4
1
1
3
1
1
1
1
2
1
1
1
1
1
2
1
1
1
1
1
1
1
21
1
1
1
1
1
1
1
1
1
1
1
2
1
1
2
2
1
1
1
2
3
1
2
1
1
1
1
1
1
2
1
1
1
1
1
1
2
1
1
1
1
1
1
1
1
1
1
1
1
5
1
3
2
1
1
2
1
1
1
1
1
1
1
2
1
1
12
1
1
1
1
1
1
1
1
1
1
1
2
1
2
1
1
1
3
1
1
1
1
1
1
1
2
2
1
2
3
1
1
1
1
1
1
1
4
1
1
1
2
1
1
1
1
1
1
1
1
1
2
3
12
1
2
1
4
1
1
1
1
1
1
2
1
1
1
2
1
1
1
1
1
3
4
1
6
1
1
1
1
1
1
1
1
1
1
3
1
3
1
1
1
2
1
1
1
14
2
1
1
1
1
2
1
1
1
2
3
1
6
3
1
4
1
1
1
1
5
1
1
1
1
1
1
1
1
2
1
4
1
1
1
1
1
2
5
2
1
1
1
1
7
1
1
1
2
1
1
1
1
1
1
1
1
1
1
1
1
1
1
1
1
1
4
1
2
6
3
3
1
1
3
1
13
1
1
2
1
2
2
2
2
1
1
1
1
1
1
1
1
1
1
1
1
1
1
1
2
1
1
1
1
1
18
1
1
1
1
1
1
2
1
1
1
1
1
4
1
3
6
1
1
1
1
3
1
1
6
3
10
1
1
1
4
1
1
1
1
1
1
2
1
1
1
1
1
1
1
1
2
1
1
2
1
1
1
1
2
1
1
2
1
2
1
2
1
1
1
1
2
1
1
1
1
1
1
1
1
1
1
1
1
2
1
1
1
2
27
1
1
1
1
1
1
2
2
1
1
1
1
1
9
1
1
1
1
2
1
2
1
4
1
2
5
7
1
1
1
1
1
1
1
1
3
1
1
1
1
1
1
6
1
1
1
1
1
1
1
1
2
2
1
1
1
7
1
3
1
1
2
2
1
5
1
2
1
1
1
2
1
1
2
1
1
1
2
2
1
2
5
1
2
3
1
1
1
20
1
2
3
3
6
2
1
1
1
1
1
3
1
2
4
1
3
1
1
8
1
1
1
1
3
1
1
33
1
1
1
1
1
1
1
1
2
2
2
1
1
1
1
2
2
1
1
1
1
1
1
1
1
1
1
1
1
1
1
1
4
1
16
1
1
1
1
1
1
1
1
1
1
1
4
1
1
1
1
4
1
1
1
1
1
1
7
1
1
1
2
1
2
3
2
1
1
1
3
6
1
1
2
3
1
1
1
1
6
1
1
8
4
1
1
2
1
1
1
1
4
2
1
1
10
2
1
1
1
1
23
10
6
2
1
2
1
3
1
3
2
1
1
4
7
1
1
1
1
2
1
18
1
1
2
1
1
1
1
2
1
1
2
1
2
1
1
1
3
1
1
2
3
1
1
8
1
2
1
5
1
1
1
1
2
1
1
1
2
1
1
1
1
3
1
1
64
1
1
14
1
3
1
3
1
10
18
2
5
2
1
1
37
1
2
3
2
3
3
1
2
1
1
1
10
1
1
2
1
1
3
1
1
1
6
4
2
1
1
2
2
3
3
2
3
1
2
1
1
2
1
1
3
1
1
14
1
4
1
2
1
1
1
1
2
1
1
1
2
4
1
3
2
4
2
1
1
1
1
1
1
1
1
1
1
2
1
1
1
3
1
5
1
3
2
1
2
1
1
1
1
2
3
1
20
7
2
6
5
1
1
1
1
6
1
1
1
1
1
1
12
2
1
1
6
1
16
4
2
1
1
1
1
1
3
1
2
1
1
1
2
1
1
1
1
1
1
1
9
5
1
1
3
3
1
1
1
1
1
1
1
3
3
1
1
1
1
1
2
1
1
1
1
1
2
1
1
1
1
2
2
1
1
1
2
2
11
1
1
1
1
1
2
2
1
1
2
1
1
1
2
2
1
1
1
1
1
4
1
1
1
1
1
2
1
1
1
1
1
1
1
1
1
1
1
1
1
1
1
1
1
4
1
1
3
2
1
1
4
3
5
4
1
1
1
1
1
1
1
1
2
1
2
1
1
1
1
1
1
52
1
1
4
1
12
1
2
1
4
1
1
2
3
1
2
1
25
1
1
1
1
1
1
5
1
1
2
1
1
1
1
1
10
1
1
1
1
2
2
1
21
3
1
19
1
1
3
1
1
2
1
1
1
1
1
1
2
1
2
1
1
1
1
1
1
1
1
1
4
1
2
1
1
1
1
1
1
2
1
1
1
4
1
1
3
1
1
3
2
1
2
2
2
1
1
2
1
1
1
1
1
1
1
1
2
1
1
1
3
3
1
2
2
3
1
2
3
3
4
2
1
1
3
3
1
1
12
4
1
1
1
1
1
1
1
6
1
1
1
1
1
1
3
1
1
1
1
1
1
1
2
21
1
1
1
1
1
2
1
1
1
1
1
1
2
1
2
1
1
1
1
2
2
1
1
1
1
4
1
1
3
1
2
1
1
1
1
1
5
5
1
2
1
1
2
1
1
1
1
1
3
1
1
3
1
1
1
1
1
2
1
2
1
1
1
2
1
3
1
1
1
1
1
2
1
1
1
1
1
1
1
1
1
1
1
2
1
1
2
1
2
1
2
1
1
1
1
1
1
1
1
1
1
1
3
2
2
1
1
1
1
1
1
3
1
2
1
2
3
1
1
1
1
1
1
1
1
1
1
1
1
1
1
2
3
2
2
1
1
2
1
1
3
1
1
1
1
1
1
1
1
1
1
1
1
1
1
1
1
2
1
1
1
1
1
1
1
1
3
1
1
1
1
1
1
1
2
1
1
1
1
4
1
1
1
3
11
11
4
1
1
1
1
1
1
1
1
1
2
2
1
1
1
1
23
1
1
2
2
1
1
3
1
1
1
1
1
3
3
1
1
2
1
1
1
1
1
1
1
2
1
1
2
1
1
1
2
1
4
1
1
1
1
1
1
1
1
1
1
1
1
1
1
1
4
2
1
1
1
1
1
1
1
1
1
1
2
1
1
1
2
1
1
17
1
1
1
1
4
1
2
1
1
1
2
4
2
1
4
1
1
1
1
1
1
1
1
1
1
1
1
4
1
1
1
2
12
1
1
2
1
1
1
1
1
1
1
3
1
1
1
1
1
1
1
1
3
2
1
1
3
6
1
1
2
2
1
1
1
1
1
1
1
1
1
1
1
2
1
1
1
1
1
1
2
2
3
1
2
1
1
1
1
1
2
1
1
1
1
1
1
1
2
1
1
1
1
2
1
1
1
1
1
1
1
1
1
1
1
1
2
1
42
1
1
1
1
3
1
2
1
1
1
1
1
1
1
2
12
5
5
3
3
1
1
1
1
1
1
1
2
1
1
20
2
1
2
4
1
1
1
1
2
1
1
1
1
1
1
1
1
1
1
9
1
1
1
1
1
1
1
1
1
10
1
5
1
2
1
2
1
1
1
2
3
3
3
6
1
1
2
1
1
1
1
3
1
1
1
1
1
3
1
7
9
5
1
1
3
1
4
20
1
1
3
1
2
4
3
6
14
3
2
1
3
1
4
2
8
2
1
2
1
17
7
4
5
1
1
1
1
1
1
1
1
1
2
1
2
10
1
12
1
2
1
2
1
2
2
1
2
2
1
2
1
1
1
1
1
1
2
2
1
1
4
1
1
1
1
4
2
1
10
7
1
1
1
2
1
1
1
1
1
1
2
6
1
1
1
1
2
1
1
1
1
1
1
1
2
1
1
2
1
2
1
1
1
2
1
2
1
1
1
1
1
1
7
1
1
1
1
2
1
2
2
1
2
3
2
1
3
1
2
1
1
1
1
1
1
1
1
1
1
1
2
1
1
1
1
2
1
1
1
1
1
1
2
1
1
1
34
34
1
1
2
1
1
1
1
1
1
14
2
2
1
1
1
2
1
1
1
2
1
1
1
1
1
2
1
1
3
1
1
1
1
1
1
1
1
1
2
1
1
1
1
1
1
1
1
1
1
1
1
3
2
2
1
1
4
5
1
1
3
1
1
4
1
1
1
1
1
2
1
1
1
2
1
1
2
1
1
4
2
1
1
13
2
1
1
1
1
1
4
3
3
1
2
2
4
4
6
2
2
2
1
1
1
1
1
1
1
1
1
1
1
1
2
1
1
1
1
2
1
4
2
1
1
1
1
1
1
2
2
1
1
2
5
1
2
1
2
1
1
1
1
1
1
1
1
2
4
1
1
2
1
1
4
1
1
2
2
2
3
1
1
1
2
1
1
1
2
1
18
5
1
2
1
2
1
2
2
4
1
1
1
1
1
1
1
10
1
1
1
1
1
1
1
1
1
1
1
1
7
1
1
1
1
1
3
1
2
1
1
1
1
1
1
1
3
1
2
1
3
2
1
3
2
1
1
1
2
2
1
1
1
2
1
1
1
1
1
1
1
1
1
1
2
2
1
1
1
1
2
1
1
1
1
1
1
1
2
1
1
4
2
1
1
1
2
1
1
2
1
1
1
1
1
2
1
1
1
2
1
1
1
3
3
1
7
1
3
3
1
1
1
1
1
1
2
1
1
2
1
1
1
1
1
1
2
17
1
1
1
1
1
1
1
1
1
3
1
2
2
1
1
1
23
1
1
1
1
1
1
1
1
1
2
9
4
1
1
1
1
1
1
1
1
19
1
2
1
1
2
2
1
1
1
1
2
1
1
1
2
1
3
1
1
1
1
1
1
1
1
1
5
2
1
1
4
1
1
3
1
1
1
1
1
1
2
1
2
1
3
1
1
1
1
1
1
1
1
2
3
1
2
2
1
1
1
1
1
1
1
1
1
1
1
1
1
2
1
1
1
1
1
1
1
1
1
1
1
1
1
1
1
1
1
4
2
3
1
5
1
1
1
3
1
3
1
1
3
2
1
1
2
1
1
1
2
1
1
1
6
1
1
4
2
1
1
1
1
1
1
1
2
1
2
1
2
1
1
1
1
2
1
1
1
1
1
1
1
1
3
1
2
5
5
1
3
1
2
1
1
1
1
1
1
1
1
3
3
1
1
1
1
1
1
1
3
1
1
1
1
2
2
1
1
2
1
1
1
1
1
1
1
1
1
1
1
1
2
1
2
1
1
4
1
2
1
1
2
2
1
1
4
1
3
2
1
1
1
2
1
1
1
1
3
1
5
1
1
1
1
2
7
2
1
5
1
4
5
1
1
1
1
1
1
3
2
2
5
5
2
20
1
1
1
1
1
2
1
11
1
1
4
1
1
1
1
1
1
1
1
4
1
10
5
3
13
2
1
1
1
1
1
1
1
1
2
1
1
3
1
1
1
1
1
1
1
1
1
2
1
1
1
1
1
1
1
1
1
1
2
1
1
1
1
1
1
2
4
1
1
1
1
4
1
1
1
1
5
2
1
3
3
2
2
2
1
1
1
1
2
1
1
1
1
2
1
1
1
1
1
2
1
1
3
1
1
1
1
1
1
2
1
1
1
1
1
1
1
4
1
2
1
1
3
2
1
1
1
8
1
6
2
1
1
1
2
1
1
1
1
1
1
1
1
2
1
1
2
1
1
1
1
2
1
1
3
1
1
1
1
1
1
1
1
4
1
1
1
1
1
1
2
1
1
1
1
1
1
1
1
1
3
1
1
1
1
2
1
1
1
1
4
2
1
1
3
1
1
2
1
2
1
1
1
1
1
1
2
1
3
1
2
1
2
2
1
1
1
1
1
1
3
4
2
1
2
7
1
1
1
1
2
2
2
1
1
2
4
1
1
1
1
2
1
2
2
2
2
2
1
1
1
3
3
1
4
7
5
1
1
1
2
1
1
1
1
4
2
1
1
2
1
1
1
1
2
1
3
1
1
1
1
1
1
1
2
1
1
2
1
1
2
1
1
1
2
1
1
2
1
1
1
1
1
2
1
1
1
1
1
1
1
1
3
4
1
1
6
7
1
1
1
1
5
1
1
1
1
1
1
1
1
1
1
1
1
1
2
2
1
1
1
1
1
1
1
1
6
2
1
2
1
1
1
2
1
1
1
1
1
1
2
1
1
1
1
1
1
1
1
1
1
1
1
2
1
1
1
1
2
1
1
1
1
1
1
1
1
1
1
2
1
1
2
6
1
1
1
2
1
3
1
1
3
1
1
1
1
1
1
1
1
2
2
1
1
1
1
1
2
3
7
1
1
1
1
1
2
2
1
3
2
2
2
4
2
1
1
1
1
1
1
2
4
1
5
2
1
1
5
4
1
1
1
1
1
1
3
1
1
1
1
1
1
1
1
1
1
1
1
1
3
2
1
1
2
1
1
1
1
19
1
2
1
2
2
2
5
1
1
1
1
1
1
1
2
1
1
2
2
7
2
1
1
1
1
1
2
4
1
2
1
1
1
1
1
2
1
1
1
1
1
1
1
1
3
2
2
1
1
1
2
1
1
1
2
2
1
1
1
2
1
1
3
2
1
5
2
2
1
2
4
1
3
2
1
1
3
2
1
1
2
1
1
1
2
2
1
6
1
1
2
4
2
1
1
2
1
1
1
1
3
1
2
3
2
2
5
1
1
1
1
1
1
2
1
2
1
3
1
6
2
1
7
1
1
4
3
4
1
1
1
2
1
2
1
2
3
1
1
1
1
1
1
1
5
4
1
1
1
1
2
1
1
2
1
3
1
1
2
1
1
1
1
1
1
1
1
1
2
1
1
3
1
1
1
1
1
2
1
1
1
1
1
1
1
1
1
1
1
1
1
1
2
1
2
1
1
1
3
2
1
1
1
1
1
2
2
1
1
1
1
1
1
2
1
2
1
2
1
1
1
3
2
2
1
1
1
1
19
1
1
1
1
1
1
1
1
1
1
2
1
2
1
3
2
1
1
1
1
1
1
1
1
1
1
1
1
1
1
1
1
1
1
1
2
1
1
1
1
1
18
7
2
1
3
1
1
1
1
1
1
1
2
1
2
1
1
1
1
1
1
2
1
10
1
13
5
2
3
2
1
1
1
1
1
1
1
1
2
2
1
3
1
1
1
1
2
2
9
3
4
3
1
2
1
1
1
3
1
1
1
1
2
1
1
1
1
1
1
1
2
20
1
1
3
1
4
1
1
1
2
1
1
1
1
1
1
2
2
1
2
1
1
1
1
1
1
7
1
1
1
1
1
1
1
1
1
1
1
1
3
1
1
1
1
1
1
1
3
4
1
1
1
1
1
1
1
3
4
2
1
1
1
1
4
3
1
1
5
1
1
1
1
1
1
1
2
1
1
1
1
1
1
1
1
2
3
2
1
1
1
1
1
1
1
2
2
1
1
1
3
1
6
1
1
3
2
1
1
2
1
3
1
1
1
1
1
1
1
1
2
1
1
1
2
1
6
1
6
1
1
3
3
3
1
10
2
1
1
4
1
1
3
2
1
1
1
1
1
1
3
3
1
1
2
1
1
2
1
1
4
1
1
1
1
1
1
2
1
4
1
2
1
1
1
1
2
4
1
1
1
1
3
1
1
1
1
1
1
1
1
1
1
1
1
1
2
20
1
1
2
1
1
3
2
1
3
1
1
1
2
1
1
3
3
2
5
1
4
27
1
2
1
1
1
1
5
1
1
2
2
2
1
1
5
1
1
1
1
1
1
1
2
1
3
1
1
1
1
1
17
1
2
10
1
1
1
2
1
1
1
1
1
1
1
1
2
2
1
1
1
1
1
4
3
1
1
1
1
1
4
1
2
1
1
1
1
1
1
1
1
1
1
2
1
1
2
2
30
1
1
1
1
1
2
2
2
1
1
1
1
1
1
1
2
1
1
1
1
3
1
2
1
1
1
1
1
1
1
2
1
1
1
1
1
1
1
1
1
1
1
4
1
1
7
6
24
3
3
2
3
1
1
1
1
1
2
13
1
1
1
1
1
1
1
1
2
6
2
1
1
1
1
12
1
4
1
1
15
1
2
1
1
1
1
1
1
1
1
1
1
1
1
2
1
1
1
1
1
1
1
1
1
1
3
2
1
1
1
1
3
1
1
1
1
1
1
11
2
1
1
1
1
2
3
3
1
1
1
1
2
1
1
1
1
2
3
1
1
2
1
1
2
1
1
3
1
3
1
1
17
2
1
1
5
1
1
1
11
2
1
1
1
1
1
1
1
1
3
6
2
1
1
1
1
2
1
2
1
1
1
1
2
1
1
5
1
1
1
1
1
1
1
1
1
1
1
1
16
28
4
2
1
1
1
1
1
1
1
1
3
1
1
1
1
1
1
1
1
1
1
1
1
1
1
1
1
2
1
1
4
1
2
1
2
1
1
1
2
1
1
2
1
1
5
1
2
2
1
1
1
1
2
1
1
1
1
2
1
1
1
1
1
1
1
1
1
1
1
1
1
1
2
1
1
1
1
2
24
1
2
1
1
2
1
2
1
1
1
1
1
1
1
1
1
1
1
18
1
1
13
7
1
2
1
1
1
2
1
3
4
1
1
1
2
2
2
5
1
1
3
1
1
1
1
19
1
2
1
2
2
1
1
1
1
3
2
1
2
1
1
1
1
1
1
1
1
2
1
5
1
1
1
3
1
3
1
1
1
1
2
1
1
1
1
1
1
3
1
1
3
1
1
4
1
2
1
9
2
4
1
2
3
1
9
11
1
1
1
6
2
1
3
1
1
1
1
2
2
1
17
2
1
2
1
1
1
1
1
1
1
1
1
1
1
1
3
1
2
1
2
1
6
1
5
1
1
1
1
1
20
1
1
1
1
1
1
16
2
1
1
19
1
4
1
1
1
5
1
1
2
1
2
2
1
5
1
1
1
1
1
1
2
2
1
3
2
4
1
3
1
1
1
8
1
14
2
2
10
1
1
1
1
1
16
2
1
1
15
2
1
7
1
1
1
1
2
1
2
2
3
1
1
2
2
1
1
2
1
1
3
2
1
1
1
1
1
2
1
1
1
3
1
2
1
2
3
1
1
15
1
1
1
1
7
1
1
2
1
2
1
8
1
1
1
1
1
2
1
3
1
1
3
1
31
1
1
1
2
2
1
1
1
2
2
1
30
1
36
1
1
1
3
1
1
1
1
1
2
1
4
4
5
5
1
1
1
1
2
1
1
3
1
1
16
2
34
1
1
1
1
3
2
1
22
4
2
1
1
1
2
2
1
1
1
3
5
1
1
1
1
1
1
2
1
1
1
1
1
1
1
1
1
1
1
1
1
3
2
4
6
5
2
1
13
3
1
1
1
1
1
4
1
3
3
2
1
1
1
1
1
1
1
4
1
2
3
1
1
3
1
1
1
2
1
1
1
1
1
2
1
6
2
1
1
2
1
2
2
1
3
1
1
1
1
3
1
1
1
2
1
1
1
4
1
1
1
1
1
2
3
4
3
1
1
1
1
1
1
1
1
1
1
2
1
1
1
1
1
2
3
8
3
1
2
1
1
1
1
1
1
1
1
1
1
3
1
2
1
2
1
1
1
1
1
1
1
2
1
1
1
1
1
1
1
2
2
1
7
1
1
1
2
1
1
2
11
1
6
1
1
2
1
1
2
1
2
2
2
1
3
1
1
1
1
1
2
1
3
2
1
1
2
4
2
1
1
1
1
1
2
1
1
1
1
1
1
1
1
2
1
1
1
2
1
1
1
1
1
1
1
1
1
2
1
1
3
1
1
1
1
1
1
3
2
1
2
1
1
3
2
1
1
1
1
1
1
1
1
1
1
1
12
1
1
1
3
1
1
1
1
1
1
1
1
6
1
1
1
1
1
1
1
1
1
1
2
1
1
2
2
5
2
1
1
1
1
1
3
2
1
2
1
1
2
4
1
2
1
1
1
1
2
1
1
2
2
1
1
1
1
1
1
1
1
1
2
2
1
2
2
1
1
1
1
1
1
2
1
2
2
2
1
1
1
1
1
1
1
1
1
1
1
1
1
1
1
1
1
4
1
1
1
1
1
2
2
1
1
1
2
1
1
1
1
1
1
3
2
1
1
1
1
2
2
1
1
1
2
1
2
1
1
2
2
1
1
1
1
1
1
1
1
1
4
2
1
1
1
1
3
1
1
1
1
1
1
1
1
1
1
1
3
1
1
1
3
1
1
1
2
2
1
1
1
1
1
1
1
1
1
2
1
1
2
1
2
2
1
2
1
1
1
1
1
1
1
2
2
1
1
1
2
3
1
1
3
1
1
1
2
1
8
1
2
2
2
2
1
1
3
1
1
1
1
1
1
1
1
2
1
1
1
1
1
1
1
1
1
1
1
1
4
2
1
2
3
1
1
1
2
1
2
1
1
1
1
1
1
1
1
2
1
1
1
1
1
1
1
1
1
1
3
1
1
1
1
2
1
1
1
1
1
1
1
1
1
1
1
1
1
2
1
1
1
1
1
2
2
1
1
1
1
2
1
1
1
2
2
1
1
1
1
1
2
1
1
1
1
1
1
1
1
1
1
1
3
1
1
1
12
15
1
2
1
1
1
1
1
1
3
1
2
2
1
1
1
2
1
1
1
4
1
1
1
1
1
1
1
2
1
1
1
1
2
2
2
1
1
1
1
1
1
1
1
1
1
1
2
1
1
2
1
1
2
1
1
1
1
2
2
3
1
1
1
1
2
2
1
1
2
2
1
2
3
1
1
1
2
1
2
1
4
1
2
1
2
1
1
1
1
1
1
1
1
1
1
1
2
1
1
1
1
1
1
1
1
1
1
1
3
1
1
1
1
5
2
1
4
1
1
1
1
1
1
2
2
1
2
2
2
1
1
1
1
1
1
1
1
1
1
1
5
1
1
3
1
5
1
1
2
1
1
1
2
1
1
1
1
1
1
2
2
1
1
1
1
2
1
1
1
1
1
1
3
2
3
2
1
1
1
2
1
1
1
1
1
1
1
1
1
1
1
1
2
1
1
1
2
1
1
3
1
2
1
3
1
1
5
2
2
1
2
2
1
1
2
1
1
1
1
1
2
1
2
1
1
1
1
1
1
1
1
1
1
1
2
1
1
1
1
1
2
1
1
1
1
1
1
3
1
1
1
1
3
1
1
1
1
2
1
3
1
2
6
3
5
3
2
10
2
1
5
2
1
1
1
1
1
1
2
1
3
2
4
1
1
1
1
1
1
3
4
1
1
1
1
7
2
1
3
5
2
2
3
1
1
1
1
1
1
1
1
1
2
1
6
1
2
1
1
1
1
1
2
1
1
1
14
1
1
1
1
1
1
1
1
1
8
2
1
1
3
1
4
4
1
1
1
1
1
1
1
2
2
1
1
1
1
2
1
1
1
1
1
2
3
1
2
1
1
1
1
1
1
1
1
2
1
2
1
1
1
1
1
4
1
1
1
1
1
1
4
1
1
2
1
1
1
1
1
2
1
1
2
1
1
1
1
2
2
1
1
1
1
1
1
1
1
1
3
1
1
1
3
1
1
1
1
1
2
1
1
1
1
2
1
2
2
2
1
1
1
2
2
2
1
2
2
1
2
1
1
1
1
5
3
1
2
1
4
1
2
1
1
1
1
1
3
2
3
1
1
1
1
1
2
1
1
1
1
1
1
1
1
4
1
3
1
1
1
1
2
3
1
2
1
1
8
1
1
1
1
2
1
1
1
1
1
1
2
1
1
1
1
1
1
1
23
2
1
1
1
47
1
1
3
1
1
1
1
2
1
1
1
2
2
1
2
1
1
2
2
2
5
1
1
1
1
1
1
1
2
1
1
2
1
1
3
8
6
1
1
1
1
2
1
1
6
2
5
2
1
4
2
2
1
1
1
1
1
1
3
1
2
1
2
1
1
1
8
1
1
1
6
6
2
20
1
1
1
3
3
2
20
1
1
1
1
2
1
1
1
4
1
1
1
1
3
4
3
1
1
1
1
3
1
1
10
1
2
2
1
2
1
1
2
1
1
1
1
3
1
1
2
1
1
2
2
5
4
1
1
1
3
1
3
1
1
1
1
2
2
1
1
1
1
1
1
1
1
1
1
1
2
1
1
2
2
3
2
1
1
2
5
1
1
2
5
1
2
1
1
1
1
1
1
1
1
1
2
5
1
2
1
2
1
1
1
1
1
1
10
1
1
1
1
1
1
1
1
1
1
1
1
1
1
2
1
2
1
1
1
1
2
1
1
17
1
1
1
2
1
1
3
1
1
1
2
1
1
1
1
1
2
1
1
3
2
2
2
1
4
1
2
1
3
1
1
1
1
2
1
1
2
1
2
1
3
2
1
1
1
1
1
2
4
2
1
1
1
2
1
2
2
1
3
1
1
1
1
1
1
1
1
1
1
2
1
2
3
1
1
2
1
3
1
1
1
1
3
1
3
3
1
1
5
1
3
1
1
1
2
4
1
1
1
1
2
1
2
2
2
1
1
1
1
1
1
1
2
2
1
1
1
1
1
1
1
3
5
1
1
1
4
1
1
1
1
1
2
1
1
1
2
1
3
1
1
1
1
1
1
1
2
1
3
1
1
1
1
2
1
2
1
1
1
1
1
4
2
2
1
4
4
2
1
1
2
1
2
1
1
1
1
1
1
1
1
1
1
1
1
1
1
3
2
1
1
2
3
1
1
1
1
1
3
3
1
2
1
1
1
1
1
16
1
1
1
1
1
3
1
1
2
3
1
4
17
2
1
1
1
1
2
2
1
1
1
1
1
1
1
15
3
1
3
1
1
16
1
1
1
2
1
1
1
1
1
1
2
1
1
1
1
1
4
1
2
1
1
1
1
4
1
2
2
1
3
2
2
2
2
1
1
1
3
1
2
1
1
1
1
1
1
1
2
1
1
2
1
2
1
1
2
1
1
1
1
1
1
1
1
1
1
1
1
1
1
2
1
1
1
1
1
1
1
1
1
1
1
2
3
1
1
1
1
1
2
1
4
2
1
1
2
1
1
1
1
2
2
1
2
1
2
1
1
2
1
3
1
1
1
1
1
1
1
1
1
2
1
1
1
1
1
4
1
2
1
1
1
1
8
5
2
1
7
3
7
4
1
1
1
1
1
3
1
1
1
2
2
1
1
1
1
1
2
1
1
1
1
1
1
1
1
5
2
66
3
2
1
2
1
1
2
1
1
1
2
1
1
1
1
1
1
1
2
2
1
1
1
6
4
1
1
3
1
1
1
1
1
4
1
3
1
2
1
3
1
1
1
1
1
1
1
1
1
4
1
2
1
1
1
5
4
5
7
1
1
1
1
1
1
1
1
1
1
5
2
2
1
1
1
1
2
1
1
1
1
1
1
2
1
3
1
2
1
1
2
2
1
3
1
1
1
1
1
1
1
1
1
2
1
2
1
1
1
1
1
1
1
1
2
1
1
1
17
1
1
1
1
2
1
1
1
1
1
6
1
1
1
1
1
1
6
4
1
1
1
1
3
2
11
1
9
1
2
1
1
9
4
1
3
1
1
2
3
1
1
1
3
1
2
2
1
1
2
5
1
1
1
1
3
1
1
1
1
1
1
1
2
3
1
1
2
1
1
2
1
1
5
1
1
1
1
1
3
1
1
1
1
1
15
1
1
2
4
1
1
1
1
3
2
3
2
2
1
5
1
1
1
1
1
1
1
1
2
1
2
1
1
1
1
1
1
1
1
1
1
1
1
1
1
2
3
7
1
1
1
1
2
1
1
1
1
1
1
2
3
2
1
1
2
1
1
1
1
2
1
3
5
1
1
2
1
1
1
1
1
13
2
1
7
6
5
3
1
1
5
2
1
1
3
1
1
1
1
1
1
1
1
3
1
11
9
4
3
2
1
3
3
3
3
1
1
1
1
5
1
4
2
1
1
1
1
1
1
1
1
1
4
1
1
1
1
1
1
1
2
1
1
2
1
1
1
1
1
2
4
5
1
2
1
12
3
1
1
82
1
1
1
1
1
1
2
1
3
1
1
1
1
1
1
2
2
1
1
1
1
1
2
1
2
1
1
4
1
2
1
1
34
8
1
2
2
1
1
1
1
1
1
4
11
4
1
1
2
5
13
4
1
1
1
3
5
13
4
1
1
1
2
3
4
11
3
1
5
4
11
4
1
1
2
1
2
2
2
7
1
1
1
3
1
1
1
1
1
1
1
1
4
1
1
1
1
1
1
1
6
3
5
1
1
2
4
1
1
1
1
2
5
1
1
1
2
1
1
1
1
1
1
1
9
1
1
1
1
5
2
1
1
2
1
1
1
1
1
1
1
1
1
1
1
1
2
1
2
4
1
2
1
1
1
2
1
1
1
2
1
2
1
1
3
1
1
1
9
2
1
1
1
1
1
1
1
1
2
2
2
1
1
2
1
1
1
1
1
1
1
1
1
5
1
1
2
1
1
1
1
1
3
2
2
2
1
1
2
2
4
1
3
1
1
1
1
1
1
2
1
1
3
1
1
2
1
1
1
1
1
2
3
1
1
1
2
7
1
2
1
2
2
4
2
1
1
1
4
1
2
1
1
2
1
1
1
1
1
7
2
3
1
1
1
1
3
1
1
1
1
6
1
2
1
1
1
1
1
2
2
4
1
1
1
1
1
2
3
1
1
3
1
1
1
15
2
1
1
3
1
1
26
1
1
1
1
1
1
1
2
1
1
2
2
1
1
3
2
1
2
1
1
5
4
5
1
1
1
1
1
1
1
3
1
1
1
1
1
1
1
3
2
1
3
1
1
1
1
1
2
1
4
1
22
5
1
6
12
9
1
1
1
2
2
1
1
1
1
1
1
1
1
4
1
1
1
2
1
1
1
4
3
1
1
1
1
2
6
1
1
2
1
1
2
1
1
1
1
1
2
1
1
1
1
2
1
1
1
2
1
1
1
1
2
1
2
1
3
1
1
1
1
1
1
1
2
1
1
1
1
1
1
1
1
1
1
1
1
1
1
1
1
1
2
1
1
1
1
1
2
3
2
1
1
1
1
1
1
2
2
1
1
1
1
1
2
1
4
1
1
1
1
2
1
1
1
2
1
3
2
1
1
1
4
1
1
1
1
1
1
1
2
1
2
3
1
1
2
1
1
1
1
1
2
1
2
1
2
2
11
1
4
1
1
3
1
1
2
2
2
1
1
1
1
1
1
1
1
1
2
1
2
20
3
8
1
1
1
4
2
4
1
3
1
1
1
1
1
1
1
1
1
1
2
1
1
1
1
5
2
1
1
1
1
2
2
1
1
1
1
1
3
1
1
1
1
1
3
1
4
1
1
1
1
1
1
1
1
1
1
1
2
1
1
1
2
3
2
2
6
3
1
6
2
7
2
1
2
1
4
1
3
1
2
2
1
4
11
8
10
1
1
1
3
1
7
3
1
1
2
2
2
2
5
1
1
4
3
1
13
1
2
1
1
3
15
1
2
3
6
1
2
1
1
1
2
2
2
4
1
1
2
1
1
1
1
3
1
1
1
1
1
1
1
1
1
1
3
2
1
1
1
1
1
1
1
1
2
1
1
1
1
1
1
1
1
6
1
1
1
1
6
1
3
1
1
1
1
2
2
1
1
1
1
3
1
1
1
1
1
1
2
1
1
1
1
1
1
1
1
2
2
1
2
1
1
1
1
3
1
1
1
1
2
2
2
1
3
1
1
1
16
1
1
1
2
10
1
1
2
1
2
2
1
1
1
1
1
1
1
1
1
4
2
1
1
2
1
1
2
3
1
2
1
1
5
1
1
1
1
1
1
3
1
1
1
1
1
1
1
1
1
1
1
1
1
1
1
1
1
1
1
1
1
1
1
1
1
1
1
1
1
1
1
2
1
1
1
1
1
3
1
2
1
15
1
2
1
1
1
1
1
1
1
1
1
1
87
1
1
1
1
1
2
1
4
3
1
1
1
1
1
6
8
4
2
2
1
1
1
1
1
1
1
1
1
1
1
1
1
1
2
2
1
1
1
1
2
1
1
2
4
1
1
1
1
3
1
1
1
2
1
1
1
4
1
6
2
13
16
1
1
1
2
1
1
1
1
1
1
4
1
1
1
2
1
2
1
3
2
1
1
4
3
2
1
1
1
2
2
1
3
5
1
1
24
1
1
1
1
1
2
1
1
1
2
1
1
1
1
1
1
1
3
1
1
1
1
1
1
1
1
1
27
1
1
2
2
1
1
1
1
3
1
1
1
1
1
1
3
4
1
1
1
1
1
1
1
2
1
1
1
2
1
1
1
7
2
1
1
11
3
2
1
1
2
1
1
1
3
1
1
1
1
2
1
1
1
1
1
1
2
1
4
2
1
3
1
1
2
1
1
1
2
2
1
1
1
3
1
1
1
1
1
1
1
21
1
2
1
1
1
1
1
1
2
1
19
1
1
1
8
2
1
1
1
1
1
9
1
1
3
1
1
1
3
21
1
1
2
3
4
2
1
1
1
1
1
3
1
4
2
1
1
2
1
3
1
1
1
1
2
5
4
2
2
1
2
2
2
2
4
1
1
2
1
4
1
1
1
3
1
4
1
1
2
1
5
6
1
1
1
1
1
1
1
1
1
1
4
1
1
1
1
1
1
4
1
1
7
1
13
2
1
1
9
1
2
1
1
1
1
1
3
1
1
13
1
1
1
1
1
20
17
2
1
2
1
1
1
1
1
1
1
1
1
4
1
1
3
2
1
1
1
3
1
1
1
1
2
4
3
2
1
3
1
1
1
2
1
1
1
1
1
1
1
1
2
1
1
5
3
4
4
3
1
1
2
1
1
1
1
1
1
1
1
1
1
1
2
1
2
1
1
3
1
1
1
1
1
1
1
1
1
1
1
2
1
1
1
1
4
1
1
3
1
1
1
1
1
3
1
2
1
1
1
1
1
1
1
3
1
2
2
1
4
1
1
1
1
1
4
1
1
1
4
2
1
1
1
1
1
2
3
1
2
3
1
1
4
2
1
2
1
1
1
1
1
1
1
1
1
1
1
1
1
1
1
2
2
4
4
1
1
1
1
1
1
1
1
6
1
1
1
2
1
1
1
3
1
1
1
1
1
1
1
1
1
1
5
10
1
1
1
1
2
1
1
1
1
2
1
1
19
1
2
1
1
1
3
1
1
1
1
1
1
1
1
1
1
1
1
1
1
1
1
2
1
1
1
1
3
1
1
1
1
1
1
1
1
1
2
1
3
1
1
1
1
1
1
1
1
1
1
1
2
2
3
1
2
1
1
1
1
1
2
1
1
1
1
1
1
1
2
1
1
2
1
1
1
1
3
1
1
1
1
1
1
1
1
1
1
1
1
1
1
1
2
1
2
1
1
3
2
1
3
1
1
1
1
1
2
3
1
2
1
1
1
1
2
3
2
1
1
2
1
1
1
1
1
1
1
1
1
1
1
1
1
1
1
1
1
2
1
1
1
1
1
1
1
1
1
1
1
4
1
1
1
1
1
1
1
2
1
2
1
1
1
1
2
1
1
1
1
1
1
1
1
1
6
1
1
1
1
1
1
2
1
2
1
1
1
1
1
1
1
1
1
1
1
1
1
2
1
1
2
1
1
1
2
1
4
1
1
2
3
1
1
2
1
2
1
1
1
1
1
2
2
2
2
1
1
1
1
1
2
2
1
1
1
2
1
1
1
1
1
1
2
1
1
1
1
1
1
1
1
2
1
1
4
2
2
1
1
3
2
4
2
1
1
1
1
1
1
1
2
1
2
1
1
2
1
1
1
1
1
1
2
2
1
1
1
2
1
1
1
1
1
1
1
1
1
2
1
1
1
1
1
1
1
1
1
2
1
2
1
1
1
1
2
1
1
1
1
1
1
1
1
1
1
1
1
1
1
1
2
1
1
3
1
1
1
1
2
3
2
5
1
4
1
1
2
1
1
1
1
1
1
1
1
1
1
1
1
1
1
1
1
1
1
1
1
1
1
1
2
1
2
1
1
1
1
1
1
1
1
1
1
1
2
2
3
1
1
2
3
2
2
1
1
1
2
1
1
2
1
1
1
1
1
1
4
1
1
1
1
1
1
1
3
1
1
1
1
2
1
2
1
1
1
1
1
2
1
1
1
2
2
1
1
1
1
1
3
1
4
1
3
6
1
2
1
1
6
1
3
1
1
2
1
1
1
1
1
3
1
1
3
1
1
1
1
2
1
2
1
1
4
1
2
1
1
2
1
1
1
1
2
1
1
1
2
1
1
1
1
1
3
3
1
1
1
1
1
1
2
1
2
1
1
1
1
1
1
6
5
1
2
1
80
1
2
1
3
1
1
1
1
3
3
1
4
1
1
1
1
2
2
1
1
1
1
1
2
1
1
2
2
1
1
1
1
1
2
2
1
1
1
2
6
6
10
7
26
1
1
1
8
1
5
1
1
1
3
1
2
5
1
6
1
1
4
1
7
3
1
1
1
1
1
1
2
1
1
4
1
1
1
1
1
1
1
1
3
1
3
1
1
1
1
1
2
6
1
4
1
3
3
3
1
1
4
1
3
1
1
1
1
1
1
2
1
1
1
2
2
1
1
1
1
1
1
1
1
1
2
1
1
1
1
1
1
1
3
4
1
1
1
1
1
1
3
1
1
6
1
2
1
1
1
1
1
1
1
5
3
1
1
1
3
1
1
1
1
2
1
1
2
1
1
1
1
1
1
1
1
1
18
2
1
6
3
1
1
1
1
2
1
1
1
1
1
4
2
2
2
3
5
1
1
1
1
1
1
1
1
1
2
1
1
1
1
1
1
1
1
1
5
4
1
1
1
2
1
1
1
1
1
1
1
1
1
1
2
2
1
3
1
1
1
2
1
2
3
1
1
3
1
1
1
1
1
1
1
1
2
1
8
1
1
1
2
1
1
4
4
1
2
1
4
2
1
1
2
2
3
2
3
2
2
2
1
3
2
1
5
4
1
2
1
2
1
2
1
1
3
1
2
2
1
1
1
1
1
1
1
1
1
3
1
1
1
1
1
1
1
1
2
1
1
1
1
1
1
1
1
1
2
1
1
1
1
1
1
2
1
1
1
1
6
1
1
1
1
1
1
1
2
1
1
1
1
1
1
4
2
1
2
1
1
4
13
1
4
3
1
1
2
1
1
1
1
66
1
1
1
1
1
1
4
1
1
4
1
1
1
3
2
3
4
1
1
1
2
1
2
4
1
1
1
2
1
1
1
1
1
1
1
1
2
2
2
1
1
1
1
2
1
1
5
1
1
1
1
2
1
1
1
3
1
1
1
1
33
1
68
1
2
1
1
1
1
6
1
1
2
1
2
1
1
5
1
1
1
1
1
1
3
1
1
1
1
1
1
1
1
1
3
1
1
2
1
1
1
1
3
2
1
1
17
1
1
1
41
1
2
1
1
1
16
1
1
1
1
1
1
1
3
1
1
1
1
2
3
1
11
1
1
5
1
1
1
14
1
1
1
1
2
1
1
1
4
1
1
12
1
1
2
2
1
1
1
1
3
1
1
1
1
1
2
6
2
2
21
7
2
6
16
1
1
1
1
2
1
1
1
1
1
1
3
2
1
1
1
1
1
3
3
6
2
1
1
1
1
1
3
1
3
1
7
1
1
2
1
1
1
2
1
2
1
2
2
1
1
1
1
1
1
1
1
1
1
1
1
1
2
10
1
4
7
11
1
1
1
2
1
2
1
2
1
1
1
1
2
1
1
1
1
2
15
1
1
1
1
1
1
1
1
2
1
1
1
1
1
1
1
1
4
5
1
1
3
1
12
1
2
1
1
1
1
2
8
1
1
1
9
3
13
9
1
1
16
2
1
1
1
1
1
1
1
1
1
2
1
1
1
1
1
1
2
1
1
2
8
3
1
1
1
1
1
1
2
1
1
1
1
4
1
1
1
1
2
2
1
1
1
1
2
3
1
3
4
1
4
1
1
2
1
1
5
1
1
1
1
5
2
6
3
3
1
1
1
1
1
2
2
1
1
1
3
2
19
3
1
1
1
1
6
3
3
1
1
1
1
1
1
1
1
2
1
1
1
3
1
1
4
1
1
1
1
3
1
5
1
1
2
1
1
1
3
1
1
1
2
1
1
1
1
2
14
1
1
2
1
1
1
1
3
3
1
1
3
1
2
5
2
9
1
1
1
1
3
2
2
1
1
1
1
1
2
1
1
3
21
2
1
14
1
1
6
1
1
4
1
1
1
1
1
1
1
1
1
1
1
1
1
2
3
3
4
1
4
5
1
1
1
4
4
2
8
1
1
1
2
1
1
1
1
2
1
1
1
1
2
1
6
1
1
1
1
1
1
6
1
1
1
1
2
1
3
1
5
2
1
1
1
2
3
1
1
1
1
1
2
1
1
1
1
1
1
1
2
2
1
1
1
25
3
1
1
2
2
1
1
1
1
1
2
3
3
1
1
1
1
1
1
1
2
2
1
2
2
1
1
1
1
2
1
1
1
1
1
1
1
1
1
1
10
1
1
1
3
3
3
3
1
1
1
1
1
1
2
1
1
2
8
6
1
2
1
1
2
3
1
1
1
1
1
1
1
1
1
1
1
3
1
1
1
1
2
1
1
1
2
1
1
1
2
1
2
1
1
1
1
1
2
1
1
1
1
2
1
1
2
1
2
1
1
1
1
1
1
1
1
1
2
1
1
1
1
1
1
7
1
1
1
1
2
2
1
1
1
1
1
1
2
1
1
1
1
1
1
1
2
1
2
1
1
2
1
1
2
2
1
5
2
1
1
1
1
1
1
1
1
2
1
1
1
3
1
1
1
2
5
1
1
1
1
1
1
1
1
1
1
1
1
2
1
2
1
1
7
2
1
1
1
2
2
1
1
4
1
1
1
1
1
1
2
1
5
1
1
2
1
1
1
2
2
1
3
2
3
1
1
1
1
1
2
1
1
1
1
2
1
1
1
1
6
1
1
1
1
1
2
1
2
1
1
1
2
1
2
1
1
1
1
1
3
2
1
1
1
1
2
1
1
2
1
1
1
1
1
2
1
1
3
1
1
1
4
1
1
1
2
14
2
1
1
1
2
1
2
3
1
1
1
1
1
1
1
1
3
1
1
1
1
2
1
1
1
4
1
1
1
1
2
2
1
2
1
1
2
1
1
1
1
1
2
2
2
1
2
1
1
1
4
1
1
2
1
1
1
1
1
1
1
2
1
3
16
2
1
1
1
1
1
2
3
1
1
1
1
1
1
1
1
1
1
10
2
2
1
2
1
1
1
1
1
1
2
1
2
1
1
1
1
3
2
1
1
1
1
1
1
1
1
1
1
1
1
1
1
6
1
1
1
1
3
1
1
1
1
1
1
1
3
1
1
1
1
1
1
1
1
1
26
4
1
1
1
3
12
1
1
2
1
2
1
3
2
2
2
1
1
2
1
1
1
1
2
1
3
1
1
2
1
2
4
4
1
1
1
1
2
1
2
1
1
1
2
1
1
2
1
1
1
1
1
6
2
16
1
1
1
4
1
1
1
2
1
8
1
1
1
1
1
1
2
1
1
1
1
2
1
1
1
1
1
1
1
1
2
1
1
1
1
1
1
1
2
1
1
1
1
1
1
3
2
1
2
2
2
1
2
3
1
2
1
1
1
1
1
1
1
1
1
1
1
3
13
1
1
1
1
1
1
1
1
1
1
1
2
1
1
1
1
1
1
1
1
1
1
3
1
1
3
2
4
1
1
1
1
1
1
1
1
1
1
3
2
1
1
1
1
1
1
1
1
1
1
1
1
1
1
2
1
1
1
1
2
1
1
1
1
32
1
1
1
1
4
2
2
1
15
1
1
2
3
1
1
1
1
1
1
6
1
2
2
1
1
1
4
2
1
1
1
1
1
1
1
1
33
1
1
1
1
1
2
1
1
2
3
1
1
1
1
1
1
1
11
1
1
1
1
1
1
2
2
1
5
12
1
7
1
1
2
1
2
1
1
1
2
1
1
1
1
1
1
1
12
1
1
1
1
1
3
1
1
1
1
1
1
1
1
1
1
1
1
1
1
1
3
4
1
1
2
1
3
1
1
1
2
1
1
1
2
1
16
1
1
1
1
1
1
1
1
4
2
4
2
18
9
3
1
3
1
1
1
2
1
2
1
1
9
2
1
1
2
1
1
1
1
4
3
1
3
1
1
2
1
1
1
1
6
2
1
2
16
2
1
5
1
1
1
1
1
3
1
1
1
1
1
12
1
4
3
1
1
1
1
1
1
16
1
1
1
3
3
1
2
1
2
1
1
1
1
1
2
2
1
1
1
2
6
1
3
2
1
1
15
1
1
2
4
2
2
1
1
1
2
1
1
1
1
1
1
1
1
1
1
18
1
1
1
1
1
1
2
1
1
14
1
2
1
1
1
2
1
1
1
1
2
1
9
3
1
1
1
1
2
2
1
1
1
5
18
9
1
1
3
1
1
1
5
1
2
1
1
1
1
14
1
1
1
1
3
1
5
1
1
1
1
31
13
1
1
2
2
2
16
1
1
1
1
1
1
1
1
1
3
1
1
4
1
9
1
1
1
1
1
1
1
1
1
1
1
1
2
2
2
2
1
2
2
1
1
1
2
1
1
3
4
1
1
1
1
1
2
1
6
1
1
1
4
4
9
1
1
18
1
2
1
1
1
1
1
3
2
2
1
1
2
1
1
2
1
1
2
1
15
3
1
1
2
3
1
6
1
2
3
2
4
1
1
1
1
2
3
1
1
1
1
1
1
1
1
1
1
1
4
3
1
2
1
1
1
1
1
1
1
1
2
2
1
2
2
1
1
1
1
1
1
1
1
1
1
1
1
1
1
1
1
2
2
1
1
1
1
1
1
1
1
3
1
1
1
1
1
1
1
1
1
1
1
1
1
3
2
1
1
1
1
2
1
1
1
1
3
2
3
1
1
8
1
1
1
4
1
1
1
2
1
1
1
1
3
4
1
1
1
1
1
14
1
5
1
1
1
1
1
1
1
1
1
1
1
1
1
2
1
2
1
2
3
1
1
1
1
2
1
2
1
1
1
1
1
1
1
2
1
1
11
5
5
3
1
1
1
1
15
1
1
1
1
1
1
1
1
1
1
1
1
1
1
1
1
1
1
1
1
2
1
1
1
1
2
1
1
1
1
1
1
1
1
1
1
2
1
1
1
1
1
1
1
1
1
1
3
1
1
1
1
1
1
1
1
1
1
1
1
1
1
1
1
1
1
1
1
1
1
1
1
1
1
1
1
1
1
1
2
1
1
1
1
1
2
2
1
1
1
1
1
1
1
1
1
1
3
1
1
1
1
1
1
1
1
1
3
2
3
1
1
1
1
1
1
3
1
1
8
3
1
16
2
1
1
1
5
2
1
4
1
1
1
1
1
1
1
1
1
1
1
2
1
1
1
1
1
1
1
1
1
3
1
1
1
1
1
1
1
1
1
1
1
1
2
1
2
1
1
1
1
1
2
1
1
1
1
1
1
2
4
2
2
2
1
1
1
1
1
3
1
1
1
1
1
1
2
1
1
1
2
1
1
1
1
1
1
1
2
1
1
1
1
2
1
2
2
1
1
1
1
1
1
1
1
1
1
1
1
3
2
3
1
1
2
1
1
1
1
3
2
1
1
1
2
1
1
2
1
1
1
1
3
1
1
2
1
1
1
1
1
1
1
1
1
1
1
1
1
1
1
1
2
1
1
1
3
1
1
1
1
2
1
2
1
2
1
1
1
2
1
2
1
1
1
3
1
1
1
2
1
1
1
2
2
1
1
1
6
1
1
1
1
1
1
1
1
1
1
1
1
1
1
1
1
2
2
1
1
1
1
1
1
1
3
1
1
1
1
1
1
11
1
1
1
1
1
1
1
1
1
1
1
1
2
1
2
1
1
1
1
2
1
1
2
1
1
1
2
1
1
1
4
3
1
1
1
1
1
1
1
1
2
1
1
1
1
2
1
2
1
5
4
2
2
3
7
1
2
2
3
3
1
1
1
1
1
2
1
1
2
1
1
3
2
1
1
2
2
1
1
1
1
1
15
28
1
1
1
1
1
1
1
1
1
16
1
1
1
1
2
3
1
1
1
1
32
1
1
2
2
2
2
1
2
1
1
1
3
1
1
1
1
1
1
1
1
4
1
2
1
1
2
1
1
2
1
2
1
1
6
19
1
1
1
1
2
1
1
9
1
1
1
1
1
2
1
4
3
1
1
1
1
1
1
2
3
1
2
1
1
1
1
1
1
5
1
1
5
1
1
1
1
1
2
1
1
1
2
1
4
1
2
1
1
1
1
3
2
1
2
1
1
4
1
1
1
2
1
1
1
1
3
21
1
1
1
21
1
1
1
2
1
1
1
3
1
1
2
1
2
1
1
1
7
1
1
1
4
4
1
1
2
1
1
1
3
2
5
2
1
1
1
1
2
1
1
1
1
1
1
1
2
2
1
1
1
1
1
1
2
1
1
1
2
1
1
1
2
1
1
2
3
1
2
1
1
3
1
5
3
3
3
1
2
2
1
1
1
1
2
1
1
1
1
1
1
1
1
5
1
1
3
1
1
1
1
1
1
1
1
1
1
1
1
1
2
1
9
1
3
1
1
1
2
1
1
3
7
1
1
1
1
2
1
1
1
1
2
1
1
2
3
1
1
3
1
1
2
1
1
1
1
1
1
1
1
5
1
1
4
1
3
2
1
2
1
1
6
1
1
3
1
1
2
1
1
3
1
1
1
1
1
1
1
1
16
3
1
1
8
8
1
2
1
1
1
1
1
1
1
1
1
1
1
2
1
1
1
1
2
1
1
1
1
5
2
1
3
1
1
1
1
1
1
1
1
1
1
2
1
1
1
1
1
1
1
1
1
1
1
3
1
2
1
1
1
1
1
2
1
2
10
1
1
1
1
2
1
1
2
1
1
1
1
1
3
1
1
1
1
1
1
12
4
1
5
1
1
5
1
1
1
2
3
3
4
1
1
3
1
2
2
1
1
1
2
1
1
15
1
1
1
2
1
1
20
1
1
1
1
1
1
1
3
1
2
1
1
3
1
1
1
3
3
3
1
1
1
6
7
1
1
2
1
1
1
2
1
1
1
1
1
1
1
2
1
2
1
1
1
1
1
1
1
1
2
5
1
2
1
1
1
2
1
1
1
1
15
1
1
1
1
1
1
4
1
1
1
1
1
1
1
1
1
1
7
9
17
1
1
1
2
1
3
1
17
1
1
1
1
1
1
1
1
1
1
1
2
1
1
1
1
1
3
1
6
2
1
1
3
1
1
1
2
1
1
1
1
1
1
2
1
6
1
1
2
1
3
1
1
1
2
1
1
1
1
6
1
6
1
1
2
3
1
2
1
2
1
1
1
1
1
1
1
1
2
3
1
1
4
2
1
2
1
1
3
1
3
1
3
1
3
1
1
1
1
1
1
11
2
2
1
1
1
1
4
1
2
1
1
3
1
2
2
9
1
1
1
1
1
2
1
3
1
2
1
2
1
1
1
1
1
1
1
1
3
1
2
1
1
1
2
1
1
3
4
1
1
3
1
1
4
1
1
1
1
1
1
3
1
1
1
1
2
2
1
1
2
1
1
1
6
1
1
4
1
3
1
1
2
1
1
1
6
1
3
1
3
3
1
1
1
1
1
1
1
1
1
1
1
1
2
1
1
1
2
1
1
1
1
2
1
1
1
1
1
21
1
1
1
1
7
1
1
1
1
1
1
1
1
1
1
1
1
2
1
1
1
1
1
1
1
1
1
1
1
1
1
1
1
1
1
1
1
1
1
1
1
1
1
1
1
1
1
3
1
2
2
1
2
1
2
1
3
3
3
2
2
1
1
2
2
1
1
1
1
18
4
1
1
1
1
1
4
1
1
1
2
1
4
1
2
2
2
1
1
1
1
1
1
1
1
1
1
2
1
1
2
2
1
1
1
1
1
1
2
1
1
2
1
1
1
1
1
20
2
1
1
2
1
1
1
1
1
1
7
1
7
1
4
2
4
1
1
2
2
3
2
1
2
1
2
1
3
1
1
3
1
1
3
1
2
3
1
5
5
1
1
1
1
1
1
1
2
2
1
1
1
1
1
6
1
1
1
4
35
1
3
2
1
1
1
1
2
2
2
1
1
1
1
1
1
1
1
1
1
1
1
1
1
1
1
1
1
1
1
1
1
1
1
1
1
1
1
1
1
2
1
2
1
1
1
1
1
1
1
1
1
1
2
1
3
1
2
1
1
1
4
1
3
1
1
1
1
1
1
1
2
12
1
1
1
1
1
1
2
1
1
2
2
1
1
1
1
1
1
1
1
1
1
1
1
1
1
1
2
1
1
1
1
2
1
1
2
1
1
1
2
2
1
1
1
1
1
1
2
1
1
1
1
1
1
1
1
2
1
1
1
1
1
2
2
2
1
2
1
1
1
6
1
1
1
1
2
1
4
2
1
1
1
2
1
1
1
1
1
1
4
1
1
1
1
1
1
1
1
1
1
1
2
1
1
1
1
1
1
1
1
1
1
1
1
1
1
1
1
1
1
2
1
1
1
1
1
1
4
1
1
1
1
1
1
1
1
1
2
2
1
5
2
3
2
1
1
1
1
58
29
1
1
1
1
1
1
1
2
1
2
1
2
1
1
1
1
1
1
3
1
3
1
1
2
1
1
12
1
1
1
1
1
4
1
1
1
1
1
1
2
1
1
1
8
1
1
1
1
1
2
2
1
4
1
1
1
1
1
1
1
1
1
1
1
2
1
1
1
1
1
1
1
5
5
7
16
4
2
1
2
1
1
1
1
1
1
3
1
1
1
2
1
1
2
1
1
3
3
1
1
3
2
1
3
2
1
1
3
1
1
1
1
1
1
1
2
1
1
1
1
1
1
1
3
1
3
3
1
5
1
1
1
1
1
1
1
1
1
6
1
2
2
1
2
2
1
2
1
1
1
2
1
1
1
1
3
1
1
7
1
1
1
1
1
1
1
3
1
1
1
1
1
1
1
1
1
4
1
1
1
2
1
1
1
1
1
1
1
1
1
1
1
2
1
1
1
1
1
1
1
1
1
1
2
1
2
1
1
1
2
1
1
1
1
1
1
1
1
1
1
7
1
3
5
1
1
2
2
1
2
1
1
2
1
3
5
1
1
1
2
1
1
3
1
1
2
1
1
1
1
1
2
1
2
1
2
1
1
2
1
1
1
2
2
1
2
2
1
1
2
1
1
1
1
2
1
1
2
1
4
1
1
1
2
3
1
2
3
2
4
1
2
2
4
1
1
1
1
1
1
2
1
1
2
1
1
1
1
1
20
2
1
1
1
1
2
1
3
1
3
1
2
1
1
2
1
1
1
2
1
3
1
1
1
6
1
2
1
1
2
1
5
1
2
1
2
2
6
1
1
1
2
1
2
3
1
1
1
1
2
2
1
2
1
1
1
1
1
1
1
1
1
1
1
6
1
1
1
1
1
3
1
1
2
2
1
1
1
1
14
1
2
1
1
1
1
1
1
1
1
1
2
1
1
1
1
1
1
1
1
4
1
1
1
1
1
1
1
2
1
2
2
1
2
1
4
1
3
1
1
2
1
1
1
2
1
1
2
2
2
1
1
1
1
1
1
2
1
1
2
1
1
3
1
1
1
1
1
5
1
1
2
1
1
1
1
1
3
2
1
1
1
4
8
6
4
1
1
12
4
1
5
1
1
1
1
1
1
1
1
1
1
1
1
6
1
2
3
2
1
1
1
1
5
1
1
1
1
1
1
7
1
2
1
1
1
1
1
1
1
1
1
2
2
1
1
1
1
1
1
2
1
1
1
1
1
1
1
1
1
1
1
2
1
1
1
1
1
2
3
2
1
1
1
15
1
1
1
1
1
4
1
2
1
1
6
1
1
1
2
2
2
1
2
1
2
3
2
1
1
2
1
1
1
1
2
1
1
1
1
1
1
1
1
1
1
1
1
3
1
1
1
3
4
1
1
1
1
1
1
1
1
1
1
1
2
2
1
2
1
1
3
1
1
1
1
4
4
1
6
6
1
1
1
8
10
2
1
1
1
2
1
2
1
1
1
20
21
2
1
5
1
1
1
5
2
1
1
1
2
1
3
2
1
3
1
1
1
2
1
2
2
3
1
52
14
1
1
1
1
1
2
5
1
3
2
4
1
1
1
2
2
1
5
1
1
1
1
1
1
2
1
1
2
1
1
2
1
1
1
1
1
1
1
1
1
1
2
1
1
1
2
1
1
4
2
3
1
1
1
9
1
4
1
1
1
1
1
1
1
1
2
2
1
1
1
5
1
1
1
1
1
1
2
1
1
1
1
3
1
1
1
2
20
3
1
1
1
1
1
1
1
2
1
1
1
2
1
1
1
1
1
1
1
5
1
1
4
1
5
1
2
1
1
3
4
1
3
1
1
1
1
1
1
3
1
1
1
1
1
1
1
2
1
1
1
1
1
1
1
1
1
1
3
1
2
1
1
1
1
1
6
2
1
2
1
1
1
1
1
2
1
1
1
1
2
2
1
1
1
1
1
1
1
1
1
1
1
1
46
2
1
1
1
1
1
15
1
1
1
4
1
1
1
1
1
1
1
1
1
1
1
2
1
10
1
2
1
2
2
1
1
1
1
1
1
2
1
1
2
1
1
1
1
1
1
1
2
1
3
1
2
1
1
2
2
4
2
1
1
1
1
1
2
1
1
1
1
2
1
1
1
1
1
1
2
1
1
1
4
2
1
1
3
2
1
1
1
1
1
1
2
1
1
1
3
2
1
1
1
2
1
1
1
2
1
1
3
6
1
1
1
1
2
1
1
1
1
1
1
1
2
1
1
1
1
1
1
1
2
1
26
1
2
1
1
1
1
6
1
1
6
1
1
2
1
2
2
1
1
1
1
1
1
3
2
1
2
2
1
1
1
1
1
1
3
1
3
3
1
1
2
2
1
1
1
1
1
1
2
1
1
1
1
1
1
1
1
1
1
2
1
1
1
1
1
1
2
6
2
4
8
1
2
1
2
3
1
1
1
1
1
1
1
1
3
1
3
4
1
2
1
3
2
2
2
1
1
1
2
1
2
1
2
1
1
1
3
1
1
1
2
1
3
1
1
3
1
5
1
2
1
1
1
1
1
3
1
2
1
3
1
1
1
1
1
1
1
1
1
1
8
1
1
1
1
1
2
1
1
1
1
1
1
1
3
1
1
4
3
4
1
1
3
1
3
1
2
1
4
3
4
1
2
2
6
2
2
1
1
8
14
2
1
1
4
1
1
1
1
1
2
1
2
6
1
4
1
1
5
1
1
2
1
1
2
2
3
1
1
1
1
1
1
1
2
3
2
1
2
1
1
2
3
1
1
2
2
1
3
1
2
1
3
1
1
1
42
1
1
1
3
1
1
2
1
1
2
1
1
4
4
1
6
3
1
1
7
1
1
13
3
7
12
12
1
1
1
1
2
4
4
1
1
1
1
1
5
1
1
3
1
1
1
1
1
1
2
3
2
1
2
1
5
2
2
1
1
1
1
1
13
2
2
2
1
1
1
1
1
1
1
1
1
1
1
1
1
1
1
3
1
11
2
7
1
1
1
1
1
3
1
1
3
1
1
1
1
1
1
1
1
5
4
1
5
1
1
1
3
1
3
4
1
3
1
1
1
9
3
1
3
1
1
2
2
1
2
1
1
1
5
1
3
1
2
1
4
2
1
7
1
1
1
1
4
2
1
1
2
1
7
4
1
1
1
1
1
2
1
1
1
1
2
2
1
1
1
1
1
1
2
1
1
1
1
1
1
1
1
1
2
1
1
2
1
3
3
1
1
1
1
1
1
1
6
3
2
1
1
1
1
1
2
1
1
1
1
1
1
1
1
1
1
1
1
3
1
1
1
1
1
2
2
2
1
1
1
2
1
1
4
1
1
4
1
1
1
1
1
1
2
1
2
2
1
3
3
2
1
3
3
1
4
3
1
1
2
1
1
1
1
1
2
1
1
2
1
1
3
1
1
1
1
1
1
1
2
1
1
1
1
1
1
3
1
1
3
3
2
1
1
1
3
4
1
1
2
5
1
1
1
2
1
1
1
1
1
5
2
1
1
1
1
11
2
1
1
1
1
4
1
13
2
1
2
1
2
1
3
1
3
12
1
1
1
1
1
3
1
2
21
1
5
3
1
1
1
2
2
1
4
1
21
2
1
1
1
34
1
1
1
1
1
1
1
4
1
1
1
1
1
4
1
1
1
1
1
2
5
1
1
1
1
1
1
1
2
1
1
1
3
1
2
1
1
2
3
1
1
4
1
1
2
1
1
2
2
1
5
2
1
14
2
1
1
1
1
1
1
1
1
25
15
12
16
2
1
1
1
1
1
1
1
1
4
2
1
11
1
2
1
3
2
3
3
1
1
1
1
1
4
1
1
3
2
2
3
1
1
13
1
13
16
1
1
1
1
1
1
1
1
1
1
1
1
1
1
5
1
3
2
1
6
1
2
1
1
1
1
1
1
1
3
1
1
1
1
1
1
1
1
1
1
1
46
1
1
1
1
1
1
1
3
1
1
1
2
1
1
2
1
4
2
3
1
2
2
1
1
2
1
1
1
1
1
2
1
1
1
1
4
1
4
1
1
1
1
1
3
1
1
2
1
2
1
1
2
1
1
1
1
1
1
1
1
9
1
1
1
1
1
1
1
5
1
2
2
1
1
1
1
1
1
1
1
1
3
1
1
2
1
3
1
2
1
1
6
1
1
3
3
1
1
1
1
1
1
4
1
1
1
3
1
1
1
3
1
1
3
1
1
1
1
1
3
51
15
7
8
2
1
3
1
1
2
1
1
1
1
1
1
1
1
3
2
1
1
1
1
1
2
1
1
1
1
1
1
1
1
1
1
1
1
1
1
1
1
9
3
1
1
1
1
1
42
2
18
1
1
2
1
22
1
1
1
1
1
1
1
1
1
7
1
1
1
1
4
2
1
1
2
2
1
1
1
1
1
1
1
1
1
1
1
2
1
2
1
1
1
1
4
3
1
1
1
1
1
1
1
1
1
1
1
1
2
1
1
1
1
1
1
2
1
1
1
1
1
1
1
1
1
1
1
4
1
1
1
1
1
4
4
1
6
1
2
3
1
3
6
1
3
1
1
1
1
1
4
1
2
1
1
1
1
2
1
1
1
1
1
2
1
1
1
1
1
3
1
1
2
1
1
1
5
1
3
1
2
1
1
1
1
2
4
2
2
34
11
4
2
1
1
2
1
1
1
1
1
1
1
1
1
1
1
1
3
1
1
1
1
1
1
1
1
1
1
1
4
1
1
1
1
1
1
2
1
1
1
1
1
1
1
1
2
1
1
1
1
1
1
2
1
1
1
1
1
1
1
1
1
1
1
3
1
1
1
3
1
2
1
1
1
1
2
4
1
1
2
1
1
1
1
1
1
1
1
1
1
1
1
1
2
1
1
1
1
1
3
1
1
1
1
3
1
1
1
2
4
1
1
1
1
3
1
1
1
1
1
1
1
1
3
2
1
1
1
2
6
1
1
1
1
1
1
1
1
1
1
1
1
1
2
2
1
1
1
1
1
1
1
2
1
1
1
3
2
1
2
2
3
1
1
1
1
1
1
1
1
3
1
1
1
1
1
1
1
1
18
6
2
1
1
1
1
1
1
1
1
1
2
1
1
3
1
1
1
1
1
1
1
5
1
1
2
4
1
1
1
1
2
1
1
1
1
1
1
1
1
1
4
3
1
1
1
2
3
1
1
1
1
3
3
1
2
1
1
1
1
1
1
2
1
1
1
1
2
1
1
1
1
1
3
1
2
1
1
1
1
1
1
1
1
1
1
1
4
1
2
1
1
1
1
1
1
2
2
1
1
1
1
1
2
2
2
1
1
1
1
1
1
1
1
1
1
1
2
4
1
2
1
3
1
1
1
1
2
1
2
1
1
1
1
1
1
1
1
1
1
1
1
1
1
1
1
1
1
1
2
1
1
1
1
3
1
1
3
1
1
1
1
1
1
1
1
1
1
1
1
1
2
3
1
1
1
1
1
1
1
1
1
1
1
1
2
3
1
1
1
4
1
1
2
2
7
1
19
1
2
2
1
1
1
1
2
1
1
1
1
2
2
1
2
1
1
2
1
1
1
1
1
1
1
1
1
1
1
2
3
2
1
1
4
10
1
4
1
1
3
1
1
1
1
1
1
1
2
2
1
1
1
5
1
1
1
1
2
25
1
1
1
2
2
1
3
1
12
1
1
1
1
1
4
1
1
1
1
1
1
1
1
1
1
1
1
2
1
2
1
6
1
1
1
1
1
1
3
1
1
1
2
1
4
1
2
1
1
2
1
2
1
3
1
1
1
1
1
1
2
2
1
1
4
3
2
1
1
34
1
1
1
21
3
12
4
4
1
1
2
4
1
2
1
1
1
1
1
1
3
2
1
1
1
1
4
1
1
1
1
1
2
1
1
1
1
2
2
1
1
2
1
2
2
1
2
1
1
1
1
1
1
1
1
1
1
2
3
4
1
1
1
1
1
1
1
1
1
5
1
1
1
1
1
17
1
1
2
1
1
1
1
1
1
1
1
1
1
1
2
1
1
1
1
1
1
1
64
1
1
1
1
1
1
2
1
3
1
21
1
1
3
2
1
4
1
1
1
1
6
2
1
1
1
3
1
2
1
2
1
1
1
1
2
2
2
2
10
1
1
1
1
1
1
2
2
1
1
1
1
1
2
10
1
1
1
1
1
1
29
24
1
2
2
2
2
1
3
1
34
15
1
1
1
1
13
1
1
3
1
1
1
1
1
1
2
1
2
1
1
1
1
4
1
1
2
2
1
1
1
1
1
1
1
1
1
2
1
2
2
7
2
10
3
1
1
1
1
2
1
2
2
2
2
1
1
1
1
1
1
1
1
1
4
1
6
1
1
1
4
1
1
2
1
3
1
3
1
2
1
1
1
1
1
1
1
2
2
2
2
1
4
2
3
5
4
3
1
3
1
1
1
1
1
1
2
12
1
2
1
1
3
1
1
1
2
2
3
3
1
2
1
1
1
1
1
2
2
1
1
4
1
16
1
1
2
1
1
1
3
1
1
1
10
1
1
1
1
3
2
1
2
1
1
10
1
1
1
1
1
1
1
1
1
1
1
1
1
1
2
1
6
7
2
2
1
1
1
1
1
1
4
1
1
4
3
3
1
1
1
2
1
1
2
8
2
1
1
1
1
3
1
1
12
11
1
10
1
1
1
5
1
8
6
2
1
1
1
2
1
6
1
1
1
3
4
7
3
3
4
1
2
1
11
8
1
1
1
1
1
1
1
1
1
3
1
3
1
1
1
1
1
2
1
3
1
1
1
1
1
14
2
1
1
1
1
1
1
1
1
9
3
2
12
1
1
2
4
1
2
1
2
1
1
1
1
3
2
1
1
1
1
1
2
1
4
2
11
1
3
1
1
1
1
1
1
1
9
1
1
1
2
1
1
1
1
1
1
3
1
2
2
1
4
2
1
1
10
1
1
1
1
1
1
1
2
1
2
1
2
1
3
1
1
3
1
1
3
2
1
1
1
11
34
1
1
1
1
4
5
3
2
1
1
1
2
2
3
3
1
2
1
1
1
4
1
1
2
1
1
1
2
3
1
2
1
1
1
3
1
14
1
1
1
1
1
1
5
2
1
2
1
2
1
12
1
1
22
1
18
1
1
1
1
1
1
1
12
1
2
56
17
1
1
1
1
1
1
1
1
1
27
1
1
2
2
2
1
1
1
1
1
2
4
1
1
1
1
1
2
1
1
2
1
4
1
1
1
1
2
2
1
4
3
1
2
1
1
1
1
1
1
1
1
1
1
2
1
1
1
1
1
4
3
3
2
2
23
6
10
1
2
1
1
1
2
78
1
1
1
1
1
1
1
2
3
1
3
5
1
5
13
2
1
9
17
2
4
1
3
1
1
1
1
1
1
2
3
3
1
1
5
5
8
1
1
1
1
1
3
1
1
1
1
1
1
1
1
1
3
5
1
1
1
1
1
1
3
8
1
1
3
1
1
1
1
1
1
1
1
1
1
1
3
3
1
1
1
1
1
2
1
1
1
1
5
6
2
1
1
1
1
1
2
1
1
2
1
4
1
1
1
2
1
2
1
1
4
1
2
1
1
1
1
1
1
1
9
1
16
2
4
1
2
2
1
1
1
1
2
7
1
1
1
3
11
1
36
1
1
1
1
1
1
19
2
1
4
1
1
1
1
1
1
1
6
2
1
1
1
1
8
2
1
1
1
1
1
3
6
2
3
2
4
1
1
1
2
6
3
1
1
1
1
2
1
1
1
1
5
1
1
2
1
2
1
1
1
1
1
1
3
2
1
1
1
1
3
1
1
4
1
1
2
3
2
1
1
1
1
1
1
1
1
2
1
1
1
1
1
1
1
1
1
1
2
1
4
2
2
1
1
1
1
1
2
2
1
1
2
1
1
4
1
1
1
1
1
1
1
1
1
1
3
2
1
1
1
1
1
1
1
1
1
1
1
1
1
1
1
1
1
1
1
1
1
1
1
6
1
2
2
1
2
1
4
1
1
1
1
1
1
1
2
1
1
3
1
1
1
1
1
1
3
1
1
2
1
1
2
1
2
2
1
1
1
1
1
2
1
1
1
1
1
1
2
1
2
1
2
3
4
1
1
1
1
1
3
2
1
1
2
1
2
1
3
1
1
1
3
1
2
1
1
8
12
3
1
9
3
1
1
1
1
4
1
1
1
1
1
1
1
3
1
2
3
2
4
1
1
2
1
1
2
4
2
1
1
1
1
1
16
2
1
1
4
1
1
1
1
1
1
1
4
1
2
1
1
3
1
1
1
1
1
1
1
3
1
1
1
1
1
1
1
2
1
1
1
1
12
1
2
2
1
14
1
1
3
1
1
1
1
27
1
4
9
1
1
1
1
8
1
14
1
1
1
1
1
1
1
1
2
1
2
1
3
4
2
1
1
1
5
1
1
12
1
3
6
1
1
1
1
2
1
3
2
1
1
1
2
2
2
1
2
1
1
1
4
1
1
1
1
1
6
1
1
1
2
1
1
1
1
1
1
1
4
1
1
1
2
1
1
2
2
1
1
2
2
1
1
1
1
1
2
1
2
1
1
1
2
1
1
1
1
2
1
1
1
1
1
2
1
1
1
1
1
1
1
1
1
1
1
1
2
1
1
1
1
4
1
2
1
1
2
1
1
1
1
1
1
1
1
3
2
1
1
5
2
1
1
2
1
1
1
1
6
1
1
1
1
1
1
1
2
1
2
1
1
1
1
1
1
1
1
1
2
2
1
1
3
3
2
1
1
1
1
1
1
1
1
1
1
1
24
1
1
1
1
1
2
1
1
1
1
1
1
2
1
2
3
1
2
1
1
1
1
1
1
2
2
1
1
1
1
1
2
1
6
1
1
1
2
1
1
1
2
4
2
1
2
1
3
4
1
1
2
3
1
1
1
2
1
1
1
1
1
1
1
1
1
2
1
1
1
1
4
2
1
3
1
2
1
3
1
1
2
1
1
2
1
1
1
1
2
1
3
1
2
21
1
1
1
1
5
2
1
16
1
3
1
1
1
2
1
2
1
1
1
1
1
1
1
1
10
2
1
1
2
1
1
1
1
2
1
1
2
1
1
3
1
2
1
1
1
1
1
1
1
2
3
1
1
3
1
1
1
1
1
1
3
1
2
1
1
2
1
2
1
1
1
1
1
1
2
1
1
2
4
1
1
6
1
1
1
1
1
1
1
1
2
3
1
1
1
1
1
2
3
4
1
1
3
1
2
1
2
1
1
4
1
1
1
1
1
1
1
1
1
1
3
1
1
2
1
1
1
1
1
1
1
1
1
1
1
1
1
1
1
1
1
1
2
1
1
1
2
1
1
1
5
3
2
1
1
1
3
2
1
1
1
1
1
1
2
20
1
2
1
1
1
1
1
1
1
1
1
1
1
1
1
22
1
2
1
3
1
2
1
3
1
1
2
1
1
5
2
1
1
1
2
2
2
1
3
2
1
2
1
1
1
1
1
1
1
1
1
1
2
1
1
2
2
6
3
13
1
3
2
11
1
8
2
1
19
1
1
1
1
35
1
1
1
1
2
1
58
2
1
1
1
1
1
4
1
3
1
1
1
1
1
1
1
3
1
1
3
3
1
1
2
1
2
1
2
1
1
2
4
1
1
1
1
1
3
1
1
1
1
1
1
1
1
2
1
1
1
1
1
21
1
1
1
3
1
1
1
1
2
3
1
1
1
2
1
1
1
2
4
8
3
4
1
1
3
1
2
1
3
2
11
3
1
5
1
2
1
1
1
1
1
2
1
1
1
1
12
41
1
1
1
1
1
1
1
1
1
3
2
1
1
1
1
2
1
2
1
1
2
1
2
3
1
1
1
1
1
1
1
2
1
1
1
2
1
2
1
1
2
1
1
2
2
1
3
1
1
2
1
2
2
3
2
4
3
3
1
1
13
1
13
6
4
3
1
1
1
19
1
1
1
1
1
5
5
3
1
1
2
3
1
2
2
2
2
2
1
2
1
1
3
3
3
1
1
4
2
1
1
2
1
3
2
2
2
1
5
1
9
1
1
1
7
2
1
11
1
1
1
1
1
3
1
1
1
1
2
2
2
3
1
2
1
1
2
1
2
1
3
11
1
1
1
2
6
2
1
2
3
1
1
2
1
1
1
1
1
1
2
1
3
2
1
2
2
4
2
36
8
1
1
16
6
1
1
1
1
1
11
1
4
30
1
1
1
1
2
1
12
2
1
1
1
33
1
1
13
6
19
1
2
1
3
1
1
1
1
1
1
1
5
1
1
1
2
1
1
6
1
1
1
2
2
1
2
1
1
2
1
1
2
1
3
1
4
1
1
2
4
1
1
1
1
1
2
1
1
1
1
7
1
2
4
1
1
1
1
3
1
1
1
3
1
2
2
1
2
1
1
2
1
1
2
1
1
1
1
1
1
1
1
1
1
1
1
1
1
1
1
1
2
1
1
1
2
1
1
1
1
1
3
1
1
1
2
1
2
1
1
1
1
1
1
2
3
1
2
1
2
1
2
2
1
3
2
1
2
2
1
1
1
2
1
1
1
2
2
1
1
1
1
1
1
1
1
1
2
1
1
2
1
1
1
1
1
1
1
1
1
1
1
2
1
1
1
2
1
1
1
1
1
1
2
1
1
1
1
1
15
1
2
1
18
2
1
1
1
1
1
1
1
1
1
1
1
1
1
1
2
1
1
1
1
1
1
1
1
1
1
1
1
1
1
1
1
5
6
1
10
1
16
3
2
1
2
1
1
1
1
2
1
1
1
1
1
2
1
1
2
1
3
2
4
1
1
1
1
1
1
1
1
2
13
2
1
1
3
1
3
1
2
2
1
1
6
3
1
2
1
1
1
1
1
1
1
1
1
3
2
2
1
1
8
1
8
8
3
1
1
8
4
1
1
1
1
2
11
18
1
4
1
3
1
1
5
1
3
1
1
1
1
10
1
1
1
2
1
1
2
1
1
1
1
1
1
2
1
3
3
1
1
2
6
3
1
1
1
1
1
1
1
1
1
1
1
1
1
1
2
2
1
1
1
1
1
1
1
2
1
1
2
2
1
1
1
3
10
1
1
1
2
2
1
2
1
1
2
1
1
2
1
5
1
1
10
5
9
2
4
1
7
1
2
2
1
4
1
1
1
1
1
1
1
1
1
1
1
1
1
1
15
1
3
4
1
1
2
2
3
4
1
1
3
1
1
1
1
1
14
1
2
7
1
1
1
3
1
2
1
15
1
2
1
1
1
4
7
1
1
1
2
6
6
5
5
5
2
2
9
1
1
1
1
1
1
1
3
1
3
1
3
1
2
1
1
1
1
1
1
1
1
1
2
1
30
1
1
1
1
2
1
1
1
1
3
1
1
1
2
1
2
12
1
1
1
12
6
3
3
10
5
1
2
2
1
1
1
1
1
1
1
9
1
9
1
1
2
2
1
1
12
1
2
2
1
1
2
2
1
1
2
1
24
1
1
1
1
1
24
1
1
1
1
1
1
3
2
4
1
2
1
1
2
1
1
5
2
1
1
1
2
6
1
1
1
1
1
1
1
1
1
1
1
1
1
2
1
1
1
5
11
1
1
1
4
1
2
1
1
1
1
1
1
1
1
1
1
1
1
1
1
1
1
1
1
1
1
1
1
7
1
2
2
1
1
1
1
5
1
1
5
1
1
1
6
8
3
1
1
15
1
1
1
1
1
1
3
1
1
1
1
3
14
2
1
10
1
1
1
1
4
1
1
2
2
1
2
2
4
1
3
2
1
1
1
3
2
1
1
2
1
1
2
1
1
1
2
1
1
1
1
5
1
6
9
1
2
2
2
1
2
2
1
1
1
6
1
3
1
1
1
1
1
5
2
3
2
1
1
9
1
1
1
2
1
5
1
2
1
1
1
1
1
1
1
1
2
7
2
1
1
1
1
1
1
1
1
1
1
1
1
2
5
3
3
3
1
4
3
1
2
1
2
1
1
1
1
1
1
1
1
1
2
1
2
3
3
1
4
3
2
1
1
3
1
3
1
1
1
1
2
1
1
1
1
1
1
2
2
1
1
1
1
1
1
1
1
2
1
2
1
1
1
2
2
2
1
6
6
2
5
1
2
3
1
1
2
1
3
22
1
16
2
5
2
1
1
1
2
1
2
1
5
1
1
1
1
1
1
1
1
1
2
1
1
6
1
1
1
1
1
1
6
1
4
1
1
2
3
3
1
2
3
2
2
3
1
1
2
2
1
3
14
2
1
1
2
1
1
1
1
1
1
1
1
2
1
1
1
1
1
1
1
1
1
1
1
1
20
1
1
1
2
7
13
2
1
1
1
3
1
1
2
2
1
2
1
1
1
2
1
1
1
1
1
1
1
3
1
2
1
2
1
1
2
2
1
1
1
2
1
1
1
2
1
3
3
1
1
1
1
1
1
1
1
1
48
2
1
4
1
1
1
1
2
2
1
2
1
1
1
1
3
1
3
1
1
1
1
2
2
1
3
4
1
1
1
1
3
19
1
2
3
1
9
10
4
1
1
1
1
1
2
1
3
1
4
1
2
3
2
12
5
1
2
1
2
1
2
2
1
1
2
5
8
2
2
1
1
1
1
1
1
11
1
1
1
1
5
1
1
1
12
5
5
1
1
1
3
2
1
1
1
1
10
5
1
1
1
1
8
2
1
1
1
1
1
2
1
2
1
1
1
2
1
1
1
3
1
1
2
1
1
1
1
1
1
2
1
1
1
1
4
4
3
1
1
1
1
1
1
1
2
1
1
1
1
1
6
1
2
3
1
1
1
1
1
1
1
1
1
3
1
1
1
3
1
1
1
1
1
1
11
2
1
4
1
1
1
1
3
1
1
1
3
1
1
1
1
4
1
1
2
1
1
1
11
1
19
18
1
2
2
3
1
2
1
1
1
1
1
4
2
1
1
1
1
1
2
2
1
1
1
4
1
2
1
1
2
1
1
3
1
1
2
20
7
1
1
3
1
3
2
1
1
1
1
1
2
1
1
1
1
3
1
1
1
1
1
1
1
3
1
1
1
1
2
2
1
2
1
1
3
1
1
1
1
2
1
1
2
1
1
4
2
15
1
14
3
1
1
1
2
1
1
1
1
1
2
1
2
7
21
1
3
1
1
1
1
1
3
1
2
1
1
1
1
4
1
1
2
1
3
1
4
4
1
1
1
1
2
2
10
1
1
1
1
2
6
2
5
2
2
1
1
1
1
3
13
1
4
2
1
1
1
1
1
1
2
1
1
1
4
4
6
1
1
1
1
7
1
1
1
1
1
1
1
1
2
1
1
1
1
1
1
1
25
2
1
1
1
1
2
1
1
1
1
3
6
13
9
4
8
1
1
1
2
1
1
2
1
1
5
1
2
1
1
2
1
1
1
1
2
5
1
1
1
2
1
1
4
2
1
1
1
1
1
3
1
1
1
1
1
1
1
2
1
1
1
1
1
1
1
1
1
1
2
1
1
1
1
5
3
4
1
1
1
1
1
1
1
1
1
1
1
1
1
1
1
1
5
5
6
1
2
3
1
2
1
1
1
1
2
2
1
1
1
1
1
1
1
1
1
1
1
1
1
1
2
1
1
1
4
1
1
2
2
1
1
1
2
1
1
1
1
8
1
1
1
1
1
3
1
1
1
1
1
3
1
9
1
1
2
1
2
1
1
1
2
1
1
1
1
1
1
2
1
1
1
3
1
1
5
1
2
1
1
1
1
1
1
1
2
1
1
4
1
3
1
1
1
1
1
1
1
1
2
1
1
1
1
1
1
1
1
1
1
1
1
2
2
1
1
2
1
1
1
3
1
1
1
1
1
2
1
2
1
1
1
1
1
1
2
1
1
1
1
1
1
1
1
1
2
1
1
1
1
1
1
1
1
1
2
1
1
2
1
1
2
1
1
1
2
1
1
1
1
2
2
1
1
1
2
1
2
1
1
1
1
1
1
1
1
1
1
1
2
1
1
2
1
2
1
1
1
1
1
1
1
1
1
1
1
1
1
1
1
4
8
16
1
1
1
4
1
1
1
1
1
2
1
1
1
1
1
1
1
1
1
13
1
2
2
3
1
3
3
1
1
1
1
3
1
1
1
1
1
1
1
2
1
1
1
1
1
22
2
1
1
5
1
1
1
2
1
1
1
1
1
1
1
1
1
1
1
1
1
2
1
1
1
2
1
2
2
1
1
1
1
6
1
1
1
2
1
1
1
2
1
1
2
2
1
1
1
1
1
1
2
1
1
1
1
1
2
1
1
2
1
4
3
1
1
1
1
1
3
1
2
1
2
1
4
1
1
3
1
1
1
1
1
3
1
2
1
1
2
2
1
1
1
3
1
1
1
1
3
1
1
1
1
1
1
2
1
1
1
1
1
1
1
1
1
1
1
1
1
1
1
5
1
3
1
1
2
1
1
2
1
2
5
1
1
4
5
1
1
1
2
1
2
1
1
1
1
2
1
3
1
2
1
1
1
1
1
1
1
1
1
1
1
1
1
1
1
1
1
1
1
1
1
1
1
2
1
3
1
1
1
1
2
1
1
2
1
3
1
1
1
1
1
1
1
1
2
4
3
1
1
3
3
1
12
1
1
2
1
11
3
1
3
6
1
1
1
1
1
1
1
1
1
1
1
2
1
1
1
1
1
1
1
1
2
3
4
1
2
3
1
1
1
1
2
2
1
2
1
1
2
1
1
1
1
1
2
1
1
1
3
1
1
1
2
1
2
1
1
2
2
1
1
1
2
1
1
1
1
2
1
1
4
2
1
2
1
1
5
1
1
1
2
1
1
1
2
1
2
1
1
2
1
1
1
1
1
1
1
2
1
1
1
1
1
1
1
1
2
1
1
1
1
1
1
1
1
2
1
1
1
1
1
1
2
1
2
2
1
4
1
1
4
1
1
1
1
1
1
1
1
1
1
4
2
1
1
1
1
1
3
1
1
2
1
1
1
1
1
1
1
1
1
1
1
1
1
1
2
2
1
1
1
1
1
1
1
1
1
1
1
1
1
1
1
1
2
2
1
2
1
1
2
1
2
4
2
1
11
1
4
3
7
7
2
1
1
3
1
1
1
4
1
1
1
3
1
1
1
1
2
10
2
2
1
1
6
3
2
1
2
1
1
2
1
1
1
1
1
1
1
1
1
1
2
1
1
2
1
1
1
1
1
1
1
2
1
1
1
1
2
1
1
1
1
2
3
2
1
2
1
1
4
1
1
3
2
1
1
1
1
1
1
1
2
1
1
1
4
3
1
4
2
1
1
1
1
2
1
2
1
1
3
3
1
2
1
2
2
1
1
1
1
1
2
1
1
1
1
1
1
1
1
2
1
1
1
1
2
2
1
1
1
1
1
1
4
2
2
1
1
2
1
20
1
1
2
1
3
1
4
2
1
1
1
3
1
1
1
2
1
4
1
1
1
1
1
16
1
1
1
1
1
2
2
1
2
2
2
1
2
2
1
6
1
1
1
1
1
2
2
7
2
1
2
1
4
1
1
2
7
6
1
1
2
3
2
1
3
3
4
2
2
8
2
1
1
1
1
1
1
1
1
1
1
2
2
2
1
1
2
1
1
7
1
1
1
1
1
2
1
3
57
1
1
1
1
1
2
1
1
1
1
1
1
2
3
1
6
4
1
2
9
18
1
1
1
1
2
1
1
1
1
1
2
1
2
1
1
9
1
1
8
2
3
2
5
1
29
1
11
21
1
2
1
1
1
1
1
1
1
1
1
1
1
1
1
2
13
3
1
1
1
2
1
1
2
6
1
2
1
1
1
1
2
1
1
2
1
1
1
1
1
1
1
5
1
1
2
3
1
1
7
5
5
1
5
1
1
1
1
3
1
1
3
2
11
3
2
2
1
1
1
1
1
2
1
1
1
1
1
1
4
7
1
1
1
1
1
1
1
1
1
2
2
1
1
1
1
1
1
1
1
2
1
1
25
1
1
1
1
1
1
3
1
2
1
3
1
1
2
18
14
20
3
1
1
2
1
1
1
1
1
2
9
2
1
1
1
1
6
1
2
4
1
2
2
3
1
1
1
1
60
2
4
1
1
2
1
1
1
1
1
1
4
1
1
2
1
1
1
1
1
1
1
1
1
1
4
1
1
1
1
9
1
1
1
2
1
12
1
1
1
1
1
1
1
2
1
3
2
1
1
1
1
1
1
1
1
1
1
3
1
1
1
1
1
1
2
1
1
1
1
3
1
1
1
1
1
1
1
1
2
2
1
1
1
1
1
23
6
1
1
1
2
1
1
1
1
1
2
1
1
1
1
1
1
1
1
1
1
1
1
1
1
1
3
3
2
42
1
2
1
1
2
1
1
1
14
1
2
1
1
2
2
1
1
1
7
6
1
1
1
1
1
1
2
2
23
11
1
1
1
3
2
2
1
2
2
1
1
2
3
1
1
10
2
3
2
2
2
1
1
1
6
1
1
1
1
2
1
1
1
2
2
1
3
1
3
4
2
2
2
2
2
2
2
2
2
2
2
11
1
1
1
2
1
1
1
2
1
1
1
1
4
3
1
2
1
1
1
17
1
1
1
1
1
2
2
1
12
1
3
1
1
3
2
4
1
1
1
1
2
1
2
2
1
1
1
1
1
1
3
1
1
2
1
1
3
1
1
1
1
2
1
1
1
1
1
1
1
3
1
1
2
2
3
1
1
1
1
1
1
4
4
1
1
2
1
2
1
2
1
1
3
1
2
1
1
1
1
1
1
1
1
1
1
1
2
1
1
1
2
1
2
1
7
5
1
1
1
1
1
44
20
2
2
1
1
1
1
1
1
1
1
1
1
1
1
1
1
1
2
5
1
2
1
1
1
1
1
13
4
1
1
1
3
3
4
22
1
1
1
2
1
2
2
1
1
1
1
1
1
1
1
1
1
1
1
1
1
1
1
1
1
1
3
1
1
1
1
5
1
3
2
1
1
2
4
3
17
4
1
1
44
4
2
1
2
2
1
2
1
1
3
1
1
3
3
12
1
1
1
2
3
3
1
1
1
1
1
1
1
1
1
1
1
2
3
1
1
2
1
2
2
1
1
12
1
1
5
3
3
2
1
1
1
1
1
2
1
1
1
1
1
5
4
3
1
1
1
1
1
9
1
1
1
1
1
2
2
1
2
1
1
1
2
2
3
7
1
1
1
1
2
1
1
1
1
1
1
1
1
1
1
2
2
1
1
1
1
3
1
11
1
1
1
5
1
1
1
1
1
2
1
14
3
1
1
1
1
1
1
2
2
3
1
1
1
1
1
1
1
1
1
1
1
3
13
2
1
2
1
1
3
2
9
4
13
3
5
6
1
4
16
1
1
1
1
1
1
1
1
1
1
1
2
1
1
1
1
2
2
1
1
1
1
1
2
1
2
1
1
1
1
1
1
2
1
1
4
3
2
1
1
1
1
5
1
1
26
1
1
1
1
1
1
4
1
1
1
1
1
1
1
1
1
1
1
1
2
1
1
1
1
35
3
1
2
2
1
1
1
1
3
21
21
1
4
1
1
1
1
1
1
2
1
5
2
1
2
1
1
1
1
1
2
1
2
2
1
1
1
2
2
2
1
1
1
1
6
1
1
2
1
1
3
1
2
2
1
5
3
1
3
1
1
2
1
1
1
1
3
1
1
1
1
4
1
1
1
1
1
2
1
1
1
1
1
1
1
1
1
1
1
1
1
2
4
1
1
1
1
1
2
1
1
1
2
10
1
1
1
12
1
1
1
2
1
1
10
1
1
1
1
2
2
1
4
1
2
3
1
3
3
1
3
6
2
3
1
1
1
1
26
8
3
1
2
1
1
3
2
1
1
1
1
1
1
1
1
1
1
1
1
4
3
1
1
1
3
3
5
1
1
1
1
1
1
2
1
1
4
1
1
21
1
13
1
1
1
1
1
1
26
1
2
2
3
2
1
2
3
2
1
5
2
1
2
1
2
1
2
3
1
1
2
2
1
2
1
2
1
2
3
1
2
1
1
2
1
1
3
2
3
1
13
1
1
1
1
1
2
3
2
1
2
3
3
2
1
1
1
2
1
1
1
1
1
1
1
3
1
1
1
1
1
1
2
1
1
1
1
1
5
1
1
1
1
1
23
1
1
1
3
5
1
2
1
1
2
1
1
3
1
1
1
3
2
1
3
1
1
5
1
1
3
1
1
1
1
1
1
1
1
2
1
1
1
1
1
1
1
2
1
1
1
2
1
1
1
1
1
2
1
2
1
1
2
1
1
2
1
1
1
1
1
1
1
1
1
1
1
1
1
2
1
1
1
14
1
1
1
1
1
1
1
1
1
1
2
3
1
1
1
1
1
1
1
1
1
1
2
2
4
1
1
2
1
1
1
1
1
1
1
1
2
1
1
1
2
1
1
2
1
2
2
1
1
1
1
3
1
2
1
1
1
1
1
1
1
1
2
1
13
2
1
5
1
1
2
1
1
1
1
1
4
1
1
1
1
2
1
2
1
3
2
1
3
2
2
1
1
1
1
1
1
1
5
4
2
5
1
1
1
1
2
1
1
2
1
1
1
1
1
1
1
1
1
1
1
1
1
1
1
1
1
1
1
1
2
1
1
1
1
1
1
1
1
1
1
1
1
1
3
2
1
1
1
3
1
1
1
1
2
1
1
4
1
1
3
3
1
4
2
3
1
1
2
1
1
2
2
1
1
1
1
1
1
1
4
1
1
1
1
1
1
1
1
2
3
1
2
2
2
2
1
1
2
2
1
3
1
1
1
2
1
1
2
1
2
3
1
1
1
1
1
1
1
1
1
1
1
1
2
2
1
1
1
2
1
1
1
2
8
5
1
1
1
1
1
1
2
1
1
10
1
1
1
1
1
1
1
1
1
2
1
1
1
1
1
1
1
1
1
4
2
1
3
1
1
4
4
1
1
1
1
1
1
1
1
19
1
16
6
4
2
1
2
5
1
1
1
1
2
1
1
1
1
1
1
1
1
1
1
1
3
1
4
2
1
1
1
1
1
1
2
1
1
1
1
12
1
1
1
1
1
2
2
33
1
1
2
1
1
3
1
1
1
1
1
1
2
2
3
2
1
1
2
1
1
1
2
1
2
1
2
1
1
1
1
2
1
2
1
1
1
3
34
1
1
1
1
1
1
3
2
5
4
3
2
1
1
1
1
1
1
1
2
1
1
1
1
1
1
1
2
1
1
1
3
1
1
1
1
1
1
2
1
2
63
4
1
2
3
1
1
1
2
1
4
1
2
1
1
1
1
1
1
1
1
1
1
1
1
1
1
2
3
4
8
4
2
1
5
2
1
1
3
1
1
1
1
1
1
5
2
2
2
1
1
1
1
1
1
1
1
1
1
1
2
1
1
1
1
1
1
7
2
1
2
2
1
1
2
1
1
1
1
1
2
1
1
1
1
1
1
1
1
1
1
1
1
1
1
1
1
2
1
1
1
2
18
1
2
1
1
2
1
1
1
1
1
1
1
1
1
1
1
1
1
1
1
2
1
1
1
1
1
1
1
2
1
1
2
1
2
2
1
1
1
1
1
3
1
1
1
2
1
2
1
1
1
1
2
1
1
1
6
1
1
3
1
2
1
1
1
1
1
1
1
1
1
2
1
1
1
1
2
2
1
1
1
1
1
2
1
1
1
1
2
1
1
1
2
1
1
1
2
18
1
3
3
1
2
1
1
1
1
1
1
1
3
2
1
2
1
1
1
1
1
1
5
4
2
1
1
2
2
1
1
1
1
1
1
1
1
2
2
2
2
2
1
2
1
1
1
1
1
1
1
1
35
2
3
1
1
4
1
1
1
1
1
59
1
1
1
1
1
1
1
1
1
3
1
1
2
3
1
5
1
2
1
1
2
1
1
1
2
3
1
1
1
1
1
3
1
1
1
1
1
2
2
1
1
2
1
1
2
2
2
1
1
2
1
2
3
1
1
1
1
2
1
1
1
3
1
3
1
1
1
2
2
1
1
2
1
2
2
1
3
1
1
1
1
1
1
1
1
1
1
1
1
2
1
1
1
1
2
1
3
1
1
1
2
1
1
8
1
1
1
1
1
1
2
8
2
4
1
1
4
1
2
2
2
2
7
8
1
14
2
1
2
2
3
5
1
1
1
1
10
2
3
11
1
3
8
1
1
1
1
1
1
7
1
1
3
2
3
21
1
2
1
1
1
1
1
1
1
1
1
1
4
1
1
1
2
1
1
1
1
1
1
2
1
1
1
2
4
1
2
1
1
1
1
1
1
1
1
1
1
1
1
1
1
2
1
1
4
1
2
1
1
5
4
2
1
1
1
1
1
1
1
1
1
18
1
1
1
1
1
2
3
1
1
3
1
1
1
1
1
1
1
1
1
1
4
2
1
2
2
1
1
2
3
1
3
2
2
2
5
2
1
1
2
1
1
3
1
1
1
4
2
7
2
1
1
1
1
2
2
1
1
1
5
2
1
1
1
1
1
1
3
4
1
1
1
1
2
2
1
1
2
1
1
1
1
1
1
1
3
1
1
1
2
1
2
3
1
1
4
1
1
1
4
1
6
1
1
2
1
1
1
1
4
4
1
7
2
6
2
1
1
1
3
1
1
1
1
1
1
2
2
3
1
2
3
1
1
1
3
2
1
2
1
1
3
2
1
1
1
2
4
1
1
5
1
1
1
2
1
1
1
1
2
2
1
1
1
1
1
1
2
1
16
3
1
2
1
1
3
1
1
2
4
1
1
2
1
1
1
3
1
2
1
1
2
1
3
2
2
1
3
1
3
1
1
2
1
3
1
1
2
1
2
1
1
1
1
1
1
1
2
2
2
1
3
1
1
1
1
2
1
1
1
3
17
1
2
1
4
1
1
1
1
1
6
3
2
1
1
10
1
2
3
2
1
1
4
1
1
1
1
9
1
1
5
1
3
3
15
1
1
1
1
1
1
1
1
1
2
1
5
1
1
1
1
1
2
1
19
1
1
1
1
1
4
2
1
1
4
3
1
1
2
3
3
3
6
1
1
1
1
1
1
6
1
4
1
1
1
2
1
1
1
2
1
4
1
1
4
2
1
3
1
2
3
3
2
1
1
2
1
1
1
1
1
2
1
1
1
1
1
4
1
1
1
1
1
2
1
1
1
1
1
18
1
2
4
3
4
13
8
1
1
1
1
13
4
4
4
4
1
2
1
1
1
1
2
1
1
1
1
1
2
1
2
1
1
1
2
1
2
3
1
1
1
1
1
1
1
1
2
2
1
2
1
1
2
1
1
1
1
1
2
1
1
1
11
1
1
1
5
1
1
3
3
1
1
5
1
2
1
2
1
1
1
1
1
1
1
1
2
1
1
4
1
1
1
4
2
5
1
1
1
1
1
25
1
1
1
1
3
1
2
1
3
1
10
1
15
1
1
1
4
1
1
1
1
1
1
1
1
3
4
2
2
1
7
1
1
2
4
2
2
2
1
1
20
1
1
1
1
1
1
1
1
1
1
1
2
1
1
1
3
2
1
1
2
1
1
2
1
1
3
2
1
3
1
1
1
1
1
1
1
1
1
1
1
3
1
1
1
1
1
1
1
1
1
1
1
1
1
1
2
4
1
1
9
12
2
1
1
1
1
2
1
3
3
1
1
1
1
1
1
1
1
5
1
1
1
1
1
2
1
2
4
1
2
1
2
2
1
1
1
1
1
2
1
1
1
1
1
1
1
1
1
2
4
2
1
1
1
1
2
2
1
1
1
2
4
1
1
1
1
4
1
1
1
4
2
1
2
1
1
1
1
1
2
4
1
1
1
1
1
2
1
1
1
2
3
1
1
1
1
4
1
2
1
1
1
1
1
1
1
1
1
1
2
2
2
1
2
1
1
1
1
2
2
1
1
1
1
1
1
1
1
1
2
1
1
1
1
1
3
1
1
1
2
1
1
2
1
1
1
2
1
1
1
1
1
1
1
1
1
1
1
1
1
2
1
2
1
1
1
1
1
1
1
1
1
1
1
3
1
2
1
1
1
2
1
3
1
1
1
1
1
1
1
1
2
1
2
1
2
1
1
1
4
1
2
1
3
1
1
1
1
3
1
1
1
1
1
1
1
1
1
1
1
1
2
2
1
2
1
1
1
1
1
1
1
1
1
4
1
1
1
1
2
1
6
1
5
2
2
2
1
1
3
4
4
1
1
1
2
1
1
1
1
3
1
1
4
5
1
1
1
2
3
1
1
1
1
1
1
1
1
1
1
1
1
1
1
1
1
1
2
1
3
1
1
2
1
1
1
1
1
1
1
1
2
1
1
1
2
1
2
1
2
7
1
1
2
1
1
1
1
1
1
1
1
1
2
1
1
2
1
1
1
1
1
1
1
1
1
1
1
1
1
1
1
1
1
1
3
1
1
1
1
1
2
1
1
1
1
1
1
1
2
1
1
1
1
1
1
1
1
42
2
5
15
7
17
1
1
3
1
1
1
1
1
1
3
9
3
1
1
1
3
4
3
4
1
3
1
3
1
3
1
1
1
1
1
1
3
1
2
1
1
1
2
1
5
1
5
2
4
1
3
3
1
1
2
1
1
2
1
1
1
1
1
1
1
1
3
2
2
1
1
1
1
3
1
1
3
2
2
1
1
3
3
1
3
1
1
6
1
1
1
1
1
1
2
1
3
1
1
1
1
3
1
3
1
2
3
1
1
1
1
1
3
1
1
4
1
2
1
1
2
1
1
1
2
4
2
2
2
1
1
1
1
1
1
2
1
1
2
1
1
1
1
1
1
1
1
1
1
2
1
1
1
1
1
1
1
1
1
1
15
2
5
1
1
1
1
1
1
1
1
1
1
1
1
1
3
1
1
1
3
1
1
1
3
1
1
1
2
1
1
4
3
3
1
1
1
1
2
3
1
1
4
1
2
2
1
2
1
1
1
2
1
1
1
1
3
5
1
1
1
1
1
2
2
2
1
1
1
1
1
2
1
29
1
1
1
1
1
1
2
1
1
1
1
1
1
1
1
1
1
1
1
1
1
1
3
1
1
1
1
1
3
1
1
1
1
1
1
2
1
1
1
1
1
1
1
1
1
3
1
1
1
1
1
1
1
1
1
1
1
1
1
2
1
1
1
2
4
1
1
1
1
1
1
1
1
1
1
2
1
1
1
1
1
1
1
1
1
1
2
1
1
1
1
1
1
1
3
1
1
1
1
1
1
1
1
1
1
1
1
2
6
2
2
1
1
1
1
1
1
1
1
1
1
1
1
1
1
1
1
1
1
1
1
4
1
1
1
1
3
1
1
1
1
1
1
1
1
1
1
1
1
11
2
5
3
1
2
1
1
1
3
1
2
1
1
1
1
1
1
8
1
2
3
3
1
1
1
1
7
1
1
8
3
1
5
1
1
7
1
1
2
5
1
1
4
4
1
3
3
3
4
2
1
13
1
1
3
1
3
1
2
1
1
1
1
2
1
1
1
1
1
1
1
1
1
1
1
5
1
1
1
1
1
1
1
1
1
2
1
2
1
1
1
1
1
1
2
1
2
1
10
63
1
3
1
20
1
1
2
1
3
3
1
1
1
2
2
1
1
1
1
5
5
1
2
1
4
1
1
2
1
2
1
1
3
1
2
2
7
1
1
2
1
2
2
4
1
2
1
1
3
2
1
1
1
2
1
3
1
3
1
1
1
3
15
4
1
1
1
1
1
1
1
1
1
4
6
2
3
3
1
2
3
1
1
1
1
17
1
1
1
1
1
1
3
1
1
3
5
2
1
1
2
12
1
1
3
16
1
1
3
1
1
1
5
1
4
1
5
2
2
1
1
1
4
1
1
2
1
3
1
2
1
1
1
1
1
29
1
1
1
1
15
1
12
1
1
1
1
1
2
3
1
1
4
1
1
2
1
1
1
3
1
1
1
1
1
1
1
1
9
15
1
1
3
3
1
24
1
2
1
1
2
1
1
1
1
2
4
3
4
9
1
1
1
1
1
1
1
6
1
1
1
1
11
1
1
1
3
1
1
1
1
1
1
1
1
1
1
1
1
2
2
1
1
2
1
3
1
1
1
1
5
3
1
1
2
2
1
1
1
1
1
4
3
1
3
86
1
1
1
2
1
8
1
13
1
1
1
1
1
1
2
1
1
1
1
1
2
1
2
2
1
1
1
1
2
2
3
2
2
1
3
1
2
1
1
1
1
1
8
1
1
1
1
1
11
1
2
1
1
3
1
1
1
10
1
1
1
1
1
1
1
1
1
1
1
1
1
1
1
1
1
4
2
3
4
1
1
1
1
2
1
1
1
1
1
3
1
1
1
2
1
5
1
1
78
1
1
1
11
7
2
2
10
5
2
1
1
2
1
1
1
1
1
1
2
3
1
1
1
1
1
1
3
1
1
1
1
1
1
1
1
1
1
12
2
2
1
3
1
1
4
1
1
1
1
1
2
1
2
1
1
1
1
1
2
4
1
2
1
1
1
1
2
1
1
1
1
1
1
2
1
1
1
2
1
1
1
2
1
1
1
1
1
1
1
1
3
1
2
1
1
1
1
1
1
3
1
1
1
1
1
1
1
1
2
1
1
1
1
2
1
1
12
1
1
1
1
1
1
2
1
1
1
2
3
2
1
1
1
1
1
1
1
18
2
1
1
1
1
1
2
1
1
1
1
1
1
2
1
1
1
1
1
1
1
1
1
1
1
1
1
5
3
1
1
2
1
2
1
1
3
1
1
2
1
6
1
2
1
1
1
4
1
1
2
1
1
1
1
1
2
1
1
1
5
1
1
1
1
1
7
1
1
3
2
2
1
1
2
1
1
3
1
4
1
1
1
1
3
1
1
1
1
4
1
2
1
1
9
1
1
2
1
1
1
1
2
1
1
1
1
1
56
1
3
2
1
2
1
1
1
1
1
1
1
1
1
1
2
6
1
1
3
1
6
7
1
1
1
1
1
4
1
2
1
1
1
1
2
2
1
1
1
1
1
3
1
2
1
1
1
1
1
2
1
2
2
1
1
1
1
1
1
1
1
2
1
1
1
5
1
1
1
1
1
3
1
2
7
3
1
4
1
1
1
3
1
1
3
1
2
1
1
1
1
1
1
1
1
1
2
1
1
2
1
1
1
1
6
1
2
1
1
1
1
1
1
1
1
2
1
1
1
1
1
1
1
1
1
1
1
1
1
31
1
1
1
1
1
1
1
1
1
1
1
1
1
1
1
1
1
1
6
1
1
1
2
1
1
1
1
1
1
1
1
2
1
1
1
1
1
1
1
1
1
34
1
2
1
4
1
1
1
1
1
1
2
1
1
1
4
1
1
1
1
1
1
3
1
1
3
2
1
2
1
1
5
1
1
1
2
1
3
2
1
1
1
1
1
1
1
1
1
2
1
3
1
2
2
1
1
5
1
1
3
2
1
4
1
5
9
1
7
1
4
1
1
1
3
1
1
1
4
2
4
1
2
2
1
4
1
1
1
1
1
1
1
1
2
1
1
1
1
1
1
1
2
1
1
1
1
1
1
2
1
1
3
1
2
1
1
1
1
1
1
1
1
1
1
1
1
1
2
1
1
1
1
1
1
1
1
1
4
1
1
1
1
1
1
1
2
2
2
1
2
2
1
1
2
1
1
1
1
1
1
1
1
1
1
2
1
1
2
1
1
4
1
1
1
1
2
1
1
1
2
1
1
1
2
1
1
1
3
2
2
1
1
1
1
1
1
1
3
1
1
1
1
1
1
1
1
1
1
2
1
1
1
2
1
1
3
1
2
1
1
1
1
2
1
1
1
1
3
1
1
3
3
2
1
1
1
1
2
1
2
3
1
1
3
1
1
2
1
1
1
1
1
2
1
1
2
6
1
1
1
2
1
1
1
1
1
1
1
1
3
1
1
1
1
1
1
1
1
1
1
4
1
1
1
1
2
1
1
2
1
3
1
1
2
2
1
1
1
1
1
2
2
1
1
4
3
2
1
1
1
1
2
1
2
1
1
1
1
2
1
1
1
1
1
1
2
1
1
1
1
1
1
1
3
1
3
1
1
1
2
1
1
1
4
2
1
1
1
1
2
2
10
1
1
1
1
2
1
1
1
1
1
1
1
1
2
4
1
1
1
1
1
2
2
1
1
1
1
1
1
1
2
1
1
2
1
1
1
1
1
2
1
1
2
1
1
1
2
1
1
1
1
2
2
2
1
1
4
1
1
1
1
1
1
1
1
1
1
1
1
1
1
1
1
1
1
1
2
1
2
1
1
1
1
2
1
1
1
3
1
1
1
1
1
1
1
1
1
1
1
7
1
1
1
1
1
1
1
1
1
1
2
2
1
1
2
1
4
3
1
2
1
1
1
2
1
1
1
1
1
1
1
1
1
2
1
1
2
1
1
2
1
1
1
1
1
1
2
1
1
2
1
1
1
1
1
2
2
1
2
1
2
1
1
1
1
1
1
1
1
1
2
1
1
2
1
1
1
1
1
1
1
1
1
1
1
1
1
1
1
1
1
1
1
1
2
1
1
2
1
2
1
1
1
1
1
1
1
1
1
1
1
1
1
2
1
2
1
1
1
1
2
1
1
1
1
1
1
1
2
1
1
3
1
1
1
2
2
5
1
1
1
2
1
1
1
2
2
1
1
2
1
2
1
2
1
1
1
1
1
2
1
1
1
2
1
1
2
2
3
2
1
3
1
1
1
1
1
1
1
1
1
1
1
1
1
1
1
5
3
1
2
1
1
2
1
2
1
1
1
1
1
1
1
1
1
1
1
1
2
3
15
5
2
1
1
6
2
1
2
1
1
1
15
1
2
1
1
1
1
1
13
1
1
1
1
1
1
1
1
3
1
1
1
2
1
5
1
1
1
1
21
1
1
1
4
1
1
2
3
1
2
1
1
1
1
1
1
1
1
1
2
1
1
1
1
4
1
1
1
1
2
1
1
1
1
1
1
1
1
1
2
2
1
1
1
1
1
1
1
1
1
1
1
1
1
1
1
2
1
1
5
2
2
2
1
1
1
1
1
8
2
1
1
1
1
1
1
26
1
2
1
1
1
1
2
3
10
2
1
2
2
7
2
1
1
1
1
1
1
1
2
4
1
1
2
1
1
2
1
1
1
1
1
1
1
1
1
1
1
1
1
1
1
2
4
1
1
1
1
1
1
3
1
1
1
1
1
3
1
1
1
3
1
2
1
1
1
1
1
2
3
1
1
1
2
2
1
1
1
1
1
1
1
1
2
2
2
2
2
1
1
2
1
1
1
1
1
1
2
1
2
1
1
1
1
1
1
1
1
2
2
3
1
1
1
1
1
1
1
1
2
1
1
1
1
1
1
1
1
1
1
2
1
1
1
1
1
1
1
2
1
1
1
1
1
1
3
1
1
2
1
1
1
1
1
1
1
2
1
1
1
1
1
2
1
2
1
2
1
1
1
1
1
1
1
1
1
1
3
1
1
1
2
1
1
3
1
5
1
1
1
2
1
2
1
1
2
1
1
1
1
2
1
1
1
1
2
1
3
2
1
1
2
1
1
1
2
1
1
1
1
1
3
1
1
1
1
1
4
2
1
3
1
1
1
1
1
1
3
2
1
1
1
1
1
1
1
1
2
1
2
1
1
1
3
1
2
1
2
1
2
3
3
1
2
1
1
1
1
1
2
3
1
2
1
1
1
1
1
1
1
2
1
1
1
1
2
1
1
1
1
2
1
1
1
1
4
1
1
1
1
1
1
2
1
1
3
1
1
1
1
1
1
1
1
1
1
2
1
1
1
2
1
1
1
1
1
2
1
3
1
2
1
1
1
1
1
1
3
1
1
1
1
1
1
2
3
1
1
1
2
1
1
1
2
2
1
1
1
1
1
2
2
1
1
1
1
1
1
1
2
1
2
1
1
2
1
1
2
3
1
1
2
2
1
1
1
1
1
1
1
1
1
1
1
1
1
1
1
3
5
2
3
3
3
2
5
5
2
4
1
1
3
1
2
2
1
1
1
1
1
1
1
1
1
1
1
1
1
2
1
2
2
1
1
1
1
2
1
1
1
1
1
1
2
3
2
1
1
2
7
1
1
1
16
1
1
1
1
1
1
1
2
2
1
1
2
3
1
2
1
2
4
3
1
1
2
1
3
1
1
1
1
1
1
1
1
1
2
1
1
1
2
2
1
1
2
1
1
2
1
2
1
1
1
2
1
1
1
1
1
1
1
1
1
1
1
1
1
1
1
1
1
3
1
1
1
1
1
1
1
1
2
1
2
1
1
1
1
1
4
1
1
1
1
1
4
1
2
16
2
2
3
10
1
1
1
1
2
5
3
1
2
1
8
2
1
3
1
1
5
1
1
1
1
1
1
1
2
2
16
7
1
1
1
1
1
1
1
1
1
1
1
1
1
1
1
1
1
4
1
1
2
1
1
1
1
1
1
2
1
1
1
4
3
2
2
1
1
1
7
1
1
1
2
1
1
1
1
1
4
2
1
1
1
1
1
2
1
1
2
6
2
4
3
1
1
2
1
1
1
1
1
1
2
2
2
5
5
1
25
2
1
1
1
1
1
3
2
7
1
1
2
1
1
1
1
1
1
1
1
1
4
2
2
1
2
1
1
4
6
3
2
1
5
1
17
1
1
2
3
3
6
5
1
1
1
1
1
1
1
1
1
1
1
1
1
1
1
2
1
1
2
3
3
4
1
7
1
1
1
1
1
3
1
1
1
1
2
1
3
1
2
4
1
1
1
2
1
1
1
1
1
1
2
1
14
5
1
1
1
1
1
24
1
1
3
1
1
1
1
1
3
4
1
1
1
1
1
3
1
1
1
2
1
1
1
4
2
1
4
1
1
3
2
1
1
2
4
1
1
3
1
1
1
3
1
1
3
1
1
1
1
1
20
1
1
1
1
1
1
1
3
1
1
1
1
14
1
1
1
8
1
1
1
3
1
13
8
15
5
1
1
1
1
1
1
3
1
1
1
1
1
1
1
1
1
1
1
1
1
1
1
1
1
3
1
1
1
1
2
7
15
12
1
1
4
1
1
1
2
1
2
1
1
2
2
1
2
1
1
12
3
10
6
4
6
10
3
1
1
3
1
1
1
2
1
1
1
1
1
1
2
1
1
1
1
1
1
1
1
1
1
1
1
10
1
1
1
1
1
1
1
2
3
1
1
1
2
1
1
1
1
3
1
1
1
1
1
2
2
6
2
8
8
1
1
1
3
1
1
1
1
2
1
1
1
1
1
1
2
4
8
6
1
1
4
3
1
1
1
37
1
1
3
1
1
1
1
1
2
1
2
1
13
1
2
1
1
1
2
2
2
1
1
1
2
2
1
2
1
2
1
2
1
1
1
1
1
1
1
1
7
8
1
2
1
1
2
1
1
1
1
1
1
1
1
1
1
1
1
1
1
4
1
1
1
1
1
1
2
1
1
1
1
1
1
1
2
1
2
1
1
59
1
1
2
1
1
1
2
1
1
5
1
1
1
1
1
9
1
5
1
1
1
1
1
1
1
20
1
21
1
1
1
4
2
1
1
1
1
1
1
1
1
1
2
1
1
1
1
1
2
1
1
1
8
2
2
2
1
1
2
2
1
1
1
1
1
1
1
1
1
1
1
1
3
1
4
1
1
1
1
1
3
3
1
3
2
1
3
1
2
1
1
1
1
1
1
1
1
1
1
2
7
1
2
1
1
1
1
2
21
1
16
1
1
1
1
1
1
1
1
1
1
1
1
1
1
1
1
1
2
1
2
1
2
3
5
1
1
1
1
1
1
1
1
4
1
1
1
3
1
1
15
1
1
1
67
1
1
5
7
1
1
21
29
3
2
56
1
1
1
1
2
1
1
15
1
3
1
3
1
3
3
1
1
1
1
1
1
1
2
2
2
1
1
1
1
1
1
1
1
1
1
2
1
1
7
1
1
1
22
2
2
1
1
3
2
1
1
1
10
1
1
2
2
1
2
1
1
1
2
1
1
1
2
1
1
1
1
1
2
1
1
1
2
79
4
2
1
1
1
4
3
1
1
1
1
1
1
2
1
1
2
1
1
1
2
4
1
5
1
2
9
3
1
1
1
2
2
1
1
1
14
13
2
2
3
3
1
1
1
3
3
1
3
2
4
1
2
18
1
1
1
1
1
1
1
1
1
1
3
1
1
1
1
1
2
1
48
3
2
1
6
2
1
2
1
2
8
2
2
5
1
1
1
1
2
1
1
1
1
1
1
2
1
2
1
1
1
1
1
1
1
4
5
1
6
2
1
1
1
1
1
2
2
1
4
1
2
1
1
4
1
1
1
6
1
1
1
2
1
1
1
1
1
1
1
2
3
1
1
2
1
1
1
1
1
1
1
1
2
2
6
1
1
2
2
1
1
2
1
1
1
1
1
1
1
2
1
1
3
1
1
1
1
1
1
1
1
1
1
1
1
1
3
2
2
1
20
5
5
4
2
1
2
2
1
2
2
1
1
1
23
1
2
1
1
1
1
1
2
6
1
2
1
1
2
1
2
2
1
1
2
1
1
1
1
1
8
1
1
1
2
1
1
1
1
1
1
1
1
2
1
1
1
1
2
1
2
2
1
1
1
1
1
1
1
6
1
2
1
3
1
1
1
1
1
1
1
1
1
1
1
1
1
1
1
1
1
2
1
1
1
1
1
1
1
1
3
1
20
1
1
1
1
4
1
1
1
2
1
1
1
1
1
2
2
1
1
2
1
1
1
1
1
1
1
1
1
1
1
1
1
1
1
1
1
1
1
1
1
1
3
1
1
1
2
1
1
1
1
1
1
2
2
2
1
1
4
2
1
1
1
1
2
14
1
2
3
2
1
1
1
2
1
1
1
1
1
1
1
1
1
2
1
1
2
10
1
1
1
3
1
1
1
4
2
1
1
1
1
1
1
1
1
1
1
2
1
1
1
1
3
1
3
1
1
8
1
1
1
20
1
1
1
1
2
1
1
2
1
2
3
2
1
2
3
2
7
1
1
2
2
1
4
3
12
1
4
1
1
1
1
13
1
2
1
1
1
1
1
1
1
2
1
1
7
1
3
2
1
2
1
1
1
1
1
2
1
1
2
2
1
1
1
2
1
1
1
2
1
1
1
1
1
1
1
1
1
1
1
1
1
1
1
2
2
1
2
2
5
1
1
1
1
1
2
2
1
1
1
1
1
5
9
1
1
1
2
1
2
1
18
3
1
1
1
34
1
1
5
1
1
19
1
7
1
1
1
2
1
1
1
1
3
7
3
1
1
1
1
1
1
1
1
1
1
1
1
1
1
1
1
1
1
1
2
1
1
2
3
1
3
2
1
1
2
4
3
1
1
3
1
1
2
1
3
2
1
1
1
3
1
1
1
2
1
4
3
1
1
1
13
1
1
1
1
1
2
3
2
1
1
10
1
2
1
1
3
3
1
1
1
1
1
1
3
6
1
1
1
1
2
1
1
1
1
1
1
1
2
1
2
2
1
1
1
1
3
1
3
1
1
2
1
1
1
1
1
1
1
1
1
1
1
1
18
2
2
1
1
1
9
1
1
8
1
6
2
1
1
5
2
1
3
1
1
1
1
1
1
2
1
1
1
6
1
3
1
2
3
3
1
1
1
4
1
1
1
3
48
1
1
1
1
2
1
2
1
1
1
2
1
10
1
1
3
2
1
1
1
1
2
1
1
1
1
1
2
1
1
1
2
1
2
20
1
3
2
1
7
1
10
1
1
1
1
1
1
2
1
1
1
1
6
1
2
1
1
1
9
1
1
1
1
1
1
1
9
1
1
1
1
1
1
2
2
1
1
1
2
1
1
1
1
1
1
1
34
1
3
2
1
5
9
1
2
2
4
2
10
1
1
3
1
1
1
3
2
7
2
1
1
1
1
1
1
2
2
2
1
1
1
1
1
1
1
1
2
1
1
1
1
1
1
1
1
1
1
1
1
1
2
1
1
1
1
1
1
3
8
1
1
1
2
1
2
1
2
2
1
1
1
1
1
1
2
2
1
1
2
1
1
2
1
1
1
1
1
1
1
1
2
1
2
1
1
1
1
2
1
1
1
1
1
1
1
1
2
1
5
1
1
1
1
1
9
1
1
26
2
1
2
3
2
1
1
1
1
1
1
1
1
1
1
1
3
3
1
1
1
1
2
1
1
1
3
1
2
1
1
1
4
3
3
1
3
1
2
1
1
1
1
1
3
1
1
1
1
1
1
1
2
27
1
1
1
1
1
1
1
1
1
1
1
2
1
1
1
1
1
1
1
1
1
1
1
1
1
2
2
1
1
1
2
2
1
1
1
1
1
2
1
1
4
1
1
1
2
3
1
2
1
1
1
5
2
1
1
1
1
1
1
4
1
1
1
1
1
1
1
1
1
1
1
1
1
1
1
1
1
3
3
1
1
1
1
2
17
1
1
1
1
3
1
1
3
1
1
1
2
4
1
1
1
1
1
1
1
1
2
1
1
1
1
1
2
1
1
1
1
1
3
1
1
1
1
1
15
1
1
1
5
1
5
1
1
2
4
1
1
1
1
1
1
1
1
1
1
1
2
1
1
1
1
59
3
1
1
1
1
1
2
1
1
1
1
1
1
1
1
2
1
1
1
1
2
3
1
1
1
1
4
1
1
1
1
2
1
1
1
1
1
16
1
2
1
3
2
1
1
1
1
1
2
1
1
2
3
1
1
1
2
1
2
1
1
1
1
1
2
2
1
1
1
1
1
1
1
1
3
1
1
1
1
4
1
1
2
1
1
1
2
1
1
1
1
1
1
1
1
2
2
1
1
3
1
1
1
1
5
1
2
1
4
2
22
1
2
1
20
2
1
1
2
1
1
1
18
2
1
1
1
1
2
3
1
1
1
2
1
1
1
1
1
1
1
1
1
1
1
1
1
1
2
1
1
1
1
1
2
1
1
1
1
1
1
1
1
1
1
1
1
1
1
1
1
1
2
1
1
1
1
2
1
4
5
2
1
1
2
4
1
1
1
1
1
1
1
1
1
2
1
1
1
1
1
1
2
7
4
5
8
1
1
1
1
4
10
2
2
1
1
1
1
1
1
1
19
10
1
4
2
5
3
1
1
1
1
1
1
3
1
2
3
11
3
3
1
1
2
1
1
1
1
2
1
1
1
1
1
1
1
1
1
1
2
1
1
2
1
1
1
1
2
1
1
1
6
1
1
1
1
1
1
1
1
2
1
1
1
2
1
1
1
1
1
1
1
1
3
1
1
1
1
2
2
4
1
2
1
1
1
1
3
1
1
2
2
1
2
1
1
1
1
1
1
2
1
1
1
1
1
1
1
1
1
2
1
1
1
1
1
3
1
1
1
1
1
1
1
1
1
1
1
1
1
1
2
1
2
1
1
1
1
1
1
2
1
1
3
2
2
1
1
1
1
1
1
1
2
1
1
1
1
1
1
1
2
1
2
2
1
1
1
2
1
1
1
1
1
1
3
1
1
2
3
2
1
1
1
3
1
2
1
1
3
1
2
1
1
1
1
1
1
1
1
1
1
1
1
1
1
1
1
1
1
1
1
1
1
1
1
1
1
1
1
1
1
1
1
1
1
1
2
1
4
1
2
1
1
1
1
1
2
2
1
1
1
1
4
1
1
2
1
1
1
1
1
2
1
1
1
1
1
1
1
1
1
1
1
1
1
1
1
2
2
1
1
1
1
1
1
1
1
1
1
1
2
1
1
1
1
2
1
1
1
1
1
1
1
1
1
2
1
1
2
2
1
4
1
1
1
1
1
1
1
1
1
1
1
1
1
2
1
1
1
1
1
1
1
1
1
1
1
1
1
1
1
2
2
1
1
1
1
2
2
1
1
3
1
1
2
1
1
1
3
1
1
2
1
2
2
1
1
1
3
1
1
3
1
1
1
1
1
1
1
1
1
4
2
4
3
2
1
1
5
1
1
4
1
3
5
2
2
2
1
1
2
2
1
1
1
2
4
1
1
6
4
1
3
1
1
1
16
1
1
1
1
2
1
1
1
1
4
1
1
4
5
2
2
1
1
4
4
14
1
2
1
1
2
1
1
1
1
1
1
1
1
3
1
1
2
1
2
1
2
1
1
1
1
2
1
1
1
1
1
1
1
1
1
1
3
1
1
2
1
2
1
6
1
1
2
1
1
1
1
1
1
6
3
1
1
1
4
1
1
1
16
1
1
1
1
2
2
1
1
1
1
1
1
1
2
2
2
1
1
2
3
3
1
2
1
4
4
1
2
1
1
1
1
1
1
1
4
1
8
1
7
1
1
1
1
3
1
1
1
1
1
1
2
2
1
11
1
3
2
1
1
1
1
1
2
1
1
1
1
1
1
2
1
1
1
1
1
1
1
2
1
1
1
1
4
2
2
1
2
1
1
1
1
1
6
1
1
1
1
2
2
1
2
1
1
1
2
2
2
1
1
1
1
1
1
1
13
3
2
1
3
1
1
1
1
1
1
1
1
1
2
2
6
2
1
1
1
1
1
1
1
3
2
1
2
1
1
5
1
5
1
1
2
1
1
1
1
1
5
1
1
3
1
1
1
1
1
1
1
2
1
1
1
1
1
1
1
1
3
2
1
1
3
1
2
1
1
1
3
2
1
1
1
1
1
1
1
1
2
1
2
1
1
1
3
1
2
1
2
1
2
3
3
1
2
1
1
1
1
1
2
3
1
2
1
1
1
1
1
1
1
2
1
1
1
1
1
2
1
1
1
1
2
1
1
1
1
6
1
1
1
1
1
2
1
1
3
1
1
1
1
1
1
1
2
1
2
2
1
2
1
1
1
1
3
1
3
1
2
1
1
1
2
1
3
1
1
1
1
2
1
2
3
1
1
1
1
1
2
1
1
1
1
2
2
1
1
1
1
1
2
2
1
1
1
1
1
1
1
1
1
2
1
2
1
1
2
1
1
1
1
1
2
1
1
1
2
3
1
1
1
1
1
1
1
1
1
1
1
1
1
2
1
1
1
3
1
1
1
1
3
5
2
3
6
1
5
2
4
1
1
1
1
3
1
2
2
1
1
1
1
1
1
1
1
4
1
2
4
1
1
1
1
1
1
1
1
1
1
2
2
1
1
2
1
1
2
4
1
1
1
1
1
1
1
1
1
1
2
1
4
1
1
2
1
7
1
2
2
1
1
1
1
2
1
1
1
2
1
1
1
1
1
1
1
20
2
2
1
2
1
2
1
3
1
1
1
1
3
2
1
1
1
1
1
1
1
2
1
1
1
1
3
1
1
1
1
1
1
1
1
2
1
1
1
9
3
1
1
1
1
1
1
3
1
2
2
1
1
1
1
8
2
1
1
1
1
1
1
1
1
1
1
1
1
1
1
3
1
1
1
1
1
1
2
1
1
1
1
1
1
1
1
1
1
1
2
1
1
1
2
1
1
1
3
1
1
2
1
1
1
2
1
1
1
6
1
9
11
1
1
3
1
1
1
3
1
1
1
1
1
1
5
15
2
1
2
1
1
1
1
1
1
1
1
1
1
1
1
1
1
1
1
1
1
3
2
1
1
1
1
1
1
1
1
1
1
1
1
3
1
1
1
2
1
1
1
1
2
1
1
1
1
1
1
1
1
2
15
8
4
3
1
1
1
1
1
3
2
1
4
1
1
1
2
1
1
1
1
1
1
1
1
1
1
1
1
2
1
5
1
1
4
2
1
1
1
1
1
2
1
1
1
1
6
1
2
1
1
1
1
1
1
1
1
1
1
1
2
1
4
1
1
1
1
2
1
2
1
1
1
1
1
1
1
1
1
2
1
2
1
17
1
1
1
1
1
1
1
1
1
1
1
1
3
9
4
1
1
1
1
1
1
1
28
1
1
1
1
1
1
1
1
1
1
1
1
1
1
1
1
1
2
1
4
1
1
1
2
1
1
2
1
3
3
1
3
1
12
2
1
1
1
1
2
1
2
1
1
2
1
2
2
1
3
1
5
1
1
2
1
1
1
1
1
1
3
1
1
1
2
1
1
1
1
1
1
1
1
1
2
1
4
2
1
2
1
2
4
1
2
1
1
3
1
1
1
1
1
2
1
1
1
1
1
1
1
2
1
1
1
2
1
1
3
1
1
1
1
1
1
2
1
1
1
1
1
1
1
1
1
2
1
1
1
1
1
1
2
1
1
2
2
1
11
1
1
10
1
1
1
3
1
1
1
1
1
1
1
1
1
2
1
1
1
1
2
1
2
1
2
1
2
1
1
1
1
3
1
1
1
1
2
1
1
2
1
1
4
66
1
1
2
1
2
2
2
1
2
1
1
1
3
1
1
2
2
1
2
1
1
1
1
1
1
3
1
2
1
1
1
1
1
2
1
1
3
1
8
3
1
14
1
1
1
1
1
1
1
1
1
2
1
21
1
1
1
1
1
1
2
1
1
4
1
1
1
1
1
3
1
1
1
1
10
1
1
1
3
1
1
1
2
1
1
3
1
1
1
1
1
1
1
2
2
2
1
3
2
9
1
2
1
1
1
1
1
5
1
2
1
6
6
1
2
1
11
2
2
1
2
1
7
4
3
2
1
1
1
1
1
2
1
1
1
1
1
2
1
2
5
1
1
1
1
1
4
3
1
1
1
1
1
2
1
2
1
6
1
1
1
1
1
1
1
1
1
1
3
1
1
1
2
1
1
3
1
13
1
1
1
1
1
1
1
1
1
1
3
1
1
1
1
1
1
6
1
1
22
1
1
2
1
1
2
2
1
4
1
3
1
2
1
4
2
6
2
1
2
6
5
6
1
4
1
1
3
2
1
4
2
2
1
2
1
1
1
2
1
2
1
1
4
3
1
1
2
1
1
1
1
1
4
4
1
1
4
2
7
1
1
1
2
1
1
2
1
1
1
1
2
1
3
4
2
1
1
1
1
1
1
1
5
2
13
3
2
1
1
8
1
1
1
1
4
1
1
1
2
2
8
12
1
1
1
6
1
1
1
2
1
10
1
1
1
1
1
1
24
2
1
1
1
1
1
1
2
1
1
1
1
1
6
1
1
1
4
2
1
2
2
1
1
1
1
1
1
1
1
3
1
4
1
10
3
6
1
2
1
1
2
1
2
1
4
1
1
1
4
1
2
1
1
1
1
3
1
1
1
1
1
3
1
2
4
2
2
1
5
1
10
2
1
2
1
4
1
1
1
1
1
1
1
1
2
1
1
1
1
8
4
5
1
1
1
1
3
2
1
1
1
1
5
1
1
1
1
1
2
2
1
1
1
3
2
1
1
1
1
1
1
2
3
1
1
1
1
2
1
1
2
1
1
1
1
1
1
1
1
1
1
1
3
1
1
3
2
1
2
1
1
1
1
1
1
1
1
1
1
1
1
1
1
1
1
1
1
1
1
2
1
1
2
1
2
1
1
4
1
1
1
1
1
1
1
1
1
1
1
1
1
7
4
2
2
1
1
1
3
1
1
1
1
2
1
4
1
1
1
1
3
1
3
1
1
1
1
1
1
1
1
2
2
1
2
2
5
1
4
2
3
6
1
1
1
2
1
11
1
1
1
1
13
1
1
1
2
2
3
5
1
1
1
1
1
1
1
2
1
2
9
26
6
3
2
2
3
3
2
1
14
3
1
2
1
1
1
1
1
2
1
1
1
1
2
2
1
1
1
1
3
1
5
6
3
1
1
2
2
6
1
1
1
2
1
1
2
1
1
1
1
1
3
2
1
18
1
1
2
1
1
2
8
3
1
1
1
1
2
2
1
1
2
1
3
1
1
2
2
1
18
1
1
2
1
1
1
3
15
1
1
8
2
1
1
1
1
1
1
1
1
3
1
1
1
2
2
2
1
1
1
1
1
1
1
3
1
2
4
5
1
1
1
1
1
1
1
1
1
1
1
24
1
1
1
1
3
1
1
2
1
1
15
7
1
1
1
1
1
1
1
1
1
3
1
1
1
4
1
2
1
1
1
1
1
1
1
1
1
1
4
1
1
15
1
1
1
1
2
1
1
1
1
2
2
1
10
1
2
1
4
1
1
1
1
2
1
1
4
2
1
1
1
1
7
1
1
1
1
1
1
7
1
1
1
4
6
2
2
2
5
1
1
5
2
1
7
2
10
2
1
2
1
3
1
1
1
3
1
2
2
1
2
1
1
1
2
1
2
1
1
1
1
2
9
1
1
4
1
3
3
1
1
1
1
1
1
3
1
1
1
1
10
1
1
1
1
1
1
1
1
1
1
1
1
1
1
1
1
1
1
1
1
1
1
1
1
1
1
1
1
1
1
1
2
1
2
1
2
1
2
1
1
81
1
1
1
2
1
2
1
2
2
4
1
2
1
1
1
1
1
1
1
1
2
1
1
10
1
1
1
3
1
1
3
2
1
7
5
1
2
1
2
1
4
1
1
1
1
2
3
1
1
1
1
1
1
1
1
1
1
2
2
2
2
1
1
1
2
1
1
2
4
1
1
1
2
1
3
1
2
2
1
1
1
1
4
2
1
1
1
1
1
1
1
7
6
2
3
3
1
2
1
2
1
1
1
1
15
1
2
2
1
2
6
1
5
1
1
1
1
1
2
1
3
1
6
4
1
2
3
1
1
2
4
1
1
1
1
2
3
3
2
3
1
1
1
1
1
1
1
1
1
1
1
1
2
1
1
1
1
2
1
1
1
2
10
5
2
3
1
1
2
3
1
1
1
3
1
1
3
1
1
1
2
1
2
1
2
3
1
1
1
1
1
1
3
1
1
1
1
1
1
3
1
1
1
1
1
1
1
1
1
1
2
1
1
3
1
1
1
1
1
1
1
1
2
2
1
2
1
1
2
1
2
1
1
1
1
1
1
1
1
1
1
5
1
1
1
1
1
1
1
1
1
1
1
3
1
4
1
1
1
1
1
1
1
2
5
1
2
1
1
1
1
1
1
1
1
1
2
1
1
1
1
1
1
1
1
1
1
1
1
1
1
2
2
1
1
1
2
1
1
1
1
1
1
1
1
1
1
2
1
1
1
1
1
1
2
1
1
1
2
1
1
1
1
3
1
1
1
1
2
2
1
1
1
1
1
1
1
1
1
1
1
1
1
2
1
1
1
1
1
2
1
2
1
1
1
1
3
1
1
1
1
1
2
2
3
1
1
1
1
1
1
1
2
1
1
2
1
17
2
1
2
2
4
1
1
1
1
1
2
3
1
1
1
1
1
1
1
1
1
1
1
1
1
1
1
2
3
1
4
1
3
3
3
2
2
7
24
1
1
1
1
1
3
1
2
1
2
1
1
5
1
4
5
2
1
3
1
1
1
2
1
1
5
1
2
1
3
1
1
1
1
1
2
2
3
10
1
3
2
1
2
1
1
1
1
2
1
1
1
1
1
1
1
2
1
1
1
1
1
1
1
1
1
1
1
1
1
1
6
5
2
10
2
3
1
1
3
1
1
1
1
1
2
6
1
5
1
2
1
1
2
1
1
4
3
1
3
1
1
1
1
1
1
1
1
2
1
1
2
2
3
1
1
1
1
1
4
1
1
1
2
1
2
1
3
1
1
1
1
1
1
1
1
1
1
2
1
2
1
1
2
1
1
1
1
1
1
2
1
2
1
1
1
1
1
1
1
2
2
1
4
3
1
2
1
1
4
1
1
1
1
2
1
1
2
1
1
1
4
1
1
1
3
1
1
1
1
1
1
1
1
1
2
1
1
1
1
1
1
1
1
2
2
1
1
1
1
1
1
1
1
2
1
1
1
1
1
1
2
1
1
1
1
1
1
1
1
1
1
1
1
2
1
1
2
1
1
1
1
2
1
1
1
1
1
1
2
1
1
1
1
1
1
1
1
1
1
2
1
1
2
1
1
1
1
1
1
3
1
1
1
1
1
1
1
1
1
2
1
1
1
1
1
1
1
1
1
1
1
1
1
1
1
1
1
2
1
1
1
1
1
1
1
1
1
1
1
1
1
1
1
1
1
1
1
2
1
1
1
1
1
2
1
1
1
1
1
1
1
1
1
2
1
1
1
1
1
2
1
1
1
1
1
1
1
1
1
1
1
1
1
1
2
1
1
1
1
1
1
2
1
1
1
1
1
1
2
4
1
1
2
1
1
3
2
1
1
1
1
1
1
1
2
2
3
1
1
1
1
2
17
1
1
1
1
1
1
1
1
1
1
1
1
1
1
1
1
1
3
5
1
20
1
1
15
12
12
1
1
1
1
1
9
4
2
4
1
1
3
2
1
2
1
2
1
2
1
1
1
1
1
2
1
1
1
2
3
1
1
4
1
6
7
1
2
1
2
1
2
1
1
2
2
1
1
3
2
2
1
3
1
1
1
28
2
1
1
1
1
1
1
2
2
1
1
1
1
1
1
1
1
1
1
7
1
1
1
1
9
1
1
4
2
1
1
1
1
1
1
1
1
1
3
6
5
1
3
1
1
1
1
1
1
1
1
1
1
1
1
1
1
1
1
1
1
1
1
1
1
1
1
1
1
3
1
1
1
1
1
1
1
1
1
1
1
1
1
2
1
1
3
1
1
1
2
1
1
1
1
1
3
3
1
1
2
1
1
1
3
2
5
1
2
2
1
1
1
1
2
1
1
1
1
1
1
3
2
2
2
1
1
1
2
2
2
2
4
6
1
1
1
1
1
1
2
1
1
1
1
1
1
1
1
1
1
1
1
1
1
1
1
1
12
3
2
1
1
1
1
3
7
15
1
1
1
3
1
1
1
1
1
1
1
1
1
3
1
1
1
1
1
4
1
1
1
1
1
1
2
1
1
1
1
2
1
1
2
1
1
1
1
2
2
1
1
1
1
1
3
1
1
1
1
1
1
4
1
1
1
1
1
6
1
1
1
1
1
1
1
1
1
13
1
1
1
1
1
1
1
1
4
1
1
1
1
1
1
1
1
4
3
1
1
1
1
15
7
1
1
1
3
1
5
1
1
1
1
7
12
1
1
1
1
2
1
1
1
1
1
2
1
1
1
3
1
1
3
1
1
1
1
1
1
1
2
1
1
2
1
1
1
3
4
1
10
1
1
1
2
1
1
17
1
1
2
1
3
1
3
1
4
1
1
1
6
1
1
2
5
2
2
3
1
1
3
2
1
1
1
2
2
1
3
1
1
1
1
1
12
3
1
1
2
1
1
4
1
3
4
1
2
6
1
1
1
1
1
1
2
1
1
1
1
1
2
1
1
1
1
1
1
1
12
1
1
5
1
2
1
1
1
1
2
1
2
1
2
1
1
1
1
1
3
1
9
2
1
1
1
4
1
1
1
1
2
2
2
6
15
1
10
1
2
1
2
1
2
8
1
2
2
2
3
2
1
1
1
1
1
1
1
2
1
1
1
1
1
1
14
1
2
1
5
1
1
5
2
1
1
2
4
4
2
3
4
6
1
5
1
1
1
9
2
1
2
1
6
1
7
1
1
1
1
1
6
1
3
1
1
1
3
2
1
1
13
5
11
1
1
1
1
2
1
1
2
1
4
6
1
1
2
4
76
2
17
1
6
1
4
1
1
1
1
1
1
1
1
1
1
1
2
1
1
4
1
1
1
1
1
1
3
1
1
1
1
1
1
1
1
1
2
1
2
1
15
21
1
2
19
2
7
1
18
12
3
1
1
1
2
1
2
5
3
2
1
1
1
1
1
1
1
1
1
4
1
1
1
1
2
2
1
1
1
1
1
1
2
2
4
1
1
3
2
4
1
3
3
1
1
2
3
4
2
1
1
1
1
1
1
1
1
2
2
1
1
4
4
1
1
1
1
2
1
1
1
8
2
26
1
1
1
3
4
4
3
1
2
1
1
1
1
3
1
25
1
1
2
1
1
1
1
1
2
2
1
1
1
1
1
2
1
3
3
1
1
1
1
3
1
1
1
1
3
1
1
1
1
1
2
1
1
1
1
1
1
1
2
1
1
1
2
1
1
1
2
1
1
1
1
1
1
1
1
1
1
1
2
1
1
1
2
1
1
1
1
1
2
1
1
3
1
1
1
2
9
1
3
7
3
4
2
2
12
1
1
1
1
1
1
31
3
1
1
1
1
1
4
3
1
2
1
1
1
2
1
4
2
1
1
3
1
1
1
1
1
1
1
2
1
3
1
2
4
4
1
1
1
1
1
1
3
4
1
1
1
3
1
1
1
2
2
3
4
1
1
1
2
1
1
1
1
1
1
1
2
3
1
1
1
2
2
1
1
3
1
1
1
3
2
1
4
1
2
2
1
1
4
4
2
1
2
1
1
1
1
1
1
1
1
1
1
1
2
2
1
3
1
1
1
1
2
2
3
1
1
2
1
1
1
3
1
1
2
1
1
1
2
1
3
1
1
1
1
4
2
1
1
1
1
1
1
1
2
2
1
1
1
1
1
1
1
1
1
1
1
1
1
4
1
1
1
1
5
1
1
1
1
1
1
1
19
3
2
1
11
9
1
2
1
1
1
1
2
1
3
2
1
1
1
1
34
16
1
1
2
2
1
12
1
1
1
1
1
1
7
13
11
1
2
1
1
1
1
2
3
1
2
1
1
1
3
1
1
2
2
3
1
1
3
1
1
1
1
6
1
5
1
1
10
1
1
3
1
1
1
1
1
1
20
1
1
1
1
1
1
3
1
2
1
7
3
1
1
1
2
7
1
1
2
41
1
1
1
1
1
1
1
5
2
1
5
2
1
1
1
1
30
1
1
1
1
1
2
1
1
1
3
3
5
1
1
1
1
1
1
2
1
2
1
1
2
1
3
1
3
1
1
1
1
2
1
1
1
1
5
2
1
1
1
1
4
1
1
3
1
1
1
5
1
1
1
1
2
1
1
1
1
1
3
1
1
2
1
1
1
1
1
3
1
1
1
2
4
13
5
3
1
1
1
1
1
7
1
2
2
2
1
1
1
2
1
2
1
2
1
1
1
1
1
1
1
1
2
1
1
1
1
1
1
1
1
1
13
1
2
2
1
1
1
1
1
1
1
1
2
2
1
1
19
1
1
1
21
1
1
1
5
1
1
1
1
1
2
4
2
4
1
1
1
1
1
4
1
3
1
18
13
14
1
3
1
3
1
3
1
2
1
2
1
2
1
1
1
1
2
1
1
1
1
2
1
1
1
2
1
1
1
6
1
1
2
1
1
1
2
2
3
1
2
1
1
2
1
1
2
2
1
1
3
1
1
1
1
2
1
2
1
3
2
1
1
1
1
1
2
1
2
1
1
1
1
2
1
2
1
6
1
2
2
3
1
20
1
4
1
1
1
4
1
1
1
1
1
1
1
2
1
1
1
2
1
1
1
2
1
2
1
2
1
3
1
1
1
2
1
1
1
1
1
2
1
1
1
1
1
1
1
1
1
1
1
3
1
1
1
1
1
1
1
2
1
1
2
1
1
1
1
1
1
3
1
1
1
1
1
1
1
2
1
1
1
1
1
1
1
1
1
1
2
1
3
4
1
1
1
1
2
1
1
2
1
3
3
2
1
1
1
1
1
1
2
1
1
1
1
1
1
1
2
2
2
1
1
1
1
3
1
1
2
1
1
2
2
1
1
1
1
1
2
2
1
1
3
3
1
2
1
1
1
1
1
1
1
1
1
1
1
1
1
3
1
1
1
1
2
1
1
1
2
1
3
1
1
1
2
2
1
1
1
1
1
1
1
2
2
1
2
4
1
1
2
4
1
1
1
1
1
1
1
1
1
1
1
6
7
1
1
1
1
3
3
3
1
1
1
2
2
1
1
1
3
1
1
1
1
1
1
1
1
1
1
1
1
1
1
1
1
1
1
1
1
1
1
1
1
2
5
1
3
1
2
1
6
3
12
1
2
1
1
2
1
4
1
1
1
1
1
1
1
1
3
1
3
1
2
1
4
1
1
4
1
1
4
2
1
16
1
1
1
5
1
1
1
1
1
1
1
1
1
3
1
1
1
1
1
2
2
1
1
1
1
1
1
4
2
3
1
9
6
1
1
4
1
2
3
2
1
1
1
1
1
1
1
1
2
1
1
1
1
2
2
2
4
1
8
1
2
1
1
1
1
12
1
1
11
1
10
1
2
1
4
1
1
1
1
1
1
1
1
1
1
1
1
1
2
1
1
2
1
2
1
3
1
1
1
1
1
1
1
1
16
1
1
2
1
1
1
1
1
1
2
16
12
10
6
1
1
1
1
1
1
1
2
1
1
2
2
3
1
1
3
1
8
1
1
1
2
1
2
1
3
2
2
1
3
1
3
8
1
3
2
1
2
2
1
2
3
3
4
1
9
1
1
1
1
1
2
1
1
1
2
1
1
1
1
2
1
1
2
1
3
1
3
2
1
1
1
1
1
2
1
4
2
1
1
1
1
1
1
1
1
2
1
2
1
1
2
1
1
1
1
1
1
3
1
2
4
2
3
1
1
2
1
2
1
1
1
1
2
3
3
1
3
1
1
1
1
1
1
1
1
1
2
1
1
11
1
1
1
1
1
2
4
5
2
1
1
1
2
1
1
1
1
2
2
1
1
2
2
2
2
1
1
1
1
1
2
3
1
1
1
1
3
1
2
1
2
1
1
2
2
1
2
1
8
2
1
1
1
1
1
1
1
1
1
2
1
1
1
1
28
1
4
1
1
2
1
1
1
1
3
2
1
1
1
1
1
12
1
21
1
2
1
1
1
1
1
1
2
1
1
1
1
1
1
1
1
3
1
1
1
1
1
1
1
1
1
1
1
4
1
2
1
1
1
1
1
1
1
1
1
1
2
1
1
1
1
1
1
3
1
1
1
2
2
2
2
1
1
1
1
1
1
1
1
1
5
3
22
1
5
1
1
3
1
1
1
1
1
1
1
1
1
2
1
1
1
1
1
1
3
2
2
1
3
13
1
1
1
1
3
2
1
1
4
1
1
1
2
2
1
1
1
1
1
2
5
1
2
3
2
1
1
2
1
1
1
1
1
1
1
1
1
1
1
1
1
1
2
1
1
1
1
1
1
1
1
1
1
1
1
7
1
2
1
4
2
1
5
1
2
1
1
1
1
3
1
3
1
1
1
1
17
3
7
1
1
1
1
1
2
2
1
1
2
1
3
4
1
1
2
1
3
2
1
1
1
1
1
1
1
1
1
2
1
2
1
1
2
1
2
1
1
2
1
2
1
1
1
1
1
1
1
1
2
1
1
1
1
10
7
1
2
1
1
2
1
7
2
2
3
1
1
15
1
1
7
1
1
1
1
3
1
1
2
2
15
1
1
4
2
1
1
1
1
1
1
1
1
1
1
1
2
1
1
3
1
1
1
1
1
2
1
1
1
1
1
1
1
1
1
2
1
1
2
1
1
2
1
1
1
1
1
2
1
3
1
1
1
1
1
1
1
1
1
1
2
1
2
1
1
1
1
1
1
1
1
1
1
1
13
1
2
1
6
1
1
1
1
3
19
1
1
1
1
1
1
1
2
3
1
1
3
18
1
1
1
1
1
1
1
7
1
2
1
5
1
1
1
3
1
1
1
1
1
3
5
3
1
2
1
1
2
3
2
1
4
1
1
1
1
1
2
1
1
1
1
1
1
1
2
1
2
1
1
2
1
1
1
1
1
2
1
2
1
3
1
1
2
1
1
1
2
2
2
1
2
1
1
1
1
1
12
1
1
1
1
1
1
1
1
2
1
1
1
1
1
1
1
2
1
1
1
3
1
1
1
1
2
1
1
5
1
3
2
1
1
1
2
3
3
1
3
14
1
2
2
5
1
1
1
1
1
3
1
2
1
2
1
2
1
1
1
4
3
1
1
1
3
1
6
1
1
1
1
2
1
1
1
1
1
1
1
1
1
1
1
2
1
1
2
1
1
1
2
1
1
2
1
1
1
1
1
1
1
2
1
1
1
1
1
1
1
3
1
1
2
1
1
1
1
2
1
1
2
1
1
1
1
1
1
1
1
1
1
1
1
1
1
1
18
3
1
1
1
1
1
3
1
24
1
1
1
1
3
1
1
1
1
1
1
1
1
1
1
1
2
3
1
2
1
1
1
2
1
1
1
3
2
1
1
1
1
1
1
6
1
3
1
2
1
1
1
2
1
1
2
1
4
1
1
1
1
2
2
2
2
1
2
1
2
2
2
1
3
2
1
1
2
1
1
1
1
2
1
1
1
2
1
1
2
1
2
1
1
1
1
1
1
1
1
1
1
1
1
1
2
1
1
1
1
1
2
1
1
1
1
1
1
1
1
1
2
2
1
1
1
1
1
4
1
2
1
1
1
1
1
1
1
1
1
1
1
1
1
1
1
1
1
1
1
1
1
1
1
1
1
2
2
1
1
1
1
2
1
3
1
1
1
1
1
2
4
1
1
1
1
3
2
1
2
1
1
1
1
1
1
1
1
1
1
4
1
3
1
1
1
1
3
1
9
2
1
1
1
1
1
1
1
1
6
2
1
1
1
1
1
1
1
2
1
1
1
4
1
1
1
1
5
1
2
1
1
2
2
2
2
1
1
3
1
2
1
1
1
1
1
1
1
1
1
14
1
2
1
1
1
2
1
1
1
1
1
1
1
1
1
1
1
1
1
1
2
2
1
1
1
1
1
1
1
1
2
27
1
1
1
1
1
1
1
1
1
1
1
2
1
1
1
1
1
1
2
1
1
2
1
1
1
1
1
1
20
1
1
15
1
2
1
1
1
1
1
2
1
1
1
1
1
1
1
1
2
1
1
1
2
1
1
1
1
1
2
1
58
12
1
1
1
2
1
2
4
2
1
1
6
1
1
1
1
1
1
1
1
4
2
1
1
1
1
2
1
1
10
1
1
1
1
1
3
3
1
1
2
3
2
2
3
1
1
1
1
1
1
1
2
1
2
2
2
1
2
2
1
1
1
1
1
1
1
1
1
1
1
1
1
1
2
1
1
1
1
1
37
31
3
2
1
1
2
2
1
1
1
1
1
1
1
2
1
2
3
2
1
1
1
1
1
2
1
1
1
1
2
1
1
3
2
3
1
22
1
1
1
1
1
1
1
1
1
3
2
1
1
1
1
3
4
4
2
1
1
1
1
1
1
1
1
1
1
1
3
1
1
1
1
1
5
1
1
2
1
1
5
2
1
1
1
1
1
1
1
1
2
2
1
1
2
4
1
1
1
1
1
2
1
3
1
1
1
1
7
1
3
4
1
1
2
1
1
1
1
1
1
1
1
1
3
4
3
2
1
1
1
5
1
1
1
2
3
2
1
2
1
1
1
1
3
1
1
1
1
1
1
1
1
1
1
1
1
1
2
1
1
1
1
3
1
1
1
1
2
1
1
4
1
1
3
2
1
1
1
1
1
1
1
1
1
3
1
1
1
1
1
2
1
1
1
2
1
1
1
1
2
1
1
1
1
1
2
1
2
1
1
4
1
3
3
2
1
1
1
1
3
6
1
1
2
2
1
1
1
1
1
16
3
1
3
2
2
1
1
1
2
4
1
2
1
1
2
3
1
1
1
1
1
12
1
1
3
2
1
3
1
1
1
1
1
1
1
1
1
1
1
1
1
1
2
1
1
1
1
1
1
1
1
1
1
1
1
1
1
2
1
2
1
1
1
1
1
1
1
3
2
1
1
2
1
2
2
1
1
1
2
1
1
1
1
3
1
1
1
1
1
1
1
1
1
1
2
1
1
1
1
1
1
1
1
1
2
1
1
1
1
1
1
1
1
1
1
51
1
1
1
4
1
1
1
1
1
1
1
1
1
1
1
1
1
1
1
1
1
5
1
1
1
1
1
1
1
1
1
3
2
1
1
2
1
1
3
2
1
1
2
2
2
6
2
1
1
1
2
1
1
1
1
4
1
1
2
1
1
1
1
2
2
1
1
1
1
2
2
2
1
2
4
2
1
1
2
2
1
2
2
3
1
1
1
5
1
1
2
2
1
1
1
2
1
1
4
2
5
4
2
1
1
1
6
1
2
2
1
1
1
1
1
1
1
1
1
1
1
1
1
1
1
1
1
1
1
1
1
1
1
1
1
3
1
1
3
1
1
1
1
1
1
1
1
1
1
1
1
1
1
1
1
1
1
2
3
1
2
1
3
2
12
1
1
8
2
5
1
3
3
1
6
3
1
3
1
1
1
1
4
2
8
1
3
1
12
3
1
1
1
1
1
1
1
1
1
1
1
1
1
13
1
2
1
14
2
19
1
1
1
3
3
7
12
1
1
1
20
3
1
1
1
1
1
1
3
1
1
20
7
1
5
6
4
1
4
19
1
1
2
1
1
1
7
9
1
3
4
3
1
1
1
1
2
1
1
1
1
1
1
1
1
1
2
1
1
2
1
1
1
1
1
1
1
1
2
1
1
1
1
1
1
1
1
2
1
1
1
1
1
1
1
1
1
1
1
1
1
1
4
1
1
2
1
5
1
1
1
1
1
1
1
1
1
1
2
1
1
1
1
1
1
1
1
2
1
1
1
1
1
1
3
2
2
2
1
1
1
1
1
3
6
1
1
1
1
1
1
1
1
1
3
1
3
1
1
1
2
2
1
2
1
1
1
1
1
1
1
1
1
1
1
1
1
1
2
6
1
1
1
1
1
1
3
1
1
1
1
2
1
2
2
1
3
1
1
1
1
1
1
2
1
1
2
2
1
1
1
1
1
1
1
1
1
4
1
1
1
1
1
2
1
1
1
1
1
1
1
1
2
1
1
1
1
2
1
1
2
1
2
1
1
1
1
2
1
1
3
2
1
1
2
1
2
2
1
1
1
1
2
1
1
1
1
2
2
1
1
1
1
2
1
3
1
1
2
1
2
3
3
2
1
2
2
2
1
1
1
1
1
2
1
1
1
2
1
2
1
1
1
1
1
11
2
1
1
2
1
2
4
3
1
1
1
1
2
1
2
3
1
1
5
2
2
2
1
1
1
1
1
1
1
2
2
2
2
1
2
1
1
1
1
1
1
1
3
1
1
1
1
1
1
2
1
1
1
2
1
1
6
5
4
3
1
1
1
1
1
1
3
1
2
1
1
1
1
2
1
1
2
1
1
1
1
1
1
1
1
2
1
1
1
1
1
1
2
1
1
1
1
1
1
1
1
1
1
1
1
1
1
1
1
1
1
1
4
1
1
1
1
1
1
1
1
1
1
1
1
2
2
1
1
1
1
1
2
2
1
3
1
1
1
2
1
1
1
1
1
2
1
1
1
1
1
1
1
1
1
1
1
2
1
3
1
1
2
1
1
1
1
1
3
1
1
1
1
1
1
1
1
4
3
1
11
1
2
2
1
1
1
1
1
3
1
1
1
2
1
1
1
2
1
2
1
1
1
1
1
1
1
2
1
1
1
2
1
1
1
1
1
1
2
71
1
7
1
1
1
1
2
4
1
1
1
1
10
8
2
1
1
2
1
1
1
1
1
1
1
1
1
1
1
1
1
1
1
1
2
1
1
1
1
1
1
1
1
3
1
4
1
1
1
1
18
1
1
1
1
1
4
2
1
3
1
3
1
1
1
1
4
3
3
1
1
1
1
1
2
2
1
1
1
1
1
1
1
1
1
1
1
1
2
3
3
1
1
1
3
2
1
1
1
2
1
1
1
2
2
1
1
1
1
1
3
1
1
1
1
1
1
1
1
1
1
2
1
1
1
5
1
2
1
2
1
1
1
1
2
1
2
1
1
2
1
1
1
1
4
1
1
2
1
1
1
1
1
1
25
8
1
5
2
1
1
2
1
1
1
9
2
1
7
1
1
4
1
1
1
2
1
1
2
1
1
1
2
1
1
1
1
1
2
1
2
1
1
1
1
1
9
1
1
1
2
1
1
1
1
1
1
4
1
1
3
1
2
2
1
1
1
1
1
2
2
1
1
19
8
11
18
2
2
1
3
1
1
4
8
6
2
1
1
3
4
1
2
1
3
1
2
2
1
1
1
1
1
1
1
1
1
1
17
1
1
1
1
1
1
1
1
1
2
1
2
1
1
1
1
1
1
1
1
1
1
2
1
1
1
1
1
3
2
1
1
1
1
2
1
1
1
1
5
1
1
1
1
2
1
1
1
1
1
1
1
1
3
2
6
1
1
1
1
3
1
1
1
2
1
2
1
1
2
1
1
1
1
1
2
1
1
2
2
1
1
2
1
1
1
2
1
2
2
3
1
2
1
22
1
1
1
2
1
1
22
2
2
21
1
3
1
1
1
1
1
1
2
1
1
1
1
4
2
33
3
3
1
1
2
4
1
1
1
1
1
1
2
1
1
1
1
1
3
2
1
4
1
1
2
1
2
2
1
1
1
1
1
1
2
2
1
1
1
1
2
1
1
1
1
1
1
1
1
2
2
1
1
1
1
1
1
1
4
2
1
2
2
1
4
1
1
1
2
1
1
1
1
1
1
2
1
1
1
1
1
5
1
1
1
1
2
3
1
2
2
1
1
2
3
1
1
1
1
1
1
1
1
1
1
2
1
1
7
1
2
1
1
1
1
2
1
1
1
2
1
1
1
1
1
2
1
1
5
1
1
3
1
1
1
1
1
1
17
1
1
1
1
15
1
2
1
4
1
3
18
1
2
1
4
1
1
21
20
2
2
1
1
1
1
1
1
1
1
3
4
1
1
1
1
1
1
2
1
1
2
1
1
3
1
1
2
1
2
3
1
1
1
1
1
1
1
2
1
3
1
1
1
2
1
1
1
1
1
1
1
3
2
1
1
1
2
3
2
1
1
1
1
1
1
1
1
2
1
1
1
1
1
1
1
1
1
1
1
6
1
1
1
1
1
2
2
1
1
1
1
1
1
2
1
1
2
1
1
1
1
2
1
2
1
3
1
3
1
2
2
1
1
1
2
1
2
1
1
1
15
1
1
1
2
1
2
1
1
1
1
1
1
1
1
1
1
1
2
1
3
1
1
1
2
1
1
1
1
3
1
1
1
1
1
1
1
42
1
1
2
1
1
1
1
1
6
2
1
3
2
2
2
7
1
1
1
1
1
3
1
1
1
1
3
1
1
1
1
1
1
2
4
1
1
1
2
1
1
1
1
1
3
1
1
1
1
1
1
1
1
1
2
1
1
2
1
1
1
1
1
1
2
1
1
2
23
1
3
1
3
1
1
1
1
1
1
13
1
1
1
3
1
3
2
1
1
1
1
22
1
1
3
1
1
2
10
1
1
1
3
2
1
1
1
1
1
1
1
2
2
1
1
1
1
1
1
1
2
1
1
1
5
1
1
1
1
3
1
2
1
1
1
1
1
1
1
1
1
2
1
1
1
1
1
3
1
2
1
1
1
1
1
1
1
1
1
1
1
4
1
1
1
1
1
1
1
1
3
1
2
2
1
1
1
1
1
1
1
1
1
1
1
1
1
1
1
1
1
6
1
1
1
1
1
1
7
1
1
1
2
1
1
1
1
2
3
1
1
4
1
1
5
1
1
1
1
1
1
1
1
1
2
1
1
1
1
1
1
1
1
1
3
2
2
3
1
1
3
1
1
2
1
1
1
4
2
1
1
2
1
1
2
1
1
1
1
1
1
1
2
2
1
3
1
1
2
1
3
2
1
1
1
1
1
1
2
1
2
3
1
18
1
1
2
1
1
1
11
1
1
1
1
1
1
1
1
1
1
1
1
1
1
2
2
2
1
2
1
7
1
5
12
1
1
2
1
2
1
1
3
1
2
8
1
1
8
1
10
1
5
4
1
1
1
1
1
4
3
1
1
1
1
1
1
1
1
1
1
1
3
1
1
1
1
3
2
2
2
9
2
1
17
1
1
1
1
1
1
1
1
1
1
1
1
1
1
36
1
5
2
4
1
1
1
4
1
1
1
2
1
1
1
3
1
1
16
2
1
1
1
2
1
2
1
1
2
1
1
2
1
3
1
1
1
1
3
1
1
2
1
3
1
3
1
1
1
1
2
2
1
10
1
3
1
1
1
1
2
1
1
1
1
2
1
1
2
2
1
2
1
1
2
2
3
1
1
1
1
1
1
2
12
1
1
1
3
1
4
3
1
1
1
1
1
1
1
1
2
1
1
1
1
3
1
2
1
1
1
1
1
1
1
1
1
1
1
1
1
1
1
1
1
1
4
1
1
1
1
2
1
2
2
3
1
1
2
1
1
1
1
1
1
2
2
1
1
2
3
3
3
4
6
1
1
1
4
2
1
1
1
1
4
1
2
5
2
1
2
5
3
1
1
2
1
1
1
1
1
1
3
1
1
1
11
3
1
3
1
2
1
1
1
1
1
3
1
1
1
1
1
1
1
2
1
1
1
28
1
1
1
1
1
1
1
1
1
1
1
1
1
1
1
2
1
1
2
2
1
1
1
1
2
1
1
1
1
3
2
4
14
1
1
1
1
1
1
1
9
1
1
2
1
1
2
1
1
3
4
1
1
1
1
1
1
1
1
2
1
1
1
3
1
1
2
1
2
1
1
1
4
2
2
15
21
2
1
1
2
1
2
2
1
1
1
4
1
1
1
1
1
1
1
5
1
1
1
1
1
1
5
3
1
1
1
1
1
1
3
3
1
1
1
1
1
1
1
4
1
1
2
1
3
2
1
3
3
1
5
2
2
1
6
1
1
1
1
3
1
1
1
5
2
1
1
1
1
2
6
39
1
1
1
1
2
5
2
1
1
2
2
1
1
1
1
4
1
2
2
3
2
3
1
1
2
2
3
1
4
2
3
1
1
1
2
1
3
4
1
3
3
2
1
1
5
1
1
2
1
1
1
1
1
2
7
1
1
1
1
1
1
1
1
1
1
1
1
2
1
1
1
1
1
1
1
1
1
1
2
2
1
1
1
1
1
1
1
1
1
1
1
1
1
1
1
1
1
1
6
1
1
1
1
1
2
3
2
1
2
1
1
2
1
1
4
1
1
1
1
1
1
8
1
3
1
1
2
1
1
3
2
1
1
4
10
2
1
1
1
1
1
2
1
1
1
1
1
1
1
4
1
1
1
1
1
1
1
2
1
3
2
1
1
1
2
3
2
1
1
1
3
1
1
1
2
1
2
2
2
1
4
1
1
1
2
2
5
1
1
1
1
1
2
1
1
2
8
2
1
1
1
1
1
1
2
1
1
1
5
1
1
1
2
1
1
1
2
1
1
1
2
2
7
5
1
2
1
1
3
5
10
3
1
1
1
1
1
1
1
1
9
18
1
1
1
1
1
1
1
1
1
1
1
1
2
3
2
2
1
1
1
1
1
1
1
1
1
2
2
1
2
1
1
1
3
1
3
1
1
2
2
1
1
1
1
1
3
1
3
1
1
1
1
1
1
1
1
1
2
1
1
1
1
1
1
3
1
1
10
1
1
1
1
2
1
1
1
1
1
1
2
7
1
1
2
1
1
1
9
15
16
1
3
1
15
2
2
1
1
1
1
2
2
1
2
1
3
1
4
1
1
3
1
1
2
1
1
1
1
1
2
3
1
1
1
1
18
1
1
1
1
1
1
3
1
1
3
1
1
2
1
1
1
1
1
1
1
2
1
1
2
1
1
1
1
1
1
4
1
1
2
2
1
2
2
1
1
1
1
1
1
2
1
1
1
2
1
2
19
1
2
3
1
2
1
1
1
16
1
1
3
2
3
2
1
1
1
1
1
1
1
1
1
1
1
1
10
2
1
1
1
4
2
12
26
12
1
1
28
1
14
30
2
1
1
8
3
2
6
2
1
2
1
1
2
14
48
2
1
1
1
1
1
1
1
1
1
1
1
2
2
1
1
3
3
1
1
1
2
1
3
2
1
1
1
1
3
1
1
1
1
1
1
1
1
3
1
2
4
2
4
2
12
1
5
2
2
1
1
69
2
3
1
1
1
2
1
1
1
1
1
1
1
1
4
1
1
1
1
1
1
5
1
2
1
14
6
4
3
5
8
1
2
1
1
1
2
1
1
1
1
1
1
1
1
1
1
3
1
1
1
1
1
5
1
1
1
2
1
1
1
1
1
2
1
1
2
1
1
2
1
6
1
1
1
3
2
1
1
2
1
2
2
2
2
2
1
1
1
1
1
1
2
1
2
2
2
1
1
1
1
2
1
1
1
1
1
1
2
1
1
1
2
2
1
1
1
1
1
1
1
1
1
1
1
1
1
1
1
1
1
1
2
3
1
2
1
4
1
1
1
1
2
1
1
1
1
1
1
1
1
5
1
1
1
1
1
1
1
1
1
1
2
2
1
1
3
1
5
1
1
1
2
1
2
4
1
1
1
1
1
1
2
1
1
2
2
1
1
1
1
2
1
1
1
1
1
1
1
1
1
2
1
1
1
1
1
1
1
1
4
4
1
1
1
1
1
1
1
1
1
4
1
1
1
2
1
22
1
1
1
1
1
1
1
4
1
1
1
1
2
2
1
1
1
1
1
1
1
1
2
1
1
1
1
3
2
2
1
1
1
1
1
1
1
1
1
1
1
1
1
2
1
2
1
1
2
1
1
1
1
1
2
1
1
1
1
1
1
1
1
1
1
1
2
1
2
1
1
1
1
2
2
1
9
1
1
2
1
1
1
1
1
1
1
1
1
1
1
1
3
1
1
1
1
4
6
2
1
1
2
2
3
1
2
1
1
1
2
2
2
3
2
1
1
1
1
3
3
1
1
2
1
1
1
1
1
6
1
1
2
1
1
1
1
2
2
1
1
1
1
1
1
1
1
2
2
1
1
1
3
1
1
7
1
1
1
2
2
1
1
1
1
1
1
1
1
37
1
1
1
2
1
1
1
1
2
1
1
1
1
1
1
5
5
2
1
1
11
1
1
1
1
1
2
1
1
1
2
4
1
1
1
1
1
1
1
2
2
1
2
1
2
1
2
2
1
2
2
1
1
1
1
1
1
1
1
1
2
6
1
1
2
2
1
2
1
1
1
1
1
1
1
1
33
4
1
1
1
1
32
3
1
2
1
1
1
1
1
1
7
1
1
1
1
2
1
1
1
1
1
1
6
1
2
1
3
2
1
2
1
1
1
4
1
1
1
2
2
1
16
2
1
11
1
7
1
1
1
1
6
1
2
1
4
13
3
1
1
1
1
3
1
1
1
1
1
1
1
1
3
3
1
1
1
1
1
2
1
2
3
1
1
11
1
1
5
1
1
8
20
1
1
50
17
4
7
1
2
1
1
2
1
7
1
4
2
2
1
1
10
1
1
3
1
1
1
1
1
3
1
10
1
1
1
1
7
1
6
5
1
2
1
10
1
4
1
1
1
1
1
4
2
3
1
3
1
1
1
1
6
1
1
27
1
1
1
1
2
1
1
3
1
5
12
1
1
1
1
1
1
1
1
1
1
1
1
1
1
12
1
1
1
1
1
1
1
3
1
1
1
1
4
1
1
1
2
1
2
1
1
1
3
1
6
1
1
4
1
2
1
1
1
2
1
1
1
1
1
1
22
1
1
1
1
1
1
2
1
1
1
1
1
1
10
1
1
1
1
1
5
2
2
3
1
1
1
2
2
5
1
1
1
2
1
1
4
1
1
1
27
1
1
1
1
1
1
1
1
2
1
46
1
2
1
1
1
2
1
1
2
2
2
3
1
2
7
1
1
1
2
1
1
2
1
1
4
1
2
1
2
1
1
1
1
1
3
2
1
1
1
1
2
1
2
1
1
3
1
1
1
1
1
1
1
1
1
2
1
5
1
2
1
2
1
1
1
1
1
1
1
1
1
1
1
2
1
1
2
1
5
1
1
7
17
2
2
1
2
1
1
1
3
1
1
1
1
3
1
2
2
1
1
1
1
1
1
1
1
1
1
1
1
1
1
1
1
1
1
2
1
1
1
14
17
1
1
1
1
1
1
1
1
1
1
1
1
4
1
1
1
2
1
2
2
1
1
4
3
1
1
4
1
1
1
1
10
2
1
2
1
2
1
1
1
1
1
1
1
1
1
1
1
2
1
1
1
3
1
2
1
1
1
1
1
1
1
1
1
1
1
1
1
1
1
1
1
1
1
1
1
1
11
1
1
1
1
2
1
1
1
1
1
1
1
1
1
1
1
1
1
1
1
3
2
1
1
1
1
1
1
1
2
1
1
2
2
8
2
3
3
6
2
1
1
1
5
2
1
1
1
2
1
1
1
1
1
1
1
11
1
1
2
2
2
5
1
3
4
1
1
1
1
1
1
1
1
1
1
3
1
1
1
1
1
1
1
1
2
1
2
1
22
1
1
1
1
1
1
1
1
1
1
1
1
1
1
1
5
1
2
1
2
1
1
3
1
1
6
7
1
1
1
2
1
2
6
1
1
3
1
1
1
2
1
1
1
1
1
2
1
2
1
1
1
2
2
1
2
1
1
1
2
1
1
1
1
2
1
1
1
1
1
1
1
4
1
1
1
1
2
1
1
1
1
1
1
2
3
1
2
2
3
1
1
1
1
1
1
1
1
3
1
7
1
1
1
2
1
1
1
2
1
3
1
3
1
2
1
3
1
1
1
1
1
2
1
1
1
2
1
3
2
1
1
1
1
2
1
1
1
2
1
1
1
1
2
1
1
1
1
2
1
2
1
1
1
1
2
1
2
1
1
1
5
1
2
1
1
3
1
4
1
6
1
2
1
1
4
1
1
1
2
1
1
2
1
1
3
1
1
3
1
4
1
1
1
1
1
5
2
1
2
2
1
1
1
1
1
1
1
1
1
3
1
1
2
2
1
2
3
1
1
1
1
1
1
1
2
2
1
1
1
2
1
1
3
1
1
1
1
3
1
1
1
1
1
1
2
7
2
1
1
1
1
1
1
1
4
1
2
2
2
1
1
3
1
1
1
1
1
1
1
2
1
2
2
3
1
1
1
1
1
1
3
1
1
1
2
1
1
1
1
1
1
1
2
1
2
1
1
2
4
1
1
1
1
2
3
2
3
1
4
1
1
1
1
1
20
10
1
4
4
1
2
4
1
1
1
1
1
1
2
1
1
1
1
3
1
1
2
2
1
1
1
2
1
1
1
2
1
2
1
1
1
3
1
1
13
1
1
1
1
1
1
1
1
1
1
1
1
1
1
2
2
1
1
1
1
2
1
1
1
3
1
1
1
2
1
1
2
1
2
2
2
1
1
1
1
1
2
1
1
1
2
1
1
1
1
1
1
5
1
1
1
1
1
1
1
1
1
1
1
2
1
2
3
1
2
2
3
3
1
1
1
1
1
3
1
1
2
1
2
1
3
1
1
2
2
2
1
1
1
1
1
1
1
1
1
1
1
1
2
1
1
1
1
2
2
1
1
1
2
1
1
3
2
1
1
1
1
3
1
1
1
2
1
1
1
1
1
1
1
1
1
1
1
1
1
7
1
1
5
1
1
1
1
4
1
1
4
2
1
1
1
2
1
4
10
1
1
1
1
1
1
1
1
1
1
1
1
1
2
1
1
1
1
1
1
1
1
1
1
1
1
3
2
2
3
2
1
1
1
1
1
1
1
1
2
1
1
1
1
1
1
1
1
1
1
1
1
2
1
1
1
1
1
1
4
1
2
1
3
1
1
1
1
2
8
1
1
1
1
1
1
1
1
1
1
1
1
4
1
1
2
3
1
2
1
1
1
1
1
2
2
1
2
1
1
4
2
2
2
1
1
2
2
1
1
1
2
3
1
3
2
1
1
1
1
2
1
1
2
4
1
1
1
1
1
1
5
1
2
2
2
1
1
1
1
1
1
1
2
2
3
1
1
1
7
2
1
2
2
2
2
1
1
1
1
1
1
2
9
4
1
2
1
3
1
1
2
3
2
3
1
1
1
1
1
2
1
4
2
1
1
1
1
1
1
1
1
2
1
1
1
1
1
2
1
5
2
1
1
1
2
3
1
1
1
2
1
10
3
23
14
1
2
1
1
1
1
30
1
1
1
1
1
1
1
2
1
1
1
1
1
3
4
2
3
1
1
1
1
2
2
1
2
1
1
1
2
2
1
1
1
17
1
1
1
1
4
1
1
2
1
2
4
1
1
1
2
1
1
1
1
1
1
1
1
1
2
3
1
1
1
1
1
1
1
1
2
3
1
1
1
2
1
1
1
2
1
1
3
1
1
1
2
1
1
22
2
1
1
2
1
1
1
1
1
1
1
1
1
1
1
1
1
1
4
1
2
1
1
2
3
5
13
1
1
1
3
1
1
1
1
1
3
7
1
1
12
1
2
1
1
1
1
4
8
5
1
1
1
1
1
1
1
2
1
1
1
1
1
1
1
1
1
1
1
1
1
1
2
3
1
3
1
1
4
1
1
1
1
1
1
1
1
1
2
1
1
2
1
2
1
1
16
2
5
1
1
1
1
1
2
1
1
3
1
16
4
3
2
1
2
1
2
3
1
1
1
2
1
1
3
1
1
3
1
1
1
2
1
1
1
1
1
1
1
1
1
1
1
1
1
3
2
1
1
1
2
3
1
1
2
2
1
5
4
30
3
1
7
2
1
1
1
6
1
22
2
2
1
2
1
1
1
1
1
6
1
1
2
4
2
1
1
1
2
1
1
2
1
1
1
1
4
1
1
1
7
2
1
1
2
1
1
1
1
1
4
1
2
1
1
2
1
1
1
1
1
2
1
2
1
1
1
1
1
1
1
1
3
1
1
3
1
13
1
1
1
1
2
1
1
1
1
2
1
1
1
7
1
1
1
13
1
2
1
1
3
1
12
9
1
4
1
1
1
9
1
1
3
1
1
1
26
2
1
1
1
15
2
3
4
1
1
2
1
1
12
15
1
1
15
2
2
1
1
1
1
1
1
1
1
17
6
1
5
1
2
3
3
3
1
2
2
2
4
1
1
1
2
1
1
1
1
1
1
4
1
3
1
3
5
1
3
8
1
1
1
5
1
2
1
1
14
6
2
1
11
1
1
5
2
3
8
1
1
4
1
5
1
1
1
2
1
1
1
1
1
3
3
1
1
2
3
1
1
1
3
5
4
1
1
1
3
1
1
2
1
1
8
17
1
2
1
1
1
1
1
1
1
2
1
1
34
2
1
1
1
1
1
1
1
1
1
1
1
2
1
1
1
1
1
2
1
4
1
1
1
2
17
17
2
1
9
4
1
1
1
1
2
1
2
4
2
1
1
1
2
2
1
1
8
1
1
2
1
1
1
1
2
4
1
1
2
1
3
5
1
1
1
1
1
4
1
82
1
1
1
2
1
2
1
1
2
2
2
1
1
1
1
1
1
1
4
1
1
4
10
3
1
1
2
1
1
1
1
1
2
1
1
1
1
1
1
1
1
1
1
1
2
1
1
2
1
1
3
1
2
1
1
1
1
18
1
1
15
3
9
1
1
1
3
2
1
1
1
1
1
1
1
1
1
12
1
7
4
3
2
1
1
1
1
1
2
1
1
3
7
3
3
1
1
1
1
1
1
1
1
1
3
1
1
3
1
2
2
2
2
1
1
1
1
1
1
1
4
3
1
2
1
5
4
13
14
1
1
1
2
14
21
1
1
1
1
4
1
1
1
1
1
1
1
1
1
4
1
1
3
18
3
14
3
1
1
1
3
1
2
1
1
1
1
2
1
1
1
1
2
1
1
1
1
2
3
1
1
2
1
2
1
1
3
1
1
1
2
1
1
1
4
1
2
1
1
1
1
11
1
1
1
1
2
1
8
2
3
1
1
1
6
5
1
1
1
2
1
1
1
1
1
1
1
1
4
1
5
1
2
1
4
2
1
1
3
1
1
1
1
1
1
1
1
3
1
2
1
1
2
1
1
2
1
1
1
1
3
1
1
1
14
3
1
3
1
3
1
1
2
1
8
2
1
3
1
1
1
1
7
1
2
1
1
1
2
1
1
1
1
1
1
1
1
1
1
1
1
1
1
1
1
1
2
3
1
1
1
1
1
1
1
1
1
1
1
2
1
2
1
1
1
3
1
1
2
3
7
1
3
1
5
1
1
1
1
1
4
1
1
2
1
2
1
1
2
1
1
1
1
1
1
3
2
2
1
1
3
1
1
1
2
1
1
1
1
3
1
1
1
1
1
1
2
4
1
1
1
1
1
1
1
4
1
2
1
1
10
1
1
1
1
1
1
1
1
1
1
1
1
1
1
1
1
1
1
1
1
1
1
1
1
2
1
1
1
2
1
1
2
1
1
1
2
1
2
1
1
1
1
3
1
1
5
1
1
1
1
56
1
1
1
1
5
1
1
1
3
1
1
1
1
2
1
29
2
1
1
3
1
1
1
21
11
1
3
1
2
3
1
1
3
2
1
1
2
1
2
1
5
1
1
1
5
1
1
7
2
1
4
1
25
1
1
2
5
1
2
3
6
1
3
3
2
1
3
1
6
2
7
2
4
2
2
1
1
1
1
5
1
1
1
3
5
2
27
4
8
1
2
1
1
1
8
1
1
5
1
4
1
1
3
1
2
1
1
3
2
8
2
2
1
2
1
1
2
3
8
1
2
1
1
1
1
1
4
1
11
1
1
1
1
2
1
1
1
1
1
2
4
7
1
1
2
1
1
2
2
1
3
4
1
3
1
6
2
1
1
2
1
1
1
1
1
1
14
1
4
1
1
1
3
2
2
4
1
4
5
1
3
1
2
2
1
2
1
14
1
1
2
1
1
1
1
4
2
1
3
3
2
3
1
1
4
1
1
1
1
1
1
1
2
1
1
1
1
1
1
1
1
1
1
5
1
1
1
1
1
1
1
17
2
1
1
1
1
1
2
1
1
2
1
1
1
1
4
1
1
2
3
2
1
1
2
1
1
4
1
1
1
1
2
1
1
1
2
14
1
1
1
1
2
1
2
1
15
1
1
1
1
1
3
2
1
12
3
3
1
2
1
2
1
1
1
1
1
1
1
1
2
1
1
1
1
1
1
1
1
1
2
3
1
33
1
1
1
1
3
2
1
1
4
1
1
3
2
2
2
2
1
1
1
1
1
2
2
1
2
1
1
1
1
1
1
1
1
1
1
3
1
1
1
1
1
1
1
1
2
3
1
1
1
1
1
2
1
1
3
3
4
1
1
1
1
3
7
1
1
2
1
1
1
1
4
1
3
3
1
2
1
1
2
2
1
1
1
1
2
2
16
1
2
5
1
1
1
1
1
1
1
1
1
1
2
2
3
4
9
1
1
2
2
3
4
1
21
4
5
3
1
1
5
2
1
6
3
6
4
2
1
13
1
17
1
31
1
1
1
1
1
6
1
1
23
1
1
1
1
3
1
2
1
2
2
1
1
1
1
1
1
2
1
1
1
2
1
1
8
1
1
4
1
1
1
2
1
1
1
2
1
2
2
1
1
15
19
11
10
15
1
1
1
2
1
1
6
2
7
8
1
1
4
1
2
1
1
1
8
1
8
1
1
1
2
3
1
13
1
1
10
1
5
25
3
1
1
1
2
1
10
1
5
1
1
5
5
1
1
1
2
14
6
38
15
1
1
1
22
2
1
2
1
1
3
1
1
16
3
1
1
1
2
5
1
1
1
1
1
1
15
1
2
1
1
1
1
15
11
1
1
1
1
1
5
14
1
3
1
1
1
1
1
1
1
1
1
4
3
2
1
2
1
3
1
3
1
1
1
1
1
1
1
5
1
1
1
2
2
3
1
1
1
1
3
1
1
1
1
1
1
2
2
1
1
1
1
1
1
1
1
3
1
1
1
1
1
5
1
6
1
1
1
1
1
1
1
1
2
1
1
1
1
1
1
1
1
1
1
1
1
1
1
1
3
16
1
9
10
1
1
1
8
1
2
2
1
1
1
1
1
1
2
1
14
1
14
3
1
2
1
1
1
17
1
6
2
1
2
1
1
1
1
1
1
1
1
1
1
1
2
6
1
1
1
1
1
1
1
1
17
4
3
1
1
1
3
2
2
1
1
1
1
2
1
1
1
1
1
1
3
3
2
4
3
1
1
1
7
1
1
1
2
1
1
1
1
1
2
1
14
1
2
2
9
1
3
1
1
1
1
1
2
2
2
2
1
1
1
1
1
1
3
1
1
1
1
1
1
2
1
2
1
1
1
2
1
1
1
3
3
1
1
1
1
1
1
1
1
1
1
1
2
1
3
2
1
1
1
1
1
1
1
1
1
3
1
1
1
1
1
1
1
1
1
1
1
1
1
1
1
1
1
1
1
1
1
1
1
1
1
2
2
1
2
1
1
1
1
1
1
1
1
1
1
1
1
1
2
1
1
2
1
1
2
1
1
4
1
1
1
1
3
1
1
1
1
1
1
1
1
1
1
2
1
1
1
1
1
4
1
1
1
2
1
1
1
1
2
1
1
1
4
2
3
2
1
2
2
1
1
1
1
1
1
2
5
6
1
1
1
1
1
1
1
1
1
1
1
1
1
1
1
1
1
3
1
2
1
1
1
1
1
1
1
1
1
1
1
1
3
1
3
1
1
2
5
1
2
1
1
2
2
1
1
4
1
1
1
1
1
1
2
1
1
2
1
1
1
1
1
1
2
1
5
2
1
1
2
3
1
4
2
1
1
2
1
1
3
1
1
1
1
1
2
1
1
1
1
1
2
1
1
1
1
1
1
1
1
1
1
1
1
1
1
1
1
1
1
1
1
1
1
2
1
2
1
1
1
1
1
1
4
1
1
1
2
2
1
2
2
1
1
2
1
1
1
2
4
1
2
2
1
2
2
1
1
1
1
3
1
1
1
2
5
2
1
2
1
3
1
1
1
1
2
1
1
3
2
1
1
1
1
1
1
11
4
1
1
1
1
2
1
1
2
1
1
1
3
2
7
1
1
1
1
1
1
1
1
1
1
1
1
2
1
1
1
1
1
3
3
1
1
1
1
3
1
1
1
1
5
2
1
1
1
1
1
1
1
2
2
1
5
2
1
1
2
1
1
1
1
1
1
2
2
1
1
1
3
3
2
1
1
1
1
9
2
1
1
1
2
1
2
1
1
1
1
1
1
5
3
1
5
1
6
4
1
4
2
1
1
1
2
1
2
31
1
1
1
1
1
1
2
2
2
1
5
1
6
4
1
4
2
2
2
1
1
9
2
3
1
2
1
3
2
1
3
3
2
1
1
1
1
1
1
1
18
1
1
11
2
4
1
1
1
1
2
1
1
2
2
1
1
1
1
1
1
1
1
1
2
2
1
1
4
1
1
1
1
4
1
1
1
1
1
1
1
2
1
1
2
2
1
3
2
2
1
1
1
1
1
1
1
1
2
2
1
2
2
1
1
1
3
3
1
1
1
1
4
1
1
1
2
1
1
1
1
1
3
1
2
8
1
1
2
3
1
3
1
1
7
1
1
1
1
1
1
3
1
1
2
1
1
3
1
2
2
3
20
1
1
1
1
1
1
1
1
1
1
1
1
1
1
1
20
2
1
1
1
1
3
1
2
1
2
1
4
2
1
2
4
1
1
2
9
1
5
1
1
2
1
4
1
2
1
1
1
1
3
2
1
2
2
1
1
1
1
2
1
1
1
2
1
1
1
3
1
1
1
3
1
3
1
3
1
1
1
1
3
2
1
1
2
2
1
1
1
1
2
3
1
3
1
1
1
4
1
1
2
1
1
1
2
1
1
1
1
1
1
1
1
2
1
1
1
1
1
1
1
4
1
1
1
1
1
1
1
1
1
3
1
2
2
1
2
1
1
1
1
1
1
1
1
1
1
1
1
1
2
1
1
1
2
4
3
1
4
1
1
1
1
2
2
1
3
1
1
2
1
4
1
3
1
1
1
1
6
1
3
1
1
1
1
1
1
1
1
1
1
2
2
2
4
1
1
2
9
1
1
1
1
2
5
3
1
1
1
12
2
1
1
1
1
1
1
1
1
1
3
1
1
47
1
1
1
1
1
1
1
1
55
1
1
3
2
1
1
3
1
2
1
1
2
1
1
1
1
1
1
2
1
1
3
3
4
1
1
2
2
4
1
1
1
2
3
3
1
1
1
24
2
1
1
5
8
1
1
2
1
1
1
1
6
1
1
1
1
1
6
1
1
2
1
16
1
3
1
1
1
4
1
1
1
1
8
2
1
1
1
2
1
1
1
1
1
2
1
1
5
1
1
1
1
2
2
2
1
1
1
1
1
1
2
20
4
2
2
1
1
1
1
2
1
2
2
1
1
1
1
1
1
2
1
1
1
1
1
1
1
3
1
1
1
2
1
1
8
1
1
1
1
7
1
1
1
1
3
1
1
1
5
1
1
1
1
1
1
1
1
1
1
1
1
1
1
1
1
1
1
1
1
1
1
1
1
2
1
1
2
1
1
1
2
1
1
1
1
7
1
1
1
2
1
1
1
1
1
1
1
2
2
1
5
2
2
1
1
1
1
1
1
2
1
1
1
1
1
1
1
1
1
2
1
2
2
1
1
1
1
2
1
1
1
1
1
1
1
1
2
2
1
2
1
1
1
1
2
1
1
1
19
1
1
1
1
1
1
3
1
1
3
2
1
2
1
2
2
2
2
1
1
2
1
1
1
1
1
1
1
1
1
1
1
1
9
1
1
2
1
1
2
1
2
3
3
1
1
1
1
3
2
2
2
3
1
1
4
1
1
1
2
3
1
1
1
1
1
2
2
1
1
1
1
1
1
1
1
1
1
1
3
1
1
1
1
1
1
2
3
1
3
1
1
1
1
1
1
1
1
1
1
1
1
1
1
1
4
1
1
2
1
1
1
1
1
1
7
2
1
1
1
4
1
2
1
1
1
2
1
3
1
1
1
1
2
1
2
1
1
1
1
1
1
1
2
1
1
1
1
1
1
1
1
1
1
1
1
4
2
2
1
1
3
1
1
2
2
3
1
1
1
1
2
1
2
1
1
1
1
1
1
2
4
1
1
1
3
1
1
3
2
1
2
1
1
1
1
2
1
1
1
1
1
1
1
1
6
1
1
1
24
1
38
1
1
1
1
2
4
1
1
1
2
4
1
1
1
1
1
4
2
2
1
3
29
5
1
1
1
1
2
2
4
2
2
1
1
3
1
1
4
2
1
5
1
7
4
1
3
1
3
2
1
2
2
2
1
1
1
1
1
1
1
1
1
1
1
1
1
1
1
1
1
6
2
1
2
1
1
1
1
1
1
1
1
6
1
13
3
1
1
1
1
1
1
1
2
1
1
5
2
1
1
1
1
1
1
1
1
1
2
2
2
17
1
1
1
1
1
1
1
1
1
1
1
1
3
1
1
1
1
1
2
2
1
1
1
2
1
1
1
1
2
1
1
1
3
2
1
1
1
1
2
1
1
1
1
1
1
1
1
1
1
1
1
1
1
1
1
1
1
1
1
1
1
1
1
2
1
1
2
1
1
1
2
1
1
1
3
1
1
1
1
3
1
1
1
1
1
1
1
1
1
1
1
1
1
1
1
1
1
1
1
1
1
1
1
1
1
1
1
1
1
1
2
1
1
1
1
1
1
1
1
1
1
4
1
2
1
1
1
1
1
1
1
2
1
2
1
2
1
1
1
1
1
4
3
1
1
1
1
1
1
1
1
1
1
1
1
1
1
2
3
1
1
1
2
1
1
1
2
1
1
1
2
1
1
2
1
1
1
1
3
1
1
2
1
1
1
1
1
1
1
1
1
1
3
1
1
3
1
2
1
9
2
1
1
1
1
1
1
1
1
3
1
1
1
1
1
1
2
1
2
18
2
1
1
1
1
1
1
1
1
1
3
1
1
1
1
1
1
3
1
1
1
1
1
3
1
2
1
1
1
1
2
1
1
2
3
1
2
1
3
1
1
1
1
1
1
1
1
1
1
2
1
1
1
1
1
1
2
5
17
7
5
3
40
6
16
6
1
1
1
1
1
1
1
1
1
2
1
1
2
1
1
1
1
1
3
1
1
4
1
1
18
2
2
1
1
1
1
2
4
5
1
1
1
1
8
1
1
5
1
1
1
1
1
1
1
2
1
1
1
1
1
1
1
2
1
1
3
1
1
1
1
1
1
2
1
1
1
1
1
1
1
1
1
2
1
1
20
14
1
1
5
4
3
1
6
1
1
2
1
15
2
1
1
1
1
2
1
1
1
4
1
1
3
2
1
1
1
1
3
2
1
1
1
1
1
1
1
1
2
3
2
3
1
2
2
1
1
1
1
1
1
1
3
2
7
3
1
20
3
4
1
1
1
1
1
4
2
1
1
2
1
2
1
1
1
1
1
2
1
1
1
1
1
3
4
1
1
1
2
1
1
1
1
1
20
4
14
1
1
3
15
6
1
1
1
1
2
1
1
1
2
1
1
1
1
1
1
1
1
1
2
1
1
1
1
4
1
1
2
1
1
1
2
1
1
1
1
1
1
1
2
2
1
3
2
1
2
1
1
1
1
1
1
1
1
1
2
1
1
1
1
1
3
1
1
1
1
1
1
2
2
1
1
1
9
10
15
1
1
1
1
38
1
1
12
12
10
1
1
1
1
1
1
1
1
23
2
2
1
1
9
41
1
2
1
1
1
1
1
1
1
1
2
1
1
2
1
1
1
1
1
1
2
1
26
1
1
1
1
1
1
1
1
1
1
1
1
3
1
1
1
1
2
1
1
1
1
1
1
1
1
1
1
2
1
1
1
2
1
1
1
1
1
1
1
4
3
3
1
1
1
1
1
1
1
2
1
5
17
1
20
3
1
2
2
1
1
1
1
1
1
1
1
8
12
1
2
1
1
1
1
1
5
1
8
2
1
1
1
2
1
1
1
1
1
1
1
1
3
1
1
1
3
6
3
1
1
1
1
2
2
1
1
1
2
2
1
1
1
1
1
2
2
1
5
1
4
1
1
2
1
4
2
4
1
2
3
2
1
2
1
3
2
2
1
1
1
3
2
1
1
6
3
1
2
1
1
3
1
5
1
1
1
2
1
1
4
1
3
1
1
3
1
1
1
1
3
1
2
3
1
1
1
2
1
2
7
1
1
1
2
2
1
1
1
2
1
1
1
1
1
1
1
1
1
3
1
1
2
1
1
1
2
2
2
1
1
1
2
1
1
1
3
2
2
4
3
3
1
1
1
2
1
1
1
1
1
1
1
2
1
1
1
1
1
1
1
1
1
2
1
3
2
4
1
1
1
1
1
3
2
1
2
1
1
2
1
1
1
2
1
3
1
1
2
1
1
1
1
1
2
1
4
2
2
1
1
1
6
2
2
1
1
6
2
1
1
1
1
1
1
1
1
2
1
1
1
2
7
1
1
1
1
1
1
1
1
1
1
2
1
1
2
1
1
1
1
1
2
1
1
1
2
1
1
3
1
1
1
2
1
1
1
1
2
1
1
1
1
1
1
1
1
1
1
1
1
1
1
1
1
1
1
3
1
2
2
1
1
3
2
1
10
1
1
1
1
1
14
1
1
1
1
1
1
1
1
1
1
1
2
1
1
1
2
1
2
1
1
1
1
1
10
1
1
1
1
1
1
1
1
1
1
2
1
2
1
1
1
1
1
2
1
1
1
1
1
2
1
1
1
4
2
1
1
1
2
2
1
1
1
2
1
1
1
1
1
1
1
1
1
1
1
1
1
1
1
1
1
1
1
1
1
1
1
1
1
1
1
1
1
1
1
2
1
1
2
1
1
1
1
1
1
1
1
1
1
2
1
2
1
1
2
1
1
1
1
1
1
7
1
1
1
1
1
2
1
1
1
1
1
19
1
1
1
1
1
1
1
3
1
1
1
3
6
1
1
1
1
1
2
1
3
2
2
14
3
4
6
2
1
1
3
1
1
1
2
1
1
1
1
5
1
1
15
1
1
1
1
4
1
1
1
3
1
1
1
4
1
1
1
1
2
1
1
3
1
1
1
1
1
1
4
2
1
2
1
1
1
1
1
1
2
2
1
1
2
2
1
1
1
1
1
2
2
3
1
1
1
1
2
1
2
1
1
1
40
40
1
2
1
2
1
1
1
1
1
1
8
1
2
1
1
1
1
2
1
1
1
1
3
2
1
1
1
1
1
1
1
1
1
1
1
1
1
1
2
1
1
1
1
1
1
1
50
10
1
1
2
1
2
1
1
1
4
1
1
1
1
1
1
1
1
1
1
2
1
5
13
1
1
1
1
1
12
1
1
1
4
3
5
1
1
8
1
6
1
4
1
2
1
1
1
1
1
1
1
7
1
3
1
1
1
1
4
1
1
10
35
1
1
1
1
1
5
1
1
1
1
1
1
1
1
1
1
1
1
1
2
1
1
1
3
2
1
2
2
2
1
1
2
1
2
1
1
1
1
1
1
1
2
1
1
1
10
3
2
1
1
1
2
1
1
1
1
1
1
2
17
2
1
1
1
1
1
1
1
1
2
2
1
2
1
3
1
1
1
1
3
2
14
20
6
1
2
4
1
1
4
1
1
1
1
1
2
1
1
3
1
1
1
1
1
1
1
1
1
1
2
1
1
2
3
2
1
1
1
1
3
1
1
1
1
1
1
2
1
2
1
1
13
1
1
1
2
1
1
1
3
4
1
2
1
1
2
1
2
1
1
2
2
3
4
4
1
1
17
1
2
1
1
2
3
2
2
1
1
1
1
1
1
1
2
2
1
2
1
1
1
2
1
1
3
1
1
2
1
1
3
1
3
1
2
1
1
1
9
2
1
1
1
1
1
2
2
1
1
1
1
1
1
1
1
1
1
2
1
3
1
1
1
1
3
1
1
1
1
1
1
1
1
1
1
1
1
1
1
4
1
1
4
2
1
1
1
1
1
2
1
1
2
1
1
1
1
1
1
1
1
1
1
1
1
1
1
1
1
1
1
2
1
1
2
3
2
1
3
9
1
3
1
1
1
1
1
1
1
2
1
1
7
1
1
1
1
1
2
1
1
1
2
1
1
6
7
1
3
1
2
4
1
1
1
1
1
1
1
2
2
3
1
2
3
1
1
1
1
1
3
1
1
1
1
2
1
18
3
1
1
1
1
1
1
1
1
1
5
1
3
1
1
2
2
2
1
1
1
1
1
1
1
1
2
1
1
1
1
1
1
1
2
1
4
1
1
2
3
1
1
1
2
2
1
1
2
1
2
1
1
10
1
1
1
1
1
1
1
1
1
4
10
1
1
8
1
1
5
9
2
1
1
1
1
4
1
1
1
1
1
1
1
1
1
10
1
9
1
4
1
1
1
1
1
2
1
1
1
2
1
1
1
1
2
1
2
1
2
1
1
2
1
1
1
1
2
1
1
3
12
1
2
1
2
2
1
1
1
1
1
2
2
2
4
2
1
1
1
2
1
2
3
1
2
1
1
1
2
1
3
4
5
3
1
1
19
1
1
1
1
1
1
1
1
3
2
1
1
5
1
1
1
1
2
1
1
1
3
2
1
1
1
9
11
5
1
1
1
1
1
1
1
6
2
1
8
1
1
1
1
1
1
2
1
3
5
16
1
4
3
1
2
1
1
1
1
1
1
7
4
7
5
21
1
3
1
1
9
1
1
2
3
3
3
1
4
11
1
6
2
1
5
1
1
2
1
2
1
9
64
1
1
1
1
1
1
1
2
1
1
1
3
2
2
40
1
3
2
2
1
1
1
3
2
1
1
3
8
1
1
5
1
2
9
1
1
1
1
1
4
1
1
1
1
2
1
1
1
3
5
1
1
1
1
3
1
1
1
1
6
2
4
2
2
1
6
8
1
7
1
1
5
1
1
1
1
1
3
1
1
10
3
3
1
1
1
2
1
1
1
1
1
1
2
1
1
2
1
1
1
2
1
1
1
1
1
1
1
2
1
1
1
1
1
1
1
1
1
1
1
1
1
1
1
2
1
22
1
4
1
2
1
1
1
1
4
2
1
1
1
1
1
4
1
1
2
1
1
1
1
1
1
1
1
1
1
1
4
2
1
2
1
1
1
1
1
1
5
1
2
3
1
1
2
1
1
1
1
1
2
1
1
1
1
2
1
2
1
1
1
1
3
1
1
2
1
5
1
1
1
2
1
2
2
1
23
1
2
3
1
1
13
2
1
4
1
2
1
1
2
2
1
1
1
2
1
1
2
2
1
1
1
2
1
1
1
1
1
1
2
1
1
1
1
1
1
3
3
2
1
1
1
1
1
2
2
2
2
2
1
3
1
4
4
3
1
1
1
2
1
3
1
1
3
1
2
1
1
2
3
1
1
1
2
1
1
3
2
2
1
1
1
1
1
1
1
2
1
1
2
1
2
1
1
1
1
1
1
1
1
2
1
1
1
1
2
3
1
1
1
2
1
1
1
1
1
4
1
4
1
1
4
1
1
1
1
1
2
1
3
2
2
1
3
1
2
3
1
1
1
1
1
2
1
1
1
1
1
1
3
1
2
1
1
1
1
1
2
1
1
2
1
1
1
1
1
1
1
1
1
1
1
1
1
1
2
1
1
1
1
1
2
1
1
1
1
1
1
1
2
1
3
1
1
1
1
1
1
4
1
3
3
2
2
1
1
1
1
1
1
1
1
1
1
1
1
1
2
1
2
1
1
2
1
2
1
1
1
2
1
3
1
1
2
1
1
4
1
1
1
1
1
2
1
1
1
1
2
1
2
2
1
1
1
1
2
1
2
1
1
1
1
1
1
1
1
1
2
1
1
1
1
1
1
2
2
1
6
17
11
5
1
1
5
1
1
1
1
1
1
1
1
1
1
1
1
1
1
1
1
1
1
2
2
1
1
1
1
1
5
2
1
1
1
1
1
2
1
7
1
1
6
1
1
1
1
2
1
1
1
1
1
3
5
4
1
1
2
1
7
1
2
5
1
1
4
1
3
3
1
1
1
4
1
1
1
1
1
1
2
1
1
2
4
2
8
1
1
1
2
1
1
1
2
1
1
1
2
1
2
1
3
1
3
1
1
1
1
1
1
5
2
3
2
1
1
2
2
1
3
1
3
1
3
1
1
1
1
1
1
1
1
1
2
2
4
1
3
1
1
1
1
1
1
2
3
1
3
1
1
2
1
1
3
1
2
1
1
1
1
1
1
1
1
1
3
2
1
1
1
1
1
1
1
1
3
1
1
2
1
3
7
1
1
2
1
1
2
1
1
1
7
1
1
2
1
2
1
1
1
1
1
1
1
28
23
5
1
2
12
12
1
1
2
1
2
1
2
2
1
2
1
2
1
1
1
1
2
1
1
1
2
1
3
5
3
3
2
1
1
1
1
1
2
2
1
2
2
4
3
1
1
1
1
2
4
2
1
1
3
1
1
1
1
1
5
2
4
1
2
1
1
1
1
3
2
1
2
1
1
2
1
1
1
1
1
1
1
1
1
2
4
1
3
1
1
1
3
1
1
1
1
1
2
2
1
2
1
1
1
4
2
2
1
2
4
2
2
1
1
1
1
1
1
1
1
2
1
1
2
1
1
1
1
1
1
8
1
1
1
1
1
2
1
1
2
1
2
1
1
1
1
1
1
1
1
1
1
5
1
1
1
1
1
1
1
1
1
1
1
2
1
1
1
2
1
1
1
2
2
1
1
1
1
2
1
1
1
1
1
2
1
2
1
1
1
1
1
1
1
1
1
1
1
2
1
1
1
3
1
1
2
1
6
31
21
1
1
1
1
1
2
11
1
3
2
2
1
19
7
1
1
19
3
1
4
1
1
1
2
1
2
1
1
1
2
4
2
1
1
1
1
1
5
1
2
3
1
1
2
1
2
2
1
1
9
82
1
1
1
2
1
1
2
1
1
1
4
1
2
1
1
1
4
3
1
1
2
1
3
6
1
1
5
3
1
5
4
1
1
1
2
2
1
1
6
1
1
1
2
1
1
1
1
2
1
1
1
1
1
1
1
1
1
1
1
1
2
1
1
1
1
1
2
2
1
1
17
1
1
1
1
2
1
1
4
11
1
15
2
17
2
1
3
1
2
2
1
1
1
2
2
1
1
1
1
2
1
1
3
1
1
1
2
1
1
1
4
1
1
1
1
1
1
1
1
1
1
1
3
11
4
1
1
1
1
1
1
1
1
1
1
1
8
3
1
1
1
1
2
1
1
1
1
1
1
1
1
1
2
1
1
1
2
3
1
1
3
1
8
3
2
16
2
20
1
1
1
1
8
3
9
6
1
1
2
1
6
1
1
1
1
1
1
1
1
1
1
1
3
1
1
3
2
1
1
1
1
7
5
1
3
1
1
2
2
1
1
2
1
7
1
1
1
34
3
7
1
1
1
1
1
6
1
3
6
4
1
1
3
1
1
1
1
1
1
7
7
1
1
1
2
1
1
5
1
1
1
1
1
1
1
1
1
1
1
1
3
1
1
1
1
1
1
1
1
1
2
1
1
2
2
10
1
1
2
1
4
1
3
1
23
1
1
4
1
3
1
1
1
1
1
5
2
3
1
1
2
1
1
2
1
1
1
1
2
4
2
1
1
2
1
1
1
1
1
1
1
2
1
1
1
1
1
1
2
1
1
1
1
1
29
1
3
13
1
2
16
1
1
2
1
3
1
1
1
1
4
19
1
1
1
1
2
2
2
2
1
1
1
3
1
1
3
1
1
1
1
1
2
1
1
1
2
1
1
1
2
2
1
1
3
1
1
1
2
2
1
1
4
1
1
1
1
3
1
3
1
2
1
1
2
1
1
2
1
1
1
1
1
1
1
1
1
2
11
1
1
1
1
1
1
2
1
1
1
1
1
1
3
1
1
2
9
3
16
1
1
2
3
1
1
3
1
1
1
1
1
1
1
2
1
1
1
2
1
1
2
4
2
1
1
2
1
1
1
33
1
1
2
1
1
2
1
1
1
1
1
1
2
4
1
1
3
1
5
1
1
1
1
1
1
1
1
1
1
1
1
4
1
1
1
1
3
2
3
1
1
1
1
1
1
1
1
3
17
2
4
6
1
9
1
1
1
2
3
1
1
1
2
1
1
4
1
1
1
2
1
1
2
2
2
2
2
2
1
1
2
1
1
3
1
1
8
9
1
1
3
1
1
4
1
1
1
1
2
3
1
1
1
1
1
2
1
1
1
1
3
2
1
1
2
1
1
4
1
1
2
1
1
1
2
1
1
2
3
2
3
1
1
2
5
1
1
1
4
1
1
4
4
4
1
1
1
1
56
5
7
1
3
1
4
1
1
1
2
2
1
1
1
15
2
1
1
1
1
1
1
1
1
1
1
1
1
1
2
5
1
3
1
2
1
1
1
1
1
1
1
3
2
1
1
1
1
1
1
1
1
1
1
1
1
1
1
3
2
2
1
1
5
2
1
1
1
1
1
2
3
4
4
1
3
2
1
1
1
1
1
2
2
1
1
2
2
20
5
1
2
1
1
3
1
1
1
2
3
1
1
1
2
2
1
1
3
1
13
1
2
1
1
1
2
11
1
11
1
1
19
1
1
1
2
5
1
2
78
1
1
1
1
1
1
6
1
2
1
1
1
1
1
1
1
1
1
1
1
1
2
2
1
2
2
3
2
6
1
1
5
3
2
3
8
2
1
5
3
1
1
2
1
1
5
2
1
1
3
3
1
2
1
1
16
1
1
1
1
1
54
1
2
1
1
3
2
1
3
1
1
1
1
1
1
1
1
1
1
3
1
1
1
1
1
1
1
1
1
1
1
2
3
2
6
1
2
5
2
5
1
1
1
1
1
1
1
2
1
2
1
2
4
46
2
2
1
1
1
9
1
1
1
1
1
1
2
1
1
4
1
2
1
1
1
3
2
1
1
1
1
1
1
1
1
1
22
1
1
1
1
1
1
1
1
8
2
1
3
1
14
8
2
4
1
1
1
1
7
2
3
2
2
1
17
1
2
3
1
1
1
2
1
4
1
2
1
1
1
1
1
1
1
2
1
1
1
2
1
4
1
3
1
1
1
2
1
1
2
5
1
1
1
1
1
1
1
1
1
1
1
1
1
1
1
1
1
1
1
1
1
2
1
1
1
1
1
1
1
1
1
1
1
1
1
1
1
2
2
1
1
1
1
1
2
1
1
1
1
1
1
1
2
1
1
1
2
1
2
1
1
2
1
1
4
2
1
1
1
2
1
4
1
2
1
2
3
1
1
1
1
2
1
2
1
3
1
1
6
3
2
1
1
2
3
1
1
1
1
1
1
1
1
1
1
2
9
1
2
1
1
1
1
3
1
1
1
1
1
2
1
1
1
1
1
8
10
5
8
1
1
2
1
4
3
2
1
1
3
1
1
1
6
1
2
1
1
1
13
1
3
1
1
1
1
1
1
1
1
1
2
3
3
2
2
1
1
1
1
10
1
1
7
1
6
1
1
1
1
1
1
1
1
1
1
1
1
1
1
2
2
1
1
2
1
2
1
1
1
1
2
1
1
1
3
2
1
1
1
1
1
1
1
3
1
1
3
1
4
1
1
1
1
1
2
2
1
1
1
1
1
1
2
2
2
1
1
1
1
2
1
5
1
15
2
1
2
1
1
1
2
1
1
3
2
4
2
4
1
4
1
5
2
1
1
2
1
2
1
1
1
1
2
2
1
4
1
1
4
1
1
26
36
1
1
1
1
1
18
1
1
1
1
1
2
1
1
1
2
1
18
2
1
1
1
1
1
1
1
1
2
7
1
1
1
1
5
1
1
1
8
18
3
1
1
1
1
2
1
1
2
1
1
1
4
3
1
1
1
2
2
1
1
1
1
1
3
1
2
3
1
1
1
1
3
73
1
2
1
1
2
1
1
2
1
4
2
2
3
2
6
2
3
1
3
3
1
20
7
1
1
1
1
2
2
1
3
1
1
1
1
5
1
1
2
3
1
1
4
1
3
1
1
4
1
5
1
32
1
1
13
1
1
1
1
1
1
1
1
5
4
1
1
1
1
12
1
2
1
1
1
1
1
2
1
1
2
2
1
1
1
1
1
1
1
1
1
1
1
1
1
2
1
1
1
1
1
1
3
1
1
1
1
5
1
3
1
1
1
1
2
1
1
1
1
2
1
1
1
1
1
1
1
1
3
1
1
10
3
2
9
1
1
2
2
1
2
1
1
1
1
2
1
1
2
1
1
1
1
1
1
1
2
1
1
1
2
2
1
1
2
2
1
1
1
1
1
1
1
1
4
1
1
1
1
1
1
1
1
1
1
1
1
1
1
18
2
1
3
1
1
1
2
4
1
5
1
2
3
2
3
4
3
3
1
1
2
3
4
1
3
1
3
1
1
1
1
1
1
3
1
2
1
1
1
1
1
2
1
1
2
1
1
5
2
2
1
1
1
1
2
1
3
1
3
4
1
10
3
3
1
4
2
2
1
1
2
1
1
1
1
2
3
4
2
6
2
2
1
1
1
1
5
1
1
2
1
1
2
1
2
2
1
1
1
2
1
1
1
1
3
6
1
1
1
1
1
1
13
1
1
1
1
1
1
2
1
1
1
5
3
1
22
2
1
1
1
1
3
1
2
2
1
1
3
9
1
7
1
1
1
1
1
1
1
1
1
4
2
1
8
2
1
1
1
1
2
1
1
1
2
1
1
1
2
1
1
4
1
1
1
22
19
3
1
1
1
1
1
1
1
3
1
1
27
2
1
1
1
2
1
1
1
1
1
1
1
1
3
3
1
2
1
1
1
1
1
1
1
1
8
2
1
2
4
1
1
1
1
5
2
3
2
2
1
2
1
1
1
22
2
1
4
1
11
1
1
1
1
1
3
1
1
2
1
3
4
1
16
1
1
1
1
1
1
1
1
2
1
1
1
3
1
1
3
2
2
1
7
1
1
1
26
1
1
1
1
2
1
1
2
1
2
66
3
1
3
1
1
1
1
1
1
1
1
1
1
1
1
2
1
1
3
1
1
1
1
1
1
1
2
1
1
2
2
1
1
1
1
1
1
1
1
1
1
1
1
1
1
4
5
1
1
1
1
3
5
1
1
2
1
1
1
2
4
1
1
1
1
1
1
1
1
1
2
1
1
32
4
1
1
1
1
2
1
1
1
1
1
2
1
1
3
1
1
1
1
1
1
1
2
1
3
1
1
1
1
1
2
1
3
1
1
2
1
5
3
5
1
1
1
9
1
2
1
1
1
1
1
2
1
1
1
1
2
1
2
2
1
1
3
1
1
1
1
1
1
1
1
1
1
1
1
2
1
2
1
2
1
1
1
2
1
2
1
3
1
3
2
1
1
1
2
1
3
1
1
1
1
1
21
1
1
1
3
1
1
1
1
1
1
1
1
3
1
1
2
1
1
2
2
2
1
1
1
1
2
1
2
2
1
2
2
5
1
1
1
3
1
1
3
1
1
1
6
1
1
1
1
1
5
1
1
2
1
1
1
2
2
1
1
1
1
1
1
1
1
1
1
1
1
1
1
1
1
1
2
1
1
1
1
1
1
1
1
1
1
5
4
1
1
2
1
2
1
1
2
1
1
1
1
1
5
2
1
1
1
1
1
1
1
2
1
1
1
1
1
1
4
1
1
1
1
4
1
1
1
1
1
1
1
1
1
2
1
2
1
1
1
1
1
1
1
1
1
1
1
1
1
1
1
2
1
1
1
1
1
1
1
1
1
1
2
1
2
1
2
4
3
7
1
1
1
1
1
1
1
1
2
1
1
1
1
1
1
3
1
1
3
1
1
2
1
1
1
1
1
1
1
1
1
1
1
1
1
1
1
1
2
1
1
2
1
1
1
1
1
2
1
1
1
2
2
1
2
1
1
5
1
2
4
1
1
1
1
2
1
1
1
1
1
3
1
1
2
4
1
1
1
1
1
1
2
1
1
1
1
1
1
1
1
1
1
1
1
1
1
1
1
1
1
1
2
1
1
1
1
2
1
1
1
1
1
3
1
1
1
2
1
1
2
1
1
1
1
1
1
1
1
1
1
1
1
1
1
1
2
1
2
1
3
1
1
1
2
1
2
1
3
1
1
1
2
1
1
2
1
1
7
2
2
1
1
1
1
1
1
2
2
1
1
2
1
1
2
1
3
1
3
1
1
1
2
3
2
1
1
2
1
3
1
1
2
1
3
2
1
3
4
1
1
1
4
1
1
1
1
2
1
1
1
2
3
2
1
3
1
1
2
2
1
1
1
1
1
1
2
3
1
2
1
3
1
1
1
1
1
2
1
2
1
1
1
4
3
1
1
2
2
1
1
1
1
2
1
2
1
3
1
1
1
2
2
1
3
4
1
1
1
2
1
1
1
2
1
1
1
1
1
1
1
1
1
3
1
1
1
1
2
1
1
3
1
1
1
1
1
2
6
2
1
1
3
1
1
2
1
1
1
1
4
1
1
1
1
1
1
1
1
8
1
2
1
1
1
1
1
1
1
2
1
4
1
1
1
1
1
1
1
1
1
1
1
1
1
1
1
1
1
1
2
1
1
1
2
2
1
1
1
5
1
4
1
3
1
2
2
3
2
1
1
1
1
1
1
1
4
1
1
1
1
1
1
3
1
2
1
4
2
1
1
1
1
1
1
1
3
1
1
2
1
1
2
9
4
1
2
2
1
1
1
1
1
2
1
4
1
2
1
1
1
1
1
4
1
1
1
1
1
1
1
1
1
1
2
2
2
1
1
4
1
1
1
1
2
1
1
1
1
1
1
2
1
1
1
1
1
1
1
3
1
3
1
2
1
2
4
1
1
1
2
1
1
2
1
1
1
2
1
1
1
1
2
1
1
3
1
3
1
1
1
1
1
2
1
1
1
1
1
1
1
1
1
18
1
1
1
2
3
2
2
1
1
1
1
2
3
1
1
1
1
1
2
6
2
1
1
3
1
1
1
1
1
2
17
3
1
1
1
6
1
7
2
2
1
1
1
1
1
1
1
1
2
1
1
1
1
1
2
1
2
1
2
2
6
9
2
1
1
4
1
4
1
2
6
3
1
1
1
1
5
1
1
1
1
2
2
1
1
1
1
1
1
1
3
1
1
2
1
1
6
2
2
2
1
3
2
1
1
1
1
1
1
1
1
2
1
3
1
1
16
1
1
2
3
1
2
1
1
1
3
1
1
2
1
3
1
1
1
1
1
3
1
1
4
1
2
1
1
1
1
1
3
1
1
1
1
1
1
1
2
2
1
2
1
1
1
1
1
1
2
2
1
10
1
1
1
3
1
1
1
1
1
1
1
1
1
7
3
1
1
2
1
2
2
4
1
2
1
1
1
1
1
2
1
2
2
1
4
1
1
1
1
1
2
1
2
1
2
1
1
3
3
1
1
2
1
1
3
7
6
2
1
1
1
1
1
1
1
1
1
1
3
1
1
1
1
2
2
2
2
3
1
1
2
4
1
15
1
1
1
2
1
2
2
1
3
1
1
1
1
1
1
1
1
9
1
1
2
1
1
1
1
1
20
2
2
1
1
1
1
3
1
2
1
1
1
1
1
1
1
2
1
1
1
6
1
1
6
1
2
1
2
5
1
1
10
1
5
2
17
2
4
1
1
2
1
1
1
1
3
1
1
2
1
1
1
1
1
1
1
1
1
1
1
1
1
1
1
1
1
3
2
1
5
4
1
3
1
3
1
1
2
1
1
2
1
1
1
1
1
1
1
4
2
1
1
1
1
1
1
2
2
1
1
3
2
1
1
1
2
1
5
1
1
1
3
1
2
1
1
1
1
3
2
1
1
1
2
1
1
1
1
2
1
1
1
1
1
1
1
1
1
2
1
5
1
1
1
1
1
1
1
3
1
1
1
1
1
1
2
1
1
1
1
1
1
1
1
1
1
1
1
1
2
2
3
1
1
1
1
2
1
1
1
2
3
2
2
1
1
2
1
1
1
4
1
1
1
1
1
1
1
1
1
1
3
2
1
1
1
1
3
2
2
1
1
4
1
3
1
2
1
1
1
1
1
1
2
1
2
1
2
1
1
2
1
1
1
1
1
2
1
1
1
1
2
1
34
1
3
2
1
1
2
1
1
1
1
1
1
1
3
2
1
2
1
1
1
1
2
1
1
1
1
1
1
3
2
1
1
1
2
1
1
2
1
1
1
1
1
1
1
1
1
2
1
2
1
1
3
1
3
6
2
1
2
1
5
1
1
1
1
1
1
2
1
1
1
1
1
2
1
1
1
1
1
4
1
3
1
1
2
1
1
1
3
1
4
1
1
1
1
1
2
10
2
1
1
2
2
2
1
1
3
3
1
16
1
1
4
1
1
1
2
1
1
3
6
1
1
1
1
5
2
1
1
1
1
4
1
1
1
2
1
12
1
1
1
1
2
1
5
3
1
2
1
1
2
1
2
2
1
2
4
3
3
1
1
1
2
2
1
1
1
2
1
1
1
1
3
3
1
18
2
1
1
2
1
1
1
1
1
1
1
1
1
1
1
1
1
1
1
1
1
3
6
2
3
1
13
1
3
2
57
1
1
1
2
1
1
2
8
2
1
1
1
1
1
1
1
1
1
1
2
5
1
1
10
1
1
1
4
4
6
2
4
1
3
1
2
1
9
1
1
2
3
23
11
30
1
1
2
1
1
1
1
2
1
1
8
1
1
1
3
1
1
2
2
1
1
1
1
1
18
2
1
2
1
1
1
1
1
2
7
1
1
1
1
3
1
1
1
6
3
1
1
5
1
1
4
1
1
1
1
3
1
1
1
1
1
2
2
1
1
2
2
1
1
1
1
12
3
1
1
1
1
1
1
2
2
1
1
2
1
1
1
1
1
1
1
1
1
1
1
2
1
2
1
1
1
2
1
16
1
1
1
2
1
2
2
2
1
2
1
1
1
1
1
18
13
1
1
1
1
1
1
1
1
2
1
2
2
2
1
1
1
1
1
1
2
5
3
1
1
1
1
2
1
1
2
1
4
3
2
1
4
2
2
3
2
1
2
1
2
1
1
1
7
1
1
1
1
1
1
1
1
3
1
1
1
1
1
1
2
1
1
1
1
4
1
1
2
1
1
2
1
1
2
1
1
2
2
1
1
1
1
1
1
1
1
1
14
17
4
14
4
2
1
1
1
1
1
1
2
16
4
1
1
1
1
1
1
1
1
3
1
1
1
1
2
1
3
1
34
1
1
1
1
1
1
3
1
1
1
1
4
1
1
2
1
1
1
1
1
1
1
1
1
1
1
2
1
1
44
1
1
1
2
1
1
2
1
2
1
1
1
1
1
1
1
1
2
2
1
1
8
3
1
19
2
21
2
1
3
1
1
1
1
1
1
1
1
2
2
1
3
1
1
1
1
2
1
2
1
1
2
1
1
1
1
1
1
1
1
1
4
1
1
1
1
3
3
2
1
1
1
1
1
1
1
2
1
3
1
2
2
1
2
1
1
1
1
1
4
1
4
1
1
1
1
1
6
3
1
1
1
2
8
1
1
1
2
2
1
3
1
2
5
2
1
1
6
1
1
1
3
1
1
1
1
1
1
1
3
4
1
1
1
2
3
1
53
1
1
1
1
1
4
1
1
2
1
3
1
1
1
1
3
4
1
1
1
1
1
1
1
1
1
1
1
3
2
1
1
1
1
1
1
1
2
20
1
1
1
1
3
1
1
1
1
1
1
2
1
1
2
2
1
1
7
1
1
1
1
1
4
1
1
2
2
2
1
1
1
1
1
1
1
2
1
3
1
2
1
1
2
1
1
1
2
1
1
1
3
1
1
2
1
1
1
2
3
1
1
1
1
1
1
2
1
2
1
1
1
1
3
1
2
1
1
2
2
1
1
2
1
1
1
1
1
1
1
1
2
2
1
1
4
3
1
1
1
1
2
1
2
1
2
2
2
2
1
1
1
1
3
1
1
2
2
1
1
1
1
2
1
1
1
1
1
4
1
1
2
1
1
1
1
1
3
3
1
1
2
1
1
2
1
1
1
1
1
1
1
1
3
1
1
2
1
2
1
2
2
1
1
2
1
1
2
3
1
1
2
1
1
1
1
2
2
3
1
2
2
1
2
3
1
1
1
1
1
1
1
1
1
3
1
2
1
2
1
1
1
1
1
3
1
1
1
1
2
2
1
1
1
1
4
1
1
1
1
3
3
1
1
1
2
1
1
1
1
2
1
1
1
1
1
1
2
1
1
2
1
1
1
2
2
1
1
1
1
1
1
1
1
1
1
1
1
2
1
1
3
2
1
1
2
1
1
2
1
1
1
2
1
1
1
1
1
2
1
1
2
1
1
1
2
1
1
1
2
2
1
1
1
1
2
1
1
1
1
1
1
1
1
1
2
1
1
1
1
1
2
1
1
2
1
1
1
1
1
2
1
2
1
1
1
1
1
1
1
1
1
1
2
1
2
1
1
1
1
1
1
1
2
1
1
2
2
1
1
1
1
2
2
1
4
1
4
1
1
1
1
3
1
1
1
1
1
2
1
1
1
1
1
2
1
1
1
1
1
2
1
3
1
2
1
3
1
1
2
2
1
1
4
1
1
1
1
2
1
2
1
1
1
1
1
1
1
1
1
2
2
1
1
1
2
2
1
1
1
2
2
1
1
1
2
1
2
2
1
1
1
1
2
1
1
1
2
1
2
1
1
1
2
1
1
1
1
2
1
1
1
1
1
2
1
1
1
1
1
1
1
1
1
1
1
2
1
4
1
1
1
2
1
1
2
1
1
1
1
1
1
1
1
1
3
1
1
1
1
1
3
2
2
1
2
1
1
1
1
1
1
1
1
2
1
1
1
2
1
1
1
1
1
2
1
1
1
2
1
1
1
1
2
1
6
1
2
1
2
1
4
2
1
1
1
1
1
1
1
1
1
2
3
3
2
3
1
1
1
1
1
1
1
1
1
1
2
3
1
2
1
1
1
1
1
1
1
2
2
1
1
1
1
1
1
1
1
1
1
1
1
1
3
1
1
2
1
1
1
1
1
1
2
1
1
1
1
1
1
2
2
2
2
1
1
1
1
2
1
1
2
2
1
1
1
2
1
1
1
1
1
1
8
1
2
5
1
1
1
1
1
2
2
1
2
1
1
26
26
2
1
4
1
1
1
1
1
2
1
4
1
2
1
5
1
1
1
2
1
2
18
1
1
1
1
1
2
1
2
1
1
1
8
34
12
2
1
1
1
1
1
1
2
3
2
2
1
1
2
5
1
2
1
3
1
2
1
2
1
2
1
6
1
3
1
3
3
1
1
2
1
7
4
1
9
1
2
1
6
3
5
1
1
1
1
1
1
7
1
1
4
1
22
1
1
1
1
2
1
1
1
15
1
15
1
1
1
2
1
2
2
1
1
1
1
2
3
1
2
1
5
1
20
1
1
1
2
1
1
1
1
1
1
1
1
1
1
2
2
1
1
1
1
1
1
1
1
19
1
18
2
1
4
1
1
1
1
1
1
1
1
3
1
1
1
1
1
1
3
3
2
1
1
15
16
3
4
1
1
1
1
1
1
2
2
1
2
18
1
3
8
1
1
1
1
2
1
3
1
5
9
1
5
2
1
1
4
1
1
1
1
1
1
1
1
1
77
1
1
1
1
1
1
3
2
1
2
2
1
1
1
1
1
1
1
1
4
1
1
3
1
1
1
1
1
4
3
1
1
2
1
1
1
1
2
1
1
2
1
1
1
2
1
42
1
1
1
1
1
1
1
2
1
1
1
1
6
4
1
2
3
1
3
2
1
1
1
1
4
1
2
1
2
2
1
3
1
1
1
2
1
1
1
1
1
1
1
1
1
1
1
1
1
1
1
1
2
1
3
1
1
1
1
1
1
1
1
1
2
1
3
1
1
1
2
1
1
3
1
1
5
1
11
1
1
3
2
2
7
5
1
3
1
1
30
2
1
1
2
1
1
1
1
1
1
2
2
1
2
2
1
2
14
2
1
1
1
1
1
1
8
1
1
1
1
5
1
1
2
1
1
1
1
1
1
45
1
1
1
1
2
1
1
1
1
1
1
1
1
1
1
1
1
1
3
1
2
1
2
1
1
1
1
1
1
1
1
2
1
1
1
1
1
1
25
2
1
1
1
1
1
1
1
1
1
2
1
1
1
1
1
1
1
1
5
5
1
4
1
1
2
1
2
2
4
1
1
1
2
1
1
1
1
1
1
1
2
1
1
1
2
1
1
1
1
1
1
1
1
2
1
1
1
2
2
2
1
1
2
1
3
1
1
2
20
1
2
1
2
1
2
1
1
1
1
1
2
1
3
1
1
1
1
3
1
1
3
12
1
4
1
1
7
1
12
2
1
1
6
2
2
1
1
1
1
2
1
1
1
1
1
1
5
1
1
1
1
1
17
1
1
1
3
3
1
1
1
1
14
17
1
1
2
1
1
1
1
4
1
2
1
1
1
1
2
1
1
1
1
1
1
1
1
1
1
1
1
3
1
8
8
2
1
9
1
2
8
1
4
1
1
1
1
1
1
2
1
1
1
1
1
2
1
4
1
1
1
1
1
1
7
1
1
2
1
1
2
2
1
1
1
2
1
1
1
3
1
4
1
1
1
1
1
3
3
1
2
1
1
1
1
1
1
2
1
1
1
1
1
1
5
8
1
1
1
1
1
1
1
1
1
1
1
1
1
3
1
1
3
2
1
1
1
1
2
1
4
1
4
1
1
2
1
3
1
1
3
6
1
1
5
1
3
2
13
1
1
1
13
1
2
1
1
1
1
1
1
2
1
1
1
1
4
1
4
1
1
1
1
1
7
1
1
6
2
3
1
1
2
1
1
4
8
1
1
1
1
1
1
1
1
1
1
4
1
1
1
1
1
2
1
1
1
1
1
1
1
12
1
1
3
2
1
1
2
1
1
8
5
1
1
1
1
1
1
2
1
1
3
1
2
1
1
2
1
1
2
1
1
1
1
1
1
1
1
1
1
1
1
2
1
1
1
1
2
1
1
1
1
1
1
2
1
1
2
34
2
3
1
1
1
1
1
1
1
1
3
1
4
1
1
2
1
2
2
1
1
1
1
1
32
2
3
2
5
1
1
1
1
2
1
1
1
3
6
1
15
2
1
1
1
3
5
1
1
2
2
1
1
2
1
1
1
1
1
2
1
1
1
1
1
1
1
1
1
2
5
2
1
1
1
1
1
1
3
1
1
1
1
1
1
1
1
1
1
1
2
3
1
1
2
1
1
1
3
1
1
2
1
1
2
21
1
1
2
1
1
1
1
1
1
1
1
1
1
1
1
1
1
1
1
1
1
3
1
1
1
1
1
1
1
4
1
1
1
1
32
2
1
1
1
1
1
1
1
1
1
2
2
1
1
1
2
1
1
1
2
2
1
1
1
1
1
1
1
2
1
1
1
3
2
2
1
1
1
1
2
1
1
1
1
2
1
5
2
1
1
1
2
1
1
7
2
1
2
1
1
2
2
2
1
1
1
2
1
3
1
1
1
1
1
3
1
1
2
1
1
1
1
1
1
1
2
3
1
1
1
1
1
1
1
2
1
1
3
1
1
1
11
10
1
9
2
1
1
1
1
1
1
1
1
1
1
2
1
1
1
1
2
1
2
1
1
2
1
2
1
7
1
2
1
1
1
1
1
1
2
1
12
3
1
1
2
1
13
1
2
1
1
3
1
16
6
1
4
1
3
3
2
1
1
1
1
1
1
1
3
1
1
2
1
1
1
2
1
1
1
1
1
2
1
1
1
1
1
1
1
1
1
18
1
1
1
1
20
1
1
1
1
2
1
3
2
47
3
3
1
20
2
2
1
2
2
1
1
1
1
1
1
1
1
1
2
1
1
2
1
3
1
1
1
1
1
1
1
1
4
1
1
1
1
1
1
1
1
1
1
1
1
1
1
1
1
3
3
1
1
2
1
10
2
1
14
3
1
4
2
1
1
1
1
1
1
1
1
1
2
1
2
1
1
3
1
12
1
1
1
5
1
1
2
1
1
1
1
1
1
1
1
17
1
1
1
1
1
1
1
1
1
1
1
9
9
1
1
1
2
1
1
1
1
1
1
1
2
1
1
1
2
1
1
3
1
1
1
1
1
1
1
1
1
1
1
1
1
1
1
1
1
1
1
1
1
1
1
2
2
1
9
1
2
14
18
1
1
2
1
1
1
1
16
1
1
3
19
12
12
3
7
2
1
1
1
1
1
1
1
1
1
2
4
1
1
1
1
1
1
1
1
1
1
1
1
1
1
1
2
1
1
1
1
4
1
1
3
2
1
1
1
1
1
1
1
1
1
1
2
2
1
2
1
1
1
2
2
1
1
1
2
2
3
5
1
1
1
1
1
1
1
2
1
1
1
1
1
1
1
1
1
1
3
1
1
1
2
1
1
2
3
1
2
2
1
1
1
1
1
1
1
1
2
1
1
1
1
1
2
1
1
1
3
1
1
2
5
3
5
1
1
1
1
1
1
1
1
1
1
1
2
1
1
1
1
1
1
1
2
1
1
2
2
1
1
1
1
1
1
14
2
2
5
1
1
2
1
1
1
2
1
1
1
1
1
1
1
2
1
1
1
1
1
1
1
2
1
1
1
1
1
1
1
2
1
1
3
4
1
2
2
1
1
2
2
1
1
1
1
1
1
1
2
2
1
1
2
4
2
1
1
1
1
1
1
1
1
1
1
2
1
1
1
1
1
1
1
1
1
1
1
1
2
1
1
2
1
1
1
1
1
1
1
1
9
1
10
1
1
1
1
1
1
1
1
1
1
1
1
1
1
1
1
2
6
1
1
1
3
1
2
1
1
1
1
1
1
1
1
2
1
1
1
2
1
1
2
5
15
1
1
1
1
1
1
1
14
1
1
1
2
1
1
1
1
1
1
1
1
5
1
1
1
5
1
1
1
1
4
2
1
1
2
1
1
1
2
1
1
1
1
1
1
1
2
1
2
2
1
1
1
1
1
2
1
1
17
1
1
1
4
7
6
5
3
4
2
5
8
5
1
6
1
1
1
1
1
1
3
1
1
4
1
1
1
1
2
1
1
2
1
2
1
1
1
18
1
1
4
1
1
1
14
2
1
2
2
1
7
2
2
1
1
1
10
2
5
1
1
1
1
1
1
1
3
6
1
1
1
1
2
1
1
1
1
1
1
1
1
2
1
1
1
1
1
1
1
1
1
1
1
1
1
1
2
2
1
1
1
1
1
2
1
1
2
1
1
1
1
1
1
1
1
1
1
1
1
1
1
1
1
1
1
1
1
2
1
1
1
4
3
1
2
2
1
1
1
1
2
1
1
2
1
1
1
1
1
1
2
1
1
3
1
1
1
3
2
1
1
1
1
1
2
2
1
10
1
1
2
1
2
1
1
1
2
1
1
2
1
1
1
1
1
1
1
3
1
1
1
2
1
1
1
2
1
1
2
1
1
1
1
1
1
2
1
1
1
1
1
2
4
1
1
2
1
2
1
1
1
1
1
1
1
2
1
1
22
1
1
1
2
2
1
1
1
1
17
5
1
1
3
1
1
1
2
1
1
3
1
2
1
2
5
1
3
1
3
1
7
1
3
1
1
3
2
3
1
1
1
1
2
1
1
1
1
1
1
1
1
1
1
1
1
14
1
3
2
1
1
2
1
1
19
1
1
1
1
1
1
11
4
1
1
1
1
1
1
1
1
1
1
1
1
1
1
1
2
3
1
1
1
1
1
1
1
1
1
2
1
2
1
1
1
1
5
1
2
1
1
1
1
1
1
1
1
1
1
1
1
1
3
1
2
1
1
1
1
1
1
1
12
8
1
1
18
1
1
1
1
1
1
1
1
1
1
1
1
1
1
2
11
1
1
1
1
1
2
1
1
2
1
1
1
1
1
1
1
1
1
1
1
1
1
1
1
1
1
1
2
1
1
1
2
1
1
1
1
1
14
1
2
1
1
1
1
1
1
1
1
2
1
1
1
2
1
2
1
1
1
3
2
1
1
4
1
1
4
1
1
2
1
1
1
2
1
2
3
1
1
1
2
3
2
3
1
1
1
1
1
2
4
1
1
1
1
1
2
3
1
3
2
1
1
2
1
1
1
1
1
1
1
2
1
1
1
1
1
2
3
1
1
1
1
1
1
1
1
3
1
1
1
1
1
3
3
1
1
1
1
3
1
2
1
1
3
2
4
2
5
1
1
1
2
1
1
1
1
1
1
1
2
1
1
1
1
1
2
1
1
1
1
1
1
1
3
2
2
1
1
1
1
1
2
1
1
1
1
1
1
1
1
1
1
1
2
1
1
1
1
1
1
1
1
1
1
1
1
3
1
1
1
1
1
1
1
1
1
2
1
2
1
1
1
1
1
1
1
1
1
1
2
1
1
1
1
1
3
1
1
1
1
2
1
1
2
1
1
3
1
1
1
1
1
1
1
1
1
1
1
2
1
1
1
2
1
1
3
1
1
2
1
1
1
1
1
1
1
1
2
1
1
1
1
1
1
1
1
1
1
1
1
1
1
1
1
1
1
1
1
1
1
1
1
1
1
1
1
2
1
1
1
1
1
2
1
1
1
1
1
1
1
1
1
1
1
1
2
1
1
2
1
1
2
1
1
1
1
1
1
2
1
2
1
7
1
1
3
1
1
1
1
1
26
1
1
19
1
1
2
3
1
1
1
1
1
1
1
1
1
1
17
6
1
1
1
1
1
1
1
1
2
1
2
1
1
1
1
4
1
2
1
1
3
1
2
1
1
1
2
6
3
2
1
2
1
2
2
1
1
1
1
2
3
1
3
1
2
1
2
1
1
1
1
19
1
1
1
1
1
1
1
1
6
2
1
2
1
1
1
1
3
1
1
1
1
1
1
1
1
2
2
1
3
2
1
1
1
1
1
4
1
1
1
1
1
1
1
1
1
1
1
1
1
1
1
1
1
3
1
1
1
2
2
1
1
3
1
2
1
1
1
1
1
1
1
1
2
1
1
1
1
1
1
1
1
1
2
1
1
1
1
2
1
3
1
2
1
1
1
1
3
1
1
1
1
1
1
1
1
1
1
2
1
1
1
1
2
3
1
1
1
1
1
1
17
1
1
1
1
2
1
1
1
1
2
1
1
1
3
1
1
1
1
1
1
1
1
1
1
1
1
1
2
1
1
4
20
3
1
1
2
1
1
1
1
3
1
4
1
2
1
1
6
1
2
1
1
1
1
2
1
2
1
3
1
1
1
2
1
1
1
1
1
1
4
1
1
19
1
1
1
4
3
2
1
1
1
1
1
3
1
1
1
5
2
2
1
2
1
1
1
1
1
1
1
1
4
1
1
2
1
1
1
1
1
1
1
2
2
1
3
1
1
1
1
1
1
3
1
1
1
1
1
1
1
5
1
1
1
1
1
1
1
1
1
1
5
1
11
1
1
1
1
3
1
1
1
1
3
4
1
2
2
2
1
1
3
1
1
1
1
1
1
1
1
32
33
1
3
2
1
1
1
1
1
2
2
1
2
4
3
3
5
1
2
1
2
1
1
1
1
1
2
1
1
2
1
1
2
1
1
3
2
1
2
1
1
2
1
2
1
2
1
1
1
1
1
1
1
1
1
1
1
2
1
1
1
1
1
1
1
3
4
1
1
1
1
1
2
2
1
2
2
2
1
2
1
1
3
1
1
2
3
1
2
1
1
3
1
1
2
2
1
1
1
1
4
1
1
1
1
2
1
10
1
1
2
2
1
5
1
1
2
3
1
1
1
1
1
1
1
1
1
1
4
1
2
1
1
1
1
23
2
2
2
1
1
1
3
1
1
1
3
1
1
1
1
5
1
2
3
5
2
10
1
3
1
1
6
3
3
1
1
2
1
1
1
4
1
2
1
1
1
1
1
2
2
1
1
1
1
1
1
2
1
1
1
1
1
2
1
2
7
5
3
4
4
3
14
1
4
1
2
1
2
4
1
2
14
1
1
1
20
5
1
1
1
1
1
1
5
2
1
8
1
1
6
1
1
1
1
1
2
3
2
1
1
4
9
1
3
1
1
1
1
1
2
1
4
1
3
1
1
3
1
1
1
1
19
1
1
1
1
1
1
6
1
1
1
1
2
4
1
2
1
1
1
1
1
1
1
2
1
1
1
1
1
1
1
1
1
1
1
6
2
1
1
1
1
1
1
1
3
1
2
1
2
1
1
1
3
2
2
1
2
1
1
1
1
1
1
1
1
1
3
1
2
1
1
1
3
2
7
2
1
1
2
2
1
8
8
3
3
8
1
2
1
2
1
1
1
1
1
1
1
1
2
1
4
4
8
1
1
1
1
2
1
1
1
1
1
1
1
1
1
2
4
2
1
4
1
5
1
2
4
2
1
2
2
30
7
4
2
1
1
2
2
2
1
1
1
1
1
1
1
1
1
2
4
1
1
1
3
2
1
1
2
1
1
2
1
1
7
1
1
2
1
1
5
1
1
2
1
1
1
2
1
1
1
1
8
1
1
1
1
1
1
1
1
1
1
1
1
1
1
2
1
1
1
2
1
1
1
1
1
1
2
1
2
1
1
1
1
1
3
2
1
2
4
2
1
2
13
1
1
15
1
2
2
1
2
1
1
1
1
2
1
1
1
1
1
1
2
1
4
1
1
1
1
1
3
1
1
1
1
1
3
1
4
2
1
1
1
1
1
1
1
4
1
1
1
1
1
1
1
1
1
1
2
3
1
1
1
1
1
5
2
1
1
1
2
1
1
2
1
3
2
6
2
1
2
3
1
1
3
26
1
1
3
2
1
3
1
3
24
1
2
4
1
1
1
1
1
2
1
2
1
1
2
2
2
1
5
5
1
1
6
1
2
3
1
1
1
1
1
3
1
1
2
1
1
1
1
2
1
2
1
3
1
2
1
2
1
1
1
2
1
1
1
1
1
1
1
1
1
1
1
1
1
1
1
1
3
1
1
1
1
1
3
2
1
2
2
1
1
1
4
1
2
1
1
1
1
3
1
1
2
2
6
2
2
1
3
1
1
1
1
1
2
2
6
2
2
1
3
1
1
1
1
1
1
2
1
1
1
1
1
1
1
1
1
1
1
1
1
1
1
1
2
1
1
1
1
1
1
1
1
2
1
1
1
1
1
1
1
5
1
1
6
1
3
1
1
1
1
1
1
1
1
1
3
1
9
1
1
1
1
1
1
1
1
1
1
1
1
2
1
1
1
1
1
1
3
1
1
1
1
1
1
2
1
1
1
2
1
1
1
1
1
2
1
1
1
3
2
1
3
2
1
1
1
4
1
1
2
1
1
1
2
1
2
1
1
2
1
1
2
1
1
1
1
1
1
3
1
1
1
2
1
1
2
1
1
1
4
1
1
1
64
1
1
1
1
1
2
4
1
1
5
3
1
1
15
5
1
1
1
1
1
1
3
1
3
6
1
1
3
1
1
8
1
1
2
1
7
6
1
1
1
7
7
1
17
1
2
1
1
2
1
1
3
1
2
1
1
1
1
1
1
1
2
1
1
2
2
1
1
3
1
1
1
1
1
3
1
1
1
6
1
1
1
1
3
2
4
1
1
2
1
1
1
2
1
1
1
2
2
7
8
6
1
1
2
2
2
2
1
2
1
2
4
1
1
1
3
1
1
1
1
1
1
2
1
1
1
2
1
10
1
1
1
1
1
1
1
2
2
1
1
1
1
1
1
1
1
3
1
3
1
1
1
1
1
1
2
1
1
1
1
1
1
1
1
1
1
4
1
1
7
2
3
2
1
1
2
2
1
2
3
1
1
1
2
1
6
3
2
1
1
3
4
3
1
1
1
1
1
1
1
1
2
1
1
1
7
1
4
1
3
1
1
2
1
2
1
4
1
1
1
1
1
3
1
1
4
1
1
4
1
2
2
1
4
1
1
1
1
1
1
2
1
1
3
2
1
51
1
2
3
1
4
1
1
2
1
1
1
1
2
1
1
2
1
1
1
1
2
2
1
3
1
1
1
1
1
2
1
1
1
1
1
1
1
4
2
3
1
1
4
1
1
8
1
1
3
1
34
1
2
1
1
1
1
1
1
18
1
1
1
1
1
1
1
1
1
1
1
1
1
1
1
4
1
2
2
1
1
1
1
1
1
6
1
1
3
1
1
1
1
3
1
3
1
2
2
1
1
1
2
1
1
1
2
1
1
2
1
2
3
1
1
1
1
4
1
1
1
5
1
1
1
1
2
2
1
1
3
1
1
2
4
1
2
1
1
1
1
1
1
16
1
3
1
1
3
1
1
3
2
1
2
2
1
1
7
12
1
1
5
2
11
20
1
1
1
1
1
1
1
2
2
1
1
1
1
19
20
1
1
1
1
1
1
1
1
1
1
1
3
1
2
1
2
1
1
1
2
7
1
5
2
2
1
1
1
1
1
3
1
5
3
1
2
3
1
1
3
1
5
8
1
1
15
1
15
1
1
1
1
2
1
1
18
1
1
2
4
1
1
1
1
1
2
12
1
1
2
1
1
3
4
1
2
1
1
1
1
6
1
1
3
1
2
1
1
1
1
1
3
1
1
1
2
2
1
16
8
1
1
1
22
1
1
1
5
1
1
1
1
1
1
1
1
1
1
1
2
1
1
1
1
1
4
1
2
6
1
1
1
1
1
2
2
1
2
3
1
1
1
1
2
1
1
1
2
1
14
1
1
6
1
1
2
1
2
6
1
1
3
7
4
3
1
1
1
1
1
1
1
2
1
1
1
1
1
1
1
3
1
2
1
1
1
2
4
1
1
1
1
1
1
2
51
1
3
1
2
1
2
1
1
5
3
1
16
1
2
1
1
1
1
1
1
1
1
1
3
1
3
29
1
1
1
1
2
1
2
1
1
2
2
2
2
1
1
6
1
1
1
1
1
2
2
1
2
1
1
1
1
1
1
3
1
5
2
4
6
2
1
2
1
1
1
1
3
2
1
1
1
1
4
2
2
1
2
1
4
1
3
1
1
1
1
1
1
1
1
6
7
2
1
5
5
1
1
1
1
1
1
11
2
1
1
3
1
4
1
7
6
1
1
1
1
1
2
1
1
1
3
1
2
7
1
1
1
1
1
1
2
1
1
19
1
1
1
8
2
1
1
3
7
3
2
5
3
3
2
3
3
1
11
2
1
1
1
1
1
2
1
1
2
1
1
1
2
1
2
1
1
1
1
1
2
1
6
1
1
1
1
1
1
4
2
1
1
2
6
3
3
1
1
3
3
1
2
1
4
1
1
1
1
1
2
2
3
1
1
2
1
1
2
1
2
1
1
1
1
1
2
1
6
2
2
2
1
1
1
1
1
1
1
1
1
1
1
2
1
2
1
1
1
2
2
1
1
1
1
1
3
4
4
1
2
2
1
1
1
1
1
1
1
1
1
3
1
2
2
1
1
1
1
1
3
1
1
1
1
1
1
2
2
3
1
1
2
1
1
1
1
2
2
7
1
1
1
1
2
1
1
1
1
2
1
6
1
1
2
1
5
1
1
1
1
1
2
1
1
1
1
2
1
1
1
1
1
1
1
1
1
1
1
1
1
1
3
1
1
2
1
1
1
1
2
1
1
1
1
1
1
3
1
1
6
4
4
1
1
1
1
2
16
1
4
6
1
1
3
1
3
1
1
1
1
1
1
3
2
1
1
3
1
1
1
1
2
1
2
1
2
3
2
1
1
1
1
1
1
1
2
1
1
1
4
1
1
1
1
2
1
1
1
1
3
1
1
1
1
1
1
3
8
1
1
1
1
1
1
1
1
1
1
1
1
1
1
1
3
1
1
1
1
5
1
1
3
2
1
1
3
1
1
1
2
1
1
1
2
2
3
1
1
1
1
1
1
1
1
1
1
2
1
2
1
2
1
2
2
2
1
1
1
1
1
1
2
2
1
1
2
3
1
1
2
1
1
3
1
1
1
1
3
1
1
2
1
2
1
1
1
1
1
3
1
1
2
1
1
1
1
1
1
1
2
3
1
1
2
1
1
1
1
1
1
1
2
2
1
2
1
2
1
3
2
1
2
1
1
3
2
2
2
1
1
2
1
1
2
6
8
1
1
1
1
2
1
1
2
1
3
1
1
1
1
1
3
12
1
4
7
1
1
1
2
3
9
1
1
1
1
1
1
1
1
1
1
1
1
7
2
13
2
1
1
1
1
1
1
1
1
1
1
1
2
1
1
1
2
4
1
3
1
1
1
2
1
1
1
3
1
1
2
1
1
1
1
1
1
1
1
2
1
1
1
1
1
1
1
3
1
1
2
1
1
1
2
1
1
1
1
1
1
1
1
1
1
1
1
1
1
1
1
1
1
1
1
3
1
1
1
1
1
1
1
1
2
1
2
1
1
1
4
1
1
1
2
5
4
1
1
1
1
1
1
1
1
1
1
2
1
3
1
1
1
1
1
3
1
1
1
1
1
1
2
2
1
1
1
1
1
1
1
1
1
2
1
1
1
1
1
2
3
1
1
1
1
1
1
1
1
1
1
1
3
2
1
2
2
1
1
2
2
1
1
2
3
4
5
1
1
21
1
1
1
4
1
1
1
1
1
1
1
1
2
1
1
1
1
1
2
1
1
1
1
1
2
1
4
1
2
2
1
1
1
1
1
2
1
6
2
1
1
2
1
1
1
2
1
1
1
1
1
1
1
1
1
3
1
1
1
1
1
1
1
1
1
1
1
1
3
1
2
1
1
1
1
1
1
1
1
2
1
2
2
1
2
1
1
1
1
1
1
1
1
1
2
1
3
1
1
2
1
1
1
3
1
1
1
1
2
1
1
1
1
1
1
1
1
2
3
1
1
1
1
1
1
1
1
1
1
1
1
2
1
1
3
1
1
1
1
2
1
1
1
2
1
1
1
1
1
1
2
1
1
1
1
9
7
2
1
8
5
2
1
1
1
1
2
2
1
1
3
1
1
2
1
11
2
1
4
2
1
1
1
1
1
1
1
1
1
1
1
2
1
1
1
1
4
2
1
1
1
1
1
1
1
1
1
1
1
2
3
1
1
1
2
1
1
1
1
1
1
1
1
1
1
1
1
1
1
1
2
14
1
1
1
9
3
4
1
1
4
4
1
1
2
3
1
1
1
3
2
1
1
1
2
26
1
8
2
1
2
1
1
1
1
1
2
3
2
2
1
2
18
1
1
27
4
10
1
1
1
1
2
1
1
1
1
3
1
1
1
1
1
4
1
3
1
2
2
3
1
1
2
1
1
2
11
1
1
1
1
1
2
1
1
1
1
1
1
1
1
1
1
1
1
1
1
1
1
1
1
1
3
1
1
1
1
1
1
1
1
4
1
3
1
6
1
3
2
1
1
1
5
1
1
2
1
1
2
2
1
1
1
2
1
1
1
1
1
2
1
1
1
1
1
1
1
1
4
1
1
6
2
7
1
1
2
2
2
1
2
2
1
1
1
1
3
3
1
1
1
1
1
1
1
1
2
1
1
1
1
2
4
3
1
1
3
2
1
1
1
1
1
1
1
1
1
2
1
1
2
1
1
1
1
1
2
2
1
27
2
1
2
1
1
1
4
1
2
1
2
3
1
3
1
1
1
1
1
1
1
1
1
1
2
2
2
1
2
1
1
3
1
2
2
35
1
1
3
1
2
2
1
1
1
1
13
3
1
1
1
4
1
1
1
1
7
11
1
2
13
2
1
2
2
1
1
1
1
2
1
1
2
3
1
1
1
1
1
1
2
3
1
1
2
3
2
6
1
10
1
1
2
1
1
1
2
1
1
1
1
14
1
2
1
1
1
1
1
14
12
1
2
1
7
1
1
2
1
1
1
1
1
1
2
1
1
1
1
1
1
2
1
1
1
1
1
1
1
1
4
3
1
1
3
1
1
2
1
1
1
3
1
1
1
2
5
10
1
1
1
2
5
2
4
2
3
2
2
1
1
1
1
1
1
1
1
2
14
3
4
1
11
47
2
16
3
1
1
4
1
2
1
1
1
8
1
1
1
2
1
1
1
2
1
1
2
1
1
1
1
1
2
20
1
1
1
2
1
1
2
1
1
1
1
1
1
1
1
1
1
1
4
1
1
1
1
1
1
1
1
4
2
1
1
1
1
1
1
1
1
1
1
3
2
1
1
1
1
1
1
2
1
1
1
1
2
1
1
1
2
1
1
1
1
2
1
1
1
2
1
3
2
1
1
1
1
3
1
1
3
1
1
2
1
1
2
1
1
1
1
1
1
2
1
7
1
1
3
1
2
2
1
1
2
1
1
1
2
1
16
1
1
1
1
1
1
2
1
1
2
1
1
1
1
1
1
1
1
3
4
1
3
2
10
3
2
1
1
3
1
2
2
1
1
2
1
2
2
3
1
1
1
1
1
1
4
2
1
1
1
1
1
1
4
3
3
1
3
1
2
1
1
1
1
1
2
1
1
1
1
1
4
2
1
1
5
1
2
1
1
3
1
2
1
1
3
1
2
1
4
3
1
1
1
1
1
1
1
1
1
1
1
1
2
1
1
1
1
1
1
2
1
1
1
1
1
1
1
1
1
1
1
3
1
1
1
2
1
1
1
1
14
1
2
1
1
1
1
1
1
2
7
1
2
1
2
1
1
1
1
1
1
2
1
2
1
1
1
1
1
1
1
5
1
4
1
1
1
5
7
16
2
1
2
1
1
1
1
1
2
1
2
1
1
1
2
1
1
3
1
1
3
4
1
1
1
1
1
1
3
1
1
1
1
1
1
1
1
1
1
1
44
1
1
1
13
2
1
1
1
1
1
1
1
1
1
2
1
1
1
1
1
1
1
2
6
1
1
1
1
1
1
1
1
1
1
2
1
2
21
1
1
1
1
1
1
1
1
1
1
1
1
11
1
4
3
1
2
3
1
2
1
1
1
1
1
1
2
1
12
1
1
1
1
1
2
2
13
1
2
6
3
9
3
3
1
1
2
4
1
1
1
1
1
1
2
1
1
1
1
1
3
1
4
1
1
1
1
2
58
3
9
1
1
1
1
1
2
8
1
16
18
1
1
19
1
1
1
1
1
2
2
1
1
1
2
7
4
22
3
2
1
8
1
2
7
1
1
1
1
1
1
13
1
1
1
6
1
3
1
1
1
1
1
2
1
1
1
1
1
1
1
1
1
1
1
4
1
1
1
1
1
1
2
2
3
1
1
1
5
5
1
4
2
1
1
1
1
1
1
1
1
1
2
2
3
1
1
1
1
5
2
1
1
1
1
1
1
3
1
1
1
1
1
1
1
1
1
3
1
2
1
1
1
1
1
1
2
1
1
1
1
2
2
2
1
3
2
1
1
2
1
1
1
1
1
2
2
1
1
2
1
2
2
2
1
5
1
1
1
1
2
1
1
1
1
2
1
3
1
2
2
1
9
1
1
1
1
1
2
1
3
1
1
3
2
1
2
2
1
2
2
1
1
1
1
1
1
1
1
1
1
2
2
1
2
1
2
1
1
1
1
1
1
3
1
1
2
2
1
3
1
1
2
1
2
1
1
1
1
1
2
1
1
5
2
1
1
2
2
1
1
2
2
1
1
1
2
1
3
4
3
2
2
2
1
1
2
1
1
3
1
2
5
2
1
1
1
1
2
2
1
1
1
1
1
2
1
1
1
1
2
3
2
3
1
1
1
1
1
2
1
1
1
2
2
1
2
1
1
1
1
1
1
1
1
1
1
1
2
2
3
1
1
3
1
3
1
1
2
1
4
3
1
1
1
1
1
29
1
2
2
1
2
2
1
1
1
1
1
1
1
1
1
1
1
1
1
1
2
2
1
1
2
1
1
1
1
1
1
3
2
1
1
1
1
1
1
1
1
1
3
4
1
1
1
1
1
1
2
1
3
1
1
2
1
3
1
1
1
1
1
2
2
1
1
1
1
1
1
2
1
1
1
1
1
1
2
1
1
1
1
3
1
1
1
1
1
1
1
1
1
1
3
1
1
1
1
1
1
3
1
1
1
1
2
1
1
1
1
1
1
4
1
1
1
1
1
2
2
1
1
2
1
1
1
1
2
1
1
1
1
2
1
1
1
1
1
1
1
3
2
2
2
2
1
1
3
2
1
1
1
1
1
2
2
1
1
1
1
2
1
1
1
1
1
2
1
3
3
1
1
1
2
1
1
2
1
1
1
1
1
1
1
1
1
1
1
1
1
1
2
1
1
1
3
3
1
3
1
2
1
1
1
1
1
2
2
1
1
2
1
1
1
1
1
2
3
1
1
2
1
1
1
1
2
1
3
1
2
1
1
1
1
1
1
1
1
2
3
1
1
1
1
1
1
4
1
1
2
1
11
2
1
1
1
1
3
2
2
1
2
1
1
2
1
1
1
2
5
3
3
1
13
1
1
4
1
7
2
1
1
1
2
2
1
1
1
1
3
2
2
1
3
3
1
1
2
1
3
5
7
2
1
2
2
1
1
2
1
1
1
1
3
1
1
1
1
2
1
1
2
5
1
1
1
2
1
1
1
1
2
1
2
1
1
2
1
2
2
1
1
2
1
2
4
1
1
2
2
1
3
1
1
1
1
1
1
27
3
1
1
1
8
1
1
11
1
1
1
1
1
3
2
1
1
1
10
1
2
1
1
1
1
1
1
2
1
1
4
1
10
1
1
1
2
1
1
3
1
2
1
3
1
1
6
1
1
1
4
2
2
1
1
1
1
1
5
1
1
3
3
1
1
1
2
1
1
1
1
2
1
2
1
1
3
1
1
1
1
1
2
3
1
3
2
1
1
1
1
1
1
1
1
1
1
2
1
1
4
2
1
1
2
1
2
1
1
2
2
1
3
2
1
1
1
1
1
1
3
1
1
1
1
1
1
1
1
2
1
1
1
2
1
1
2
1
1
1
1
1
1
1
12
2
1
2
1
1
2
1
2
1
1
1
1
12
1
1
3
1
7
1
8
6
2
1
1
1
1
2
1
1
1
1
1
1
5
2
2
10
1
1
1
1
1
1
5
2
1
1
1
1
1
2
1
1
1
2
3
1
1
1
2
1
1
1
1
1
2
1
10
11
2
6
1
2
1
1
1
14
9
1
4
1
1
1
1
3
1
2
1
2
1
1
2
1
1
1
1
2
1
2
1
1
1
1
1
1
1
1
2
1
1
1
2
1
1
1
1
3
1
1
1
1
7
1
1
1
4
1
1
1
1
1
1
1
2
1
2
1
1
4
22
3
1
2
2
2
2
2
3
1
3
1
1
3
17
1
16
3
1
1
1
15
2
1
1
1
13
17
1
1
3
1
1
1
1
1
1
1
1
1
2
1
1
1
1
1
1
1
2
1
1
2
4
1
2
1
1
1
1
1
1
1
1
2
1
1
13
1
1
1
1
1
1
3
2
2
1
2
1
3
4
1
1
1
1
1
1
2
1
2
1
1
1
1
1
1
1
1
2
2
1
1
1
2
1
1
1
2
2
3
4
11
1
2
9
1
3
1
2
1
1
5
2
2
2
1
1
1
4
1
3
1
1
1
1
1
1
1
1
1
2
1
3
1
5
1
2
1
1
3
1
1
2
3
1
2
2
1
1
1
1
2
3
1
1
3
1
1
1
1
1
4
3
6
1
1
1
4
1
1
2
1
2
1
1
1
2
1
20
1
1
1
1
2
7
2
1
1
4
2
2
1
1
2
1
1
1
1
1
1
1
1
1
1
2
1
1
1
1
1
1
1
1
1
1
1
1
1
1
1
1
2
2
1
1
3
1
2
1
1
1
1
2
1
1
1
1
1
1
1
1
31
1
1
1
3
1
1
1
1
1
1
1
1
1
1
4
3
2
2
2
1
1
1
1
1
2
2
2
1
1
1
1
2
1
1
1
1
6
1
12
1
1
1
1
1
1
1
1
1
2
1
1
2
1
1
1
1
1
1
1
1
1
2
2
1
1
1
1
1
1
1
1
2
1
5
1
1
1
1
2
1
3
2
1
1
1
1
1
1
4
2
2
1
1
2
4
1
4
1
1
1
1
2
2
1
1
1
1
2
1
1
1
2
1
1
1
1
1
1
1
1
2
1
1
4
2
2
1
2
1
1
2
2
2
2
1
1
1
1
1
1
1
1
1
1
1
1
1
1
1
1
1
1
2
1
1
1
1
1
1
1
1
1
2
1
1
1
1
1
1
1
1
4
1
2
1
1
1
2
1
2
1
1
1
1
1
1
1
1
1
1
1
1
2
1
1
1
2
1
1
1
3
1
1
1
1
3
2
1
2
1
1
1
1
1
1
1
2
1
1
1
1
3
1
1
2
5
2
1
2
1
1
1
1
1
7
1
3
9
1
2
2
1
1
1
1
1
13
2
2
3
3
7
1
1
7
7
5
1
1
1
1
2
1
1
1
1
1
1
1
1
1
1
1
11
2
1
1
1
5
1
2
2
1
3
1
4
1
4
1
2
1
1
2
1
3
1
1
1
1
2
1
1
1
1
1
1
1
2
1
1
1
2
1
2
3
1
1
1
1
1
1
1
1
1
1
3
1
2
2
1
1
1
1
1
1
1
2
1
1
4
1
1
2
1
1
1
1
1
1
1
1
1
1
2
1
2
1
2
1
3
1
8
1
1
1
1
1
1
2
1
1
1
1
1
2
1
1
1
1
1
1
1
2
1
1
1
1
1
2
1
2
1
1
2
1
3
1
1
1
2
4
2
2
1
1
1
4
1
1
1
1
1
1
1
1
1
1
1
1
1
1
1
1
1
1
1
3
2
1
2
2
1
1
1
1
1
1
1
3
1
1
1
1
1
1
2
1
3
1
1
1
10
3
5
1
1
1
5
1
1
1
5
2
1
3
2
1
1
2
1
2
1
1
1
1
1
1
1
1
1
1
2
1
2
3
1
1
1
1
1
1
1
2
1
3
3
1
1
1
1
1
1
1
1
1
4
1
5
1
6
1
2
1
2
1
3
6
1
1
1
1
4
2
1
2
1
1
4
1
1
2
2
1
3
2
2
1
1
1
2
1
2
2
1
1
1
1
1
1
2
1
1
1
1
1
1
2
2
6
2
3
4
2
2
1
1
1
1
1
1
1
2
2
1
1
1
1
1
1
1
3
1
5
1
1
5
1
3
2
1
1
1
1
2
1
1
1
1
1
3
2
3
1
1
2
1
2
1
1
1
2
1
2
1
2
2
4
1
1
2
1
1
2
1
1
1
1
1
1
3
1
1
2
1
1
1
1
3
1
2
1
1
1
1
2
1
1
1
1
1
1
1
1
1
2
2
3
6
1
3
1
1
1
2
1
3
2
3
1
1
2
1
1
1
5
1
1
2
1
1
1
1
1
1
1
2
1
2
2
1
1
1
1
2
1
1
1
2
1
1
1
2
1
2
1
2
1
5
1
2
1
2
1
1
1
1
1
1
1
1
1
1
1
1
1
1
1
1
1
1
2
1
2
1
3
1
1
1
1
1
2
1
1
1
1
1
1
1
1
5
1
1
1
3
1
1
1
3
1
1
1
1
1
1
1
1
2
1
1
1
1
1
1
1
1
2
1
1
1
1
1
1
1
3
3
1
[truncated: 1,895,968 more chars]
