# Supplementary material for: Major proliferation of transposable elements shaped the genome of the soybean rust pathogen Phakopsora pachyrhizi
Source: Nat Commun. 2023 Apr 1;14:1835. doi: 10.1038/s41467-023-37551-4 (PMC10067951; doi:10.1038/s41467-023-37551-4)
Supplement: Supplementary file 6 — Source Data [file 41467_2023_37551_MOESM6_ESM.zip › source_data/Source_data_Figure4/Figure4A_Pri_vs_Secondary_UFV02_TandemExpansion_size.txt]

Tandem_Expansion_size_UFV02
8869
13494
8108
76015
12267
354
84
4810
4990
7968
7765
8847
91310
8795
189
8526
2482
8777
298
11537
8796
57219
4879
170
2559
175
5856
508
107
142
3644
36379
964
17196
720
15096
179
6486
85048
43264
1911
8298
7951
66652
1665
10608
136
10757
7738
1577
7881
10509
7813
1805
514
88
100
204
183
3087
9861
11532
174
8152
226
45197
9404
68
7967
7873
646
169
7863
57104
16202
16003
1085
5902
5429
725
8584
8533
49236
8094
495
8604
57
336
187
99
3811
1704
7974
281
12312
4926
410
4750
1629
10872
1850
4750
8640
472
910
10753
55
6204
101
20184
8532
8530
13208
33394
1301
2634
679
6962
29296
4799
894
15501
188
14468
215
171
368
2818
2758
10584
698
5772
7068
8969
3065
6746
178
8674
2377
8067
8606
9279
24784
135
4676
13626
528
36335
857
8135
7228
10503
174
8293
10265
11430
8594
1069
2657
35321
717
8303
343
84820
212
721
8107
2693
410
3372
5937
188
154
35600
75338
6128
732
28478
8548
1319
10571
147
897
7309
19013
355
86718
75895
10289
4948
352
437
1383
183
5451
652
196
45915
1218
20192
3058
401
2561
1800
7887
6165
1251
8566
4741
5358
863
46786
2323
327
8821
15484
205
85
2315
1549
7880
37621
18993
4848
32481
8225
306
98
203
335
17139
923
7867
363
9008
2579
1423
4833
24697
733
12010
10889
5082
8837
2424
53081
10797
29612
137
8812
932
9352
88960
91
10462
7869
251
979
346
17954
357
7714
8355
9532
54638
15108
2352
822
7944
1543
18206
40
52
598
5408
2761
7890
213
692
1459
6731
20726
748
8748
13679
7276
29162
458
374
40120
516
174
1868
354
26716
226
7869
7979
9049
2045
4828
100
19152
97
186
519
93559
6685
1379
41
896
9841
9901
313
68
187
7996
15709
195
608
4684
375
16953
668
7993
23013
8242
838
23091
3164
2058
791
7169
6085
11253
8825
1577
78
7286
336
71200
7297
2270
22049
4001
7461
68480
2220
7975
5344
4948
8803
1046
265
355
3100
4616
757
8101
23597
10475
685
7441
162
2367
532
26689
8012
102
2220
3008
8261
7967
1129
31324
2991
97736
51101
7980
23438
60380
9823
15901
12247
12724
31535
3490
72696
8798
3224
5715
16219
45
351
1754
221
99998
465
6859
6858
6857
1244
4358
8792
893
8566
118
6173
7930
24984
609
25579
12419
6847
31894
35122
794
9988
8319
11608
18083
10338
323
5571
18083
59000
4597
8776
16114
937
2049
98404
96067
8566
179
1066
347
343
114
774
52004
90
83254
96892
172
2320
36759
19774
13514
838
7992
592
30210
8806
47214
433
10394
1509
8561
8200
6126
12191
134
1642
7975
15756
44465
8672
8422
8424
239
433
903
49
8126
10178
68
523
185
2579
16999
7558
8766
107
260
14622
803
395
5825
238
10140
87
374
104
516
202
5987
339
15905
53331
88970
90214
18281
170
3066
6677
609
8607
7310
95485
1358
12367
21252
65930
29966
10050
1747
26712
1644
8197
41853
61
5101
35764
347
204
52973
26224
172
8845
56080
67
27225
13073
1276
172
24242
2035
65761
19295
722
33434
134
87
1280
972
23011
2087
757
135
4819
114
1614
19708
245
359
1506
15543
54
7236
102
1934
60436
8669
103
2067
1187
4828
4888
8097
217
31858
1659
10860
485
643
67923
8774
4756
8009
837
94114
66474
518
101
20514
4641
339
499
8381
8085
1930
55
15681
4934
356
10334
246
9433
17581
168
2403
3378
3719
1436
59
261
10905
128
414
150
334
156
5786
4663
2700
18327
6565
258
723
14503
7999
17458
7686
130
65
12305
271
5833
9058
8081
8862
53358
204
1785
8807
589
12476
7875
6176
226
39548
1364
4779
21800
4179
748
1761
21091
144
205
289
271
7876
174
9531
99
6140
7871
497
248
9403
7848
14657
9735
257
7989
8825
16449
8812
468
4875
1588
24742
11481
257
7967
10622
6771
58096
356
6111
86
8792
4485
308
8547
7865
640
507
2177
77
11178
11749
6852
1365
15167
13989
6319
199
8846
202
7975
18222
209
10483
4683
695
10769
9040
340
17766
308
174
189
1317
5077
352
322
7875
123
516
17293
8578
8789
15547
8545
976
14510
13299
203
19880
8506
9832
7886
504
8876
182
438
8130
9543
4378
4378
317
30354
8530
7952
9671
41663
71
7096
186
4975
2553
541
3530
17749
48540
10059
434
199
11773
4807
10573
189
7344
18976
193
1827
11721
213
15097
1417
1510
385
4641
12054
207
897
17824
8823
9483
2534
1313
10452
170
899
698
6886
45
550
314
630
15922
234
439
2758
7426
1496
14749
389
8782
4816
4691
429
23223
299
154
8573
37926
101
9987
18033
172
206
24016
17166
200
8737
7581
7904
357
5350
3404
24999
6044
616
8597
562
19395
7444
18740
9008
1057
241
4807
9016
12069
10624
4701
4826
276
7607
6327
1790
2356
3624
7905
4382
2366
374
5092
522
6098
12039
15518
8581
896
3226
341
168
216
5877
13099
1029
5031
373
11138
71191
6497
6495
8649
12475
901
1177
11454
221
2008
1279
136
22955
274
10545
8826
56897
6167
31017
591
13833
1763
5077
6287
242
16904
182
11702
71
5339
8096
868
10666
10874
2513
496
4895
2505
2805
24412
14153
541
10960
34480
188
264
45300
712
11779
177
3531
25200
35327
1470
141
3069
1532
8512
358
6645
180
4541
5681
5961
165
122
8244
453
14622
146
8567
104
1127
93
7033
2475
521
894
2728
320
339
180
8572
200
46945
26052
188
39154
328
7976
6
111
10395
503
85
347
181
130
11288
8591
6138
7245
14347
21579
7248
667
666
8056
51
22431
590
366
25599
994
8487
362
300
4690
11805
93402
71343
516
78
1716
4604
8957
439
2975
7189
9052
4699
50
347
225
89
2786
795
245
2055
12936
313
4809
362
253
781
7884
299
29484
3841
187
26250
8551
7860
7878
42737
67410
2113
38812
5949
765
1823
42
1258
194
298
19481
7984
61
3237
15589
144
595
3382
903
222
8728
1555
64285
11549
1055
727
1127
2442
197
5493
2399
52107
902
767
5563
1543
8780
368
9285
15614
8205
10640
4276
162
11680
4601
1655
7889
2615
644
510
3337
12
1352
8805
10489
9166
373
135
35012
11980
237
1370
43039
455
2547
7879
7885
10099
644
247
267
8788
7811
7468
516
2179
10567
7552
7543
1120
5869
8811
4842
9204
15491
6482
56040
258
4386
6163
3676
159
42492
363
10718
57
8782
197
8782
204
8547
132
46683
42197
18155
90491
42142
46932
82064
13908
13108
6505
200
276
18401
21588
1971
4734
112
21715
1148
4212
26063
4754
503
7875
1039
6021
138
181
6066
1889
20413
196
9652
478
843
4836
3102
32590
7590
176
4768
748
176
406
1306
560
7964
22749
1450
776
209
618
2404
18938
8827
816
93
792
27768
8757
1689
1232
4810
109
138
2001
357
