# Supplementary material for: Major proliferation of transposable elements shaped the genome of the soybean rust pathogen Phakopsora pachyrhizi
Source: Nat Commun. 2023 Apr 1;14:1835. doi: 10.1038/s41467-023-37551-4 (PMC10067951; doi:10.1038/s41467-023-37551-4)
Supplement: Supplementary file 6 — Source Data [file 41467_2023_37551_MOESM6_ESM.zip › source_data/Source_data_Figure4/Figure4A_K8108vsMT2006_RepeatContraction_size.txt]

RepeatContraction_size_K8108vsMT2006
13522
38814
157
5106
10656
1138
212
150
27834
5020
37330
8236
5587
6962
8516
3282
22567
7244
5597
1
29
1048
32529
2587
25
5817
4251
7094
8907
45
7666
159
81
25252
20752
23
21598
5372
1141
85
9962
3421
12267
43012
37579
632
14340
11493
12430
5841
8788
8881
21567
417
9681
619
2707
8684
8124
26466
463
11467
456
5185
18696
25828
562
9358
9919
6236
467
18026
2990
11972
2482
10255
43960
10675
8588
261
2958
552
7691
9130
1254
2046
7503
15017
580
19812
11672
5250
18
442
5173
8105
8102
4490
49564
107
11278
4113
15
4259
1
413
8667
3519
22
3376
1017
21339
24385
9864
453
15890
4476
16427
9071
69
1457
9638
4610
2300
9035
9892
4488
10026
1947
11902
16067
8139
725
27514
30891
34
7871
6900
10315
6260
6
4155
28309
6314
11388
16400
70
7432
63104
2504
11913
7
26688
1676
1855
26
231
364
1121
10333
265
664
20083
3461
15516
7522
161
620
26332
13236
4704
18725
7446
6375
8616
10544
20100
32124
6796
8901
126
9287
4016
1808
32
373
10782
7681
1187
10844
807
14245
7988
4735
10120
1829
1802
14899
22683
1791
1052
20349
36
1315
8758
6892
3908
2952
3944
880
11996
1223
2337
348
414
5182
315
5742
3818
2244
9563
1114
8556
4401
98
45434
651
1461
3232
4794
19
1273
12661
27233
152
15737
5146
1456
2031
1673
57
6039
7142
359
243
2
6202
13367
342
4911
4996
10619
308
28783
18727
1714
327
19156
1056
937
22003
4574
2910
8027
6044
13
6556
13331
36958
452
1467
9311
12619
18474
1635
81565
1672
6660
1886
2415
258
83793
1082
75
34
48
8
13681
8310
185
39317
13
60514
7780
9745
26249
4440
19675
14998
9882
24862
279
8478
