# Supplementary material for: Major proliferation of transposable elements shaped the genome of the soybean rust pathogen Phakopsora pachyrhizi
Source: Nat Commun. 2023 Apr 1;14:1835. doi: 10.1038/s41467-023-37551-4 (PMC10067951; doi:10.1038/s41467-023-37551-4)
Supplement: Supplementary file 6 — Source Data [file 41467_2023_37551_MOESM6_ESM.zip › source_data/Source_data_Figure4/Figure4A_Pri_vs_Secondary_UFV02_TandemContraction_size.txt]

Tandem_Contraction_size_UFV02
7876
10072
55659
166
16964
4158
40
9048
2836
117
335
10464
354
156
47710
182
2505
1473
3211
1287
37527
8845
8389
596
11733
9793
13989
130
298
389
144
356
3612
193
165
239
305
8479
193
204
20662
108
864
689
6166
4627
1359
8583
8792
2056
8825
135
3593
7979
12201
93
818
2114
11584
10368
1041
8777
1240
576
599
8583
356
438
238
60085
7269
405
8778
371
9930
4833
7168
6400
162
531
10664
5761
350
6148
211
8524
375
8960
1551
366
8564
45
174
17545
8570
9973
10782
11228
2587
24698
8781
965
31534
959
8712
21747
25726
41734
7363
2188
7192
513
19797
131
507
5194
308
7864
203
13929
8987
4982
10101
1095
4701
4613
830
4555
3040
1468
8198
8638
5262
98
15999
8094
99
5801
18116
195
8161
459
7443
3431
867
5407
633
261
36633
99
4766
52
8243
452
48473
10765
6016
1497
516
4713
488
107
99
8815
175
794
8122
1700
5461
65630
1061
8616
1
7820
18623
1842
1989
8597
352
558
2223
188
4872
7871
5533
5313
1653
14469
4806
10930
4706
14614
184
516
219
1046
865
13684
51033
6150
408
5276
181
33962
1329
6179
194
9306
7969
67
18466
76
121
239
699
712
562
51465
8092
749
4674
358
7969
1983
9075
3008
4982
499
4942
114
7796
397
3989
8785
15922
4814
178
8551
1546
521
967
4975
272
8172
239
91
4773
2328
2844
206
10596
179
2499
1253
8799
8095
456
8617
537
68
204
1390
1199
8822
27943
39192
6115
410
3481
115
364
516
7253
12215
9103
306
238
13774
30
8200
17909
33832
9510
483
2068
8561
7122
11107
7985
10376
14271
9549
68
4777
9718
8779
322
8825
1226
1622
1509
14272
1044
177
182
7956
154
10215
3345
203
9391
38532
180
1023
5687
204
9942
1791
54
6178
577
76
13492
8554
1784
716
1244
2791
1140
4841
633
617
182
272
272
57
11333
727
1728
154
479
644
1284
14577
6141
5774
225
103
152
8771
7962
6932
7450
3522
8691
21660
229
169
2900
1472
188
33808
4725
8238
5332
516
8573
1890
163
4801
45
8524
938
2449
8336
7973
449
7298
707
37401
2412
41525
15503
11360
6152
7870
8205
50678
11115
4768
7210
477
132
29060
23889
6879
162
163
217
4012
10048
78
4933
957
198
9751
29018
57
8113
2505
6362
10725
13694
51
11669
496
7982
51
931
238
17147
9166
14937
15211
8638
45108
5158
2837
1810
9549
3381
8072
8801
18936
2578
13645
518
10371
10649
198
692
1549
6778
104
966
2125
8169
21195
9531
2008
9223
1065
3006
234
1381
8244
3616
18783
3568
4765
4486
101
5112
175
14357
6468
22251
2671
10325
150
3621
8090
704
169
353
103
518
258
2805
654
206
1652
11617
2728
2919
5133
517
66
3119
110
170
67111
516
3147
895
300
814
6192
19261
181
230
5521
108
650
340
1457
68911
929
887
8066
597
77
4779
575
4543
78
7887
8785
378
22413
295
272
12494
11226
166
1106
14646
295
28692
8781
2702
987
622
354
592
1950
478
10432
363
362
8573
491
36298
26196
8580
5132
708
898
168
154
7980
7970
10875
8485
231
41821
3194
2961
9108
791
248
5745
174
4711
82
7667
7971
7872
527
2822
324
15639
225
3836
6054
227
3402
14818
867
49649
99
15590
214
6160
1799
6133
759
374
912
19333
3571
4837
6373
13435
305
6905
13009
2528
6673
6859
447
8113
4748
14742
344
7318
3094
375
14971
602
816
26081
856
4824
6408
69
9271
181
115
7882
2864
24643
1915
373
2718
8574
1144
2439
7240
441
981
272
143
85
8933
26505
10868
548
17343
5000
142
12917
374
593
6040
132
13046
396
174
18252
4830
320
4961
87
104
1937
147
113
2159
517
204
3505
69350
810
179
7958
147
26136
1958
15425
8091
15937
852
12959
1060
7272
9445
11
23138
17050
801
180
7870
295
7181
306
5687
2125
24823
1399
116
6958
7985
197
31928
9060
342
279
401
606
13221
156
4767
7891
170
582
646
8781
8420
7914
6150
746
3161
663
209
365
5333
7884
533
9606
337
612
612
2311
7874
3363
43276
757
14196
177
187
78
599
465
7969
232
10880
8566
355
4424
7882
90
170
171
8838
5165
6444
300
8573
8548
2739
402
42186
6121
773
2460
17811
7056
272
43141
16287
333
4846
102
968
10201
4921
291
10478
18122
5923
1321
305
651
20049
20660
43409
16845
103
104
7962
55
15991
7984
1488
3172
437
35052
6927
3530
4752
5105
7934
2227
4837
127
873
19398
136
4056
213
9727
16242
18796
172
203
513
63
413
8088
2609
11
1030
7980
10198
2019
5974
12989
159
12020
8795
458
132
330
392
7890
4391
1168
101
390
621
20626
4632
122
1956
7416
516
947
5364
6582
170
7571
516
170
56
25886
7586
9506
24489
404
52
282
2423
5067
375
15131
10521
8568
743
850
6502
8643
8633
982
7978
4000
3530
4694
646
879
21888
2432
2985
67
369
6159
745
8038
8791
203
375
2300
17742
866
32126
2725
62
5579
9461
8551
4757
1702
245
9431
8110
104
4708
517
536
8518
1392
14823
313
312
2407
5975
17155
5591
540
18827
360
16146
383
7600
288
8352
66
4939
1816
1079
8570
419
7928
60428
225
17486
333
15543
4788
86
5959
188
97
11316
102
179
8552
9357
362
147
25340
833
182
1075
7966
74108
542
8365
8032
5192
34070
8452
17969
673
546
404
99
103
2367
9384
168
8098
10003
151
2554
1300
