# Supplementary material for: Major proliferation of transposable elements shaped the genome of the soybean rust pathogen Phakopsora pachyrhizi
Source: Nat Commun. 2023 Apr 1;14:1835. doi: 10.1038/s41467-023-37551-4 (PMC10067951; doi:10.1038/s41467-023-37551-4)
Supplement: Supplementary file 6 — Source Data [file 41467_2023_37551_MOESM6_ESM.zip › source_data/Source_data_Figure4/Figure4B_CircosPlot_SyntenicRegions_UFV02.txt]

Contig_UFV02	Start_Alignment	End_Alignment	Contig_UFV02	Start_Alignment	End_Alignment
Contig_1	90022	100158	Contig_27	1263391	1273533
Contig_1	156015	166177	Contig_27	1263391	1273543
Contig_1	332937	347598	Contig_99	407159	392393
Contig_1	483658	495491	Contig_21	1387067	1398909
Contig_1	1244208	1254317	Contig_21	278037	267919
Contig_1	1526683	1536956	Contig_60	452387	462670
Contig_1	1822238	1832953	Contig_60	736766	747474
Contig_1	2973227	2984176	Contig_99	1476952	1466111
Contig_1	3100039	3111283	Contig_99	1410956	1399708
Contig_1	3122471	3133236	Contig_99	1399711	1388931
Contig_1	3137059	3147911	Contig_99	1388934	1378038
Contig_1	3254600	3268623	Contig_99	1190322	1204310
Contig_1	3303189	3314358	Contig_99	1266451	1277634
Contig_1	3349687	3365318	Contig_99	1298607	1314301
Contig_1	3429773	3460098	Contig_99	869195	838821
Contig_1	3460118	3474354	Contig_99	838867	824642
Contig_1	3495680	3510802	Contig_99	824646	809563
Contig_1	3531924	3584150	Contig_99	786366	734078
Contig_1	3592493	3602502	Contig_99	735119	725049
Contig_1	3779200	3790311	Contig_99	269523	258452
Contig_1	3989079	4021036	Contig_99	66101	34115
Contig_1	4021258	4055266	Contig_99	33977	1
Contig_2	98980	113304	Contig_12	4397	18762
Contig_2	143197	160051	Contig_12	57059	73812
Contig_2	160044	170617	Contig_12	2240418	2250995
Contig_2	182569	199710	Contig_12	81000	98131
Contig_2	208197	221503	Contig_12	101176	114495
Contig_2	232516	250346	Contig_12	114491	132356
Contig_2	256388	271037	Contig_12	132349	146975
Contig_2	319721	331186	Contig_12	157036	168505
Contig_2	369121	381827	Contig_12	198842	211585
Contig_2	391569	425386	Contig_12	227962	261708
Contig_2	427059	445248	Contig_12	261707	279890
Contig_2	488724	501940	Contig_12	322935	336169
Contig_2	554802	575750	Contig_12	372586	393353
Contig_2	687728	700218	Contig_12	473464	485975
Contig_2	797655	811199	Contig_12	601216	614730
Contig_2	811195	828543	Contig_12	625236	642568
Contig_2	899719	924255	Contig_12	653499	678012
Contig_2	942581	961511	Contig_12	692442	711327
Contig_2	966338	999783	Contig_12	718312	751761
Contig_2	1014141	1027005	Contig_12	767072	779896
Contig_2	1032503	1048594	Contig_12	780442	796483
Contig_2	1061152	1073965	Contig_12	803249	816063
Contig_2	1074271	1086757	Contig_12	816061	828547
Contig_2	1092464	1109404	Contig_12	832612	849572
Contig_2	1197592	1219050	Contig_12	894556	915965
Contig_2	1235699	1258107	Contig_12	927100	949562
Contig_2	1267633	1318956	Contig_12	974837	1026082
Contig_2	1324908	1342258	Contig_12	1037812	1055207
Contig_2	1382232	1415216	Contig_12	1079635	1112646
Contig_2	1434604	1446241	Contig_12	1116475	1128060
Contig_2	1452101	1467862	Contig_12	1129214	1144906
Contig_2	1484338	1495973	Contig_12	1151225	1162834
Contig_2	1495816	1516130	Contig_12	1162506	1182798
Contig_2	1516126	1531226	Contig_12	1187798	1202871
Contig_2	1531048	1549229	Contig_12	1202637	1220798
Contig_2	1564791	1579493	Contig_12	1255472	1270181
Contig_2	1619425	1643426	Contig_12	1275472	1299435
Contig_2	1653373	1676135	Contig_12	1299430	1322178
Contig_2	1676131	1701747	Contig_12	1331311	1356972
Contig_2	1701735	1723573	Contig_12	1373062	1394803
Contig_2	1749544	1760398	Contig_12	1422599	1411790
Contig_2	1764603	1817480	Contig_12	1425596	1478406
Contig_2	1820393	1831590	Contig_12	1487222	1498436
Contig_2	1847071	1858003	Contig_12	1508659	1519575
Contig_2	2028260	2040033	Contig_12	1606845	1618625
Contig_2	2092853	2103132	Contig_12	849572	839351
Contig_2	2134579	2156290	Contig_12	1694889	1716627
Contig_2	2167626	2188394	Contig_12	1724422	1745252
Contig_2	2234575	2247120	Contig_12	1819692	1832178
Contig_2	2247424	2269020	Contig_12	1832174	1853785
Contig_2	2269016	2289449	Contig_12	1859369	1879764
Contig_2	2337187	2350667	Contig_12	1908302	1921692
Contig_2	2350661	2365658	Contig_12	1937054	1952045
Contig_2	2369743	2383366	Contig_12	1956282	1969928
Contig_2	2388969	2405215	Contig_12	1968168	1984398
Contig_2	2405298	2426738	Contig_12	1982293	2003676
Contig_2	2434618	2486064	Contig_12	2003679	2055196
Contig_2	2581640	2592117	Contig_12	2087285	2097716
Contig_2	2689018	2704506	Contig_12	2180389	2195892
Contig_2	2762871	2796400	Contig_12	2394281	2427838
Contig_2	2801595	2812403	Contig_12	2435811	2446605
Contig_2	2812704	2833210	Contig_12	2464158	2484658
Contig_2	2909196	2926598	Contig_12	2529845	2547229
Contig_2	3028115	3047549	Contig_12	2594036	2613403
Contig_2	3056737	3078052	Contig_12	2649899	2671199
Contig_2	3079368	3109714	Contig_12	2699869	2730232
Contig_2	3109710	3124339	Contig_12	2736040	2750742
Contig_2	3126851	3139164	Contig_12	2750741	2763094
Contig_2	3192873	3223432	Contig_12	2796040	2826618
Contig_2	3224088	3243510	Contig_12	2826813	2846135
Contig_3	59447	69486	Contig_9	684454	694496
Contig_3	82692	92850	Contig_50	939516	949667
Contig_3	187611	197907	Contig_98	932920	943225
Contig_3	1211480	1222680	Contig_13	504760	515926
Contig_3	1447790	1458313	Contig_13	846540	857050
Contig_3	1523689	1543150	Contig_13	892740	912128
Contig_3	1568874	1583926	Contig_13	919626	934764
Contig_3	1589647	1601531	Contig_13	947838	959717
Contig_3	1607659	1618858	Contig_13	962361	973607
Contig_3	1718723	1730598	Contig_13	1002720	1014652
Contig_3	1817872	1827969	Contig_13	1183209	1193300
Contig_3	1829891	1841743	Contig_13	717934	706069
Contig_3	2074544	2086753	Contig_13	1346365	1358544
Contig_3	2097532	2111055	Contig_13	1361469	1374965
Contig_3	2321944	2339928	Contig_13	1535274	1553223
Contig_3	2425230	2436661	Contig_13	1625896	1637319
Contig_3	2533797	2544399	Contig_13	1670075	1680631
Contig_3	2698795	2711956	Contig_13	1892633	1905792
Contig_3	2734576	2753637	Contig_13	1989362	2008429
Contig_3	2766219	2779975	Contig_13	2013478	2027215
Contig_3	2792308	2816936	Contig_13	2047701	2072175
Contig_3	2817084	2833711	Contig_13	2072323	2088947
Contig_3	2849483	2867287	Contig_13	2111995	2129829
Contig_3	2907244	2941107	Contig_13	2138855	2172800
Contig_3	2944131	2955432	Contig_13	2174655	2186007
Contig_3	2997728	3023569	Contig_13	2204447	2230326
Contig_3	3029162	3057353	Contig_13	2230323	2258527
Contig_3	3079111	3111855	Contig_13	2258523	2291336
Contig_3	3138683	3181891	Contig_13	2324034	2367180
Contig_3	3181886	3192568	Contig_13	2386709	2397475
Contig_3	3201821	3249318	Contig_13	2397473	2444882
Contig_3	3259073	3275395	Contig_13	2444878	2461148
Contig_3	3276260	3322858	Contig_13	2461441	2507950
Contig_3	3350800	3362616	Contig_13	2509366	2521190
Contig_3	3365245	3379713	Contig_13	2533383	2547802
Contig_3	3388805	3424332	Contig_13	2547798	2583370
Contig_3	3429392	3443883	Contig_13	1588254	1573783
Contig_3	3468918	3495054	Contig_13	2608242	2634299
Contig_3	3497296	3513169	Contig_13	2641011	2656875
Contig_3	3521678	3543897	Contig_13	2671420	2693614
Contig_3	3557124	3586936	Contig_13	2693611	2723368
Contig_3	3586936	3610588	Contig_13	2725732	2749507
Contig_4	45354	58525	Contig_50	968613	981832
Contig_4	78473	88531	Contig_50	1353834	1343698
Contig_4	97387	107494	Contig_12	2613404	2623525
Contig_4	257867	308348	Contig_46	1422	51840
Contig_4	423509	447793	Contig_46	125900	150083
Contig_4	453293	463734	Contig_46	159236	169706
Contig_4	463289	480613	Contig_46	187010	204377
Contig_4	507893	527906	Contig_46	285082	305058
Contig_4	584373	596171	Contig_46	371339	383206
Contig_4	612516	637812	Contig_46	436205	461569
Contig_4	652647	662798	Contig_46	514485	524637
Contig_4	662840	677404	Contig_46	546207	560791
Contig_4	700620	711171	Contig_46	602292	612831
Contig_4	727468	743857	Contig_46	683142	699528
Contig_4	753471	764034	Contig_46	727668	738258
Contig_4	1143214	1158024	Contig_46	1175241	1190093
Contig_4	1160855	1187916	Contig_46	1193571	1220641
Contig_4	1190056	1214822	Contig_46	1220634	1245370
Contig_4	1218601	1229712	Contig_46	1259107	1270167
Contig_4	1264833	1278237	Contig_46	1284079	1297467
Contig_4	1306480	1320854	Contig_46	1345369	1359642
Contig_4	1347270	1365969	Contig_46	1386119	1404850
Contig_4	1406494	1427583	Contig_46	1427985	1449157
Contig_4	1523963	1560502	Contig_46	1530013	1566561
Contig_4	1563425	1578877	Contig_46	1579006	1594436
Contig_4	1578602	1604083	Contig_46	1594298	1619790
Contig_4	1614489	1626203	Contig_46	1657118	1668896
Contig_4	1635008	1680454	Contig_46	1698801	1744134
Contig_4	1695119	1725163	Contig_31	2072305	2042162
Contig_4	1734651	1753212	Contig_31	1997720	1979154
Contig_4	1968333	1979457	Contig_31	1843195	1831950
Contig_4	2310451	2325473	Contig_31	1274420	1259393
Contig_4	2328245	2349782	Contig_31	1259768	1238188
Contig_4	2350086	2361528	Contig_31	1238192	1226786
Contig_4	2361833	2378980	Contig_31	1226789	1209672
Contig_4	2442382	2460243	Contig_31	1193759	1175943
Contig_4	2469869	2495082	Contig_31	1175946	1150731
Contig_4	2522798	2533314	Contig_31	1133832	1123278
Contig_4	2540855	2553469	Contig_31	1094407	1081794
Contig_4	2561287	2592617	Contig_31	1065956	1034493
Contig_4	2598761	2612478	Contig_31	1028663	1014951
Contig_4	2643483	2656503	Contig_31	936519	923501
Contig_4	2958053	2968762	Contig_31	1724858	1714157
Contig_4	3376568	3386835	Contig_31	360554	350244
Contig_4	3553960	3580780	Contig_31	206975	180184
Contig_5	1	54663	Contig_7	9657	64269
Contig_5	57318	69741	Contig_7	76832	89218
Contig_5	71185	95550	Contig_7	90880	115266
Contig_5	165259	175372	Contig_45	373357	363206
Contig_5	412920	436928	Contig_7	532263	556275
Contig_5	574299	601662	Contig_7	769341	796765
Contig_5	609160	621406	Contig_7	814280	826436
Contig_5	633962	653102	Contig_7	827648	846815
Contig_5	679149	692341	Contig_7	879821	892985
Contig_5	768819	779065	Contig_7	946886	957144
Contig_5	800581	814285	Contig_7	957977	971710
Contig_5	822290	835571	Contig_7	985814	999202
Contig_5	835564	851181	Contig_7	1014410	1030078
Contig_5	851227	864484	Contig_7	1039775	1053033
Contig_5	864481	886937	Contig_7	1057131	1079713
Contig_5	942248	953260	Contig_7	1119109	1130098
Contig_5	1053552	1081853	Contig_7	1192173	1220414
Contig_5	1100795	1113757	Contig_7	1219307	1232267
Contig_5	1133033	1151517	Contig_7	1230883	1249403
Contig_5	1169498	1179846	Contig_45	1655123	1665496
Contig_5	1190899	1213363	Contig_7	1264542	1286933
Contig_5	1249769	1260203	Contig_7	1299882	1310328
Contig_5	1283380	1308398	Contig_7	1328377	1353451
Contig_5	1308390	1326489	Contig_7	1359441	1377529
Contig_5	1397588	1407594	Contig_7	1466477	1476533
Contig_5	1748487	1775029	Contig_60	1175344	1201833
Contig_5	2183587	2198939	Contig_7	1895849	1911143
Contig_5	2258305	2269405	Contig_7	1917575	1928664
Contig_5	2325872	2341385	Contig_7	1930034	1945577
Contig_5	2530652	2545965	Contig_7	2151634	2166934
Contig_5	2566475	2579256	Contig_7	2179660	2192525
Contig_5	2692815	2702905	Contig_7	2296237	2306374
Contig_5	2813737	2824079	Contig_7	2417274	2427614
Contig_5	2854781	2865005	Contig_7	2489578	2479418
Contig_5	2883443	2893580	Contig_7	2489578	2479418
Contig_5	2896637	2906834	Contig_7	2456606	2446458
Contig_5	3030124	3046944	Contig_7	2541482	2558278
Contig_5	3060845	3071298	Contig_7	2590650	2601124
Contig_5	3108894	3120764	Contig_7	2638355	2650189
Contig_5	3175040	3201064	Contig_7	2711571	2737598
Contig_5	3201366	3229474	Contig_7	2737596	2765605
Contig_5	3243293	3270093	Contig_7	2775567	2802308
Contig_5	3321199	3338394	Contig_7	2823450	2840767
Contig_5	3338394	3360589	Contig_7	2840879	2863112
Contig_5	3391401	3417425	Contig_7	2879110	2905061
Contig_5	3454055	3466110	Contig_7	2970069	2982128
Contig_5	3490020	3507098	Contig_7	3015459	3032540
Contig_5	3526837	3563483	Contig_7	3042124	3078770
Contig_8	22810	61858	Contig_48	1787199	1748120
Contig_8	123391	134163	Contig_87	885577	896354
Contig_8	180506	198587	Contig_48	1675290	1657230
Contig_8	218125	239500	Contig_48	1623214	1601773
Contig_8	275000	285399	Contig_48	1582522	1572144
Contig_8	318030	330308	Contig_48	1561436	1549114
Contig_8	330308	340640	Contig_48	1541312	1530959
Contig_8	340636	352737	Contig_48	1511063	1498918
Contig_8	460991	472016	Contig_48	1458239	1447213
Contig_8	496082	509571	Contig_48	1400472	1387048
Contig_8	535283	549613	Contig_48	1372307	1358001
Contig_8	609151	623794	Contig_48	1323833	1309117
Contig_8	633025	690654	Contig_48	1291213	1233500
Contig_8	739541	754094	Contig_48	1201703	1187161
Contig_8	754091	793325	Contig_48	1175220	1136062
Contig_8	849436	863175	Contig_48	1059517	1045760
Contig_8	863168	876359	Contig_48	1039609	1026424
Contig_8	898700	911607	Contig_48	1026426	1013564
Contig_8	911608	921739	Contig_48	1009253	999135
Contig_8	921736	940841	Contig_48	987650	968560
Contig_8	967045	982657	Contig_48	954902	939303
Contig_8	997269	1012239	Contig_48	889705	874665
Contig_8	1019517	1033099	Contig_48	843031	829449
Contig_8	1033359	1065004	Contig_48	829374	797708
Contig_8	1163475	1179718	Contig_48	597521	581236
Contig_8	1179714	1195599	Contig_48	579397	563512
Contig_8	1206481	1218801	Contig_48	543502	531159
Contig_8	1236630	1246921	Contig_48	496047	485793
Contig_8	1341784	1364231	Contig_48	438384	415926
Contig_8	1402887	1418908	Contig_48	405478	389456
Contig_8	1423989	1442552	Contig_48	376840	358253
Contig_8	1499485	1523080	Contig_48	336195	312633
Contig_8	1523075	1551680	Contig_48	301232	272641
Contig_8	1564375	1578873	Contig_46	789925	804421
Contig_8	1749739	1760333	Contig_77	260493	271069
Contig_8	1832535	1849396	Contig_43	1670582	1653669
Contig_8	1870206	1880465	Contig_26	686248	675968
Contig_8	2369004	2383289	Contig_12	322938	308653
Contig_8	2720898	2731308	Contig_60	895497	905928
Contig_8	2923793	2945154	Contig_48	118788	97423
Contig_8	3016630	3044690	Contig_48	66827	38780
Contig_8	3054418	3071120	Contig_48	28009	11170
Contig_11	280660	290805	Contig_67	1587219	1577116
Contig_11	1484779	1525328	Contig_67	164757	205318
Contig_11	1525318	1555378	Contig_67	216946	247014
Contig_11	1555374	1567036	Contig_67	252569	264232
Contig_11	1567784	1595820	Contig_67	264229	292269
Contig_11	1623567	1647333	Contig_67	301239	324973
Contig_11	1647334	1683794	Contig_67	334995	371451
Contig_11	1696545	1708702	Contig_67	366391	378535
Contig_11	1720854	1741236	Contig_67	397297	417648
Contig_11	1742370	1755062	Contig_67	417644	430342
Contig_11	1755183	1779034	Contig_67	437331	461164
Contig_11	1806660	1832878	Contig_67	506585	532813
Contig_11	1832244	1847838	Contig_67	532344	547919
Contig_11	1862804	1891110	Contig_67	559199	587484
Contig_11	1897929	1913188	Contig_67	622274	637547
Contig_11	1913186	1933494	Contig_67	665634	685932
Contig_11	1939392	1953698	Contig_67	691784	706089
Contig_11	1964234	1989572	Contig_67	724620	749888
Contig_11	2008008	2021863	Contig_67	783122	797077
Contig_11	2025952	2038376	Contig_67	803519	815952
Contig_11	2028334	2038758	Contig_67	805917	816266
Contig_11	2088932	2099976	Contig_67	874371	885414
Contig_11	2156114	2191256	Contig_67	910480	945635
Contig_11	2207871	2233100	Contig_67	983762	1008978
Contig_11	2236079	2258183	Contig_67	1008976	1031043
Contig_11	2295630	2307340	Contig_67	1055369	1067065
Contig_11	2307338	2318611	Contig_67	1075088	1086315
Contig_11	2398886	2435637	Contig_67	1153216	1189987
Contig_11	2444002	2454604	Contig_67	1217752	1228342
Contig_11	2454601	2466291	Contig_67	1239937	1251626
Contig_11	2484744	2503721	Contig_67	1251627	1270590
Contig_11	2504915	2525870	Contig_67	1280136	1301111
Contig_11	2550213	2582798	Contig_67	1347100	1379618
Contig_11	2615501	2657235	Contig_67	1389954	1431618
Contig_11	2665835	2681327	Contig_67	1482600	1498021
Contig_11	2846808	2884179	Contig_67	1587218	1624646
Contig_11	61025	71143	Contig_12	2613404	2623521
Contig_14	3284	46195	Contig_27	588	43220
Contig_14	50826	69108	Contig_27	47924	66201
Contig_14	89357	117579	Contig_27	73522	101715
Contig_14	127215	143859	Contig_27	121391	138088
Contig_14	143858	154447	Contig_27	138219	148797
Contig_14	160496	198205	Contig_27	148783	186522
Contig_14	202444	217116	Contig_27	189173	203897
Contig_14	382897	397900	Contig_27	366392	381400
Contig_14	412596	448816	Contig_27	395471	431720
Contig_14	458721	490519	Contig_27	451439	483243
Contig_14	510695	572532	Contig_27	489276	551138
Contig_14	576891	612634	Contig_27	551130	586861
Contig_14	635893	654371	Contig_27	599566	618052
Contig_14	672241	703612	Contig_27	638710	670179
Contig_14	705195	717928	Contig_27	670174	682922
Contig_14	717922	729900	Contig_27	689057	701052
Contig_14	778748	789501	Contig_27	747859	758618
Contig_14	789807	826508	Contig_27	758616	795346
Contig_14	917569	928589	Contig_27	830763	841767
Contig_14	1131984	1142774	Contig_27	936656	947496
Contig_14	1233603	1247005	Contig_27	967997	981364
Contig_14	1307302	1324877	Contig_27	1020947	1038516
Contig_14	1332770	1343614	Contig_27	1047581	1058425
Contig_14	1393568	1416814	Contig_27	1079764	1103063
Contig_14	1442793	1461681	Contig_27	1129477	1148353
Contig_14	1486819	1507657	Contig_27	1148879	1169737
Contig_14	1521588	1537700	Contig_27	1169735	1185911
Contig_14	1542670	1556059	Contig_27	1187785	1201184
Contig_14	1614233	1665036	Contig_27	1273532	1324342
Contig_14	1700360	1716783	Contig_27	1344416	1360868
Contig_14	1718358	1731677	Contig_27	1380084	1393426
Contig_14	1816747	1828094	Contig_27	1495431	1506792
Contig_14	1833228	1854593	Contig_27	1508831	1530230
Contig_14	1905439	1916634	Contig_27	1633224	1644366
Contig_14	1918418	1930517	Contig_27	1646546	1658731
Contig_14	1984804	1995213	Contig_27	1730201	1740621
Contig_14	1996763	2009548	Contig_27	1749021	1761842
Contig_14	2031858	2068407	Contig_27	1829663	1866240
Contig_14	2074976	2088439	Contig_27	1893015	1906484
Contig_14	2089919	2100908	Contig_27	1907179	1918166
Contig_14	2100907	2124934	Contig_27	1918312	1942322
Contig_14	2422018	2434164	Contig_27	2033355	2021185
Contig_14	2472408	2488304	Contig_27	2062034	2077906
Contig_14	2506403	2517300	Contig_27	2105876	2116709
Contig_14	2548658	2561370	Contig_27	2122915	2135690
Contig_14	2561352	2575602	Contig_27	2145210	2159460
Contig_14	2621494	2639821	Contig_27	2182674	2200970
Contig_14	2643423	2655743	Contig_27	2205511	2217864
Contig_14	341011	354856	Contig_48	776303	762395
Contig_14	862266	877362	Contig_80	1408416	1393294
Contig_16	5424	61745	Contig_26	2221985	2166027
Contig_16	135768	145778	Contig_26	2108497	2098482
Contig_16	252630	272943	Contig_26	2042057	2021701
Contig_16	272478	288701	Contig_26	2021994	2005685
Contig_16	328647	342292	Contig_26	1999804	1986180
Contig_16	360369	378083	Contig_26	1969720	1952061
Contig_16	382947	393697	Contig_27	2105876	2095157
Contig_16	415550	431048	Contig_26	1923674	1908145
Contig_16	470254	480626	Contig_26	1899786	1889415
Contig_16	504755	515687	Contig_26	1850098	1839217
Contig_16	534195	558239	Contig_26	1813184	1789095
Contig_16	587009	597619	Contig_26	1779836	1769281
Contig_16	604138	619024	Contig_26	1752411	1737547
Contig_16	819625	831945	Contig_26	1512944	1500650
Contig_16	973226	986814	Contig_26	1471009	1457432
Contig_16	995145	1011033	Contig_26	1457435	1441607
Contig_16	1041976	1052518	Contig_26	1400925	1390404
Contig_16	1084089	1110776	Contig_26	1372544	1345877
Contig_16	1149798	1164065	Contig_26	1320848	1306636
Contig_16	1164061	1174223	Contig_26	1305676	1295517
Contig_16	1174103	1186702	Contig_26	1295487	1282931
Contig_16	1201492	1211639	Contig_27	1263391	1273534
Contig_16	1242056	1268355	Contig_26	1218097	1191846
Contig_16	1271643	1288929	Contig_26	1165730	1148404
Contig_16	1312132	1324409	Contig_26	1130920	1118643
Contig_16	1340143	1354615	Contig_26	1112003	1097543
Contig_16	1355119	1365412	Contig_26	1094810	1084509
Contig_16	1374007	1386609	Contig_26	1064638	1052016
Contig_16	1428023	1463662	Contig_26	972271	936681
Contig_16	1463661	1487448	Contig_26	935131	911335
Contig_16	1494360	1518585	Contig_26	613954	638208
Contig_16	1518551	1541114	Contig_26	638406	660969
Contig_16	1551314	1577292	Contig_26	691369	717337
Contig_16	1577288	1631785	Contig_26	726923	781407
Contig_16	1631778	1663867	Contig_26	799820	831897
Contig_16	1689336	1721570	Contig_26	857044	889318
Contig_16	1761716	1773991	Contig_26	900994	913279
Contig_16	1782716	1820183	Contig_26	579679	542255
Contig_16	1854996	1870953	Contig_26	494770	478896
Contig_16	1870848	1883168	Contig_26	478887	466651
Contig_16	1885441	1896127	Contig_26	466246	455623
Contig_16	1895355	1914441	Contig_26	464467	445449
Contig_16	1914438	1927689	Contig_26	410355	397091
Contig_16	1935137	1945431	Contig_26	387719	377421
Contig_16	1945546	1957753	Contig_26	377421	365208
Contig_16	1969970	1999718	Contig_26	349852	320055
Contig_16	1999388	2010404	Contig_26	320308	309276
Contig_16	2134449	2147180	Contig_26	136756	123998
Contig_16	2219434	2237533	Contig_26	42256	24108
Contig_16	2237949	2248172	Contig_26	23990	13769
Contig_16	2356194	2366394	Contig_69	384717	374521
Contig_16	2393557	2404258	Contig_66	1345645	1356320
Contig_16	2446145	2456864	Contig_49	193014	203727
Contig_16	2562010	2572814	Contig_66	112445	101652
Contig_20	41077	52489	Contig_31	1108310	1119700
Contig_20	55459	68124	Contig_49	6303	18965
Contig_20	124304	142282	Contig_49	86629	104638
Contig_20	142589	155975	Contig_49	104856	118149
Contig_20	220822	231847	Contig_49	168804	179843
Contig_20	221808	245039	Contig_49	169797	193013
Contig_20	245035	288943	Contig_49	203728	247612
Contig_20	291465	310825	Contig_49	247596	266985
Contig_20	340896	359281	Contig_49	300804	319179
Contig_20	360608	384019	Contig_49	334477	357916
Contig_20	388752	398760	Contig_66	384566	374557
Contig_20	417795	428151	Contig_77	270859	260493
Contig_20	428151	440843	Contig_49	369078	381795
Contig_20	515047	534611	Contig_49	438974	458539
Contig_20	591183	602699	Contig_49	495281	506795
Contig_20	617411	637440	Contig_49	511381	531392
Contig_20	666615	677313	Contig_49	61881	72560
Contig_20	685952	700193	Contig_49	596332	610603
Contig_20	744699	765186	Contig_49	632439	652940
Contig_20	799172	809389	Contig_49	678639	688835
Contig_20	840033	850716	Contig_77	1445498	1456175
Contig_20	975828	986229	Contig_37	1753377	1763805
Contig_20	1043401	1054124	Contig_37	1608596	1597869
Contig_20	1105754	1116463	Contig_80	1531509	1542197
Contig_20	1199582	1210152	Contig_27	531281	541820
Contig_20	1289903	1300571	Contig_66	1345644	1356319
Contig_20	1289904	1300574	Contig_66	329813	340499
Contig_20	1331325	1342044	Contig_49	586383	575689
Contig_20	1438702	1448896	Contig_66	1409048	1419250
Contig_20	1569465	1580135	Contig_7	2191405	2180735
Contig_20	1603428	1613731	Contig_44	1645367	1635050
Contig_20	1829008	1839689	Contig_44	459555	448875
Contig_20	1896968	1907780	Contig_49	1151523	1162348
Contig_20	1960843	1973078	Contig_49	1241791	1254054
Contig_20	2135287	2176080	Contig_49	1435474	1476206
Contig_20	2190133	2205688	Contig_49	1488104	1503657
Contig_20	2227867	2241262	Contig_49	1510085	1523431
Contig_20	2243211	2260395	Contig_49	1523427	1540541
Contig_20	2269693	2281330	Contig_49	1585761	1597464
Contig_20	2329296	2347739	Contig_49	1660289	1678763
Contig_20	2352311	2363811	Contig_49	1678871	1690354
Contig_20	2390144	2422492	Contig_49	1720562	1752741
Contig_22	38476	101819	Contig_21	2466104	2402775
Contig_22	214213	225659	Contig_42	88080	99531
Contig_22	464396	474599	Contig_45	792797	802987
Contig_22	498881	522804	Contig_21	1899934	1876118
Contig_22	594404	610834	Contig_21	1783431	1766978
Contig_22	611557	623475	Contig_21	1718264	1706273
Contig_22	664470	675150	Contig_21	1704580	1694029
Contig_22	675195	700997	Contig_21	1694401	1668538
Contig_22	768039	779447	Contig_26	674820	686244
Contig_22	937513	947601	Contig_45	1313109	1323239
Contig_22	1038612	1049899	Contig_21	1187946	1176631
Contig_22	1082981	1097617	Contig_21	1156834	1142212
Contig_22	1223029	1233149	Contig_21	1038761	1028595
Contig_22	1395779	1410264	Contig_21	887346	872831
Contig_22	1494280	1513389	Contig_13	2127915	2108783
Contig_22	1513389	1526637	Contig_13	2088618	2075371
Contig_22	1564646	1575245	Contig_21	798613	787997
Contig_22	1600037	1611408	Contig_21	722405	711003
Contig_22	1611403	1622480	Contig_21	709916	698870
Contig_22	1709404	1721472	Contig_21	373192	361142
Contig_22	1719942	1735462	Contig_21	352809	337286
Contig_22	1764339	1779979	Contig_21	299176	283595
Contig_22	1782299	1802844	Contig_21	282121	261611
Contig_22	1802838	1813398	Contig_21	259891	249248
Contig_22	1849176	1861739	Contig_21	212716	200153
Contig_22	1868894	1880119	Contig_21	176626	165363
Contig_22	1886358	1896550	Contig_21	160584	150455
Contig_22	1896608	1907400	Contig_21	140713	129905
Contig_22	1921506	1940560	Contig_21	111863	92731
Contig_22	1986256	1997032	Contig_21	44018	33348
Contig_22	2165951	2176083	Contig_21	1139317	1129168
Contig_22	2206524	2217889	Contig_12	408574	397279
Contig_29	49968	70628	Contig_54	1	20659
Contig_29	251465	261785	Contig_60	1639514	1629225
Contig_29	336757	347746	Contig_60	798902	809922
Contig_29	434046	444510	Contig_37	1099459	1089033
Contig_29	506341	562438	Contig_54	517855	573958
Contig_29	587915	601272	Contig_54	594112	607469
Contig_29	602171	622393	Contig_54	625297	645548
Contig_29	689325	701717	Contig_54	693311	705688
Contig_29	716936	729256	Contig_54	709473	721815
Contig_29	719252	751289	Contig_54	711800	743862
Contig_29	773390	788558	Contig_54	743859	759025
Contig_29	829854	876325	Contig_54	767790	814355
Contig_29	896052	911075	Contig_54	841879	856915
Contig_29	952816	969491	Contig_54	894331	910932
Contig_29	1023355	1039036	Contig_54	947867	963509
Contig_29	1052997	1085232	Contig_54	967474	999601
Contig_29	1086816	1103422	Contig_54	999601	1016281
Contig_29	1097779	1112621	Contig_54	1021262	1036091
Contig_29	1181337	1208076	Contig_54	1085923	1112611
Contig_29	1461379	1472950	Contig_54	1365100	1376662
Contig_29	1492875	1512545	Contig_54	1383167	1402757
Contig_29	1554093	1568890	Contig_54	1431858	1446697
Contig_29	1613559	1633081	Contig_54	1485398	1504929
Contig_29	1636992	1657411	Contig_54	1514435	1534896
Contig_29	1706268	1721800	Contig_54	1631505	1647013
Contig_29	1742473	1753895	Contig_54	1682387	1693804
Contig_29	1761804	1772244	Contig_54	1723945	1734358
Contig_29	1827079	1838577	Contig_37	1100468	1089030
Contig_29	1856585	1867012	Contig_87	274701	285130
Contig_29	2036975	2047685	Contig_42	1296234	1306955
Contig_34	29216	48723	Contig_37	1897748	1878277
Contig_34	50654	62873	Contig_37	1878281	1866060
Contig_34	107618	119240	Contig_54	185191	173598
Contig_34	243451	257363	Contig_31	1492117	1506035
Contig_34	292350	302991	Contig_37	1628930	1618300
Contig_34	407079	418657	Contig_37	1450167	1438560
Contig_34	453859	465835	Contig_37	1431044	1419044
Contig_34	468490	478695	Contig_7	1580136	1569937
Contig_34	509778	519964	Contig_7	1569937	1580136
Contig_34	561739	572459	Contig_77	948773	959492
Contig_34	818463	828648	Contig_7	1580136	1569937
Contig_34	915586	933827	Contig_37	1205746	1187480
Contig_34	936481	959983	Contig_37	1184818	1161357
Contig_34	966494	977413	Contig_69	827171	816278
Contig_34	994650	1005718	Contig_13	1959263	1948155
Contig_34	994657	1005786	Contig_21	1812119	1823223
Contig_34	1098097	1108794	Contig_77	1456182	1445492
Contig_34	1147533	1158199	Contig_37	1000130	989421
Contig_34	1159068	1169937	Contig_7	2179660	2190506
Contig_34	1205463	1221608	Contig_37	819481	803367
Contig_34	1229858	1240261	Contig_37	780543	770159
Contig_34	1293393	1303679	Contig_37	1857495	1847187
Contig_34	1509905	1521179	Contig_37	442353	431046
Contig_34	1531001	1548864	Contig_37	391975	374131
Contig_34	1566419	1577837	Contig_37	369583	358083
Contig_34	1732077	1763493	Contig_37	292276	260873
Contig_34	1761929	1798897	Contig_37	271545	234598
Contig_34	1815766	1857825	Contig_37	213522	171540
Contig_34	1860383	1888612	Contig_37	171943	143708
Contig_34	1887729	1899809	Contig_37	133969	121895
Contig_34	1899801	1930997	Contig_37	114433	83247
Contig_34	1932590	1986034	Contig_37	62803	9287
Contig_35	453	13113	Contig_43	66543	79306
Contig_35	19170	30524	Contig_43	85589	97012
Contig_35	30801	62104	Contig_43	97207	128545
Contig_35	83094	101687	Contig_43	148369	166967
Contig_35	104405	115140	Contig_43	171709	182331
Contig_35	115155	125341	Contig_87	517492	527707
Contig_35	217021	228456	Contig_43	362612	374063
Contig_35	253447	300094	Contig_43	387149	433664
Contig_35	301802	323707	Contig_43	445585	467422
Contig_35	331271	342258	Contig_43	469619	480652
Contig_35	346866	357951	Contig_43	480649	491694
Contig_35	369008	382978	Contig_43	500404	514320
Contig_35	382979	394515	Contig_50	1595470	1583966
Contig_35	393867	405509	Contig_50	1583535	1571910
Contig_35	423381	437211	Contig_43	540192	554013
Contig_35	472053	500139	Contig_43	564606	592747
Contig_35	500133	514786	Contig_43	598284	612939
Contig_35	514610	539151	Contig_43	613711	638199
Contig_35	548916	561997	Contig_43	638190	651258
Contig_35	584062	598132	Contig_43	680747	694896
Contig_35	598130	615165	Contig_43	700468	717516
Contig_35	621567	637152	Contig_43	724030	739574
Contig_35	645477	665501	Contig_43	771560	791551
Contig_35	677458	706715	Contig_43	821697	851021
Contig_35	711305	721849	Contig_50	885827	896344
Contig_35	734290	755063	Contig_43	859462	880316
Contig_35	755137	796143	Contig_43	880300	921310
Contig_35	902191	913568	Contig_43	1063232	1074651
Contig_35	954656	964985	Contig_43	1093094	1103419
Contig_35	964431	977456	Contig_43	1112697	1125753
Contig_35	1256577	1270555	Contig_43	1426640	1440619
Contig_35	1552242	1562418	Contig_44	1349887	1339679
Contig_35	1720808	1744070	Contig_43	1758228	1781464
Contig_36	25523	60661	Contig_50	1771411	1736411
Contig_36	85389	117551	Contig_50	1724526	1692367
Contig_36	117547	147430	Contig_50	1690615	1660755
Contig_36	147388	159588	Contig_50	1660746	1648501
Contig_36	299197	310699	Contig_50	1470179	1458671
Contig_36	310694	324980	Contig_50	1453109	1438808
Contig_36	353806	365794	Contig_50	1419537	1407574
Contig_36	395875	406001	Contig_50	1366588	1356459
Contig_36	430973	454470	Contig_50	1614312	1637777
Contig_36	472245	488382	Contig_50	1294026	1277823
Contig_36	496866	510662	Contig_50	1277825	1264006
Contig_36	551906	569063	Contig_50	1249293	1232188
Contig_36	569053	579724	Contig_50	1229322	1218624
Contig_36	607314	617569	Contig_50	1202739	1192430
Contig_36	617684	629072	Contig_50	1192428	1181010
Contig_36	633955	643994	Contig_50	1172969	1162921
Contig_36	721572	732791	Contig_50	1114247	1103048
Contig_36	756893	768728	Contig_50	1059499	1047730
Contig_36	769165	804782	Contig_50	1047227	1011649
Contig_36	836103	846734	Contig_50	992436	981832
Contig_36	866587	892767	Contig_50	931494	905299
Contig_36	901067	915413	Contig_50	866785	852444
Contig_36	963020	974892	Contig_50	799015	787052
Contig_36	1258301	1293006	Contig_50	531357	496680
Contig_36	1292704	1316046	Contig_50	496828	473542
Contig_36	1323913	1349232	Contig_50	457408	432098
Contig_36	1354798	1377295	Contig_50	432102	409643
Contig_36	1392982	1412149	Contig_50	404825	385645
Contig_36	1412151	1446103	Contig_50	374279	340320
Contig_36	1483295	1496327	Contig_50	327834	314896
Contig_36	1523379	1538049	Contig_50	314731	300078
Contig_36	1572819	1600036	Contig_50	259595	232393
Contig_36	1619178	1633330	Contig_50	221833	207683
Contig_36	1637153	1647681	Contig_50	164350	153855
Contig_36	1805810	1857623	Contig_50	54318	2826
Contig_36	328952	341327	Contig_13	2103231	2090922
Contig_36	527196	538592	Contig_87	458192	446804
Contig_36	813014	823167	Contig_54	1572449	1562246
Contig_38	98311	108454	Contig_56	686752	696888
Contig_38	159477	215026	Contig_45	1827498	1771926
Contig_38	214945	225445	Contig_45	1771966	1761459
Contig_38	256339	295346	Contig_45	1745146	1706093
Contig_38	294988	308223	Contig_45	1706265	1693004
Contig_38	314604	334121	Contig_45	1673435	1653882
Contig_38	338362	354495	Contig_45	1633081	1616902
Contig_38	363963	386323	Contig_45	1603523	1581078
Contig_38	430612	468825	Contig_45	1553785	1515604
Contig_38	491389	504527	Contig_45	1510601	1497470
Contig_38	523358	539287	Contig_45	1488267	1472308
Contig_38	598126	608346	Contig_45	1461911	1451691
Contig_38	608275	618339	Contig_45	1451691	1441673
Contig_38	667994	710016	Contig_45	1390033	1348036
Contig_38	721583	739453	Contig_45	1348039	1330134
Contig_38	770095	785367	Contig_45	1278213	1263017
Contig_38	786907	822356	Contig_45	1261099	1225638
Contig_38	830893	842331	Contig_45	1225642	1214231
Contig_38	846125	883214	Contig_45	1193369	1156336
Contig_38	892067	937255	Contig_45	1137181	1092020
Contig_38	1101646	1111826	Contig_45	1288372	1278213
Contig_38	1131145	1143071	Contig_45	376975	388913
Contig_38	1143217	1156899	Contig_45	388912	402592
Contig_38	1364917	1376804	Contig_45	702283	714149
Contig_38	1411124	1422464	Contig_45	746848	758130
Contig_38	1487392	1499361	Contig_60	1201833	1189871
Contig_38	1507929	1522466	Contig_60	1189877	1175344
Contig_38	1545132	1556178	Contig_45	779614	790595
Contig_38	1629944	1646017	Contig_45	820117	836163
Contig_38	1876150	1900228	Contig_45	45808	21731
Contig_38	1909191	1919328	Contig_45	10119	1
Contig_40	6425	34644	Contig_44	19929	48205
Contig_40	34937	55930	Contig_44	48225	69192
Contig_40	86425	99916	Contig_44	89032	102459
Contig_40	99918	110304	Contig_44	102563	112944
Contig_40	110305	120994	Contig_49	61881	72560
Contig_40	120995	131908	Contig_44	112940	123872
Contig_40	132285	152759	Contig_44	130135	150680
Contig_40	169980	180086	Contig_98	387875	377731
Contig_40	186304	201278	Contig_44	187665	202628
Contig_40	227437	239523	Contig_44	223342	235460
Contig_40	253524	267742	Contig_44	238595	252894
Contig_40	295081	349854	Contig_44	266159	321006
Contig_40	355257	366407	Contig_9	575860	564762
Contig_40	372782	383961	Contig_44	325451	336618
Contig_40	395042	446768	Contig_44	346475	398189
Contig_40	456607	486968	Contig_44	398184	428595
Contig_40	585054	595187	Contig_66	1241988	1252113
Contig_40	715743	727255	Contig_44	629810	641305
Contig_40	760157	786217	Contig_44	724073	750257
Contig_40	807644	826601	Contig_44	773466	792368
Contig_40	859523	875176	Contig_44	796172	811989
Contig_40	899153	917972	Contig_44	850755	869568
Contig_40	918351	931940	Contig_44	869574	883172
Contig_40	933467	945820	Contig_44	884965	897310
Contig_40	953953	972595	Contig_44	897308	915982
Contig_40	974951	991200	Contig_44	942897	959208
Contig_40	1041431	1053481	Contig_44	970766	982789
Contig_40	1053477	1070750	Contig_44	983234	1000512
Contig_40	1070746	1086469	Contig_44	1012578	1028281
Contig_40	1108860	1119789	Contig_44	1054935	1065901
Contig_40	1128725	1142128	Contig_44	1071038	1084448
Contig_40	1144336	1165757	Contig_44	1110041	1131465
Contig_40	1297767	1308447	Contig_66	1345645	1356321
Contig_40	1396561	1408718	Contig_44	1364558	1376725
Contig_40	1426419	1442967	Contig_44	1383535	1400075
Contig_40	1442963	1453189	Contig_44	1402013	1412181
Contig_40	1448812	1474126	Contig_44	1416558	1441899
Contig_40	1474122	1495268	Contig_44	1452099	1473287
Contig_40	1528742	1541776	Contig_44	1502246	1515286
Contig_40	1608046	1621774	Contig_44	1567701	1581387
Contig_40	1630004	1643126	Contig_44	1597139	1610263
Contig_40	1643125	1660708	Contig_44	1609446	1627044
Contig_40	1674677	1691358	Contig_93	887859	904515
Contig_40	1714401	1730439	Contig_44	1660557	1676546
Contig_40	1733911	1751511	Contig_44	1681875	1699470
Contig_40	1754393	1764599	Contig_44	1703685	1713915
Contig_40	1764591	1785639	Contig_44	1719958	1741080
Contig_40	1842571	1855415	Contig_44	1789909	1802751
Contig_40	1855721	1875351	Contig_44	1802749	1822578
Contig_65	3604	19938	Contig_74	1572181	1555948
Contig_65	20074	48640	Contig_74	1555948	1527405
Contig_65	87330	99791	Contig_74	1487906	1475328
Contig_65	99973	113879	Contig_74	1466854	1452940
Contig_65	123512	145851	Contig_74	1398397	1376058
Contig_65	156801	167030	Contig_74	1350436	1340211
Contig_65	228876	239687	Contig_27	541820	531028
Contig_65	252188	262486	Contig_74	924935	914630
Contig_65	263409	283139	Contig_74	1292108	1272304
Contig_65	301123	340981	Contig_74	1260353	1220384
Contig_65	347221	364991	Contig_74	1211403	1193672
Contig_65	370738	397112	Contig_74	1193672	1167254
Contig_65	397110	407360	Contig_74	1165697	1155467
Contig_65	408787	418968	Contig_74	1145614	1135432
Contig_65	482703	493098	Contig_27	108494	98054
Contig_65	497872	513334	Contig_74	1097583	1082148
Contig_65	527287	539679	Contig_74	1055004	1042622
Contig_65	539924	590345	Contig_74	1042622	992034
Contig_65	590339	607542	Contig_74	969147	951970
Contig_65	623712	651157	Contig_74	918468	891097
Contig_65	656856	680501	Contig_74	891102	867423
Contig_65	680502	691233	Contig_49	1336584	1325863
Contig_65	691234	705620	Contig_74	867427	853089
Contig_65	705717	716750	Contig_74	853089	842119
Contig_65	747337	760362	Contig_74	814971	801942
Contig_65	760358	786638	Contig_74	796440	770180
Contig_65	811998	833664	Contig_74	750716	729090
Contig_65	838140	852272	Contig_74	724754	710680
Contig_65	905749	916014	Contig_74	666836	656541
Contig_65	989682	999719	Contig_74	631867	621847
Contig_65	1014510	1024766	Contig_74	598615	588387
Contig_65	1047686	1064328	Contig_74	588331	571695
Contig_65	1119841	1162185	Contig_74	497186	454917
Contig_65	1171935	1182747	Contig_49	482584	471762
Contig_65	1434173	1445955	Contig_74	246065	234234
Contig_65	1449746	1460479	Contig_49	1325856	1336590
Contig_65	1580692	1597726	Contig_74	69286	52219
Contig_65	1601614	1653147	Contig_74	53111	1458
Contig_68	33393	76575	Contig_69	25818	68950
Contig_68	94945	111659	Contig_69	101995	118769
Contig_68	133929	153533	Contig_69	129923	149511
Contig_68	164219	182149	Contig_69	193636	211571
Contig_68	185817	218747	Contig_69	233094	266022
Contig_68	245091	279689	Contig_69	297348	331959
Contig_68	279685	296371	Contig_69	333992	350636
Contig_68	311015	334887	Contig_69	350633	374521
Contig_68	365469	403295	Contig_69	399099	436859
Contig_68	416349	429345	Contig_69	443432	456451
Contig_68	428789	449375	Contig_69	456083	476606
Contig_68	449510	469603	Contig_69	500332	520478
Contig_68	515857	539942	Contig_69	546037	570125
Contig_68	550680	563019	Contig_69	602341	614628
Contig_68	564393	579181	Contig_69	627216	641987
Contig_68	610449	621545	Contig_69	699760	710823
Contig_68	621549	642483	Contig_69	728746	749683
Contig_68	683414	695762	Contig_69	802715	815082
Contig_68	741218	751242	Contig_69	962673	972722
Contig_68	782324	800182	Contig_69	987919	1005792
Contig_68	906593	922594	Contig_69	1113582	1129517
Contig_68	971341	983600	Contig_69	1168303	1180606
Contig_68	1038460	1049262	Contig_69	1375652	1386439
Contig_68	1130127	1143836	Contig_87	867475	881212
Contig_68	1146470	1161045	Contig_87	881861	896456
Contig_68	1174795	1191772	Contig_69	1497351	1514402
Contig_68	1199261	1218696	Contig_69	1523780	1543208
Contig_68	1245391	1271813	Contig_69	1561315	1587658
Contig_68	1263859	1273893	Contig_69	779239	769227
Contig_68	1272143	1291674	Contig_69	1587655	1607182
Contig_68	1415414	1432146	Contig_80	1456030	1439308
Contig_68	1421580	1432154	Contig_9	1667194	1656651
Contig_70	10042	56741	Contig_80	1542168	1495357
Contig_70	77187	99689	Contig_80	1489234	1466682
Contig_70	109381	143194	Contig_80	1466683	1432806
Contig_70	148049	160045	Contig_80	1391386	1379402
Contig_70	167603	180910	Contig_80	1360678	1347413
Contig_70	209790	223018	Contig_80	1341843	1328630
Contig_70	236469	250056	Contig_80	1316829	1303255
Contig_70	257716	280936	Contig_80	1281951	1258732
Contig_70	302851	315092	Contig_80	1235645	1223377
Contig_70	374482	388579	Contig_80	1131826	1117708
Contig_70	397589	409819	Contig_80	1117345	1105119
Contig_70	428833	440166	Contig_80	1083315	1071990
Contig_70	523857	533860	Contig_87	195884	185870
Contig_70	597723	608291	Contig_80	898796	888161
Contig_70	677850	689036	Contig_80	842218	831075
Contig_70	712317	734390	Contig_80	828237	806196
Contig_70	745064	755785	Contig_43	1290667	1301393
Contig_70	765426	777705	Contig_80	779624	767342
Contig_70	785031	810200	Contig_80	760423	735203
Contig_70	850461	880913	Contig_80	712386	681878
Contig_70	882285	907795	Contig_80	667625	642166
Contig_70	964584	977494	Contig_80	604320	617212
Contig_70	977490	992091	Contig_80	563389	548752
Contig_70	1062022	1073177	Contig_80	502100	490970
Contig_70	1388278	1401031	Contig_80	189438	176662
Contig_70	1428104	1441327	Contig_80	155714	142511
Contig_70	1539420	1550971	Contig_69	597051	585529
Contig_70	1552514	1595485	Contig_80	57023	13979
Contig_70	1596505	1609429	Contig_80	13060	2
Contig_71	1	55854	Contig_66	1578860	1634494
Contig_71	173015	189012	Contig_66	953549	937555
Contig_71	204280	215601	Contig_80	637536	626274
Contig_71	235542	246258	Contig_80	338476	349204
Contig_71	353502	363509	Contig_66	886969	876964
Contig_71	377591	429211	Contig_66	869689	818042
Contig_71	445364	461120	Contig_66	817968	802227
Contig_71	461529	496869	Contig_66	796036	760688
Contig_71	543510	555549	Contig_66	745939	733919
Contig_71	618651	629473	Contig_49	1703594	1692781
Contig_71	642853	653538	Contig_49	61881	72561
Contig_71	803007	813901	Contig_66	458919	447974
Contig_71	837980	850665	Contig_66	243138	230457
Contig_71	871207	884929	Contig_66	363142	349345
Contig_71	951763	966518	Contig_66	91450	76682
Contig_71	1001370	1011763	Contig_66	56701	67080
Contig_71	1137826	1148467	Contig_66	116417	127035
Contig_71	1192535	1205117	Contig_93	1448009	1460559
Contig_71	1298934	1309614	Contig_60	1419698	1430388
Contig_71	1342558	1353254	Contig_69	712817	723496
Contig_71	1379783	1390510	Contig_74	525299	536028
Contig_71	1454710	1465102	Contig_69	225940	215688
Contig_71	1531771	1541975	Contig_44	1441898	1452098
Contig_75	12415	23708	Contig_77	6732	18070
Contig_75	30725	62838	Contig_77	24040	56128
Contig_75	62834	91066	Contig_77	66801	95058
Contig_75	104478	120856	Contig_87	607069	590685
Contig_75	131870	142263	Contig_87	284869	274474
Contig_75	151383	162197	Contig_7	1942372	1931589
Contig_75	229311	240003	Contig_31	1744694	1755321
Contig_75	433949	452093	Contig_77	391433	409674
Contig_75	501558	511643	Contig_77	510422	520483
Contig_75	511639	528914	Contig_77	523983	541253
Contig_75	579777	596039	Contig_77	573266	589630
Contig_75	644351	657912	Contig_13	2075369	2088947
Contig_75	657909	678912	Contig_13	2106922	2127910
Contig_75	778529	788815	Contig_56	1635532	1625263
Contig_75	821105	834406	Contig_77	769620	782936
Contig_75	844505	857823	Contig_77	782932	796183
Contig_75	867336	880471	Contig_50	981832	968788
Contig_75	1015137	1027490	Contig_77	913525	925961
Contig_75	1060117	1079637	Contig_77	988479	1007956
Contig_75	1113669	1123824	Contig_66	967941	978082
Contig_75	1128781	1146229	Contig_77	1051733	1069176
Contig_75	1160070	1214184	Contig_77	1072932	1127134
Contig_75	1220534	1252893	Contig_77	1125594	1158024
Contig_75	1303591	1317168	Contig_77	1184825	1198404
Contig_75	1361523	1371976	Contig_77	1240984	1251525
Contig_75	1371980	1409396	Contig_77	1251833	1289303
Contig_75	1438167	1469259	Contig_77	1304449	1335653
Contig_75	1480233	1490427	Contig_66	417585	407390
Contig_75	1505874	1534955	Contig_77	1416357	1445501
Contig_75	1508034	1537484	Contig_77	1351103	1380557
Contig_75	1555550	1566804	Contig_77	1460905	1472233
Contig_76	140885	151209	Contig_49	1693039	1703354
Contig_76	234366	245158	Contig_26	1887512	1876732
Contig_76	256156	266349	Contig_9	2578727	2568525
Contig_76	280774	291582	Contig_26	1876732	1887514
Contig_76	376052	386200	Contig_45	363213	373359
Contig_76	408364	418562	Contig_9	978890	989092
Contig_76	430719	441398	Contig_49	1325863	1336584
Contig_76	458331	468533	Contig_9	2568524	2578727
Contig_76	514900	537542	Contig_87	541549	564190
Contig_76	587210	606524	Contig_87	571363	590685
Contig_76	606522	649458	Contig_87	607069	649951
Contig_76	649459	659666	Contig_9	2578727	2568525
Contig_76	659666	678928	Contig_87	649946	669152
Contig_76	685277	698384	Contig_87	691271	704353
Contig_76	707759	732054	Contig_87	717914	742263
Contig_76	730304	746242	Contig_87	748392	764385
Contig_76	746464	767967	Contig_87	764712	786271
Contig_76	769665	795720	Contig_87	786267	812344
Contig_76	811008	857708	Contig_87	812341	858998
Contig_76	886033	898467	Contig_87	912064	924527
Contig_76	957295	967875	Contig_37	462887	473484
Contig_76	1022481	1038632	Contig_87	1017352	1033573
Contig_76	1050807	1078874	Contig_87	1055040	1083106
Contig_76	1113723	1135967	Contig_60	1360779	1338418
Contig_76	1137255	1149610	Contig_87	1101535	1113895
Contig_76	1187546	1198554	Contig_87	1133468	1144483
Contig_76	1234239	1273773	Contig_87	1197223	1236702
Contig_76	1285055	1298228	Contig_87	1248560	1261698
Contig_76	1312433	1339042	Contig_87	1304795	1331308
Contig_76	1340607	1351960	Contig_87	1331300	1342654
Contig_76	1366021	1384061	Contig_87	1369442	1387470
Contig_76	1395820	1406495	Contig_60	880906	870229
Contig_76	1406496	1441438	Contig_87	1389876	1424849
Contig_76	1445673	1456363	Contig_60	870228	880906
Contig_76	1456361	1473258	Contig_87	1428776	1445698
Contig_76	1513679	1528041	Contig_87	1468439	1482897
Contig_76	1546771	1564573	Contig_87	1500681	1518422
Contig_89	18512	60497	Contig_98	1470600	1428632
Contig_89	68206	105488	Contig_98	1409523	1372118
Contig_89	114505	172116	Contig_98	1346735	1289191
Contig_89	198670	218395	Contig_98	1280478	1260708
Contig_89	228327	257955	Contig_98	1239606	1209883
Contig_89	257957	270246	Contig_98	1209711	1197449
Contig_89	260142	277764	Contig_98	1207535	1189741
Contig_89	297610	332202	Contig_98	1182802	1148056
Contig_89	426168	438161	Contig_98	1092211	1080230
Contig_89	465349	482098	Contig_98	1068147	1051396
Contig_89	490436	508399	Contig_98	1045721	1027816
Contig_89	536178	554895	Contig_98	1024374	1005649
Contig_89	556875	567302	Contig_98	1003317	992890
Contig_89	589038	607933	Contig_98	943602	924790
Contig_89	635852	656462	Contig_98	910938	890222
Contig_89	655715	666274	Contig_98	890221	879628
Contig_89	665360	677734	Contig_98	875774	863461
Contig_89	747936	761950	Contig_98	774433	760432
Contig_89	838897	858515	Contig_98	692283	672515
Contig_89	866542	878305	Contig_98	670945	659179
Contig_89	878973	898117	Contig_98	649017	629877
Contig_89	898111	908286	Contig_98	620368	610247
Contig_89	914533	928938	Contig_98	604735	590373
Contig_89	928935	946183	Contig_98	578119	560864
Contig_89	948075	962229	Contig_98	560869	546636
Contig_89	963209	979054	Contig_98	546648	530848
Contig_89	994741	1009328	Contig_98	530852	516255
Contig_89	1009323	1023362	Contig_98	505963	491943
Contig_89	1023363	1033365	Contig_92	1139273	1129266
Contig_89	1075453	1087793	Contig_98	459698	447398
Contig_89	1113991	1128151	Contig_98	438834	424689
Contig_89	1128146	1146749	Contig_98	406531	387875
Contig_89	1176140	1189937	Contig_98	345616	331779
Contig_89	1190040	1203516	Contig_98	331779	318340
Contig_89	1204281	1216749	Contig_98	318344	305879
Contig_89	1233415	1245571	Contig_98	298855	286760
Contig_89	1252215	1268251	Contig_98	272921	256876
Contig_89	1327427	1342582	Contig_98	181427	166257
Contig_89	1343287	1354107	Contig_98	151948	141050
Contig_89	1358998	1370718	Contig_98	137464	125744
Contig_89	1386561	1407392	Contig_98	121214	100289
Contig_89	1418349	1430100	Contig_98	83613	71730
Contig_89	1445014	1459980	Contig_98	66686	51713
Contig_89	1460149	1472491	Contig_98	51712	39416
Contig_89	1483492	1501340	Contig_98	27766	9832
Contig_91	73323	93052	Contig_93	1459878	1440201
Contig_91	106855	126121	Contig_93	1430954	1411767
Contig_91	125587	149314	Contig_93	1412101	1388373
Contig_91	157986	177059	Contig_93	1388378	1369276
Contig_91	186300	199222	Contig_93	1350434	1337520
Contig_91	208831	236024	Contig_93	1337524	1310297
Contig_91	262778	311147	Contig_93	1251116	1202700
Contig_91	335816	354963	Contig_93	1181557	1162436
Contig_91	360481	378683	Contig_93	1162440	1144246
Contig_91	410474	431740	Contig_93	1131023	1109803
Contig_91	431968	449180	Contig_93	1109804	1092594
Contig_91	458140	487925	Contig_93	1089263	1059528
Contig_91	518592	561985	Contig_93	1012308	968950
Contig_91	561983	575250	Contig_93	968644	955382
Contig_91	579003	605561	Contig_93	954123	927635
Contig_91	637707	648383	Contig_93	922251	911581
Contig_91	637707	648383	Contig_93	922251	911581
Contig_91	675380	685583	Contig_37	1149015	1138841
Contig_91	987348	997479	Contig_27	1263391	1273533
Contig_91	1007308	1019319	Contig_93	422086	410116
Contig_91	1040089	1054326	Contig_93	366228	351993
Contig_91	1082069	1093539	Contig_45	1665679	1654180
Contig_91	1226406	1252835	Contig_93	251757	225358
Contig_91	1257525	1272654	Contig_74	1260305	1275467
Contig_91	1272549	1295727	Contig_93	198107	174871
Contig_91	1364000	1375821	Contig_93	156404	144559
Contig_91	1388076	1401572	Contig_93	72052	58557
Contig_91	1404421	1433113	Contig_87	896354	867487
Contig_91	1445986	1458625	Contig_93	40136	27555
Contig_91	1474077	1486067	Contig_93	12047	1
