# Supplementary material for: Major proliferation of transposable elements shaped the genome of the soybean rust pathogen Phakopsora pachyrhizi
Source: Nat Commun. 2023 Apr 1;14:1835. doi: 10.1038/s41467-023-37551-4 (PMC10067951; doi:10.1038/s41467-023-37551-4)
Supplement: Supplementary file 6 — Source Data [file 41467_2023_37551_MOESM6_ESM.zip › source_data/Source_data_Figure4/Figure4C_CircosPlot_UFV02andK8108_TEsDensity_25kb.txt]

Contigs	Interval_start	Interval_end	TEs_count
tig00000029_13	1	50000	20
tig00000029_13	50001	100000	34
tig00000029_13	100001	150000	48
tig00000029_13	150001	200000	27
tig00000061_26	1	50000	42
tig00000061_26	50001	100000	30
tig00000306_121	1	50000	27
tig00000306_121	50001	100000	35
tig00000306_121	100001	150000	46
tig00000306_121	150001	200000	51
tig00000306_121	200001	250000	28
tig00000306_121	250001	300000	31
tig00000306_121	300001	350000	26
tig00000306_121	350001	400000	30
tig00000306_121	400001	450000	30
tig00000306_121	450001	500000	39
tig00000306_121	500001	550000	33
tig00000306_121	550001	560090	7
tig00000438_156	1	50000	30
tig00000438_156	50001	100000	25
tig00000438_156	100001	150000	37
tig00000438_156	150001	200000	49
tig00000438_156	200001	250000	30
tig00000438_156	250001	300000	23
tig00000438_156	300001	350000	22
tig00000438_156	350001	400000	40
tig00000438_156	400001	450000	51
tig00000438_156	450001	500000	35
tig00000438_156	500001	550000	35
tig00000438_156	550001	600000	37
tig00000438_156	600001	650000	28
tig00000438_156	650001	679065	8
tig00000754_304	1	50000	28
tig00000754_304	50001	100000	26
tig00000754_304	100001	150000	20
tig00000754_304	150001	200000	18
tig00000754_304	200001	250000	25
tig00000754_304	250001	300000	25
tig00000754_304	300001	350000	22
tig00000754_304	350001	400000	27
tig00000754_304	400001	450000	22
tig00000754_304	450001	500000	32
tig00000754_304	500001	550000	25
tig00000754_304	550001	571561	19
tig00000804_332	1	50000	17
tig00000804_332	50001	100000	24
tig00000804_332	100001	150000	27
tig00000804_332	150001	200000	31
tig00000804_332	200001	250000	27
tig00000804_332	250001	300000	37
tig00000804_332	300001	350000	27
tig00000804_332	350001	400000	26
tig00000804_332	400001	422847	14
tig00000976_399	1	50000	44
tig00000976_399	50001	100000	36
tig00000976_399	100001	150000	33
tig00000976_399	150001	200000	34
tig00000976_399	200001	250000	41
tig00000976_399	250001	300000	33
tig00000976_399	300001	350000	34
tig00000976_399	350001	400000	59
tig00000976_399	400001	450000	30
tig00000976_399	450001	500000	20
tig00000976_399	500001	550000	28
tig00000976_399	550001	600000	35
tig00000976_399	600001	650000	37
tig00000976_399	650001	700000	28
tig00000976_399	700001	750000	18
tig00000976_399	750001	800000	28
tig00000976_399	800001	850000	36
tig00000976_399	850001	900000	19
tig00000976_399	900001	950000	30
tig00000976_399	950001	1000000	46
tig00000976_399	1000001	1050000	65
tig00000976_399	1050001	1100000	28
tig00000976_399	1100001	1150000	26
tig00000976_399	1150001	1200000	14
tig00000976_399	1200001	1250000	30
tig00000976_399	1250001	1300000	29
tig00000976_399	1300001	1350000	33
tig00000976_399	1350001	1400000	32
tig00000976_399	1400001	1450000	28
tig00000976_399	1450001	1500000	45
tig00000976_399	1500001	1550000	31
tig00000976_399	1550001	1600000	25
tig00000976_399	1600001	1650000	30
tig00000976_399	1650001	1700000	40
tig00000976_399	1700001	1750000	33
tig00000976_399	1750001	1800000	18
tig00000976_399	1800001	1850000	37
tig00000976_399	1850001	1900000	29
tig00000976_399	1900001	1950000	46
tig00000976_399	1950001	2000000	39
tig00000976_399	2000001	2050000	29
tig00000976_399	2050001	2100000	45
tig00000976_399	2100001	2150000	34
tig00000976_399	2150001	2200000	31
tig00000976_399	2200001	2250000	31
tig00000976_399	2250001	2300000	26
tig00000976_399	2300001	2350000	18
tig00000976_399	2350001	2400000	38
tig00000976_399	2400001	2450000	40
tig00000976_399	2450001	2500000	46
tig00000976_399	2500001	2542068	32
tig00001498_614	1	50000	30
tig00001498_614	50001	100000	33
tig00001498_614	100001	150000	16
tig00001498_614	150001	200000	29
tig00001498_614	200001	250000	20
tig00001498_614	250001	300000	34
tig00001498_614	300001	350000	39
tig00001498_614	350001	400000	31
tig00001498_614	400001	450000	35
tig00001498_614	450001	500000	26
tig00001498_614	500001	550000	18
tig00001498_614	550001	600000	41
tig00001498_614	600001	650000	20
tig00001498_614	650001	700000	38
tig00001498_614	700001	750000	16
tig00001498_614	750001	800000	31
tig00001498_614	800001	850000	14
tig00001498_614	850001	900000	24
tig00001498_614	900001	950000	16
tig00001498_614	950001	1000000	40
tig00001498_614	1000001	1050000	32
tig00001498_614	1050001	1100000	22
tig00001498_614	1100001	1150000	32
tig00001498_614	1150001	1200000	30
tig00001498_614	1200001	1222857	12
tig00003069_1237	1	50000	22
tig00003069_1237	50001	100000	21
tig00003069_1237	100001	150000	29
tig00003069_1237	150001	200000	45
tig00003069_1237	200001	250000	23
tig00003069_1237	250001	300000	32
tig00003069_1237	300001	350000	19
tig00003069_1237	350001	366722	6
tig00003105_1255	1	50000	34
tig00003105_1255	50001	100000	22
tig00003105_1255	100001	150000	37
tig00003105_1255	150001	200000	22
tig00003105_1255	200001	250000	22
tig00003105_1255	250001	300000	29
tig00003105_1255	300001	350000	17
tig00003105_1255	350001	400000	29
tig00003105_1255	400001	414148	1
tig00003592_1441	1	50000	28
tig00003592_1441	50001	100000	32
tig00003592_1441	100001	150000	29
tig00003592_1441	150001	161413	1
tig00003815_1525	1	50000	32
tig00003815_1525	50001	100000	47
tig00003815_1525	100001	150000	35
tig00003815_1525	150001	185444	16
tig00004085_1633	1	50000	14
tig00004085_1633	50001	100000	37
tig00004085_1633	100001	150000	19
tig00004085_1633	150001	200000	26
tig00004085_1633	200001	250000	31
tig00004085_1633	250001	300000	21
tig00004085_1633	300001	350000	32
tig00004085_1633	350001	400000	33
tig00004085_1633	400001	423816	16
tig00004411_1766	1	50000	32
tig00004411_1766	50001	100000	27
tig00004411_1766	100001	150000	46
tig00004411_1766	150001	200000	47
tig00004411_1766	200001	250000	30
tig00004411_1766	250001	300000	19
tig00004411_1766	300001	335325	16
tig00005037_1975	1	50000	38
tig00005037_1975	50001	100000	26
tig00005037_1975	100001	150000	32
tig00005037_1975	150001	200000	30
tig00005037_1975	200001	250000	35
tig00005037_1975	250001	300000	32
tig00005037_1975	300001	350000	30
tig00005037_1975	350001	400000	38
tig00005037_1975	400001	450000	33
tig00005037_1975	450001	468599	8
tig00006365_2403	1	50000	19
tig00006365_2403	50001	100000	60
tig00006365_2403	100001	150000	49
tig00006365_2403	150001	200000	39
tig00006365_2403	200001	250000	29
tig00006365_2403	250001	300000	53
tig00006365_2403	300001	350000	35
tig00007806_2818	1	50000	34
tig00007806_2818	50001	100000	45
tig00007806_2818	100001	150000	24
tig00007806_2818	150001	200000	45
tig00007806_2818	200001	249131	24
tig00007928_2863	1	50000	34
tig00007928_2863	50001	100000	39
tig00007928_2863	100001	150000	39
tig00007928_2863	150001	189802	27
tig00008708_3086	1	50000	45
tig00008708_3086	50001	100000	45
tig00008708_3086	100001	150000	34
tig00008708_3086	150001	200000	22
tig00008708_3086	200001	250000	12
tig00008708_3086	250001	291644	26
tig00008959_3165	1	50000	26
tig00008959_3165	50001	100000	26
tig00008959_3165	100001	150000	37
tig00008959_3165	150001	200000	28
tig00008959_3165	200001	250000	44
tig00008959_3165	250001	300000	25
tig00008959_3165	300001	350000	37
tig00008959_3165	350001	400000	32
tig00008959_3165	400001	450000	37
tig00008959_3165	450001	500000	40
tig00008959_3165	500001	550000	34
tig00008959_3165	550001	563875	11
tig00010738_3661	1	50000	26
tig00010738_3661	50001	100000	35
tig00010738_3661	100001	150000	26
tig00010738_3661	150001	200000	35
tig00010738_3661	200001	250000	34
tig00010738_3661	250001	283311	8
tig00011168_3770	1	50000	37
tig00011168_3770	50001	100000	31
tig00011168_3770	100001	150000	39
tig00011168_3770	150001	200000	27
tig00011168_3770	200001	250000	25
tig00011168_3770	250001	300000	27
tig00011168_3770	300001	350000	24
tig00011168_3770	350001	400000	33
tig00011168_3770	400001	450000	25
tig00011168_3770	450001	500000	44
tig00011168_3770	500001	528070	13
tig00013136_4240	1	50000	48
tig00013136_4240	50001	100000	42
tig00013136_4240	100001	150000	42
tig00013136_4240	150001	200000	41
tig00013136_4240	200001	250000	29
tig00013136_4240	250001	300000	20
tig00013136_4240	300001	350000	47
tig00013136_4240	350001	400000	41
tig00013136_4240	400001	450000	36
tig00013136_4240	450001	500000	40
tig00013136_4240	500001	501942	6
tig00013475_4325	1	50000	31
tig00013475_4325	50001	100000	38
tig00013475_4325	100001	150000	26
tig00013475_4325	150001	200000	18
tig00013475_4325	200001	250000	38
tig00013475_4325	250001	269639	4
tig00014267_4484	1	50000	54
tig00014267_4484	50001	100000	33
tig00014267_4484	100001	150000	46
tig00014267_4484	150001	200000	15
tig00014267_4484	200001	250000	41
tig00014267_4484	250001	300000	31
tig00014267_4484	300001	350000	29
tig00014267_4484	350001	351904	1
tig00014427_4515	1	50000	32
tig00014427_4515	50001	100000	47
tig00014427_4515	100001	150000	35
tig00014427_4515	150001	200000	36
tig00014427_4515	200001	250000	44
tig00014427_4515	250001	286150	22
tig00014546_4546	1	50000	21
tig00014546_4546	50001	79753	11
tig00019005_5247	1	50000	30
tig00019005_5247	50001	59795	5
tig00020363_5414	1	50000	17
tig00020363_5414	50001	69869	15
tig00022872_5639	1	50000	38
tig00022872_5639	50001	58852	5
tig00031224_5705	1	50000	30
tig00031224_5705	50001	100000	28
tig00031224_5705	100001	150000	27
tig00031224_5705	150001	200000	45
tig00031224_5705	200001	250000	40
tig00031224_5705	250001	300000	39
tig00031224_5705	300001	350000	27
tig00031224_5705	350001	400000	35
tig00031224_5705	400001	450000	42
tig00031224_5705	450001	500000	25
tig00031224_5705	500001	550000	27
tig00031224_5705	550001	600000	24
tig00031224_5705	600001	650000	35
tig00031224_5705	650001	700000	28
tig00031224_5705	700001	750000	34
tig00031224_5705	750001	800000	47
tig00031224_5705	800001	822694	15
tig00031225_5706	1	50000	54
tig00031225_5706	50001	100000	40
tig00031225_5706	100001	150000	40
tig00031225_5706	150001	200000	41
tig00031225_5706	200001	250000	35
tig00031225_5706	250001	300000	39
tig00031225_5706	300001	350000	37
tig00031242_5713	1	50000	23
tig00031242_5713	50001	100000	39
tig00031242_5713	100001	150000	32
tig00031242_5713	150001	200000	40
tig00031242_5713	200001	250000	39
tig00031242_5713	250001	300000	29
tig00031242_5713	300001	350000	19
tig00031242_5713	350001	400000	31
tig00031242_5713	400001	450000	31
tig00031242_5713	450001	500000	30
tig00031242_5713	500001	550000	38
tig00031242_5713	550001	600000	20
tig00031242_5713	600001	650000	14
tig00031242_5713	650001	700000	37
tig00031242_5713	700001	750000	34
tig00031242_5713	750001	800000	34
tig00031242_5713	800001	846659	20
tig00031246_5715	1	50000	33
tig00031246_5715	50001	100000	30
tig00031246_5715	100001	150000	36
tig00031246_5715	150001	200000	33
tig00031246_5715	200001	250000	47
tig00031246_5715	250001	300000	30
tig00031246_5715	300001	350000	29
tig00031246_5715	350001	400000	46
tig00031246_5715	400001	450000	33
tig00031246_5715	450001	500000	19
tig00031246_5715	500001	550000	36
tig00031246_5715	550001	600000	39
tig00031246_5715	600001	650000	27
tig00031246_5715	650001	700000	22
tig00031246_5715	700001	750000	25
tig00031246_5715	750001	800000	40
tig00031246_5715	800001	850000	34
tig00031246_5715	850001	900000	33
tig00031246_5715	900001	950000	28
tig00031246_5715	950001	1000000	40
tig00031246_5715	1000001	1050000	18
tig00031246_5715	1050001	1100000	30
tig00031246_5715	1100001	1150000	39
tig00031246_5715	1150001	1200000	35
tig00031246_5715	1200001	1250000	38
tig00031246_5715	1250001	1300000	42
tig00031246_5715	1300001	1350000	41
tig00031246_5715	1350001	1400000	25
tig00031246_5715	1400001	1450000	49
tig00031246_5715	1450001	1500000	32
tig00031246_5715	1500001	1550000	31
tig00031246_5715	1550001	1600000	26
tig00031246_5715	1600001	1650000	25
tig00031246_5715	1650001	1700000	26
tig00031246_5715	1700001	1721240	6
tig00031247_5716	1	50000	17
tig00031247_5716	50001	100000	21
tig00031247_5716	100001	149336	21
tig00031300_5757	1	50000	41
tig00031300_5757	50001	100000	15
tig00031300_5757	100001	150000	22
tig00031300_5757	150001	200000	52
tig00031300_5757	200001	250000	39
tig00031300_5757	250001	300000	40
tig00031300_5757	300001	350000	44
tig00031300_5757	350001	400000	23
tig00031300_5757	400001	450000	33
tig00031300_5757	450001	500000	26
tig00031300_5757	500001	550000	36
tig00031300_5757	550001	600000	37
tig00031300_5757	600001	650000	37
tig00031300_5757	650001	700000	37
tig00031300_5757	700001	750000	40
tig00031300_5757	750001	800000	35
tig00031300_5757	800001	850000	60
tig00031300_5757	850001	900000	40
tig00031300_5757	900001	950000	39
tig00031300_5757	950001	1000000	34
tig00031300_5757	1000001	1050000	37
tig00031300_5757	1050001	1100000	26
tig00031300_5757	1100001	1150000	28
tig00031300_5757	1150001	1200000	14
tig00031300_5757	1200001	1239561	24
tig00031379_5809	1	50000	36
tig00031379_5809	50001	100000	26
tig00031379_5809	100001	150000	35
tig00031379_5809	150001	200000	28
tig00031379_5809	200001	250000	27
tig00031379_5809	250001	300000	25
tig00031379_5809	300001	350000	22
tig00031379_5809	350001	400000	14
tig00031379_5809	400001	450000	26
tig00031379_5809	450001	500000	29
tig00031379_5809	500001	550000	20
tig00031379_5809	550001	600000	35
tig00031379_5809	600001	650000	22
tig00031379_5809	650001	700000	30
tig00031379_5809	700001	750000	20
tig00031379_5809	750001	800000	37
tig00031379_5809	800001	850000	44
tig00031379_5809	850001	900000	42
tig00031379_5809	900001	950000	49
tig00031379_5809	950001	1000000	48
tig00031379_5809	1000001	1050000	41
tig00031379_5809	1050001	1100000	43
tig00031379_5809	1100001	1150000	28
tig00031379_5809	1150001	1200000	26
tig00031379_5809	1200001	1250000	35
tig00031379_5809	1250001	1300000	30
tig00031379_5809	1300001	1317162	3
tig00031381_5810	1	50000	21
tig00031381_5810	50001	100000	29
tig00031381_5810	100001	150000	47
tig00031381_5810	150001	200000	21
tig00031381_5810	200001	250000	46
tig00031381_5810	250001	300000	67
tig00031381_5810	300001	350000	46
tig00031381_5810	350001	400000	35
tig00031381_5810	400001	450000	37
tig00031381_5810	450001	500000	35
tig00031381_5810	500001	550000	24
tig00031381_5810	550001	600000	26
tig00031381_5810	600001	650000	34
tig00031381_5810	650001	700000	39
tig00031381_5810	700001	750000	23
tig00031381_5810	750001	800000	39
tig00031381_5810	800001	850000	29
tig00031381_5810	850001	900000	49
tig00031381_5810	900001	950000	34
tig00031381_5810	950001	1000000	47
tig00031381_5810	1000001	1050000	27
tig00031381_5810	1050001	1100000	21
tig00031381_5810	1100001	1150000	15
tig00031381_5810	1150001	1200000	31
tig00031381_5810	1200001	1250000	22
tig00031381_5810	1250001	1284226	22
tig00031603_5984	1	50000	31
tig00031603_5984	50001	100000	20
tig00031603_5984	100001	150000	20
tig00031603_5984	150001	200000	21
tig00031603_5984	200001	250000	15
tig00031603_5984	250001	300000	25
tig00031603_5984	300001	350000	23
tig00031603_5984	350001	400000	16
tig00031603_5984	400001	450000	32
tig00031603_5984	450001	500000	25
tig00031603_5984	500001	550000	41
tig00031603_5984	550001	600000	37
tig00031603_5984	600001	650000	32
tig00031603_5984	650001	700000	39
tig00031603_5984	700001	750000	37
tig00031603_5984	750001	800000	22
tig00031603_5984	800001	850000	12
tig00031603_5984	850001	900000	26
tig00031603_5984	900001	950000	36
tig00031603_5984	950001	1000000	35
tig00031603_5984	1000001	1050000	29
tig00031603_5984	1050001	1100000	32
tig00031603_5984	1100001	1150000	25
tig00031603_5984	1150001	1168298	2
tig00031615_5993	1	50000	18
tig00031615_5993	50001	100000	45
tig00031615_5993	100001	150000	21
tig00031615_5993	150001	200000	54
tig00031615_5993	200001	250000	27
tig00031615_5993	250001	300000	38
tig00031615_5993	300001	350000	32
tig00031615_5993	350001	400000	19
tig00031615_5993	400001	416202	13
tig00031738_6065	1	50000	10
tig00031738_6065	50001	100000	18
tig00031738_6065	100001	150000	37
tig00031738_6065	150001	200000	27
tig00031738_6065	200001	250000	29
tig00031738_6065	250001	300000	31
tig00031738_6065	300001	350000	37
tig00031738_6065	350001	400000	25
tig00031738_6065	400001	450000	30
tig00031738_6065	450001	500000	32
tig00031738_6065	500001	550000	21
tig00031738_6065	550001	600000	44
tig00031738_6065	600001	650000	51
tig00031738_6065	650001	700000	33
tig00031738_6065	700001	750000	29
tig00031738_6065	750001	756842	2
tig00031817_6115	1	50000	31
tig00031817_6115	50001	100000	26
tig00031817_6115	100001	150000	22
tig00031817_6115	150001	200000	15
tig00031817_6115	200001	250000	23
tig00031817_6115	250001	300000	35
tig00031817_6115	300001	350000	24
tig00031817_6115	350001	400000	31
tig00031817_6115	400001	450000	44
tig00031817_6115	450001	500000	28
tig00031817_6115	500001	550000	25
tig00031817_6115	550001	600000	40
tig00031817_6115	600001	650000	30
tig00031817_6115	650001	700000	55
tig00031817_6115	700001	750000	34
tig00031817_6115	750001	800000	20
tig00031817_6115	800001	828289	17
tig00031863_6149	1	50000	33
tig00031863_6149	50001	100000	21
tig00031863_6149	100001	150000	40
tig00031863_6149	150001	200000	33
tig00031863_6149	200001	250000	22
tig00031863_6149	250001	300000	33
tig00031863_6149	300001	350000	39
tig00031863_6149	350001	377161	22
tig00031864_6150	1	50000	19
tig00031864_6150	50001	100000	38
tig00031864_6150	100001	150000	45
tig00031864_6150	150001	200000	51
tig00031864_6150	200001	204697	1
tig00031931_6200	1	50000	21
tig00031931_6200	50001	100000	26
tig00031931_6200	100001	150000	44
tig00031931_6200	150001	200000	33
tig00031931_6200	200001	250000	30
tig00031931_6200	250001	300000	25
tig00031931_6200	300001	350000	25
tig00031931_6200	350001	400000	37
tig00031931_6200	400001	450000	46
tig00031931_6200	450001	500000	24
tig00031931_6200	500001	550000	22
tig00031931_6200	550001	600000	23
tig00031931_6200	600001	650000	18
tig00031931_6200	650001	700000	22
tig00031931_6200	700001	750000	25
tig00031931_6200	750001	800000	30
tig00031931_6200	800001	850000	21
tig00031931_6200	850001	900000	24
tig00031931_6200	900001	904528	2
tig00031932_6201	1	50000	20
tig00031932_6201	50001	100000	27
tig00031932_6201	100001	150000	14
tig00031932_6201	150001	200000	31
tig00031932_6201	200001	250000	12
tig00031932_6201	250001	300000	27
tig00031932_6201	300001	350000	34
tig00031932_6201	350001	400000	19
tig00031932_6201	400001	450000	47
tig00031932_6201	450001	500000	36
tig00031932_6201	500001	515493	7
Contig_10	0	49999	41
Contig_10	50000	99999	37
Contig_10	100000	149999	58
Contig_10	150000	199999	28
Contig_10	200000	249999	38
Contig_10	250000	299999	39
Contig_10	300000	349999	33
Contig_10	350000	399999	38
Contig_10	400000	449999	38
Contig_10	450000	499999	21
Contig_10	500000	549999	36
Contig_10	550000	599999	25
Contig_10	600000	649999	11
Contig_10	650000	699999	42
Contig_10	700000	749999	23
Contig_10	750000	799999	25
Contig_10	800000	849999	35
Contig_10	850000	899999	30
Contig_10	900000	949999	25
Contig_10	950000	999999	36
Contig_10	1000000	1049999	33
Contig_10	1050000	1099999	24
Contig_10	1100000	1149999	38
Contig_10	1150000	1199999	24
Contig_10	1200000	1249999	20
Contig_10	1250000	1299999	18
Contig_10	1300000	1349999	33
Contig_10	1350000	1399999	42
Contig_10	1400000	1449999	29
Contig_10	1450000	1499999	32
Contig_10	1500000	1549999	33
Contig_10	1550000	1599999	48
Contig_10	1600000	1649999	31
Contig_10	1650000	1699999	26
Contig_10	1700000	1749999	37
Contig_10	1750000	1799999	39
Contig_10	1800000	1849999	37
Contig_10	1850000	1899999	44
Contig_10	1900000	1949999	51
Contig_10	1950000	1999999	28
Contig_10	2000000	2049999	54
Contig_10	2050000	2099999	21
Contig_10	2100000	2149999	33
Contig_10	2150000	2199999	19
Contig_10	2200000	2249999	35
Contig_10	2250000	2299999	45
Contig_10	2300000	2349999	33
Contig_10	2350000	2399999	26
Contig_10	2400000	2449999	31
Contig_10	2450000	2499999	50
Contig_10	2500000	2549999	26
Contig_10	2550000	2599999	35
Contig_10	2600000	2649999	25
Contig_10	2650000	2699999	47
Contig_10	2700000	2749999	28
Contig_10	2750000	2799999	26
Contig_10	2800000	2849999	29
Contig_10	2850000	2899999	19
Contig_10	2900000	2949999	27
Contig_10	2950000	2958897	8
Contig_29	0	49999	39
Contig_29	50000	99999	31
Contig_29	100000	149999	23
Contig_29	150000	199999	23
Contig_29	200000	249999	23
Contig_29	250000	299999	25
Contig_29	300000	349999	32
Contig_29	350000	399999	42
Contig_29	400000	449999	27
Contig_29	450000	499999	42
Contig_29	500000	549999	45
Contig_29	550000	599999	30
Contig_29	600000	649999	26
Contig_29	650000	699999	28
Contig_29	700000	749999	29
Contig_29	750000	799999	36
Contig_29	800000	849999	22
Contig_29	850000	899999	47
Contig_29	900000	949999	25
Contig_29	950000	999999	22
Contig_29	1000000	1049999	14
Contig_29	1050000	1099999	21
Contig_29	1100000	1149999	29
Contig_29	1150000	1199999	10
Contig_29	1200000	1249999	42
Contig_29	1250000	1299999	22
Contig_29	1300000	1349999	15
Contig_29	1350000	1399999	14
Contig_29	1400000	1449999	26
Contig_29	1450000	1499999	42
Contig_29	1500000	1549999	19
Contig_29	1550000	1599999	29
Contig_29	1600000	1649999	37
Contig_29	1650000	1699999	30
Contig_29	1700000	1749999	30
Contig_29	1750000	1799999	56
Contig_29	1800000	1849999	26
Contig_29	1850000	1899999	22
Contig_29	1900000	1949999	43
Contig_29	1950000	1999999	25
Contig_29	2000000	2049999	19
Contig_29	2050000	2099999	56
Contig_29	2100000	2120190	14
Contig_68	0	49999	31
Contig_68	50000	99999	32
Contig_68	100000	149999	18
Contig_68	150000	199999	34
Contig_68	200000	249999	23
Contig_68	250000	299999	15
Contig_68	300000	349999	18
Contig_68	350000	399999	30
Contig_68	400000	449999	37
Contig_68	450000	499999	33
Contig_68	500000	549999	22
Contig_68	550000	599999	45
Contig_68	600000	649999	30
Contig_68	650000	699999	40
Contig_68	700000	749999	26
Contig_68	750000	799999	39
Contig_68	800000	849999	42
Contig_68	850000	899999	38
Contig_68	900000	949999	42
Contig_68	950000	999999	52
Contig_68	1000000	1049999	41
Contig_68	1050000	1099999	19
Contig_68	1100000	1149999	35
Contig_68	1150000	1199999	36
Contig_68	1200000	1249999	24
Contig_68	1250000	1299999	15
Contig_68	1300000	1349999	30
Contig_68	1350000	1399999	24
Contig_68	1400000	1449999	16
Contig_68	1450000	1499999	14
Contig_68	1500000	1549999	46
Contig_68	1550000	1599999	30
Contig_68	1600000	1621951	9
Contig_89	0	49999	38
Contig_89	50000	99999	40
Contig_89	100000	149999	49
Contig_89	150000	199999	43
Contig_89	200000	249999	30
Contig_89	250000	299999	44
Contig_89	300000	349999	36
Contig_89	350000	399999	26
Contig_89	400000	449999	38
Contig_89	450000	499999	36
Contig_89	500000	549999	41
Contig_89	550000	599999	35
Contig_89	600000	649999	36
Contig_89	650000	699999	45
Contig_89	700000	749999	28
Contig_89	750000	799999	26
Contig_89	800000	849999	19
Contig_89	850000	899999	35
Contig_89	900000	949999	29
Contig_89	950000	999999	37
Contig_89	1000000	1049999	36
Contig_89	1050000	1099999	15
Contig_89	1100000	1149999	16
Contig_89	1150000	1199999	30
Contig_89	1200000	1249999	33
Contig_89	1250000	1299999	29
Contig_89	1300000	1349999	58
Contig_89	1350000	1399999	47
Contig_89	1400000	1449999	49
Contig_89	1450000	1499999	43
Contig_89	1500000	1504755	2
Contig_128	0	49999	60
Contig_128	50000	99999	38
Contig_128	100000	149999	45
Contig_128	150000	199999	35
Contig_128	200000	249999	35
Contig_128	250000	299999	35
Contig_128	300000	349999	32
Contig_128	350000	399999	34
Contig_128	400000	449999	54
Contig_128	450000	499999	27
Contig_128	500000	549999	35
Contig_128	550000	599999	29
Contig_128	600000	649999	36
Contig_128	650000	699999	17
Contig_128	700000	749999	50
Contig_128	750000	799999	27
Contig_128	800000	849999	27
Contig_128	850000	899999	24
Contig_128	900000	949999	42
Contig_128	950000	999999	33
Contig_128	1000000	1049999	40
Contig_128	1050000	1099999	59
Contig_128	1100000	1149999	51
Contig_128	1150000	1199999	31
Contig_128	1200000	1249999	55
Contig_128	1250000	1299999	43
Contig_128	1300000	1349999	45
Contig_128	1350000	1372076	4
Contig_148	0	49999	40
Contig_148	50000	99999	51
Contig_148	100000	149999	35
Contig_148	150000	199999	47
Contig_148	200000	249999	43
Contig_148	250000	299999	36
Contig_148	300000	349999	25
Contig_148	350000	399999	27
Contig_148	400000	449999	28
Contig_148	450000	499999	29
Contig_148	500000	549999	31
Contig_148	550000	599999	38
Contig_148	600000	649999	24
Contig_148	650000	699999	28
Contig_148	700000	749999	18
Contig_148	750000	799999	24
Contig_148	800000	849999	25
Contig_148	850000	899999	28
Contig_148	900000	949999	24
Contig_148	950000	999999	51
Contig_148	1000000	1049999	41
Contig_148	1050000	1099999	40
Contig_148	1100000	1149999	40
Contig_148	1150000	1199999	32
Contig_148	1200000	1249999	41
Contig_148	1250000	1299999	32
Contig_218	0	49999	52
Contig_218	50000	99999	38
Contig_218	100000	149999	38
Contig_218	150000	199999	31
Contig_218	200000	249999	34
Contig_218	250000	299999	32
Contig_218	300000	349999	33
Contig_218	350000	399999	37
Contig_218	400000	449999	37
Contig_218	450000	499999	27
Contig_218	500000	549999	39
Contig_218	550000	599999	24
Contig_218	600000	649999	33
Contig_218	650000	699999	21
Contig_218	700000	749999	31
Contig_218	750000	799999	23
Contig_218	800000	849999	14
Contig_218	850000	899999	35
Contig_218	900000	949999	39
Contig_218	950000	999999	19
Contig_218	1000000	1049999	39
Contig_218	1050000	1099999	28
Contig_218	1100000	1109492	5
Contig_404	0	49999	34
Contig_404	50000	99999	35
Contig_404	100000	149999	48
Contig_404	150000	199999	43
Contig_404	200000	249999	48
Contig_404	250000	299999	31
Contig_404	300000	349999	31
Contig_404	350000	399999	29
Contig_404	400000	449999	40
Contig_404	450000	499999	29
Contig_404	500000	549999	38
Contig_404	550000	599999	31
Contig_404	600000	649999	44
Contig_404	650000	699999	43
Contig_404	700000	749999	49
Contig_404	750000	799999	41
Contig_404	800000	816771	7
Contig_526	0	49999	36
Contig_526	50000	99999	44
Contig_526	100000	149999	40
Contig_526	150000	199999	33
Contig_526	200000	249999	30
Contig_526	250000	299999	40
Contig_526	300000	349999	34
Contig_526	350000	399999	26
Contig_526	400000	449999	42
Contig_526	450000	499999	30
Contig_526	500000	549999	38
Contig_526	550000	599999	52
Contig_526	600000	649999	45
Contig_526	650000	696807	46
Contig_625	0	49999	27
Contig_625	50000	99999	35
Contig_625	100000	149999	24
Contig_625	150000	199999	29
Contig_625	200000	249999	30
Contig_625	250000	299999	22
Contig_625	300000	349999	41
Contig_625	350000	399999	35
Contig_625	400000	449999	45
Contig_625	450000	499999	35
Contig_625	500000	549999	50
Contig_625	550000	599999	42
Contig_625	600000	633039	37
Contig_853	0	49999	57
Contig_853	50000	99999	47
Contig_853	100000	149999	52
Contig_853	150000	199999	41
Contig_853	200000	249999	41
Contig_853	250000	299999	30
Contig_853	300000	349999	45
Contig_853	350000	399999	39
Contig_853	400000	449999	26
Contig_853	450000	494546	25
Contig_1067	0	49999	36
Contig_1067	50000	99999	52
Contig_1067	100000	149999	51
Contig_1067	150000	199999	29
Contig_1067	200000	249999	44
Contig_1067	250000	299999	32
Contig_1067	300000	349999	31
Contig_1067	350000	396706	36
Contig_1293	0	49999	40
Contig_1293	50000	99999	33
Contig_1293	100000	149999	45
Contig_1293	150000	199999	38
Contig_1293	200000	249999	19
Contig_1293	250000	299999	28
Contig_1293	300000	317855	12
