# Supplementary material for: Major proliferation of transposable elements shaped the genome of the soybean rust pathogen Phakopsora pachyrhizi
Source: Nat Commun. 2023 Apr 1;14:1835. doi: 10.1038/s41467-023-37551-4 (PMC10067951; doi:10.1038/s41467-023-37551-4)
Supplement: Supplementary file 6 — Source Data [file 41467_2023_37551_MOESM6_ESM.zip › source_data/Source_data_Figure4/Figure4A_UFV02vsK8108_Deletions_size.txt]

Deletions_size_UFV02vsK8108
1
1
2
1
3
4
1
1
1
1
1
6
1
1
3
1
1
1
1
1
1
1
1
1
1
1
1
1
1
2
1
1
1
1
1
1
1
1
1
1
1
2
9
2
1
2
1
1
1
2
1
1
1
2
2
1
1
1
2
1
1
2
1
2
1
1
1
1
1
1
1
1
1
1
1
1
1
1
1
1
2
1
1
1
1
1
1
1
1
1
1
1
1
1
1
1
1
1
1
1
1
1
1
1
1
1
1
1
1
1
1
2
1
1
1
1
1
1
1
1
1
1
1
1
1
1
1
1
1
1
1
1
1
1
1
1
10
1
5
1
2
1
1
1
4
1
1
1
1
2
1
1
2
1
1
1
1
3
1
3
1
1
1
2
3
2
1
4
1
1
1
1
1
1
1
1
1
1
1
1
1
1
1
1
1
1
1
1
1
1
1
1
1
2
1
1
1
1
2
1
1
1
1
3
3
1
1
2
4
2
2
1
3
1
1
1
1
1
1
2
4
1
1
1
1
1
2
1
1
1
1
1
1
1
1
1
2
2
1
2
2
1
1
3
1
1
1
2
1
2
1
1
1
1
1
1
1
2
1
1
1
1
1
1
1
1
1
1
1
1
1
1
1
1
1
1
1
1
1
1
2
1
1
1
2
2
1
1
2
1
1
1
3
1
1
2
1
1
21
1
1
1
3
1
3
4
1
1
1
1
1
1
1
1
1
1
1
3
2
1
1
1
1
1
1
18
1
2
2
1
11
21
6
1
1
1
3
1
2
1
1
6
1
1
3
3
3
1
1
1
1
3
1
1
1
1
4
4
1
1
1
1
1
1
1
2
4
1
1
1
1
1
4
1
1
1
1
1
1
1
1
1
1
2
1
1
1
1
1
1
1
1
1
1
1
2
1
1
4
1
1
1
1
1
1
2
1
1
1
1
2
2
1
5
4
2
1
1
2
1
2
3
2
1
1
1
1
1
1
1
2
1
14
1
1
1
2
1
1
1
1
2
1
1
1
1
1
1
1
1
1
1
1
1
1
4
1
2
1
3
2
1
1
1
2
1
4
3
1
2
1
2
1
2
1
3
1
2
2
1
3
1
1
1
3
1
1
1
1
1
1
1
2
2
1
1
1
3
2
9
2
2
15
2
4
1
1
1
1
1
2
4
2
2
1
1
1
1
2
1
1
1
1
1
1
1
2
4
1
1
1
1
1
1
2
2
1
2
1
2
1
1
1
2
3
1
3
3
2
1
1
1
1
1
3
1
1
1
2
2
1
1
1
2
2
1
1
1
1
1
1
1
1
1
3
1
1
1
1
1
1
3
1
1
1
1
1
1
1
1
1
1
2
1
2
2
1
2
1
1
4
1
6
9
1
1
1
1
1
5
1
1
5
1
1
2
1
3
1
1
1
3
6
1
2
1
2
1
1
9
10
1
5
1
2
2
1
1
3
3
1
2
2
3
1
1
1
1
1
1
3
2
9
1
2
3
1
1
1
1
1
1
4
1
2
2
1
1
1
1
2
1
6
1
2
1
1
1
1
1
2
2
3
1
2
1
1
1
1
1
1
2
1
3
1
3
2
3
1
3
4
2
2
1
3
1
1
1
2
1
1
2
1
1
1
2
1
2
2
2
3
1
2
1
1
2
2
1
1
1
1
1
2
1
9
1
3
2
2
5
1
1
1
1
1
3
1
1
3
4
1
1
3
1
3
1
1
1
2
1
1
1
1
1
1
3
1
1
1
1
2
3
2
1
1
1
2
1
2
1
2
1
1
1
2
1
1
1
1
1
1
1
1
1
1
1
1
1
1
1
1
1
2
1
1
1
1
1
1
1
1
1
1
1
1
1
1
1
1
1
1
1
1
3
1
1
1
2
3
1
1
1
1
1
1
1
1
1
1
1
1
1
3
1
2
2
1
1
1
7
1
2
2
3
1
1
3
1
1
1
5
1
1
4
1
1
1
3
2
2
1
2
2
2
3
1
1
7
1
1
8
3
3
1
5
2
1
2
3
1
3
1
1
2
1
1
2
2
7
1
1
1
3
2
6
1
1
1
1
3
1
2
1
1
1
1
3
1
1
1
3
1
5
1
1
3
2
1
2
2
1
1
1
2
2
1
2
1
5
3
2
1
7
4
2
1
2
2
3
29
1
1
1
2
1
1
2
1
1
2
1
4
1
2
4
1
1
2
3
1
1
1
2
1
1
2
1
1
1
5
3
5
2
3
2
2
6
2
1
1
1
1
1
2
3
3
1
3
1
2
2
1
1
2
1
4
1
1
1
1
1
1
1
1
1
1
1
1
1
1
1
1
2
1
1
2
1
2
1
2
1
2
1
1
3
5
3
2
1
2
2
2
1
1
5
2
1
1
1
2
3
1
1
2
3
5
2
1
1
1
1
1
1
1
1
1
1
1
1
2
1
1
1
13
3
1
1
1
1
2
2
1
2
1
1
5
1
1
3
1
1
1
1
1
1
1
2
2
1
2
1
3
2
1
1
1
1
1
1
5
1
1
2
1
1
1
2
1
2
2
1
1
1
1
1
2
4
6
2
1
1
1
2
2
2
1
3
1
2
1
2
3
1
2
4
2
1
1
5
2
4
2
2
1
1
1
1
2
2
1
1
1
1
1
1
2
5
1
1
2
4
1
2
3
1
1
3
1
5
2
1
1
2
2
1
1
1
2
1
1
2
1
1
1
2
2
2
1
1
1
4
3
3
1
1
1
1
1
1
1
1
3
1
4
1
1
3
1
3
1
1
2
4
2
1
2
1
1
3
1
1
1
7
2
1
2
3
2
1
3
1
2
1
3
1
1
1
1
1
1
2
1
1
3
2
2
2
3
1
1
6
3
2
1
5
2
1
1
1
1
2
1
3
1
1
1
1
1
6
1
9
2
1
2
1
2
1
2
3
2
1
1
2
3
1
3
5
4
1
9
2
1
4
1
1
3
3
1
2
3
1
1
2
1
1
3
7
7
1
1
1
4
3
3
1
1
2
1
2
1
5
1
1
2
1
2
1
2
2
4
2
1
1
1
4
1
1
1
1
4
3
1
1
1
1
1
1
7
4
1
1
1
1
1
1
1
1
1
1
1
1
1
1
1
1
1
1
1
1
1
1
1
1
1
1
1
1
2
1
1
1
1
1
1
1
1
1
1
1
1
1
1
1
1
1
1
1
1
1
1
4
1
2
1
1
1
6
4
1
1
1
1
2
4
1
2
1
1
1
2
4
2
1
1
1
2
3
2
2
3
2
1
1
8
1
1
1
1
1
7
1
3
1
2
1
1
3
1
2
2
4
1
1
1
1
1
2
1
2
1
7
1
1
1
4
1
1
1
1
1
1
1
1
1
1
2
1
3
3
1
3
2
1
1
1
1
1
1
1
1
1
1
1
4
1
1
1
1
3
2
1
1
1
1
1
1
1
1
1
1
2
1
3
1
1
1
1
1
2
2
1
2
2
1
2
1
2
3
4
1
2
3
3
1
2
1
2
2
1
1
1
3
1
1
1
1
2
1
1
1
1
1
1
1
1
1
1
1
1
1
1
1
1
3
1
1
1
1
1
1
1
1
1
2
2
4
1
1
1
1
1
1
1
2
1
2
1
2
3
1
3
4
3
2
1
1
1
1
3
1
1
1
1
1
1
1
3
6
1
1
1
1
1
7
2
2
3
2
1
2
1
2
1
5
2
1
1
1
1
2
2
1
1
1
1
1
1
2
2
2
3
1
1
1
1
3
1
1
1
1
1
1
1
1
1
1
1
1
3
1
3
2
1
3
2
2
4
1
1
1
1
1
1
1
1
5
1
1
6
4
1
1
3
1
1
1
2
1
1
1
5
3
4
4
1
1
2
1
1
1
1
3
3
1
3
6
12
11
3
1
1
1
5
2
1
2
2
11
4
1
1
1
1
1
1
4
3
2
2
1
1
1
1
2
1
5
7
10
1
2
1
1
2
1
2
1
1
2
2
4
2
2
1
1
4
2
3
1
2
1
1
1
3
3
1
1
2
1
2
2
1
1
2
2
1
2
1
1
1
1
1
1
1
2
1
2
1
1
1
1
1
1
2
1
1
1
1
1
1
2
1
2
2
1
1
7
1
1
1
1
1
1
1
1
1
1
1
1
1
1
1
4
1
1
1
1
1
1
1
1
1
1
2
2
1
1
1
1
1
4
2
1
4
1
1
1
2
1
4
1
2
4
1
1
3
1
6
1
1
1
2
1
1
1
1
1
5
3
1
2
3
2
4
1
2
1
2
2
5
2
2
1
1
3
4
1
4
2
2
3
3
1
1
3
1
1
1
1
1
1
1
1
1
2
1
1
1
3
1
3
3
1
5
1
1
1
1
2
2
7
5
2
1
2
1
1
1
1
5
3
2
2
2
1
4
1
1
1
1
2
1
1
1
2
3
2
3
1
1
5
2
2
2
7
1
1
2
1
1
1
1
1
1
2
1
1
1
1
1
1
2
1
2
3
1
1
3
2
2
1
1
2
1
2
1
1
1
1
2
1
1
1
3
1
1
1
1
1
4
1
1
1
1
1
1
1
1
1
1
1
1
1
1
1
1
1
1
1
1
1
1
1
1
1
1
1
1
2
2
1
1
5
14
1
1
1
1
2
1
1
1
1
1
3
1
1
1
2
1
1
1
1
1
1
1
2
1
1
1
4
1
2
4
1
1
2
1
1
1
1
1
1
1
1
2
2
2
1
1
1
2
1
1
1
1
1
1
1
2
1
1
2
1
2
1
2
2
1
1
1
1
1
1
2
14
1
2
6
3
1
1
2
1
3
6
3
3
1
5
1
2
2
3
2
1
2
1
2
1
1
1
1
1
1
1
1
14
3
1
3
1
2
3
1
2
3
1
3
2
9
1
2
2
1
2
2
2
1
3
1
1
3
1
4
1
1
1
2
1
2
9
2
3
1
1
1
1
2
1
2
2
1
2
1
2
1
2
1
1
3
5
7
2
2
1
1
1
2
2
1
1
2
1
3
1
1
1
1
2
2
1
1
4
2
3
2
1
2
1
1
1
2
2
2
1
2
1
1
1
1
1
1
2
2
1
1
3
1
1
4
2
3
2
1
4
1
1
3
1
2
1
1
1
1
1
1
3
1
1
1
2
2
1
1
1
1
1
3
1
2
3
1
2
2
2
1
3
2
3
4
3
3
2
1
2
2
3
1
2
4
1
3
1
1
7
3
1
6
1
2
3
1
1
1
1
1
1
1
1
9
1
1
4
5
1
1
1
2
1
1
2
4
1
1
1
2
1
2
2
2
1
1
1
2
1
1
1
1
2
1
2
1
1
2
1
1
1
1
1
1
1
1
1
1
2
1
2
4
2
1
1
1
1
3
2
1
1
1
1
1
1
5
3
1
1
1
1
2
1
2
1
1
1
1
1
1
2
1
2
1
2
1
1
2
1
1
3
1
4
1
5
2
1
1
1
3
3
4
1
2
2
1
1
3
1
2
1
1
2
2
1
1
1
1
2
1
6
1
6
4
1
1
2
1
1
1
1
4
1
2
1
2
1
3
2
1
1
4
7
1
1
1
1
1
4
1
2
3
1
1
3
1
1
1
1
1
1
1
1
1
1
2
1
2
3
5
2
3
1
1
3
2
1
1
2
1
1
2
1
2
1
1
1
1
1
1
1
2
2
1
1
2
3
1
1
1
1
3
1
1
2
1
1
1
1
1
5
2
1
2
1
1
5
3
4
1
1
2
1
1
2
1
17
1
1
2
1
1
2
1
2
1
2
5
4
1
1
1
1
3
1
2
3
1
1
1
1
1
2
1
1
1
1
1
1
2
1
1
1
1
1
1
1
11
7
1
1
3
1
7
1
1
5
4
1
1
1
1
1
2
7
1
1
1
1
1
2
1
1
3
3
2
1
3
2
2
1
1
1
1
1
2
1
1
1
3
1
1
1
1
1
1
1
1
3
3
1
1
2
2
3
2
1
1
1
4
1
2
1
2
2
4
2
1
2
2
1
2
2
1
1
1
1
1
3
4
2
5
4
1
2
3
1
1
1
2
2
1
1
3
1
3
3
1
1
2
1
1
1
2
2
1
1
1
1
1
1
2
1
1
2
1
4
2
2
2
2
1
1
3
2
2
2
1
2
1
6
8
1
1
2
5
4
4
3
1
3
1
2
1
3
1
1
4
1
2
2
1
2
2
1
2
1
3
1
1
3
3
2
2
1
1
1
2
1
4
2
2
1
1
2
1
3
1
3
2
1
2
1
1
1
1
1
1
1
1
1
1
1
2
1
1
1
1
1
1
3
1
1
1
1
1
2
2
1
4
1
1
1
2
1
1
1
1
1
2
1
1
1
2
1
2
6
1
3
3
1
3
2
1
1
6
3
3
1
5
2
1
2
2
1
2
2
4
4
1
3
2
4
10
1
3
2
1
1
2
1
1
1
1
1
1
3
1
1
1
1
2
1
2
3
2
1
1
1
1
7
1
1
1
1
1
2
2
1
1
1
1
1
1
1
3
3
1
1
1
2
1
1
2
1
1
2
2
1
1
3
1
1
2
1
1
1
1
2
1
1
4
1
1
1
3
1
1
1
2
2
1
1
1
1
2
1
1
3
1
1
2
1
1
1
1
2
2
1
2
1
1
1
2
1
1
1
1
1
1
4
1
1
5
3
1
2
1
1
1
1
1
1
1
1
1
1
3
1
1
1
1
1
1
1
2
1
1
1
1
1
1
1
1
2
1
1
1
1
1
1
2
2
4
1
2
1
2
1
1
1
1
1
1
1
1
1
1
1
1
1
1
1
2
29
31
2
1
2
1
5
1
2
2
1
1
1
1
5
4
1
1
1
4
1
1
1
2
1
1
1
1
1
1
1
1
1
1
2
1
1
1
1
1
1
1
1
1
1
2
2
5
2
2
1
4
1
1
1
1
2
1
1
1
3
4
1
1
2
1
1
1
1
2
4
11
1
2
1
1
1
1
2
1
3
1
1
1
3
1
1
1
2
1
5
2
1
1
3
2
1
1
1
1
1
1
1
1
1
1
1
1
1
1
1
1
1
1
1
2
1
1
2
2
1
1
2
1
14
21
1
1
1
1
3
2
5
3
4
3
1
1
1
2
1
1
1
1
1
2
1
1
1
2
1
1
1
1
1
1
6
2
3
3
1
2
1
1
1
1
2
4
1
2
1
2
1
1
4
2
2
1
3
3
1
1
1
1
1
1
1
1
1
1
1
1
1
3
1
11
1
1
1
1
1
1
1
1
1
1
1
3
3
1
1
1
1
1
3
1
3
1
1
2
1
1
1
7
1
1
1
2
2
1
3
2
1
1
1
1
1
1
1
2
1
1
1
1
1
1
1
1
1
2
1
2
2
1
1
1
2
1
1
1
2
1
1
1
1
1
1
1
3
1
1
1
1
1
1
1
1
2
1
1
1
1
1
1
1
1
1
1
1
1
1
2
2
6
2
2
1
1
3
1
1
4
1
1
1
1
1
1
1
3
1
2
1
2
2
1
1
1
1
1
1
1
1
1
3
1
1
1
1
1
1
1
1
3
1
1
1
1
1
1
1
1
1
1
1
1
1
1
1
1
1
1
1
1
1
1
1
1
1
1
1
1
1
1
1
1
1
1
1
1
1
1
1
1
1
1
1
1
1
1
1
2
1
1
1
1
1
1
1
1
1
1
1
1
1
1
1
2
1
1
1
1
1
1
1
1
1
1
2
1
1
1
1
1
1
2
4
2
2
3
1
3
2
4
1
1
14
1
1
1
1
2
1
1
1
7
1
4
2
2
1
1
1
2
1
2
3
1
1
1
1
1
1
3
3
1
1
3
1
1
1
1
4
2
3
5
2
1
3
1
1
1
3
1
9
1
1
1
1
2
1
2
1
3
1
4
1
2
2
1
1
1
1
1
2
3
1
1
1
1
1
1
1
2
1
1
2
1
1
1
4
3
1
1
1
1
2
1
1
1
6
2
2
2
1
1
1
1
1
2
1
4
1
1
1
2
1
2
1
1
1
3
2
2
2
1
3
2
1
1
1
1
1
1
1
2
2
2
2
2
1
1
1
1
1
1
5
1
1
1
1
1
1
2
1
1
1
1
1
1
2
1
8
1
2
2
1
1
1
2
1
1
2
2
1
3
1
1
2
3
2
2
1
1
1
1
3
5
1
1
1
1
2
1
1
1
1
1
1
1
1
1
5
3
1
1
1
1
2
3
1
2
1
1
1
1
1
1
2
1
1
1
1
1
1
1
1
1
1
1
1
1
1
1
1
1
1
1
2
1
1
2
5
1
2
1
1
1
1
1
4
1
4
1
4
2
2
5
1
1
1
2
2
2
1
1
2
4
1
1
2
1
1
1
1
2
1
2
2
2
1
3
1
2
1
2
1
2
1
1
2
1
2
1
4
2
1
1
1
1
3
1
1
1
1
1
1
5
4
2
1
2
1
8
1
14
2
2
2
8
1
1
1
6
5
2
2
4
2
1
1
1
1
1
1
1
1
1
2
1
1
1
1
1
2
2
1
1
1
1
1
1
3
1
1
1
1
1
1
22
4
1
1
1
1
1
2
1
3
2
2
1
1
1
2
1
1
4
1
1
1
1
1
1
1
1
2
2
1
1
1
3
1
1
1
6
1
1
3
2
2
1
1
1
5
2
2
1
1
2
1
1
2
1
1
1
1
1
1
1
3
1
1
1
2
1
2
1
2
4
1
1
2
1
1
1
1
1
4
2
2
1
1
1
1
1
1
1
1
1
1
1
1
1
1
1
1
1
3
1
1
2
2
1
1
1
1
1
3
3
1
1
1
1
1
2
1
2
3
1
4
3
1
2
1
1
1
2
5
1
1
2
1
10
3
1
1
2
2
2
3
3
1
1
3
1
2
1
1
1
1
1
3
1
1
2
1
2
1
2
2
2
1
1
2
1
2
1
1
1
1
1
1
1
1
1
1
1
1
1
1
6
1
1
1
1
2
1
2
1
1
1
1
1
1
1
1
1
1
5
1
1
1
1
1
1
1
1
1
1
1
1
1
2
3
1
1
1
3
1
1
4
1
1
1
1
1
4
2
3
1
3
1
1
1
1
1
2
2
1
1
3
3
5
2
2
4
2
1
1
3
1
1
2
1
1
1
4
1
1
1
1
1
1
1
1
1
43
1
4
3
2
1
1
2
1
2
3
2
3
3
1
2
3
2
3
3
1
1
1
3
3
6
1
2
1
3
1
1
1
2
2
1
1
1
3
1
2
1
1
1
3
4
1
3
1
1
1
1
1
2
5
1
2
2
1
1
1
4
2
1
1
1
2
1
7
1
4
1
2
1
5
1
1
4
3
1
1
2
3
2
1
1
1
1
1
1
1
1
2
1
1
5
1
1
1
2
1
1
1
1
2
1
1
2
1
3
2
1
2
1
1
1
2
3
3
2
2
1
1
2
2
1
1
1
1
1
1
1
2
2
1
1
1
5
4
2
1
1
2
4
1
5
1
7
1
2
3
1
1
4
4
7
1
2
2
1
3
1
1
1
1
1
2
1
4
1
2
5
1
1
5
1
4
1
1
1
3
3
1
1
2
1
2
1
1
3
2
1
1
1
20
1
5
2
1
7
1
1
1
1
1
1
1
1
3
1
2
1
2
1
2
2
10
1
1
2
1
6
1
1
1
1
1
2
8
2
1
2
1
2
1
1
3
4
1
1
2
1
1
1
6
2
1
1
1
1
1
3
1
2
2
1
4
1
6
3
2
1
1
1
1
1
1
1
1
1
1
1
1
1
1
1
1
1
1
1
1
1
1
1
1
3
4
1
2
2
2
2
3
1
1
2
1
1
4
1
2
1
1
1
1
2
1
1
1
1
2
2
3
1
3
1
4
1
1
1
1
2
1
1
2
1
1
2
1
1
1
1
1
2
1
1
3
1
1
1
1
1
3
1
1
1
3
4
2
5
1
1
4
1
1
1
1
2
3
1
1
1
2
1
1
1
1
1
2
1
2
1
2
1
4
1
1
1
1
1
2
1
3
1
7
3
2
1
2
1
3
1
1
1
3
2
4
2
1
1
1
4
1
5
2
4
1
1
1
1
1
2
1
2
2
1
1
2
2
1
3
1
2
1
1
3
1
3
1
1
1
3
1
3
6
1
1
1
1
3
1
3
1
2
1
1
1
1
2
2
1
1
5
4
1
3
3
1
2
1
1
2
1
1
2
1
1
1
5
1
1
1
1
1
1
1
2
1
1
1
1
1
1
1
1
1
2
1
1
2
1
1
1
1
2
1
1
3
1
1
1
1
1
1
1
1
1
1
1
1
3
1
1
1
1
1
4
1
2
1
1
1
1
1
1
1
2
1
1
3
1
1
1
1
4
2
1
2
1
1
1
1
1
1
1
2
1
1
1
1
1
1
1
1
2
1
1
1
2
1
3
1
1
1
2
1
1
1
1
2
1
1
1
1
1
1
2
1
1
1
1
1
1
1
1
2
1
1
1
1
1
1
1
1
2
2
2
1
1
1
2
1
1
1
1
1
1
1
1
1
2
2
3
2
1
2
2
2
2
1
3
3
1
3
1
1
1
3
1
1
1
1
1
1
1
1
1
2
1
1
1
3
1
1
1
1
1
1
1
1
1
3
1
1
1
3
2
1
2
2
1
1
1
1
1
1
1
1
1
1
1
1
1
1
1
1
1
2
1
1
2
1
1
1
1
1
4
1
2
2
1
1
2
1
1
1
1
4
1
1
1
1
2
1
1
1
2
1
1
1
1
4
1
1
1
1
1
1
2
1
2
1
2
1
1
1
1
2
1
2
1
1
1
1
1
2
2
2
1
1
1
1
2
1
1
2
1
1
1
1
1
2
1
2
1
1
1
1
1
3
1
2
1
1
1
2
1
1
1
2
2
1
1
1
1
1
1
2
1
1
1
1
1
1
1
1
1
1
1
1
1
1
1
1
4
1
1
1
1
1
1
1
1
1
1
1
1
1
1
1
1
2
1
5
1
2
7
1
3
1
4
1
1
1
1
1
1
1
2
1
1
1
1
1
1
1
13
1
1
1
1
1
1
1
1
1
1
1
1
2
1
1
1
1
1
1
1
1
1
1
1
1
1
1
2
1
1
1
1
1
1
1
1
1
1
1
1
1
1
1
1
3
1
1
2
2
2
1
1
1
3
1
2
6
1
1
1
1
2
1
1
1
2
1
3
3
1
1
1
1
1
1
1
2
1
3
2
1
1
1
1
1
1
2
1
1
1
1
1
1
1
1
1
2
2
1
1
1
7
1
4
2
1
2
1
2
2
1
2
1
2
1
1
1
1
1
1
1
1
2
1
1
3
2
2
2
1
2
1
3
1
1
76
2
1
1
1
2
1
1
2
2
3
1
9
1
1
1
1
3
2
1
1
1
1
1
1
1
1
1
1
7
1
1
3
1
1
8
1
3
1
1
2
7
1
1
1
5
1
1
1
4
1
1
1
1
2
4
2
1
3
1
1
1
1
1
1
2
2
3
1
1
1
2
2
1
1
2
7
1
1
1
1
1
1
3
1
1
3
1
3
1
1
2
2
2
1
2
3
3
3
2
5
1
3
1
1
1
1
9
1
1
2
3
1
1
1
1
1
3
2
4
1
2
1
1
4
1
1
2
1
1
4
1
3
2
1
1
2
2
1
1
1
2
1
1
1
1
1
1
4
3
1
2
1
1
3
1
7
1
1
1
1
1
1
3
5
1
1
1
4
2
3
1
3
5
2
1
1
1
2
1
1
1
3
1
9
1
1
1
3
1
1
1
1
1
1
1
2
1
1
1
1
1
1
2
1
1
1
1
1
2
1
2
1
1
1
3
1
2
1
1
1
3
2
1
1
1
1
1
1
1
4
1
5
1
1
1
1
4
1
2
3
3
7
1
1
2
4
1
1
1
1
1
1
1
3
2
1
1
1
1
10
1
2
5
3
2
1
22
14
17
1
7
1
1
2
1
3
1
2
3
1
2
2
2
2
1
4
1
1
1
2
5
1
3
4
1
1
1
1
1
1
1
1
2
1
2
1
1
2
2
1
1
1
1
1
2
1
1
8
1
1
1
1
1
1
2
1
1
1
1
2
1
1
1
2
1
1
1
1
1
1
1
2
1
1
1
4
1
1
1
1
2
2
1
5
3
1
2
2
1
1
2
2
1
1
3
3
1
2
1
1
2
1
3
1
1
2
1
1
2
2
2
2
2
1
1
3
1
2
2
2
2
1
1
1
1
4
1
1
1
2
1
1
1
1
1
1
1
2
1
1
2
1
5
1
5
2
1
1
1
2
2
1
1
1
1
3
3
1
1
1
1
1
3
1
1
1
1
1
1
1
1
3
2
1
1
2
1
3
1
1
1
1
1
1
1
1
1
4
2
1
1
1
1
1
1
2
1
1
4
1
2
4
2
1
1
2
2
3
1
2
1
1
1
1
2
1
2
3
1
2
1
1
2
3
1
1
1
1
1
2
1
1
8
1
1
3
1
2
1
1
4
2
1
1
1
3
1
3
1
2
1
2
1
1
5
1
2
1
1
1
13
1
1
1
1
1
1
1
1
1
1
1
1
1
1
1
2
1
1
1
1
2
1
4
1
1
1
1
2
1
1
2
2
3
1
4
2
1
1
3
3
3
3
3
2
3
2
1
1
3
1
2
2
1
2
1
4
1
1
1
1
1
4
1
2
1
2
1
1
1
2
1
1
5
4
2
1
4
1
1
3
2
2
1
1
3
1
1
2
1
1
1
1
3
1
1
2
4
3
1
3
1
1
2
1
1
8
1
2
1
1
1
1
1
1
1
1
2
2
1
1
1
1
1
1
5
2
3
2
2
1
4
1
3
11
1
2
2
5
1
1
2
4
1
1
1
1
3
1
1
1
1
3
1
3
7
1
3
1
1
4
3
1
2
1
1
2
1
2
2
3
1
3
3
1
1
2
3
1
2
2
8
2
4
2
2
1
1
2
4
2
1
1
1
1
1
1
2
3
1
1
7
1
1
1
1
1
2
1
6
1
1
4
1
2
1
6
1
1
3
1
1
2
1
1
1
1
2
1
2
3
1
1
1
4
2
1
1
1
2
1
1
6
4
1
5
1
3
1
1
2
1
2
1
1
1
1
3
1
1
1
1
1
2
6
1
1
1
1
1
1
1
1
3
4
6
2
4
1
2
1
1
1
1
1
2
1
1
1
1
1
3
25
9
1
1
1
6
2
1
2
1
1
1
1
2
1
1
1
2
1
1
1
2
10
4
1
1
1
1
2
5
2
1
2
1
1
1
3
4
2
1
3
2
1
1
1
3
2
1
2
2
1
1
2
2
1
1
2
1
1
1
1
1
1
1
1
1
1
1
3
1
2
1
3
2
1
1
1
1
1
1
1
1
2
1
1
2
1
1
3
2
4
5
1
1
4
3
1
1
10
2
1
3
2
3
1
2
1
1
4
2
1
1
1
3
1
1
1
1
1
1
1
3
2
1
2
1
1
2
1
2
1
2
1
1
1
3
1
2
2
1
1
1
2
1
3
2
1
1
1
1
1
1
1
2
1
1
1
1
1
1
5
5
3
1
2
1
1
4
2
2
2
1
2
1
1
5
1
1
1
1
1
1
2
1
1
1
1
2
1
1
1
1
1
2
1
1
1
1
1
1
2
1
1
1
1
1
1
2
2
1
1
8
1
1
1
4
4
1
1
1
1
2
2
2
1
1
1
1
1
1
1
2
1
1
1
1
5
1
1
3
2
1
1
2
4
3
1
1
3
5
1
6
1
3
1
2
2
3
1
1
1
2
1
1
3
1
1
1
1
5
1
3
3
3
1
2
1
1
1
1
1
1
1
1
1
4
1
1
2
1
2
1
1
7
1
1
1
1
1
1
1
1
1
1
1
1
1
1
2
1
2
4
3
1
1
1
1
1
1
1
2
1
2
2
1
1
1
1
1
1
1
2
1
1
1
1
1
3
2
1
3
2
3
2
1
1
1
1
1
1
1
1
1
1
1
1
1
2
1
1
1
1
10
1
1
1
1
1
1
1
1
2
5
1
1
1
1
2
1
2
1
1
1
1
1
1
1
1
1
1
1
1
1
2
1
1
4
3
2
1
2
1
1
1
4
1
1
1
1
1
2
2
1
1
1
2
2
1
2
2
2
1
1
1
1
1
1
2
1
3
1
1
1
2
2
2
3
2
1
1
1
1
3
10
1
4
1
1
1
1
1
1
1
1
3
2
4
1
2
3
3
1
2
1
2
1
1
3
1
2
1
1
1
1
3
1
1
1
6
1
2
2
1
2
5
3
1
1
1
2
3
1
1
1
1
3
3
1
1
3
3
1
1
1
1
1
1
3
1
1
1
2
1
2
4
2
1
1
1
1
1
2
1
1
1
1
1
1
1
8
1
5
2
1
1
1
2
1
1
1
1
2
1
1
1
1
2
2
1
1
2
1
1
1
1
1
1
1
1
1
1
2
1
1
3
1
1
2
2
1
1
2
1
1
1
1
2
1
2
1
1
1
1
1
1
1
2
2
1
1
1
1
1
1
1
1
1
1
3
3
1
1
1
2
1
1
1
2
1
1
4
2
1
2
1
1
2
1
1
1
1
1
1
1
2
1
1
1
1
1
1
4
2
1
1
1
1
2
1
2
1
2
2
1
1
1
1
1
2
1
1
1
1
1
2
1
1
1
2
1
1
3
1
1
2
2
2
1
1
3
2
1
1
2
2
1
1
1
1
1
1
2
1
1
1
3
1
1
1
1
1
1
1
1
1
1
1
3
3
5
1
3
2
1
1
2
1
1
1
1
1
1
1
1
2
1
1
3
1
1
3
1
3
1
1
1
2
1
1
1
1
1
1
1
1
1
3
1
1
1
1
1
1
1
1
1
1
1
2
1
1
1
1
1
1
1
2
2
1
3
2
2
1
1
1
1
3
1
1
1
1
1
1
1
1
1
1
5
1
1
2
3
2
1
1
1
1
1
1
1
1
1
2
1
1
1
1
2
2
3
1
1
1
1
1
2
1
1
1
1
2
1
4
1
1
2
1
1
8
1
2
1
1
1
1
1
1
2
1
4
1
1
1
1
1
1
1
1
3
1
2
1
2
1
1
1
2
1
1
1
1
1
1
1
1
2
1
5
1
3
2
2
2
1
2
1
1
1
1
1
1
2
2
1
1
1
2
1
1
1
1
1
1
1
1
1
1
1
2
2
1
1
1
1
2
1
7
1
1
3
2
2
1
2
1
1
1
1
1
1
1
1
1
1
2
4
1
1
5
1
1
1
1
1
1
1
1
1
1
1
2
1
1
1
1
1
1
1
2
1
1
1
2
1
1
2
1
1
8
2
1
3
3
1
1
4
1
2
1
1
1
1
1
1
1
1
1
15
2
5
4
1
1
2
1
4
4
1
1
1
1
2
3
1
1
1
1
1
1
1
1
2
1
1
1
1
1
2
1
2
1
1
1
1
1
1
1
2
8
3
4
8
6
1
1
1
1
1
2
2
2
2
1
1
2
1
1
1
1
1
1
1
1
1
1
1
1
1
1
2
1
1
1
1
2
1
1
1
2
1
1
1
1
1
1
1
1
4
4
1
1
2
1
1
2
1
3
1
1
1
1
1
1
1
2
2
1
1
1
5
1
1
1
1
2
1
5
2
6
1
1
3
1
2
6
2
3
3
2
1
3
1
2
3
1
6
4
5
2
1
1
1
1
1
2
1
1
1
1
1
2
1
1
1
1
1
1
1
2
1
2
4
2
1
1
4
1
2
2
1
4
3
2
1
1
1
1
1
1
1
1
3
4
1
2
1
3
2
1
2
3
1
4
1
3
1
2
2
1
1
1
3
2
7
1
3
4
3
2
2
4
2
3
2
1
3
2
2
1
1
1
2
2
1
2
1
1
1
1
2
1
1
2
1
1
1
1
1
1
1
1
1
1
1
1
1
1
1
1
2
3
1
3
1
1
1
1
1
3
1
1
1
1
1
1
3
2
2
1
1
1
2
1
1
2
1
1
3
2
1
1
1
1
1
1
1
3
1
1
1
1
1
1
1
1
1
6
1
1
1
1
1
1
1
1
1
2
1
1
1
1
1
2
1
1
1
1
2
1
2
1
1
1
1
1
1
1
1
1
1
1
1
1
1
1
1
1
1
2
1
1
1
1
1
1
1
4
1
1
1
1
5
1
3
2
3
1
1
1
1
1
3
1
1
1
6
1
3
1
1
1
2
1
1
1
1
2
2
2
1
4
1
1
3
2
4
2
1
1
1
2
1
1
1
1
1
1
2
1
1
3
1
1
1
1
1
1
3
1
1
1
1
1
1
1
1
1
1
1
1
1
1
1
1
1
1
1
1
1
2
1
2
2
1
1
1
1
1
1
1
1
1
2
1
1
1
1
1
1
1
1
1
1
1
1
1
1
2
1
2
1
2
1
2
1
1
2
2
2
1
1
1
1
3
1
3
6
3
2
2
1
3
1
1
1
1
2
2
1
1
1
4
1
2
1
1
1
1
1
1
1
1
1
1
5
1
1
1
1
2
1
1
1
1
1
1
1
2
1
1
1
1
1
1
5
1
1
1
1
1
1
2
1
2
1
1
1
1
1
3
1
1
1
1
3
5
1
2
1
1
1
2
1
1
1
4
1
1
1
1
1
2
1
1
1
1
2
1
2
2
1
1
2
1
1
4
2
2
1
1
1
1
1
2
1
2
1
1
1
1
2
2
2
1
3
1
1
2
2
1
2
4
4
1
2
2
1
1
2
2
1
3
1
1
1
1
1
1
1
2
1
1
1
1
1
2
1
2
1
2
1
5
1
1
2
1
1
2
1
1
1
1
2
2
1
4
3
1
1
1
3
2
1
3
1
1
4
4
5
3
2
2
1
1
1
1
1
1
1
2
2
1
1
7
1
3
1
1
2
5
1
1
1
1
1
1
1
1
1
1
1
1
2
7
1
1
1
1
1
1
1
1
1
2
4
1
1
1
4
5
1
3
1
2
1
3
1
1
1
1
1
1
4
1
1
1
2
4
2
1
1
8
3
4
1
4
1
1
1
1
4
3
1
1
2
1
3
1
2
1
1
1
1
3
1
1
4
1
1
1
1
1
1
1
2
1
1
1
1
1
1
1
1
1
1
5
4
3
1
2
1
3
4
1
1
1
1
4
1
1
2
1
2
3
1
1
1
1
1
2
1
1
4
2
1
1
2
1
1
1
1
1
3
2
1
1
1
2
2
1
1
1
2
1
3
1
1
1
1
2
1
1
2
1
1
1
2
1
1
1
2
3
1
3
1
1
2
1
1
1
1
1
2
1
1
1
1
1
3
1
1
3
1
1
4
3
1
4
1
3
1
1
1
1
1
1
1
1
2
1
1
2
2
2
3
1
1
1
2
1
1
2
1
1
1
1
1
1
1
1
4
2
3
1
1
1
2
1
5
1
1
1
1
1
5
1
1
1
3
1
1
1
4
1
1
10
4
2
1
1
2
4
1
3
1
5
1
1
7
1
1
10
1
1
1
2
3
1
4
2
1
2
3
1
1
1
1
6
3
1
3
2
1
3
1
2
1
3
1
2
1
2
3
2
1
1
1
4
1
1
3
2
1
1
2
1
2
1
1
2
1
2
1
1
2
5
1
1
1
3
1
6
1
3
1
1
3
1
1
1
1
1
1
2
1
2
1
1
1
2
1
1
1
1
1
5
1
1
2
2
1
2
3
6
2
1
1
4
2
1
3
1
1
1
1
1
2
1
2
2
2
1
1
2
1
3
1
1
3
2
3
1
3
1
1
1
1
2
2
1
1
3
1
1
1
2
1
1
1
1
1
3
3
1
1
2
1
2
1
1
6
1
2
1
1
1
1
1
1
3
3
1
2
1
1
1
1
2
1
1
1
1
1
1
1
1
1
1
1
5
1
1
1
1
1
1
1
1
1
4
2
3
1
2
1
2
1
1
2
2
2
1
1
2
1
1
1
1
1
1
1
2
1
2
1
1
1
1
3
1
1
3
1
1
2
1
2
1
1
1
3
1
3
1
1
3
1
1
1
1
1
1
1
1
2
1
5
1
1
2
1
1
1
3
2
1
1
1
2
1
2
3
1
1
4
1
6
1
1
2
3
1
3
2
2
1
1
1
2
1
8
1
1
1
1
1
1
1
1
1
2
1
1
2
1
1
1
1
1
1
1
2
1
1
1
2
1
1
1
1
2
1
1
1
1
2
1
1
1
1
1
1
2
1
1
3
1
1
1
1
1
1
2
1
1
1
1
1
1
1
1
1
1
1
1
1
1
1
2
1
1
1
1
1
1
1
1
1
2
1
1
1
1
1
1
1
1
1
1
1
1
1
1
1
1
1
1
1
2
1
1
1
1
1
1
1
3
1
1
1
1
2
1
2
2
1
1
2
1
1
1
1
1
2
4
1
1
1
3
1
1
1
1
1
1
2
7
1
1
1
1
1
1
1
1
1
3
3
1
1
1
1
2
1
1
1
1
1
1
1
1
1
1
1
2
1
3
1
1
1
1
1
1
1
1
1
1
1
1
1
3
1
1
2
2
4
2
1
1
2
1
2
1
1
1
1
1
1
1
2
3
1
2
2
3
1
1
1
2
1
2
1
1
1
1
1
1
1
1
1
2
2
1
1
1
1
1
2
1
1
1
1
3
2
2
2
2
1
2
1
4
2
2
1
1
1
1
1
1
3
1
4
1
1
1
1
4
2
2
2
1
2
4
1
4
1
1
3
2
2
1
1
1
2
2
1
1
1
1
1
1
1
1
1
1
1
2
1
1
1
1
1
1
3
1
1
1
1
1
1
2
1
3
1
1
1
1
2
3
2
1
1
1
1
1
1
3
1
2
1
1
1
2
2
3
1
1
1
2
1
1
1
1
1
1
1
1
1
1
1
1
1
3
1
1
1
1
1
2
1
2
1
6
1
1
1
3
3
2
2
1
1
1
1
2
4
1
12
1
2
2
3
1
1
2
1
1
1
1
1
1
1
3
4
1
2
1
1
1
1
2
4
1
1
2
1
1
1
3
1
1
1
1
1
1
2
2
6
10
5
4
1
1
5
4
7
19
1
2
2
1
3
1
1
3
1
1
1
1
2
1
1
5
1
3
3
6
4
1
1
2
1
1
1
1
2
1
2
2
3
3
1
1
1
1
1
3
1
1
1
6
1
1
3
4
4
2
3
1
3
1
1
2
1
1
5
1
4
1
1
1
4
2
1
1
1
1
2
1
2
1
1
1
1
6
1
3
1
2
1
1
1
3
3
1
1
2
1
1
3
2
4
3
8
1
1
1
1
1
1
1
5
1
4
1
2
1
1
1
2
1
1
2
1
1
1
2
2
2
3
1
1
4
1
1
1
1
1
1
2
1
1
2
1
5
3
2
1
1
1
2
2
2
2
1
12
2
2
1
1
1
1
1
1
1
2
4
5
2
3
1
2
1
1
1
1
1
3
3
1
1
1
2
2
1
1
1
1
1
1
1
1
1
1
1
1
1
1
1
1
1
3
2
2
1
2
3
1
3
1
1
1
2
2
1
1
1
2
1
1
1
1
3
1
1
1
1
1
2
1
1
1
1
1
1
2
1
1
2
1
1
3
1
1
1
1
1
1
2
1
1
1
1
2
1
3
2
2
15
1
1
1
1
1
2
1
1
1
3
5
1
1
2
1
1
2
2
1
2
2
1
3
1
3
1
2
1
2
4
1
3
1
2
4
1
1
3
3
1
3
1
1
4
1
1
3
1
1
1
2
2
1
3
1
1
3
1
1
1
1
1
1
2
1
2
2
1
1
1
1
1
1
1
1
1
1
2
1
2
1
2
1
1
1
1
1
1
2
1
1
2
4
2
1
3
1
1
4
3
4
5
1
1
3
1
2
1
1
1
1
1
3
1
1
1
4
1
2
1
6
2
1
1
5
3
2
1
2
2
1
1
1
1
1
4
4
1
1
2
2
1
2
1
1
2
1
1
1
2
1
1
4
1
3
2
2
2
1
1
5
1
1
1
1
1
2
2
1
1
1
1
1
1
1
1
2
1
1
3
1
1
3
1
1
1
1
1
1
1
1
1
1
2
1
2
1
1
1
1
1
1
1
1
1
1
1
1
1
1
1
2
2
1
1
1
1
1
1
1
1
3
2
2
1
1
1
2
4
4
2
1
1
1
2
1
8
1
1
1
1
3
1
1
2
2
2
1
1
2
1
1
1
1
1
1
1
1
1
1
1
1
1
1
1
3
2
1
1
1
1
1
1
1
1
1
1
1
1
1
1
2
1
1
2
1
3
1
2
1
1
1
1
2
1
1
1
1
1
1
2
4
2
1
1
2
1
4
3
1
3
1
1
2
1
1
1
1
1
1
2
1
3
2
1
4
3
7
1
1
5
1
1
2
1
4
1
1
1
1
1
1
4
1
1
1
1
2
1
1
2
3
1
3
3
1
1
1
1
1
1
1
1
3
1
1
1
1
1
1
1
1
1
1
1
1
1
5
1
1
1
1
1
1
1
3
3
5
7
1
1
2
2
1
1
1
3
1
1
3
1
1
2
4
3
1
1
1
1
1
2
1
2
2
1
1
1
3
1
2
2
1
1
2
1
1
2
1
1
1
1
3
1
1
10
2
1
5
1
1
2
2
1
2
1
1
2
2
1
1
2
1
3
1
1
1
1
2
2
1
1
1
3
1
1
10
2
1
4
1
2
2
1
2
1
1
2
2
1
2
1
3
1
1
1
1
1
1
1
10
2
1
3
1
1
1
3
5
8
4
5
3
1
1
1
1
2
2
2
1
1
3
3
2
1
2
1
1
1
1
1
1
1
2
2
2
1
2
1
3
1
3
2
1
2
1
3
1
1
1
2
1
2
2
4
1
5
2
2
1
1
1
1
7
8
3
1
1
1
4
3
4
2
4
2
2
1
6
1
1
1
1
3
2
1
1
1
2
2
2
2
1
1
1
1
2
2
3
1
1
1
1
3
8
1
1
1
3
1
1
1
1
1
2
1
1
1
1
1
2
1
3
1
1
2
2
1
1
2
2
1
1
1
1
1
1
1
1
2
1
1
2
2
1
1
3
1
3
2
1
4
3
1
1
2
2
1
1
1
1
3
1
3
1
3
2
1
3
1
4
3
1
2
3
2
2
1
2
2
1
2
1
1
1
1
1
1
1
1
2
1
1
1
1
1
2
1
4
2
1
2
1
1
1
2
1
1
1
1
2
1
2
1
1
3
2
2
6
1
3
2
2
1
2
1
1
1
4
3
1
5
1
1
1
3
2
1
1
1
2
4
1
1
1
2
4
1
2
1
3
1
6
1
1
1
1
1
2
2
3
1
1
1
2
1
1
2
1
1
1
1
3
1
1
1
1
4
1
2
3
1
1
1
1
2
4
2
2
2
1
1
1
4
3
1
1
1
3
1
3
3
2
2
1
1
3
1
4
1
3
1
1
1
1
1
1
1
1
1
1
1
1
2
1
1
1
1
1
1
1
2
1
1
20
1
1
1
2
1
1
1
2
2
3
1
1
1
1
1
1
2
1
2
1
3
2
2
4
3
1
2
5
1
1
4
1
1
1
2
1
1
1
2
1
1
4
1
1
3
1
1
2
2
1
1
2
1
1
1
7
4
1
3
4
2
2
3
2
1
2
1
1
1
2
3
1
1
2
3
1
1
1
5
2
4
3
3
5
2
1
1
2
1
1
2
2
1
2
5
1
1
1
1
1
1
2
1
1
1
2
2
2
1
4
2
1
1
1
2
1
2
1
3
8
1
1
7
1
4
5
1
1
4
2
2
1
1
1
1
8
1
1
1
5
6
2
2
3
2
1
2
1
1
2
1
1
4
1
1
1
1
1
1
1
1
1
1
1
1
1
2
1
1
1
1
1
2
1
2
1
1
1
1
1
1
1
2
1
2
1
1
1
1
1
1
2
1
1
1
1
1
1
4
1
2
1
1
1
1
3
1
1
1
1
2
4
2
2
2
1
1
2
4
3
3
2
3
4
1
3
2
1
1
1
1
1
1
1
1
1
2
1
2
2
4
1
1
6
4
4
2
1
1
1
3
1
1
3
1
1
2
1
2
1
2
1
1
1
5
1
1
3
1
1
1
1
3
1
1
3
1
1
2
1
1
1
1
1
1
2
2
1
1
2
2
1
1
1
2
11
1
4
1
3
2
1
1
1
2
1
2
1
1
3
2
2
1
2
1
2
1
1
1
3
3
1
1
4
1
3
2
1
1
4
2
1
1
2
4
1
1
1
2
3
1
2
3
1
1
3
1
1
1
1
2
3
1
1
1
1
1
1
2
4
1
1
2
1
1
1
1
1
2
3
1
1
3
1
2
1
1
1
1
3
1
4
1
1
1
1
2
2
2
1
1
1
1
2
1
1
1
1
1
1
3
5
5
2
3
3
1
1
2
1
1
2
1
1
1
2
2
1
4
1
1
2
3
1
1
2
2
1
1
1
1
1
2
2
5
2
1
1
2
2
1
1
1
3
1
1
1
1
1
1
1
1
1
1
1
1
1
1
2
1
2
6
3
1
2
1
1
1
1
1
1
1
1
2
1
1
1
2
1
1
1
1
1
1
2
1
1
1
1
1
1
1
1
2
1
2
1
1
1
1
1
1
1
1
1
1
3
2
1
2
1
1
2
1
1
1
1
1
1
1
1
1
1
1
1
1
1
1
1
1
1
1
4
1
1
4
1
1
1
3
1
1
3
4
1
2
2
2
1
1
1
1
1
3
3
1
5
1
5
3
4
2
8
3
3
1
2
3
1
1
1
1
1
4
4
2
1
1
1
1
1
1
3
1
1
1
1
1
2
1
2
1
1
1
1
3
2
1
1
2
1
1
3
3
2
1
1
2
5
4
1
2
1
2
5
1
2
1
7
1
1
1
1
1
1
1
1
1
1
1
1
1
2
1
1
1
1
1
1
1
1
1
4
1
4
2
1
4
1
1
1
1
2
2
1
1
1
1
2
1
1
2
1
1
1
1
1
1
1
1
2
3
1
1
1
1
1
1
1
1
1
2
1
1
1
1
1
1
1
1
2
1
1
1
3
1
1
1
1
1
1
1
3
3
1
1
1
1
1
2
1
3
2
1
1
1
1
2
2
1
2
2
2
1
1
1
1
1
1
1
1
1
1
1
3
1
1
1
1
1
1
1
1
1
1
1
1
1
1
1
1
4
1
2
1
4
1
1
2
1
1
2
1
2
4
1
2
1
1
1
1
3
1
2
13
1
2
2
1
1
2
2
1
1
1
1
1
1
1
1
1
1
1
1
1
3
1
1
1
1
1
1
3
1
1
1
1
1
1
1
1
1
1
1
1
1
3
1
3
1
1
1
2
1
5
1
1
1
1
1
1
1
1
3
2
2
1
1
1
1
2
1
1
1
3
1
3
1
1
1
1
1
1
3
1
2
2
4
5
1
1
1
2
5
1
2
1
1
1
1
1
1
1
1
1
1
1
1
2
3
1
1
1
1
1
2
1
2
2
2
1
2
1
1
1
1
1
1
2
1
1
2
2
2
1
1
1
1
1
2
2
4
4
1
2
2
1
1
1
1
2
1
1
3
4
1
5
1
3
2
4
1
1
2
1
4
1
1
1
1
1
2
2
3
2
1
4
1
4
4
2
2
3
1
1
1
1
1
1
1
1
1
1
1
3
1
4
1
1
1
1
1
2
1
1
1
1
1
1
1
2
1
1
1
1
1
1
1
1
2
1
2
1
1
1
1
1
3
1
1
1
1
1
1
1
2
1
1
1
1
1
2
2
2
1
1
1
1
1
1
1
3
1
1
2
1
1
1
1
2
1
1
1
1
2
2
1
1
1
1
1
1
2
1
1
2
1
1
1
3
1
1
1
1
1
1
1
2
3
1
1
1
1
1
1
1
1
2
1
1
1
1
2
1
1
1
1
1
1
1
1
1
1
1
2
1
1
2
1
1
1
1
1
1
2
1
2
1
1
1
1
1
1
2
1
1
2
1
1
1
1
1
1
3
1
3
2
2
1
1
1
1
1
1
1
1
1
1
1
1
1
1
1
1
1
1
1
1
1
2
1
1
1
2
1
2
1
3
5
1
3
1
3
1
2
1
2
2
3
3
1
2
2
1
1
1
1
1
1
1
1
2
1
1
3
2
1
2
1
4
1
1
1
1
1
4
1
7
2
1
5
1
1
1
1
1
42
2
1
2
1
5
1
1
2
1
3
4
1
1
1
1
2
1
1
3
1
1
1
1
1
1
1
1
1
1
1
1
2
5
5
3
1
2
1
1
2
1
1
6
1
4
1
1
1
1
1
2
4
2
1
2
2
4
3
3
3
1
3
1
1
2
4
2
1
1
4
1
1
2
1
1
1
1
1
3
1
2
2
1
1
1
1
2
13
4
1
3
6
1
1
1
1
3
6
2
2
2
8
4
1
7
1
1
1
2
1
3
1
3
3
1
5
1
1
2
1
2
1
1
2
2
2
1
1
1
1
2
3
2
1
2
1
4
2
1
1
2
1
1
2
1
1
1
2
4
1
5
1
1
1
3
1
1
1
1
1
1
3
3
1
5
1
1
1
2
1
1
1
3
2
4
1
1
1
1
4
2
2
1
1
1
1
1
2
2
1
4
3
1
1
1
1
2
1
1
1
1
2
1
1
1
1
2
2
2
1
1
1
1
1
2
2
2
1
1
2
1
1
1
2
3
1
3
2
1
1
1
2
1
3
1
1
1
1
1
1
1
1
1
1
1
2
1
1
4
2
1
2
1
1
1
5
5
1
3
2
1
1
2
2
3
1
1
1
2
2
1
1
1
3
1
1
1
1
3
2
5
1
1
1
1
2
1
2
3
2
4
5
1
2
1
2
2
3
1
2
1
1
1
1
1
1
3
1
2
1
2
1
2
1
1
1
3
1
24
1
3
1
2
1
1
1
1
1
2
1
1
5
2
1
1
1
1
1
1
1
1
1
2
2
1
3
2
2
1
1
1
1
1
8
1
1
1
2
4
1
1
1
1
2
2
1
1
3
2
1
1
3
1
5
12
1
3
2
1
1
1
1
3
7
12
2
3
1
1
1
1
3
5
2
1
1
3
1
2
2
1
1
1
1
1
1
1
1
2
1
1
4
1
2
1
5
1
2
2
1
1
1
3
2
1
1
1
1
2
1
2
2
3
2
1
1
1
1
2
2
1
1
1
1
3
1
1
1
1
1
15
2
4
1
1
6
1
1
1
4
2
1
3
1
1
1
1
1
2
4
1
1
2
1
6
1
1
1
1
1
4
1
1
2
1
2
3
1
2
1
1
1
1
3
5
1
2
1
1
2
1
3
1
2
1
1
2
2
1
5
1
1
1
1
1
1
1
1
1
5
2
2
1
1
7
1
2
1
1
3
4
1
1
1
1
1
1
3
1
4
7
1
1
8
2
1
2
1
2
5
1
1
1
1
1
2
1
2
1
5
1
1
1
1
2
3
2
1
1
1
1
1
1
2
4
1
1
1
1
1
2
1
1
1
1
1
1
1
1
1
1
1
1
1
1
1
1
1
1
1
1
3
1
1
1
1
2
1
1
2
4
1
2
2
3
1
1
1
2
1
4
1
4
3
1
1
1
1
1
1
1
3
1
1
1
3
1
1
3
1
1
1
2
1
1
1
1
1
1
1
2
1
1
4
1
1
1
2
1
1
1
2
2
1
1
2
2
1
1
1
2
1
1
1
1
1
1
1
1
2
1
2
1
1
1
1
1
1
3
1
1
2
1
1
5
1
2
1
1
1
1
2
1
1
1
1
1
3
1
6
2
1
1
1
4
1
1
1
1
1
1
1
4
1
1
1
1
1
1
2
1
1
1
1
2
1
1
1
7
1
1
1
2
1
1
1
1
2
1
1
2
6
3
1
1
2
1
1
1
1
6
2
2
2
1
2
8
1
1
1
1
1
1
2
3
1
2
1
2
1
3
1
2
1
1
1
3
1
2
3
1
2
1
1
1
1
1
1
1
1
1
1
1
1
1
1
4
1
1
1
2
3
2
3
1
1
2
3
1
1
1
1
2
1
1
1
1
1
1
1
2
1
2
1
1
1
1
1
2
4
2
2
4
1
1
4
1
1
5
1
1
1
1
2
1
1
4
1
1
1
2
1
1
1
2
3
1
1
1
2
3
1
3
2
2
1
3
2
1
1
1
1
1
11
1
2
1
1
1
1
1
2
1
1
5
2
2
1
2
1
1
1
1
1
1
1
1
2
2
1
1
1
1
1
1
1
1
1
1
2
1
2
1
2
1
1
1
1
1
1
1
1
2
1
1
2
1
1
1
1
1
1
5
1
1
1
1
1
1
1
1
1
2
1
1
1
3
1
1
1
1
1
1
1
1
1
1
1
1
1
1
4
2
3
1
1
1
1
1
1
1
1
2
1
1
1
2
1
2
1
2
1
1
1
1
1
2
1
1
1
2
1
1
1
1
2
1
1
1
1
1
2
1
1
1
1
1
1
1
1
2
1
2
2
1
1
1
1
1
1
2
1
1
2
1
1
4
1
1
3
2
1
1
1
1
1
1
1
1
1
4
1
2
1
1
4
1
1
1
1
1
1
1
1
1
1
1
2
1
1
1
5
1
1
1
1
1
2
3
2
4
2
1
1
1
1
1
3
1
2
1
1
2
1
1
3
1
7
11
1
1
2
2
1
2
1
1
1
2
4
3
4
1
1
1
2
4
2
1
4
1
7
1
2
1
1
1
1
1
1
2
1
3
1
1
1
2
2
1
2
1
1
1
1
7
1
1
1
1
1
1
2
4
1
3
1
1
2
1
2
1
2
1
2
1
4
1
2
1
1
2
1
1
1
1
1
1
1
1
1
1
4
1
2
2
1
1
1
1
1
4
2
1
2
1
1
2
1
4
3
2
1
1
2
1
1
4
1
1
1
1
1
3
1
6
2
2
1
1
1
4
2
4
2
2
3
1
1
4
1
2
1
2
3
2
3
2
1
1
1
1
1
1
1
3
2
5
1
2
1
6
1
3
3
1
2
1
1
2
1
2
1
5
1
1
1
3
1
1
2
1
2
2
3
2
1
2
5
6
1
1
1
1
2
1
1
1
2
2
1
1
1
2
3
1
3
1
1
2
1
5
1
1
1
1
1
1
1
2
2
2
1
1
1
1
1
1
1
1
1
1
1
1
1
4
1
1
3
8
2
1
4
1
1
1
1
1
4
1
7
1
1
10
4
2
1
1
1
2
1
1
2
1
4
2
2
3
1
1
4
2
1
1
3
4
2
2
1
2
1
1
1
1
3
1
1
4
3
4
1
1
1
1
2
3
2
2
1
2
2
1
1
2
2
1
1
2
5
1
5
1
1
1
1
5
1
1
1
1
1
2
1
1
1
2
1
1
3
2
1
1
1
1
2
1
1
1
8
1
3
2
2
1
1
1
1
2
1
2
6
2
2
2
2
2
2
1
2
1
2
1
4
1
2
1
5
3
3
2
1
4
2
8
1
1
1
1
1
1
1
1
1
1
1
1
1
4
1
1
5
1
2
3
1
6
11
3
2
2
4
6
1
1
1
9
1
1
1
1
1
1
6
1
1
2
1
1
1
1
1
1
2
2
2
1
1
2
1
1
1
2
1
3
3
2
2
1
2
2
3
2
2
1
1
2
3
1
1
7
1
1
1
1
1
1
2
9
1
7
1
2
1
1
6
2
1
1
2
1
1
3
1
1
1
1
1
1
1
1
1
1
3
2
1
1
2
1
1
4
1
1
1
1
1
1
2
1
2
1
1
1
1
1
1
1
2
3
1
1
1
1
3
4
1
1
2
1
1
1
1
1
1
1
1
2
1
1
1
1
1
1
1
1
1
2
1
1
1
1
2
1
1
1
2
1
1
1
1
1
1
1
1
1
3
9
1
4
1
3
1
1
1
2
2
1
1
1
1
1
1
1
1
1
1
1
1
2
1
1
1
1
2
1
2
2
2
3
1
4
1
1
1
1
1
2
2
3
2
1
1
1
2
1
1
1
2
1
1
1
2
4
1
2
1
1
1
1
7
1
2
3
2
1
4
1
3
1
1
2
1
1
1
1
1
3
1
2
1
1
1
1
1
1
1
1
1
1
1
1
1
1
1
1
1
1
1
1
1
1
4
1
1
1
1
1
1
1
1
2
2
1
1
1
1
1
1
4
1
1
1
1
1
1
1
1
1
1
1
1
1
1
1
1
1
1
1
1
1
1
1
1
1
3
2
1
1
1
1
2
1
4
2
1
1
3
5
3
1
5
2
2
5
1
19
11
5
4
1
1
2
1
1
5
2
1
2
2
1
1
1
1
1
2
2
1
1
1
3
3
1
4
1
1
1
1
1
2
1
1
7
1
4
17
1
1
1
1
10
3
5
3
4
1
1
2
2
1
1
1
2
2
1
1
1
1
1
1
5
1
1
3
1
2
1
7
8
2
2
3
1
1
1
1
7
8
2
1
3
1
2
1
1
3
1
1
2
1
1
1
1
1
1
1
1
1
2
1
1
1
1
1
2
1
1
1
1
1
1
1
1
1
1
1
1
3
1
2
1
1
1
2
6
1
1
1
1
1
2
1
1
1
3
6
1
1
1
1
3
1
1
1
2
3
3
2
2
2
1
3
1
1
1
1
1
2
3
1
1
1
1
1
1
1
1
3
3
8
2
1
4
1
1
2
2
1
1
2
1
5
6
10
2
5
9
2
3
2
2
1
1
4
8
1
2
1
3
2
1
2
1
1
1
1
3
3
4
1
4
1
1
1
2
1
1
1
1
1
1
1
6
2
1
1
1
1
2
1
2
1
1
1
1
2
2
3
1
3
1
1
1
1
1
1
1
2
1
2
1
1
3
1
1
3
1
4
8
2
1
1
4
1
1
1
1
1
1
2
1
1
1
5
1
3
2
3
1
2
1
1
1
1
2
2
1
1
1
1
1
1
1
1
1
3
1
1
1
1
1
1
1
1
1
4
1
1
1
1
1
3
1
3
1
7
1
1
1
1
1
1
3
5
1
1
1
1
3
1
1
1
1
1
1
1
2
2
2
1
2
6
2
1
1
2
2
1
2
1
1
1
2
1
3
1
1
2
1
1
1
1
1
1
2
1
2
3
1
2
1
1
2
3
2
1
3
1
2
3
1
3
1
2
1
3
2
1
1
2
1
1
1
3
1
2
1
2
2
1
2
2
1
2
1
1
1
1
1
2
1
4
1
1
1
1
1
2
1
1
1
1
2
4
2
1
3
3
1
2
3
1
1
1
2
1
1
1
1
3
1
2
3
1
4
1
1
1
1
1
3
2
1
4
1
1
1
1
1
3
1
1
1
1
1
1
1
1
1
1
1
1
1
1
1
1
1
1
1
1
1
1
1
1
2
1
1
1
1
1
1
1
1
1
1
2
1
4
2
1
2
1
7
1
3
5
2
1
9
5
2
1
1
2
1
1
1
1
2
1
1
1
3
1
1
2
4
1
1
2
1
1
1
2
1
1
2
1
1
3
1
1
1
1
2
1
2
2
2
1
1
1
2
1
2
3
1
1
1
2
7
1
1
1
1
2
1
1
2
1
1
1
1
1
3
1
1
1
1
4
5
3
1
3
1
2
1
1
1
1
2
1
3
1
1
2
1
2
1
1
1
1
1
1
2
1
2
1
1
1
1
1
1
2
4
1
3
1
4
1
1
2
1
1
2
1
1
1
2
3
1
1
1
1
1
1
3
1
1
2
1
4
1
1
3
5
1
1
1
1
1
1
1
5
2
1
2
1
4
4
1
7
1
2
2
1
1
3
1
1
1
1
3
2
1
8
1
6
1
12
1
1
2
1
3
3
1
1
3
1
1
1
1
1
1
1
1
3
1
1
4
1
1
1
3
1
1
1
1
1
1
1
1
1
1
1
3
2
1
4
2
1
3
2
1
1
1
1
2
1
3
1
1
1
2
1
1
1
2
1
2
2
1
1
1
2
4
1
1
1
1
1
1
1
1
3
1
1
2
2
3
1
1
1
1
3
1
2
1
1
3
1
2
1
1
1
1
1
2
3
1
1
1
1
1
2
3
1
1
1
2
4
1
1
3
1
1
8
3
6
1
1
1
1
1
2
1
2
3
1
1
1
1
1
1
1
1
1
3
1
1
1
2
2
1
2
3
1
1
2
1
1
1
1
3
1
2
1
2
1
1
2
1
1
3
1
1
1
1
1
2
1
1
1
4
1
1
3
1
1
2
1
1
2
1
1
2
1
1
1
1
2
1
1
1
1
1
1
31
1
5
7
69
2
10
1
1
2
12
3
16
1
3
2
1
1
5
2
6
1
1
1
2
3
1
1
1
3
1
1
1
1
1
1
1
1
1
3
5
7
12
1
2
1
3
1
1
1
2
7
7
3
1
11
1
4
3
4
6
1
1
3
2
2
1
1
7
6
7
1
50
26
1
1
1
3
1
2
1
4
9
3
6
16
1
1
1
1
1
1
1
1
1
1
1
1
1
1
1
1
1
1
1
1
2
2
2
1
1
1
1
1
2
2
1
2
1
3
2
1
1
1
1
3
1
1
1
1
1
1
1
1
1
1
1
10
4
2
6
1
1
1
1
1
1
1
8
3
1
5
1
1
1
1
2
1
1
5
1
4
15
8
5
1
1
1
1
2
1
1
2
1
3
1
1
3
1
2
2
1
2
2
1
1
2
2
2
7
1
3
2
1
1
5
2
2
1
1
11
3
2
1
1
1
3
1
1
1
1
2
1
1
1
1
1
1
1
3
1
2
2
1
1
1
1
2
1
2
1
1
2
1
1
1
3
4
3
1
1
3
1
1
2
1
1
7
2
1
2
2
1
1
1
1
2
1
1
1
4
3
4
1
1
6
3
1
1
2
2
1
1
1
3
1
1
6
1
4
2
2
3
1
1
1
1
1
3
1
3
1
2
1
3
1
1
5
1
2
4
2
2
1
1
1
2
1
4
1
2
2
2
1
1
1
3
1
1
1
1
1
6
1
11
1
4
1
1
1
3
1
1
1
4
1
3
1
1
6
2
2
1
1
1
1
2
1
2
1
1
3
2
2
1
1
1
1
2
1
1
1
3
1
2
1
2
1
1
1
1
2
3
1
1
1
1
1
1
1
1
1
1
3
3
1
1
2
6
1
1
1
1
1
1
2
1
1
2
2
3
4
1
2
4
2
1
1
1
1
3
1
2
1
1
2
5
2
1
1
6
2
1
2
1
2
1
1
4
1
3
2
2
1
1
1
1
2
1
2
1
1
2
3
1
3
2
1
1
1
1
1
1
1
3
8
1
1
1
2
1
4
1
1
2
2
4
8
2
2
1
1
1
2
1
2
2
1
1
2
1
1
1
1
3
1
1
2
1
1
1
2
1
3
1
1
1
2
2
1
1
2
1
1
2
2
2
3
1
2
2
4
3
1
1
1
1
1
1
1
3
2
1
3
2
1
1
1
3
2
3
2
1
1
1
3
1
1
1
1
1
1
1
1
1
1
1
1
1
1
3
6
1
2
1
1
1
1
2
1
2
1
1
3
1
1
1
1
1
1
1
1
1
1
1
1
3
1
1
2
2
3
1
1
1
1
1
1
1
1
1
1
3
2
1
1
4
1
1
3
4
2
1
1
1
2
3
1
1
2
2
4
2
1
1
1
4
1
1
1
1
1
1
1
1
1
1
1
1
1
1
1
1
1
4
1
1
1
1
2
1
1
1
4
1
1
1
1
1
1
1
1
1
1
1
1
1
1
1
1
1
1
1
2
1
3
1
1
2
1
1
1
1
1
3
2
1
1
1
2
1
1
1
2
1
1
1
1
1
1
1
1
1
2
1
1
1
1
1
1
1
1
1
1
1
1
2
1
1
1
1
1
1
1
1
2
1
1
1
1
1
1
1
1
1
1
1
2
1
1
1
1
1
1
1
1
1
1
1
2
2
1
3
1
1
3
1
1
1
6
2
5
1
2
3
1
2
2
1
1
6
4
1
1
2
1
1
1
1
4
3
1
1
1
2
1
1
4
2
1
1
2
1
1
1
1
2
1
1
1
1
3
1
1
2
1
1
1
1
2
1
1
1
1
1
1
1
3
3
5
1
1
1
1
1
1
1
1
1
1
1
1
1
1
1
1
1
1
1
1
1
1
1
1
1
2
1
1
1
4
1
1
1
1
1
1
1
2
1
1
1
1
1
1
1
1
1
2
1
1
1
3
1
1
1
1
2
1
2
2
1
3
2
1
3
1
1
1
1
4
1
1
1
1
1
4
1
1
1
1
1
3
1
1
1
1
1
4
3
2
1
2
3
1
1
2
4
1
1
2
1
5
1
1
2
1
1
2
1
3
2
3
2
1
2
1
1
1
2
3
1
1
2
1
4
2
2
3
4
1
6
1
3
2
3
3
1
1
2
2
1
1
6
1
2
1
2
1
2
1
1
1
1
1
2
2
1
2
3
1
2
1
1
2
1
1
1
1
1
1
1
1
1
1
1
1
1
1
1
1
1
1
1
1
1
1
1
1
1
1
1
1
1
1
1
1
1
2
6
1
1
1
1
1
2
1
1
1
4
1
1
2
1
1
1
2
1
1
1
1
1
1
2
4
1
3
1
1
2
1
1
1
1
3
1
1
1
1
1
1
1
1
1
1
7
2
1
2
1
1
1
1
2
1
1
2
1
1
2
1
1
1
1
2
1
1
1
1
1
1
1
1
1
1
1
1
1
1
1
1
1
1
1
1
1
1
1
1
1
2
1
1
1
1
1
1
1
1
1
1
1
1
1
1
1
1
1
1
1
1
1
1
1
1
1
3
3
1
1
1
3
1
6
1
1
1
1
1
1
1
1
2
1
1
1
1
1
1
2
3
3
4
1
1
1
3
2
1
1
1
3
1
1
2
3
1
1
1
1
4
3
1
1
1
1
1
1
1
2
2
4
1
2
1
1
2
1
1
3
1
3
1
1
1
1
1
1
5
2
1
1
1
1
1
1
1
1
1
1
1
1
1
1
1
1
1
1
1
1
1
1
1
1
1
1
1
1
1
1
1
1
1
1
2
3
1
4
1
3
2
1
1
1
1
1
3
1
2
1
1
1
1
2
1
1
1
1
1
1
1
1
1
1
1
1
1
1
1
1
1
3
1
1
1
1
1
1
4
1
1
1
1
1
1
1
3
1
1
1
1
1
1
2
1
1
1
1
2
2
1
1
1
2
2
2
2
1
1
1
3
1
1
1
1
1
1
1
1
1
1
2
1
1
4
2
1
1
2
1
1
1
1
1
1
2
3
1
1
1
1
2
1
2
1
1
2
2
1
1
1
1
3
2
2
3
1
1
1
1
1
1
1
2
2
2
1
1
1
1
1
1
3
1
1
1
2
2
1
6
1
1
4
4
2
5
1
1
2
2
1
1
4
5
1
2
3
1
1
1
1
1
1
1
1
1
2
5
1
1
1
2
2
7
2
3
2
2
2
1
1
1
3
3
1
2
5
1
2
4
1
3
2
1
1
1
2
4
4
1
3
3
1
2
1
2
1
1
1
1
1
1
3
1
2
4
1
1
1
1
1
1
1
1
1
1
1
1
1
1
1
1
1
1
1
1
1
1
2
1
1
1
1
2
1
1
1
2
1
1
1
1
1
1
1
1
1
1
1
1
1
1
1
1
1
1
1
1
1
1
1
1
1
1
1
1
2
1
1
2
2
1
3
1
1
2
2
3
1
1
2
1
1
2
2
2
1
4
1
1
1
1
5
2
2
3
1
1
1
2
5
1
1
1
1
1
1
1
1
3
1
3
1
1
1
2
1
1
1
2
2
2
2
1
1
1
1
1
1
1
1
1
1
1
5
1
2
1
1
2
2
2
1
3
6
1
2
6
1
6
5
1
1
2
2
5
4
1
2
8
3
2
1
1
1
1
1
1
1
1
1
1
1
1
1
1
1
1
1
1
1
1
1
1
1
1
2
2
2
1
1
1
1
1
1
1
1
2
1
2
2
1
1
1
2
2
2
1
2
3
2
4
3
1
1
2
3
2
3
2
1
3
1
3
1
1
1
2
3
1
1
1
2
1
1
3
5
1
1
1
2
3
3
2
2
1
1
2
1
3
1
1
1
3
1
1
2
1
1
2
1
1
2
1
1
2
1
1
1
1
1
1
3
4
4
1
2
4
2
6
1
3
5
5
3
2
2
1
1
2
1
3
1
1
1
1
3
5
1
3
2
2
1
4
1
4
1
1
2
2
4
1
1
3
1
1
2
2
1
1
1
2
2
1
2
4
1
3
1
1
1
1
1
1
1
1
3
4
1
2
1
1
2
1
1
1
1
1
1
2
2
1
1
1
1
2
1
2
3
1
1
1
1
1
1
1
1
1
2
2
1
1
1
1
4
1
1
1
1
1
3
1
1
1
1
2
1
4
1
1
4
2
1
9
1
5
1
2
1
2
7
1
1
1
1
1
2
3
2
1
3
1
1
1
1
1
1
2
2
1
2
1
3
1
1
1
1
1
1
2
2
1
1
1
4
10
3
2
5
1
1
3
1
1
2
4
1
1
1
1
1
3
4
5
3
3
1
2
3
3
1
1
1
1
1
1
1
1
1
6
3
5
1
1
2
1
2
1
1
1
1
1
5
1
1
1
1
1
1
5
1
1
1
5
5
1
1
2
2
6
1
1
1
8
3
2
1
1
1
1
1
1
1
1
1
1
2
1
1
3
1
4
3
1
1
1
1
1
1
1
1
1
1
2
1
1
1
1
2
1
3
9
4
3
1
2
1
1
1
1
2
2
6
1
1
1
1
1
1
2
1
4
4
1
1
3
1
2
4
7
1
2
2
8
1
1
2
1
1
3
2
1
1
1
1
3
1
2
1
1
3
2
2
1
1
1
1
2
1
1
1
1
1
1
2
2
1
1
1
1
1
1
1
1
1
2
1
1
1
1
1
1
1
1
1
1
1
1
1
1
1
2
1
2
4
1
1
2
1
1
1
1
1
1
1
2
1
2
1
1
1
1
1
1
2
2
4
1
3
1
2
2
1
2
1
1
1
1
3
1
3
1
1
1
2
1
1
1
1
1
1
1
1
1
1
1
1
1
1
1
1
1
1
1
1
1
1
2
1
1
1
2
4
1
1
1
1
1
1
1
1
1
3
2
1
1
2
1
1
1
1
1
1
1
1
1
3
1
1
3
2
5
1
1
1
1
1
1
1
2
2
1
1
1
1
1
1
1
1
1
1
1
1
1
1
1
1
1
1
1
1
1
1
1
1
2
1
1
1
1
1
1
1
1
1
1
3
1
1
1
3
1
2
1
2
1
1
1
2
1
1
2
1
1
1
1
3
1
1
1
1
1
1
1
1
1
2
1
1
1
1
1
1
1
1
1
1
1
12
1
1
1
1
1
3
1
1
1
1
1
5
3
1
1
2
1
1
1
2
4
2
2
1
1
1
1
1
1
1
1
1
1
1
1
1
1
4
1
6
1
1
1
3
1
2
4
2
1
1
2
2
3
1
1
2
1
1
3
1
1
3
1
2
1
3
1
1
1
2
2
1
2
7
1
1
1
1
2
1
1
2
1
2
2
1
1
1
1
2
1
1
1
4
1
2
1
1
1
1
2
1
4
3
4
4
1
1
1
2
7
1
1
1
1
1
1
1
1
1
1
1
2
2
1
2
1
1
1
1
1
1
2
1
1
1
2
5
2
2
3
2
1
2
3
1
1
2
2
2
2
3
1
2
2
1
1
2
1
1
2
4
1
1
8
1
2
1
1
1
1
2
1
1
2
1
3
1
1
2
2
5
1
2
3
1
1
1
1
2
2
3
1
1
1
2
1
2
2
2
1
1
1
3
1
1
1
1
1
1
1
1
1
3
2
4
2
2
2
1
2
1
4
7
3
1
1
1
2
4
1
1
1
2
2
1
2
1
1
1
1
1
2
4
1
1
1
1
1
1
1
2
5
7
2
1
5
1
1
1
2
3
1
1
4
1
2
2
5
2
4
1
1
1
1
1
1
2
2
1
1
2
1
1
2
4
1
1
1
1
1
1
1
1
2
1
3
5
1
1
2
1
2
1
1
2
1
4
1
3
1
4
2
1
1
1
1
1
1
1
1
1
1
1
1
1
1
2
1
2
1
1
1
2
1
1
1
1
1
1
3
1
1
1
1
2
1
1
3
1
1
1
1
1
1
1
1
1
1
1
1
3
2
2
1
2
3
1
1
1
1
1
1
2
1
1
3
1
1
1
1
2
2
1
1
1
1
2
1
1
2
2
1
1
1
1
10
2
1
1
2
1
2
1
1
1
1
1
2
1
1
1
3
1
1
1
1
2
2
1
1
1
1
1
1
1
1
1
1
1
2
5
1
1
1
1
1
1
2
1
1
1
3
2
6
1
1
7
2
4
1
1
1
1
2
3
1
1
2
2
3
1
1
1
1
3
1
1
1
1
1
1
1
1
2
1
1
1
1
2
1
2
2
1
2
1
1
3
8
2
1
1
1
2
2
1
1
1
1
1
1
1
4
1
1
1
1
2
4
2
1
1
2
2
1
3
1
1
1
1
1
1
1
2
1
2
3
1
2
1
1
1
1
1
1
3
1
1
1
2
1
2
1
1
1
1
1
1
1
1
2
1
1
1
1
2
1
1
3
1
4
2
1
3
2
1
1
4
1
2
1
1
1
1
1
2
1
1
1
2
4
1
2
1
2
5
1
1
2
1
2
1
1
2
1
3
1
1
1
3
2
1
5
1
1
1
1
2
4
1
1
1
1
1
2
4
1
1
1
1
1
1
1
1
2
1
3
1
2
4
2
1
1
2
1
2
3
1
1
3
3
1
1
2
1
1
1
1
1
1
2
1
2
1
2
2
1
1
1
1
1
1
1
1
3
1
1
1
1
1
1
2
2
2
1
1
1
1
1
1
1
2
3
1
2
1
1
1
1
1
1
1
1
1
2
2
1
1
1
3
1
1
1
1
3
1
1
1
1
2
2
2
1
1
1
2
1
1
1
8
1
1
1
2
2
1
2
2
1
2
1
1
1
1
5
2
1
2
1
1
4
1
2
2
3
2
1
1
1
1
1
1
9
1
1
1
1
1
1
1
3
1
2
1
3
1
1
2
2
1
1
4
1
1
1
1
3
1
1
1
1
1
1
2
1
1
1
1
1
1
3
2
2
1
1
1
1
3
1
1
1
1
1
1
2
1
1
1
4
1
2
1
1
1
2
1
2
4
1
1
1
2
3
2
2
1
1
1
1
1
2
1
2
1
2
1
1
2
1
1
1
2
1
1
3
1
1
3
1
2
2
2
1
6
3
2
1
2
1
1
1
2
1
2
1
3
1
1
1
1
1
4
1
1
3
3
3
2
2
1
2
2
1
3
1
1
1
5
1
2
1
4
3
3
3
1
1
1
1
1
2
1
3
1
2
2
1
2
2
2
1
1
6
2
2
1
7
2
2
2
1
1
1
1
1
5
1
2
1
1
2
2
1
7
1
4
1
2
2
1
1
6
1
2
2
2
1
4
1
1
2
1
2
1
1
2
1
1
1
2
1
2
1
1
2
1
1
1
1
1
1
3
1
1
1
1
1
1
1
1
1
1
1
2
2
4
1
1
1
5
3
1
1
1
1
1
1
1
2
1
1
1
1
8
1
1
2
1
2
2
2
1
1
1
1
1
1
2
1
1
1
1
1
1
1
1
3
1
1
1
1
1
4
2
2
1
1
10
1
61
1
1
1
4
1
2
1
43
1
2
1
1
1
1
6
1
1
2
1
1
1
2
1
1
1
1
1
1
5
1
3
1
1
2
1
1
2
2
1
5
1
1
1
2
3
1
1
1
2
1
1
1
1
1
1
2
3
1
1
1
1
1
1
1
1
1
1
1
1
1
1
1
1
1
1
1
1
1
1
1
1
1
1
1
1
1
1
1
1
1
1
1
1
1
1
1
2
1
1
8
1
1
1
1
1
1
1
1
3
2
1
5
2
3
1
3
1
1
1
1
1
1
1
1
1
2
1
2
1
3
1
1
2
1
1
1
3
2
1
2
1
1
1
1
1
3
6
2
1
1
1
1
2
1
1
1
1
3
2
1
2
1
1
2
1
2
1
1
1
1
1
1
2
3
4
1
1
1
1
1
1
1
1
1
1
2
1
1
1
4
1
1
1
1
1
2
1
2
1
1
1
1
1
1
1
1
1
2
1
3
1
1
1
1
1
1
1
1
2
2
1
1
1
1
1
3
3
2
1
1
1
2
1
3
1
1
2
1
1
1
2
1
1
1
1
2
1
1
1
2
1
1
1
1
1
2
3
2
1
1
1
1
1
1
2
5
1
2
1
1
1
5
1
2
1
2
4
7
1
2
5
1
4
1
1
1
1
1
4
1
1
1
3
1
1
3
1
1
3
2
5
3
1
2
2
6
3
1
2
2
1
3
2
2
1
1
1
1
1
3
1
1
1
1
1
1
2
7
3
2
1
2
2
1
3
1
2
3
5
1
1
2
1
6
2
1
2
1
1
1
1
1
1
1
1
1
1
1
1
1
1
1
1
2
4
1
1
1
1
1
1
1
3
1
1
2
1
1
1
3
2
1
1
1
1
1
1
1
1
1
1
1
1
1
1
1
1
2
2
2
1
1
3
1
1
1
1
1
1
1
1
2
2
1
1
1
1
1
1
1
1
1
1
1
1
1
1
1
3
1
3
1
1
1
1
1
1
1
1
2
2
4
1
1
1
1
2
1
1
1
1
1
1
1
1
1
3
1
1
1
4
1
1
3
1
1
1
1
1
1
1
1
1
1
1
1
1
1
1
1
1
1
1
1
1
1
1
2
1
1
1
1
3
1
1
1
1
1
1
1
1
1
1
4
1
1
1
1
1
2
1
1
1
1
1
1
1
1
1
1
1
1
1
1
1
1
1
4
1
1
1
1
1
2
1
2
1
2
1
1
1
1
2
2
1
1
1
1
1
3
1
1
1
1
1
1
1
1
4
2
1
1
1
1
1
1
1
1
1
1
1
1
1
1
1
1
1
1
1
1
1
1
1
1
1
1
1
1
1
1
14
16
13
6
2
1
1
2
2
1
4
2
1
1
1
1
1
1
1
1
1
1
1
1
1
1
1
1
1
1
1
1
1
1
4
1
4
1
2
1
1
1
10
2
2
1
1
4
1
1
6
3
3
1
4
1
2
1
6
1
1
3
1
3
1
5
5
2
4
1
1
7
4
2
2
1
1
2
2
8
2
1
1
1
3
1
1
1
1
1
5
1
3
2
2
2
2
1
1
1
3
1
2
3
1
2
1
1
1
3
1
2
1
1
1
1
1
2
6
2
1
1
1
1
2
1
1
1
1
1
1
1
1
1
1
2
1
3
1
4
1
1
6
1
5
1
4
3
7
5
3
1
4
1
2
1
1
1
1
1
1
1
1
1
1
1
4
1
1
4
2
1
3
4
1
1
2
6
1
1
1
2
2
1
1
1
1
1
1
1
2
1
2
1
1
2
2
2
1
1
1
1
1
1
1
1
1
1
1
1
1
1
1
1
1
1
1
1
1
1
2
2
1
2
1
1
1
4
1
1
2
2
4
3
1
1
1
2
2
1
3
1
1
1
1
2
1
1
2
3
6
2
2
3
2
1
2
1
1
1
2
1
2
1
3
1
2
1
2
1
1
3
3
1
1
1
1
1
1
1
4
2
1
3
1
1
1
1
1
1
2
1
1
1
1
4
1
1
1
1
1
1
1
1
1
3
5
2
1
1
1
1
1
1
3
2
1
1
2
1
1
2
1
1
1
1
1
1
1
1
1
1
3
1
1
1
1
1
1
1
1
1
1
2
1
2
1
1
1
1
1
1
1
3
1
1
2
1
1
4
1
1
1
1
1
1
1
1
1
1
3
1
1
2
1
1
1
3
1
1
1
2
1
1
1
1
1
1
1
1
1
1
1
1
1
1
1
1
1
1
2
3
2
3
2
1
1
1
2
2
1
1
3
1
1
1
2
2
1
5
1
1
8
6
1
1
1
1
2
1
1
1
2
2
1
2
1
2
1
1
1
3
1
1
1
1
1
3
1
1
2
1
1
1
1
1
1
1
1
1
3
5
4
1
1
1
1
1
1
1
2
2
2
1
1
3
1
1
2
4
1
1
1
1
2
1
1
1
3
2
6
1
1
6
2
1
4
1
1
1
2
2
1
1
2
1
1
1
1
2
2
1
1
1
1
2
1
1
1
7
4
1
2
3
2
1
1
1
1
3
1
4
1
1
1
1
2
2
2
1
2
1
3
1
1
1
1
1
1
2
1
1
1
1
1
1
1
1
1
1
1
1
1
1
1
1
1
1
2
1
1
1
1
1
2
5
1
1
1
1
1
2
1
1
1
3
2
6
1
1
7
2
4
1
1
1
2
3
1
1
2
2
3
2
1
1
1
1
1
1
1
1
1
1
1
1
1
1
1
1
1
1
1
1
1
1
1
1
1
1
1
1
1
1
1
1
1
1
2
1
1
1
1
3
1
1
2
1
1
1
1
1
1
1
1
1
1
1
1
2
2
4
1
1
1
1
1
1
1
1
1
2
3
2
2
7
4
4
41
4
2
3
1
1
1
1
2
1
3
1
1
1
1
1
1
1
1
1
1
1
1
2
1
1
1
1
2
1
1
1
1
3
1
3
2
1
1
2
2
2
3
2
1
5
1
1
3
1
1
1
1
3
5
1
8
7
1
6
1
1
2
2
1
2
3
2
1
2
1
2
1
1
1
3
1
1
1
1
1
1
2
2
1
2
1
1
2
2
2
1
1
1
4
2
1
2
2
1
1
1
2
1
2
1
2
1
1
1
1
1
1
1
5
2
1
1
1
2
6
5
1
1
2
2
2
1
1
1
1
1
1
1
1
1
1
1
1
2
2
1
1
1
2
4
1
1
1
1
2
4
1
1
3
1
1
3
2
1
2
1
1
2
1
1
1
1
1
1
3
3
1
1
3
3
1
2
2
1
2
1
1
2
2
1
1
1
5
1
1
1
2
1
2
1
2
1
1
1
2
1
1
1
1
2
3
1
1
1
1
3
1
1
4
1
2
2
1
1
2
1
1
1
1
1
7
1
1
1
1
2
4
1
1
1
1
1
1
1
2
2
1
1
4
1
2
1
3
3
1
3
2
1
2
1
1
1
1
2
2
1
1
1
1
1
1
1
1
3
1
3
1
1
5
2
2
2
1
3
1
1
1
1
2
1
2
9
1
2
3
2
2
2
1
1
2
1
1
2
1
1
1
1
1
1
3
1
1
1
1
1
1
4
3
1
1
1
1
1
2
1
1
1
1
1
1
1
2
2
1
1
1
1
2
1
2
2
3
1
5
8
4
1
4
60
8
1
1
1
1
3
3
1
1
1
6
1
4
1
1
1
2
1
1
2
1
18
2
1
4
1
2
1
1
1
1
3
9
2
2
1
1
1
1
1
1
2
1
1
1
1
1
2
2
1
1
1
1
2
1
1
1
1
3
1
1
1
1
1
6
1
1
1
1
1
1
1
1
1
1
1
1
1
1
1
2
1
1
1
1
2
1
1
1
1
1
1
1
1
2
1
5
1
1
1
1
4
1
1
1
1
1
1
2
2
1
1
2
1
2
1
1
4
4
5
1
2
1
1
1
1
1
1
1
1
1
2
1
1
1
1
1
1
1
1
2
1
1
1
1
1
1
6
1
1
1
1
1
1
1
1
1
1
1
2
1
1
1
1
1
1
1
1
1
1
1
1
1
1
1
1
1
1
1
1
2
1
1
1
2
2
1
1
3
1
2
1
1
1
1
1
2
1
1
1
1
2
2
1
3
1
1
1
4
1
1
1
1
1
1
3
7
1
6
1
1
3
1
1
1
2
1
2
2
1
3
3
1
4
1
1
1
2
2
1
1
1
1
4
1
1
3
2
1
3
1
3
1
2
2
3
3
2
1
2
2
2
2
3
3
5
3
3
4
1
1
1
3
1
1
5
1
1
4
1
1
1
1
3
1
2
1
1
1
1
1
3
1
3
1
1
2
1
1
1
1
1
1
1
3
1
2
1
1
1
1
2
1
1
1
1
1
1
1
3
1
2
1
1
3
1
1
1
1
1
1
4
1
1
2
1
1
1
1
1
1
1
1
3
1
1
1
1
1
2
1
1
1
3
1
1
1
1
1
1
1
1
1
1
1
1
1
1
1
1
1
1
1
1
1
1
2
1
1
1
1
1
1
2
1
1
1
1
1
1
1
1
1
1
1
1
1
1
1
1
1
11
2
2
1
1
1
1
1
1
1
1
1
1
1
1
1
1
1
1
1
3
3
2
2
1
1
1
1
1
1
1
1
1
1
1
1
1
1
2
1
1
1
1
1
1
1
2
7
1
1
1
1
1
7
1
1
2
1
2
1
3
12
1
5
3
1
3
1
1
1
3
1
3
2
1
1
3
1
1
1
3
1
1
1
1
1
1
1
2
1
3
1
1
1
1
2
1
2
1
3
2
1
1
1
1
2
2
3
1
2
3
3
1
3
1
2
1
1
1
1
1
1
5
3
2
1
4
1
1
2
1
1
1
1
1
1
1
1
2
1
3
5
1
2
1
2
1
3
1
1
1
1
1
1
3
1
2
2
1
3
2
1
1
7
1
1
3
1
1
1
2
1
1
3
2
1
1
1
1
1
1
1
1
1
2
1
1
1
1
1
1
3
1
1
1
1
1
1
1
1
1
1
1
1
1
1
1
1
1
1
1
1
1
1
1
1
1
1
1
1
2
1
1
1
1
3
3
3
2
1
1
4
2
1
1
1
1
1
1
1
1
1
2
2
1
1
1
1
3
3
2
4
1
1
2
1
2
1
1
1
2
3
1
1
1
1
1
2
2
1
1
2
1
2
2
1
2
1
2
1
1
2
5
2
2
1
1
1
1
2
3
4
2
2
2
1
1
1
1
5
5
1
1
1
1
1
2
1
3
3
1
2
2
2
1
1
5
1
1
1
1
1
1
2
1
1
2
2
1
1
1
1
1
1
1
1
1
1
1
1
2
2
1
2
1
1
1
2
1
1
1
2
1
1
1
1
1
1
1
1
1
1
1
2
1
1
1
1
1
2
1
1
1
1
1
1
1
2
1
1
4
3
1
1
2
1
1
2
1
5
2
1
1
1
1
1
1
1
3
2
1
1
2
3
1
2
2
1
2
1
1
1
1
2
1
1
2
1
2
1
2
1
2
4
2
2
1
1
1
1
1
1
1
4
1
3
2
3
2
1
1
1
2
1
1
1
1
2
2
3
1
1
1
1
1
1
1
1
1
1
1
1
1
1
1
1
1
1
2
3
2
2
1
1
2
1
1
1
1
1
1
1
2
2
1
3
2
1
1
1
1
1
7
1
4
9
9
1
3
1
1
3
1
3
1
1
1
2
1
3
2
1
1
4
1
1
1
2
3
2
1
1
1
2
1
1
1
2
4
2
1
2
1
2
1
2
1
2
2
1
1
2
2
1
3
7
1
1
1
4
2
1
2
2
1
2
1
6
2
1
2
1
1
2
1
1
1
1
1
1
1
1
4
1
1
1
1
1
1
1
1
1
1
2
1
3
3
1
1
1
1
1
1
1
1
1
1
1
4
3
1
1
1
1
1
2
2
2
1
3
2
1
2
1
1
3
2
1
1
4
1
1
1
2
1
1
2
1
2
1
2
3
1
1
1
1
1
3
1
1
1
2
1
2
2
3
1
2
1
1
1
2
2
1
1
1
1
3
1
1
1
1
2
1
2
1
2
1
2
1
1
1
1
1
2
1
1
1
1
1
1
2
1
2
1
1
2
1
1
1
1
2
1
1
1
4
1
2
1
2
2
4
1
1
2
1
1
1
1
1
2
6
1
11
3
1
4
3
1
1
4
2
1
2
1
2
1
1
1
1
1
4
1
1
1
2
2
2
1
2
1
1
2
2
1
1
2
1
1
1
2
1
3
1
1
5
1
1
1
2
2
1
3
2
2
1
1
1
1
1
1
2
6
13
2
3
2
1
1
2
2
3
1
1
2
3
1
4
2
1
1
2
2
3
1
2
2
1
1
2
1
1
1
1
1
1
1
1
1
1
1
1
2
1
1
1
1
1
1
1
1
1
1
1
1
1
1
1
1
1
1
1
1
1
1
1
1
1
1
2
1
1
1
1
1
1
2
1
1
1
1
1
1
1
1
1
1
1
1
1
1
1
1
1
1
1
1
1
1
1
2
1
1
1
1
1
1
1
1
1
1
1
1
2
1
1
1
2
1
1
1
1
1
1
1
1
1
1
1
1
2
2
1
1
1
1
2
1
1
1
1
1
1
1
1
1
1
1
2
1
2
1
1
1
4
1
1
1
1
1
1
1
1
2
1
1
2
1
1
1
2
1
1
1
1
1
1
1
1
1
1
1
1
1
2
1
1
1
1
3
1
1
1
1
1
2
1
1
1
3
1
2
1
1
1
1
1
1
1
1
1
1
3
1
1
1
2
1
2
1
2
1
1
1
1
1
1
1
1
1
1
1
1
1
1
1
1
1
1
1
1
1
1
1
1
2
1
1
1
1
1
2
3
1
1
1
1
1
1
1
2
1
3
1
1
1
1
1
2
1
1
2
1
1
1
1
1
8
5
4
2
1
4
1
2
1
2
1
1
2
3
2
1
2
1
1
1
1
1
1
1
1
1
1
1
1
3
1
2
1
1
1
1
4
2
1
1
3
1
1
1
2
1
1
1
1
1
1
1
2
1
1
1
2
1
1
1
2
1
2
1
1
1
5
1
2
1
1
1
1
1
1
1
1
1
1
1
1
1
1
3
2
1
1
1
1
1
1
1
1
1
1
1
2
1
1
1
1
1
1
1
1
1
1
2
1
2
1
2
1
2
1
1
1
1
2
3
1
1
1
1
1
1
1
1
1
3
6
3
3
2
2
2
2
3
1
1
1
1
2
1
1
5
2
3
3
1
1
1
1
3
1
1
3
1
12
3
1
3
1
2
1
1
2
2
1
4
1
1
3
1
1
1
1
2
2
2
5
1
1
1
1
1
1
1
1
1
1
1
2
1
1
1
1
1
3
1
1
4
4
1
2
2
1
1
1
1
1
6
2
1
1
1
2
1
1
2
2
3
1
2
1
1
2
4
1
1
1
1
2
1
2
1
1
1
1
2
2
1
2
2
2
1
1
1
1
1
1
2
1
1
1
1
1
1
1
1
1
1
1
1
1
1
1
1
1
1
1
2
1
1
1
1
1
1
1
1
3
1
1
3
1
1
1
1
4
2
1
1
2
1
1
1
5
2
1
2
1
1
1
1
1
1
2
3
1
1
1
1
1
2
1
1
1
5
1
2
5
5
1
3
4
1
2
1
1
2
2
1
1
1
2
1
2
3
1
1
3
1
1
1
1
1
1
3
1
1
1
1
1
1
6
1
3
1
2
1
1
1
3
1
2
1
1
1
1
1
2
3
2
1
1
2
1
9
2
3
9
1
1
8
1
1
3
2
3
1
3
1
7
1
1
1
1
1
1
2
1
2
1
2
1
1
1
1
1
2
2
2
1
1
1
1
1
1
1
1
1
1
1
1
1
1
1
1
1
1
1
2
1
1
1
1
1
1
2
1
1
1
1
1
1
1
1
1
1
1
1
1
1
1
1
1
1
1
1
1
1
1
1
1
1
2
1
1
1
1
1
1
1
1
1
1
1
1
1
1
2
1
1
1
9
1
1
1
1
1
1
1
1
2
1
1
1
1
2
1
1
1
1
1
1
1
1
1
8
1
1
1
1
1
1
1
1
1
1
1
2
2
1
1
2
9
1
1
1
1
1
1
1
1
2
1
1
2
1
1
1
1
1
1
5
3
6
1
1
4
3
1
1
2
1
3
1
1
1
2
1
2
1
1
1
1
1
2
1
4
1
1
2
1
1
1
4
1
2
19
2
1
1
2
8
5
3
1
1
5
3
3
1
1
6
1
2
1
1
1
1
1
1
1
1
1
1
1
1
1
1
1
2
1
1
1
1
1
1
1
1
1
1
1
1
3
1
2
4
1
1
1
1
4
1
3
2
1
1
2
3
1
1
6
6
1
2
5
1
2
1
1
3
1
1
1
2
2
2
1
6
1
5
1
1
2
2
1
2
3
2
1
5
2
4
1
1
1
1
1
1
1
1
1
2
10
2
1
1
3
2
2
5
1
6
1
4
4
1
2
2
3
2
1
3
1
2
1
1
1
1
1
2
1
1
2
1
1
7
3
1
1
2
1
3
1
1
3
1
1
3
1
1
1
1
1
1
1
1
1
1
1
1
1
1
1
1
1
1
1
1
1
5
1
2
7
2
1
2
1
1
3
1
1
2
1
2
3
1
1
1
1
1
1
1
2
1
1
1
1
1
2
1
1
1
1
4
2
2
1
2
3
2
1
1
1
1
2
3
4
1
1
1
2
3
1
3
2
1
1
1
2
1
1
1
1
1
1
1
2
1
1
1
1
1
1
1
1
1
1
1
2
4
1
1
1
3
1
1
2
1
1
1
1
1
1
2
2
2
1
1
1
1
1
1
1
2
1
1
1
2
1
1
1
1
1
1
1
1
1
2
1
1
2
1
1
1
4
1
2
1
2
2
1
1
2
2
1
1
1
1
1
1
1
1
1
1
1
1
1
1
1
4
1
2
1
1
1
1
1
1
1
1
1
2
1
1
1
1
1
1
2
1
1
2
1
2
1
1
3
1
1
1
1
1
3
1
1
2
3
2
1
1
1
1
1
6
1
2
4
2
1
1
1
4
1
1
1
1
1
1
1
2
1
2
2
1
1
1
4
1
1
1
3
1
1
1
1
1
3
1
1
2
1
1
1
1
3
1
1
2
1
1
3
1
3
3
1
1
1
5
1
1
2
1
1
2
5
5
2
1
1
1
2
6
1
1
4
1
1
1
2
3
1
1
1
1
1
1
4
1
2
2
1
2
1
1
1
1
1
1
1
5
2
1
1
1
1
1
1
1
1
1
2
1
1
2
1
8
7
1
1
1
1
1
1
2
5
2
1
1
1
1
1
1
2
1
1
1
1
1
1
1
1
1
1
1
1
1
1
1
2
4
1
1
1
1
1
2
1
1
6
2
1
4
1
1
2
1
1
1
1
1
2
1
1
1
1
1
2
1
1
1
1
1
4
1
1
3
1
3
3
1
1
1
2
1
1
2
2
1
1
1
2
1
1
1
2
3
1
1
1
2
1
1
1
10
1
1
4
1
1
1
1
2
1
2
1
1
2
1
1
2
3
1
1
2
2
1
1
1
1
1
1
1
14
1
8
1
1
1
1
1
1
8
1
1
1
1
1
2
1
1
3
2
1
1
2
1
2
1
1
3
1
1
1
2
3
3
1
4
1
1
4
1
2
1
1
5
1
3
2
1
3
1
1
1
2
2
1
2
1
1
1
1
1
1
1
1
1
1
1
1
1
1
1
1
3
1
1
1
5
1
2
1
1
1
1
1
2
1
4
1
1
1
1
1
2
1
1
2
2
2
4
1
1
1
1
4
1
2
2
2
2
1
1
1
1
1
1
1
1
1
2
1
2
4
1
5
1
2
1
1
4
3
2
3
1
2
1
1
2
1
4
1
1
2
2
3
6
1
1
1
2
1
4
1
2
1
1
3
3
1
2
1
4
2
2
1
1
5
1
1
2
2
1
1
1
2
1
1
1
1
1
5
3
1
1
2
1
3
4
1
1
2
2
1
1
3
7
2
1
1
2
2
2
1
1
2
1
1
1
1
1
1
1
1
6
2
1
1
1
2
2
2
1
2
1
4
1
1
1
2
2
2
1
2
1
2
2
2
1
1
1
1
1
1
1
1
1
1
1
1
1
1
1
1
2
1
1
1
1
1
1
1
6
3
1
1
2
2
3
3
1
1
1
1
1
1
1
2
1
1
2
4
1
2
1
4
5
3
1
1
1
1
1
9
3
1
1
1
4
1
1
3
1
1
1
1
1
1
1
1
2
1
1
1
1
1
1
1
1
1
1
2
5
1
1
2
4
1
1
1
2
2
6
1
1
2
4
2
1
1
1
3
1
7
1
1
1
1
3
2
6
5
1
1
1
1
1
2
1
1
2
2
1
1
1
2
1
1
2
1
1
2
1
2
1
1
1
1
1
1
1
2
1
1
1
1
1
1
1
2
4
1
1
5
1
2
1
2
2
4
1
1
1
1
2
3
2
1
1
4
2
3
1
1
1
1
1
1
1
2
1
16
18
14
1
2
1
1
1
1
2
1
1
2
2
6
2
2
1
1
1
2
1
1
2
1
7
3
1
1
1
1
3
2
1
1
1
1
1
1
1
1
2
1
3
1
1
1
2
2
6
2
4
1
3
2
1
1
1
2
1
2
2
1
2
5
2
5
5
2
2
2
2
1
1
1
1
1
1
1
1
2
1
4
1
1
1
1
2
1
1
1
1
1
1
2
1
1
1
1
1
1
1
1
1
1
2
1
1
1
2
1
1
4
2
1
1
1
4
3
3
1
3
1
1
1
1
1
1
4
1
2
1
1
2
2
1
1
1
2
2
1
1
1
2
1
3
1
1
3
1
2
1
1
1
1
2
2
1
1
4
2
1
2
1
3
1
1
3
3
2
1
1
1
1
1
2
1
1
1
1
2
1
1
2
1
3
1
1
1
9
1
1
3
2
1
1
1
1
2
1
1
1
2
6
5
1
1
1
1
1
3
2
1
1
1
2
4
7
1
1
1
1
1
3
1
1
1
3
2
2
3
1
5
1
3
1
1
1
2
2
8
1
3
1
1
2
3
1
5
1
4
1
2
1
1
1
2
1
1
2
1
4
1
2
3
1
1
1
1
1
1
1
1
3
1
2
1
2
2
1
12
1
5
1
1
2
1
1
1
1
1
3
2
1
1
1
1
2
7
1
1
2
1
1
2
1
2
1
2
2
2
2
1
1
1
2
3
4
2
3
2
2
1
2
4
1
3
1
5
2
2
3
2
2
1
2
1
2
5
2
1
2
1
1
2
2
2
1
1
4
1
2
2
4
1
1
1
1
2
1
1
1
2
2
1
1
1
1
1
1
1
1
1
3
1
1
1
1
2
2
2
1
2
3
1
2
1
1
2
3
1
1
1
1
2
1
1
3
1
2
1
1
2
4
2
1
1
5
3
2
2
2
5
4
1
1
1
2
1
1
1
3
1
2
1
1
1
2
2
1
1
3
2
2
3
2
2
1
1
1
1
1
4
2
5
1
1
1
1
2
1
6
3
1
1
1
1
1
2
1
1
2
1
1
4
4
3
1
1
1
2
1
1
1
2
1
11
3
2
3
1
1
1
5
1
1
2
3
3
1
1
2
1
2
2
5
2
1
1
1
1
1
1
1
3
2
1
1
1
1
1
1
1
1
2
2
2
2
1
1
1
5
1
1
1
1
2
1
2
2
1
1
1
2
1
1
2
1
1
2
4
1
1
1
2
4
2
1
1
1
2
1
1
1
2
1
1
1
1
3
1
1
3
2
3
3
1
3
1
1
3
1
1
1
1
1
4
3
1
2
1
1
4
4
1
1
12
1
1
1
4
1
1
3
1
1
1
2
1
2
1
1
4
1
1
1
2
6
1
1
1
1
1
1
1
1
1
1
2
2
1
1
1
3
1
1
1
1
2
1
3
4
5
1
1
2
2
4
3
1
1
1
2
2
3
1
4
2
1
1
1
1
1
1
1
2
1
1
2
1
1
1
2
1
1
1
1
2
2
2
1
2
1
1
1
2
1
1
1
1
1
1
1
1
1
1
2
1
1
1
1
1
2
1
1
1
1
1
1
2
1
4
2
1
1
1
1
1
1
1
1
2
1
1
2
2
2
1
1
1
1
1
1
1
1
1
2
2
1
1
1
1
1
1
1
1
1
1
4
2
1
2
1
1
1
1
2
1
1
1
4
4
3
2
1
1
1
1
1
1
2
3
1
1
2
1
3
2
1
4
1
1
1
1
2
1
1
1
1
1
4
1
1
1
1
3
2
1
2
3
1
2
2
2
1
5
1
1
1
1
1
1
2
2
5
1
1
1
3
2
10
4
4
1
3
4
1
1
3
6
2
2
1
1
3
1
1
1
3
3
1
3
1
2
2
1
1
2
3
1
2
2
1
3
2
1
1
1
1
5
2
4
1
1
1
1
2
1
1
1
1
2
1
1
2
1
1
1
4
1
1
1
1
1
1
3
1
1
1
2
1
2
5
1
1
14
1
1
1
1
1
2
1
5
3
1
1
1
1
1
2
1
1
1
1
1
2
3
7
1
7
1
1
5
1
2
10
3
2
2
1
1
1
1
2
1
1
1
1
1
3
1
2
1
2
1
2
1
1
2
1
1
2
1
1
2
1
1
1
1
3
3
2
1
3
11
1
2
1
3
1
1
2
1
1
5
2
4
1
1
4
4
1
4
1
3
1
1
1
1
3
1
1
1
1
2
2
1
1
1
1
5
1
1
1
1
1
1
1
1
1
1
1
1
1
1
1
1
3
3
1
2
2
1
1
1
1
3
1
2
1
1
4
2
2
1
1
1
2
1
1
3
1
1
1
1
1
1
1
1
1
1
4
1
2
1
3
2
1
2
3
2
2
1
1
1
1
1
1
2
1
1
1
1
3
1
2
1
1
1
1
3
1
1
1
1
1
1
1
1
4
1
1
3
1
1
1
2
1
1
1
1
1
2
1
1
1
1
1
1
2
1
2
1
1
1
2
3
2
1
1
3
2
1
1
1
1
1
1
1
2
2
1
3
7
14
1
1
1
1
1
1
1
1
1
1
4
9
1
1
1
1
1
1
1
1
1
1
1
1
1
1
1
1
1
1
1
1
10
1
1
1
1
2
1
1
1
1
1
1
1
1
1
2
2
1
1
1
1
1
1
1
3
1
1
1
2
1
1
1
1
1
2
1
1
4
1
1
2
3
4
2
2
2
2
1
1
1
1
1
1
1
1
1
1
1
2
1
1
1
1
1
1
1
1
1
1
1
1
1
1
1
1
1
2
1
1
1
1
1
1
1
1
2
1
1
6
1
2
1
2
1
1
1
2
1
1
1
1
3
3
1
1
1
1
1
2
3
2
1
3
2
1
1
1
1
1
1
1
1
1
1
2
3
1
2
2
1
1
1
1
5
4
1
1
1
1
3
2
1
7
3
4
2
2
1
3
1
6
3
1
4
2
1
2
1
3
2
1
1
1
1
1
2
1
1
1
4
3
3
4
1
1
1
1
5
1
3
1
1
1
4
4
1
2
2
1
1
1
1
1
1
1
1
6
2
2
2
1
1
1
1
6
3
1
2
1
1
1
1
1
2
1
1
1
2
1
2
7
5
3
1
1
5
2
1
1
2
1
1
1
1
1
2
1
1
1
1
1
1
3
4
1
4
1
1
2
2
1
1
2
2
1
1
1
2
2
1
1
2
2
1
5
3
3
1
1
1
1
4
2
1
1
3
2
2
3
1
1
1
1
1
2
1
1
1
1
1
1
1
1
1
2
1
1
1
1
1
1
1
1
1
1
1
1
39
1
1
1
1
1
1
1
1
2
1
1
1
1
1
1
1
3
2
3
1
1
2
1
1
2
1
1
1
1
1
1
1
1
2
1
1
1
2
1
1
1
3
1
2
1
1
1
1
1
2
1
1
1
2
2
1
1
1
1
5
1
1
1
1
1
1
3
2
2
2
7
1
1
2
1
1
1
1
1
2
1
1
1
2
1
3
2
2
1
1
2
1
5
1
3
2
1
2
2
2
1
2
5
1
1
1
1
1
2
4
1
2
1
1
1
2
4
3
1
1
1
1
1
1
1
9
3
1
6
11
1
2
1
1
2
2
1
1
2
4
2
1
1
2
1
1
4
1
2
1
7
1
13
1
1
2
1
1
1
1
1
1
2
1
2
1
1
2
1
1
1
1
1
2
1
3
4
4
2
2
2
1
1
1
1
1
1
1
1
2
3
1
1
2
1
1
1
1
1
1
2
1
1
1
1
1
1
1
2
1
1
1
2
1
1
1
1
2
2
2
2
4
2
2
1
2
1
1
2
1
1
1
1
1
1
2
1
1
1
1
1
1
1
1
2
1
1
1
1
1
1
2
2
2
1
1
2
1
1
1
1
1
1
1
1
1
1
1
1
1
1
1
1
1
1
1
3
1
2
1
1
2
1
1
1
1
1
1
1
3
1
1
1
1
4
1
1
2
2
1
1
1
1
1
1
1
1
1
2
1
1
1
3
7
4
5
1
3
1
1
1
1
1
1
1
1
1
1
1
1
2
5
1
1
2
2
1
2
4
3
2
1
1
1
1
1
1
1
2
1
3
1
6
1
1
2
1
1
1
5
1
2
1
3
2
4
1
1
2
2
1
4
1
3
1
1
2
1
1
1
2
1
1
1
1
4
1
1
1
4
1
4
1
3
2
2
1
1
1
1
1
1
1
23
3
1
1
1
1
1
1
2
2
1
1
1
3
1
1
1
1
1
1
1
1
1
1
1
16
29
5
1
1
1
1
1
1
1
1
1
1
1
4
1
2
1
1
1
1
4
3
1
2
1
2
2
3
3
2
1
2
1
1
2
2
2
1
1
1
3
2
1
1
1
1
2
3
1
3
1
1
1
1
2
1
1
1
1
1
3
1
3
1
1
1
1
1
1
2
2
1
4
1
4
1
1
1
1
2
4
1
1
1
1
2
1
2
2
3
3
2
3
1
4
1
2
1
1
2
2
1
3
1
2
1
1
1
1
1
1
1
1
2
1
2
1
1
1
1
2
1
1
1
1
1
2
4
4
1
2
1
1
1
1
2
4
1
1
2
1
1
3
2
5
1
1
3
2
1
1
1
5
2
1
1
1
1
1
1
1
1
1
3
1
1
1
2
1
1
1
2
1
1
1
1
4
1
2
1
3
1
2
3
1
2
1
1
2
1
2
1
1
2
3
1
1
2
1
2
1
1
2
1
2
3
2
3
4
1
3
1
1
1
3
1
1
1
2
2
1
1
2
1
1
1
2
1
1
3
1
2
3
2
1
3
6
2
3
2
1
3
3
3
1
2
1
1
1
1
2
1
1
3
2
1
1
1
3
2
1
3
2
3
1
1
1
1
2
1
1
1
1
1
1
2
1
1
1
1
3
1
1
4
1
6
2
1
1
2
5
2
1
3
2
1
1
1
3
1
1
1
6
1
1
1
1
1
1
2
1
1
1
1
1
1
4
1
2
1
1
1
3
1
1
3
3
1
6
1
4
1
1
1
4
2
4
3
1
2
1
1
1
3
1
2
1
3
1
3
1
1
1
1
1
3
1
3
1
1
2
1
1
2
1
2
6
1
6
1
3
2
1
1
2
1
2
1
1
1
2
1
1
1
1
1
1
2
1
3
1
2
1
1
1
2
1
1
1
1
1
1
1
1
1
2
1
1
1
3
3
1
3
2
3
1
4
1
4
2
2
1
1
1
1
1
1
1
1
1
2
1
1
1
1
1
1
1
2
1
1
1
2
2
2
1
1
1
1
1
2
1
3
1
1
1
2
3
1
1
1
1
1
2
1
1
1
1
1
1
1
1
5
1
2
3
1
1
1
1
1
1
2
2
1
1
2
1
8
1
2
1
1
1
1
1
1
2
1
2
1
2
1
1
1
1
1
1
1
1
1
1
3
1
1
2
1
1
1
1
1
1
1
2
1
1
1
1
3
2
12
3
1
2
3
1
6
2
1
1
5
1
13
2
1
2
8
1
1
1
1
3
1
1
2
4
3
1
2
1
1
2
1
1
1
3
2
2
1
3
1
1
2
2
2
3
3
1
1
1
1
2
3
3
1
3
3
1
2
1
1
3
3
1
2
3
2
3
3
6
1
3
2
2
2
1
1
1
1
1
1
1
2
3
1
1
2
3
1
1
7
1
7
5
2
1
1
1
1
3
1
1
4
1
6
1
2
3
1
1
1
2
1
5
1
1
3
1
1
1
1
3
1
1
1
1
1
1
1
1
1
1
1
1
3
5
1
5
3
2
3
2
1
2
1
1
1
1
1
1
1
1
1
1
3
1
1
1
2
1
1
1
1
3
1
5
1
1
2
1
1
2
3
1
1
1
1
1
2
1
1
2
1
2
1
1
1
1
2
2
1
2
2
3
1
1
1
1
2
1
2
1
2
2
1
1
2
1
3
3
1
1
1
4
1
1
3
1
2
1
1
1
1
1
1
3
2
1
1
1
6
1
1
1
1
2
1
2
2
4
1
9
1
1
1
1
1
1
1
1
1
3
3
1
1
2
1
3
1
1
1
1
1
2
1
1
1
1
1
2
1
1
1
2
1
1
1
6
14
3
1
1
2
5
1
1
1
1
1
3
1
2
1
1
1
4
1
2
1
2
1
1
1
1
1
1
2
1
1
1
6
3
4
2
4
1
1
4
3
3
1
3
1
1
3
1
5
3
4
1
2
6
4
1
10
1
1
14
1
1
1
2
4
2
1
1
1
1
1
1
1
1
1
1
1
1
1
2
1
1
2
3
4
3
1
1
1
1
3
1
3
1
1
1
2
1
1
1
1
3
2
5
2
3
2
1
1
6
1
1
1
1
1
2
1
14
1
1
1
1
1
1
1
1
1
1
4
2
1
1
1
1
1
1
1
1
1
1
1
2
3
1
1
1
1
5
2
1
1
2
1
1
3
1
1
2
1
1
1
1
1
1
1
1
1
5
31
29
2
1
1
2
2
2
1
3
2
4
1
1
2
1
4
4
2
3
2
1
2
3
1
1
1
3
1
1
2
1
1
1
1
1
1
10
1
1
1
9
1
1
3
2
1
3
1
3
1
1
1
1
1
1
1
2
1
1
1
1
1
2
1
3
1
1
1
1
7
1
1
1
1
2
1
5
5
1
1
1
1
1
1
1
1
3
5
1
1
1
3
1
2
1
1
1
4
3
2
2
2
1
1
4
1
1
1
1
1
1
1
1
1
8
2
1
3
1
1
1
3
1
1
2
2
1
1
1
1
1
2
1
18
1
3
1
20
1
1
1
1
1
1
1
1
2
1
2
1
1
4
5
2
1
1
4
1
2
4
2
2
3
3
1
1
2
1
1
1
3
1
1
2
1
1
1
1
5
1
1
1
1
1
1
1
1
1
1
1
5
4
3
1
1
1
2
1
1
1
1
1
1
1
1
1
1
1
1
1
1
2
2
2
1
1
1
2
1
1
2
2
1
1
2
1
1
1
2
1
1
2
1
2
1
6
1
1
2
1
1
1
1
1
1
1
2
1
1
3
1
2
1
3
2
1
2
1
1
2
1
1
1
2
1
1
1
1
1
1
1
3
2
3
2
1
1
2
1
2
1
3
1
1
1
1
2
1
2
1
3
2
1
1
2
1
1
1
1
1
2
1
1
1
1
2
1
1
2
1
1
1
1
1
1
1
1
3
2
1
3
2
3
2
1
1
2
1
1
1
1
1
6
2
1
1
2
4
4
2
4
1
2
12
2
20
1
3
2
3
1
2
1
4
1
1
10
3
1
1
1
3
1
1
2
1
1
1
1
1
1
4
1
1
1
2
4
1
2
1
4
2
1
1
2
1
2
2
1
1
1
1
1
1
3
1
7
2
1
2
1
1
1
2
1
2
1
1
1
1
1
2
2
2
1
1
1
1
3
4
1
1
2
1
3
2
1
1
1
1
1
1
2
1
1
1
1
1
2
1
1
1
1
1
1
2
1
1
2
2
1
1
1
1
1
1
1
1
1
3
1
1
2
1
1
1
1
1
1
1
1
1
1
1
1
1
1
3
1
2
2
1
2
3
1
2
1
1
2
3
1
1
4
4
2
2
1
1
1
3
1
1
1
1
1
1
4
3
1
1
2
1
2
2
3
1
1
3
1
2
1
1
1
1
1
2
1
1
2
3
1
4
1
1
1
1
1
1
1
1
1
1
1
1
1
3
1
1
1
2
1
1
1
1
1
1
2
1
1
1
1
1
1
1
1
1
1
1
1
1
1
1
1
1
1
1
1
1
1
2
1
2
1
1
1
1
1
1
1
1
1
1
1
6
1
1
1
2
3
1
1
1
3
1
1
5
1
1
1
1
1
1
1
3
2
1
1
6
2
1
2
1
3
1
3
2
1
5
8
1
1
1
5
2
1
4
1
1
1
1
1
1
1
1
2
1
1
1
7
1
2
1
2
1
1
1
2
1
1
1
2
2
1
2
1
5
3
1
3
2
2
2
4
3
2
4
1
3
9
2
3
3
1
1
1
8
2
1
2
2
1
4
2
1
1
2
1
1
1
2
2
1
1
1
2
1
1
1
3
1
1
2
2
2
1
2
1
8
2
2
1
3
1
2
3
4
1
8
3
1
1
5
1
1
4
1
2
1
1
1
1
1
1
1
1
2
1
2
1
1
1
2
2
2
1
1
1
1
1
3
3
3
1
2
1
2
3
2
1
1
1
2
3
3
1
1
6
9
1
1
1
1
1
1
2
2
2
1
1
1
1
7
3
1
4
15
1
1
5
1
1
6
1
1
1
1
1
1
1
1
1
3
1
1
1
4
1
1
1
1
1
1
1
2
1
1
1
2
2
8
2
4
2
1
1
1
1
1
1
1
1
4
1
1
1
1
3
1
1
3
1
4
1
2
1
1
1
3
2
1
4
1
4
1
1
7
1
1
1
2
1
1
1
1
1
1
2
1
1
3
4
2
1
2
12
6
6
2
1
1
1
1
3
2
1
2
1
1
1
1
1
1
1
1
1
1
1
1
3
1
1
1
2
1
2
1
1
5
1
1
6
2
1
1
2
2
1
1
1
3
1
1
2
2
1
1
1
1
1
1
1
2
1
1
1
2
1
1
1
2
1
1
1
2
2
1
1
1
1
1
1
1
1
1
1
2
2
1
1
1
1
1
1
1
2
1
1
1
1
1
1
1
1
1
1
1
1
1
1
1
1
1
1
1
1
1
1
1
1
1
1
1
1
1
1
2
1
2
1
3
2
1
3
1
1
1
1
2
1
3
1
1
1
1
2
1
1
1
1
4
1
2
1
1
1
1
3
2
2
6
1
1
1
3
2
1
1
1
1
1
1
2
2
3
2
1
2
2
2
1
3
7
5
1
1
2
1
1
1
1
1
1
1
2
5
1
1
3
1
1
2
1
1
1
2
1
1
1
1
1
2
2
1
1
3
1
1
1
1
2
1
3
1
1
1
1
1
1
2
1
1
1
1
1
1
1
2
1
1
1
1
1
1
1
2
2
1
1
1
1
1
1
1
1
1
2
1
1
1
2
3
1
1
2
7
1
1
1
10
3
3
1
1
1
1
3
3
3
3
1
1
2
1
1
2
1
1
3
3
1
1
1
3
1
1
3
1
2
1
1
1
1
1
1
1
1
1
1
1
1
1
1
1
1
1
1
1
1
1
1
1
1
2
1
1
1
1
1
1
2
2
1
1
3
1
1
1
1
1
2
1
1
2
1
3
1
3
1
1
1
1
1
1
1
2
1
1
1
1
1
1
3
1
1
1
1
2
2
3
1
1
2
2
4
1
1
2
1
1
2
1
1
1
3
1
1
1
4
1
3
1
2
1
2
2
4
1
2
1
1
2
2
1
1
1
1
2
3
1
1
1
1
2
6
1
1
1
2
1
3
7
6
1
3
3
2
1
1
1
1
5
10
1
1
3
1
1
1
1
1
3
1
1
1
1
2
1
1
1
1
1
1
1
2
1
1
2
1
1
1
1
2
4
1
1
1
2
2
1
1
2
2
1
2
1
2
1
1
1
1
1
1
1
1
2
1
1
1
1
1
1
1
1
3
2
3
1
1
1
2
2
1
3
1
1
1
4
2
3
1
2
1
2
1
1
1
1
1
3
2
1
6
1
3
1
1
1
1
1
1
1
2
2
1
1
1
1
1
1
1
1
1
1
1
1
1
1
1
2
2
1
1
1
3
1
1
1
1
1
1
1
1
1
1
1
1
4
1
1
1
1
1
1
1
1
1
1
1
2
1
1
1
2
1
1
1
1
1
1
3
1
1
1
1
1
1
1
2
1
3
1
1
1
1
1
1
2
1
1
1
2
2
1
2
2
3
4
3
3
2
1
1
2
1
2
1
6
3
2
3
2
2
1
2
4
1
1
2
2
2
1
2
4
1
1
1
2
1
1
1
1
1
2
2
1
1
1
1
1
1
1
1
2
1
1
1
2
3
3
3
1
1
2
1
3
3
1
1
2
3
1
1
1
1
5
4
1
1
1
1
2
1
4
2
3
2
3
1
1
3
1
1
3
1
2
1
1
1
2
4
1
5
2
2
2
2
1
1
6
1
1
1
1
1
1
2
1
1
1
1
1
1
1
1
1
1
1
1
4
1
3
1
1
2
1
4
1
1
1
1
1
2
5
1
1
2
1
1
1
1
1
1
1
1
1
1
1
1
1
3
1
1
1
1
2
1
1
3
2
1
2
3
1
2
2
2
2
2
1
3
2
1
1
1
1
1
2
2
3
1
1
1
2
1
1
1
3
2
1
2
1
3
3
1
1
1
3
2
1
1
1
3
1
1
2
1
1
1
1
2
2
2
1
3
1
2
1
1
4
1
1
1
1
2
1
1
1
2
1
1
6
1
1
1
1
4
1
2
1
4
1
1
1
1
2
2
1
1
1
2
2
1
1
3
2
3
2
2
1
1
1
1
2
1
1
1
1
1
2
2
3
3
1
1
1
3
1
1
1
1
1
2
1
1
4
1
1
1
1
1
1
1
1
1
2
1
1
1
1
1
1
3
1
1
1
1
1
1
2
1
1
1
1
1
1
3
1
2
1
1
1
1
1
1
1
1
1
1
1
1
1
1
1
1
1
1
2
1
1
1
1
1
1
1
1
1
1
1
1
1
1
1
1
1
2
1
2
2
2
2
3
1
3
1
1
1
1
3
3
1
1
1
1
1
2
1
1
1
1
1
1
3
4
3
1
3
1
3
6
1
2
3
2
1
1
2
1
2
5
3
1
2
1
1
1
1
2
1
1
1
1
1
1
1
2
1
1
1
1
2
3
1
1
3
2
5
1
2
2
3
2
1
1
1
1
1
1
2
1
1
1
2
3
1
1
1
1
1
2
1
2
3
1
1
5
1
1
1
2
2
4
2
2
1
3
3
1
2
1
1
3
2
1
1
1
3
1
2
2
2
1
1
2
1
4
1
3
3
1
2
1
1
1
1
1
1
1
1
1
1
2
4
1
2
1
1
2
1
6
2
1
1
2
3
2
2
3
6
1
1
1
1
1
1
3
1
2
1
1
1
3
2
1
1
3
1
4
1
1
6
3
1
2
3
2
1
1
1
4
2
1
1
1
1
1
1
2
1
1
1
1
1
1
1
1
1
1
1
1
1
1
1
1
1
2
3
2
7
2
1
1
3
3
3
2
1
1
1
3
1
2
2
1
1
1
4
1
1
1
1
1
1
1
1
2
1
2
1
1
1
1
1
1
2
1
1
2
2
2
1
1
2
1
1
2
2
1
2
1
2
1
1
2
3
1
1
1
1
1
1
1
2
1
1
2
1
1
1
3
1
1
2
4
3
1
1
1
1
3
4
3
1
2
2
1
1
1
1
1
1
3
6
1
2
1
4
3
1
2
1
3
9
3
2
1
1
1
1
1
5
4
1
6
2
1
3
3
1
2
1
1
1
7
1
2
1
3
1
2
2
2
1
6
1
2
2
3
2
3
1
1
3
1
1
2
1
1
1
1
1
1
2
2
1
1
1
2
1
1
3
1
1
3
1
3
1
4
2
1
3
1
2
1
1
1
1
1
1
1
1
1
1
1
1
1
2
3
1
1
8
1
5
3
1
2
4
1
1
5
1
1
1
1
1
2
1
1
1
1
1
1
1
3
2
1
1
1
1
1
1
3
1
2
1
1
5
1
2
2
3
1
1
4
3
1
1
3
1
3
1
2
3
2
4
5
1
1
2
1
1
1
2
4
1
1
3
3
1
2
2
2
1
2
1
1
1
2
2
2
1
1
8
3
1
2
2
1
2
1
3
3
2
2
1
27
4
37
1
4
3
13
5
1
1
1
1
2
1
1
1
3
3
1
3
1
2
1
2
1
1
1
1
3
1
1
1
1
1
1
1
1
1
1
1
2
1
1
1
1
1
1
2
1
2
1
2
2
1
1
1
5
4
5
3
3
1
3
3
1
4
1
7
1
1
1
4
1
1
3
1
2
1
1
2
2
2
2
2
2
1
4
1
1
1
1
1
1
1
4
1
2
1
1
1
2
1
1
1
2
1
1
1
1
2
1
1
1
5
1
1
1
2
2
8
2
1
2
2
1
1
1
1
1
1
2
1
1
1
1
2
2
1
2
4
1
1
1
1
3
1
1
11
1
2
1
1
1
1
4
1
2
1
1
1
5
1
1
1
1
1
2
1
1
6
5
1
1
1
1
1
1
1
1
1
4
1
1
1
2
1
1
1
1
1
1
1
2
1
1
2
1
1
1
1
1
1
1
1
1
1
1
2
2
1
1
1
2
2
2
1
1
24
1
2
1
1
1
1
1
3
1
5
1
1
2
1
1
1
1
1
4
1
1
8
1
1
1
1
3
2
3
1
1
1
1
1
1
1
2
1
1
1
2
1
1
1
1
1
1
2
1
1
1
2
2
1
1
1
1
1
1
1
4
1
1
2
1
2
2
3
3
2
1
1
1
1
1
1
3
2
1
1
2
1
3
1
1
1
1
1
1
3
1
1
1
2
2
2
1
1
1
7
2
1
1
1
1
1
1
1
1
1
1
1
1
1
2
3
1
1
3
3
1
1
2
2
1
1
1
1
1
1
1
5
1
9
1
1
1
2
1
4
1
1
2
1
1
1
1
1
2
1
1
1
2
1
1
4
2
1
1
2
3
2
1
2
2
1
1
4
3
1
1
1
2
1
2
1
1
1
1
4
3
1
1
2
1
1
1
1
1
1
4
2
1
1
1
1
2
2
4
2
1
1
2
1
1
1
1
1
3
2
1
1
1
1
1
1
3
2
1
1
1
1
2
1
1
1
1
6
2
1
1
2
1
1
1
4
4
2
5
1
3
6
1
1
2
1
1
1
2
2
1
1
1
1
7
3
4
1
4
2
1
2
1
5
1
1
1
1
1
2
1
1
2
4
1
1
1
2
1
4
1
2
2
1
1
3
1
1
3
1
4
1
1
1
1
4
1
1
1
2
1
1
1
2
1
1
1
2
1
1
4
1
1
3
6
1
1
1
1
1
3
2
3
1
2
1
2
1
1
1
1
1
3
1
1
3
4
1
1
1
1
3
1
1
1
1
1
1
2
1
1
1
1
1
1
3
3
1
1
1
1
1
1
1
1
1
2
1
1
1
1
1
2
4
1
1
4
1
2
3
6
1
1
2
1
1
6
1
3
1
1
3
1
1
1
1
5
1
1
1
1
1
1
1
2
3
1
3
1
2
2
1
3
1
2
1
2
1
3
1
2
3
1
1
2
1
7
1
2
5
2
2
1
1
3
2
6
2
1
4
1
1
1
1
1
1
1
3
1
1
4
1
1
1
1
1
2
1
1
1
1
1
2
1
1
1
1
1
1
1
1
1
3
5
1
1
1
3
1
1
1
1
1
1
2
1
1
1
2
2
2
1
1
1
1
1
1
3
1
2
1
1
1
1
1
1
1
1
2
2
1
3
2
2
1
1
2
1
1
1
1
1
1
1
1
1
2
1
1
1
2
1
1
2
2
2
2
1
3
1
1
1
1
5
2
1
2
2
1
1
2
1
1
1
4
2
4
3
3
2
1
1
1
1
2
1
1
2
1
1
1
2
5
1
6
1
1
1
1
1
1
1
1
2
1
1
1
1
1
1
1
1
3
2
2
3
1
1
2
1
2
3
1
1
2
1
3
1
2
4
2
2
1
6
2
3
2
1
1
7
4
1
1
1
1
3
4
1
1
1
5
1
2
2
2
3
2
1
2
1
1
1
1
1
11
1
1
1
1
10
1
1
1
1
1
1
1
1
1
2
1
1
1
1
1
1
1
1
1
1
1
1
1
1
1
1
1
1
1
1
1
1
1
1
2
1
1
1
1
1
2
1
1
1
1
1
1
1
1
1
1
4
3
1
2
3
1
1
2
2
1
1
2
1
2
3
1
1
1
2
2
1
1
1
1
1
1
1
1
1
2
1
3
1
5
2
3
2
1
1
5
1
2
1
11
4
6
6
7
1
1
3
1
1
2
2
3
7
4
3
2
2
2
2
1
1
3
1
1
1
1
1
1
1
1
2
1
1
1
1
1
2
2
1
6
1
1
1
1
1
2
1
1
1
1
1
1
1
1
1
3
1
1
1
1
3
1
2
1
2
1
1
1
1
1
1
1
1
1
1
1
1
1
1
1
1
2
1
1
1
2
1
2
1
2
2
1
1
2
1
2
1
1
3
1
1
2
1
1
2
1
1
1
1
1
3
1
2
2
1
1
2
1
1
1
1
1
3
1
1
1
1
2
2
1
1
1
1
1
2
1
1
1
1
1
1
1
1
1
3
1
2
1
1
17
1
2
1
1
2
2
1
1
2
3
1
2
1
1
3
1
2
1
1
1
1
1
2
1
1
11
6
1
2
1
1
3
1
2
2
5
1
1
3
1
3
1
2
1
1
1
1
1
1
2
1
1
1
4
1
1
6
2
1
1
2
3
4
1
1
1
1
1
2
1
3
5
4
1
1
2
1
4
1
3
1
1
1
2
1
2
2
1
1
2
1
1
1
2
3
1
2
5
1
2
1
2
1
1
2
1
2
4
2
1
1
1
2
3
1
1
2
1
1
2
2
6
6
1
1
1
2
1
1
1
4
1
1
1
1
1
3
1
1
1
1
1
1
1
1
2
1
1
3
1
7
12
1
4
1
1
2
1
1
1
1
2
1
1
1
1
1
1
1
1
2
1
1
1
1
1
3
1
4
1
1
1
1
2
1
1
1
1
1
1
2
1
1
2
1
1
2
1
1
1
1
1
1
2
1
1
1
2
1
1
1
1
1
1
1
1
1
1
2
1
1
1
1
2
1
1
1
1
3
1
1
1
1
1
1
1
1
3
1
1
1
1
1
1
1
1
1
1
1
1
1
1
1
1
2
2
4
2
1
1
1
1
1
1
1
1
1
1
1
1
1
1
1
2
1
2
1
1
1
1
2
1
1
2
1
1
1
8
1
1
2
2
2
4
1
2
2
2
1
1
1
1
2
1
2
2
1
2
1
1
1
1
1
1
1
1
8
2
1
15
14
2
2
9
1
1
1
3
1
30
3
1
1
1
2
3
1
1
7
1
4
7
2
3
1
1
2
2
2
1
3
1
1
1
3
2
1
1
1
1
3
1
1
1
3
1
1
1
1
1
2
2
1
4
4
1
3
1
2
1
1
2
2
1
1
1
1
1
3
3
1
1
1
1
2
1
1
1
2
1
1
2
1
2
2
1
1
1
3
1
1
1
1
1
1
1
2
1
1
1
1
2
1
1
1
1
1
1
1
1
1
1
1
2
1
1
6
1
1
3
1
1
3
1
2
1
1
1
3
1
1
2
1
1
4
3
2
2
1
4
3
5
5
3
1
1
1
2
1
1
2
4
2
2
1
1
1
1
1
1
1
5
1
1
1
4
1
1
1
2
2
2
1
1
1
1
1
2
1
1
3
1
1
1
1
2
4
1
1
1
4
1
1
1
2
2
4
1
4
1
6
1
2
1
1
1
1
1
5
2
2
3
2
1
3
1
1
1
1
1
2
5
3
1
5
1
1
1
2
1
1
1
1
2
2
1
2
1
2
2
3
2
1
2
2
1
1
3
5
1
3
1
3
4
2
3
1
1
1
3
1
1
1
1
4
1
1
1
1
3
1
1
1
1
1
2
1
2
1
1
2
1
1
1
1
1
1
2
1
1
7
1
4
5
5
1
1
3
1
3
2
4
2
3
3
1
3
2
1
2
1
2
1
2
2
1
3
1
3
2
2
4
4
2
4
1
9
1
3
3
3
1
3
1
1
1
1
1
3
2
2
1
1
1
1
1
2
1
1
2
1
1
1
1
13
1
1
1
2
1
1
2
1
1
4
1
1
1
1
1
1
1
1
1
1
1
1
1
1
1
1
2
1
1
1
1
1
1
1
1
1
1
1
1
2
1
4
1
3
1
7
1
1
2
2
1
1
1
2
1
1
1
3
1
2
5
1
4
1
1
3
5
1
1
1
2
3
1
1
1
1
2
1
1
1
2
3
10
1
1
1
1
1
7
1
1
1
1
1
4
1
1
2
1
1
2
2
1
1
1
1
1
3
2
1
1
1
1
1
1
1
1
1
1
1
1
2
1
1
1
1
2
1
1
1
1
1
1
1
1
1
1
1
1
1
2
1
1
1
1
3
1
1
1
1
2
1
1
2
1
1
2
1
1
1
1
1
1
2
1
1
1
1
4
10
1
2
2
1
1
1
1
1
21
1
1
1
1
2
1
2
2
1
1
6
2
2
1
2
3
3
2
1
1
1
1
1
1
1
1
1
1
1
1
2
1
2
1
1
2
1
3
1
2
1
1
1
3
4
2
6
2
1
2
2
6
1
1
8
3
1
3
1
4
2
1
2
1
1
10
2
1
1
1
3
1
2
1
1
1
1
3
7
1
1
3
6
1
3
1
2
1
1
1
3
3
1
1
1
1
1
1
2
2
1
1
1
1
3
1
5
1
1
1
5
1
1
2
1
1
1
1
1
4
1
1
1
1
1
1
1
3
1
2
1
1
1
1
2
1
1
3
3
1
1
1
2
3
1
1
1
2
1
1
2
3
2
3
1
4
1
4
2
1
1
3
1
2
4
5
6
1
3
5
5
3
1
3
1
2
1
1
1
1
10
1
2
2
7
1
3
2
1
1
1
1
1
1
1
2
1
1
1
1
1
1
1
1
1
2
1
1
1
1
2
3
1
2
2
1
1
1
3
1
1
1
1
1
2
1
1
1
1
2
1
1
1
1
2
1
1
1
1
1
1
1
1
1
3
2
1
2
1
1
1
1
1
1
4
1
1
1
1
1
2
1
3
2
1
1
1
1
1
2
1
3
1
1
1
2
1
2
1
1
1
6
1
1
1
3
2
4
2
1
2
1
1
1
1
1
2
1
1
1
1
1
2
1
3
1
1
1
3
3
3
4
3
5
5
3
2
1
3
1
1
1
1
1
1
2
1
11
4
2
1
5
1
2
3
1
2
5
2
2
3
2
1
1
1
1
1
1
2
1
1
2
1
2
2
2
3
2
1
3
2
2
2
1
2
5
1
1
1
1
1
1
1
1
1
1
1
1
1
1
1
3
1
1
1
1
1
1
1
2
1
1
1
2
1
2
1
1
1
1
1
3
1
2
1
1
1
1
1
8
1
2
1
1
1
3
1
2
1
1
1
1
1
1
2
1
1
1
1
1
3
2
1
1
1
1
1
1
1
1
1
1
1
2
1
2
1
1
1
1
1
2
1
7
1
1
3
1
1
1
1
1
1
2
1
1
1
1
1
2
1
1
1
1
1
1
2
1
2
1
1
1
1
1
1
1
1
1
1
1
1
1
2
1
1
1
1
1
2
1
1
1
1
1
2
2
1
1
1
1
1
2
1
1
1
1
2
1
1
1
2
1
1
1
1
2
1
1
1
2
1
3
1
2
1
1
1
1
1
1
1
1
1
1
1
2
1
1
1
1
1
1
1
3
1
1
1
1
1
1
1
1
2
1
2
1
2
1
1
1
1
1
1
1
2
4
1
1
1
1
1
1
1
1
1
1
1
1
1
1
1
1
1
2
1
1
1
1
1
1
1
1
1
1
2
1
2
1
1
1
1
1
2
1
1
1
1
1
1
1
1
2
1
1
1
1
1
1
1
1
1
1
1
1
1
1
1
19
1
2
2
1
2
1
1
1
3
1
1
5
3
3
1
1
2
1
2
2
1
4
1
1
3
3
5
2
2
1
1
1
1
1
2
1
1
2
3
3
2
1
1
1
2
1
1
1
1
1
1
2
1
1
1
2
1
1
1
2
2
2
1
1
2
2
3
3
2
1
1
1
1
1
1
2
1
2
2
1
3
1
1
1
1
1
4
1
1
1
4
4
3
1
1
2
1
1
1
4
3
1
1
1
1
1
1
3
1
1
1
1
1
1
1
1
1
1
2
1
2
1
2
1
1
1
2
1
1
1
1
1
1
1
2
3
1
3
1
3
1
1
2
1
2
4
2
3
1
1
2
2
4
4
3
1
1
1
1
2
1
1
1
1
3
1
1
1
1
1
1
1
1
1
2
1
1
1
1
1
1
1
1
1
1
1
1
1
1
1
1
1
1
1
3
1
5
1
2
1
1
2
1
2
2
1
1
1
1
1
1
3
1
1
1
1
1
1
1
1
1
1
1
1
1
11
1
1
6
1
1
4
7
3
1
1
1
1
2
1
1
7
3
1
1
1
1
1
1
1
1
1
2
1
1
4
1
1
1
2
1
2
1
1
1
1
1
1
2
1
1
2
1
2
2
2
1
1
11
6
1
1
1
5
5
1
2
1
3
3
1
1
4
1
1
2
1
1
1
1
1
1
1
2
1
2
2
1
1
8
3
4
1
7
6
1
1
1
1
1
1
1
3
3
2
1
1
1
1
1
1
1
2
1
1
1
1
2
1
1
1
1
1
1
1
1
1
1
1
1
1
1
2
1
1
1
1
1
1
1
1
1
1
1
1
1
1
1
1
1
1
1
1
1
1
1
1
1
3
2
1
1
2
1
2
2
1
1
2
1
2
2
1
1
1
1
2
3
1
1
1
1
1
1
2
1
1
1
1
2
1
1
1
3
1
1
1
1
1
1
1
1
1
1
1
1
1
1
1
1
1
1
1
2
1
1
1
1
1
1
2
1
1
1
1
1
1
1
1
1
1
2
1
2
1
1
1
2
1
1
1
2
1
2
1
1
1
4
1
4
5
1
1
1
1
1
1
1
2
2
1
2
1
2
1
1
2
1
2
1
4
4
1
1
1
1
1
1
4
5
3
1
1
1
1
1
2
1
2
1
3
2
1
1
4
7
4
1
1
1
4
1
1
2
2
2
1
1
2
1
3
5
3
1
1
1
1
2
3
1
3
1
1
5
2
1
1
1
4
1
2
2
1
2
1
1
4
1
1
2
2
2
1
1
2
1
22
1
2
1
5
1
1
5
2
1
1
2
2
1
1
1
2
1
1
1
2
1
1
1
2
1
1
2
1
1
1
1
1
1
1
1
1
1
1
1
1
1
1
1
3
2
1
1
1
1
1
1
1
2
1
1
1
2
1
3
1
1
1
3
4
1
1
4
4
1
1
1
1
1
1
2
3
1
2
1
1
6
4
3
1
1
3
1
2
1
3
1
2
1
1
2
3
1
5
2
1
1
1
1
1
1
1
1
1
3
1
3
1
4
1
1
1
1
5
4
1
2
1
1
1
1
1
4
1
1
1
1
1
2
1
4
2
1
5
1
1
1
1
1
1
1
1
1
1
1
1
1
2
1
1
1
1
1
2
1
1
1
1
1
3
1
3
1
1
3
1
1
2
1
1
2
1
1
1
1
1
1
1
1
1
2
1
1
1
3
1
1
1
1
1
2
4
10
1
1
1
3
1
2
1
2
2
4
1
2
1
1
1
1
4
1
1
1
1
2
1
1
1
1
1
1
1
2
1
1
4
1
1
1
1
1
2
4
1
1
1
3
1
1
2
2
7
1
1
1
1
1
1
1
1
1
3
5
1
1
1
1
1
1
1
1
1
1
1
2
3
1
1
3
1
1
4
1
1
1
2
1
1
1
1
5
2
8
1
17
2
1
4
1
1
2
3
4
1
2
2
1
1
1
1
3
3
3
1
1
2
1
2
1
1
2
1
1
1
1
4
1
1
1
2
2
2
5
4
3
1
2
1
1
1
1
3
1
4
1
4
1
1
2
1
1
7
1
1
2
1
2
2
1
3
3
7
1
1
1
1
1
3
1
2
1
1
1
1
2
2
1
2
1
2
4
1
2
1
1
3
1
3
1
1
4
1
1
2
1
2
1
2
1
1
1
2
1
3
1
2
2
1
1
1
1
1
1
1
2
1
1
1
1
3
1
1
1
1
4
3
2
2
1
1
3
2
1
1
2
1
1
1
1
3
1
2
1
1
1
1
2
2
1
1
1
1
1
2
2
1
1
2
1
1
1
3
1
3
1
1
1
1
1
1
1
1
1
1
1
1
2
2
1
1
1
1
1
2
1
1
1
1
1
1
1
1
1
1
1
1
1
2
1
2
1
1
1
1
1
1
1
1
1
1
1
1
1
1
1
1
1
2
1
3
1
1
2
1
1
1
1
1
1
1
2
2
1
1
1
3
1
1
1
1
1
4
1
1
1
1
1
2
1
1
2
1
1
1
1
2
1
2
3
1
1
2
1
1
5
4
5
1
2
2
6
1
5
1
1
1
1
4
1
1
2
3
1
1
1
2
1
2
2
2
1
1
1
2
3
1
1
1
1
2
2
2
2
1
1
3
1
1
5
1
1
4
1
1
1
1
1
1
1
1
1
1
1
1
1
4
1
1
1
1
2
2
3
2
1
1
1
3
6
1
2
1
1
1
1
2
1
3
1
1
3
2
1
1
1
1
1
1
1
2
1
1
1
1
2
2
4
2
2
2
3
1
2
1
1
1
2
3
5
3
1
3
1
2
1
1
1
1
1
1
1
2
3
1
2
3
1
1
1
2
1
1
1
3
2
22
4
5
1
1
2
2
1
1
1
2
1
2
1
9
1
1
1
4
1
3
20
2
2
1
1
1
2
2
1
66
2
1
1
1
6
1
1
1
3
1
1
1
1
1
1
4
14
3
2
1
2
1
1
6
1
2
1
1
1
1
1
1
1
1
3
1
1
2
1
1
2
1
2
1
1
1
1
1
2
1
1
1
1
1
1
1
1
1
1
1
1
1
1
3
3
1
1
1
1
1
1
1
1
1
2
2
1
1
1
7
1
3
1
1
1
3
1
1
6
1
1
2
2
1
1
1
1
1
1
1
2
2
5
1
2
1
1
4
1
2
1
1
1
1
2
1
2
1
1
1
1
3
1
1
1
1
1
2
1
2
1
1
1
1
2
5
1
1
1
1
1
1
1
1
1
2
1
1
1
1
2
1
21
1
1
1
1
1
1
1
1
1
2
1
1
1
1
45
1
1
1
1
2
1
3
1
1
1
1
4
2
1
2
1
1
2
1
1
2
1
4
1
1
2
1
1
11
1
1
1
1
1
1
5
1
1
2
1
2
1
2
2
1
5
1
2
1
5
2
1
1
1
1
1
1
1
2
3
2
4
1
5
2
2
1
1
1
2
2
1
1
2
1
1
1
2
1
1
6
1
1
2
4
2
3
1
1
1
1
5
2
3
2
1
2
5
1
2
4
2
1
1
3
1
1
1
1
4
2
1
1
1
1
1
1
1
3
2
7
1
2
4
2
1
1
1
1
1
1
1
1
1
4
1
2
1
3
3
1
2
1
3
1
1
2
2
1
2
2
1
1
4
2
2
1
1
2
2
1
1
2
1
1
1
1
1
1
1
2
3
2
2
1
1
1
2
2
2
1
2
1
2
4
5
2
5
4
2
1
1
1
1
1
1
1
2
1
1
1
1
1
1
1
3
1
2
2
1
1
1
5
1
1
2
1
1
1
1
1
1
1
1
2
1
1
4
2
2
2
1
1
1
1
2
1
2
1
1
2
1
6
1
2
1
1
2
1
2
1
3
2
2
1
1
1
1
1
3
3
2
1
1
1
2
2
2
1
1
1
1
1
2
1
1
1
2
1
1
1
1
2
1
1
1
1
1
1
1
1
1
1
1
1
1
1
1
1
1
4
1
2
1
1
1
3
2
1
1
2
2
2
1
1
1
1
2
2
1
2
2
1
1
1
1
3
3
1
1
5
1
2
1
1
1
1
2
1
1
1
1
1
2
2
1
1
1
1
1
2
2
2
1
2
1
1
1
1
1
1
1
1
1
1
1
1
1
1
1
1
1
1
2
1
1
1
1
4
1
1
1
1
1
1
1
1
2
1
1
5
1
2
3
2
1
2
1
1
1
1
1
1
1
1
2
4
1
1
1
1
1
2
2
1
4
2
1
1
3
1
1
2
1
1
6
1
2
1
1
1
2
1
2
3
1
1
1
1
1
1
1
1
1
1
1
1
1
3
1
5
1
3
3
1
1
2
1
1
1
7
1
1
2
1
1
1
2
1
1
4
1
1
1
1
1
2
1
1
1
1
10
1
1
5
1
3
1
1
2
1
4
2
1
1
2
2
3
1
1
1
3
1
1
3
1
2
1
1
1
1
2
1
1
2
2
2
1
2
1
1
2
1
3
1
3
1
1
2
1
1
2
1
1
1
4
1
2
1
2
1
1
2
1
4
1
3
1
1
1
1
1
1
1
2
1
7
1
1
1
2
1
1
1
1
7
1
1
3
1
1
1
1
1
5
1
1
1
1
1
1
1
1
1
1
1
1
1
1
3
1
1
3
2
1
1
1
4
1
1
1
1
1
1
2
2
1
2
1
1
1
2
1
1
5
2
1
2
1
1
4
1
2
1
1
1
2
4
9
1
1
2
1
1
1
2
1
2
2
3
1
7
1
6
1
1
1
4
1
3
1
1
1
1
2
1
1
2
1
1
1
2
2
1
1
2
2
1
1
1
1
1
1
1
1
1
1
2
1
1
1
1
1
1
1
1
1
1
1
1
1
1
1
1
1
7
1
1
1
1
3
1
1
1
1
1
1
1
4
1
2
2
2
5
1
1
1
1
1
6
1
1
1
1
3
1
1
2
2
1
1
1
1
2
2
1
1
1
1
1
1
1
1
1
1
1
1
1
6
1
1
2
2
1
1
1
1
1
1
1
1
1
1
1
2
1
1
2
1
1
1
1
4
1
1
1
1
2
2
1
3
1
1
7
4
1
1
1
1
2
2
7
4
2
2
1
1
1
1
1
1
1
1
1
1
1
1
2
1
1
1
2
4
1
2
1
3
2
4
1
1
2
1
3
1
2
2
1
2
1
1
1
2
1
2
2
3
5
1
1
2
3
1
1
2
2
3
2
1
1
2
1
5
1
1
1
1
2
1
1
1
2
1
2
1
1
1
1
2
1
1
1
1
1
8
5
1
2
1
3
1
1
1
2
1
4
1
1
3
3
1
1
2
3
1
2
2
3
2
1
2
1
1
1
1
1
2
2
1
4
1
2
1
1
2
2
1
1
1
1
1
3
1
1
1
1
1
1
1
1
1
1
2
1
1
1
1
2
1
1
3
1
2
1
1
2
2
1
1
1
1
1
2
2
1
1
1
1
1
2
4
2
1
1
2
1
1
1
1
1
1
1
1
1
1
2
4
1
1
5
1
1
1
1
1
1
1
1
1
1
3
1
1
1
3
1
1
2
3
4
7
1
1
1
1
1
1
1
1
2
1
1
1
2
2
1
1
1
1
1
1
1
1
1
1
1
4
3
3
4
1
2
1
1
1
1
3
6
4
1
3
1
1
4
1
3
2
1
1
2
1
2
2
1
3
1
1
1
1
1
1
1
3
1
1
1
3
3
1
2
1
3
2
1
1
2
1
1
1
1
1
1
1
1
1
1
3
1
1
1
1
2
1
2
1
5
2
1
1
2
1
1
3
1
1
1
1
1
1
2
1
1
2
1
1
1
2
1
1
2
1
1
1
1
1
1
1
1
1
2
1
1
1
1
1
1
1
1
1
3
1
2
1
1
5
1
1
1
1
1
1
4
1
1
1
1
1
2
1
1
1
1
1
1
4
1
2
1
4
1
2
2
2
1
1
1
1
1
2
1
1
2
4
1
3
2
2
1
1
1
1
1
1
1
2
1
1
1
1
1
1
1
1
1
1
1
1
1
1
1
1
1
2
2
1
1
1
1
1
1
1
3
1
1
1
1
3
2
1
1
1
1
1
1
3
4
1
1
1
4
1
1
1
3
1
1
1
1
1
2
1
1
2
1
1
2
1
1
1
1
1
1
1
1
1
2
1
3
1
1
1
1
1
3
2
1
1
1
1
1
1
1
3
3
1
2
1
2
2
1
2
2
1
2
1
2
1
1
1
1
1
1
1
1
1
1
1
1
1
1
1
1
1
1
2
1
2
2
1
1
1
1
1
1
1
1
1
2
1
1
2
1
1
1
3
2
1
5
1
1
1
1
2
1
2
1
1
1
2
1
1
1
1
1
1
1
1
1
1
1
1
1
1
1
1
1
2
1
2
1
1
1
1
3
1
1
1
1
1
1
2
1
1
1
2
1
2
2
2
2
1
4
1
2
2
1
1
1
2
3
4
1
2
1
3
2
1
1
1
2
1
1
1
1
1
2
1
4
1
5
1
1
1
1
4
2
3
1
5
1
1
2
2
1
1
1
1
1
1
1
1
1
3
1
2
1
2
3
2
2
1
2
2
1
1
1
1
1
1
1
1
2
1
1
1
1
1
1
1
1
1
3
1
2
1
1
1
2
1
3
1
1
2
1
1
1
1
3
1
3
2
5
1
4
1
2
1
3
3
5
1
2
1
1
4
3
1
1
1
1
3
5
2
4
1
1
1
4
5
2
4
1
1
2
1
1
1
2
3
1
1
3
1
4
2
1
2
2
5
1
1
1
2
2
1
1
1
1
1
1
1
1
1
1
1
1
1
1
8
1
1
1
1
4
1
2
1
7
1
1
1
3
3
1
2
1
2
1
1
1
1
8
1
1
8
1
1
2
4
1
1
1
1
4
3
2
1
2
3
4
1
2
2
2
5
2
1
1
2
34
1
2
1
2
1
1
1
1
4
1
1
1
1
1
1
1
1
1
1
2
1
1
19
6
1
1
1
1
3
1
1
1
1
1
1
3
3
2
1
2
6
1
1
2
1
3
1
1
1
3
1
1
1
2
1
2
1
3
1
1
1
1
3
3
3
1
2
2
1
2
1
2
2
1
2
2
1
3
1
2
1
3
2
1
2
2
1
1
1
1
1
4
3
1
1
1
1
1
1
1
1
1
1
3
1
1
1
1
2
1
1
1
1
1
1
1
3
2
1
2
6
1
3
1
1
1
7
2
2
2
1
2
3
4
3
1
1
1
1
1
1
1
1
1
1
1
5
1
1
1
1
7
1
2
3
7
1
2
2
1
2
2
3
1
2
4
1
3
1
1
1
1
1
2
4
1
2
1
1
2
1
2
1
1
1
1
2
1
1
1
3
1
1
1
2
1
3
5
1
5
1
1
1
2
1
1
1
2
1
1
2
1
4
1
1
1
1
1
1
1
2
1
1
1
1
1
1
1
1
1
4
1
1
1
1
5
3
1
1
1
2
1
2
2
1
4
2
2
1
1
1
1
1
1
1
2
2
7
2
1
2
1
4
2
1
1
1
1
2
1
1
1
1
1
1
1
2
1
1
1
1
1
1
1
1
1
2
2
1
1
2
1
2
1
1
2
2
2
1
1
1
1
1
2
2
1
2
1
5
1
1
1
1
1
3
2
1
2
2
1
1
2
1
1
1
2
4
1
5
1
1
2
1
1
3
3
3
3
1
1
1
3
1
3
1
1
2
1
1
2
1
3
1
1
4
2
1
4
1
5
10
4
3
1
3
6
3
1
1
2
1
6
1
2
1
2
1
2
1
1
1
4
1
1
1
1
1
1
2
1
1
1
1
1
1
3
2
2
1
1
1
1
1
1
1
1
1
1
1
1
1
1
3
3
1
1
1
2
1
1
1
1
1
3
1
1
1
1
1
1
2
1
1
1
1
3
1
1
1
1
2
1
1
1
1
2
1
2
1
1
1
1
1
1
1
1
1
1
1
2
1
1
4
1
1
1
1
1
3
4
1
1
1
1
1
1
2
1
1
1
1
1
1
1
1
1
1
1
1
1
1
1
1
1
2
2
1
5
1
3
1
1
1
1
1
1
3
1
1
1
1
2
1
1
1
1
1
2
1
1
1
1
1
1
2
1
1
4
1
2
2
1
1
1
3
1
3
3
2
2
1
1
1
4
5
1
1
2
5
1
1
2
1
1
5
3
1
1
1
2
2
1
1
2
2
2
1
4
1
1
2
1
1
1
1
2
1
1
1
1
3
1
3
1
1
1
3
1
2
4
1
2
3
1
1
1
1
1
1
1
1
1
1
1
1
1
1
1
1
1
1
1
1
1
1
1
1
1
1
2
1
1
1
1
1
1
1
4
1
1
1
1
1
3
1
1
1
2
1
3
1
1
1
1
1
2
1
1
2
1
4
1
1
1
1
1
1
1
1
1
2
1
1
1
1
1
1
2
1
1
1
1
1
1
1
1
2
1
1
1
1
3
1
1
1
2
1
2
1
1
1
1
1
2
1
1
1
3
1
6
1
1
2
1
3
1
1
1
1
1
3
1
1
2
1
1
2
1
3
1
1
1
1
1
3
1
1
1
1
1
1
1
1
1
1
2
1
2
1
1
2
2
2
2
2
1
3
1
1
3
1
1
1
1
1
2
2
2
1
1
2
1
4
3
1
1
1
5
1
1
2
1
2
2
7
1
1
5
1
1
1
2
1
2
1
1
1
1
3
3
2
1
1
1
2
2
1
9
1
2
1
1
1
1
1
1
4
2
1
1
1
1
1
1
1
1
1
3
1
1
1
1
1
1
1
1
1
1
1
1
1
1
1
1
1
1
1
1
2
3
1
1
1
1
1
2
1
1
1
1
1
2
3
1
1
1
1
1
1
2
5
1
3
2
1
2
1
1
2
2
1
1
1
1
1
3
2
1
2
1
1
2
1
1
1
1
7
1
1
2
1
2
1
2
1
1
2
1
1
1
4
2
4
1
2
2
1
1
1
1
2
2
2
1
1
1
1
1
1
1
3
1
1
3
1
1
1
2
1
1
1
1
1
1
1
2
1
1
1
1
1
1
1
1
2
2
1
1
2
1
1
1
2
2
1
1
1
1
4
1
1
1
1
1
1
2
1
1
1
1
1
1
1
1
1
1
1
1
1
1
1
1
1
1
15
1
1
1
1
1
3
1
1
1
2
1
1
1
1
3
4
1
1
1
1
1
1
1
1
1
1
1
1
1
1
1
1
1
1
1
1
2
2
2
2
1
45
1
1
1
1
1
1
1
1
1
1
1
1
1
1
2
1
1
1
2
1
1
1
1
1
1
1
1
1
1
1
1
1
1
1
1
1
1
1
1
2
2
1
1
1
1
1
2
2
1
2
2
1
1
1
2
2
1
2
1
6
1
1
1
1
1
1
1
1
1
1
1
2
1
1
1
1
1
1
1
1
1
1
1
5
1
1
1
2
2
3
1
1
10
4
5
1
2
3
2
4
4
1
1
8
4
1
2
3
9
1
2
2
1
1
1
1
2
2
1
2
2
1
1
1
1
1
1
1
1
2
1
1
1
1
1
1
2
1
1
1
1
1
1
1
1
1
2
1
2
2
3
1
2
1
3
1
1
1
1
3
1
2
5
1
4
1
1
5
2
1
2
1
1
1
4
3
3
1
1
1
1
1
1
1
1
1
1
1
1
1
1
1
2
1
1
1
1
1
3
1
1
1
1
3
1
3
1
2
2
2
1
1
5
3
3
3
2
2
1
3
2
2
1
1
2
2
1
1
1
2
1
1
1
1
1
1
1
1
1
1
1
1
1
1
1
1
1
1
1
1
1
1
1
1
2
1
2
1
1
7
1
1
1
2
3
1
1
1
1
4
2
1
1
1
1
2
1
1
2
1
1
1
1
1
1
5
2
6
1
4
1
2
2
1
3
1
1
1
1
3
1
2
2
1
2
1
1
1
1
2
2
2
1
1
1
1
1
1
1
1
3
1
1
1
3
2
3
1
1
1
1
3
1
2
2
1
2
1
1
1
4
7
2
2
1
1
2
1
1
1
1
1
2
1
1
4
2
6
1
2
2
1
1
1
2
4
1
1
3
3
1
1
1
1
1
3
1
3
1
1
6
2
1
1
1
3
2
2
1
1
2
1
1
1
1
2
1
1
2
4
2
1
1
1
1
3
1
1
3
2
2
4
3
1
3
1
1
1
2
1
6
1
1
1
1
1
1
3
3
2
1
2
2
1
1
1
3
3
1
1
1
2
5
1
3
1
2
2
3
1
2
1
3
1
1
1
1
1
2
2
3
2
1
4
5
1
1
1
1
2
1
2
1
1
3
1
3
1
1
2
1
1
2
3
1
1
1
6
5
1
2
3
3
1
1
5
1
1
1
1
1
1
1
1
3
1
1
4
3
1
1
1
1
1
2
3
1
1
4
3
3
1
1
1
1
1
1
1
1
6
5
2
1
1
1
1
1
1
2
1
1
1
1
1
1
1
1
2
1
1
1
1
1
1
1
1
1
1
1
1
1
1
1
1
1
1
1
1
1
1
1
2
1
3
1
1
1
1
1
2
1
2
1
1
1
2
1
1
2
1
1
2
1
2
1
3
1
1
1
1
1
2
4
1
1
1
1
2
1
5
1
1
1
1
1
1
1
1
1
1
6
5
8
2
3
1
1
1
1
2
2
1
1
1
1
4
1
1
1
1
2
1
1
2
4
1
1
5
1
1
1
1
2
3
1
1
1
1
2
1
1
1
1
1
2
1
2
1
1
1
1
1
1
1
1
1
1
1
2
4
1
1
5
1
3
1
2
1
1
1
1
1
1
2
1
1
2
2
2
1
2
2
1
1
2
1
1
1
1
2
2
1
3
1
3
2
2
1
1
3
4
1
2
2
1
5
2
1
5
1
2
3
1
1
1
2
1
2
1
3
1
1
3
1
1
1
1
1
1
2
1
1
4
1
1
1
1
2
3
1
1
2
3
2
1
1
1
4
1
4
1
1
3
3
1
1
1
1
1
1
1
2
1
1
2
1
1
2
1
1
1
1
2
1
1
1
2
1
1
3
1
1
1
1
1
1
1
2
1
4
1
1
1
2
1
1
1
1
2
1
2
1
1
1
1
2
1
1
1
1
3
2
1
1
1
1
2
1
1
1
3
3
1
5
1
1
4
1
1
1
1
2
1
1
2
1
1
1
2
1
1
1
2
1
1
1
2
1
2
6
2
1
1
1
1
1
3
1
2
1
1
1
1
1
1
2
1
1
1
1
2
1
1
1
1
1
1
5
2
1
1
1
1
1
1
1
1
2
1
1
1
1
1
1
1
1
1
1
1
2
2
2
1
3
2
1
1
1
4
1
2
1
1
1
2
9
2
1
2
5
1
2
1
2
2
2
1
1
3
2
4
1
1
1
1
2
1
2
1
2
4
3
5
5
2
1
2
2
3
1
1
1
1
1
1
1
3
1
1
1
2
2
1
1
1
1
1
1
2
1
1
1
4
2
1
1
2
1
2
1
1
1
1
1
1
2
1
1
2
1
1
1
1
2
1
5
1
1
4
1
1
2
1
1
1
2
5
1
1
4
1
3
1
1
3
1
1
1
1
2
1
1
1
1
2
1
3
2
1
1
4
3
4
2
1
1
1
2
4
1
1
1
1
1
3
1
3
1
1
1
1
1
1
3
1
1
1
1
1
2
1
1
2
3
1
1
2
2
1
1
2
1
1
1
1
1
1
1
1
1
2
5
2
2
3
1
1
1
1
2
2
6
1
2
1
1
1
1
1
3
1
2
2
2
1
1
1
2
1
5
2
2
2
1
1
1
2
1
1
2
2
1
1
1
2
1
2
1
1
1
1
2
1
1
1
2
1
1
1
1
1
2
3
1
1
3
4
7
1
2
2
1
1
1
1
3
1
12
1
7
11
6
1
1
1
2
10
2
2
1
6
1
5
3
1
1
1
1
2
2
2
2
1
1
3
3
1
5
1
4
1
1
1
1
1
2
2
3
3
1
1
1
1
1
1
1
2
1
1
1
1
1
1
1
1
1
1
10
1
1
1
1
2
1
2
1
1
1
1
1
2
1
1
1
1
3
1
2
1
1
1
1
1
1
2
1
2
2
1
1
1
1
1
1
1
3
1
1
1
1
1
2
1
1
1
1
1
2
1
1
1
1
1
1
1
1
1
1
4
1
1
1
1
1
2
1
1
1
1
1
1
1
1
1
1
1
2
1
1
1
1
2
1
2
2
2
1
1
1
1
1
1
1
1
1
1
2
1
1
1
1
1
1
2
1
2
1
1
1
1
1
2
1
1
1
1
1
1
3
1
1
1
1
1
1
1
1
2
5
1
1
2
1
1
1
1
2
1
1
1
1
1
1
1
1
3
2
2
1
1
1
2
2
1
1
1
1
1
3
1
3
1
1
1
1
7
2
1
1
1
1
2
1
1
3
1
1
1
7
1
1
1
1
1
2
1
1
4
1
2
1
1
2
1
1
1
1
2
1
1
1
1
2
1
1
1
1
1
1
1
1
3
1
1
3
1
2
2
2
1
1
1
1
4
2
1
3
1
2
1
1
1
1
3
1
5
3
1
1
1
1
2
5
3
1
1
1
1
1
2
1
2
1
2
1
3
1
1
1
2
5
6
2
4
1
1
1
1
1
2
1
1
1
1
2
6
2
2
1
2
1
1
2
2
2
4
1
1
1
1
3
1
1
4
1
1
3
1
2
2
5
1
5
4
3
1
1
1
3
1
1
1
3
3
2
2
1
1
1
2
1
1
1
2
1
1
3
1
1
1
1
1
1
3
1
4
1
2
2
3
1
1
1
2
1
2
1
3
1
1
2
1
8
1
4
4
3
1
1
1
1
1
1
1
9
1
1
2
4
1
5
1
2
3
1
1
1
1
2
1
4
1
1
1
1
38
1
1
1
2
8
3
1
1
1
1
1
1
2
1
1
1
1
2
1
1
1
1
1
5
3
18
1
4
1
4
1
5
1
4
2
2
2
1
1
1
3
1
1
3
1
1
1
1
2
1
1
3
1
1
1
3
1
1
1
1
1
1
1
1
1
1
1
2
4
1
9
1
1
1
1
1
1
3
1
1
1
1
1
4
1
1
1
1
1
1
2
2
2
1
1
2
1
1
1
1
3
1
1
4
1
1
1
1
1
1
1
1
2
4
1
3
2
1
2
3
2
2
1
1
1
2
1
1
1
1
1
1
2
1
1
1
1
1
1
1
2
2
1
1
1
1
1
1
1
1
1
1
1
1
1
1
1
2
1
1
1
2
1
1
1
1
1
1
1
1
1
1
1
1
1
1
2
1
1
3
9
1
1
1
1
1
1
1
1
1
2
1
1
1
1
1
1
1
1
2
5
1
1
2
1
1
1
1
1
1
1
2
1
1
2
1
1
1
1
1
1
1
1
1
1
1
1
1
2
1
2
1
1
1
1
1
1
1
1
2
2
2
1
2
1
1
4
1
2
1
6
5
3
2
1
1
3
1
5
1
1
6
2
1
1
2
1
2
3
1
1
1
3
1
2
1
1
1
1
1
3
1
1
1
2
1
1
1
1
1
1
1
1
2
1
1
1
2
1
1
1
1
3
1
4
1
2
1
1
2
2
1
1
1
1
1
1
1
1
1
1
2
2
1
2
1
3
1
1
2
1
1
1
1
1
1
1
1
2
1
2
1
1
1
3
1
1
2
1
1
1
1
1
1
1
1
1
1
1
1
1
1
1
1
1
1
1
1
1
1
1
1
1
1
2
2
1
1
1
1
1
1
1
1
2
1
1
1
1
1
1
1
1
1
1
1
1
1
1
1
1
1
1
1
1
1
2
2
1
1
1
1
2
2
1
1
1
1
2
1
1
3
2
1
1
4
3
1
2
1
1
1
1
2
2
1
3
1
2
2
3
1
1
1
3
1
1
1
2
4
1
2
3
1
1
2
1
1
1
1
1
1
1
3
2
1
1
2
3
2
2
2
2
3
1
1
2
2
1
3
2
2
4
1
1
2
1
1
6
3
1
1
4
1
1
1
5
1
2
1
1
1
4
2
3
1
1
1
1
2
1
1
1
1
2
1
1
1
2
2
1
1
2
1
2
2
2
1
1
1
1
1
1
1
1
1
1
1
1
1
1
1
1
1
1
1
1
1
2
1
1
1
1
1
1
3
2
1
1
1
1
1
1
1
1
1
3
1
5
1
1
1
1
1
3
2
1
1
1
1
1
2
1
1
1
1
1
1
2
2
1
1
1
1
2
1
2
2
4
1
3
3
1
1
1
1
3
2
1
5
4
1
1
4
1
1
2
3
1
1
1
2
1
1
2
2
1
2
1
2
1
1
1
2
1
1
1
2
2
1
1
1
2
3
2
1
2
1
1
1
1
2
2
1
1
1
2
2
1
2
1
1
1
1
1
1
1
1
2
2
1
4
1
1
1
1
1
1
1
2
1
1
4
1
2
3
1
1
1
1
1
1
1
1
1
1
1
2
1
1
1
1
1
1
1
1
1
2
3
1
2
3
1
1
2
1
1
1
1
1
1
1
1
2
1
1
2
2
1
1
1
2
1
1
1
1
1
1
3
1
1
1
1
1
1
4
1
1
2
2
2
2
3
2
1
1
1
1
1
1
1
1
2
1
1
1
1
1
2
1
2
1
1
2
1
2
2
2
2
1
2
2
1
2
1
2
2
2
1
1
1
2
1
2
1
1
2
2
1
1
1
1
1
1
1
1
1
1
1
1
1
1
1
1
2
1
1
1
1
1
1
2
1
3
1
1
2
1
1
2
1
1
6
1
1
3
2
3
1
2
1
2
1
1
1
2
1
1
1
1
1
1
1
1
1
1
1
2
1
1
1
3
3
1
1
1
3
1
1
1
1
1
2
2
1
1
1
1
1
1
1
1
1
1
1
1
1
1
1
1
1
2
1
1
1
1
1
1
1
3
1
1
1
2
1
1
1
3
1
1
1
1
2
1
1
1
1
1
1
1
1
2
1
3
1
1
1
1
3
2
1
1
1
1
1
1
1
1
2
1
1
1
1
1
1
1
1
4
1
3
1
1
1
1
1
1
2
1
6
1
1
4
2
2
2
1
6
2
1
1
1
1
2
1
1
1
7
3
2
1
1
1
2
1
1
1
1
1
1
1
1
2
2
1
4
1
1
1
5
1
2
1
1
1
1
2
1
1
1
5
1
1
2
1
1
3
1
2
1
1
1
2
1
1
4
1
1
1
2
1
1
1
1
1
1
1
2
3
1
1
1
1
1
1
2
1
1
2
1
1
2
1
1
1
1
3
2
1
2
1
1
2
3
1
2
1
1
1
1
2
2
2
16
2
4
1
2
1
1
2
2
1
1
1
2
1
5
1
1
2
2
1
1
1
1
1
1
1
2
2
2
1
1
1
3
6
1
1
1
1
1
1
1
1
1
2
1
1
1
1
2
5
1
1
3
1
4
2
1
2
1
1
1
2
1
1
1
1
1
2
1
1
1
1
1
1
1
1
1
2
1
1
1
4
1
1
1
5
1
3
1
1
1
2
1
1
1
1
1
1
1
1
4
1
2
1
1
1
1
1
1
1
3
1
1
1
1
2
1
1
1
1
1
2
1
1
2
1
1
2
1
1
4
1
1
1
1
1
1
1
1
1
1
1
1
2
2
2
1
1
1
1
1
4
1
1
1
1
1
1
1
1
1
2
1
1
1
5
1
1
2
1
1
1
1
1
1
1
1
1
1
1
2
1
1
1
1
1
1
4
1
1
1
1
1
3
2
5
1
1
1
1
1
1
1
1
2
2
1
1
1
1
3
1
2
2
1
1
3
1
4
1
3
4
2
1
5
1
2
2
2
2
1
1
2
3
1
1
8
1
1
3
1
2
2
1
2
3
1
1
3
1
1
1
2
1
1
1
1
1
1
1
1
6
1
1
1
3
1
3
1
2
1
1
1
2
3
1
1
2
1
1
1
1
1
1
1
1
1
1
1
2
2
1
1
1
6
1
3
1
1
3
1
3
2
2
2
1
2
1
1
1
1
2
1
2
1
1
1
1
1
2
1
1
1
1
1
1
1
1
1
2
1
2
1
1
1
1
3
1
1
1
2
1
1
1
1
1
1
1
1
1
1
1
2
1
2
1
1
2
1
2
4
2
4
1
2
5
1
1
1
3
2
1
2
3
1
1
1
13
1
4
2
1
1
1
1
1
1
2
1
2
1
1
2
1
1
3
1
1
1
1
4
1
2
1
1
1
10
1
1
1
1
1
1
1
1
1
1
1
1
1
1
2
1
1
1
1
1
1
1
1
1
1
2
1
1
1
1
1
1
1
1
1
1
1
1
1
1
1
1
1
1
1
1
1
1
2
1
1
1
1
1
1
1
1
1
1
1
1
1
1
1
1
1
1
1
1
1
1
1
1
1
1
1
1
1
1
1
1
1
1
1
1
1
1
1
2
1
4
4
1
1
1
1
1
1
1
1
1
2
1
4
1
1
1
1
2
2
1
1
1
1
1
1
1
1
4
1
1
7
1
1
2
1
3
1
3
1
1
3
2
2
1
1
2
4
1
1
2
2
2
1
3
3
3
4
1
1
1
1
1
4
2
1
2
1
6
1
1
1
1
2
1
2
2
1
2
1
1
2
4
1
1
1
1
1
1
1
1
1
1
2
3
1
1
3
1
2
4
3
2
1
4
1
2
1
5
2
2
2
1
3
2
1
1
1
1
1
1
2
1
1
1
4
2
1
1
6
4
1
4
2
5
1
2
1
1
1
1
1
1
1
1
1
1
2
1
2
1
2
1
1
1
3
1
1
1
1
1
1
1
1
1
1
2
1
1
1
4
2
3
1
2
3
1
1
1
1
1
1
1
1
1
1
1
1
13
1
11
3
1
5
2
1
4
2
1
1
1
1
1
1
1
1
1
3
2
3
1
1
2
2
4
2
3
3
1
4
3
1
1
2
2
1
1
1
2
1
1
3
2
2
5
3
1
1
1
1
6
2
3
1
1
1
1
2
1
10
2
4
1
1
2
4
2
3
1
1
3
2
4
1
2
2
1
1
2
2
3
3
1
1
1
1
3
2
1
3
1
3
2
2
1
2
1
1
1
3
1
2
1
1
1
1
6
3
2
4
1
2
1
4
1
2
4
1
2
1
1
1
1
1
1
2
4
1
1
1
1
1
1
4
1
1
3
1
2
1
2
1
1
1
1
2
1
1
3
1
1
1
1
2
1
2
5
1
1
1
1
1
1
3
1
5
1
1
2
4
2
2
1
3
1
1
3
6
4
2
1
1
1
2
1
3
1
2
1
4
8
2
2
1
1
2
1
1
1
1
1
1
2
1
1
1
4
2
1
2
1
1
1
2
1
3
1
1
1
3
1
2
2
1
2
2
1
1
1
2
2
1
2
1
1
2
1
1
2
1
2
1
1
1
1
1
1
2
2
3
2
1
1
1
1
1
1
2
1
1
2
1
1
1
1
2
1
3
2
5
1
1
2
1
1
1
1
1
1
1
1
1
1
1
3
1
1
1
1
1
2
1
1
1
1
9
2
1
1
1
1
1
1
2
1
1
1
2
3
1
2
1
3
1
3
1
2
1
1
1
1
1
1
1
1
1
1
1
1
1
1
1
1
1
2
4
1
1
13
1
1
1
4
3
2
1
2
2
1
2
2
3
2
1
1
1
2
2
1
1
1
1
1
6
2
1
2
1
1
1
1
1
6
1
1
1
2
1
2
1
4
1
1
1
3
1
1
1
1
1
1
1
1
1
1
2
1
4
1
2
1
1
1
1
1
1
1
2
1
1
1
1
2
2
1
1
1
3
1
1
1
2
1
1
1
1
2
1
1
2
1
1
1
1
1
2
1
1
3
1
1
1
1
1
1
1
1
1
1
1
1
1
2
1
2
1
1
2
1
3
1
2
2
1
1
1
1
4
1
2
2
1
1
1
1
2
2
4
1
1
1
1
1
1
1
1
1
1
2
2
1
1
3
1
1
1
5
1
2
6
3
2
2
1
1
1
1
1
3
5
3
2
2
2
1
4
3
2
2
4
3
4
1
1
1
1
1
1
1
1
4
1
4
1
1
1
1
1
1
1
1
4
4
1
1
3
3
2
2
4
1
1
1
4
2
3
1
1
1
1
2
1
1
1
1
4
1
1
1
1
3
1
3
1
2
2
1
2
1
1
1
7
3
2
1
3
1
1
1
2
1
1
1
1
1
1
5
3
1
2
3
1
1
1
1
1
5
2
1
1
2
1
1
1
1
1
1
1
1
1
1
3
1
1
1
1
1
1
1
1
1
1
1
1
1
1
1
1
1
2
1
1
1
1
2
1
2
1
2
2
1
1
1
1
1
1
2
1
1
2
1
2
1
1
1
1
1
2
1
2
2
1
1
1
1
3
2
1
1
1
3
2
1
2
1
1
2
1
1
1
1
1
2
4
1
1
5
1
1
1
1
1
1
1
1
1
2
1
1
1
1
3
1
1
1
1
1
1
3
1
4
1
1
2
1
3
1
1
2
1
1
1
4
1
1
1
1
2
1
1
1
1
1
1
1
1
1
1
1
1
1
1
1
1
1
1
1
1
1
1
1
1
1
1
1
1
1
2
1
1
1
2
2
1
1
1
1
1
2
1
4
1
3
1
1
1
2
1
1
1
2
1
1
1
1
1
1
3
1
21
1
1
1
1
4
1
1
3
1
2
2
1
1
1
1
1
1
1
1
1
1
2
5
9
3
1
1
2
1
4
1
1
2
1
2
1
2
2
1
1
1
1
1
1
1
1
1
3
3
1
2
1
1
1
1
5
1
2
1
2
2
2
2
3
1
1
2
1
2
1
1
1
1
1
3
3
3
1
1
1
1
1
1
2
1
1
1
1
1
1
3
1
1
1
1
1
3
2
1
1
1
9
2
1
3
1
1
1
1
1
1
1
1
1
1
1
1
1
2
1
1
1
1
1
1
1
1
2
1
1
1
3
1
1
1
1
2
6
3
1
2
2
12
2
3
1
1
2
1
1
1
1
1
1
2
4
2
1
2
2
1
1
1
3
3
3
3
1
1
1
1
1
1
1
1
1
1
1
1
1
2
4
2
1
3
3
7
1
3
2
2
1
2
1
1
2
1
2
2
1
1
1
2
2
3
2
1
1
2
1
2
1
1
1
1
3
1
1
2
2
1
1
3
3
4
1
3
11
1
2
1
1
3
2
14
1
1
1
4
2
1
1
2
1
1
1
1
1
1
1
1
1
2
2
2
1
3
1
2
2
1
2
2
1
1
2
1
1
5
1
1
2
1
2
2
2
1
1
1
7
4
2
2
3
3
7
2
1
5
1
2
2
1
1
1
4
1
1
1
1
1
1
5
2
1
1
1
1
1
1
1
1
1
1
1
1
1
3
1
5
1
2
1
1
1
2
4
2
5
2
1
1
1
4
4
1
1
1
2
1
2
1
1
1
2
1
1
1
1
1
2
1
1
2
1
3
1
1
1
2
1
1
1
2
1
2
1
62
1
1
1
1
4
1
2
3
2
3
2
3
2
2
1
3
1
2
1
3
3
1
1
1
1
1
1
2
1
1
1
12
1
1
1
1
1
1
1
1
1
2
1
1
1
1
1
1
1
1
1
1
1
1
2
1
1
1
1
1
1
1
1
1
1
3
11
1
1
1
1
1
1
1
1
2
1
1
1
1
1
1
2
1
2
1
4
1
1
6
1
1
8
2
2
1
2
3
1
1
2
1
9
5
1
6
1
1
1
1
2
2
1
1
1
1
2
2
1
1
2
1
2
1
1
1
1
4
3
1
1
1
2
2
1
1
6
5
9
1
29
2
1
9
2
1
1
1
4
1
3
1
1
1
6
2
2
3
2
1
1
4
2
5
6
7
1
1
3
1
1
1
2
1
1
4
1
1
3
2
4
2
1
1
2
1
1
2
1
1
1
1
1
1
1
2
1
2
1
3
1
1
2
2
2
4
1
1
2
4
1
2
2
1
1
1
1
1
1
1
2
1
1
2
1
2
3
4
2
2
2
1
1
1
1
3
1
1
1
3
2
1
1
5
1
1
1
1
1
2
1
2
3
1
3
1
1
2
2
2
2
1
2
2
2
1
1
1
1
1
3
2
2
2
2
1
3
2
1
2
1
2
1
3
2
2
4
2
3
1
3
5
3
1
2
1
1
1
1
6
1
1
3
2
4
1
2
1
1
2
2
2
1
1
1
1
1
1
1
2
2
1
7
2
2
2
2
1
1
1
1
1
1
3
1
3
1
2
2
1
1
1
1
1
4
3
1
1
1
1
2
2
1
1
1
1
1
5
1
3
1
1
2
2
1
1
5
4
2
2
1
1
1
1
1
1
1
1
2
1
1
1
1
1
18
2
9
1
1
1
1
1
1
1
1
1
1
2
1
1
1
1
1
1
1
6
1
1
3
1
1
2
4
2
1
1
5
1
2
1
5
1
4
2
1
1
1
2
1
3
1
2
2
1
2
1
1
2
3
1
1
1
2
1
1
3
2
1
4
3
1
1
1
1
2
2
3
1
1
1
1
1
2
1
1
1
1
1
1
1
1
1
1
1
2
2
1
3
1
1
1
1
1
1
1
1
2
2
1
2
1
1
1
6
4
1
1
1
1
3
2
1
3
2
4
2
3
3
2
1
3
1
1
3
3
1
2
3
2
2
2
1
2
1
2
1
1
3
1
3
1
1
3
2
3
3
1
1
2
2
1
1
1
1
1
3
1
1
1
3
1
2
1
1
1
1
1
1
1
5
1
1
1
1
5
2
3
7
2
3
3
1
2
3
4
5
4
1
1
1
2
1
1
2
3
1
4
3
1
1
1
1
2
2
1
1
1
1
2
1
1
1
2
1
5
5
3
4
4
1
1
1
1
2
1
1
1
1
4
1
1
1
3
2
1
5
2
2
3
1
1
1
1
2
1
1
1
1
1
5
1
1
1
1
1
1
1
1
1
1
1
2
2
1
2
2
3
1
1
1
1
1
1
1
1
1
2
2
1
1
1
1
1
1
1
1
1
1
1
2
1
1
1
1
2
1
1
1
4
7
1
2
3
1
1
1
1
1
1
1
1
1
1
1
1
1
4
2
2
1
2
1
2
1
1
1
1
1
1
1
1
1
2
2
1
4
3
1
3
2
9
5
1
3
4
2
2
1
1
3
1
1
1
1
1
1
1
1
1
1
1
2
1
3
10
1
1
1
3
1
2
2
1
1
2
2
1
1
2
2
1
1
1
1
2
1
1
1
1
1
3
1
4
1
1
1
1
2
1
1
1
1
1
1
1
4
1
3
3
3
3
1
1
2
1
1
3
1
1
1
1
2
2
1
1
2
1
3
2
1
1
1
4
1
1
1
1
1
4
1
1
1
1
2
2
1
5
1
2
2
1
20
1
1
1
3
2
19
1
1
1
2
5
9
6
2
1
1
1
1
1
2
1
3
2
5
6
13
2
3
6
1
1
2
1
1
1
1
1
1
1
1
1
1
1
1
1
1
1
1
1
1
2
1
1
1
1
1
1
2
1
2
1
1
9
1
1
1
1
1
1
1
2
2
1
3
1
1
1
1
1
1
1
1
2
1
1
1
1
2
3
1
2
1
2
1
1
2
1
2
1
2
2
2
1
1
1
2
1
1
1
1
1
1
2
1
1
1
1
1
1
1
1
1
1
1
1
1
1
1
1
1
1
1
1
1
1
1
1
1
1
1
1
1
1
1
1
1
1
2
1
1
1
1
1
1
1
1
1
1
1
1
1
1
1
1
1
1
1
2
1
7
4
1
2
1
1
1
1
1
1
1
1
1
1
1
1
2
5
1
2
1
1
2
6
1
5
1
1
2
1
1
1
1
1
1
1
5
1
1
1
2
2
2
1
1
1
1
4
4
1
1
2
2
1
1
1
3
2
1
1
1
1
1
1
1
2
1
1
1
2
1
2
18
2
2
1
1
4
3
2
5
1
1
1
1
2
2
1
1
1
2
3
1
1
2
1
2
1
2
1
1
1
1
1
2
4
2
1
1
1
1
3
1
1
1
3
1
1
2
3
1
1
1
1
1
1
2
2
1
1
1
6
1
1
1
1
2
1
1
1
1
1
1
2
1
1
2
1
1
1
1
1
2
1
1
1
2
1
1
1
1
2
1
1
3
2
1
1
2
1
4
2
1
1
2
1
1
1
1
1
1
1
1
1
1
1
1
1
1
1
1
1
1
1
2
2
2
1
1
1
1
1
1
1
1
1
1
1
1
2
1
1
1
1
1
1
1
1
1
1
1
1
2
1
1
2
1
1
1
2
1
2
1
1
1
1
2
1
1
1
1
1
1
1
1
1
1
1
1
1
1
1
1
3
1
1
1
1
3
4
6
2
3
1
1
2
1
1
2
1
1
5
1
10
2
1
1
1
1
1
1
3
1
1
4
1
4
1
1
2
1
1
1
1
3
1
1
2
1
2
1
3
1
2
1
1
1
2
1
4
3
1
2
2
2
4
2
2
3
1
1
1
1
1
1
1
2
1
1
1
4
3
1
1
1
4
1
3
4
2
1
3
2
1
2
1
1
4
3
2
1
1
1
2
2
1
1
1
2
1
2
1
1
1
1
1
2
1
7
4
1
1
1
1
1
1
1
3
1
2
2
1
2
1
1
1
1
1
1
1
1
1
2
1
3
3
1
3
2
1
1
2
1
4
2
1
2
1
1
1
1
1
1
1
2
1
1
2
1
2
2
1
1
1
2
1
1
4
1
1
1
1
3
1
1
2
1
1
1
1
1
2
1
1
1
2
1
1
1
2
1
1
1
1
1
2
3
2
1
1
2
1
3
1
1
1
1
1
1
1
4
1
1
3
1
2
1
2
1
1
1
3
3
1
1
1
1
1
20
1
2
1
2
1
2
2
1
1
1
2
1
1
1
1
2
2
1
1
2
1
2
1
1
1
3
1
1
1
1
2
1
1
2
1
1
1
1
1
1
2
3
1
1
2
4
1
1
1
1
1
2
1
3
4
1
1
1
1
3
1
3
1
1
1
1
1
4
1
1
1
1
6
1
2
1
1
1
2
1
1
1
1
2
1
1
1
1
1
3
2
3
2
1
2
1
4
1
1
3
1
4
1
1
7
1
3
1
2
1
1
8
2
2
1
1
1
3
2
2
2
1
2
1
1
1
2
2
3
3
3
1
2
1
1
1
1
2
3
1
1
1
2
1
2
1
1
1
1
1
1
1
1
1
1
1
2
1
2
2
1
3
2
1
2
1
1
1
3
1
1
1
1
1
1
1
1
1
3
1
1
2
1
1
3
5
3
1
1
1
1
1
4
2
1
1
3
1
3
1
2
1
1
1
2
1
1
1
1
1
3
3
1
1
2
1
1
2
2
1
3
1
1
2
1
1
1
2
1
4
1
2
1
1
1
1
1
1
2
1
1
1
1
1
6
1
6
6
1
1
1
1
1
1
1
1
1
1
1
1
1
1
1
18
2
1
1
1
1
1
1
1
2
2
2
2
1
1
1
1
1
2
3
1
1
1
1
1
1
3
1
1
1
1
1
2
1
16
1
1
1
1
1
1
1
1
1
1
1
1
1
1
1
1
1
1
1
1
2
1
1
2
1
2
2
4
1
1
1
2
1
2
1
1
1
1
7
1
1
1
1
5
1
2
1
1
2
1
1
4
1
1
2
1
1
1
1
1
1
3
2
2
1
1
6
1
1
8
1
1
1
2
2
2
1
1
1
1
1
2
1
4
1
1
2
1
1
1
1
1
2
2
1
3
2
1
1
1
2
2
1
1
1
1
1
4
7
3
2
1
1
2
1
3
1
1
1
1
2
1
1
1
3
2
1
1
2
1
1
2
1
1
1
1
1
3
2
4
1
1
2
1
1
2
4
1
2
1
2
1
2
3
3
1
3
2
1
1
2
4
1
1
3
1
3
1
1
1
1
1
1
1
1
1
1
1
1
1
2
2
1
1
1
1
1
2
1
2
10
4
1
1
1
2
2
1
2
2
4
2
1
3
1
1
1
2
2
2
1
1
3
1
1
1
1
1
1
1
1
1
2
2
1
1
1
1
2
1
1
1
1
1
1
1
1
1
1
1
1
1
2
1
2
1
1
1
2
1
1
1
1
1
1
1
1
1
4
1
4
1
1
1
1
1
1
1
2
1
1
1
2
1
1
1
1
1
2
2
1
2
1
1
1
1
1
1
1
3
1
4
4
3
2
1
1
3
1
1
1
2
1
3
14
3
6
1
1
3
1
2
2
1
2
2
2
1
1
2
4
1
2
3
1
1
4
1
1
2
1
1
2
1
3
1
1
2
1
3
1
1
1
3
3
1
1
1
2
1
1
1
2
2
4
1
1
1
2
1
1
3
1
2
2
1
1
1
1
1
1
2
2
3
1
1
2
1
1
1
2
1
3
3
5
1
1
1
1
4
2
3
2
5
3
1
3
1
1
1
1
1
1
4
4
6
8
1
1
3
1
2
1
3
1
1
2
1
4
1
1
2
1
1
8
2
2
1
1
1
3
1
1
4
2
2
1
1
1
1
8
3
1
1
1
2
3
6
2
1
3
1
9
1
1
1
1
2
1
1
1
1
1
1
1
6
1
1
1
1
1
2
2
6
9
22
1
1
1
1
4
1
1
3
3
1
3
1
1
1
2
3
1
1
1
2
1
1
1
1
1
1
1
1
1
2
2
3
1
1
1
1
1
1
1
1
1
1
1
1
2
1
1
1
2
1
1
1
1
2
1
1
1
1
1
2
2
1
6
1
1
1
1
8
4
2
1
2
1
1
1
1
1
2
1
1
1
1
1
1
2
1
1
1
1
2
2
1
1
1
1
1
1
2
1
1
1
3
1
2
2
1
5
1
1
1
1
2
1
2
1
1
1
1
2
2
1
1
1
1
3
2
2
1
4
1
3
1
1
1
1
1
1
1
1
3
2
2
1
5
1
1
2
1
1
1
2
1
1
3
2
2
4
2
1
3
1
1
2
1
1
1
1
1
2
6
2
3
1
2
1
2
2
1
1
1
1
1
1
5
1
1
1
7
1
4
1
1
2
1
1
2
6
1
1
1
1
1
1
1
2
2
1
1
1
1
1
1
2
6
1
1
3
2
1
2
3
1
1
2
2
2
1
1
1
1
3
1
1
2
2
2
31
3
1
19
4
9
1
1
1
1
19
10
12
3
1
3
1
3
1
1
1
1
1
1
1
2
1
1
3
1
1
1
1
2
1
2
2
3
1
1
1
1
1
1
1
2
1
1
1
1
2
1
2
4
3
1
1
1
5
2
1
1
1
1
1
1
5
3
1
1
1
5
1
3
1
1
1
1
1
1
2
1
1
1
2
1
1
1
1
1
1
1
1
5
1
1
1
1
4
3
1
1
1
1
3
1
1
1
1
1
1
1
1
2
1
3
1
1
2
1
1
1
1
1
4
15
1
2
4
3
2
3
3
1
2
4
2
1
1
2
2
1
2
3
2
2
1
4
2
1
5
1
2
1
4
2
1
3
1
1
2
1
1
2
2
1
1
1
1
4
3
2
3
2
3
4
6
2
3
2
3
1
1
1
1
1
3
1
2
2
2
2
1
1
2
1
2
1
1
3
2
1
1
1
1
2
1
1
1
1
1
1
1
2
1
1
4
1
1
2
2
1
2
3
2
1
2
1
1
1
1
1
1
2
1
1
2
4
3
1
1
1
3
1
4
2
1
4
1
1
1
1
2
2
1
1
1
1
4
1
2
1
1
2
1
4
1
2
1
3
3
1
2
1
3
3
3
1
1
1
2
2
1
1
1
1
1
1
1
1
1
1
1
1
2
1
1
1
2
1
2
3
2
2
4
2
1
4
1
3
1
2
3
1
1
7
7
1
1
6
1
1
1
1
1
1
1
4
1
1
1
3
1
2
1
2
2
1
1
1
1
2
1
2
2
1
2
1
1
1
2
1
1
1
2
3
3
1
2
2
1
1
1
2
2
1
2
1
4
2
2
2
1
1
2
4
1
1
1
2
2
1
3
2
2
1
1
4
3
1
3
4
1
1
2
1
1
4
2
1
1
1
3
2
1
4
1
4
1
1
1
1
1
1
1
1
2
2
2
1
2
1
3
2
1
1
2
1
1
3
4
3
1
1
1
3
6
4
1
2
1
1
1
2
2
1
1
2
1
1
1
1
1
1
1
3
2
2
1
1
1
1
4
1
1
1
1
1
1
1
3
2
1
1
4
1
1
1
1
5
1
1
1
2
4
1
2
1
1
3
1
1
1
1
1
4
1
3
5
1
2
3
1
1
1
1
1
2
1
2
3
1
1
1
1
1
2
1
1
1
3
1
1
1
2
2
1
1
2
1
5
2
2
1
3
1
3
3
4
2
1
2
1
2
1
2
1
5
1
4
2
1
1
1
1
1
1
1
2
1
4
1
1
1
1
2
2
2
1
2
2
2
4
2
1
2
1
1
1
1
2
4
1
1
2
1
1
2
1
1
2
1
1
1
1
1
1
1
1
27
1
2
1
6
1
3
2
1
5
3
1
1
2
1
1
2
1
1
1
1
1
1
2
1
1
1
1
3
1
2
1
1
2
1
1
1
1
1
2
2
2
1
1
2
4
2
2
1
1
2
1
1
6
2
2
4
2
1
1
1
1
1
1
1
1
1
2
1
1
1
1
1
1
1
1
2
2
1
1
1
1
1
1
1
1
2
1
1
1
1
3
2
2
1
2
1
1
1
1
1
2
1
1
1
3
2
1
2
2
1
2
1
1
1
1
8
1
2
1
1
1
1
2
2
3
1
1
3
1
3
1
1
1
1
1
1
1
1
1
3
1
1
1
4
1
1
2
2
1
1
1
1
1
2
2
2
1
2
2
1
1
3
1
2
1
2
1
3
1
1
1
1
2
1
1
1
1
2
2
1
1
1
1
1
2
1
2
2
1
4
3
2
2
1
1
1
1
1
6
1
1
1
2
3
1
1
3
1
1
1
1
1
5
1
1
1
4
1
1
1
1
1
2
1
1
1
1
1
2
1
3
1
1
1
1
1
1
1
2
1
2
1
1
2
2
1
1
1
1
1
1
1
2
2
2
1
1
1
1
1
1
1
1
1
1
1
1
1
1
1
2
1
1
1
2
1
1
1
1
1
2
1
3
2
1
2
1
1
1
1
2
1
1
1
3
1
1
1
1
1
3
1
1
1
1
4
1
1
3
1
1
1
2
1
3
1
2
1
1
2
3
1
1
1
1
2
1
1
1
5
1
1
1
1
3
3
1
1
1
1
1
1
1
2
3
1
1
3
1
1
1
2
1
2
1
1
1
10
1
2
6
1
8
5
1
1
1
2
2
3
1
6
4
1
1
1
2
1
3
1
1
1
4
1
3
1
1
3
1
1
1
1
4
6
1
1
1
1
1
3
1
1
2
2
1
1
2
1
1
1
1
1
1
1
2
1
2
1
3
1
1
1
1
2
2
1
1
3
1
5
2
4
1
1
4
3
1
1
1
2
2
1
2
1
1
2
1
3
1
2
1
1
1
2
1
1
2
2
1
2
1
3
1
3
3
2
1
2
1
3
3
1
3
1
1
2
1
1
1
1
1
1
2
1
3
2
1
1
3
2
1
1
1
1
3
1
1
1
1
1
1
1
1
1
2
1
1
1
1
2
1
1
1
1
1
2
3
2
1
1
1
5
3
1
4
3
2
2
1
4
1
4
1
2
1
1
2
1
1
1
1
1
1
3
1
1
1
1
3
1
1
1
3
1
2
1
1
1
1
1
10
1
3
4
1
1
1
1
5
1
1
1
1
2
1
5
1
1
1
1
1
3
2
1
1
1
5
2
4
2
2
2
3
1
7
4
1
1
1
1
1
4
1
1
1
1
2
2
1
5
2
2
1
1
1
1
2
5
10
5
2
1
1
1
1
2
4
3
5
6
13
2
3
1
1
6
1
1
2
13
8
1
3
11
3
1
3
1
2
1
1
2
1
1
1
1
2
3
1
1
1
2
1
1
1
3
5
8
4
1
9
8
12
20
1
8
4
3
1
9
2
1
3
1
1
3
1
1
1
1
1
1
1
1
1
1
1
1
1
1
1
1
1
2
1
1
3
1
1
1
1
1
1
1
1
1
1
2
2
1
7
1
2
1
1
2
2
1
1
1
2
6
3
2
8
3
1
2
2
4
1
1
2
1
1
1
2
7
3
3
1
1
1
1
2
2
1
4
2
2
1
1
1
1
1
1
1
1
1
1
1
1
1
1
1
1
1
1
2
1
1
2
1
5
1
3
5
1
1
1
1
2
1
3
1
2
1
1
2
1
1
2
1
1
1
1
1
1
1
2
1
2
2
1
2
2
1
1
1
1
1
2
1
4
1
1
1
1
1
1
1
1
1
1
1
1
1
2
4
2
1
7
4
1
2
1
1
1
2
1
1
1
1
4
1
1
1
1
1
1
2
1
1
3
2
1
1
1
1
1
1
1
1
1
1
1
1
1
2
1
1
2
1
3
4
2
2
3
1
1
1
1
2
2
1
1
1
1
1
1
2
1
1
2
1
1
1
3
3
3
1
4
3
1
1
7
1
2
1
1
2
3
2
1
1
2
4
2
1
1
1
1
3
1
1
4
1
3
1
1
1
3
1
1
2
1
2
1
3
1
1
1
2
1
1
1
1
1
1
1
1
7
1
1
7
1
1
1
2
1
1
2
5
7
5
6
1
1
1
4
1
1
1
4
2
1
1
2
1
1
1
1
2
2
1
1
1
2
1
1
1
4
1
2
1
1
1
1
2
1
1
3
1
2
2
1
1
1
1
1
1
1
3
3
2
1
1
1
3
1
1
1
2
2
1
1
1
2
1
1
1
3
1
1
1
4
2
1
3
1
1
1
1
1
1
1
1
1
2
1
1
1
1
2
1
1
1
1
1
1
1
1
1
4
6
1
1
2
1
2
3
1
1
2
1
1
1
1
1
1
1
1
1
1
1
1
1
1
1
1
4
2
1
1
1
1
1
2
2
2
2
1
1
1
1
4
3
1
1
2
1
3
1
1
2
1
1
1
1
2
1
2
1
1
1
1
6
2
2
1
1
1
1
1
1
1
1
1
1
1
1
1
1
1
1
1
1
1
1
1
1
1
1
1
1
1
1
1
1
1
1
1
1
1
3
1
1
1
2
1
1
1
1
1
1
3
1
2
1
1
1
1
2
1
1
1
1
1
1
1
1
1
1
14
7
1
2
4
1
1
1
1
1
1
2
7
2
1
3
1
2
2
4
1
3
1
1
3
1
1
2
1
2
1
10
1
1
1
1
1
1
12
1
2
1
2
1
2
1
1
3
1
2
2
1
1
1
3
2
1
1
1
3
2
1
2
1
2
1
1
4
1
1
2
1
3
1
1
4
2
1
2
5
2
1
1
2
1
1
1
1
5
1
1
2
2
1
14
1
1
1
1
4
1
2
1
1
3
1
2
2
1
1
1
1
1
1
1
1
1
1
1
1
1
1
2
1
1
2
3
1
1
1
1
1
1
1
1
1
3
2
1
1
1
2
3
8
1
1
1
1
1
1
1
1
2
1
1
1
1
1
1
1
2
1
1
1
1
1
1
1
1
1
1
1
1
1
2
1
1
3
1
2
3
1
1
3
1
1
1
1
1
1
1
3
2
1
1
1
1
2
1
3
2
3
2
1
1
1
1
2
2
1
3
2
2
2
1
3
1
1
1
1
1
2
1
2
1
1
4
1
3
2
1
2
1
2
2
2
1
2
1
1
1
2
3
1
1
1
2
1
1
1
1
1
1
1
1
2
1
1
7
1
1
2
1
1
1
2
1
1
1
1
2
1
1
1
4
1
1
2
2
1
1
1
1
1
2
2
1
1
1
1
1
1
1
1
1
1
1
1
1
1
1
1
2
2
1
1
1
1
1
1
1
2
1
1
1
1
3
1
1
1
1
1
1
1
1
1
1
1
1
1
1
1
2
2
1
1
1
1
1
1
2
1
1
2
2
2
4
2
2
1
1
1
1
1
1
1
1
2
1
1
1
1
1
1
1
1
1
1
1
1
1
2
1
1
1
1
1
1
1
2
1
4
3
2
2
1
1
3
2
3
6
1
1
1
4
1
1
1
1
1
1
3
1
3
1
3
1
1
1
1
1
1
1
2
1
1
1
1
1
1
1
1
1
2
2
3
1
3
1
1
1
1
1
1
1
1
1
1
3
1
1
2
1
2
1
1
1
1
6
1
1
4
2
1
2
2
10
1
1
2
1
3
1
5
2
1
1
1
2
1
1
2
6
1
1
1
2
2
1
1
2
1
1
1
2
4
1
2
1
1
1
4
1
1
2
2
4
1
3
2
1
1
2
3
2
2
1
3
6
1
3
4
1
1
1
2
1
1
1
1
1
1
1
5
3
1
1
2
1
1
1
1
1
1
1
3
1
5
2
1
4
1
1
1
1
8
1
1
4
2
1
1
1
1
1
3
2
1
1
1
5
4
1
1
1
1
1
1
1
1
3
1
1
1
1
1
3
1
2
3
1
1
1
1
2
2
1
1
3
1
1
1
1
1
3
1
1
1
1
1
1
1
1
1
1
3
2
5
1
2
2
1
1
3
1
1
1
3
1
1
2
2
1
4
1
1
2
5
1
1
1
1
1
1
1
1
2
3
1
1
1
1
1
4
2
1
1
1
1
1
2
1
1
3
1
1
1
1
1
1
1
1
2
1
2
1
2
1
7
1
1
2
2
2
1
1
1
2
1
1
1
1
1
4
1
1
1
2
1
1
1
1
1
1
1
1
2
1
1
1
2
1
1
4
2
1
2
6
1
1
5
1
1
1
3
1
1
1
2
2
1
1
1
1
1
1
1
1
1
1
1
1
3
5
1
1
7
1
2
1
1
2
5
1
2
1
1
1
1
1
4
1
3
1
3
2
1
3
2
1
4
1
1
1
1
1
1
1
1
1
1
1
1
1
1
1
1
1
1
1
1
1
1
1
1
1
1
1
1
1
1
1
2
1
1
2
1
2
2
2
3
1
3
2
1
1
9
3
4
1
1
2
1
3
2
1
1
1
1
2
7
1
1
2
4
1
2
1
1
1
1
1
1
1
1
1
2
1
1
1
1
1
4
2
1
1
1
2
1
1
1
1
1
1
1
2
1
1
1
1
1
1
1
1
1
1
3
2
1
3
1
1
2
1
1
1
1
2
1
2
1
1
2
1
1
1
2
1
4
3
1
1
1
1
2
2
2
1
3
2
1
3
2
3
1
1
2
1
1
1
1
1
1
1
1
5
1
1
1
1
2
1
2
1
1
1
3
1
1
1
4
1
1
6
2
1
1
1
1
1
1
2
1
1
1
1
1
1
1
1
2
2
1
1
1
3
1
1
2
1
1
1
1
1
1
2
1
4
1
5
1
1
1
1
1
1
1
1
1
1
1
1
2
1
1
2
2
1
8
2
1
2
1
4
1
3
2
1
3
1
2
2
1
1
2
2
3
3
2
2
1
1
1
5
2
1
1
2
5
3
1
1
1
1
1
1
3
2
1
1
1
1
1
1
1
1
2
1
1
1
1
2
6
1
3
1
2
1
1
1
1
5
1
2
1
3
1
1
1
1
1
1
3
1
2
1
1
1
1
1
3
1
1
1
1
1
1
1
2
2
2
1
2
1
1
1
1
5
3
4
1
3
1
1
1
1
3
3
1
1
2
2
1
3
1
1
2
6
1
1
2
2
1
1
4
1
1
1
1
2
2
14
2
1
1
1
3
1
2
1
1
2
1
3
1
5
1
1
1
1
1
1
1
1
1
1
1
1
1
1
2
6
3
1
1
2
1
3
4
1
1
3
1
1
1
1
1
1
1
3
2
2
3
1
3
5
1
1
1
1
2
1
2
1
1
1
3
1
1
1
2
1
3
1
1
1
1
3
2
4
1
1
9
1
2
2
4
1
1
1
1
1
1
1
1
5
1
5
1
1
2
3
1
1
1
1
1
1
1
4
7
4
1
2
1
1
1
1
1
2
1
1
1
1
1
1
1
1
1
1
1
1
1
1
1
1
1
1
1
1
1
1
1
1
1
1
1
1
1
1
1
1
1
1
2
1
1
2
4
3
3
2
1
1
1
1
3
1
1
2
2
2
2
1
1
3
1
1
3
1
5
3
1
2
1
1
1
3
1
2
1
1
2
2
6
1
5
1
1
4
8
1
2
1
1
1
1
2
4
1
2
1
1
2
1
1
1
1
2
2
5
2
1
1
6
2
1
2
1
1
1
2
1
4
1
1
1
2
1
1
1
4
1
2
4
1
2
1
2
1
1
2
1
1
2
2
1
1
1
1
2
1
2
3
3
1
1
1
1
1
5
1
1
3
1
10
1
3
2
1
1
9
3
1
2
1
1
1
1
4
4
3
3
1
1
1
1
1
2
1
1
1
1
1
2
1
2
4
3
2
2
1
2
1
3
3
1
3
1
1
1
1
2
1
1
2
2
1
1
4
1
7
1
1
1
2
1
1
1
2
1
1
1
1
2
3
1
1
2
1
5
2
1
1
4
1
3
1
2
1
1
2
2
1
1
1
1
1
1
1
1
1
1
1
2
1
2
1
1
2
2
4
2
1
2
2
1
3
1
4
3
1
1
1
2
1
1
1
1
1
3
1
3
1
1
2
1
1
6
1
2
1
1
3
1
1
1
1
1
1
1
1
1
2
1
1
1
2
1
1
1
6
1
1
1
2
1
2
1
3
1
1
1
1
6
1
2
3
1
2
1
1
1
1
1
1
1
1
5
1
1
1
1
1
1
14
46
1
2
3
2
2
2
1
1
1
1
1
3
1
10
1
1
2
1
2
1
1
1
2
1
2
1
1
1
1
1
1
1
1
1
1
1
1
1
2
1
1
1
1
1
1
1
1
1
1
1
1
1
1
1
1
2
1
1
1
1
1
1
1
1
1
1
1
2
1
1
1
1
1
1
1
1
1
1
1
1
1
1
1
1
1
1
1
1
1
2
1
1
1
1
1
1
1
1
1
1
1
1
1
1
2
1
1
1
1
2
2
1
1
1
2
2
1
1
1
3
1
1
1
2
2
1
1
1
1
2
1
1
1
1
1
1
1
1
1
3
4
1
3
5
1
5
2
5
2
1
2
2
1
1
3
1
1
1
1
1
1
4
2
1
1
1
1
1
3
1
1
2
4
1
1
4
1
1
1
1
1
2
1
1
1
1
1
4
1
5
3
3
1
1
1
1
1
8
1
2
1
1
1
1
2
1
1
1
1
1
1
1
3
3
2
4
1
1
1
3
1
2
4
1
1
3
1
1
1
5
2
2
1
3
1
1
1
2
4
2
2
1
1
1
1
1
3
2
1
1
1
3
2
1
2
1
3
2
1
1
1
1
1
1
1
2
5
1
2
3
7
1
1
1
1
1
1
1
1
1
2
1
1
1
1
1
1
1
1
1
1
1
1
1
7
3
2
1
1
1
8
3
1
1
1
1
1
1
2
1
1
2
1
2
2
2
1
1
1
1
1
1
2
1
2
1
1
1
1
2
1
1
1
1
1
2
1
1
1
1
1
1
1
1
2
1
1
1
2
2
1
1
2
2
1
1
2
3
1
2
1
2
4
1
2
1
1
1
1
1
1
5
1
1
1
1
1
1
1
1
1
1
1
2
1
2
3
1
1
1
1
2
1
1
1
1
1
1
1
1
1
1
1
1
1
1
1
1
2
1
1
1
1
2
1
1
1
1
2
1
1
1
2
1
1
1
1
3
1
1
1
3
1
2
1
1
2
1
1
1
2
1
1
2
1
1
1
1
2
2
1
1
1
1
1
1
11
1
1
1
1
1
1
1
1
1
1
1
3
1
2
1
1
5
1
2
1
1
1
1
1
1
1
1
1
1
4
1
1
1
1
1
3
1
1
1
1
1
1
1
1
1
1
1
1
2
2
1
1
1
2
3
1
3
1
1
1
1
1
1
3
1
2
1
7
6
1
1
1
3
3
1
1
1
1
1
1
2
1
2
1
2
1
1
1
1
3
2
3
2
3
1
1
2
1
1
4
3
1
1
2
2
1
1
5
3
1
1
1
1
1
2
3
2
3
1
1
1
7
1
1
1
1
1
1
2
2
1
1
1
1
1
1
3
2
3
2
5
2
1
1
1
1
2
1
2
4
3
8
1
1
1
1
1
1
4
3
1
6
1
1
1
1
1
1
1
2
1
1
1
1
2
1
7
1
3
1
1
1
1
1
2
1
1
3
1
1
1
2
1
2
3
3
5
1
1
2
1
1
1
1
1
1
1
1
1
1
3
1
1
3
2
3
1
1
4
1
1
3
5
1
1
1
1
1
1
2
1
1
2
2
1
2
1
1
1
1
1
7
2
2
2
2
1
1
1
1
1
1
1
4
1
1
1
2
1
2
1
1
8
1
3
1
5
1
2
1
1
2
2
1
1
1
1
2
7
2
1
2
2
2
1
2
3
1
1
1
1
2
1
1
1
1
1
2
2
1
2
1
2
2
1
1
2
1
2
1
6
1
1
5
2
6
3
1
1
1
4
5
1
2
2
1
2
1
1
1
2
1
1
1
1
1
1
13
3
2
9
1
2
2
3
7
1
2
1
1
1
1
1
6
2
2
1
4
3
3
1
2
1
2
2
1
2
2
2
1
1
2
1
2
1
1
2
1
2
2
1
1
8
1
1
2
1
1
3
2
1
1
1
5
1
2
1
3
1
2
1
1
3
3
2
1
1
1
2
3
4
1
1
3
2
2
1
2
1
1
19
3
1
1
1
1
3
1
3
1
1
3
1
2
1
1
3
1
2
3
1
1
1
2
3
5
2
1
2
1
1
1
1
2
1
1
1
1
1
1
1
2
3
1
1
2
1
1
1
1
1
1
3
1
1
1
1
1
1
1
1
1
1
5
2
2
4
3
1
1
3
1
1
1
1
2
1
1
2
3
3
1
1
3
1
1
6
3
1
1
1
5
1
1
1
1
1
1
3
1
1
1
3
1
1
1
1
1
2
1
1
1
1
5
1
1
1
1
2
1
1
1
3
1
1
1
2
1
1
2
1
1
1
1
1
1
1
1
2
1
1
1
1
1
1
1
1
1
1
1
1
1
1
2
2
1
1
1
1
1
1
2
1
1
2
1
1
1
2
1
1
2
2
1
1
1
1
1
1
1
2
1
1
1
1
1
1
1
2
1
1
1
1
1
1
1
2
1
2
1
1
2
2
2
1
1
1
1
1
1
1
1
1
1
1
2
1
2
2
1
1
1
1
1
1
3
1
2
1
1
1
1
2
1
1
4
3
1
1
1
1
1
2
1
3
1
1
5
1
1
1
1
1
1
1
1
2
2
1
2
1
1
1
3
4
1
1
2
1
1
1
1
1
1
1
2
1
2
2
1
5
2
2
1
3
1
1
3
1
3
1
3
2
1
1
1
1
1
15
2
1
1
1
3
4
1
1
1
1
1
2
1
1
1
1
9
1
2
1
1
3
2
6
1
1
2
5
2
2
1
1
1
2
1
1
1
1
1
1
1
1
1
1
1
1
2
1
2
1
1
1
1
1
18
12
1
1
1
2
2
1
1
1
1
1
1
2
6
1
1
1
1
3
1
4
5
1
1
1
1
1
2
1
1
1
1
3
1
1
1
18
1
1
2
1
1
3
2
1
15
1
1
1
1
3
2
1
1
1
2
1
2
16
1
1
1
1
1
2
1
1
1
1
3
1
1
5
1
2
1
1
1
1
2
3
1
1
1
2
3
1
1
4
1
1
1
1
1
1
1
1
2
1
6
1
1
3
1
2
3
4
1
1
3
1
1
1
3
5
1
2
2
2
2
1
1
1
1
1
1
1
2
3
1
2
2
1
3
1
1
1
1
4
1
1
1
1
1
7
4
2
3
1
3
1
3
1
1
3
1
9
5
1
2
1
1
3
1
2
1
4
1
1
7
1
2
1
1
2
1
1
2
1
5
5
3
4
1
1
3
2
2
1
2
1
1
1
1
1
1
1
1
1
1
1
1
2
1
2
1
1
1
1
1
3
1
2
1
1
2
1
1
1
1
1
1
3
1
3
1
1
1
1
1
2
1
1
3
1
2
1
1
1
1
1
2
2
1
1
1
1
2
4
1
5
3
1
1
2
2
2
2
1
20
1
3
1
3
1
1
1
1
2
2
1
1
1
1
3
1
2
1
1
1
2
3
3
2
1
2
2
3
3
5
1
1
1
6
1
4
1
2
3
1
4
1
1
2
1
3
2
1
3
3
1
2
6
1
5
1
1
4
1
1
2
2
1
2
1
1
1
1
1
2
1
2
4
1
3
1
3
1
1
2
1
1
1
2
1
2
1
2
1
2
1
1
1
1
3
1
1
1
1
1
2
1
1
3
1
1
1
1
1
1
1
2
1
2
1
1
3
5
1
2
1
5
1
2
5
3
4
2
5
2
1
1
1
1
1
1
1
1
1
3
1
2
1
3
1
1
3
1
1
4
1
1
1
1
1
2
1
2
1
3
2
1
1
1
1
1
3
1
2
1
3
1
2
1
4
1
2
1
1
1
1
1
1
1
1
1
1
1
1
1
1
1
1
1
1
2
1
1
1
1
1
7
1
2
1
2
1
1
1
3
2
1
1
1
1
2
1
1
1
1
2
2
4
1
1
1
1
1
1
1
3
9
8
2
1
2
1
1
2
3
2
2
2
1
8
2
6
4
2
7
1
1
1
1
2
1
1
1
1
1
4
1
5
2
2
1
1
1
1
1
1
1
1
1
1
1
2
1
1
2
1
1
2
1
1
1
4
1
1
1
1
1
1
1
3
2
1
1
3
1
1
1
1
1
1
1
2
1
1
2
1
1
1
1
2
2
3
1
2
1
1
2
4
3
3
1
2
7
4
1
1
1
2
1
1
1
2
1
5
3
2
2
1
4
1
1
6
2
1
8
3
17
2
3
2
1
3
1
1
3
2
1
1
3
6
2
1
2
1
1
2
1
2
1
1
2
1
1
1
2
1
1
1
1
1
1
1
1
1
1
1
1
1
1
1
1
1
1
1
1
1
1
1
1
2
1
1
1
1
1
1
1
1
1
1
1
1
1
1
1
1
1
2
3
1
1
1
2
1
1
1
2
1
2
1
1
1
1
1
1
1
1
1
1
1
1
1
1
3
1
1
2
1
1
1
1
1
2
1
1
3
1
1
1
2
1
2
1
1
3
1
1
1
1
1
1
2
1
1
1
1
1
1
2
1
2
1
1
1
1
1
2
1
1
2
2
1
1
1
1
1
1
2
3
3
1
1
1
2
1
1
2
1
1
1
1
1
2
1
1
1
1
1
1
1
1
1
1
1
1
1
1
1
1
1
3
1
2
1
1
1
1
1
1
1
1
1
1
1
2
1
2
1
1
1
1
1
1
1
1
3
4
2
1
1
1
1
1
1
1
1
1
1
1
1
1
1
1
4
1
1
5
3
4
1
1
2
1
1
2
1
2
3
1
1
3
3
2
2
2
6
2
2
5
1
4
3
1
1
1
1
2
3
1
1
1
2
1
1
2
2
1
1
1
1
1
1
4
1
1
3
5
1
1
1
8
1
1
1
1
1
1
1
1
3
3
1
2
3
1
1
1
2
1
1
1
2
1
6
3
2
1
4
7
1
2
6
1
1
2
3
1
2
1
1
1
1
1
5
4
1
1
1
1
2
1
1
2
2
3
1
1
2
1
1
2
1
3
1
1
1
2
2
3
2
1
1
1
1
1
1
2
3
1
1
1
2
1
2
2
1
1
1
3
2
1
1
2
1
1
3
2
2
1
1
1
1
2
2
1
2
1
1
1
1
1
1
1
1
1
1
1
1
1
3
1
1
2
2
6
1
1
1
1
1
2
1
1
1
2
1
1
1
1
2
1
2
1
1
1
1
3
3
1
2
1
1
1
1
1
7
1
1
2
2
1
2
1
1
3
2
1
1
2
2
2
1
1
1
1
1
2
1
1
1
1
1
1
1
1
2
1
1
2
1
2
3
2
1
1
2
3
1
2
1
1
1
1
2
3
1
2
1
1
2
1
1
1
3
1
2
1
1
1
1
2
1
2
1
1
1
1
1
1
2
1
4
1
2
1
1
1
1
2
2
3
3
1
1
1
1
1
1
2
1
1
1
1
1
1
1
1
1
1
1
1
1
1
1
1
1
1
1
1
1
1
1
1
1
4
1
1
1
4
1
7
1
1
3
1
6
1
2
1
1
1
1
1
1
1
1
1
1
1
1
1
1
2
1
1
1
1
1
1
1
1
1
1
1
1
1
1
2
3
1
1
1
2
2
1
1
1
1
1
1
1
1
1
1
3
1
1
1
1
1
3
2
2
1
1
1
2
1
1
7
1
1
1
1
2
1
1
3
1
3
1
1
2
5
1
1
1
4
2
2
2
1
5
1
1
2
1
1
8
6
2
3
3
4
1
2
5
1
3
2
1
2
2
1
1
1
1
2
1
2
1
2
1
1
1
1
4
3
2
1
6
1
3
1
1
1
1
1
1
2
1
4
2
1
1
2
2
5
4
1
1
3
3
2
1
1
2
1
3
2
1
5
1
5
1
3
1
4
2
1
2
3
1
1
3
1
1
1
2
2
1
2
1
1
1
1
1
1
2
2
1
8
1
1
1
1
3
1
1
3
2
1
1
5
1
1
1
1
1
5
11
2
1
1
1
2
1
1
2
5
3
1
1
2
3
1
1
2
1
1
3
1
1
2
2
1
2
1
1
1
1
5
1
1
2
2
1
2
1
5
4
4
8
1
1
3
1
4
3
3
2
4
1
1
1
3
2
3
1
1
2
3
2
1
1
3
3
1
1
1
1
2
2
5
2
2
5
1
2
1
2
2
4
2
1
1
3
3
3
2
2
2
1
1
1
1
1
2
1
1
1
1
1
2
3
1
2
6
2
1
2
3
2
2
1
1
1
1
1
1
1
1
1
1
2
1
1
1
2
6
1
2
1
1
1
1
2
1
1
3
1
1
3
1
1
1
2
3
1
1
1
1
2
1
2
2
1
1
1
1
1
1
1
1
1
2
2
2
2
1
2
1
2
1
1
1
6
1
1
3
1
1
1
1
4
1
1
6
11
1
1
3
1
1
1
2
1
1
2
1
1
1
1
1
1
1
1
2
2
1
1
1
1
2
5
1
1
1
1
2
1
2
1
1
1
1
1
2
1
4
1
1
1
1
1
1
1
1
1
1
1
1
1
1
2
1
1
1
1
1
1
1
3
1
2
2
1
1
1
1
1
1
1
1
1
1
2
1
1
2
1
1
3
1
2
4
1
3
5
8
1
1
1
1
1
1
1
1
1
1
2
1
2
3
1
1
1
1
1
1
1
1
1
1
2
1
1
1
1
1
1
1
1
1
1
2
1
2
1
1
2
1
1
1
1
1
1
2
1
1
1
1
1
2
3
1
3
1
1
1
1
1
1
1
1
2
1
2
1
1
2
1
1
1
1
1
1
2
1
1
1
3
1
1
1
1
1
2
2
1
1
1
1
2
1
1
1
1
2
2
1
1
1
4
7
1
1
2
3
1
2
1
1
1
1
1
1
2
1
1
1
1
1
1
1
1
1
1
3
1
1
2
1
1
1
1
1
1
2
2
2
1
1
1
3
1
2
1
1
1
2
3
2
2
1
1
1
2
1
3
1
1
1
1
1
1
1
1
1
3
1
3
2
1
1
1
2
1
2
1
1
1
1
2
1
3
1
2
1
2
2
3
1
1
1
1
1
1
1
2
1
1
1
1
1
1
1
3
1
1
1
1
1
3
1
1
3
1
1
1
1
1
1
3
1
1
1
3
1
3
1
10
1
2
1
1
1
1
1
1
1
1
1
1
1
1
1
2
2
1
1
2
1
1
1
1
1
1
2
1
2
2
3
2
1
3
14
3
1
2
3
1
1
1
3
1
1
1
1
2
2
1
1
1
1
5
1
3
2
2
1
1
1
1
2
1
2
1
1
1
1
1
1
1
1
1
1
1
1
1
1
1
1
2
1
1
1
1
1
2
2
1
2
1
1
1
1
1
1
1
1
2
1
1
1
2
1
2
1
1
1
1
1
2
1
1
1
1
1
1
1
1
1
1
1
1
1
1
1
1
2
1
1
1
1
1
2
1
3
1
2
1
1
1
1
1
1
2
2
2
1
1
1
3
1
1
11
8
1
1
1
2
1
2
2
1
1
3
2
1
1
2
3
1
2
1
11
1
2
1
1
2
1
1
1
2
1
1
1
1
2
1
2
1
1
1
1
2
3
3
1
1
1
1
1
1
2
2
1
1
1
1
1
1
3
2
6
1
3
1
3
2
2
1
1
1
8
2
1
4
3
4
1
1
2
2
1
1
1
1
1
1
1
2
1
3
1
1
2
1
1
1
2
1
1
1
1
2
1
1
1
3
2
1
3
1
2
2
2
1
1
1
1
2
3
1
1
2
2
7
5
1
3
1
2
1
1
1
1
3
1
1
1
1
3
1
3
1
1
1
2
1
1
3
2
1
1
1
3
3
2
2
2
1
3
1
2
2
1
1
1
3
1
1
1
1
2
1
1
1
1
1
1
1
1
2
1
2
1
1
1
1
1
3
1
4
1
1
1
2
1
2
1
1
1
3
1
1
2
1
3
4
5
1
2
3
1
1
1
1
3
1
2
2
1
1
1
1
1
2
2
1
1
2
2
2
1
2
2
2
1
1
1
1
1
1
1
1
1
1
1
1
1
1
1
1
1
2
1
1
1
3
1
1
1
1
1
1
1
1
1
3
1
4
1
1
1
1
1
2
2
1
1
2
1
1
1
1
1
1
1
1
1
3
2
1
1
2
1
1
1
1
1
2
1
1
1
1
2
2
1
1
2
2
2
2
1
1
1
1
1
1
1
1
5
1
1
1
1
1
1
1
2
1
1
1
1
1
1
1
1
1
1
2
1
1
1
1
1
1
1
1
1
2
1
1
2
1
1
1
1
1
1
1
1
1
1
1
2
1
2
1
1
1
1
1
1
4
1
4
3
1
1
3
1
1
1
1
1
1
2
1
2
1
1
1
1
1
1
1
1
1
1
1
2
2
1
1
1
1
1
1
2
1
2
1
1
1
1
1
1
1
1
1
1
1
1
1
2
1
1
1
1
1
1
1
1
1
2
1
3
1
1
1
1
1
1
1
1
1
1
1
1
1
1
1
2
1
1
1
1
1
4
1
1
1
3
1
1
2
1
1
1
1
2
1
2
1
1
2
1
2
1
1
1
1
1
1
2
1
3
3
1
1
1
1
2
1
1
1
1
2
5
1
1
1
1
2
1
1
1
5
1
2
1
2
1
1
1
1
2
2
1
2
2
1
2
1
1
5
2
2
3
1
1
1
1
1
1
1
1
1
1
2
1
1
1
4
4
2
1
4
1
4
4
2
1
1
1
1
2
2
1
1
2
1
3
6
2
1
1
1
2
1
1
1
2
4
1
1
3
1
1
1
3
1
1
1
4
1
1
1
3
1
1
6
1
2
1
1
1
1
1
1
1
1
1
1
1
2
2
1
3
1
2
1
3
2
4
1
1
3
2
3
5
2
3
1
1
1
1
1
1
1
1
1
4
1
1
1
1
1
1
1
1
1
3
1
1
3
1
1
2
1
1
16
2
2
1
1
3
2
1
3
1
1
2
1
2
1
1
1
1
1
1
1
1
2
1
2
4
1
2
2
1
1
1
1
3
1
1
1
1
1
1
1
2
1
1
1
1
1
2
2
1
1
1
2
3
1
1
1
1
2
1
1
1
1
1
4
1
1
3
5
2
1
1
1
2
3
1
1
1
1
4
1
1
1
4
1
2
1
1
1
1
2
2
2
1
1
1
2
1
2
1
1
1
1
1
1
1
1
2
1
1
1
2
1
1
1
1
1
1
1
2
1
1
6
1
1
1
1
1
2
2
3
2
1
1
2
2
2
1
2
3
1
1
3
1
1
2
4
1
4
2
1
1
1
1
1
4
1
4
2
1
4
1
3
2
1
1
1
1
1
3
1
3
6
1
1
1
1
7
2
2
3
1
4
1
2
1
1
2
2
3
2
4
1
2
3
1
1
1
1
1
1
1
1
1
4
1
1
5
1
1
1
5
2
5
3
2
2
1
6
1
1
1
2
2
9
1
2
2
1
1
1
1
2
3
1
1
1
1
6
1
1
1
1
3
1
1
1
3
1
2
1
1
1
1
4
1
1
1
5
5
6
1
1
1
1
2
4
1
2
4
2
1
1
1
1
2
2
1
2
2
1
2
1
4
3
2
4
2
1
1
1
2
1
2
1
1
2
1
2
1
2
1
1
1
1
1
2
1
1
1
1
1
1
1
1
1
1
2
1
1
1
1
1
1
4
1
1
1
1
1
1
1
1
1
1
3
2
4
2
1
1
1
3
1
2
1
1
1
1
4
1
2
2
1
1
1
1
1
2
1
2
2
1
1
1
1
2
1
1
1
1
2
1
1
1
1
1
1
2
1
1
1
1
3
1
2
1
1
3
4
1
2
1
1
1
1
2
1
2
2
1
1
10
2
1
1
1
2
1
2
1
1
1
1
5
1
1
2
1
8
2
3
1
1
1
4
1
3
3
1
1
1
1
1
1
1
1
1
1
1
1
2
1
1
1
1
1
1
1
1
1
1
1
1
1
1
1
1
1
1
1
1
1
1
1
1
1
1
1
1
1
1
1
1
8
1
1
1
1
1
3
1
3
4
1
2
1
1
7
2
1
1
2
1
1
1
1
1
1
1
1
1
1
1
1
1
1
1
7
2
1
1
3
2
1
1
1
1
1
4
2
1
1
2
1
1
1
1
1
1
1
1
1
1
1
1
1
1
1
1
1
1
1
1
1
1
1
1
1
1
1
1
1
2
1
1
1
1
1
1
1
1
1
2
1
1
1
1
3
3
1
1
2
1
1
1
2
1
1
3
2
1
1
4
1
1
3
6
2
1
1
6
1
12
1
1
2
7
1
1
2
2
1
1
1
3
1
2
2
4
1
2
2
2
1
1
4
1
1
2
2
1
2
2
1
1
2
1
4
1
1
1
1
3
1
2
1
3
2
2
1
1
1
1
1
2
1
1
1
2
2
1
1
2
1
1
1
2
1
1
2
1
1
1
1
1
1
1
2
1
3
4
5
2
3
1
1
3
4
4
2
5
3
1
1
1
2
2
1
1
2
1
5
1
1
2
1
1
1
2
2
2
1
4
1
2
1
1
4
4
2
1
1
1
4
1
2
1
1
1
2
1
1
2
1
1
1
2
1
1
2
1
1
1
1
1
2
1
2
1
1
1
1
2
1
2
4
2
1
4
1
1
1
2
1
1
5
1
1
1
1
2
4
1
1
1
1
1
3
1
3
1
1
3
1
1
1
2
1
1
1
1
3
1
1
2
1
1
1
1
1
1
1
3
1
2
2
4
2
4
3
2
4
1
5
1
1
1
1
1
3
1
2
1
1
2
3
1
1
3
2
4
1
6
2
1
3
3
5
1
2
2
1
2
3
1
3
1
2
1
1
2
1
3
2
1
1
1
1
1
2
1
2
1
1
1
1
2
1
2
3
1
1
1
1
1
1
1
2
1
1
1
2
1
1
1
4
2
8
2
1
1
1
1
2
1
2
2
5
2
2
4
1
1
1
1
1
1
4
1
1
3
1
5
2
1
3
1
1
4
1
1
1
1
2
1
2
2
3
6
1
1
1
1
1
1
1
4
1
1
1
1
1
2
2
1
1
3
1
1
1
1
2
1
1
2
2
1
1
1
5
2
1
1
1
1
1
1
1
1
1
1
2
2
2
3
2
1
1
1
1
1
1
1
1
1
1
1
1
1
1
1
4
1
1
1
1
1
1
1
1
1
1
1
9
2
4
3
1
1
3
1
3
2
5
1
3
1
1
2
1
1
1
5
1
2
3
2
5
3
2
1
4
7
1
1
6
3
5
1
1
2
1
1
1
1
1
1
1
1
22
1
8
18
1
5
2
1
1
1
1
1
2
1
1
1
2
1
1
1
1
1
1
1
1
3
1
1
1
1
5
1
2
1
1
1
1
4
1
1
1
1
1
1
1
1
1
1
1
2
4
1
3
2
3
2
1
1
1
1
1
1
1
1
2
1
1
1
1
1
3
5
2
1
3
2
1
1
1
1
1
1
1
1
3
3
1
3
1
1
1
1
1
1
1
1
3
1
1
1
2
1
4
1
1
5
2
1
1
1
5
1
1
3
2
4
1
2
2
1
1
1
1
1
2
2
1
1
1
1
1
1
1
3
5
1
1
1
1
4
1
1
1
1
1
2
1
2
1
2
1
3
1
1
3
1
3
1
2
2
1
2
1
1
1
1
1
2
1
7
2
4
1
2
1
3
1
6
1
2
2
1
1
1
2
5
1
8
1
1
3
1
1
1
4
1
1
1
3
1
1
1
1
1
1
2
2
1
2
4
5
5
1
1
5
1
1
4
1
3
2
4
2
9
1
1
1
1
3
1
1
1
1
1
2
1
5
3
1
2
3
1
1
1
1
1
1
1
1
1
1
2
2
1
2
1
7
1
3
1
2
4
1
1
1
1
1
2
1
3
2
1
7
5
1
2
1
1
1
1
3
1
1
1
1
2
1
1
2
1
1
1
2
3
2
1
1
1
5
3
1
3
5
2
1
2
2
1
1
3
1
1
1
2
1
1
2
3
2
1
1
2
1
1
1
1
2
2
4
1
1
1
4
2
2
8
2
2
2
1
1
2
3
2
1
1
1
1
4
1
1
2
1
1
2
2
1
4
3
2
1
2
1
4
2
1
1
2
1
1
1
1
1
1
34
1
1
1
4
3
1
1
1
1
1
2
8
2
1
3
1
1
1
2
2
1
2
2
1
1
1
1
1
1
1
1
1
5
1
2
1
1
1
1
1
1
1
1
1
4
1
1
1
1
1
1
1
1
1
1
1
1
1
1
1
1
1
2
1
1
1
1
1
1
1
1
1
1
1
2
2
1
1
1
1
1
1
1
1
1
1
1
2
2
1
14
1
1
1
1
1
1
1
1
2
1
1
1
1
1
1
1
1
1
1
1
1
1
1
1
2
1
1
1
1
2
1
2
1
2
2
1
3
1
2
1
1
2
1
1
1
1
1
3
3
1
4
1
1
1
1
10
1
1
1
1
1
2
9
2
1
1
6
2
1
1
4
2
2
2
1
3
6
2
1
1
2
2
1
1
2
3
1
1
3
1
1
1
3
2
1
1
1
1
1
1
4
2
1
1
1
1
3
8
2
1
2
1
1
1
1
3
2
2
2
2
4
1
1
3
1
3
1
1
4
3
3
5
1
1
1
3
2
3
1
2
1
1
1
1
1
1
1
1
1
1
1
1
1
1
1
1
1
1
1
1
1
1
1
1
1
1
1
1
1
1
1
1
1
1
1
1
1
1
1
1
1
1
2
1
1
1
2
1
1
2
1
1
1
1
1
1
2
1
1
1
1
1
2
2
1
1
1
2
1
2
1
1
3
1
2
2
2
4
1
1
2
1
1
2
1
3
6
2
2
1
1
2
1
1
3
2
4
1
1
1
1
1
3
2
1
1
1
4
1
1
2
1
2
2
1
1
1
1
1
1
1
1
1
1
1
1
1
3
2
2
1
1
1
1
1
1
2
1
1
1
1
1
2
2
4
1
2
3
1
1
1
1
1
2
2
3
1
4
3
1
1
4
1
1
1
1
1
1
1
2
1
1
1
5
1
2
3
1
1
1
1
1
1
2
1
1
5
10
1
2
3
1
1
1
1
1
1
1
7
3
1
1
2
1
1
1
1
1
2
2
1
3
2
1
4
1
1
1
2
3
1
1
2
3
2
2
3
1
1
2
1
1
1
1
1
1
3
2
1
1
2
2
1
1
2
1
1
1
1
3
1
2
1
2
1
1
1
1
6
1
3
2
1
1
3
1
3
3
6
3
1
3
6
4
2
4
1
1
2
1
5
5
4
1
1
2
1
1
1
1
1
1
1
82
9
2
2
1
1
1
1
2
1
2
2
1
2
2
1
1
4
1
2
2
4
1
1
2
2
2
1
1
1
2
3
4
2
1
4
2
3
1
1
2
3
1
1
1
2
1
1
3
1
2
1
1
2
3
2
3
1
1
1
1
2
8
2
4
1
1
1
3
2
1
2
2
1
2
1
1
2
4
1
1
2
1
2
3
1
1
1
1
2
1
1
1
4
2
2
4
1
1
1
1
2
6
1
2
3
1
1
1
3
4
2
2
1
2
2
1
1
1
4
4
1
1
1
1
1
2
2
2
1
2
1
2
1
2
1
1
1
1
1
2
1
1
2
1
1
1
2
1
1
1
1
3
2
1
1
1
1
1
1
2
1
2
1
1
1
2
1
1
2
2
1
1
2
1
1
3
1
1
1
3
2
2
1
3
2
2
1
3
2
1
1
2
1
8
1
2
1
1
1
1
1
1
1
1
2
1
1
1
1
2
1
1
2
1
1
1
1
3
3
1
1
1
1
1
2
2
1
2
1
1
4
1
1
1
1
1
1
1
1
2
1
1
2
1
1
1
1
1
2
1
1
1
5
1
1
3
1
1
1
1
1
1
3
1
1
2
1
3
1
1
3
5
1
1
2
1
4
2
1
1
1
1
1
3
2
2
2
1
2
1
1
2
3
1
2
1
1
1
1
2
1
1
1
1
2
1
1
3
1
1
4
1
1
1
2
1
1
2
1
1
4
1
3
1
1
1
1
1
1
2
2
1
3
1
1
1
1
1
1
4
1
1
1
1
1
1
1
2
1
5
1
2
5
1
1
1
1
1
1
1
1
1
1
1
1
1
2
1
1
1
2
1
1
1
1
1
3
1
1
1
1
1
1
1
1
1
1
1
1
1
1
2
1
1
1
1
1
1
1
1
1
2
1
1
1
1
1
1
1
1
1
1
1
12
1
1
1
1
1
1
2
1
1
1
3
2
1
1
4
1
2
2
2
1
1
2
1
1
1
1
1
1
1
2
1
1
1
1
1
1
1
2
1
3
1
1
1
1
2
2
1
2
1
1
1
3
1
6
2
1
1
3
1
1
1
1
1
1
1
1
1
1
1
1
1
8
1
1
4
1
1
2
1
3
1
1
4
1
1
1
1
1
1
1
1
2
1
1
1
1
1
1
1
1
1
2
2
1
2
1
1
2
2
1
1
1
2
3
2
1
1
11
1
1
1
2
2
1
1
1
1
2
1
3
1
2
1
2
1
3
1
2
2
2
1
1
2
1
1
1
1
1
1
1
2
6
1
1
1
2
2
1
2
3
1
3
2
1
2
1
1
2
3
4
5
1
3
1
5
1
3
1
6
1
1
2
1
1
1
1
1
1
4
3
1
1
1
2
2
1
1
2
3
1
1
2
3
2
2
1
1
1
2
1
1
3
2
4
1
1
1
1
2
1
1
1
1
1
1
2
4
1
1
1
1
2
1
1
1
2
1
1
1
2
4
1
1
1
1
2
3
8
7
1
1
4
2
2
1
4
2
2
1
3
1
6
1
1
4
1
1
4
1
2
1
1
1
2
1
3
2
8
2
1
1
1
1
2
1
3
1
2
2
1
1
2
2
6
2
1
4
2
1
3
3
1
1
7
2
1
2
3
1
2
1
1
1
2
1
2
3
3
2
1
5
5
6
4
9
1
2
1
1
1
1
3
2
1
1
1
2
2
3
1
1
2
1
1
2
4
3
2
1
2
1
3
1
1
2
1
1
1
4
1
1
2
1
1
1
3
3
5
1
2
1
3
2
2
1
1
1
1
1
3
5
5
1
1
1
1
2
1
1
1
1
2
1
1
1
1
1
1
3
1
1
1
2
1
1
1
1
1
2
1
1
1
5
1
2
1
7
1
3
1
1
2
1
1
1
2
1
2
4
2
1
3
1
1
1
1
1
1
1
1
1
3
1
1
1
1
1
1
1
1
1
4
1
1
1
1
1
1
1
1
1
3
1
3
1
1
2
2
1
1
2
1
1
1
1
2
1
1
1
1
1
1
6
1
1
1
1
1
1
1
1
2
1
1
1
4
1
1
1
1
1
1
1
1
1
1
1
1
1
1
1
1
1
1
1
1
1
1
1
2
1
1
1
1
1
2
1
1
1
1
2
1
1
1
1
1
1
1
1
2
1
1
1
1
1
1
1
1
2
1
1
1
1
1
2
1
1
2
2
1
1
1
1
2
1
13
1
1
2
1
1
2
1
5
11
1
1
1
3
1
1
1
1
4
1
1
1
3
4
1
1
1
1
1
1
1
2
1
1
2
2
2
3
1
1
1
1
1
1
1
3
1
1
1
1
1
1
1
3
1
1
2
1
2
1
2
1
1
1
1
2
1
1
1
2
1
5
1
15
5
1
4
5
7
5
8
2
2
33
5
1
1
1
1
1
2
1
1
1
2
2
2
1
1
1
1
3
3
1
2
1
1
2
4
8
1
1
1
7
2
1
2
1
3
1
1
1
1
3
1
1
1
2
1
1
1
1
1
1
1
1
2
1
1
1
3
2
1
1
3
2
4
1
1
1
1
1
1
1
4
1
1
1
4
1
3
2
1
1
2
1
1
2
2
1
1
2
1
2
1
3
1
3
1
1
2
1
2
1
1
1
6
1
1
2
1
1
1
2
1
3
2
1
2
1
8
1
1
1
1
3
3
1
1
3
5
3
3
4
1
1
2
1
1
1
2
1
2
2
1
1
1
1
1
1
1
6
2
2
3
3
2
1
1
1
8
1
2
4
2
3
1
1
1
1
1
3
1
1
1
1
1
2
1
2
2
3
4
1
1
1
1
2
1
1
1
1
11
1
2
1
1
1
1
2
1
2
1
1
1
1
1
1
1
1
3
1
3
1
2
3
2
2
1
2
1
1
3
4
1
1
1
1
1
1
1
1
1
1
1
1
1
1
2
1
2
1
1
2
1
1
2
3
7
1
4
1
3
1
4
1
2
4
1
3
2
5
4
1
1
3
1
1
1
3
1
1
7
1
3
1
1
3
1
2
1
1
1
1
1
1
1
1
1
1
1
2
1
1
2
2
1
1
1
1
1
1
4
1
1
1
2
2
3
2
1
1
2
1
1
7
1
6
1
4
1
4
7
10
2
14
1
1
1
1
2
2
1
1
2
1
5
1
1
1
1
1
1
1
1
1
1
1
1
2
2
1
6
1
3
1
1
1
1
1
2
2
1
3
2
1
2
1
3
1
1
1
1
4
1
1
1
1
3
3
1
1
3
1
1
1
1
1
4
1
1
1
1
2
1
1
3
1
2
1
3
4
2
2
1
1
1
2
1
1
1
1
1
1
1
1
2
6
1
2
2
1
1
1
1
1
2
1
1
1
1
2
1
1
1
2
1
2
1
1
1
1
1
6
2
3
1
1
1
1
1
1
1
3
1
1
1
2
1
2
2
1
1
1
1
1
2
1
1
1
1
1
1
1
1
1
1
1
2
1
1
1
1
1
2
1
2
1
1
1
1
1
1
1
1
2
1
1
1
1
1
1
1
1
1
1
1
2
2
1
1
1
1
1
1
1
3
1
1
1
3
1
1
1
4
1
1
1
1
1
1
2
1
1
1
1
1
1
1
1
1
1
1
1
1
1
1
1
1
1
2
1
1
1
1
1
1
1
1
1
1
1
1
1
1
1
2
4
2
1
1
2
1
1
1
2
2
1
1
1
1
1
2
1
1
1
2
1
1
2
6
2
1
1
1
1
1
2
7
2
1
4
2
4
1
2
1
1
1
1
2
2
1
1
1
1
5
1
1
2
1
1
1
1
2
2
1
2
1
1
1
2
1
5
1
1
1
1
1
1
1
1
1
1
1
2
1
2
1
2
10
1
1
1
3
2
1
1
3
2
1
1
3
2
1
3
1
1
1
1
1
3
1
2
1
1
4
1
2
4
3
3
4
1
1
2
1
1
3
3
2
1
2
1
2
2
1
2
1
2
2
1
1
1
3
6
1
1
1
1
2
2
1
1
1
2
1
1
1
2
2
1
1
1
1
1
1
1
2
1
2
2
1
1
16
1
1
1
2
2
1
1
2
1
2
3
12
1
7
1
1
1
2
1
1
1
1
2
1
1
2
1
1
1
4
2
1
1
1
1
1
1
1
1
1
2
2
1
1
2
3
3
1
3
1
3
1
2
4
1
1
1
3
3
1
1
2
1
1
4
1
2
1
1
3
1
1
1
5
1
1
1
1
2
3
1
3
1
4
1
6
3
1
4
2
1
1
2
3
6
5
3
1
1
2
1
2
3
4
14
1
1
2
2
1
2
1
1
1
1
2
1
1
2
4
1
1
2
2
2
1
2
5
2
2
1
2
1
3
2
1
2
2
1
1
2
1
2
2
1
1
1
2
2
1
2
1
1
2
1
3
2
1
1
1
1
1
2
4
2
3
1
2
1
22
1
1
4
2
2
7
2
1
2
1
2
2
1
1
1
1
1
1
1
1
1
1
3
1
1
1
1
1
3
1
2
1
1
1
1
2
2
2
1
1
1
2
1
2
1
1
2
1
1
1
1
1
1
1
1
1
1
2
3
1
2
1
1
3
2
1
2
1
1
1
1
2
1
1
1
1
1
1
4
1
5
5
1
3
10
3
2
1
1
1
2
2
1
1
1
7
1
1
1
1
1
2
1
1
1
1
1
1
1
1
1
1
1
1
2
9
10
1
1
1
1
1
1
1
1
2
1
4
1
1
1
1
1
1
1
1
1
1
1
1
2
2
1
3
3
1
1
1
1
1
1
1
2
1
1
1
1
1
2
1
1
1
1
1
1
2
1
2
1
4
1
1
1
1
1
1
1
1
1
2
2
1
3
1
1
1
1
2
1
1
1
1
1
1
3
1
1
1
1
3
1
2
2
1
1
1
1
1
1
1
1
1
1
1
3
1
2
1
2
1
1
2
1
1
1
5
1
1
1
1
1
2
6
2
1
1
1
1
1
1
5
2
1
1
1
1
1
1
1
1
1
3
2
4
1
1
1
1
1
1
2
1
2
1
1
1
1
5
1
2
2
1
1
2
1
2
1
1
1
1
1
1
2
2
1
1
1
1
1
2
5
2
2
3
1
1
2
1
2
1
1
1
1
1
11
1
1
1
2
1
2
3
1
1
2
2
1
2
1
2
2
1
2
1
1
3
2
1
2
1
1
1
1
2
1
1
2
1
1
1
6
1
2
3
1
1
1
1
1
1
1
1
2
7
2
2
9
1
4
1
1
1
4
1
2
1
1
1
2
2
3
4
1
3
1
2
2
1
1
1
1
1
1
1
2
4
1
1
1
1
1
1
1
1
1
2
1
1
1
1
4
1
1
1
1
1
1
5
2
1
3
1
1
2
1
6
1
1
1
1
1
1
2
2
1
1
1
1
3
1
1
1
1
3
2
1
1
1
1
1
3
1
1
1
7
1
18
1
1
1
2
2
2
3
1
2
1
1
6
1
1
1
1
3
1
3
1
2
1
2
1
1
3
2
1
1
3
1
1
34
2
1
1
1
1
3
2
1
3
1
1
1
1
2
2
1
1
1
2
1
2
1
2
2
1
1
2
1
1
1
1
1
1
1
1
1
1
1
2
1
1
6
3
1
1
1
1
1
1
2
1
1
1
2
1
1
1
1
1
1
1
1
1
1
1
1
1
2
1
1
1
1
1
1
1
2
1
1
1
1
2
1
1
1
2
1
1
1
1
1
1
1
2
2
1
1
1
1
1
3
1
1
1
2
1
2
3
2
1
1
1
1
1
1
1
1
1
1
1
2
8
1
1
1
1
1
1
1
1
1
1
1
1
3
3
2
2
2
2
1
1
1
1
1
1
1
1
1
1
1
1
1
1
1
1
1
1
1
1
1
1
1
1
1
1
1
1
1
1
1
1
1
1
1
1
1
1
1
1
1
1
1
1
3
1
1
1
1
2
1
1
1
1
2
1
1
1
1
1
1
1
1
1
1
1
1
1
1
1
1
1
1
1
2
1
1
1
1
2
2
1
2
1
1
2
1
2
2
1
1
1
1
1
1
1
1
1
1
1
1
2
1
2
3
1
3
1
1
1
1
2
1
2
1
1
1
1
1
1
1
1
1
1
2
1
1
1
2
1
1
2
1
1
1
2
1
1
1
1
1
1
1
2
1
1
1
1
3
1
2
1
1
1
1
1
1
1
1
1
4
1
1
3
2
2
2
2
1
1
1
1
2
1
1
1
2
1
12
1
4
1
2
1
2
7
1
3
2
1
2
1
1
2
1
1
1
1
1
1
2
1
1
1
1
1
1
1
2
2
1
1
1
2
1
1
1
20
1
1
1
1
1
1
1
1
1
1
1
2
1
2
1
1
3
3
1
1
3
1
1
2
1
1
1
1
1
1
1
1
1
2
1
1
1
1
1
1
1
1
1
1
1
1
1
1
1
1
1
1
2
2
1
3
1
1
1
1
1
1
2
1
1
4
2
1
1
1
1
4
3
1
1
1
3
1
1
2
1
1
1
1
3
1
2
1
2
1
2
1
2
1
3
2
2
1
1
1
1
1
1
1
1
1
2
1
1
1
2
1
1
7
1
1
2
1
1
1
2
1
1
3
2
2
1
4
2
1
1
1
1
1
2
2
1
1
1
1
2
1
2
1
1
2
1
1
2
2
1
1
1
1
4
3
2
1
1
1
1
1
2
1
1
1
1
1
2
1
5
2
3
1
1
2
1
1
2
3
2
1
1
1
1
1
2
1
1
1
2
4
1
1
2
1
1
1
2
1
1
1
1
1
1
3
1
1
1
2
1
1
1
1
1
1
1
1
1
1
1
1
1
1
1
1
1
1
1
1
1
1
1
1
4
1
1
1
1
1
1
18
2
1
8
1
1
1
1
1
2
1
1
1
3
1
1
1
1
2
1
1
2
1
3
1
1
1
1
2
2
3
1
2
2
1
1
2
1
1
3
1
1
3
1
1
2
1
1
2
1
1
1
1
2
1
1
1
2
1
1
1
3
1
3
3
1
2
2
1
1
1
1
1
18
2
3
1
2
1
2
2
4
16
1
1
3
2
1
2
2
1
2
3
1
1
1
1
1
5
2
1
1
1
1
1
1
1
4
2
1
1
1
1
2
1
1
4
6
1
4
5
1
1
1
1
1
1
2
2
1
1
1
2
1
1
1
1
1
1
2
1
1
2
1
1
1
1
1
1
1
1
1
1
2
1
1
1
1
1
2
1
2
2
1
2
1
1
1
1
1
2
1
2
1
1
5
1
1
1
1
1
1
1
2
1
1
2
1
2
1
4
2
1
1
1
1
1
1
1
1
1
1
1
1
1
1
1
1
1
1
1
2
1
1
1
1
1
1
1
1
1
1
1
2
2
2
1
2
1
1
1
1
1
1
2
1
1
2
2
1
2
1
1
1
1
1
1
1
3
1
1
1
1
1
2
3
2
1
1
1
1
1
1
1
1
2
1
1
1
1
1
1
1
1
1
1
3
1
1
1
1
2
1
1
1
1
1
1
1
1
1
1
2
1
1
1
1
1
1
1
1
1
1
1
1
1
1
1
1
1
1
1
1
2
2
2
2
1
1
1
1
2
1
1
1
1
1
1
1
2
3
1
1
1
1
1
1
1
2
1
1
1
1
1
1
1
1
1
2
2
1
2
1
1
2
1
1
1
2
1
1
1
1
1
2
1
1
1
1
1
1
2
2
1
1
3
1
2
2
2
1
6
1
1
1
2
3
3
4
3
1
1
1
1
4
4
1
1
8
3
2
1
5
1
1
2
1
1
4
2
1
1
3
2
4
3
1
1
2
1
1
1
1
1
1
1
2
3
1
1
2
3
2
3
1
2
3
1
1
1
2
1
2
1
2
2
1
3
1
1
4
1
2
1
1
2
1
1
2
1
1
1
1
1
1
4
1
3
1
1
4
2
3
1
1
1
4
3
7
1
1
3
1
1
1
1
1
1
1
3
4
9
5
1
3
1
1
1
1
2
2
2
3
1
5
4
1
1
1
1
1
1
3
3
2
6
5
1
1
2
1
1
1
2
1
1
2
1
1
1
1
2
1
3
1
1
2
1
2
3
1
1
1
1
1
3
1
1
1
1
1
1
1
2
1
1
2
1
1
2
1
1
2
1
1
1
1
1
1
1
1
1
1
1
1
1
1
1
1
1
1
1
3
1
1
1
1
1
1
1
2
3
2
1
1
1
2
1
2
1
2
3
2
4
1
1
1
2
1
1
1
1
1
1
1
1
1
1
2
1
3
1
1
1
1
1
1
1
1
1
1
1
4
2
2
1
1
2
1
2
1
3
1
1
1
1
1
1
1
1
2
2
1
3
1
1
1
1
1
1
1
1
1
1
1
1
2
1
1
3
1
1
1
1
1
1
1
3
1
3
1
2
1
1
2
1
1
1
2
1
1
1
2
1
1
2
2
1
1
1
1
2
3
9
1
7
5
2
1
1
3
1
1
1
1
2
9
2
1
1
1
1
52
1
1
1
1
5
2
1
2
1
1
1
4
3
1
9
2
2
2
1
1
1
3
4
1
1
2
1
1
1
1
1
1
3
1
3
4
1
2
1
2
1
1
1
1
1
1
2
1
1
8
1
1
4
1
2
1
1
2
1
1
1
2
2
4
2
2
1
1
4
1
1
3
1
1
1
2
4
1
1
2
1
1
2
1
1
1
3
1
1
4
2
2
4
1
1
3
5
3
3
1
2
1
1
1
1
3
1
2
1
5
6
3
1
1
1
2
2
1
2
1
1
1
1
2
1
1
1
2
1
1
1
1
1
1
1
2
1
1
2
1
1
1
1
2
1
2
3
1
2
1
7
3
1
1
2
2
1
1
3
2
2
3
2
1
1
1
1
1
2
1
3
1
1
1
4
2
1
1
1
1
1
1
3
3
3
3
1
1
3
1
4
2
2
2
1
4
1
2
3
1
2
2
1
1
1
1
1
1
7
2
1
1
1
1
1
2
2
7
2
1
8
5
1
4
3
7
16
4
1
11
1
3
6
2
1
3
1
1
1
3
1
3
1
1
1
2
1
1
1
4
1
1
2
1
2
2
2
2
3
3
1
2
2
2
2
2
3
1
2
3
1
1
3
2
1
2
1
1
1
1
1
4
2
1
1
1
1
1
1
1
1
1
2
1
1
1
1
1
1
3
1
1
1
1
2
2
2
3
3
1
1
1
4
1
1
3
2
1
1
1
1
1
1
3
1
1
1
1
1
1
2
2
1
1
1
1
2
1
2
1
3
1
2
3
1
3
1
2
3
2
2
3
2
1
13
2
1
2
1
2
6
3
1
2
1
1
2
1
1
2
2
1
3
1
1
1
5
1
5
3
1
1
5
1
1
3
1
1
1
2
3
1
2
1
3
1
1
1
1
1
4
1
2
2
1
2
1
2
1
1
2
2
4
4
2
1
1
1
3
1
1
1
1
1
2
2
2
1
3
1
1
1
1
1
1
3
1
1
1
2
2
1
3
2
1
3
2
2
3
1
2
1
1
1
1
1
1
1
1
1
1
1
2
2
1
1
1
2
1
1
1
1
1
1
1
1
1
1
2
1
1
1
1
1
1
2
1
1
1
1
1
1
1
1
1
1
1
1
1
1
1
3
4
1
1
1
1
1
1
1
1
4
1
22
1
4
1
1
1
1
2
1
1
2
1
1
4
1
4
3
1
1
1
1
1
1
1
1
1
1
1
2
1
1
1
3
1
6
1
9
1
3
1
3
4
1
1
1
1
1
6
2
1
3
2
1
15
1
2
2
2
1
1
2
4
1
1
2
1
1
2
1
4
1
1
7
1
1
1
3
3
1
1
4
3
3
4
1
1
1
8
2
3
2
1
10
1
3
4
9
2
1
1
1
2
1
1
8
1
1
1
1
1
1
1
3
1
1
3
9
1
5
1
2
1
7
2
3
1
2
1
2
1
1
3
1
1
2
1
2
3
2
1
1
2
2
2
1
1
2
2
2
1
7
1
1
1
4
3
1
1
2
1
1
1
1
2
1
3
1
2
2
1
2
1
2
3
1
2
2
1
1
1
2
3
1
1
1
1
1
1
1
1
1
1
1
1
1
1
1
2
1
2
2
1
2
4
1
1
1
1
1
1
1
2
1
1
1
1
1
1
1
1
1
1
2
1
2
1
1
1
2
1
2
1
1
1
1
1
4
1
1
1
4
1
1
1
1
1
2
1
1
1
1
1
1
1
1
1
2
1
1
1
1
1
1
1
1
2
7
1
3
1
1
2
1
1
1
1
1
1
1
2
1
2
1
1
1
1
1
4
2
4
2
2
1
5
2
2
1
1
2
1
1
1
1
1
1
1
1
1
1
1
1
2
1
1
1
2
1
1
1
1
1
3
1
1
3
1
1
1
1
1
1
3
2
1
4
1
1
1
1
1
1
3
1
1
2
1
1
1
4
2
3
1
1
7
2
2
1
3
2
1
1
1
1
2
2
1
1
1
1
1
1
1
1
3
1
1
1
1
1
1
6
1
4
1
1
1
1
2
1
1
1
1
1
2
1
1
3
4
6
1
1
1
2
1
1
1
1
1
1
1
1
1
3
1
1
2
1
1
2
1
1
2
1
2
1
3
2
1
1
1
1
2
1
1
2
1
1
1
2
1
1
1
1
1
2
1
3
1
1
2
2
1
1
1
1
1
1
1
1
1
1
1
1
2
3
1
1
3
1
1
1
3
2
1
1
1
1
2
1
1
1
1
1
1
3
1
1
1
1
1
1
1
1
1
1
2
3
1
2
2
1
3
1
1
1
1
3
1
1
1
1
1
1
1
1
2
1
7
2
6
2
1
1
2
1
5
1
2
1
5
1
5
1
1
1
2
1
2
3
2
2
1
1
1
2
1
2
1
1
1
1
2
1
3
1
1
1
2
1
1
1
1
3
2
1
2
3
1
1
1
1
2
1
2
1
1
1
5
1
5
1
4
3
2
6
1
2
1
2
1
1
1
2
5
6
2
1
1
3
1
1
1
1
1
1
1
1
1
1
1
1
4
1
6
3
3
3
1
1
2
1
1
3
4
2
3
1
2
1
8
2
1
1
1
1
5
1
1
1
1
1
4
2
1
1
1
1
1
1
1
2
1
1
1
1
1
1
1
2
2
1
1
1
1
1
1
1
1
1
1
1
1
1
2
1
1
1
1
1
1
1
2
1
1
1
1
1
1
1
1
1
1
1
1
1
2
1
1
1
2
1
1
2
1
2
1
1
1
2
1
1
2
4
1
1
1
2
2
1
2
1
1
1
1
1
1
1
1
1
1
1
1
1
1
1
1
1
1
1
1
1
3
1
1
1
1
1
1
1
1
2
4
1
1
1
1
1
1
1
1
1
1
1
1
2
2
1
1
1
1
2
1
1
1
5
2
3
1
1
1
8
3
1
1
2
4
1
4
1
1
1
1
1
1
1
1
1
1
1
1
1
1
1
1
1
1
2
3
1
2
2
1
2
1
2
1
1
1
1
1
2
1
2
3
1
1
1
1
1
1
1
1
1
1
1
1
1
1
1
1
1
2
1
1
1
3
1
1
3
1
1
2
1
1
1
1
1
1
1
1
1
1
1
3
4
1
3
1
1
4
1
3
1
1
1
1
1
1
1
1
2
4
1
1
3
7
1
1
1
1
1
1
3
2
1
1
1
1
3
1
1
3
1
1
1
1
1
1
1
2
5
1
2
2
1
1
1
1
1
1
2
3
3
3
3
1
1
1
2
6
4
1
2
2
1
1
2
1
2
2
2
3
1
2
1
1
1
1
2
1
3
3
2
1
1
1
1
3
4
1
1
1
3
3
1
1
1
2
1
6
1
1
1
1
1
1
1
1
1
1
2
2
1
1
1
1
1
1
2
1
1
2
2
1
1
1
1
2
1
1
4
1
1
2
1
1
1
1
1
1
1
1
1
1
1
1
1
1
2
2
1
1
3
1
1
1
1
1
1
1
1
1
1
1
4
1
2
1
1
1
3
3
1
1
1
1
1
1
1
1
1
10
1
6
2
5
1
4
2
1
3
1
1
2
1
1
6
8
1
2
1
2
2
3
1
1
1
2
1
1
4
1
1
1
3
5
2
1
1
1
1
2
1
1
1
1
1
1
1
1
1
1
3
2
3
1
5
1
1
1
1
1
1
1
1
1
5
1
5
10
1
1
1
1
1
1
1
1
1
3
1
1
3
1
3
1
6
1
2
1
1
1
3
2
2
3
1
1
1
1
1
6
2
1
2
1
2
1
2
3
1
2
1
2
2
2
2
5
4
3
1
2
1
1
2
2
2
1
1
1
1
3
1
1
1
4
4
2
1
9
1
2
1
1
1
1
1
3
2
1
1
1
1
1
1
1
1
1
2
1
3
2
2
1
1
1
1
1
1
1
1
1
1
1
1
1
1
2
1
1
1
1
1
1
2
1
2
1
5
1
2
1
1
1
1
1
1
1
1
1
1
1
1
1
2
1
1
3
2
2
1
1
3
1
2
1
1
2
2
1
1
1
1
5
2
1
1
4
1
1
1
2
2
1
1
2
3
2
1
1
1
1
1
2
1
1
1
1
2
1
1
1
1
1
1
1
1
1
1
1
1
2
10
1
1
1
1
1
1
1
4
1
1
1
1
1
1
2
1
1
1
1
1
1
2
1
2
1
3
3
1
1
1
2
1
1
2
3
1
3
4
1
1
3
1
2
4
6
2
4
1
1
3
1
1
1
2
2
2
1
1
1
2
1
3
2
2
3
1
1
3
1
1
3
1
1
1
1
1
1
1
1
1
1
1
1
10
1
2
1
2
1
1
2
2
1
1
1
2
2
1
2
1
2
2
1
1
1
2
6
3
2
1
1
1
1
1
1
1
1
1
1
1
1
1
2
1
1
1
2
1
1
1
2
1
1
1
1
1
1
1
1
1
1
1
1
1
1
1
1
1
1
3
3
2
7
1
1
1
1
1
1
1
4
3
6
3
1
4
3
2
1
2
3
1
1
4
1
1
1
3
1
1
1
1
1
1
3
3
2
1
1
1
1
1
3
2
1
1
1
1
1
2
1
2
1
2
1
1
2
1
1
2
1
1
1
1
1
1
1
1
1
1
1
1
1
1
1
1
1
1
1
1
1
1
1
1
1
1
1
1
1
4
1
2
1
2
1
1
1
1
3
1
2
3
1
1
1
1
1
2
2
1
2
1
1
2
1
30
4
5
15
30
3
40
2
5
1
1
1
1
3
1
3
1
2
2
1
1
2
1
3
3
1
1
4
1
1
1
1
1
1
2
2
1
2
1
1
1
1
2
1
1
1
1
1
4
2
2
2
1
3
1
1
6
1
1
1
1
2
2
1
5
3
1
1
1
1
1
3
4
1
1
1
2
1
4
2
1
2
1
2
1
1
2
2
1
1
1
1
1
1
3
2
1
1
1
1
3
1
1
2
2
1
1
9
1
1
1
2
1
1
1
1
3
4
2
1
1
1
1
1
5
1
3
4
4
2
2
11
2
1
3
1
1
2
1
1
1
1
1
2
2
1
1
8
3
3
1
1
1
1
1
2
2
1
3
1
2
1
1
4
1
2
1
1
1
2
4
1
2
1
1
1
2
2
1
1
1
1
1
1
2
1
11
1
1
1
3
1
2
1
1
3
2
1
1
2
1
1
1
1
2
2
1
1
2
9
1
1
1
2
1
1
1
1
1
1
1
4
6
2
1
1
1
1
1
1
1
4
1
1
1
1
1
2
1
1
1
2
2
1
1
1
1
1
2
1
1
2
1
1
3
2
2
2
2
1
1
2
2
1
1
1
1
1
4
2
1
1
1
1
1
1
1
1
1
1
1
1
1
3
1
1
5
4
2
1
1
1
2
1
4
1
5
1
1
1
1
1
3
2
3
1
3
1
3
1
1
1
2
2
3
4
2
3
4
1
3
1
1
1
1
1
1
1
1
1
1
1
1
2
1
1
1
2
2
1
1
1
1
1
2
1
1
1
1
1
1
1
1
1
1
1
1
4
4
1
1
5
1
1
4
1
1
5
1
1
3
1
2
4
2
1
3
1
1
1
1
1
1
1
1
1
1
2
1
1
1
1
1
1
1
1
1
1
1
3
1
1
1
1
1
1
1
2
1
1
1
2
1
1
2
1
1
1
1
1
2
1
1
7
1
2
1
2
1
2
1
1
2
1
2
1
1
1
1
1
1
1
2
3
4
1
1
1
1
1
1
1
2
1
1
1
1
1
1
3
1
1
1
1
1
1
1
1
1
1
1
1
2
1
1
1
1
1
2
1
1
1
1
1
1
2
1
1
2
1
1
1
1
1
5
1
1
1
1
1
1
1
2
1
1
1
6
1
1
1
1
1
3
1
2
2
2
1
1
2
1
1
2
1
1
1
1
1
1
1
1
1
1
1
2
3
1
1
1
1
1
1
1
1
1
1
1
1
1
1
1
2
2
1
1
1
1
1
3
1
1
1
1
1
2
1
1
1
1
1
1
1
1
1
1
1
3
5
1
2
3
3
1
1
1
3
3
8
1
2
1
1
2
1
1
1
2
3
3
1
1
1
2
1
1
1
1
1
1
1
2
1
2
6
1
1
2
1
8
1
1
1
2
2
3
5
1
2
1
1
1
2
1
1
1
1
2
1
1
1
1
1
1
1
1
2
1
1
1
1
2
1
1
1
2
1
4
4
1
1
1
1
1
1
1
1
1
2
1
1
1
1
1
2
1
2
1
2
1
1
1
1
3
1
3
2
3
1
2
1
1
2
1
3
2
1
1
2
1
1
1
5
1
1
1
1
1
1
4
3
1
1
2
1
1
1
1
2
2
1
2
1
2
1
1
1
1
1
1
1
1
1
1
1
1
1
1
1
2
1
1
1
1
1
6
1
1
4
1
1
3
4
2
1
2
3
1
1
4
2
2
1
3
1
1
1
1
1
1
1
2
2
1
4
2
1
1
1
2
1
3
3
3
1
2
1
2
3
2
1
2
1
2
1
3
1
2
1
1
4
2
1
1
1
2
1
1
1
2
1
1
1
1
1
1
1
1
1
1
2
1
1
1
3
1
2
1
1
1
1
1
2
1
1
1
1
1
1
1
1
2
2
1
1
1
3
1
1
2
5
1
2
4
4
1
1
12
3
1
1
3
1
1
1
1
5
2
2
1
3
1
1
2
1
2
3
1
1
1
3
1
3
1
1
2
2
1
1
1
3
1
2
1
2
1
1
2
1
6
1
2
1
1
1
1
1
1
1
2
1
1
1
1
2
2
1
2
1
1
1
3
1
2
1
2
2
3
1
3
2
1
1
1
1
3
3
3
4
1
1
1
1
2
1
1
1
1
2
1
2
1
5
1
1
1
2
1
2
1
2
3
3
4
1
5
1
1
1
1
1
1
2
1
6
2
1
2
3
5
1
1
1
1
1
1
1
1
2
6
1
1
1
1
1
1
1
1
1
3
1
3
1
1
2
2
1
1
1
1
1
4
1
2
2
2
2
1
1
2
2
4
1
1
1
1
4
1
1
3
1
1
1
4
1
2
2
1
1
1
1
4
2
3
2
1
2
1
1
1
1
1
2
1
2
4
1
1
3
1
3
1
3
1
3
1
1
1
3
3
1
1
1
1
3
1
1
1
2
2
1
2
1
1
2
1
2
3
2
2
1
3
2
3
1
1
1
1
2
2
3
1
3
5
1
3
2
1
1
1
7
1
1
1
2
1
3
1
1
1
1
1
2
1
9
1
2
1
3
2
1
1
2
1
1
1
1
1
4
1
1
1
1
1
1
1
1
1
2
1
1
2
3
1
1
1
1
1
2
1
1
1
2
1
1
1
1
1
1
1
1
1
1
2
3
1
1
1
2
1
1
1
1
1
1
1
1
1
1
2
1
1
1
1
1
1
1
2
1
1
1
1
1
1
1
1
1
1
1
1
1
1
1
1
1
1
2
1
1
1
1
1
1
1
1
1
1
2
1
1
4
2
4
1
3
1
3
1
1
2
4
1
1
1
2
2
1
6
1
4
1
3
1
2
1
1
1
1
1
2
2
1
4
1
1
1
1
2
1
3
1
1
4
1
3
2
11
1
1
2
1
6
1
2
1
1
1
2
3
3
1
6
2
4
4
2
5
2
5
1
2
1
1
3
1
2
2
1
3
1
2
1
1
1
1
2
1
2
1
1
1
1
2
1
2
4
1
1
1
3
1
1
6
1
1
1
1
1
1
1
2
2
1
4
1
1
1
1
1
1
1
2
1
1
1
1
1
1
1
1
1
1
1
1
1
2
1
1
1
1
1
2
2
1
6
4
1
1
1
1
2
1
1
1
2
1
1
1
2
1
1
1
1
1
1
2
1
1
1
1
1
1
4
1
1
2
1
1
1
1
1
1
5
2
1
3
1
1
1
3
1
1
1
1
2
1
1
1
3
2
1
1
2
2
1
1
3
1
4
1
2
1
4
2
2
2
1
1
1
4
3
3
1
3
2
1
1
1
2
1
1
1
1
1
1
1
1
1
1
1
1
1
1
1
1
1
1
3
2
1
1
1
1
1
2
1
1
1
1
1
1
1
1
1
1
2
1
1
1
1
3
1
1
1
1
1
1
2
1
1
1
2
4
2
1
1
1
1
1
1
1
2
1
1
1
3
1
1
1
1
1
1
3
3
3
1
1
2
1
3
1
1
1
2
1
1
1
1
1
1
4
1
1
1
2
2
3
1
1
1
1
1
2
1
1
1
1
5
1
1
1
1
1
1
1
1
1
1
2
3
1
1
1
1
1
1
1
1
1
1
1
1
2
1
1
1
1
2
4
4
2
2
4
1
2
3
1
1
7
3
1
1
1
1
1
1
2
1
1
1
1
1
1
1
1
1
1
1
1
1
1
1
1
1
1
1
1
1
1
1
1
1
1
1
1
1
1
1
1
1
1
4
3
3
1
2
2
1
1
1
1
1
1
2
2
3
2
1
2
1
1
3
1
3
1
2
1
1
2
1
1
1
1
1
1
1
1
1
1
3
3
1
1
1
5
12
5
1
1
1
1
1
1
5
1
1
1
1
1
1
1
1
1
1
1
1
1
1
1
1
3
1
2
1
1
1
2
1
2
1
1
1
2
1
4
1
2
1
1
3
2
1
2
13
1
2
2
1
1
1
34
1
1
1
1
1
2
1
2
1
1
1
1
4
1
3
1
1
1
1
1
1
4
1
1
1
2
1
4
2
1
1
1
1
1
3
1
1
2
5
2
1
1
1
1
2
1
1
2
2
1
1
1
1
1
1
1
4
1
3
1
3
4
2
1
1
1
2
1
1
3
1
2
1
1
6
1
1
1
1
1
1
1
2
2
3
1
1
1
1
1
1
1
1
1
3
1
2
1
2
1
4
3
1
1
1
1
2
1
1
1
1
1
1
1
1
1
1
1
6
4
1
2
2
1
2
1
1
2
1
1
1
1
1
1
5
7
2
4
4
1
1
1
1
1
1
2
1
1
1
1
1
1
1
4
4
1
1
1
1
1
3
3
1
1
1
1
1
1
1
1
2
2
1
1
2
1
1
1
2
2
1
1
1
2
1
1
1
1
1
1
3
1
1
1
1
2
1
2
2
1
1
1
2
1
1
1
2
1
3
1
2
2
1
1
4
1
2
1
3
1
1
2
1
1
2
7
2
1
3
3
2
1
1
1
2
2
7
1
1
1
1
1
1
1
1
1
1
2
4
3
2
2
1
1
1
2
1
1
1
6
3
3
1
1
1
1
4
1
1
2
1
1
1
1
1
1
1
1
1
1
1
2
1
1
2
1
1
1
1
1
1
2
1
1
1
1
1
2
1
1
1
1
1
2
1
1
3
2
1
1
1
5
1
1
2
2
1
4
2
1
1
1
1
1
1
1
1
1
2
1
2
1
1
1
2
4
1
2
2
1
2
2
1
1
1
1
1
1
3
1
1
1
1
1
1
1
2
1
1
2
1
1
1
1
1
1
1
1
1
1
1
1
1
3
1
1
1
1
1
2
1
1
1
2
2
1
1
1
1
2
1
1
1
1
1
1
1
1
1
1
1
4
1
1
1
1
1
2
1
1
1
1
2
5
1
2
1
4
1
1
1
3
1
3
2
1
4
1
1
1
1
1
1
1
1
1
2
1
3
1
1
1
2
1
1
1
1
1
1
3
2
1
1
4
1
2
2
1
1
4
1
1
2
2
1
1
1
1
4
3
1
1
1
2
2
2
2
1
1
1
1
1
2
2
1
3
1
1
2
1
1
1
1
2
1
5
1
1
1
3
1
1
1
3
1
3
1
1
2
2
1
1
2
4
1
1
1
3
1
1
2
1
1
1
1
1
2
1
1
2
1
1
1
1
1
2
1
3
7
1
2
1
1
1
1
1
1
1
1
1
1
2
1
1
1
1
1
1
2
1
1
3
1
4
2
4
1
1
4
2
1
2
1
5
1
4
7
5
1
1
3
1
1
1
4
1
1
3
2
4
1
2
2
1
2
1
1
6
1
2
1
1
1
1
1
1
2
2
1
2
1
1
1
2
1
1
1
2
6
3
1
1
1
1
2
1
6
1
2
1
3
3
2
1
1
1
1
1
1
2
2
4
1
1
3
1
1
2
1
1
1
1
1
3
1
1
1
1
1
1
1
1
5
4
1
1
1
1
1
3
1
6
3
1
4
1
1
2
1
1
1
1
1
3
2
1
2
1
1
2
1
3
1
1
1
1
1
2
1
1
3
1
2
1
1
1
2
1
1
1
2
1
3
1
1
1
1
2
1
2
5
1
1
1
4
1
2
1
1
1
1
1
1
1
1
1
1
1
1
1
2
4
3
2
1
2
1
1
1
1
2
1
1
4
1
2
4
3
1
1
1
1
1
1
1
1
1
1
1
3
2
1
2
1
2
3
1
1
2
1
3
2
1
2
1
2
4
1
1
1
1
1
2
1
1
1
3
1
1
3
2
2
1
1
2
1
4
2
1
1
1
2
1
2
1
1
3
1
1
1
1
2
1
1
5
3
3
2
2
2
2
1
1
1
1
1
1
2
3
1
1
1
1
1
1
1
4
2
1
2
1
1
1
1
2
1
1
2
1
1
1
1
2
1
1
4
1
2
1
2
1
2
1
2
1
1
2
1
4
6
1
4
1
4
1
1
1
1
1
2
3
1
2
2
7
1
1
1
1
1
2
3
1
1
2
5
2
1
1
2
1
1
1
4
1
2
1
1
1
1
1
1
1
1
1
1
1
1
1
1
1
1
1
2
1
1
3
2
1
1
3
2
2
1
1
1
1
1
1
1
1
1
2
1
2
1
1
1
4
5
1
5
2
1
1
1
1
6
1
1
1
1
1
1
1
1
1
1
1
1
5
3
1
14
2
1
1
1
1
2
1
1
1
5
1
1
2
1
4
1
3
2
1
2
1
1
1
1
1
1
1
2
3
2
1
1
1
1
1
1
1
1
2
1
1
1
1
1
5
2
1
1
1
1
1
1
1
1
1
1
1
1
1
1
1
2
2
1
1
2
1
5
2
3
1
1
1
1
2
1
1
1
1
1
3
1
1
2
1
1
2
1
6
1
1
2
1
2
1
1
3
1
1
1
5
1
1
1
2
2
1
1
2
1
1
1
2
1
2
1
2
2
2
1
1
2
1
1
4
3
7
1
2
4
1
1
1
1
1
1
2
1
1
1
1
2
2
3
1
1
1
1
2
1
2
2
2
2
2
2
2
1
4
2
8
3
2
1
1
2
2
1
1
1
1
1
1
1
2
1
1
1
2
1
4
1
1
1
2
1
1
1
1
1
1
1
1
1
1
1
1
1
1
2
1
3
2
1
1
2
1
1
2
1
1
1
1
1
1
1
1
1
1
1
1
1
1
1
1
1
1
1
1
1
1
1
1
1
1
1
1
1
3
2
1
3
2
1
1
3
1
2
4
1
2
1
1
1
2
1
1
1
1
1
3
2
1
1
1
1
1
1
3
2
2
1
5
2
1
3
1
3
2
1
3
2
7
3
1
2
8
1
1
3
5
2
1
2
1
3
1
1
1
4
1
1
3
3
1
2
2
3
2
2
3
7
1
1
9
1
1
1
1
1
3
1
2
1
1
1
1
6
3
2
7
3
1
3
1
1
1
1
3
1
1
8
3
1
2
1
1
1
1
3
1
1
1
1
1
1
1
2
1
1
1
1
2
2
1
1
3
1
2
1
2
1
1
1
2
2
1
4
2
1
2
1
1
1
1
3
1
2
1
1
1
1
3
2
2
3
1
1
1
1
1
1
2
1
3
1
1
1
1
1
1
1
1
2
1
1
1
2
1
2
1
1
1
1
1
1
2
1
1
1
1
1
1
1
1
2
3
2
2
1
4
1
2
1
1
2
1
1
1
1
1
2
1
1
2
1
1
1
2
1
1
2
1
1
1
1
1
3
1
1
1
1
1
1
1
1
2
1
3
1
1
1
1
1
2
1
6
1
1
1
2
1
1
7
1
2
1
1
1
1
1
3
3
1
1
10
1
2
1
1
1
1
1
1
2
4
1
2
3
2
1
1
1
3
2
1
2
2
1
1
3
1
1
1
1
1
2
1
1
1
1
3
1
1
1
1
5
1
2
1
2
5
2
1
2
2
1
1
3
2
2
2
1
1
2
1
2
1
1
1
3
1
1
1
2
6
1
5
5
1
4
1
2
1
1
2
1
3
3
2
5
1
1
5
1
1
1
1
1
1
1
2
2
1
1
2
2
2
2
1
1
2
2
1
1
1
1
1
1
2
1
1
1
1
1
2
1
1
1
1
1
2
1
2
1
1
1
1
1
1
1
4
1
2
1
1
2
1
1
1
1
1
1
3
1
1
1
1
1
1
1
4
1
1
1
2
2
1
1
1
1
1
2
1
1
1
1
9
4
1
1
1
1
1
2
1
1
1
1
1
3
1
2
1
3
1
1
1
1
1
3
2
1
3
1
1
1
2
16
7
10
2
2
1
1
1
14
1
1
1
2
1
1
1
1
2
3
1
12
4
1
4
2
1
1
1
1
1
1
1
2
1
1
1
2
1
1
2
1
7
1
1
1
1
2
4
1
1
2
1
2
1
3
1
1
1
1
1
2
1
1
1
2
4
2
1
1
1
2
1
2
2
1
2
2
1
1
1
1
2
5
2
1
1
1
3
2
2
2
2
1
1
3
2
1
4
1
2
1
1
1
1
1
1
1
1
1
1
2
2
1
1
1
1
1
1
1
1
1
1
1
1
1
1
1
1
2
2
1
1
2
1
2
1
1
1
1
1
1
1
1
1
1
1
1
1
1
1
1
2
1
1
1
2
1
2
1
1
1
2
1
1
1
1
1
1
1
1
2
1
1
1
1
1
1
2
1
1
1
1
1
1
1
1
1
1
2
1
1
1
1
1
1
1
1
1
1
1
1
1
1
1
4
1
1
1
2
5
1
1
1
1
1
1
3
1
1
1
4
1
3
1
1
1
5
1
1
1
1
1
2
1
1
1
1
1
1
1
1
4
1
1
1
1
1
1
2
2
1
1
1
1
2
1
1
1
1
1
1
1
1
1
1
1
1
1
1
1
1
1
5
1
4
5
1
1
1
2
1
2
3
3
1
2
2
1
1
1
1
1
3
1
1
4
2
1
2
1
1
1
1
1
2
1
1
2
1
1
4
2
1
1
1
3
2
1
1
1
1
1
1
2
1
1
1
1
4
3
2
1
1
1
1
1
1
1
1
1
1
1
10
3
1
1
1
3
1
1
1
1
1
1
1
1
1
1
1
1
1
2
2
1
1
1
2
1
1
1
1
1
1
1
1
1
4
2
2
1
1
1
1
3
1
1
1
1
1
1
1
1
1
4
1
1
1
1
2
1
1
1
1
1
1
1
1
1
2
2
1
1
1
1
1
1
1
1
1
1
2
1
1
2
2
1
1
3
1
1
1
3
3
5
1
1
1
1
1
1
1
1
1
6
1
1
1
1
1
16
3
1
1
1
1
1
1
4
1
3
2
1
5
1
2
1
2
1
1
2
1
1
1
1
4
1
1
1
1
1
1
1
1
1
1
1
1
2
1
1
2
1
1
1
1
1
1
1
1
1
2
1
1
1
1
2
1
1
1
1
1
1
3
1
1
1
1
1
1
1
1
3
1
1
1
1
1
1
1
1
2
1
1
1
1
1
2
3
1
1
1
1
7
1
2
1
2
1
1
1
1
2
1
1
2
1
2
1
1
1
1
1
5
3
1
2
1
1
1
1
1
8
1
1
2
8
1
1
1
3
2
4
2
1
1
1
1
1
1
1
1
1
1
2
1
1
4
10
9
7
1
1
1
1
1
1
2
1
1
1
2
1
2
1
3
1
1
1
1
1
1
2
1
1
1
1
1
1
1
1
1
1
1
2
1
1
1
1
1
1
1
1
1
1
1
1
1
1
1
1
1
2
1
2
1
1
1
1
1
1
1
1
1
1
1
1
1
2
1
1
2
1
1
1
1
1
2
1
1
2
1
1
2
1
1
4
2
1
1
1
1
1
1
1
1
1
1
1
1
1
1
2
1
4
3
1
1
1
1
1
1
1
1
1
1
1
2
1
1
1
1
1
1
1
1
1
1
1
1
2
1
2
1
1
1
1
2
1
6
1
1
1
1
1
2
1
1
1
1
1
1
1
1
1
2
2
1
1
2
1
1
1
2
2
2
1
2
1
1
1
2
5
1
1
2
2
1
2
1
1
1
1
1
1
1
1
2
1
1
3
4
1
1
1
1
3
1
2
2
2
1
2
2
2
1
2
2
1
1
1
2
4
4
2
1
2
1
1
1
1
3
3
2
1
3
1
3
1
1
1
2
2
2
2
1
1
1
2
1
1
1
3
1
7
2
1
1
1
2
1
1
2
1
3
2
1
1
1
1
1
1
2
1
1
1
1
1
1
1
1
1
1
1
1
1
1
1
1
2
1
5
1
1
1
7
1
1
1
1
1
1
1
1
6
4
4
2
11
1
5
1
2
2
1
11
4
10
1
1
2
1
1
2
1
2
4
1
1
1
7
2
1
1
4
3
5
1
6
11
8
1
1
1
1
3
2
1
1
2
1
1
1
1
1
74
3
5
1
2
5
1
1
2
1
1
1
2
8
3
2
5
1
1
1
1
1
1
1
1
1
1
1
2
1
1
1
1
1
1
1
1
1
1
1
1
1
1
1
1
1
1
2
1
13
1
2
1
1
1
1
1
1
1
1
2
1
1
1
1
1
12
10
9
2
9
1
9
1
1
1
1
2
1
2
1
2
1
1
1
2
1
1
1
3
1
1
1
1
1
1
1
1
2
1
2
2
1
1
2
1
1
1
2
1
1
4
20
1
2
1
1
1
1
1
3
2
1
1
1
6
26
1
1
1
1
3
1
1
1
5
1
1
1
1
1
1
2
1
2
4
1
3
5
1
2
1
2
1
2
2
16
1
1
1
1
1
2
1
1
1
3
1
1
3
1
1
1
1
2
3
3
2
1
2
1
1
1
1
1
1
1
2
1
2
1
1
6
2
6
1
1
2
1
1
1
1
1
1
1
1
1
5
2
1
1
1
1
1
1
2
3
4
1
1
5
6
4
2
1
1
2
2
1
1
2
1
1
3
1
1
1
2
2
1
2
2
1
1
2
1
2
4
3
1
1
1
1
4
2
1
4
2
2
1
1
1
4
1
2
1
2
1
1
2
1
1
1
2
2
1
2
2
1
1
2
1
1
1
1
1
1
1
1
1
2
1
1
2
2
1
1
1
2
1
2
1
2
1
1
1
2
2
1
1
1
1
2
1
2
1
1
1
1
1
2
1
1
1
1
1
1
1
1
1
1
1
1
1
3
2
1
1
1
2
3
1
1
1
1
7
1
1
1
4
2
2
1
1
1
1
2
7
2
1
3
1
1
1
1
1
1
3
2
1
2
1
1
2
1
3
1
3
3
1
1
1
1
1
1
1
1
1
1
2
2
2
1
1
1
1
2
1
2
3
1
1
2
1
1
1
1
1
1
2
1
6
1
1
1
2
1
1
1
2
1
2
1
2
1
5
1
3
2
2
2
1
2
2
5
1
1
4
1
1
2
2
1
1
1
1
1
1
4
3
1
1
1
1
1
1
1
1
1
1
3
18
1
2
1
1
3
2
1
1
2
1
1
1
1
1
1
1
1
1
1
1
1
2
2
1
1
1
1
1
1
1
1
1
1
1
1
1
1
1
1
1
1
1
1
1
1
1
1
1
2
1
1
1
1
1
1
1
1
1
1
1
1
1
1
1
5
2
1
1
1
1
1
1
1
1
1
3
1
2
1
1
1
1
2
1
1
1
2
1
2
2
1
1
1
1
2
2
2
1
1
1
1
1
1
1
1
1
1
1
2
1
7
1
1
1
1
1
1
1
1
1
1
1
3
1
2
4
1
1
1
1
1
2
1
2
1
2
1
1
2
1
1
1
1
1
3
1
2
2
1
2
2
1
1
1
1
1
4
1
1
2
1
1
2
2
1
3
1
1
1
2
1
1
1
3
2
3
1
1
1
2
2
1
1
1
3
1
1
1
1
1
1
1
1
1
2
1
2
1
1
1
1
1
1
2
1
1
1
1
1
1
1
1
1
1
1
1
1
1
1
2
1
1
1
1
2
2
1
2
1
4
3
1
6
15
1
1
1
1
2
3
2
3
1
2
3
1
3
1
1
1
1
1
1
1
6
2
4
2
1
1
1
1
2
2
1
1
1
1
1
2
1
2
2
1
1
3
1
2
1
4
1
1
1
1
1
3
2
2
1
6
1
2
1
1
1
1
4
2
1
1
2
1
2
2
2
1
1
3
1
1
1
1
1
1
1
1
1
4
1
1
2
1
1
2
2
1
1
1
3
2
1
1
1
3
1
1
1
2
1
1
2
1
3
2
1
1
2
2
2
1
2
5
2
2
2
4
1
1
1
5
3
2
3
3
1
1
1
1
1
1
1
1
1
3
1
1
1
2
5
4
1
1
1
5
2
1
1
1
1
1
1
1
3
1
1
1
1
1
1
1
1
1
1
1
1
1
1
2
1
1
5
1
1
1
2
2
1
1
2
1
1
1
1
1
1
2
3
2
1
14
1
1
2
4
3
1
1
9
3
1
1
1
1
3
3
1
1
3
1
1
2
1
3
5
4
1
1
2
1
1
1
2
2
2
1
16
1
1
1
1
1
1
1
1
3
1
1
1
1
1
2
3
1
4
1
1
5
1
5
1
5
1
3
1
1
1
1
1
6
1
1
3
1
2
1
1
3
1
1
1
1
2
2
1
1
1
1
2
2
3
1
1
2
1
1
2
1
1
1
3
3
7
6
3
6
3
2
3
1
1
2
1
1
2
1
1
2
3
1
2
3
1
4
2
3
1
1
3
4
1
2
1
5
2
1
1
1
1
1
1
2
5
1
4
2
1
2
1
1
3
1
1
1
2
1
2
2
1
1
1
2
2
3
1
1
1
1
1
1
2
1
1
2
2
1
1
1
1
1
1
1
1
1
1
1
1
1
1
1
1
1
1
1
1
1
1
1
1
1
1
1
1
1
1
3
3
1
1
1
1
3
1
1
1
1
1
2
1
1
1
3
1
1
1
1
2
1
1
1
1
1
1
1
2
5
1
1
2
1
3
1
1
1
1
1
1
3
1
2
1
1
2
1
3
1
1
1
2
1
1
1
4
1
2
3
2
1
2
1
5
2
1
2
3
2
1
2
2
2
1
4
2
1
1
1
7
1
2
6
1
1
1
3
1
1
1
1
2
1
1
1
1
1
1
3
5
2
4
1
2
2
1
1
1
2
1
1
3
6
1
3
2
1
1
1
1
1
2
4
1
1
1
1
1
2
3
4
3
1
1
1
1
4
1
1
1
1
1
2
1
1
1
1
1
1
1
1
1
1
2
2
1
1
1
1
1
1
1
1
2
1
1
1
1
1
1
2
4
4
1
2
1
1
2
5
2
2
3
1
1
1
2
3
2
1
1
1
1
1
1
1
1
3
2
14
2
2
1
1
2
1
2
4
4
5
1
7
1
2
3
2
7
1
2
1
3
1
1
1
1
1
1
2
2
1
1
1
1
4
1
2
1
1
1
1
1
1
1
2
1
2
3
1
4
2
1
3
1
1
3
1
2
2
2
1
1
3
1
1
2
1
1
2
4
3
2
1
1
6
1
2
5
8
1
1
2
2
1
1
1
1
2
1
2
1
4
2
1
4
2
2
1
1
2
1
1
1
2
3
2
1
1
1
1
1
1
2
1
1
2
1
1
1
1
4
1
2
1
1
1
1
1
1
1
1
1
2
1
2
1
1
1
1
2
1
1
3
2
1
1
1
1
2
2
1
1
1
1
1
1
1
1
1
1
1
1
1
1
1
1
1
1
1
1
1
1
1
3
6
1
1
1
2
2
2
1
2
3
1
2
2
2
1
1
1
1
1
1
4
2
1
3
2
3
3
1
2
1
2
2
2
1
1
2
2
5
2
2
8
1
2
3
1
1
1
1
1
1
3
1
1
1
1
1
1
1
1
2
1
2
1
1
1
1
1
2
2
7
3
1
7
1
2
2
1
1
2
1
2
1
1
3
1
1
2
2
1
1
1
1
1
1
2
1
3
4
2
1
2
2
1
3
2
1
1
1
1
1
1
1
1
1
1
1
1
1
1
1
1
1
1
1
1
1
3
1
1
1
1
7
3
2
2
3
1
1
1
1
1
2
6
1
2
3
2
1
1
2
1
1
1
1
1
2
2
1
1
7
1
4
1
1
1
1
1
1
1
3
1
1
3
2
1
1
2
2
1
2
1
4
1
4
2
1
5
1
1
1
2
1
2
1
1
1
3
1
2
1
3
1
2
1
2
1
1
1
1
1
1
1
1
2
1
1
1
1
1
1
1
3
1
1
1
1
1
3
1
1
1
1
1
1
1
1
1
1
1
1
1
2
1
1
1
7
2
1
1
3
1
1
4
1
1
1
2
1
1
1
1
1
1
1
1
1
4
4
2
2
1
1
2
3
1
1
1
3
1
1
1
1
1
2
2
1
2
1
1
1
2
1
1
1
1
1
1
4
1
1
1
1
1
1
6
1
1
7
1
1
1
4
2
1
2
1
1
1
1
1
3
1
3
2
2
1
3
2
2
1
1
1
1
1
1
1
4
1
1
1
1
1
1
4
3
1
1
1
1
1
1
1
1
1
1
2
5
3
1
2
1
2
1
1
2
2
2
1
1
1
1
3
1
1
1
2
1
1
5
1
1
1
1
3
1
1
2
7
1
1
1
2
2
1
1
3
1
1
1
2
1
1
2
2
1
1
3
1
2
1
1
1
2
1
1
2
2
2
1
3
1
2
4
1
1
1
1
1
1
1
1
1
1
1
1
1
1
2
3
3
1
1
1
1
1
1
1
3
1
2
1
1
1
3
2
2
1
2
1
1
1
1
3
1
1
1
1
2
1
1
1
1
1
1
1
6
2
1
2
1
1
4
3
1
1
1
4
2
1
1
1
2
1
2
10
8
1
3
3
1
1
1
1
1
1
1
1
5
9
1
3
1
2
2
1
1
3
1
1
1
1
1
1
1
1
2
1
2
1
1
1
1
3
1
3
2
2
1
1
1
1
2
1
1
1
1
1
1
1
1
1
2
1
1
2
5
2
1
1
3
1
1
1
1
1
1
1
1
1
2
1
1
2
3
1
1
2
1
1
1
2
2
1
1
1
3
1
1
2
1
1
1
8
3
1
2
4
1
1
1
1
1
1
1
1
4
1
1
6
1
1
3
2
1
1
2
2
2
1
4
4
4
1
2
1
3
2
1
1
1
2
1
2
1
3
3
1
6
2
1
2
1
1
1
3
1
1
1
1
1
2
1
2
2
1
5
1
1
1
1
1
2
1
1
1
1
2
1
2
1
1
1
1
1
2
1
1
2
1
1
4
1
1
1
1
2
1
2
2
1
1
1
1
1
1
1
2
1
3
1
5
3
1
1
1
3
2
2
4
1
2
3
2
1
2
4
7
2
1
2
1
1
1
1
2
3
1
17
4
1
3
1
4
2
4
2
1
2
1
2
1
1
1
2
2
1
1
1
1
1
3
2
1
2
1
1
2
2
3
1
7
1
1
1
1
2
1
2
1
1
1
1
1
1
1
1
2
1
1
4
2
1
2
1
2
1
1
1
1
1
1
1
1
1
2
1
1
3
1
1
2
1
1
1
1
1
1
1
2
1
1
1
2
1
2
1
1
3
1
1
1
1
1
1
2
1
1
1
1
2
1
1
1
1
1
2
3
1
1
1
1
3
1
1
1
1
1
1
1
1
1
1
1
2
1
1
2
1
1
3
1
1
3
1
1
1
3
4
3
1
1
1
1
1
1
3
1
2
1
1
1
1
1
1
1
1
2
1
1
1
1
1
1
1
1
1
1
1
1
1
1
1
6
1
1
1
1
2
1
1
1
2
1
1
1
1
1
1
1
2
1
2
2
5
4
2
2
1
1
1
3
1
2
1
1
1
1
1
1
1
1
1
1
1
1
1
3
1
2
2
1
1
1
1
1
2
1
1
1
1
1
1
1
1
1
2
1
1
1
2
1
1
7
1
2
1
1
1
3
1
1
1
2
1
1
2
1
1
1
1
1
2
1
1
1
1
1
1
1
1
3
2
1
1
2
1
1
1
2
1
1
3
1
2
1
1
4
2
1
1
5
1
1
1
2
1
1
1
3
1
1
3
2
1
1
2
1
1
1
1
1
2
1
1
1
1
1
2
3
1
4
1
1
2
1
1
1
1
1
1
4
2
2
1
1
2
1
1
6
5
1
2
1
1
1
3
1
1
1
5
1
1
8
1
14
1
1
2
1
2
2
1
1
1
1
1
1
1
2
2
1
1
2
1
1
1
1
1
1
1
2
1
1
2
1
2
3
1
2
2
1
1
2
1
1
2
1
2
2
2
1
1
1
1
3
1
1
1
1
2
1
1
1
1
1
1
1
2
1
1
4
1
2
1
2
1
1
1
1
1
2
1
1
1
1
2
2
1
1
2
1
1
4
2
1
2
2
1
6
1
3
1
4
1
1
2
1
2
1
1
2
10
1
2
1
1
1
1
1
2
2
1
3
3
1
2
2
6
3
1
4
1
2
1
1
1
4
3
1
2
3
1
1
3
1
1
1
1
2
1
1
2
1
3
1
2
3
2
2
2
1
2
1
2
1
1
1
3
1
1
1
2
1
2
2
3
1
1
1
1
1
1
1
1
10
1
1
3
1
1
1
6
2
2
1
2
2
1
3
1
1
1
2
2
2
1
1
2
1
2
2
4
1
1
2
2
2
2
1
4
2
1
2
1
1
1
1
1
1
1
1
1
1
1
1
1
1
1
1
1
1
1
5
1
1
1
2
2
2
4
2
1
1
3
3
1
1
1
1
1
2
2
1
1
1
4
2
1
1
3
1
3
2
1
1
5
3
1
1
1
1
1
9
1
1
1
1
1
6
1
1
1
1
1
1
2
3
1
1
1
1
1
1
1
3
2
1
2
1
1
1
1
1
2
1
1
1
3
1
2
2
1
1
1
1
4
1
1
1
1
3
1
2
1
1
1
1
1
1
1
1
1
1
2
4
1
1
1
1
1
1
2
1
1
2
1
2
2
1
1
1
1
1
1
1
1
1
2
1
2
1
1
1
1
1
1
1
1
1
1
1
1
1
1
1
1
1
2
1
1
6
1
2
2
5
1
3
1
2
1
2
1
1
1
1
1
1
1
4
2
2
2
2
1
1
1
1
1
2
1
1
3
4
1
1
3
2
1
1
1
2
1
1
1
2
2
2
1
3
4
4
1
5
3
1
1
4
1
1
2
1
2
1
2
2
5
1
1
1
4
1
1
3
3
1
1
1
2
1
1
5
1
4
1
3
1
1
1
1
1
1
1
2
2
6
2
2
3
1
2
1
1
1
1
2
1
1
1
1
2
1
1
3
1
1
1
1
1
1
1
1
1
1
1
1
1
1
1
1
1
1
1
1
1
1
1
3
9
1
2
1
1
1
1
3
1
1
1
1
2
1
1
1
1
2
2
1
2
1
1
3
1
2
6
2
1
1
1
1
1
3
2
2
3
1
1
1
1
1
2
1
3
8
1
1
2
1
2
1
1
2
1
1
1
3
1
1
1
1
2
4
3
1
5
1
1
2
1
3
1
4
1
4
1
1
1
1
1
2
1
3
1
1
1
1
1
1
1
1
1
1
1
1
2
1
1
3
1
2
2
1
1
3
2
1
1
1
3
1
2
1
3
4
1
1
2
3
3
1
1
2
1
1
2
2
1
1
4
1
1
1
4
3
2
1
1
1
1
2
1
1
1
3
1
1
1
1
1
3
1
3
1
2
2
2
4
1
2
1
1
3
1
4
3
1
3
1
1
1
1
4
1
1
2
2
1
1
2
1
1
2
1
1
1
1
1
1
4
1
2
2
1
1
1
2
1
4
3
1
2
4
3
1
2
2
2
4
1
5
2
2
4
1
1
1
2
1
2
3
1
3
1
1
1
2
1
1
5
1
2
1
1
1
1
1
2
8
2
1
1
1
1
1
2
2
1
1
1
1
1
1
2
1
1
1
2
1
1
1
1
1
1
1
1
1
1
1
1
1
3
1
1
3
1
1
2
1
2
2
1
1
1
1
2
1
1
1
2
1
1
1
1
1
1
1
2
1
2
1
1
5
1
1
1
1
1
1
1
1
2
1
1
3
1
1
1
1
1
2
2
2
1
10
4
1
1
1
5
2
3
1
1
3
2
1
3
1
1
1
1
2
2
1
1
1
1
1
1
2
1
1
1
1
1
1
1
5
1
4
2
1
2
1
6
1
1
1
1
1
2
3
1
1
1
2
1
1
6
3
2
1
2
1
1
3
1
3
1
1
5
4
2
1
1
1
2
1
1
6
2
1
4
1
4
7
1
5
1
1
1
1
1
4
1
1
1
1
1
1
3
1
1
1
2
2
2
1
2
1
1
1
1
1
2
2
4
1
1
2
1
1
2
1
1
4
3
1
1
1
2
2
9
1
1
6
1
2
5
1
2
1
1
4
1
1
1
3
3
1
1
3
1
2
8
1
2
1
2
1
5
2
1
2
1
1
1
3
2
2
1
2
1
2
2
3
1
1
1
1
3
2
2
1
1
2
4
2
1
1
2
1
1
2
1
1
1
1
2
1
1
1
8
1
2
5
2
1
5
2
1
2
1
1
2
1
1
1
1
1
1
1
2
1
2
1
2
2
1
1
1
1
1
3
1
1
1
1
3
2
1
1
1
2
1
1
6
2
9
1
6
1
1
1
10
1
6
1
2
1
1
2
1
3
1
2
3
1
1
1
1
2
1
2
1
1
5
4
1
2
2
1
2
1
1
1
1
1
1
1
3
1
1
2
2
1
1
1
1
2
1
1
1
1
1
2
5
2
1
2
1
2
1
3
2
1
1
2
1
1
2
1
1
3
3
2
3
1
2
1
2
1
2
2
1
1
1
1
2
2
1
1
1
2
1
1
3
5
1
1
1
4
1
1
1
1
1
1
1
1
1
2
1
1
1
1
1
2
2
1
2
1
1
1
1
1
4
1
1
1
4
2
1
3
1
1
1
2
1
1
1
2
1
1
1
1
1
1
1
4
1
2
1
1
1
1
2
2
1
1
1
1
1
1
1
1
1
1
1
2
1
1
1
1
2
1
2
1
1
1
1
6
1
1
1
1
4
1
1
2
1
1
2
3
2
1
1
3
2
1
1
2
1
3
1
1
1
1
1
1
2
1
2
1
1
3
3
2
1
1
1
1
1
1
1
1
2
1
2
1
1
1
1
1
3
4
2
1
1
1
2
1
2
1
1
1
1
1
2
2
1
2
1
1
1
1
1
2
3
1
1
2
1
1
2
1
1
1
7
1
2
1
1
1
3
4
1
3
1
3
1
1
1
1
1
3
3
6
1
1
4
1
1
1
1
1
8
4
1
1
1
2
1
1
1
1
1
1
1
1
1
1
4
1
1
1
1
1
1
1
1
3
1
1
1
1
1
2
1
1
1
1
1
1
1
1
1
1
1
3
1
1
1
1
1
1
1
1
2
1
1
3
1
1
1
2
2
1
1
1
1
1
1
1
1
1
2
1
1
1
1
1
3
1
1
1
1
1
1
1
1
2
1
1
1
1
1
2
1
1
1
1
1
1
1
1
1
1
1
1
1
1
1
1
2
1
1
1
1
1
1
1
1
1
1
1
2
2
1
1
1
1
2
1
3
1
1
1
2
1
1
1
1
1
2
1
1
2
1
1
2
1
1
5
1
2
1
2
1
1
1
2
2
1
1
1
1
3
3
2
2
1
2
1
1
1
1
1
3
2
2
1
2
4
2
2
5
2
1
2
3
2
2
5
2
1
2
4
1
1
2
1
1
2
1
1
1
1
2
1
4
1
1
1
1
2
1
5
2
1
2
2
9
3
4
1
1
1
2
3
1
1
5
1
1
1
1
4
2
4
1
2
2
1
3
1
2
1
3
1
3
1
2
1
1
2
3
1
1
1
1
1
1
1
3
1
1
1
3
2
1
1
3
2
1
1
1
1
1
1
1
5
1
1
1
1
1
2
3
1
1
1
1
1
1
1
1
1
3
4
7
2
2
1
3
1
1
1
2
1
1
2
1
1
1
3
1
1
2
1
4
1
1
3
1
1
2
1
1
1
4
2
1
1
4
6
2
1
1
2
2
2
1
6
2
2
1
2
1
3
2
1
1
2
1
1
1
1
3
2
1
2
1
2
6
1
1
1
1
2
2
2
1
2
1
1
1
1
2
1
1
1
1
1
1
1
1
2
1
6
2
2
1
2
1
2
1
1
2
2
1
2
2
1
2
1
1
1
1
1
1
1
1
1
2
1
2
1
2
2
1
1
2
3
1
6
1
2
1
1
1
1
8
2
1
1
1
2
2
1
2
1
1
1
3
1
3
1
2
4
1
1
2
4
1
1
1
2
2
3
1
3
1
3
2
2
1
3
2
1
1
1
1
1
1
1
1
1
1
3
1
1
1
1
2
1
1
1
1
5
6
1
1
1
1
2
1
1
2
1
1
4
1
1
1
2
1
1
4
1
1
1
1
1
1
1
2
1
1
1
2
1
1
1
1
1
1
1
1
2
1
2
1
1
1
1
1
1
1
1
1
1
2
1
2
1
1
1
1
2
1
1
1
1
2
2
1
1
1
1
1
1
1
1
1
3
4
1
3
2
1
2
1
1
1
3
2
1
1
2
2
1
1
1
2
2
1
1
1
1
2
2
2
1
1
4
2
1
1
4
1
11
1
3
1
3
1
1
1
1
1
3
2
1
1
1
1
1
2
4
1
2
1
1
1
1
1
1
1
1
1
1
5
2
1
1
1
1
1
1
1
1
1
1
6
3
1
2
1
1
1
1
1
2
3
1
1
3
1
3
1
1
1
1
1
1
1
1
1
1
2
1
1
1
2
2
1
4
1
2
1
1
2
1
1
1
2
2
1
1
3
1
1
4
1
1
1
1
1
1
1
2
1
1
1
1
1
2
5
1
1
3
2
5
1
1
1
1
1
2
2
1
5
1
1
2
1
1
4
1
1
3
3
3
1
1
4
2
2
1
1
4
2
1
2
1
1
1
1
1
1
1
2
1
2
1
1
3
1
1
1
1
2
1
1
2
4
2
1
2
1
1
3
1
1
4
2
1
1
1
2
1
2
2
1
3
2
1
1
3
3
1
1
1
1
2
3
2
2
2
2
2
1
2
1
1
1
6
2
1
4
3
1
1
1
1
1
1
2
2
1
3
1
2
1
4
1
1
1
2
2
1
2
1
1
1
1
1
3
1
1
1
4
5
22
1
1
2
1
1
2
1
1
4
3
1
2
1
3
5
1
4
1
1
3
1
1
1
1
1
1
1
1
1
1
1
2
1
2
1
1
1
1
1
1
1
1
1
1
1
2
2
1
2
1
1
1
1
2
2
2
2
1
1
1
1
1
3
4
1
2
1
2
1
2
1
1
2
1
1
1
1
1
2
1
2
1
1
1
1
1
1
1
1
1
1
1
1
1
2
2
1
2
1
1
2
1
2
1
2
1
4
1
1
2
2
2
1
4
1
1
1
1
1
1
1
3
1
2
2
4
5
1
1
2
1
1
1
1
1
1
1
1
1
1
1
1
1
1
1
3
1
1
1
1
5
3
3
1
2
1
2
1
3
4
3
1
1
2
4
1
1
1
1
1
1
3
1
2
1
2
1
1
1
1
1
1
1
1
1
1
1
1
1
1
1
1
1
1
1
1
1
1
2
1
3
2
2
3
1
1
2
2
1
1
1
2
1
1
1
2
1
1
1
1
3
2
2
2
9
3
3
2
1
2
1
1
1
1
2
6
1
1
1
1
2
1
1
2
1
2
1
1
1
2
1
1
1
1
1
1
1
1
1
1
1
2
1
2
2
1
4
2
4
1
2
1
6
3
2
3
1
1
1
1
1
1
1
1
1
1
1
2
1
1
1
1
1
2
2
3
3
2
7
1
1
1
1
5
2
2
3
1
1
1
1
1
1
1
4
1
1
2
2
1
1
1
1
2
1
1
1
1
1
2
1
3
1
1
1
2
3
1
1
2
1
1
1
4
3
1
2
1
1
2
1
2
3
2
1
2
1
3
2
1
2
1
1
1
2
1
1
3
1
1
2
1
1
1
1
4
1
1
1
1
1
2
1
2
3
1
4
1
5
1
1
2
2
1
1
1
2
4
5
2
1
2
4
1
1
1
1
1
2
1
1
1
1
1
1
1
1
1
1
1
2
1
1
1
1
1
1
1
1
2
1
3
1
1
1
1
1
1
1
1
1
1
2
1
2
1
1
1
2
2
1
4
1
3
2
1
8
1
1
1
1
1
1
1
1
2
1
2
1
1
2
2
1
1
1
2
1
3
1
1
1
1
3
1
2
1
1
1
1
1
1
2
5
1
1
2
1
1
2
1
1
5
1
1
2
1
1
1
1
1
2
1
2
1
1
1
1
1
2
2
1
2
1
1
1
1
1
2
1
1
2
1
1
2
1
1
1
2
1
1
1
1
1
1
1
1
1
1
1
1
1
1
1
1
1
1
1
1
1
1
1
1
1
2
1
1
1
1
2
2
1
1
1
1
4
1
1
2
2
1
1
1
4
1
1
1
1
1
1
1
1
3
1
1
1
1
1
1
1
1
1
2
4
1
2
1
1
1
2
2
1
1
2
3
2
1
1
1
1
1
1
1
1
2
4
1
2
1
2
3
3
1
3
1
1
2
1
6
2
6
1
3
3
4
1
5
4
7
3
2
1
2
1
7
1
2
4
1
4
1
1
1
1
1
2
1
3
1
1
1
2
4
2
1
5
1
1
3
1
1
1
1
5
2
2
1
1
1
1
1
1
2
1
3
1
1
2
5
2
1
2
2
1
7
1
1
3
2
1
1
1
2
1
2
2
1
1
2
1
1
1
2
1
2
1
2
8
1
1
1
1
1
5
2
1
1
1
1
1
3
1
2
3
1
2
2
1
1
1
7
1
2
1
1
1
1
1
1
1
1
1
1
1
1
1
1
1
1
1
1
1
1
1
1
1
1
1
1
1
1
1
1
1
1
1
1
1
2
1
1
1
1
1
1
1
1
1
1
1
1
1
1
1
1
1
1
1
1
1
1
1
1
4
2
1
2
2
1
1
1
4
1
2
1
2
1
1
2
1
1
1
1
1
2
1
2
1
1
1
1
1
1
1
1
1
1
1
1
1
2
2
1
1
2
1
1
2
5
2
1
1
1
2
3
1
1
2
1
2
1
2
2
2
8
1
1
2
1
1
1
1
1
1
3
1
1
1
1
1
1
1
1
1
2
1
2
2
1
2
1
1
1
1
2
1
1
1
2
2
2
2
1
1
4
2
1
1
1
2
1
1
1
1
1
1
1
1
1
1
1
4
1
40
1
2
1
2
1
1
2
1
2
5
2
2
1
1
1
1
1
1
1
2
1
1
1
4
1
1
5
1
1
10
5
1
1
1
1
4
1
2
1
1
6
1
1
1
1
1
1
1
1
2
4
9
1
1
1
1
3
1
1
1
1
1
1
1
1
2
1
2
1
4
3
1
1
2
1
1
1
1
1
1
1
2
1
1
1
3
1
1
1
1
1
1
1
1
1
2
5
1
7
3
4
2
1
1
6
1
1
5
1
1
1
1
2
1
1
1
1
1
1
1
1
3
2
1
2
2
1
1
1
1
1
3
1
1
2
1
1
1
1
1
1
1
1
1
9
1
1
6
3
1
1
1
1
1
1
1
1
1
1
1
1
1
1
1
1
1
1
1
1
1
1
1
1
1
1
1
1
2
1
1
1
1
1
1
1
1
1
1
1
1
1
1
1
1
1
1
1
4
1
1
1
1
1
2
1
1
1
2
1
1
1
1
1
2
1
2
1
2
2
1
3
1
1
1
1
2
1
5
1
7
1
3
1
1
2
4
1
2
1
1
4
1
1
1
6
4
3
1
2
1
2
1
1
3
2
2
1
1
1
2
1
1
1
1
2
2
1
1
1
1
1
2
1
1
1
1
2
2
1
3
1
1
1
2
2
1
3
3
2
2
1
1
1
1
1
1
1
2
1
2
1
2
1
1
1
1
1
33
2
1
1
1
1
1
1
1
1
1
1
1
1
1
1
1
1
1
1
1
1
1
1
1
1
1
1
1
1
1
1
1
1
1
1
1
1
1
1
1
2
1
1
1
1
4
1
1
2
2
2
1
1
1
2
1
1
1
1
1
3
2
1
1
1
1
1
1
1
1
1
1
2
1
1
1
1
1
1
1
1
1
1
1
2
1
1
1
3
1
5
1
1
3
1
1
3
1
1
1
2
1
1
1
1
6
2
2
1
2
1
3
1
1
1
1
1
2
5
2
3
1
1
1
1
2
1
1
1
1
1
1
2
2
2
2
7
2
1
1
1
2
3
1
1
1
4
1
1
2
2
4
2
1
1
3
1
1
3
1
1
1
3
2
1
1
1
1
1
2
1
1
1
1
1
2
2
1
2
1
2
1
2
2
2
4
1
2
2
1
2
1
1
2
1
2
1
2
2
1
1
3
1
1
5
1
1
2
4
1
1
3
1
3
2
2
1
1
4
1
1
1
1
3
1
1
1
2
1
1
1
1
1
6
2
1
1
3
1
2
1
1
1
1
1
1
1
1
1
1
1
1
2
1
1
1
1
1
1
1
1
1
1
1
1
2
3
1
2
1
5
4
1
8
1
3
1
1
6
1
1
1
1
1
1
1
1
3
1
1
3
1
1
1
3
1
6
3
2
2
2
1
1
1
1
1
4
1
1
2
2
1
1
2
1
2
1
2
5
1
1
1
1
2
1
1
1
1
1
1
3
1
1
1
7
2
3
1
1
1
4
5
2
4
1
1
1
1
1
1
1
1
1
1
1
1
1
2
1
1
3
3
1
2
1
1
3
1
1
1
1
1
1
1
1
1
1
1
1
2
2
1
1
1
1
1
2
1
1
1
1
1
1
1
2
1
4
3
2
1
2
1
3
4
2
4
1
3
12
2
7
1
2
1
2
1
3
2
1
1
2
1
2
2
3
3
1
1
1
1
1
2
4
1
1
1
1
2
1
2
1
2
1
1
1
1
1
1
2
2
7
1
2
1
1
1
1
1
2
1
4
1
1
2
2
2
1
1
1
5
1
1
2
10
5
2
2
2
1
1
1
1
1
1
4
1
5
1
1
2
2
5
1
1
1
1
1
2
1
2
2
1
1
3
4
2
3
3
1
1
1
1
2
1
1
1
1
3
1
1
6
1
2
1
1
6
1
1
2
2
1
1
1
1
1
1
1
1
1
1
2
5
1
1
2
1
1
1
2
2
2
1
2
1
1
9
1
1
1
1
1
1
1
1
1
1
1
2
3
1
2
1
3
6
1
1
2
1
1
2
1
1
2
2
1
2
1
1
1
1
1
1
1
2
1
1
2
1
1
2
1
3
1
1
1
1
1
1
1
1
1
1
1
1
2
1
1
1
1
1
1
2
1
1
1
3
2
2
1
1
1
2
1
1
1
2
2
1
3
1
1
1
1
3
2
1
1
1
1
1
2
1
3
4
1
1
2
1
2
2
1
4
1
3
1
1
2
1
1
9
1
1
2
2
1
1
1
1
2
3
1
2
1
1
1
1
1
1
2
1
1
1
1
1
2
3
1
1
1
1
1
1
1
3
1
1
2
2
1
1
1
1
2
2
2
1
1
2
5
1
1
3
2
2
1
1
2
2
4
1
1
1
2
1
2
4
1
1
2
1
1
1
2
1
1
1
1
1
1
1
1
1
1
1
1
2
1
1
1
1
1
3
1
1
1
1
1
1
3
1
4
1
1
1
1
1
1
3
1
2
2
1
6
1
2
1
1
3
1
3
1
1
1
2
1
1
1
1
1
1
1
1
1
1
2
2
1
2
1
1
1
1
1
1
1
1
2
1
2
1
1
2
2
2
1
2
2
1
1
3
1
1
4
1
1
1
1
1
6
1
2
1
1
1
1
1
1
2
1
1
1
2
1
1
1
2
1
1
1
3
1
1
2
1
2
1
2
2
1
1
1
1
1
1
3
3
1
1
1
1
2
2
1
3
1
1
6
1
1
1
3
1
1
1
1
2
1
1
1
1
1
1
1
1
1
1
1
1
1
2
5
1
1
1
1
3
1
1
3
2
2
2
2
1
2
5
1
1
1
1
4
1
3
1
4
4
4
1
1
1
3
2
2
3
1
2
1
2
1
2
2
1
2
1
3
3
2
1
1
1
1
1
1
1
3
3
2
1
1
2
1
1
2
1
3
3
1
1
2
2
1
2
4
4
4
4
5
1
2
1
2
1
2
1
1
2
1
1
1
2
2
2
1
1
1
3
4
2
2
2
1
3
1
2
3
1
1
1
1
1
1
4
1
1
2
1
3
3
3
2
2
1
2
1
1
7
4
2
1
2
3
1
2
3
5
2
2
1
3
1
1
3
1
2
2
1
2
1
2
1
1
1
2
1
1
3
2
1
6
1
1
1
2
1
3
3
1
1
1
1
2
1
1
1
2
1
2
2
2
1
1
1
2
1
3
1
1
1
1
1
1
1
1
1
1
1
1
2
2
1
2
1
1
1
1
1
1
1
1
1
1
2
5
5
3
3
1
3
1
2
3
2
1
1
4
2
2
2
1
1
45
3
1
4
1
1
1
1
1
2
1
1
2
2
1
1
1
1
2
1
1
1
1
1
1
1
1
1
1
3
2
3
1
3
2
2
1
1
1
1
1
1
1
2
1
3
1
1
4
6
1
1
7
1
4
1
2
2
2
1
1
1
1
1
2
1
3
1
2
1
2
1
1
2
2
1
1
1
1
4
1
1
1
1
1
3
3
1
1
3
1
2
2
2
3
3
3
1
1
1
3
1
1
1
1
1
1
4
1
1
2
1
1
1
1
3
2
1
4
1
1
1
1
2
1
1
2
1
1
1
2
1
1
1
2
1
1
1
1
1
3
4
1
1
2
2
2
1
1
1
1
1
2
1
1
1
1
3
1
1
1
1
4
1
2
1
1
1
1
2
1
1
1
5
3
1
2
3
3
1
3
1
1
2
1
1
2
1
2
1
5
1
1
3
5
1
1
3
1
1
1
2
1
1
1
1
1
1
1
2
1
1
3
1
1
1
1
2
1
3
1
2
1
1
7
1
1
2
1
1
1
1
1
1
2
1
1
1
1
1
1
1
1
1
1
1
1
2
3
9
4
1
3
1
1
1
4
1
2
1
1
2
1
1
1
1
1
2
1
1
2
1
1
1
1
1
6
1
4
2
2
3
1
3
5
1
1
2
4
3
5
1
2
3
1
1
1
2
1
2
3
2
1
3
1
1
4
2
1
1
1
1
1
1
1
1
1
1
1
2
2
2
2
1
2
1
2
1
1
2
1
1
1
2
2
1
1
3
1
2
1
1
1
2
2
1
2
1
1
1
2
1
1
1
1
1
1
1
5
2
2
1
1
4
1
1
2
3
1
2
1
1
1
6
3
1
1
1
1
3
4
2
4
1
3
2
1
3
1
1
1
1
1
1
81
1
1
1
2
2
2
1
1
1
1
1
1
1
1
1
1
1
1
3
1
1
1
1
4
2
1
1
1
1
1
1
1
1
1
1
1
2
2
2
1
1
1
1
1
4
1
1
1
1
1
3
1
1
1
1
1
1
2
1
1
1
1
1
1
1
1
1
1
1
2
2
3
1
1
2
1
1
2
1
1
1
1
1
1
1
1
1
1
1
1
1
1
2
5
1
1
1
1
3
1
1
2
1
1
1
4
1
2
2
2
1
4
1
1
3
1
3
1
2
1
1
12
1
2
1
1
5
1
1
4
1
1
2
1
1
5
1
1
6
1
1
1
1
1
1
2
1
3
3
1
1
2
1
2
2
1
1
4
1
1
1
1
1
2
2
2
1
3
1
1
4
2
2
1
2
1
2
1
4
1
2
1
1
1
2
1
1
3
1
1
3
2
1
1
4
1
1
1
1
1
3
18
1
3
1
1
3
1
1
1
1
1
2
1
2
5
1
3
1
2
1
1
1
1
1
1
1
1
1
1
1
1
1
1
1
1
2
1
1
1
3
1
1
1
1
1
2
1
1
2
1
6
1
1
4
1
2
3
1
1
1
1
1
2
1
4
1
1
3
2
1
1
2
1
1
3
1
5
2
1
2
1
3
1
1
2
2
1
1
1
1
3
1
1
1
9
1
1
1
1
1
1
5
1
1
1
1
3
1
1
1
1
2
1
1
1
1
1
1
1
1
1
1
1
1
1
1
1
1
1
1
1
1
1
1
1
1
2
1
1
1
1
2
1
3
2
1
1
1
5
2
1
4
1
1
1
1
1
1
1
1
1
1
1
1
1
1
1
1
1
1
1
3
1
2
1
2
3
3
2
1
1
1
1
1
1
1
2
1
1
1
1
1
1
2
1
1
1
1
1
1
1
1
2
5
1
2
1
1
1
1
1
1
1
1
3
2
1
1
2
1
1
2
3
1
2
1
1
1
1
8
1
1
4
1
3
1
3
1
1
6
1
3
5
2
2
5
2
1
1
1
1
1
1
1
1
1
3
2
1
1
1
1
1
3
1
1
1
1
1
1
1
2
1
3
1
1
1
1
1
1
1
1
1
1
1
1
1
4
1
1
2
1
1
4
1
2
3
3
1
1
1
4
3
2
2
1
1
1
1
2
1
2
2
4
2
2
1
1
1
1
1
2
1
2
1
1
1
1
1
2
1
1
3
1
1
1
1
1
1
1
1
2
4
1
1
1
1
4
2
1
3
1
2
4
1
1
4
1
2
1
1
1
1
2
1
1
1
1
1
1
2
3
1
1
2
1
1
2
1
1
1
2
1
1
1
1
1
1
1
1
1
5
1
1
1
1
1
1
1
1
1
1
1
1
1
3
2
1
3
2
3
1
1
1
1
1
1
1
1
1
1
1
1
1
1
1
1
1
1
1
1
1
1
1
1
1
1
1
1
1
1
1
1
2
2
3
1
1
1
1
2
1
1
1
1
1
1
1
1
1
6
1
1
1
2
1
2
2
2
3
3
2
7
2
2
1
1
3
2
1
1
1
1
3
1
5
1
1
1
3
1
1
1
1
1
1
3
1
1
1
2
1
1
6
3
1
5
2
1
1
1
1
2
1
1
1
1
3
1
2
1
1
1
1
1
1
1
1
1
1
1
1
2
2
2
1
2
1
1
1
3
3
2
2
1
1
1
1
1
1
1
1
2
1
1
1
1
1
1
1
1
2
1
1
1
1
1
2
3
1
2
1
1
2
1
2
1
3
2
2
3
1
1
3
3
1
1
1
1
2
4
1
1
1
1
1
1
1
1
1
1
2
1
5
1
1
3
1
1
8
1
1
3
1
1
1
1
2
1
1
1
1
1
5
3
1
2
1
1
1
2
1
1
3
3
11
2
3
1
1
2
4
5
1
1
2
7
2
2
2
2
3
1
1
1
1
1
2
2
4
1
1
5
1
8
1
3
1
1
4
1
1
1
1
1
1
1
2
1
2
1
2
1
1
1
1
1
1
1
2
1
1
1
1
1
2
2
1
1
4
1
1
1
1
2
1
1
1
3
1
1
1
1
4
1
1
1
4
1
3
1
1
1
1
3
2
2
1
1
1
1
1
1
1
1
1
1
1
1
1
1
1
2
1
1
1
1
1
1
1
2
1
2
1
1
1
2
1
1
1
1
2
1
1
1
1
5
1
1
1
1
1
1
1
1
1
1
1
1
1
1
1
1
2
1
1
1
1
1
5
1
2
2
2
5
1
1
1
1
2
5
2
3
1
2
1
1
1
1
3
3
2
2
1
2
2
1
2
1
2
1
3
1
4
2
1
1
3
1
1
1
1
1
1
1
1
1
1
1
1
1
1
1
1
1
1
1
1
1
1
1
1
1
1
1
1
1
1
1
1
1
1
2
1
1
1
2
1
1
1
1
1
1
1
1
1
1
1
1
1
1
1
1
1
3
1
1
1
1
1
1
1
2
2
2
1
1
1
1
3
2
3
1
1
1
1
1
1
1
2
1
1
1
1
1
2
1
1
1
2
4
1
4
3
4
1
1
1
1
1
1
1
3
1
1
4
7
1
5
3
1
1
2
1
1
1
1
1
1
3
2
2
1
1
1
3
1
1
1
1
1
1
2
1
3
1
1
1
1
1
1
3
1
1
1
2
3
20
1
3
1
1
1
1
1
1
1
1
1
1
3
1
1
2
2
2
2
1
2
2
1
1
1
1
3
1
2
1
1
3
1
1
1
1
1
1
1
3
4
4
4
1
1
1
1
1
1
1
2
2
2
2
3
1
1
3
1
1
1
1
1
1
1
2
1
3
3
1
1
2
1
1
1
1
1
1
3
1
1
1
1
1
1
2
4
1
6
1
2
2
1
2
3
1
1
2
2
1
2
1
1
1
1
1
1
1
1
1
1
1
2
1
1
1
6
2
2
4
3
1
2
1
2
1
1
1
1
1
1
1
1
1
1
1
1
2
1
1
2
11
1
1
21
1
1
1
1
1
1
33
6
2
1
2
1
1
1
1
4
1
1
1
3
2
9
6
4
1
1
1
2
1
1
1
3
2
1
1
2
1
1
3
1
1
1
1
1
20
1
16
1
31
1
3
1
2
1
1
2
1
1
5
3
1
1
1
1
1
1
1
1
1
1
1
1
4
1
2
2
1
1
1
1
1
1
2
1
1
1
1
2
1
2
2
1
2
2
1
1
2
2
1
2
2
1
1
1
1
1
1
1
1
1
1
2
2
1
1
1
1
1
1
3
1
1
6
3
1
1
1
1
1
1
3
2
3
2
1
1
1
2
1
2
1
3
3
2
2
1
1
2
1
1
2
2
2
1
3
1
4
1
1
2
2
2
1
4
1
1
1
1
1
1
2
1
1
1
2
1
1
1
1
2
1
1
1
1
1
1
1
1
1
1
1
1
1
1
1
1
1
1
1
1
1
1
1
1
1
1
1
1
1
1
1
1
1
1
1
1
1
1
1
1
1
1
1
1
2
1
1
1
1
1
1
1
2
2
2
1
1
1
2
1
1
1
5
3
1
3
1
2
2
1
1
1
1
1
11
2
1
1
3
4
4
1
1
1
1
1
1
1
1
5
3
2
4
2
1
1
12
3
1
1
7
4
1
2
1
3
1
3
5
3
1
1
1
1
2
1
3
1
3
1
1
1
1
1
2
1
2
3
1
2
1
2
1
1
1
3
4
3
2
1
4
1
2
9
1
4
3
4
5
4
1
2
2
1
1
1
1
1
3
1
1
3
1
1
2
1
1
2
1
2
2
1
1
1
1
1
2
1
7
2
1
1
5
4
15
3
2
2
1
1
4
4
2
1
6
1
1
2
1
1
1
1
2
1
1
1
1
2
2
3
2
1
5
5
1
14
3
2
2
1
1
1
1
1
12
1
1
2
4
2
1
1
1
2
2
1
1
1
1
1
1
1
4
2
1
1
1
3
1
1
1
1
1
1
1
1
1
1
1
1
1
1
1
66
19
3
9
2
4
1
1
1
1
1
1
1
1
1
1
1
2
1
1
1
1
2
7
1
3
1
2
1
1
1
2
1
1
1
1
1
1
1
1
1
1
1
1
1
1
4
1
2
2
1
1
3
1
2
1
1
2
1
1
1
1
1
1
1
1
1
5
1
1
3
1
1
3
1
1
1
1
3
1
2
3
2
1
1
3
2
1
2
2
3
2
1
2
2
1
1
3
1
1
1
3
1
1
1
2
3
1
2
1
4
3
4
1
1
1
4
1
1
1
1
8
1
1
1
1
3
1
1
1
1
3
1
1
1
1
1
2
1
1
1
1
1
2
5
1
4
1
2
2
2
1
1
2
3
1
1
1
1
3
1
5
1
5
2
1
1
2
1
2
2
2
1
2
1
4
1
1
1
3
1
3
1
1
1
1
2
2
5
1
1
3
1
1
1
1
1
1
2
1
2
1
1
1
1
3
3
1
4
2
1
1
2
3
4
4
1
2
1
1
1
1
2
1
1
2
1
1
1
2
1
1
4
1
1
1
1
1
1
1
1
3
1
2
1
1
3
2
1
1
1
1
1
1
1
1
1
1
1
1
1
1
1
1
1
1
1
1
1
1
1
2
1
1
1
1
2
1
1
1
1
1
1
1
1
1
1
1
2
1
1
1
1
1
1
3
1
2
1
1
1
1
1
1
2
1
1
3
3
3
3
1
2
1
1
1
1
1
1
1
2
1
1
2
1
1
4
2
1
2
3
1
1
1
3
4
1
1
2
1
3
1
1
1
2
1
1
1
1
1
2
2
2
5
1
1
1
4
2
2
1
1
1
1
1
1
1
1
3
2
1
1
2
2
1
2
1
1
1
1
1
1
1
2
1
1
1
3
1
1
3
2
1
1
2
1
3
1
1
2
1
1
4
1
3
1
3
1
1
1
2
1
1
1
3
1
1
1
1
1
1
3
1
2
2
1
1
1
1
3
1
1
2
1
1
2
1
4
1
1
1
1
3
1
1
1
1
1
1
1
1
1
1
2
1
2
3
1
2
1
1
1
4
1
3
1
1
1
1
1
1
1
3
1
1
6
1
1
1
1
1
1
1
1
1
1
1
1
1
1
1
1
3
1
1
1
1
1
1
1
2
2
1
3
1
1
1
1
1
1
1
1
2
1
2
4
2
1
3
1
1
1
3
1
1
2
1
1
1
1
4
1
1
2
1
2
3
2
1
2
1
5
1
1
2
4
1
2
3
1
1
1
1
5
1
6
1
2
2
2
3
4
1
2
1
2
1
2
1
2
1
2
1
1
2
1
1
1
3
1
1
1
1
1
1
2
1
3
1
1
1
2
1
2
1
4
2
1
1
1
1
1
2
1
4
3
2
1
1
2
1
2
4
2
1
1
1
1
1
1
1
4
1
1
1
2
1
1
1
2
2
1
1
2
1
1
1
2
1
1
1
1
2
1
1
4
1
1
3
1
2
1
1
1
1
3
1
1
1
5
2
1
1
3
1
1
1
2
4
1
1
1
2
1
4
2
1
1
3
1
3
1
2
3
3
2
3
1
2
1
2
1
2
1
1
1
1
3
2
1
3
1
1
1
2
1
1
1
1
1
1
2
2
1
4
1
2
4
1
1
1
1
1
3
1
2
1
3
1
1
1
1
1
1
1
2
1
1
2
1
2
1
6
1
2
1
1
2
1
1
1
1
1
2
1
1
1
2
1
1
1
2
1
1
3
1
2
1
3
7
2
1
1
1
2
1
1
1
2
1
1
2
1
1
1
4
3
2
4
1
1
1
1
1
1
1
1
1
1
1
1
1
1
1
3
2
1
3
1
1
1
3
1
3
2
1
3
1
2
1
1
1
1
1
1
1
2
1
1
1
2
1
2
2
2
1
1
1
1
2
1
1
1
3
1
1
1
1
3
2
2
1
1
2
4
1
1
2
1
1
1
1
1
2
1
1
1
1
1
2
1
1
1
1
1
1
1
1
1
1
1
1
1
2
2
1
1
1
1
3
1
1
3
1
1
1
1
3
1
1
1
1
1
1
1
1
1
1
1
1
1
1
1
1
1
2
1
1
1
1
1
1
1
1
1
1
1
1
1
2
1
1
1
2
4
2
1
1
1
1
1
2
1
1
1
1
1
1
1
1
2
1
2
1
5
1
2
3
2
2
1
1
3
1
1
2
1
1
2
1
1
1
2
2
4
2
1
3
2
3
3
1
1
1
1
3
1
2
4
3
1
1
1
1
4
1
1
2
3
1
2
1
1
1
2
1
2
1
3
1
4
4
2
2
1
1
1
1
1
1
1
1
1
1
1
1
1
1
1
1
1
1
1
1
1
2
1
1
1
1
1
5
1
1
1
2
3
2
2
4
6
1
1
1
1
9
1
1
1
1
1
1
1
1
1
1
1
1
1
5
1
2
1
1
2
2
1
1
1
1
1
1
1
1
1
1
1
1
1
1
1
1
1
1
1
1
1
1
1
1
1
1
1
1
1
1
1
1
1
1
1
1
3
2
1
1
1
1
1
1
2
1
1
1
1
1
1
15
1
1
2
2
4
1
2
1
1
1
1
1
1
1
1
1
1
1
1
1
1
1
1
1
1
1
1
1
1
1
1
1
1
1
1
1
1
9
1
3
1
1
1
2
2
1
2
1
1
1
2
1
2
1
1
1
1
3
1
1
2
3
1
1
1
1
2
2
2
1
2
1
1
6
3
2
1
1
2
2
1
3
2
1
1
1
2
5
1
2
1
1
1
1
1
2
1
1
1
1
1
1
2
1
1
1
1
2
1
1
3
2
1
1
2
1
1
2
1
1
1
1
1
1
1
1
1
1
2
1
3
1
1
2
1
1
1
1
1
1
1
1
1
1
1
2
1
1
1
4
1
2
3
1
1
6
1
1
1
1
1
1
1
1
1
2
1
1
1
1
1
1
2
1
1
1
3
1
1
1
1
1
1
1
2
3
3
2
1
1
1
2
1
2
2
3
2
1
1
2
1
1
1
2
3
1
1
1
2
3
7
1
2
3
1
1
1
1
1
1
1
2
2
1
4
1
1
2
3
1
9
3
1
1
1
1
2
1
1
1
1
6
1
1
2
1
1
2
1
1
1
2
1
1
1
1
1
5
2
1
1
2
1
3
2
1
2
1
1
2
1
1
1
2
5
2
1
1
1
3
2
1
3
1
2
1
1
2
2
2
1
1
1
3
3
1
2
1
2
2
1
2
1
3
1
2
1
1
1
1
2
2
5
1
1
1
1
1
12
1
1
1
1
2
2
2
4
1
1
1
2
1
3
5
1
1
1
5
1
1
1
1
2
2
1
1
3
5
3
3
1
1
2
1
1
2
1
1
3
2
1
4
1
1
2
1
1
1
1
1
1
1
1
1
2
1
2
2
1
3
2
1
1
2
1
2
2
3
1
4
1
1
1
1
1
1
2
1
2
1
2
1
1
2
1
2
2
1
1
1
1
4
1
1
1
1
1
2
2
1
3
1
1
1
2
1
4
1
2
1
1
1
1
1
1
2
3
1
4
1
1
1
1
1
1
2
3
3
1
1
1
2
1
4
1
1
2
1
1
1
1
1
1
1
1
2
1
1
1
2
1
1
2
1
2
1
1
1
2
1
2
1
1
1
1
1
2
2
2
1
1
2
1
1
1
2
1
1
1
1
1
2
1
1
2
1
2
2
1
1
2
4
1
1
1
2
1
1
1
1
1
2
2
1
3
3
1
1
1
1
1
2
2
1
1
1
1
5
1
1
1
1
3
1
1
1
1
1
1
1
1
1
2
1
2
4
2
1
1
1
1
1
1
4
1
1
1
1
2
1
2
1
1
1
1
1
1
2
2
1
1
1
1
1
2
3
4
3
2
2
6
1
3
6
1
4
2
2
2
2
2
1
8
2
2
1
2
6
1
1
3
1
2
1
1
1
1
1
1
4
1
2
1
1
1
2
4
4
2
1
2
1
3
1
2
2
3
2
2
1
1
1
1
1
1
1
1
1
1
4
4
1
1
1
1
1
4
1
1
1
1
1
5
2
1
1
2
5
2
4
2
1
1
2
2
1
1
2
1
4
2
1
2
1
1
1
1
3
1
2
1
1
1
1
1
1
1
1
1
3
1
2
1
1
1
1
1
1
1
1
1
1
1
1
1
1
1
1
1
1
1
1
1
1
1
2
1
1
1
1
1
1
1
1
1
1
1
1
1
1
1
1
1
1
2
1
1
1
1
1
3
1
1
1
1
1
8
1
1
2
5
1
1
6
1
2
1
1
2
3
1
1
1
1
1
2
2
2
1
2
1
2
1
1
1
1
1
2
2
2
3
1
1
2
1
1
1
1
1
1
10
1
1
1
2
2
3
3
1
1
1
4
1
1
1
1
1
1
1
1
1
3
3
1
1
3
1
3
1
6
2
4
1
1
1
1
2
1
1
2
2
2
3
2
1
1
2
1
2
1
1
1
1
1
1
1
1
1
4
1
2
1
1
1
2
3
1
1
3
1
1
1
1
1
1
1
1
1
1
1
1
1
1
1
1
1
1
2
1
2
1
1
3
3
2
1
1
1
1
1
1
1
2
1
1
1
1
1
1
1
1
1
1
1
1
2
1
1
1
2
1
1
1
2
1
1
1
2
2
1
1
1
3
1
1
1
3
1
1
1
1
1
1
1
1
1
1
3
2
2
1
3
1
3
1
1
2
3
2
4
1
1
1
1
3
1
2
2
1
2
1
2
3
3
1
1
1
1
1
1
1
1
1
1
1
2
1
1
2
1
1
1
2
1
2
1
1
2
1
1
1
1
1
1
1
1
1
1
1
1
1
1
1
1
2
1
1
1
1
1
2
4
5
1
1
6
3
2
2
1
1
1
1
2
2
1
3
1
2
5
3
1
1
2
3
1
1
1
2
1
3
4
2
1
2
2
1
2
2
1
2
3
2
1
3
2
3
1
7
1
1
1
2
2
2
4
1
2
2
1
1
1
1
1
5
1
2
3
2
1
1
1
1
1
1
1
2
2
1
1
1
2
1
1
1
2
1
2
1
1
1
5
2
2
1
1
1
4
1
1
1
2
2
1
1
1
3
1
1
2
1
1
2
1
2
2
1
5
2
1
1
3
1
2
1
1
1
6
1
1
1
1
1
1
1
2
2
1
2
1
1
1
1
1
3
1
1
1
1
2
1
1
1
1
1
1
1
1
1
1
3
1
1
1
1
1
12
4
2
1
1
5
2
2
1
4
1
2
2
2
1
1
2
1
1
2
4
1
2
1
1
2
1
1
1
1
4
1
1
1
1
1
2
1
1
1
1
4
1
1
1
1
2
1
1
1
1
1
1
1
1
1
1
1
1
1
1
1
1
1
1
1
1
2
1
1
1
1
1
1
1
2
2
1
1
2
1
1
1
1
1
1
1
1
1
1
1
3
1
1
1
1
1
1
1
2
1
1
1
1
2
1
1
1
1
1
1
1
1
1
1
1
1
2
1
1
1
1
1
1
3
2
2
1
1
1
1
1
1
1
1
1
1
3
2
2
1
1
1
1
2
2
1
1
1
1
1
1
2
1
1
1
2
1
1
2
1
1
1
1
1
1
2
1
1
1
1
1
1
1
4
12
1
1
1
1
4
1
11
1
1
1
1
4
1
1
4
8
2
2
1
2
3
1
2
1
2
2
2
1
2
5
1
4
1
2
1
3
1
3
1
1
2
1
1
2
3
3
2
1
2
2
3
3
1
1
2
1
1
1
4
1
1
1
1
1
2
1
1
1
2
1
2
1
1
1
1
4
1
1
1
1
2
1
10
1
1
1
1
1
1
1
1
5
2
2
1
1
1
1
1
3
2
3
3
3
2
1
1
1
7
1
4
1
1
1
2
1
1
3
2
1
6
1
1
2
1
4
1
3
3
1
1
1
2
1
1
1
1
1
1
1
2
1
1
1
1
2
1
1
1
2
1
1
1
1
1
1
1
1
2
1
1
1
1
1
3
4
1
1
5
1
1
1
1
1
1
2
1
1
1
1
1
2
2
1
3
3
3
1
1
1
1
4
1
1
1
2
2
1
1
1
3
1
3
1
4
1
3
1
1
1
4
3
1
1
2
1
10
2
1
2
3
1
14
2
3
1
1
2
4
1
2
1
1
1
1
4
1
1
1
1
3
5
1
1
5
2
2
1
1
2
1
2
1
1
1
1
2
1
1
1
1
3
1
1
1
1
1
2
4
1
1
1
2
1
1
1
1
1
6
1
4
2
1
1
1
1
1
1
1
1
2
1
2
5
1
3
1
1
1
1
1
2
1
1
1
1
1
1
7
2
1
1
1
1
1
1
1
2
1
8
1
6
2
1
1
1
1
1
1
2
1
1
1
2
2
1
2
2
1
1
1
10
1
2
2
6
1
1
1
4
1
1
2
1
3
1
3
1
10
1
1
1
1
1
4
1
1
3
2
1
3
6
1
3
1
1
1
1
1
1
1
1
1
1
1
1
1
1
1
1
1
2
1
1
1
1
1
1
1
1
1
1
1
1
1
1
1
3
1
2
1
1
1
1
2
1
4
1
1
3
1
1
1
1
1
1
5
1
1
1
1
2
1
1
1
4
1
3
1
1
1
1
1
1
1
1
1
1
1
1
1
1
1
1
2
1
1
1
1
1
1
1
1
1
1
3
2
1
1
1
3
2
1
3
4
2
3
1
5
4
2
1
1
2
2
1
1
1
2
1
1
2
1
2
2
4
1
1
1
4
1
3
1
1
1
3
3
1
2
1
3
1
4
1
2
1
2
1
1
1
1
7
1
3
1
3
4
1
13
1
1
1
3
3
1
2
1
1
2
4
1
4
1
1
1
1
1
4
2
2
1
1
3
1
1
1
11
1
5
1
1
2
1
3
2
1
1
1
4
1
2
1
1
1
1
2
1
1
1
1
2
1
1
1
1
1
1
2
4
1
1
1
2
1
1
2
3
2
2
2
4
1
3
3
1
1
1
1
1
1
2
1
2
2
2
1
1
1
1
5
1
1
1
1
1
1
3
1
1
1
1
6
5
1
4
1
1
3
3
2
1
1
1
1
2
5
1
1
5
1
1
1
1
1
1
1
1
1
1
4
3
5
1
1
1
1
3
1
2
4
2
3
1
1
1
1
10
1
2
2
2
2
1
1
1
1
3
1
1
1
1
2
1
1
1
2
1
1
1
1
1
1
1
4
1
2
3
3
1
1
1
2
1
2
1
1
1
1
1
1
1
1
1
1
1
1
1
1
1
1
1
1
1
1
1
2
1
1
1
4
1
1
1
1
4
1
1
1
1
1
1
1
1
1
2
2
1
1
1
2
1
1
1
1
1
5
1
1
1
2
1
1
1
1
1
4
1
2
2
2
1
1
1
1
1
1
1
1
1
1
1
1
1
1
1
1
1
1
2
1
1
1
1
1
1
1
1
2
1
1
1
1
2
2
1
2
2
1
3
1
1
2
3
1
1
1
3
1
1
1
1
1
1
1
1
1
1
2
2
3
1
1
2
2
1
1
1
1
1
2
1
1
1
1
1
3
2
6
1
3
2
1
2
1
2
1
1
1
1
1
3
1
1
1
2
1
1
1
1
1
1
2
2
1
2
1
1
2
2
1
1
1
1
1
1
2
1
1
2
1
2
1
1
1
1
1
3
2
1
1
1
1
1
1
4
1
1
2
2
1
1
2
1
4
1
1
1
1
1
2
1
1
1
1
1
1
1
1
1
1
1
1
1
1
1
1
1
2
1
3
1
1
10
1
2
2
1
1
1
4
2
5
2
2
1
2
1
1
1
1
2
17
1
3
1
1
2
1
1
2
2
1
1
1
1
1
1
1
1
1
1
1
4
1
1
1
1
2
3
1
1
3
1
1
1
2
1
2
1
1
1
1
1
1
1
1
1
1
1
1
1
1
1
2
1
1
1
1
2
2
1
1
1
1
2
1
2
2
1
1
2
1
1
1
1
1
1
1
1
1
1
1
2
1
1
10
1
1
1
1
1
1
1
4
1
2
1
1
4
2
21
7
2
1
1
1
2
1
1
9
1
1
1
1
2
1
1
3
2
1
2
1
1
1
1
2
2
1
1
1
1
1
3
2
1
1
2
1
6
1
1
1
1
4
2
2
1
1
2
1
1
1
1
1
1
1
1
3
1
1
1
1
1
3
2
1
1
1
1
1
1
4
1
1
1
2
2
2
1
1
2
2
1
1
1
2
1
5
1
1
1
3
1
2
1
2
1
1
2
1
2
1
4
2
1
1
1
1
3
1
1
3
1
1
1
2
4
1
1
2
1
3
2
2
3
1
4
1
1
1
1
3
3
1
1
2
3
1
1
2
1
3
1
1
5
1
2
1
1
4
1
1
2
2
2
1
1
1
1
3
1
1
1
1
1
1
1
3
1
1
1
2
1
1
1
2
2
1
1
1
1
1
2
1
1
1
3
1
1
1
2
2
1
1
1
1
3
4
1
2
2
1
1
2
4
2
1
1
1
3
1
2
1
1
1
2
1
1
1
3
1
1
1
2
6
1
1
2
7
1
1
2
1
2
1
2
2
3
1
4
2
1
1
3
1
1
1
3
3
2
2
2
1
1
3
1
1
1
1
1
6
1
1
1
1
2
1
1
2
1
2
1
1
2
1
2
2
1
1
1
1
1
1
3
1
1
1
3
1
1
1
1
1
2
1
1
1
1
1
1
3
1
1
1
2
1
1
1
1
1
2
2
1
1
1
2
1
1
1
1
1
3
3
2
1
1
1
1
1
2
3
2
1
1
5
3
2
2
1
2
1
2
1
1
1
1
2
7
1
3
3
1
2
1
1
1
3
1
2
2
4
1
2
3
2
1
1
1
1
6
4
1
1
1
2
3
1
1
3
2
4
1
9
1
1
1
1
1
2
1
1
1
2
1
19
1
1
5
1
2
1
1
1
1
2
1
1
1
1
1
1
1
1
1
4
2
2
1
2
1
2
1
1
2
2
1
1
1
1
1
1
1
1
1
1
1
1
1
1
1
1
1
1
6
1
2
2
1
1
1
1
1
1
1
1
1
1
2
1
1
1
10
4
1
2
1
6
1
3
1
2
2
1
2
2
1
1
1
3
1
2
3
2
1
8
2
3
1
1
1
1
1
3
1
1
1
1
1
2
1
1
1
1
1
1
1
3
1
1
2
1
2
2
2
3
2
4
1
1
1
1
2
1
2
1
2
9
3
1
1
2
1
3
8
1
1
2
16
2
1
6
2
3
2
2
3
1
1
1
2
1
1
1
3
2
1
1
1
1
4
1
1
1
2
1
3
1
2
2
1
1
2
6
1
5
2
1
1
1
4
2
2
1
4
3
1
4
3
2
1
1
3
1
2
1
1
1
3
1
1
1
5
11
2
1
2
1
1
3
1
3
2
2
3
2
1
1
2
1
1
2
1
1
2
2
3
1
2
1
2
1
1
1
2
1
1
3
2
3
1
2
1
1
2
1
1
1
3
5
1
3
3
1
2
2
5
3
6
1
7
10
2
1
1
1
4
2
1
1
7
1
1
1
1
1
1
2
5
1
2
3
3
2
2
1
1
2
1
4
1
2
2
2
2
1
1
2
1
1
1
1
1
1
1
2
5
1
2
19
1
1
1
1
1
1
2
2
1
1
4
1
1
4
2
2
1
1
2
4
2
3
3
1
2
1
1
2
1
1
3
1
1
1
1
1
1
1
1
2
2
3
1
1
3
1
1
1
1
1
14
1
1
1
1
2
2
1
1
1
1
3
1
1
2
5
1
1
1
1
1
2
1
1
2
1
1
1
2
2
1
2
6
5
1
1
2
1
1
1
1
1
1
3
1
1
1
2
1
13
1
1
2
4
2
1
1
1
1
1
1
1
3
3
1
1
2
1
1
1
1
1
1
1
2
2
1
2
3
1
1
3
14
3
3
1
1
6
1
1
2
1
3
5
1
1
7
1
1
1
1
1
1
2
1
1
3
1
1
2
1
2
1
1
1
1
3
1
1
1
1
1
1
1
1
2
1
2
1
1
1
1
1
1
4
3
3
1
1
5
4
2
1
6
1
2
1
2
1
5
1
1
1
1
2
1
2
1
2
2
2
2
2
1
5
1
1
1
3
1
2
3
1
1
1
8
3
1
1
1
1
5
1
6
1
3
4
4
1
1
1
1
1
12
1
2
1
1
1
1
1
1
3
1
1
1
2
1
1
1
1
4
2
3
1
1
1
1
4
1
1
1
1
2
1
2
5
1
1
5
1
1
1
1
1
1
1
1
1
1
1
1
1
1
1
1
1
1
1
1
1
5
1
1
1
1
1
1
1
2
1
1
1
1
2
1
10
1
1
2
1
2
1
1
1
2
3
3
1
4
1
5
1
1
2
1
1
2
2
1
3
2
1
1
1
1
1
1
1
1
1
1
1
1
1
1
1
1
1
1
1
1
1
1
1
1
1
1
1
1
3
1
1
4
2
1
1
1
2
3
1
2
2
1
1
1
1
1
1
1
1
2
1
1
2
1
1
1
1
1
1
1
1
2
1
1
1
1
1
1
1
1
1
1
1
3
1
2
2
2
1
1
1
4
1
3
2
1
1
1
2
2
1
1
1
2
2
2
1
2
1
1
2
2
1
1
1
1
1
2
1
1
1
1
2
1
1
1
1
2
1
1
1
1
2
2
4
1
2
1
2
2
2
2
1
1
1
33
3
1
1
1
1
1
1
4
1
1
1
2
3
1
4
5
3
1
1
1
1
3
1
1
2
4
1
2
1
5
1
4
1
1
1
1
1
1
2
1
1
1
1
1
1
1
1
1
1
1
2
1
1
1
1
2
1
1
1
1
5
1
1
1
1
1
1
1
2
1
1
1
1
2
2
1
1
4
1
1
1
4
1
1
1
1
1
1
1
3
1
2
1
1
1
2
2
1
1
1
1
3
1
1
1
1
2
1
1
2
1
1
1
1
1
1
1
1
1
1
1
2
1
2
1
1
1
1
1
1
1
1
2
1
1
2
1
2
1
1
1
27
1
1
2
8
1
2
2
2
1
2
1
1
2
1
1
1
1
1
1
1
1
1
1
1
2
1
1
1
1
1
1
1
4
1
1
1
1
1
1
1
2
2
1
2
1
2
1
2
3
1
4
1
1
1
2
2
1
2
2
1
1
3
1
2
2
2
5
2
1
1
1
1
3
1
1
2
1
1
4
1
1
1
1
1
1
1
2
1
1
1
1
1
1
1
6
1
1
1
1
1
1
1
3
1
1
1
1
1
1
1
1
3
1
2
1
1
1
2
1
3
1
5
2
1
1
1
1
1
1
1
1
1
1
1
2
1
1
1
2
2
1
1
1
1
1
1
2
2
1
1
1
1
2
1
1
3
3
1
3
1
4
1
2
1
5
1
1
1
2
1
1
2
3
7
3
5
2
1
1
1
1
1
2
15
1
1
1
1
1
1
1
1
1
1
1
1
1
1
1
2
1
1
1
1
2
3
2
1
2
1
1
26
1
2
1
1
1
1
2
1
1
1
2
1
1
1
1
1
1
1
1
1
1
1
1
1
1
1
1
1
1
1
4
2
1
1
1
1
1
1
1
1
1
1
3
1
1
1
1
1
2
1
1
1
1
1
2
1
1
1
2
1
1
2
1
1
1
3
1
1
1
1
1
1
1
1
1
1
1
1
1
1
1
1
1
1
1
1
3
1
1
1
1
1
1
1
1
2
1
1
1
1
20
1
1
1
1
1
1
1
1
1
1
1
2
1
2
4
1
1
1
1
5
1
1
1
2
1
1
2
1
3
1
2
1
1
1
1
4
2
1
2
1
1
1
1
1
1
1
3
2
1
1
2
2
1
2
3
2
1
1
2
1
1
1
1
1
1
7
1
1
1
2
1
1
1
1
1
3
1
2
1
1
1
2
1
1
2
1
1
2
1
1
1
1
1
1
1
1
1
1
5
3
1
1
1
1
4
1
1
1
2
1
1
3
1
1
1
1
1
7
1
1
1
2
2
3
4
1
1
2
1
1
3
2
2
1
1
2
1
1
2
1
4
4
1
2
1
1
1
2
1
5
1
1
5
1
3
1
1
1
3
4
4
1
1
1
4
1
1
1
8
1
3
1
1
2
2
1
1
2
1
3
1
10
4
2
2
1
1
1
2
2
1
3
1
1
4
1
1
10
4
3
1
1
1
2
1
1
3
1
1
2
2
2
1
7
3
1
2
2
3
2
1
1
1
1
4
1
1
2
1
1
1
1
1
1
1
1
1
1
2
1
1
1
1
1
1
2
1
1
1
1
1
1
1
1
1
1
3
1
5
1
1
3
1
1
1
1
4
1
1
3
2
6
1
4
1
1
1
1
2
1
1
1
1
1
1
1
1
1
2
1
4
2
3
2
1
1
1
1
1
1
1
2
1
1
1
2
1
2
4
4
1
1
2
1
1
1
2
2
1
1
1
1
2
3
2
2
1
4
1
2
1
1
1
1
4
4
2
1
1
1
1
1
2
1
1
1
2
3
5
2
1
1
2
1
1
1
1
1
1
1
2
3
1
1
1
1
1
1
1
1
1
1
1
6
1
1
3
1
2
1
4
7
1
1
1
1
2
1
1
1
2
1
1
1
1
1
1
1
1
1
1
1
1
1
1
1
1
1
3
1
2
2
1
3
1
1
1
1
1
1
2
1
1
2
1
2
1
1
1
4
4
1
1
1
1
1
1
1
7
1
2
1
1
1
1
1
2
2
1
1
6
2
1
1
2
1
1
2
1
1
2
1
1
1
1
1
4
1
1
1
1
1
1
1
1
3
1
1
2
1
1
1
4
1
1
2
1
1
2
1
2
2
1
1
1
1
1
1
5
1
1
1
1
1
3
2
1
1
1
3
1
2
1
1
1
4
2
1
1
2
1
6
2
1
1
1
1
1
1
1
1
1
2
2
2
2
4
1
4
1
2
1
2
1
1
1
2
3
1
5
1
2
1
1
1
1
1
1
1
1
1
1
1
1
1
1
1
2
1
1
1
1
1
1
1
1
1
2
2
1
1
1
1
2
1
1
1
1
7
1
1
1
1
1
1
1
1
1
1
1
1
1
2
2
1
1
1
1
1
1
1
1
1
1
1
2
1
2
1
1
3
1
1
1
1
1
1
1
1
1
1
1
1
2
1
1
1
1
1
1
1
1
1
1
6
1
1
1
1
1
1
1
2
1
1
1
1
1
1
1
1
3
1
4
1
1
1
2
1
3
2
1
1
2
1
1
1
1
1
1
2
2
1
1
1
1
1
1
3
3
3
1
5
1
1
1
1
1
1
1
1
1
3
1
1
1
1
1
1
1
1
2
1
1
1
1
1
1
2
1
1
1
1
2
1
1
1
1
1
1
1
7
1
1
4
4
1
1
1
1
1
1
4
1
2
1
1
1
3
2
3
1
1
1
1
1
1
3
2
2
1
7
1
1
1
1
1
2
2
2
2
1
1
1
3
1
1
2
2
1
1
1
2
1
1
1
1
1
1
1
7
1
2
1
1
2
1
1
1
1
1
1
2
1
1
2
1
1
1
1
12
1
1
1
1
1
1
2
1
4
1
1
2
1
1
1
1
2
1
1
6
1
2
1
4
1
2
2
1
1
1
1
3
2
2
2
1
1
1
1
1
2
1
3
1
2
1
1
2
3
2
1
2
1
1
4
2
1
1
1
1
1
1
2
1
1
1
2
1
1
1
2
1
1
1
3
1
1
1
1
1
1
1
1
1
1
2
1
1
2
1
6
2
3
1
1
2
1
1
1
1
2
1
1
2
2
1
1
1
1
2
1
1
4
1
2
1
1
1
2
4
3
3
2
1
2
2
1
1
2
2
1
1
1
1
1
1
1
2
1
2
1
3
1
1
1
6
1
3
2
1
1
1
3
1
2
1
1
1
6
1
3
5
3
1
3
1
2
5
1
1
1
1
1
1
1
5
1
1
2
1
1
1
1
1
1
1
1
1
1
2
1
1
1
3
1
1
1
1
1
1
1
2
1
1
1
1
1
1
3
1
2
4
1
3
4
3
1
1
1
1
1
1
1
1
1
3
3
1
1
1
1
1
3
2
2
2
2
1
4
4
2
2
2
1
1
1
3
1
1
1
2
3
2
1
1
1
2
3
1
2
1
1
2
1
1
2
1
1
1
1
1
1
1
2
1
1
1
1
1
4
1
1
1
1
4
1
1
1
1
1
2
1
1
1
1
1
1
1
1
1
1
1
1
1
1
1
1
1
1
1
2
1
1
1
1
1
1
1
1
1
1
1
1
1
4
1
1
3
1
1
3
1
1
2
1
5
1
1
1
1
1
1
1
5
1
1
1
1
1
1
1
1
1
1
1
1
1
1
1
1
1
1
1
1
1
1
1
1
1
1
1
1
1
2
1
1
1
1
1
1
1
1
1
2
4
1
3
1
4
6
2
1
1
3
1
1
1
2
2
1
2
1
1
1
1
2
1
5
6
3
2
1
5
1
1
1
1
1
1
2
1
4
1
2
1
1
1
1
1
1
1
1
2
1
1
1
1
1
2
1
1
1
1
3
2
1
1
2
1
1
1
2
1
1
1
4
1
1
1
1
1
1
1
1
1
2
1
1
3
2
1
4
1
3
4
1
2
1
4
1
2
1
2
3
1
1
1
1
3
2
2
2
1
3
3
4
1
1
1
1
3
1
1
2
1
2
3
1
1
1
1
1
1
1
1
3
3
3
5
1
7
1
2
1
1
1
6
4
2
4
5
1
1
1
1
1
1
6
1
1
1
1
1
1
1
2
1
1
1
1
1
1
1
2
1
1
1
1
1
1
2
1
1
2
1
1
1
1
1
1
1
1
1
1
1
1
1
1
1
1
1
1
2
1
1
1
11
1
1
2
1
1
1
1
2
4
2
3
1
1
2
1
4
1
2
1
1
1
1
2
1
1
1
1
2
1
1
1
1
2
1
1
2
1
1
1
1
1
3
1
1
1
1
3
3
4
1
3
2
2
4
1
1
2
2
5
2
3
1
1
2
1
1
3
1
2
1
2
1
3
1
3
3
3
2
4
1
1
1
1
1
1
1
1
1
3
1
2
2
3
2
1
2
2
3
1
1
2
2
4
2
5
1
2
1
2
3
6
6
1
1
1
1
1
1
3
1
1
1
4
1
1
2
1
1
1
1
1
1
2
1
5
1
1
1
2
1
1
1
1
2
3
1
1
1
1
2
1
1
2
1
1
3
2
1
6
1
1
2
1
3
4
3
6
1
1
1
1
1
2
1
1
1
2
1
1
1
1
1
1
2
5
1
1
1
1
2
3
14
1
1
2
1
1
5
4
2
3
1
1
2
1
2
1
1
1
1
3
1
1
3
2
1
4
2
2
1
2
1
1
3
1
2
1
7
5
2
2
1
1
2
2
1
2
1
1
1
1
1
1
1
1
1
1
3
6
1
1
1
2
3
1
1
1
2
1
1
1
3
2
1
1
1
3
1
1
1
1
2
1
1
1
1
1
1
1
2
2
1
1
1
2
1
1
1
1
1
1
1
1
1
2
1
1
1
1
3
1
1
1
1
1
3
2
1
1
6
1
2
1
2
7
1
2
4
2
1
1
1
1
2
2
3
1
1
2
1
7
2
1
1
1
1
1
1
2
1
1
2
1
2
2
3
1
1
1
1
1
3
1
1
1
3
2
2
4
1
1
1
3
1
1
1
1
2
1
1
1
1
2
2
1
1
1
2
1
3
1
2
1
1
3
1
1
1
2
2
1
1
1
2
3
1
3
1
2
1
4
1
1
2
27
1
2
1
1
1
1
1
1
1
1
1
1
1
1
2
1
4
1
2
1
1
2
1
1
1
1
1
1
1
5
4
1
1
2
1
2
3
1
1
1
1
7
3
1
1
1
3
1
1
2
1
3
1
1
1
1
1
1
1
1
2
1
1
2
1
1
1
1
2
1
3
1
1
1
2
1
2
1
1
1
1
3
2
2
1
1
3
1
1
1
1
2
1
1
1
1
1
1
1
1
1
3
1
1
1
1
1
1
1
1
1
1
1
1
1
1
1
1
1
1
1
1
1
1
1
1
1
1
1
1
3
1
4
2
1
1
3
2
1
1
2
1
4
1
1
1
1
2
2
1
2
2
1
2
1
1
1
1
3
6
5
1
2
2
4
1
4
1
2
1
4
3
1
2
8
1
5
1
1
1
1
3
1
1
4
1
1
1
1
1
1
1
1
2
1
1
2
1
1
1
1
2
1
1
2
1
1
1
1
1
1
1
1
1
1
1
1
3
2
1
1
1
1
1
1
1
1
1
1
1
1
1
1
1
1
1
2
1
1
1
1
2
1
2
1
1
1
1
1
1
1
1
1
1
1
1
1
1
1
2
2
1
1
1
1
1
1
1
1
1
1
2
1
1
1
1
2
1
1
2
1
1
1
1
1
2
2
1
4
3
1
1
1
3
1
2
3
1
3
2
1
1
1
2
3
2
1
1
1
1
2
1
1
3
1
1
1
1
2
1
4
1
2
4
1
1
1
1
1
2
3
1
1
1
2
2
2
1
1
1
1
2
1
1
2
1
1
1
1
2
1
5
1
1
3
2
1
1
1
1
1
3
1
1
1
1
1
1
1
1
1
2
1
2
1
1
3
2
1
1
1
1
4
1
7
2
1
3
1
1
2
1
1
1
1
6
4
1
11
1
1
1
1
1
2
2
1
1
1
1
1
2
1
1
1
1
2
2
5
1
1
12
1
2
3
1
1
1
2
1
1
6
2
3
1
1
1
1
1
1
1
1
1
2
1
2
2
1
1
2
1
1
1
3
1
1
3
1
5
2
2
1
2
1
1
4
2
1
1
5
4
4
1
1
1
2
2
2
1
1
1
1
2
1
1
1
1
2
1
2
2
13
4
1
3
1
1
1
2
2
1
1
1
2
3
1
2
2
6
1
1
1
2
7
1
1
2
1
1
1
1
1
2
1
3
1
1
1
3
1
1
2
5
1
1
2
2
1
1
1
1
1
5
1
1
1
1
1
1
3
1
1
1
1
1
2
2
1
1
1
1
1
1
1
1
1
1
1
1
1
1
1
1
1
1
1
3
1
1
2
1
1
1
2
2
1
1
1
1
2
1
1
4
2
1
1
2
1
1
1
1
2
1
1
1
14
2
1
3
2
1
4
2
1
1
2
1
1
1
2
7
1
2
2
1
1
3
1
2
1
1
1
1
1
2
1
1
1
1
1
2
1
1
1
1
1
3
1
1
5
1
1
1
1
1
2
1
1
1
4
1
2
4
1
2
3
1
1
1
3
4
1
1
2
3
1
1
2
2
1
3
5
2
2
1
5
1
1
3
1
1
1
1
1
1
1
1
5
1
2
1
1
1
1
1
2
1
1
1
1
1
1
1
2
1
1
3
1
1
1
4
2
1
2
3
2
1
1
2
2
1
1
1
1
1
1
3
1
1
3
1
1
1
1
3
1
2
1
4
2
1
3
1
1
1
2
1
1
1
1
1
1
3
1
2
1
1
1
1
1
1
1
1
1
1
1
1
1
1
1
1
1
1
1
1
1
1
1
1
65
1
1
13
1
12
1
1
1
1
1
1
1
1
1
1
2
3
1
6
1
1
4
1
1
1
1
4
1
1
2
1
1
1
1
1
1
3
1
1
1
2
1
2
1
1
1
1
1
1
1
1
3
1
1
1
1
3
1
1
1
1
2
4
2
1
1
1
3
1
2
1
1
5
1
5
1
2
1
1
1
1
3
1
1
1
1
3
1
1
2
1
1
26
1
1
1
1
1
1
2
1
1
1
1
1
1
1
1
2
1
1
1
1
1
1
1
2
1
1
2
1
1
1
3
1
1
1
2
1
1
1
1
1
1
1
1
2
1
1
1
3
2
1
2
1
1
1
1
1
1
1
3
1
1
2
1
2
1
1
2
1
2
1
1
1
1
2
1
3
1
1
3
2
7
1
9
2
2
1
1
2
3
1
1
2
1
4
1
1
4
1
2
1
1
2
1
1
1
1
1
3
2
1
1
1
1
1
2
1
2
1
1
2
1
1
1
1
3
1
2
1
1
1
1
3
1
2
3
2
1
1
1
1
2
1
5
1
2
4
2
2
1
1
2
2
3
2
2
1
1
1
3
1
2
1
2
1
1
5
3
1
1
1
1
4
8
1
1
1
1
2
3
1
2
1
1
2
4
2
1
2
1
4
1
2
1
2
3
1
2
1
1
1
3
4
1
1
1
1
1
1
2
3
3
1
3
1
2
3
1
20
1
1
1
17
1
1
1
1
2
2
3
3
1
1
1
1
9
2
3
3
1
1
1
2
2
2
14
2
1
7
21
2
2
2
1
4
2
1
4
3
2
3
10
2
1
1
1
1
3
4
1
18
17
3
1
2
3
1
3
1
1
3
2
1
1
2
2
1
1
1
1
1
1
1
2
2
1
2
1
1
1
1
1
1
1
1
1
1
1
3
1
1
1
2
1
1
1
1
1
4
1
1
1
1
2
1
2
1
1
1
1
1
1
1
1
1
1
1
1
1
1
1
1
1
1
5
2
2
7
1
2
1
2
1
1
1
1
2
5
1
1
1
3
3
1
1
1
3
3
1
1
1
2
2
1
1
1
1
2
1
2
4
1
2
1
2
2
2
1
2
1
2
1
1
2
2
2
3
1
1
1
2
1
2
1
2
1
1
2
1
1
1
1
2
1
1
1
1
1
2
7
1
1
2
6
3
4
2
2
1
1
1
1
2
1
1
3
1
1
1
1
1
3
1
6
1
1
3
1
1
1
4
1
2
1
3
9
2
2
1
3
3
1
2
5
3
1
1
1
1
1
3
3
1
1
3
1
1
1
1
1
1
1
1
1
2
1
1
1
1
1
2
1
1
1
2
1
3
1
3
3
1
1
1
1
1
1
4
1
1
1
1
1
1
1
1
1
1
4
1
2
3
4
2
1
4
1
1
1
1
4
2
2
4
1
1
1
2
2
1
1
2
1
3
1
3
1
1
3
1
1
1
1
1
1
2
1
2
1
2
3
2
2
3
1
1
1
1
5
3
1
1
1
2
3
1
3
1
2
2
2
1
1
1
1
1
1
1
1
2
1
1
1
1
1
1
1
1
1
1
1
1
1
1
1
1
1
1
1
1
1
1
1
1
1
1
1
1
6
1
9
4
2
1
2
1
2
3
1
1
1
1
2
8
1
1
4
3
1
3
1
1
1
1
1
1
1
1
1
1
1
1
1
1
1
1
1
1
1
1
1
1
1
2
1
2
1
2
3
1
3
1
1
2
2
1
1
1
1
1
1
2
1
2
5
1
1
1
1
1
1
1
1
1
1
2
3
3
1
6
1
1
3
3
1
1
2
1
2
1
1
2
1
1
4
1
3
3
1
1
2
1
1
1
1
1
1
1
1
1
1
1
2
1
2
2
3
1
1
1
1
1
1
1
8
1
1
1
2
1
1
1
2
1
2
2
1
1
1
1
1
1
3
1
1
1
1
1
1
1
1
1
1
1
1
1
1
1
1
1
1
1
1
1
1
2
1
1
2
1
1
1
1
3
1
1
2
1
1
1
1
4
4
1
2
6
2
1
2
1
1
3
2
2
1
1
1
1
1
2
1
3
2
3
1
1
3
2
1
1
1
5
1
6
1
4
3
1
1
1
2
1
2
3
1
1
1
1
1
1
1
2
2
2
1
2
2
1
5
1
1
1
1
2
2
2
2
3
1
1
1
2
3
2
1
1
1
1
1
3
1
1
1
1
2
1
1
1
1
1
1
2
1
1
1
2
1
2
3
1
1
1
2
1
3
1
1
1
5
1
3
1
1
1
2
1
1
1
2
1
1
2
1
1
1
2
1
1
1
1
1
2
1
1
1
1
1
1
1
1
1
1
1
1
1
1
1
1
1
1
1
2
1
1
1
1
1
1
5
4
1
1
1
1
4
1
2
6
4
1
1
1
1
2
4
1
2
1
1
1
1
3
1
1
1
1
2
4
5
1
1
1
3
4
1
1
3
1
1
2
1
2
2
1
2
2
1
2
2
1
1
1
1
2
2
1
1
2
4
2
1
3
1
1
2
2
3
1
2
1
1
1
3
1
1
1
1
2
1
1
1
2
2
1
1
1
1
1
1
1
2
1
1
1
2
2
2
1
1
2
1
1
1
1
1
1
1
10
1
2
3
1
3
3
1
1
1
3
1
1
1
1
1
2
3
1
2
1
1
1
2
4
1
1
1
1
3
1
1
1
1
3
1
1
3
2
1
1
1
1
2
3
1
2
2
3
1
1
3
1
2
3
1
2
1
1
9
1
1
1
3
1
1
1
2
3
1
3
2
1
1
2
1
2
3
2
2
1
1
1
6
1
3
1
1
2
1
1
1
1
1
1
2
2
2
1
1
1
5
1
1
1
2
3
1
6
1
2
1
1
1
8
2
2
1
2
2
1
2
1
1
1
1
1
1
1
2
2
1
1
2
1
1
2
1
1
1
2
2
1
1
1
2
1
2
2
3
1
1
2
1
1
2
3
1
1
2
2
1
4
1
1
2
5
1
2
1
1
2
2
3
1
5
3
2
8
2
1
6
2
1
5
4
2
1
2
1
7
2
1
1
1
1
1
1
1
2
6
2
1
1
1
1
1
1
1
1
1
3
3
1
2
1
1
1
1
3
1
1
2
1
1
1
1
1
1
1
1
1
1
1
1
2
1
1
1
1
1
1
2
3
1
2
1
1
1
4
2
1
1
2
2
2
1
1
1
1
1
3
2
2
1
4
1
1
1
1
4
1
1
1
2
1
1
1
1
1
3
1
1
2
1
1
1
1
1
2
1
1
1
2
1
1
2
1
1
1
1
1
2
1
1
1
1
2
1
1
2
2
1
1
2
1
1
1
3
1
1
1
1
1
1
3
1
1
2
2
1
1
1
1
1
1
1
1
1
1
1
1
1
1
1
1
1
1
1
1
1
1
2
1
1
2
1
2
1
1
2
1
2
4
1
1
2
2
2
1
1
1
1
1
1
1
1
1
1
1
1
1
2
1
2
2
2
1
1
1
1
1
1
1
1
1
2
21
2
13
1
1
1
1
1
11
1
2
1
2
1
2
1
1
1
3
1
1
2
1
1
2
3
2
1
3
1
3
1
2
2
2
1
1
1
2
1
1
1
1
1
2
1
1
1
1
2
2
1
4
1
1
3
1
1
4
1
1
1
2
2
2
2
3
2
1
2
1
1
1
2
4
2
1
5
1
1
2
2
1
1
1
1
1
1
1
1
1
1
3
1
1
1
1
4
1
2
1
1
1
1
1
1
1
1
2
1
1
1
1
2
1
1
1
2
1
1
2
1
3
1
2
1
1
1
1
5
1
3
1
1
3
1
1
1
1
1
1
5
3
1
2
1
1
1
1
4
1
3
1
3
1
1
1
1
1
3
1
4
3
2
3
1
1
1
3
2
1
1
1
4
3
2
4
2
2
2
3
1
1
3
1
2
4
1
2
3
1
1
2
1
2
1
1
1
1
3
2
2
1
1
1
2
4
10
2
1
1
1
1
2
1
1
2
2
2
1
1
1
1
1
3
4
2
3
2
1
1
1
2
3
4
1
1
1
1
1
1
2
1
1
1
1
1
1
1
1
1
1
1
2
7
2
1
1
3
1
2
5
2
1
1
1
1
1
1
3
1
3
1
1
1
2
1
1
1
1
4
1
1
3
1
2
1
3
1
1
1
1
1
1
2
1
4
1
1
2
1
1
3
2
1
1
2
1
1
3
2
4
2
4
1
1
1
1
1
1
1
1
1
2
1
1
1
4
1
1
2
1
1
1
3
3
2
1
1
1
1
1
1
1
1
1
1
1
1
1
1
2
2
2
2
1
1
1
3
1
1
2
1
1
1
1
2
1
1
1
1
1
1
1
1
1
1
1
1
1
3
1
1
1
1
1
5
1
1
1
1
3
2
1
3
1
1
3
1
1
1
2
2
2
6
2
4
2
1
2
1
1
1
4
1
1
2
2
1
1
1
2
2
2
2
2
1
1
1
1
2
1
1
1
4
1
2
1
1
1
1
1
3
4
1
2
2
1
1
1
1
1
1
1
1
1
1
1
3
1
1
3
1
1
1
1
1
1
1
1
1
5
3
21
42
24
2
4
2
2
8
2
5
8
3
7
2
1
1
1
2
5
2
1
1
5
2
2
1
1
1
1
1
1
1
4
3
2
13
1
1
1
1
1
1
3
3
3
1
1
1
1
1
1
4
2
3
5
1
1
1
1
2
2
1
1
2
1
2
1
1
3
2
1
1
1
2
1
1
1
2
2
3
1
1
1
2
1
3
2
1
1
1
2
1
1
2
2
3
1
1
1
2
1
1
1
2
1
1
1
1
2
1
1
1
1
1
1
1
1
2
1
1
1
1
1
1
1
1
1
1
1
1
1
6
2
1
2
1
5
1
1
1
2
1
1
1
1
3
1
2
1
1
1
3
2
1
1
2
2
1
1
3
1
1
1
1
1
3
2
1
2
1
1
2
2
1
1
1
1
1
1
1
1
9
1
1
1
2
1
1
1
1
3
3
1
1
1
1
2
2
1
1
1
1
1
1
1
2
2
1
1
1
2
1
1
1
2
1
1
1
1
1
1
1
1
2
1
2
4
2
5
1
1
6
2
3
1
5
1
1
1
1
1
1
1
2
4
3
5
1
1
1
2
1
1
1
2
2
1
1
2
3
1
1
1
1
2
1
2
1
1
1
3
2
1
1
2
1
1
3
1
2
1
1
1
1
1
1
1
1
1
2
1
1
1
3
1
2
2
1
1
1
1
1
1
2
1
1
1
2
3
1
1
1
1
1
2
1
2
1
1
1
1
2
1
3
6
1
3
2
1
3
1
1
1
1
1
1
3
1
4
2
1
1
1
1
2
2
1
1
2
1
1
1
1
1
1
1
2
2
1
2
2
1
1
1
1
3
2
1
2
1
2
4
1
2
1
1
6
3
1
3
2
1
1
1
1
1
1
2
1
6
34
2
1
1
1
1
4
3
1
1
1
10
1
1
4
1
1
2
1
1
1
2
1
1
2
1
5
1
1
2
3
1
2
1
2
1
1
1
1
1
2
1
1
3
1
1
1
2
2
1
1
1
1
1
1
1
1
1
1
3
1
3
1
3
3
1
2
5
3
1
4
4
1
4
1
2
1
1
1
1
3
1
2
2
1
2
1
2
4
7
3
1
1
1
2
5
3
7
3
3
2
1
2
2
3
1
1
1
1
1
2
4
3
2
3
2
5
2
2
1
1
1
1
1
1
1
1
1
5
2
2
2
5
1
1
3
2
3
2
5
1
2
1
1
1
2
1
1
1
1
1
1
1
1
2
1
2
1
1
1
1
7
1
1
4
1
1
2
1
1
2
5
1
1
1
1
2
5
2
1
1
1
2
4
1
2
2
2
2
1
1
1
1
1
1
1
1
2
2
2
2
2
5
2
1
1
1
1
3
1
1
1
3
2
1
4
1
8
1
1
2
1
1
1
1
2
2
1
31
3
1
2
4
3
3
2
1
2
1
8
1
3
4
2
3
1
1
1
2
1
1
1
1
2
1
6
2
3
1
3
3
1
5
2
1
4
1
1
2
1
2
2
1
2
1
4
1
3
1
2
1
4
3
1
1
1
1
2
2
2
1
1
3
1
1
1
1
1
1
1
4
2
2
6
3
2
1
4
1
1
2
1
4
1
1
1
1
1
1
4
2
4
1
6
3
3
1
1
1
3
7
2
2
1
1
1
1
5
1
1
1
1
1
1
1
1
2
1
1
1
1
1
1
5
1
2
4
1
2
1
1
1
1
4
1
1
1
2
1
1
1
1
1
1
1
1
1
1
1
1
1
1
1
2
1
1
1
1
4
1
1
2
1
1
1
1
3
4
2
1
2
2
1
1
3
3
1
2
1
1
1
1
1
1
2
2
2
1
1
1
1
1
1
6
1
1
5
2
1
4
2
5
1
1
2
1
5
2
1
4
4
2
1
2
1
1
1
2
3
3
1
1
1
1
2
1
1
1
1
2
1
1
1
2
3
2
3
1
1
1
2
2
1
1
1
1
1
4
2
1
1
1
2
1
1
2
2
1
5
1
6
3
2
1
1
1
1
2
1
1
1
1
2
1
1
1
1
3
1
1
1
1
1
4
1
1
1
1
1
2
1
1
1
1
1
1
1
2
1
2
1
1
1
3
1
1
1
1
1
4
5
1
2
1
2
1
1
1
2
2
2
5
1
4
4
4
1
2
1
1
3
1
1
1
1
1
1
1
3
1
2
1
1
1
1
1
2
2
3
2
2
1
1
2
2
1
3
1
1
1
1
1
1
4
1
1
1
2
3
1
2
1
1
2
1
2
2
1
1
1
3
3
1
1
2
1
1
1
1
2
2
1
1
2
1
1
1
2
1
1
1
1
1
3
2
1
4
1
1
1
3
2
3
1
1
2
2
1
2
2
1
1
1
1
1
3
3
3
2
1
1
1
2
1
2
1
2
1
1
1
1
2
1
1
2
1
2
1
1
2
1
1
2
1
1
1
1
1
1
1
2
4
1
1
1
1
2
1
2
1
1
1
1
2
1
3
1
2
2
2
1
1
1
1
2
2
1
1
1
1
1
1
1
3
1
1
1
1
1
1
1
1
2
3
1
2
1
1
1
1
1
1
1
1
2
1
2
1
1
1
1
1
1
1
1
1
1
1
1
1
1
3
1
3
5
2
1
1
2
1
1
1
3
3
5
2
1
1
1
1
1
1
1
1
2
1
1
1
1
5
1
2
1
1
1
1
1
3
1
1
6
1
1
1
5
1
1
1
2
1
2
1
2
1
1
1
2
1
1
4
2
1
3
1
1
1
1
1
1
3
1
1
3
3
3
2
1
2
1
1
1
2
2
1
2
1
2
5
1
2
1
1
1
1
1
3
2
2
6
3
6
3
3
3
3
3
11
7
2
8
2
1
12
1
1
1
3
1
1
1
2
1
1
1
1
6
1
1
1
5
29
1
4
1
2
1
1
1
1
2
1
2
2
1
1
2
2
1
3
1
1
1
6
1
2
4
2
3
1
1
1
1
2
1
2
2
1
1
5
3
3
1
1
1
2
24
1
1
3
1
1
1
1
2
1
1
1
1
1
1
2
2
7
1
1
2
1
1
1
1
2
3
1
1
3
1
1
1
1
1
1
1
5
2
1
1
6
1
1
5
1
3
1
2
3
1
1
1
1
3
1
1
3
2
1
1
7
1
1
2
3
1
1
1
1
1
6
1
1
1
1
1
1
2
2
1
1
1
1
1
1
1
1
1
2
1
2
1
3
2
1
1
2
1
1
2
1
1
1
1
1
2
1
1
1
1
1
1
1
1
1
1
1
1
1
1
1
1
1
2
1
3
1
1
3
1
1
1
1
3
1
1
1
1
1
2
1
2
1
2
1
1
1
1
1
1
1
1
2
1
1
1
1
2
1
1
2
2
1
1
1
1
3
1
1
1
2
1
1
1
1
1
1
1
1
3
1
1
3
1
2
1
1
1
1
1
1
3
1
1
1
1
1
1
1
1
1
1
2
1
1
1
2
1
1
1
1
1
1
1
1
2
1
2
1
1
2
1
2
3
2
5
3
1
2
1
1
2
73
4
1
1
4
2
1
1
3
1
5
2
1
1
2
1
2
1
1
2
2
1
1
3
1
1
3
1
2
1
1
2
2
1
1
1
1
2
3
1
1
1
2
1
1
1
1
1
1
1
1
2
2
2
1
3
6
1
1
2
1
1
2
1
1
1
1
1
1
1
1
1
1
1
1
3
2
1
1
1
3
1
7
1
2
1
11
4
1
2
2
2
1
1
2
2
1
1
1
1
1
2
1
1
2
2
8
5
1
10
1
1
1
1
1
1
1
5
1
1
3
3
1
3
1
1
1
1
1
1
1
3
2
4
2
5
2
8
2
1
1
3
2
2
1
1
1
1
2
1
1
1
1
1
9
1
1
1
1
1
2
1
1
1
8
2
1
3
2
1
2
1
4
1
1
2
1
2
1
1
2
1
1
3
2
2
1
2
1
1
1
1
1
2
1
6
6
8
2
4
1
1
1
1
1
2
2
3
2
7
2
4
1
2
4
1
3
1
3
1
1
1
1
1
1
1
1
1
1
1
1
1
1
1
1
1
3
4
1
2
1
2
1
1
2
1
1
1
1
1
1
1
1
1
1
2
1
1
1
1
4
1
2
1
1
2
3
1
2
1
1
1
1
1
2
1
1
2
1
1
1
1
2
1
1
1
1
1
1
1
1
1
1
3
1
2
1
1
1
1
1
1
1
1
1
1
1
1
1
1
1
1
2
1
1
1
2
1
1
1
1
1
1
1
1
1
2
1
2
2
1
1
1
1
1
1
7
3
1
1
1
2
2
1
2
2
1
1
2
3
3
2
1
2
1
1
1
1
1
1
3
1
1
2
1
1
1
2
1
1
1
1
1
1
1
1
1
1
1
1
1
1
1
2
1
2
1
1
2
1
1
1
1
1
1
1
3
1
3
2
1
1
1
1
1
1
2
1
4
1
1
1
1
2
1
3
1
1
1
3
1
1
1
1
1
1
2
3
1
1
1
2
2
1
1
1
1
1
1
2
1
1
1
2
1
1
2
2
2
4
4
2
4
1
2
3
1
1
1
1
1
1
1
6
1
1
1
1
1
1
3
2
1
4
3
4
3
3
2
3
1
1
1
1
1
2
1
1
2
1
5
7
2
6
5
1
5
1
1
2
5
2
1
1
3
1
2
1
1
2
1
2
11
1
1
1
1
3
2
2
2
1
3
1
1
1
2
4
2
1
2
5
7
3
1
1
1
1
1
2
1
1
1
1
2
1
1
1
1
1
1
2
1
1
1
5
2
1
3
3
1
1
1
1
1
1
1
1
1
1
1
1
2
1
1
1
1
1
1
2
2
3
1
5
1
3
1
1
2
1
1
2
2
1
1
15
2
1
3
2
1
1
2
1
6
3
1
2
1
2
1
5
1
1
1
1
3
1
5
1
1
1
1
1
1
1
1
1
1
1
1
2
5
2
4
1
1
1
1
1
1
1
1
2
3
1
3
1
1
6
1
6
1
6
1
2
1
1
1
1
1
1
2
1
2
1
2
24
1
1
1
2
1
5
1
1
1
1
1
1
1
1
1
1
1
1
1
1
1
1
4
1
3
1
1
1
1
1
1
1
3
1
1
1
1
1
1
2
2
1
1
1
2
1
3
1
1
2
1
2
1
1
1
2
1
1
1
1
1
1
1
1
1
1
1
3
1
1
1
1
1
1
1
4
1
1
3
1
2
1
1
1
1
1
2
2
2
1
1
1
1
2
1
1
1
1
1
1
1
2
1
1
2
1
1
2
1
2
1
1
3
1
1
3
2
1
1
2
2
1
2
3
7
1
1
3
1
1
1
1
3
2
2
1
1
2
3
1
1
7
1
5
2
7
1
3
1
2
1
1
1
1
1
1
1
2
1
4
1
1
2
3
4
1
1
3
1
1
2
1
2
1
2
1
2
2
2
2
1
3
2
2
1
1
1
2
2
1
2
2
4
5
1
2
1
1
3
2
1
2
2
3
1
1
1
1
1
4
1
4
1
2
1
1
1
1
1
5
1
4
1
1
2
1
1
2
1
1
1
5
1
2
2
1
1
1
1
2
1
1
2
3
1
3
1
2
1
1
6
3
6
1
6
1
1
3
1
2
3
2
2
1
1
2
1
2
1
5
1
1
1
1
1
1
1
2
1
1
1
1
1
1
3
1
1
4
1
1
1
2
3
1
3
3
1
1
1
1
1
3
3
1
2
1
4
1
1
2
2
1
4
3
1
1
2
1
1
1
3
1
1
2
1
1
1
4
1
17
1
2
1
1
1
2
1
1
1
1
2
3
5
1
1
1
1
1
1
1
1
2
2
1
1
2
1
1
1
1
8
3
5
2
1
1
3
3
1
4
2
1
1
4
2
1
2
1
2
1
4
3
2
2
1
2
5
1
1
4
1
2
2
2
2
1
2
3
2
5
1
2
1
4
1
2
2
1
1
1
1
1
1
1
1
5
1
2
2
2
1
1
2
3
1
1
4
3
2
1
1
1
2
1
1
2
1
1
1
1
2
1
1
2
2
1
2
1
2
1
1
1
1
1
1
1
1
1
1
1
2
1
1
3
2
1
1
1
1
1
1
1
1
1
2
1
1
1
2
13
5
4
2
2
1
3
1
1
1
1
1
1
2
1
1
1
1
1
1
6
4
6
2
1
2
2
3
1
1
1
1
1
5
1
1
1
1
1
1
1
1
1
1
2
2
1
1
1
1
1
1
1
1
1
1
1
1
1
1
2
1
1
1
1
1
1
1
1
1
1
5
1
1
1
1
1
4
2
1
1
3
1
6
1
1
1
3
2
1
1
2
2
6
9
2
1
1
2
1
1
1
1
1
3
3
1
1
1
1
1
1
1
4
1
2
1
1
1
1
1
1
1
2
1
4
1
3
1
1
2
2
3
3
1
2
3
2
1
1
1
3
1
2
1
1
2
3
1
5
1
1
2
3
2
2
1
1
1
3
1
2
3
1
1
1
1
2
3
1
1
1
1
1
1
1
2
2
1
1
2
1
4
1
2
1
1
1
1
1
1
3
2
2
2
1
1
1
1
1
5
2
1
1
2
1
1
1
1
1
2
1
1
1
2
1
2
1
1
1
1
1
1
6
1
2
3
1
2
1
2
1
1
4
1
1
1
1
1
1
3
1
3
1
1
1
1
1
1
1
1
2
4
2
1
2
1
1
1
3
1
3
1
2
7
2
1
4
2
1
2
1
2
1
1
1
3
2
1
3
2
2
1
1
11
1
2
2
1
1
1
1
1
1
1
3
1
2
1
1
1
1
1
3
1
3
1
2
1
2
3
4
1
2
1
2
1
1
1
2
2
1
2
1
1
1
1
1
1
2
1
1
1
2
1
1
1
1
1
1
1
1
1
3
1
1
1
2
1
3
1
1
3
1
2
1
1
2
1
4
1
1
1
4
1
3
2
1
1
3
1
5
1
7
3
1
1
1
2
1
1
1
1
1
4
1
1
1
2
1
1
2
1
1
1
1
3
9
1
1
1
3
5
4
1
1
1
1
3
1
1
3
1
3
2
1
1
2
1
3
2
1
1
2
2
3
1
5
4
1
2
1
1
1
1
1
2
2
1
1
1
1
1
2
1
1
1
1
2
1
2
1
1
1
1
1
2
1
1
1
2
1
2
1
2
1
1
1
2
2
1
2
1
2
1
12
2
3
1
2
1
2
5
1
1
1
2
5
4
1
1
1
1
3
2
1
2
1
2
1
4
3
3
6
1
2
3
1
3
2
1
2
1
1
1
1
1
3
1
1
1
1
1
1
1
1
1
1
9
1
1
1
2
1
1
1
1
2
1
1
1
7
4
1
9
1
2
2
4
3
1
1
1
1
1
3
3
2
2
1
3
1
1
1
1
1
2
1
1
2
1
1
1
1
1
1
1
1
3
1
1
1
1
1
1
1
1
1
3
1
1
1
1
1
1
1
1
1
1
1
1
2
1
4
3
2
1
4
2
2
2
1
2
2
1
3
1
1
2
6
2
1
3
1
1
2
3
3
2
2
1
1
1
1
1
2
1
1
2
2
1
1
8
2
1
1
1
2
1
2
1
1
2
1
1
1
3
1
1
1
1
1
1
1
1
1
2
1
1
1
1
1
1
1
3
1
1
2
1
1
1
1
1
1
1
1
1
1
1
1
1
1
1
1
1
1
1
1
1
1
1
1
1
1
1
1
1
1
1
2
2
1
1
1
1
2
1
1
1
1
1
1
1
1
1
3
1
1
3
1
2
2
2
5
1
2
2
2
1
5
1
2
1
1
4
1
3
3
1
2
1
4
1
1
1
4
1
1
3
1
1
4
3
3
1
2
1
1
1
1
1
1
1
1
1
1
2
2
1
1
1
6
3
1
1
2
1
1
2
2
2
3
1
1
1
3
3
1
1
1
2
1
1
1
1
1
1
1
1
1
1
1
2
1
1
1
1
5
2
1
2
1
1
2
2
1
1
1
2
1
1
3
1
1
1
1
1
1
1
1
2
4
3
1
1
2
5
1
1
2
3
5
2
1
3
1
3
1
2
1
4
2
3
1
3
1
1
1
4
5
1
2
1
1
1
1
1
1
3
1
1
2
1
1
1
1
1
1
1
3
1
1
2
2
1
2
3
10
1
3
1
2
4
1
1
2
2
2
5
1
1
2
1
3
2
2
2
1
1
2
3
2
5
1
1
1
1
2
1
4
2
2
1
1
2
1
3
1
3
2
3
1
2
1
1
1
1
1
1
2
1
2
1
2
2
2
1
3
1
1
1
2
1
1
4
1
1
1
2
1
1
2
1
1
2
4
4
3
1
1
1
1
1
2
2
1
5
1
1
1
2
2
4
9
1
1
1
2
1
1
1
1
1
1
2
1
1
1
1
2
2
1
2
2
1
4
1
1
1
1
1
1
1
1
1
1
1
1
1
1
1
1
1
1
1
3
1
1
1
1
3
2
2
2
2
2
1
1
2
1
4
1
1
2
3
2
2
3
1
2
5
1
1
3
1
4
1
2
1
1
1
1
1
1
1
1
1
1
1
1
1
1
1
1
1
1
1
3
1
1
3
2
1
1
1
1
1
3
1
1
2
1
2
16
1
6
1
1
1
5
1
1
8
1
3
1
1
5
2
1
1
2
1
3
3
2
2
1
2
1
1
1
2
3
1
4
1
7
1
2
1
2
1
1
6
1
1
3
3
4
2
7
1
3
1
2
1
1
1
2
1
1
2
1
1
1
2
1
1
1
3
3
1
3
11
1
1
1
1
2
3
1
1
1
2
1
1
1
9
5
1
1
6
2
1
2
3
4
2
1
2
2
1
3
1
1
2
3
1
1
2
1
2
3
1
1
1
1
3
1
2
1
1
1
3
1
2
2
1
4
3
3
2
1
1
1
4
3
1
1
2
3
1
2
10
1
2
1
1
3
1
4
2
1
6
1
3
1
1
2
1
1
1
1
2
1
1
1
1
1
1
1
2
2
1
4
2
1
1
2
1
1
1
1
1
1
1
3
4
1
1
3
1
1
1
3
1
1
1
1
1
5
1
1
2
1
1
1
1
4
1
1
1
1
1
3
3
1
1
1
1
1
1
1
2
2
2
1
1
1
1
3
1
2
1
1
1
1
2
1
1
1
1
2
3
2
1
1
1
1
1
2
1
1
2
1
4
2
1
3
1
1
1
2
1
1
1
1
1
1
1
1
1
1
1
1
1
1
1
1
1
2
1
1
1
4
1
2
2
1
1
1
1
2
1
1
1
1
1
2
1
1
1
1
1
1
1
1
3
2
1
3
1
1
1
1
3
1
3
1
1
1
3
1
1
1
1
2
5
1
2
3
1
1
5
1
1
2
1
1
4
1
6
1
6
1
1
1
6
1
1
1
3
1
1
5
1
2
3
1
1
1
1
1
1
4
3
1
3
4
1
1
1
1
1
2
1
1
2
1
1
2
1
1
1
1
1
1
1
1
6
1
1
1
1
2
1
1
1
2
1
1
1
1
1
1
1
1
1
1
1
1
5
1
1
1
2
1
1
1
3
1
1
1
1
3
1
1
1
1
2
1
1
1
1
1
2
1
1
1
1
1
1
1
1
2
1
2
1
2
1
1
1
1
1
1
1
1
2
1
1
1
2
5
1
2
3
3
12
1
1
1
1
1
1
1
1
1
2
1
1
1
5
1
2
1
1
1
1
1
4
1
2
3
2
1
1
1
1
2
1
2
1
5
1
4
1
1
3
1
1
1
1
1
2
1
1
8
1
2
1
2
3
2
2
1
1
2
1
3
3
1
1
7
3
1
6
1
4
1
1
2
1
1
2
2
1
1
2
1
1
5
1
1
1
1
1
4
1
4
2
1
1
1
2
2
1
1
2
2
1
3
1
1
1
1
1
1
2
2
1
1
1
2
1
1
1
1
1
1
1
1
1
1
1
1
1
1
1
1
2
1
5
1
2
1
1
1
1
1
1
1
1
2
1
1
1
1
1
8
3
1
2
1
1
1
1
1
3
1
6
2
2
1
1
2
4
1
2
1
1
2
1
1
2
1
1
2
2
1
1
2
5
1
2
1
1
1
1
1
4
1
2
5
1
2
2
6
1
1
4
2
1
1
3
1
1
3
1
4
2
1
2
1
3
1
1
1
1
3
2
1
1
1
1
1
1
1
2
1
2
2
1
2
1
1
1
1
1
1
1
5
1
2
1
3
1
1
1
1
4
1
2
1
7
1
1
1
1
1
1
1
2
1
1
1
2
4
1
1
1
2
1
1
2
1
3
2
8
3
3
2
1
3
1
4
1
1
3
1
1
4
1
1
2
2
2
3
2
2
1
1
1
3
2
1
1
3
6
7
2
1
2
1
1
3
2
1
2
1
1
2
2
1
1
2
3
2
1
5
1
2
3
3
1
1
1
2
1
1
1
1
3
1
1
1
1
3
1
1
5
1
1
1
1
3
1
1
1
2
8
1
2
1
1
1
1
1
1
1
2
2
1
1
1
2
1
1
3
1
1
1
2
1
1
1
3
1
1
1
1
3
2
2
5
3
1
4
1
3
4
1
2
1
1
1
2
1
1
1
1
1
1
1
1
1
1
1
1
1
11
1
1
1
5
1
4
1
1
2
1
2
1
3
1
3
2
1
2
1
1
1
1
1
1
1
1
1
2
1
1
4
4
1
2
2
1
1
1
1
3
5
1
1
4
1
1
1
1
2
1
1
1
1
1
1
1
1
1
1
1
1
1
1
3
1
1
1
3
2
1
4
1
8
1
2
3
1
1
1
2
1
1
1
5
1
2
3
3
1
1
1
1
1
1
2
1
1
1
1
1
1
1
1
1
1
1
1
1
1
1
1
1
3
1
1
1
1
1
1
1
1
1
1
1
1
1
1
3
1
1
1
1
1
1
1
1
1
1
1
1
2
1
1
1
1
1
3
1
1
1
1
1
1
1
1
1
1
1
1
1
1
1
1
1
1
1
1
1
1
1
1
1
3
1
1
1
1
1
1
1
1
1
2
1
1
1
1
1
2
1
3
3
1
1
3
2
1
1
1
4
1
2
1
1
1
1
1
1
1
1
1
1
1
1
1
1
1
1
1
3
1
1
1
2
1
1
1
2
1
4
1
1
2
1
2
1
3
2
1
3
5
4
1
3
1
8
1
1
3
1
2
1
1
1
2
1
2
3
1
1
1
2
2
1
1
1
1
1
1
1
1
1
3
1
1
1
1
2
1
1
2
1
1
1
1
1
1
2
1
1
12
1
2
1
1
1
1
4
1
2
3
1
3
1
1
1
1
1
1
2
1
1
1
2
1
1
1
1
1
1
3
1
1
1
1
5
4
2
1
2
1
1
1
2
1
1
1
4
1
1
2
5
3
6
1
1
1
1
3
2
2
1
1
2
2
4
2
1
1
6
1
2
1
1
1
1
1
2
5
1
1
1
1
1
1
3
1
1
3
5
2
1
1
2
1
1
2
1
3
2
1
2
2
2
2
1
1
3
4
1
1
1
1
2
2
1
1
1
1
2
1
1
1
1
5
2
1
1
1
1
1
1
1
2
1
3
1
3
2
1
3
1
2
1
3
1
1
1
2
1
2
2
3
3
1
1
2
1
1
1
1
1
1
1
5
1
2
1
11
1
1
1
1
5
2
2
2
1
1
2
1
1
1
1
1
2
1
1
1
1
1
1
1
1
2
1
3
1
3
1
1
1
1
1
1
1
4
1
1
1
4
1
1
1
6
2
1
1
1
3
5
1
1
2
2
2
1
2
1
1
1
2
1
1
1
1
1
1
1
3
1
3
1
2
1
2
1
1
1
1
3
3
4
1
1
3
1
1
3
3
1
2
1
1
2
1
1
2
1
1
1
2
1
1
2
1
4
2
2
1
2
2
1
1
3
1
1
2
1
2
1
1
1
1
3
1
1
1
4
1
1
1
1
1
2
1
1
2
1
1
1
1
1
1
1
1
1
1
1
1
1
5
2
2
4
2
3
1
1
3
2
1
1
1
4
1
1
1
2
1
2
2
1
2
2
2
2
4
1
1
11
1
3
1
1
1
8
1
10
1
4
1
4
1
1
1
1
3
1
3
1
1
1
2
1
1
2
3
2
3
2
1
3
1
1
1
1
1
1
2
1
1
4
1
2
2
4
3
1
1
1
3
1
1
1
1
1
1
1
2
2
2
2
1
2
1
2
1
1
4
1
2
1
1
1
1
1
1
1
1
1
1
1
1
1
1
2
1
3
1
1
2
1
1
1
1
2
1
1
4
1
1
11
1
1
2
1
1
1
2
2
1
1
2
1
1
3
4
2
1
2
1
1
1
3
1
1
3
1
8
2
2
2
2
1
1
1
2
1
1
1
1
1
2
3
1
3
1
2
1
1
1
6
2
1
1
1
1
1
2
1
1
1
1
1
1
1
2
1
1
2
3
1
3
2
1
1
1
2
1
3
1
1
1
4
2
3
1
2
1
1
1
1
1
1
1
1
1
1
3
2
2
1
1
1
1
1
1
1
3
1
2
1
1
1
1
3
1
1
5
1
2
2
1
1
1
1
1
1
2
1
1
6
1
2
2
3
1
1
1
2
1
1
1
1
1
1
1
3
1
1
1
1
1
1
1
2
1
1
3
1
1
2
1
1
3
1
2
2
1
1
2
2
3
2
1
2
1
2
2
1
2
1
1
2
2
3
1
1
1
1
1
3
1
1
1
1
2
1
1
3
11
4
1
2
2
1
1
1
3
1
4
1
3
1
3
1
2
1
1
1
3
2
1
1
1
2
5
1
1
1
2
1
1
7
1
2
1
4
1
1
1
1
3
1
1
2
1
2
1
2
1
1
4
2
19
1
3
1
5
1
2
1
1
2
1
1
2
2
1
1
1
1
1
1
1
4
1
2
1
1
1
1
2
3
2
1
1
1
1
1
2
1
2
1
1
4
1
1
1
1
1
2
30
2
1
1
1
1
1
1
1
1
1
1
1
2
1
2
2
1
1
2
3
1
1
1
2
1
1
1
1
1
1
3
1
2
1
1
3
1
1
1
2
1
1
1
4
2
3
2
1
2
2
4
1
4
1
1
6
1
2
1
2
1
1
1
1
2
1
2
2
1
3
2
3
3
2
1
2
1
1
1
1
1
1
1
1
1
1
1
1
1
1
1
1
2
1
1
1
1
2
1
1
1
4
1
2
8
2
2
1
4
1
1
2
1
1
2
1
2
1
2
2
1
1
2
2
3
3
3
2
1
2
1
1
2
4
1
2
1
1
1
2
1
1
1
1
1
3
1
8
1
1
1
2
3
1
1
1
2
1
2
1
1
1
1
1
2
1
1
1
1
1
1
1
1
1
1
2
1
1
4
1
1
1
1
1
1
1
1
1
1
1
1
1
1
1
1
1
2
1
1
3
1
1
1
1
1
7
1
2
1
1
1
1
1
1
1
1
1
1
1
1
2
1
1
1
1
1
2
1
1
3
1
1
5
2
2
2
1
1
1
1
2
3
1
3
4
1
1
3
1
1
2
2
1
6
2
1
2
1
1
1
4
1
1
1
1
4
1
5
2
1
1
1
1
1
1
5
1
1
1
5
1
1
2
1
1
1
1
1
2
1
1
1
1
1
1
1
1
2
2
1
1
1
1
1
1
2
1
2
1
1
1
1
3
1
2
4
1
1
2
1
2
1
2
1
2
2
3
3
2
1
1
1
2
1
1
1
1
1
1
1
2
2
1
4
1
5
1
1
1
1
1
1
9
2
1
1
1
2
1
1
1
1
1
2
3
1
1
2
2
2
3
1
1
1
2
2
2
1
1
2
2
1
1
1
1
1
3
2
3
1
4
1
4
2
1
1
2
1
1
2
2
3
1
1
1
1
1
2
2
3
1
1
1
2
2
2
1
1
1
1
1
2
1
1
1
1
1
2
1
1
2
4
2
2
1
1
2
1
1
1
1
1
2
3
1
1
1
1
1
1
2
4
1
1
1
1
1
2
1
1
1
1
1
1
1
1
1
1
1
1
1
1
1
1
1
1
1
1
1
1
1
1
1
1
1
1
1
1
1
1
1
1
1
2
2
1
2
1
1
1
1
2
1
2
1
1
1
4
1
1
1
2
1
1
1
1
1
1
2
1
1
2
1
1
1
1
1
1
2
1
1
2
2
1
1
2
3
1
2
1
1
1
1
1
1
1
2
2
1
1
2
1
2
2
1
2
1
1
1
1
1
1
1
1
1
1
1
1
1
1
2
2
2
1
1
1
1
1
1
2
1
4
1
1
1
3
1
1
1
1
1
1
2
1
1
1
3
2
14
8
2
2
1
2
1
1
4
4
2
1
2
1
1
1
1
1
1
1
1
2
1
1
1
1
1
1
1
1
1
1
1
5
1
1
2
3
3
1
1
3
1
2
2
2
2
1
1
1
1
1
1
1
5
5
1
2
1
5
4
1
1
4
1
1
1
2
5
1
2
1
1
1
1
1
1
2
3
5
1
1
1
1
1
3
2
1
1
1
1
1
1
2
2
1
1
2
2
1
1
2
2
1
2
1
2
1
1
1
1
1
2
1
1
1
2
2
1
1
1
2
1
2
2
2
2
1
2
1
1
1
6
2
3
1
1
4
1
1
4
1
1
1
1
1
3
1
1
1
3
2
1
1
1
1
2
1
5
4
2
1
2
2
1
1
1
4
1
3
4
1
1
2
3
2
1
3
2
2
1
1
1
3
1
1
2
1
1
3
5
2
2
1
2
6
1
1
1
1
5
4
2
3
1
5
1
1
2
1
1
2
1
1
1
1
1
5
3
2
1
1
9
1
1
2
5
1
5
1
2
1
1
1
4
8
3
2
3
2
1
1
1
1
1
2
1
1
1
2
2
1
1
1
3
1
1
1
1
1
3
1
1
1
2
2
2
2
4
3
3
1
1
1
1
1
1
2
1
2
2
7
1
1
1
2
1
1
1
1
1
1
1
2
1
1
2
1
1
4
1
1
1
1
1
1
1
2
2
1
5
1
1
1
1
1
2
3
1
2
1
1
1
6
1
1
1
1
1
1
1
1
1
1
1
1
3
2
2
2
2
1
1
1
1
1
3
2
1
1
1
1
1
1
2
1
5
1
4
1
1
1
1
2
4
1
1
1
1
3
1
1
3
1
2
3
2
1
1
3
2
2
2
1
1
2
3
6
4
1
1
1
1
2
1
2
2
1
1
2
1
1
4
1
1
1
1
1
2
1
1
1
1
4
1
1
1
4
2
1
2
1
1
1
1
1
2
3
1
2
1
1
1
1
2
1
2
1
4
1
1
2
2
1
3
1
1
2
1
1
1
5
2
1
1
1
1
1
1
3
1
2
1
1
1
1
1
2
1
2
1
1
1
3
2
2
1
2
2
1
1
2
1
1
1
1
1
2
4
2
1
1
1
1
2
1
1
2
1
1
1
1
1
1
1
1
1
2
1
1
1
1
1
1
1
3
1
1
1
2
1
3
1
1
1
3
1
1
5
1
1
1
3
3
4
1
1
2
1
1
1
1
1
1
1
1
4
1
4
1
1
1
1
1
2
1
1
1
1
3
1
1
1
2
2
1
4
1
2
5
1
1
2
1
1
1
1
1
1
1
1
1
1
1
1
1
1
1
1
1
1
3
1
2
8
1
2
2
1
1
6
1
1
1
7
1
1
1
3
1
2
1
1
1
1
1
2
2
1
1
1
3
3
1
1
1
1
1
3
1
1
1
1
1
4
2
2
2
2
3
3
4
1
1
4
4
1
4
1
3
1
1
1
1
2
2
1
1
1
2
3
1
1
5
2
1
1
2
4
1
2
2
2
1
3
1
1
2
1
2
1
1
2
1
1
1
1
2
4
4
1
1
2
1
1
2
1
3
2
1
1
2
1
1
1
1
1
6
2
3
1
1
7
2
1
2
1
1
1
1
3
1
1
2
1
1
1
1
2
1
2
1
1
4
1
1
5
1
1
1
2
1
1
1
1
3
1
1
1
2
3
1
1
1
3
2
1
1
3
2
7
1
3
1
2
1
1
5
1
2
2
1
2
2
1
1
1
1
1
2
1
1
2
1
1
1
1
3
1
1
1
1
1
1
4
1
1
1
2
1
1
1
1
1
1
1
1
2
2
1
1
1
2
2
1
1
1
1
2
2
1
3
1
1
1
2
1
1
1
1
1
1
1
1
1
1
1
1
1
2
1
2
1
1
1
1
1
1
1
1
1
1
1
1
2
1
2
1
2
2
1
1
1
1
2
2
1
1
1
1
1
1
2
1
1
1
1
1
2
1
1
1
1
2
1
1
1
1
1
1
1
1
2
1
1
2
1
1
1
1
2
1
1
1
1
1
1
1
1
1
2
1
1
1
1
1
1
1
1
2
2
1
2
1
2
1
1
3
1
1
3
1
1
1
1
1
1
3
2
1
1
1
1
1
1
3
1
1
1
1
1
1
1
1
1
1
1
1
1
1
1
1
3
1
1
1
1
1
1
1
1
1
1
1
1
1
1
1
1
1
1
1
1
1
1
1
1
1
1
1
1
1
2
1
1
1
1
1
1
1
1
1
1
1
1
1
1
1
1
1
2
3
3
1
1
1
1
1
3
1
1
1
2
2
1
1
2
1
2
2
3
1
2
1
1
4
2
2
1
1
1
1
1
1
1
1
1
1
7
2
1
1
2
4
1
1
2
1
1
1
1
1
2
2
7
1
1
1
1
3
2
1
2
1
2
5
1
1
1
5
3
2
1
1
2
2
1
2
1
1
1
1
3
1
1
2
1
2
1
1
1
1
3
2
1
1
1
1
2
3
1
4
1
1
2
2
1
1
1
1
2
2
1
1
2
1
1
1
2
1
1
3
1
1
2
1
2
2
2
1
1
1
1
1
1
1
1
4
1
1
3
2
1
1
2
3
1
5
2
1
1
2
2
2
1
1
2
4
2
1
1
1
2
1
1
1
2
1
1
1
1
2
2
4
1
2
1
1
1
1
3
2
1
3
1
1
2
4
2
2
2
1
1
1
4
2
1
1
1
3
1
1
1
2
1
1
1
1
1
2
1
2
5
1
1
1
2
1
1
1
1
1
2
1
1
2
1
1
2
2
2
4
3
2
1
4
1
1
2
2
1
1
1
2
7
1
1
1
3
1
1
1
3
1
1
1
1
1
1
1
2
2
1
5
1
1
2
1
1
2
5
3
1
1
1
1
3
1
1
1
1
3
1
2
1
1
1
1
1
1
1
1
1
1
4
1
1
1
1
1
1
1
1
1
1
1
1
1
1
1
1
1
1
1
1
1
1
2
1
1
1
2
1
2
1
1
1
2
1
1
2
1
1
1
1
3
4
1
1
2
1
1
1
2
1
1
1
1
1
1
1
1
1
1
1
1
2
1
1
1
10
1
62
1
1
1
1
54
2
1
2
1
4
5
2
1
4
2
3
2
1
1
3
7
1
1
1
2
3
1
1
1
2
1
1
1
3
1
1
1
3
4
3
2
1
1
3
1
1
2
1
1
1
1
1
3
1
1
1
5
3
1
1
3
1
1
1
1
1
1
1
1
1
1
1
1
1
1
1
1
2
1
1
1
1
1
1
1
1
2
4
1
5
2
1
2
2
1
3
1
1
1
1
2
2
1
2
1
2
3
4
1
1
1
2
1
1
4
1
1
1
3
1
1
1
1
2
1
1
1
1
4
1
1
1
3
1
2
1
3
2
2
1
2
1
2
1
1
8
1
1
4
2
1
1
1
1
4
2
1
1
2
1
3
1
4
1
1
1
1
1
1
1
1
1
2
1
1
1
7
8
2
13
1
1
1
1
1
2
2
1
1
1
2
1
1
1
1
3
2
1
3
2
1
1
1
2
2
1
1
1
1
1
1
1
6
1
2
2
1
5
2
3
1
1
1
1
2
1
1
1
1
1
1
1
1
8
1
1
1
1
1
1
1
2
2
3
3
5
1
1
2
1
1
1
1
2
1
1
1
3
1
2
2
1
1
1
1
1
1
1
2
1
11
1
2
1
1
1
1
1
1
1
1
1
1
1
1
1
1
1
1
1
3
1
1
1
1
1
1
3
1
2
1
1
2
2
1
1
1
2
3
1
1
1
2
2
1
1
1
2
1
1
1
2
1
1
3
2
1
2
5
1
1
1
1
2
1
5
1
2
2
1
1
2
1
1
1
5
1
1
2
2
3
1
1
5
1
1
1
2
1
2
1
2
1
1
1
1
3
1
1
3
1
1
2
1
2
1
1
1
1
1
1
2
1
2
1
1
1
1
1
1
2
1
2
1
1
1
1
1
3
3
2
2
3
2
1
1
1
1
2
2
1
1
1
1
1
2
3
3
2
1
2
2
1
2
2
1
4
2
1
3
1
1
3
1
2
1
2
1
1
1
3
2
2
1
1
1
1
1
1
1
1
1
1
1
1
1
1
1
1
2
1
1
2
4
3
1
3
1
1
2
1
2
1
1
2
1
2
3
1
6
4
3
3
1
3
1
1
1
1
19
1
7
1
1
1
1
5
3
2
1
2
5
7
2
1
1
2
1
1
1
2
1
3
1
2
1
1
1
2
1
1
1
1
1
2
1
2
1
4
1
1
2
4
2
7
1
1
1
2
1
2
3
1
1
1
1
1
4
3
1
1
3
4
2
4
4
1
1
1
1
1
5
1
3
1
1
1
1
2
3
1
2
2
1
1
1
2
1
1
3
1
1
1
1
1
1
1
1
1
4
1
2
1
1
1
1
6
3
3
1
2
2
1
1
21
1
1
1
3
1
1
1
1
1
2
1
1
1
1
2
3
2
1
3
1
1
1
1
3
1
1
2
3
2
1
1
1
1
1
1
4
1
1
1
1
1
1
1
1
1
1
1
1
1
1
1
1
1
1
1
1
1
1
1
1
1
1
1
3
1
1
1
1
3
1
2
1
3
1
1
2
4
7
1
4
1
1
3
3
1
1
2
1
1
1
4
1
2
3
1
1
2
1
4
2
1
4
3
1
2
1
1
1
2
1
1
2
1
1
1
1
1
1
2
1
1
2
4
1
1
1
1
1
1
3
1
1
1
1
3
1
1
1
1
1
2
1
1
3
1
1
2
1
1
1
1
3
1
1
1
1
2
1
2
3
1
1
1
1
1
1
1
1
1
3
1
1
1
1
1
2
1
1
1
1
6
1
1
3
4
1
1
1
1
1
1
1
1
3
2
1
4
1
3
6
1
1
1
2
1
1
1
3
2
1
1
1
1
3
1
1
3
1
1
2
1
1
5
3
8
1
3
2
4
1
1
1
2
1
3
2
1
3
1
1
1
5
1
2
1
3
2
2
2
1
4
1
1
1
1
1
1
1
1
2
1
3
1
2
3
1
2
2
1
2
1
2
1
1
1
1
1
2
1
1
1
3
5
1
1
1
2
1
1
1
1
8
2
3
1
5
1
2
1
4
2
1
1
1
10
1
2
2
2
1
1
1
1
1
1
1
1
2
3
1
1
1
4
1
1
1
2
1
1
1
1
2
1
1
2
1
1
2
1
1
1
1
1
1
2
3
2
1
1
2
2
1
4
2
4
1
1
3
4
2
1
1
4
1
1
1
1
1
2
1
2
4
1
2
2
1
3
1
1
2
2
2
3
1
1
2
3
2
2
1
2
1
3
3
4
2
1
2
4
1
1
3
2
2
2
1
3
5
1
1
1
1
1
1
1
1
1
1
3
1
1
1
1
1
4
1
2
2
1
1
2
1
1
20
1
1
1
1
1
1
1
1
1
3
4
3
1
1
5
1
1
5
2
6
1
1
2
1
1
3
1
1
1
1
1
1
1
1
2
2
1
1
3
1
1
2
1
1
1
1
1
1
2
3
2
1
3
1
1
3
1
2
1
1
2
4
1
1
2
2
1
1
1
1
1
4
2
2
1
6
1
1
1
1
1
1
2
1
1
1
1
1
1
1
1
1
1
1
4
2
1
1
1
1
1
2
1
7
1
3
1
2
1
1
1
4
2
1
1
1
1
1
1
2
1
1
2
1
1
1
2
1
3
1
2
1
1
1
1
1
1
1
1
1
2
4
1
5
1
1
3
1
1
1
1
1
1
1
6
2
3
3
1
3
2
1
2
1
1
1
1
1
1
1
1
1
1
1
1
1
1
6
3
1
2
1
1
2
1
1
1
1
2
1
1
1
2
1
1
1
1
1
1
3
1
1
2
5
5
3
1
2
11
3
2
1
2
1
4
1
2
1
1
4
1
2
1
4
1
4
1
1
1
1
1
1
3
7
1
2
1
1
1
1
2
1
1
1
1
1
1
1
1
1
1
1
1
2
1
2
1
2
1
1
2
1
3
5
2
1
4
1
1
2
1
1
1
1
5
1
1
5
1
2
2
2
1
1
1
1
2
3
1
4
1
1
2
2
1
1
1
2
2
1
1
1
1
2
1
1
3
1
2
1
1
3
1
1
1
2
1
1
1
2
1
2
1
2
2
1
1
1
1
2
2
1
1
1
1
2
1
1
3
1
1
2
2
1
1
2
1
2
1
2
1
7
1
1
1
1
2
1
1
1
3
1
1
1
2
1
2
1
2
6
1
2
3
1
2
1
1
1
2
1
2
1
1
2
7
2
1
2
4
7
1
1
1
1
1
1
11
1
1
2
1
2
1
2
1
1
4
2
1
2
1
3
2
1
1
3
3
1
1
1
1
2
2
1
1
1
2
2
1
1
2
3
1
4
1
2
1
3
2
3
2
4
1
1
2
3
5
1
1
1
1
1
1
1
1
2
1
1
3
1
2
2
3
1
4
2
2
1
2
1
2
2
3
1
1
1
1
1
1
1
8
2
1
1
3
1
4
4
5
7
1
1
1
1
6
1
1
2
3
1
2
2
1
1
1
1
1
3
1
1
2
1
1
1
1
1
1
1
2
2
1
1
1
1
1
2
1
1
1
2
1
1
1
1
1
2
1
2
1
2
1
2
2
3
2
1
1
1
4
2
1
1
1
1
1
3
1
2
1
1
2
1
1
1
4
1
1
1
1
2
1
3
1
1
4
1
2
2
1
1
1
3
5
2
1
6
2
2
1
1
3
3
2
1
1
1
1
2
1
4
1
1
2
1
1
1
1
1
2
1
1
1
1
1
1
2
1
1
4
3
3
3
1
3
1
2
4
1
1
2
2
1
1
1
1
1
1
1
1
1
1
1
1
1
1
2
1
2
1
3
1
1
1
1
2
1
2
2
1
4
1
1
1
1
1
7
1
1
1
1
1
2
1
1
1
2
2
3
1
2
1
1
1
1
1
1
1
1
2
1
3
1
1
1
1
2
1
1
1
1
1
1
2
1
3
3
3
2
2
1
1
1
4
1
2
1
1
5
1
1
2
2
1
1
2
1
2
1
1
2
1
1
2
1
1
1
1
1
2
1
1
1
4
1
2
1
1
1
1
1
1
5
4
1
3
1
1
2
1
1
1
12
1
1
1
1
1
1
1
3
1
1
1
1
3
3
1
1
1
1
1
1
1
1
1
1
1
1
1
2
3
3
1
1
3
2
1
1
1
1
1
2
2
1
1
1
1
1
1
1
2
2
2
4
2
1
5
1
1
1
1
3
2
1
1
1
2
3
4
3
4
3
1
1
1
1
3
2
4
1
2
2
2
1
2
1
2
1
1
1
2
2
2
1
2
1
2
3
1
1
1
1
2
2
1
1
2
2
1
1
1
1
4
2
1
1
1
1
1
2
1
1
1
2
3
3
3
1
1
1
1
1
2
4
1
1
1
2
2
3
2
1
2
2
2
2
2
2
1
1
1
6
3
2
1
4
1
4
1
1
1
4
3
3
1
1
4
1
2
1
1
1
1
1
1
1
2
3
1
2
1
2
3
1
1
2
2
1
1
1
4
3
7
1
1
1
2
1
2
1
1
2
1
2
1
1
3
1
3
4
1
1
1
1
2
8
2
4
1
2
1
1
4
1
1
1
2
2
1
1
1
1
2
1
1
2
2
8
1
2
1
2
1
1
1
1
2
1
1
1
1
1
2
1
1
2
1
3
1
7
1
1
2
1
4
2
1
1
1
1
1
2
1
1
3
1
1
2
1
1
4
6
2
1
1
1
1
1
1
1
1
2
1
1
1
2
2
1
1
4
2
1
1
1
1
1
1
3
1
4
1
1
2
1
1
1
3
1
3
1
1
1
1
1
1
1
1
1
1
2
1
1
2
1
1
2
1
1
1
1
1
1
1
1
1
1
1
3
1
1
1
1
1
1
1
1
1
1
2
2
1
1
3
1
1
1
1
1
1
1
1
1
1
2
1
1
1
1
1
1
1
1
1
1
2
1
1
1
1
2
2
1
1
1
1
1
1
1
1
2
1
1
1
1
2
1
1
1
1
1
1
1
1
1
1
3
1
2
1
1
2
3
1
3
2
2
2
3
6
2
15
2
2
11
2
1
7
2
1
1
13
2
1
3
1
3
6
3
1
1
2
3
1
1
1
1
2
2
2
1
1
4
1
1
2
3
2
1
1
5
2
1
8
11
8
1
1
1
1
1
4
1
19
1
1
26
1
1
2
1
1
1
1
1
3
4
1
2
1
4
1
2
4
3
6
1
4
1
2
1
1
1
1
1
1
7
1
2
1
2
1
1
2
1
1
3
1
2
1
1
1
3
3
1
1
1
3
1
1
2
2
3
1
3
1
1
3
2
3
5
3
2
8
1
1
4
1
1
1
1
1
1
2
2
1
1
1
1
1
2
2
2
2
1
1
1
1
1
1
1
6
1
1
1
1
1
4
1
1
7
1
2
1
1
2
20
1
1
1
2
1
1
1
1
1
1
1
1
1
1
1
2
1
1
1
1
3
2
3
1
1
1
1
1
1
2
1
2
3
1
1
2
3
1
1
1
1
2
1
1
3
1
1
1
3
1
1
1
2
1
1
2
1
1
1
3
2
1
1
1
1
1
1
1
1
1
3
1
2
2
1
1
1
4
1
2
3
7
2
2
1
3
1
2
1
3
1
1
1
2
1
1
1
1
2
1
2
1
3
2
1
1
1
4
5
7
1
1
2
1
2
2
1
1
1
1
1
1
1
1
1
1
1
1
1
1
1
1
1
1
1
1
1
1
1
1
1
1
1
3
2
1
1
1
3
1
1
2
1
1
1
1
1
1
1
2
2
1
1
2
1
1
1
1
1
1
2
3
5
2
6
5
1
2
3
1
3
1
1
2
6
2
1
2
1
2
1
1
2
1
4
1
2
1
1
2
4
1
2
1
1
1
1
2
2
1
1
1
1
1
1
1
1
1
1
1
1
1
1
1
1
1
1
1
1
1
1
2
1
1
2
1
1
1
1
1
1
1
1
1
2
1
1
1
1
3
1
1
1
1
1
1
2
1
3
1
1
1
1
1
2
2
1
1
1
1
1
1
1
3
1
1
1
1
2
3
1
2
3
1
1
1
2
1
1
2
4
1
1
1
1
1
5
1
2
1
1
1
1
1
1
1
1
1
1
3
1
1
1
1
1
1
1
1
2
2
1
2
1
1
1
1
1
2
1
1
16
1
1
1
1
1
1
1
1
3
1
1
1
1
1
1
1
3
4
1
2
2
1
1
1
3
2
3
1
5
1
2
2
1
1
1
4
2
1
2
2
4
2
2
1
1
1
1
9
2
1
1
5
1
3
1
1
1
3
4
1
1
1
1
2
1
2
1
1
1
5
2
1
1
1
3
2
1
1
1
1
1
1
2
1
1
1
1
1
2
1
1
2
1
1
1
2
1
1
1
2
1
1
1
1
1
1
1
1
2
1
1
3
1
3
2
1
1
3
1
1
2
1
1
1
1
1
1
1
6
1
1
2
1
3
1
2
4
1
1
4
1
1
1
1
1
1
1
1
1
3
1
1
1
1
1
1
1
1
2
1
1
1
3
2
1
5
2
3
1
1
1
1
2
2
5
3
1
1
1
3
2
2
2
3
1
2
1
1
1
1
2
2
3
2
1
1
3
2
1
1
1
7
1
1
1
1
1
4
2
2
1
1
1
5
1
1
2
3
1
2
2
1
3
1
1
1
1
2
4
1
1
1
2
2
1
1
2
2
4
1
1
2
1
2
1
1
3
4
3
1
1
2
2
3
1
1
1
2
7
2
1
1
1
1
1
2
2
3
1
3
1
2
2
1
1
1
1
2
2
1
1
1
1
1
1
1
2
1
4
2
1
2
2
2
1
2
2
2
1
2
1
1
1
3
1
1
1
1
3
1
1
1
2
2
1
1
1
2
1
1
1
1
1
1
1
1
1
1
1
1
1
1
1
1
1
2
1
1
1
1
1
1
1
1
1
1
1
1
1
1
1
1
1
4
1
1
2
1
2
2
1
1
1
1
1
2
1
1
5
1
2
1
2
1
2
2
2
1
1
4
1
2
1
1
1
2
1
2
1
1
1
1
1
1
1
1
1
1
1
1
2
1
1
1
2
1
3
1
1
1
1
1
2
1
1
1
1
1
1
1
1
1
2
5
1
1
3
4
1
2
3
1
1
1
3
7
1
6
1
2
1
1
1
1
1
1
1
1
2
1
1
5
2
1
2
1
1
1
1
1
1
2
1
2
2
2
1
2
1
2
2
1
2
5
2
2
1
1
1
2
1
1
1
3
1
3
3
2
2
1
2
1
1
1
2
4
1
2
2
3
1
2
4
1
5
1
3
2
2
1
2
1
2
1
1
1
1
4
2
1
1
1
1
9
2
1
1
2
1
2
1
2
1
2
1
4
2
4
1
4
1
1
3
1
3
2
6
1
3
2
1
1
1
1
1
2
1
1
1
2
1
1
5
2
6
2
3
1
3
1
2
2
1
2
1
3
2
3
1
1
1
1
1
2
1
1
2
2
1
1
1
1
8
3
1
1
1
1
1
1
1
1
1
1
1
1
1
4
1
1
3
1
1
1
2
2
2
1
1
1
1
1
1
2
1
1
1
1
2
1
2
1
1
2
2
4
1
1
1
1
1
1
1
1
1
1
1
1
1
1
1
1
1
1
1
1
1
1
1
1
1
1
2
2
1
1
3
1
1
1
2
1
1
4
1
1
1
1
1
1
1
4
1
1
1
1
1
1
2
2
1
2
1
1
1
2
1
1
2
1
1
1
1
1
1
1
1
1
1
3
3
1
1
1
1
2
2
1
1
1
1
1
1
1
6
1
1
1
1
1
2
2
3
5
5
1
1
1
1
1
1
1
5
1
3
1
1
1
2
3
1
1
1
1
1
7
3
1
1
1
2
1
1
1
1
1
1
1
1
5
1
1
2
3
1
1
1
2
4
2
3
1
1
1
1
1
4
1
1
3
1
1
1
1
1
5
2
1
1
1
1
1
1
1
1
1
5
5
1
2
2
3
1
11
1
1
1
1
3
1
4
1
1
1
1
1
1
1
1
4
1
2
5
1
3
7
2
1
1
1
3
2
4
1
1
2
1
5
2
1
1
1
1
2
1
1
1
1
1
1
1
1
1
1
3
3
1
3
1
1
1
1
1
2
2
2
5
1
5
1
1
5
7
1
1
1
3
1
2
1
1
2
1
2
1
1
1
1
1
1
1
1
1
1
1
1
1
1
1
1
1
1
1
1
1
1
1
1
1
2
2
1
3
2
1
1
1
2
1
1
4
4
1
3
1
2
1
1
1
1
2
1
3
12
2
2
1
1
4
2
1
1
1
1
1
1
1
1
1
1
1
1
1
1
1
4
1
2
1
2
2
1
1
6
1
1
1
3
4
1
1
1
1
1
1
1
2
1
1
1
1
2
1
1
1
1
1
1
1
1
2
3
1
1
1
1
1
1
1
1
1
1
2
2
1
3
2
1
1
1
1
1
1
1
1
1
1
1
1
4
3
1
1
1
3
1
1
1
2
1
3
1
1
68
1
1
1
1
1
1
1
2
2
2
6
1
1
1
1
1
1
1
1
9
1
1
1
1
1
1
1
1
1
1
1
1
1
1
1
1
1
1
1
1
1
2
1
1
1
3
1
1
1
1
1
1
1
1
1
1
2
1
1
1
1
1
1
1
1
1
1
1
2
1
7
1
1
1
1
1
2
1
5
1
1
1
1
5
4
9
1
1
1
1
1
4
1
1
4
12
1
5
1
1
5
1
1
1
1
1
2
3
3
4
2
1
5
1
1
1
1
2
1
3
2
1
1
1
1
1
5
2
1
1
1
1
1
1
1
3
1
2
1
1
3
4
1
1
1
1
5
1
1
1
1
1
3
1
1
2
2
1
2
2
1
4
1
3
2
1
1
8
2
2
1
2
1
1
1
1
1
3
1
1
1
1
1
2
1
1
1
3
1
1
1
1
2
1
1
1
1
1
1
1
1
1
2
1
1
1
1
3
4
1
2
1
1
1
2
1
1
6
1
1
2
1
2
1
2
1
1
1
2
1
1
1
2
2
1
1
1
1
1
1
1
1
1
1
1
1
1
1
2
1
1
3
1
2
1
1
1
1
1
6
1
2
1
2
1
1
2
2
2
1
2
1
1
1
2
1
1
2
1
1
1
3
3
1
3
1
4
3
1
1
1
1
1
2
1
1
1
1
2
1
2
1
5
1
5
1
2
6
1
1
1
1
1
3
1
2
3
1
1
1
4
1
3
2
5
3
2
1
2
3
1
2
2
2
7
1
2
1
3
2
12
1
2
2
6
1
1
1
6
2
2
1
1
3
1
3
2
1
1
2
1
3
1
4
1
3
3
1
1
3
1
3
1
1
1
1
1
2
1
1
13
1
1
1
3
3
1
1
1
1
1
2
1
1
1
2
2
1
2
1
1
1
2
1
1
2
3
2
1
1
11
3
2
1
1
1
1
1
3
1
1
3
5
3
1
1
1
3
1
1
2
1
1
2
1
3
1
3
1
1
1
2
1
1
1
2
2
4
2
1
2
1
4
1
1
2
1
1
2
6
1
2
1
1
1
2
1
1
1
1
1
2
1
2
2
2
3
1
1
1
2
2
1
1
1
2
3
2
1
2
2
3
1
2
3
1
1
1
1
2
1
3
2
3
1
1
1
1
1
3
1
3
1
1
1
1
1
4
1
1
2
1
1
1
2
2
1
2
2
3
2
2
1
1
2
1
2
3
3
1
2
1
1
1
1
1
1
2
3
2
1
1
3
1
2
2
1
2
1
1
1
2
1
1
2
1
1
3
1
2
1
2
2
1
2
2
1
1
2
2
2
1
2
1
1
1
1
1
1
1
1
1
5
2
3
3
1
1
1
3
2
2
1
1
1
3
1
3
2
1
1
1
1
1
2
2
4
2
1
2
4
1
1
7
6
1
1
1
1
1
2
5
4
4
2
2
2
1
2
1
1
1
1
1
4
1
2
3
1
2
1
2
1
2
1
2
1
1
1
1
2
1
1
1
2
1
1
1
1
1
1
1
1
1
1
1
1
1
1
1
2
1
5
2
1
1
3
1
1
2
2
4
2
2
1
2
1
12
1
1
1
7
3
4
1
1
3
3
1
1
1
1
1
1
1
1
5
3
1
1
2
1
2
2
1
1
1
1
1
2
1
1
1
1
1
1
1
12
6
1
2
4
1
3
2
1
3
2
1
1
1
1
1
1
1
1
1
1
1
1
1
1
1
1
1
1
1
1
8
1
1
1
1
1
1
2
1
3
2
2
6
3
2
1
1
1
1
1
1
2
1
1
1
1
3
1
3
1
1
2
1
1
1
2
3
2
1
2
1
1
1
2
4
1
1
1
1
1
2
3
1
1
1
1
1
1
1
1
6
1
1
4
1
1
1
8
1
1
4
3
1
1
1
1
1
1
2
2
1
4
1
1
3
1
1
2
2
2
1
1
1
1
1
1
3
2
3
3
1
1
1
1
1
2
2
1
1
1
1
2
1
1
2
2
2
7
1
1
1
1
1
1
1
1
1
1
1
1
6
4
1
1
1
2
2
1
1
1
1
1
2
1
3
3
1
1
1
1
1
1
1
1
2
1
2
1
1
1
1
1
1
1
3
2
1
1
1
1
1
2
1
1
1
1
1
1
2
2
1
4
1
1
1
1
1
1
2
1
1
1
1
1
1
1
1
1
1
1
1
1
1
1
1
1
3
1
1
1
1
1
1
1
1
1
1
2
1
1
1
1
3
2
1
2
1
1
1
1
1
1
1
1
1
1
1
1
1
1
2
1
1
3
1
1
1
2
1
1
1
2
2
1
1
1
1
1
1
1
1
1
1
1
1
1
1
3
1
1
1
2
1
2
1
1
1
2
1
1
1
1
1
1
1
1
1
1
1
3
2
1
1
1
3
1
2
2
2
2
2
1
1
2
1
2
1
1
1
1
1
1
1
2
1
1
2
1
1
1
1
1
2
1
3
4
2
2
1
1
1
3
1
2
1
1
2
1
1
1
2
1
1
1
1
1
1
1
1
1
1
1
1
1
2
4
1
1
1
1
1
2
1
2
4
1
1
1
1
1
2
2
1
2
4
4
2
3
5
3
1
1
2
1
3
1
1
3
1
3
1
1
1
1
3
2
1
1
1
1
1
1
2
3
2
4
1
1
2
1
1
2
1
1
1
5
5
1
4
1
1
1
1
2
2
1
2
9
1
3
2
6
4
1
1
1
3
1
2
1
1
1
2
1
1
2
1
1
7
1
1
1
1
2
1
1
1
1
1
1
1
2
1
1
1
1
1
1
1
2
1
1
1
1
1
1
1
2
1
1
3
1
2
2
1
2
1
2
1
2
1
1
2
1
1
1
1
1
1
1
1
3
1
4
1
2
1
1
3
2
2
1
3
2
2
1
1
1
2
3
1
2
1
2
1
1
1
2
1
3
2
1
1
1
1
1
1
2
1
5
1
4
1
1
5
1
1
4
1
2
1
2
2
2
1
1
1
2
1
5
1
6
1
1
1
1
3
2
3
2
5
1
4
1
2
1
1
1
1
3
3
1
1
1
2
1
3
2
3
1
1
2
1
8
9
2
2
1
2
1
1
1
1
2
1
1
1
1
3
1
1
1
1
1
2
2
2
1
3
1
1
1
1
2
1
1
1
2
1
3
3
1
3
1
4
2
1
1
1
1
2
2
1
4
1
1
1
2
1
1
1
2
1
1
1
1
1
2
9
2
1
1
3
1
2
1
1
1
2
1
1
1
1
2
1
1
6
1
5
1
1
2
8
2
1
1
4
3
3
2
1
2
2
2
1
1
2
1
1
1
1
1
3
1
2
1
1
1
6
2
1
1
1
1
2
2
1
2
1
1
6
1
2
6
4
1
2
2
1
1
1
1
2
1
4
4
1
1
3
1
1
1
1
1
1
1
1
2
1
1
1
1
1
3
1
1
1
1
1
1
1
3
1
1
1
1
1
1
1
1
1
1
2
1
1
1
1
1
1
1
1
1
1
1
2
1
1
1
1
1
1
1
1
1
2
1
1
1
3
1
1
2
1
1
1
1
1
6
1
1
2
2
1
1
2
1
3
1
1
4
1
1
1
1
1
1
2
1
1
4
1
1
1
1
1
2
1
4
1
3
5
1
2
1
1
1
1
1
1
1
1
1
1
2
2
3
2
3
2
3
2
4
1
3
5
4
2
3
2
1
1
1
2
1
1
1
1
1
1
1
2
1
1
1
1
2
2
1
2
4
1
1
1
1
1
1
1
1
2
1
1
1
1
1
1
1
1
1
1
1
8
1
1
2
2
1
1
2
1
1
1
1
1
1
1
1
1
1
3
1
1
1
7
1
1
1
2
1
2
1
1
1
5
2
1
2
1
1
1
1
1
1
4
1
1
1
2
1
1
1
16
2
3
1
2
1
1
1
1
1
1
2
1
1
2
1
1
2
1
1
2
1
5
1
3
1
1
1
3
5
1
1
1
4
1
1
2
1
5
2
1
1
1
2
1
1
1
1
2
1
2
4
2
1
2
2
1
3
1
1
1
1
1
1
3
1
2
1
2
1
1
1
1
1
1
1
2
1
1
1
3
2
1
1
1
1
1
1
1
1
2
1
1
1
1
2
2
2
1
1
1
1
5
2
1
1
3
2
1
1
1
1
6
1
1
1
2
1
1
1
1
1
1
1
2
1
1
1
1
1
1
1
1
1
1
1
1
1
2
1
2
1
1
1
1
1
1
1
1
1
1
1
1
1
1
1
1
1
2
1
1
1
1
1
1
2
2
1
2
3
3
1
1
3
1
1
2
2
5
3
8
26
4
2
2
1
1
1
1
1
1
1
1
3
1
2
2
1
1
1
4
3
3
2
1
1
2
1
1
2
3
1
1
6
1
2
2
3
1
2
1
1
5
2
6
2
1
1
1
2
1
1
1
1
1
1
4
1
2
1
1
1
1
1
1
1
2
1
1
1
1
1
1
1
1
4
1
1
1
1
2
2
2
1
1
2
4
1
6
1
2
3
2
1
2
1
1
4
1
2
2
1
1
2
2
3
1
1
3
1
2
1
2
1
1
1
1
4
1
1
1
1
1
1
1
1
1
1
1
1
1
1
1
1
1
1
1
1
1
2
1
1
1
2
1
2
1
1
1
1
1
1
1
2
5
1
2
3
1
1
1
1
1
2
1
1
1
1
1
1
1
1
1
1
1
1
1
2
1
1
1
1
1
2
3
1
1
1
1
1
1
2
1
4
1
1
1
1
1
1
2
3
1
1
3
1
1
1
1
1
1
2
1
1
1
1
3
1
1
2
2
3
2
1
2
1
1
2
2
2
2
1
3
1
3
1
2
2
1
1
1
1
1
1
1
1
1
3
1
2
2
1
1
1
1
1
1
2
2
2
1
4
1
1
1
1
1
1
2
1
1
1
1
1
1
1
1
1
1
1
1
1
1
1
1
1
1
1
1
1
1
1
1
1
1
1
1
1
1
1
1
1
1
1
1
1
1
1
1
4
2
2
5
1
2
1
1
4
8
2
1
1
1
1
1
1
1
2
1
1
2
1
2
1
1
1
2
3
2
1
1
2
1
2
1
1
2
1
2
1
1
1
1
1
5
1
1
2
1
1
1
1
2
2
1
1
1
1
2
1
1
1
1
1
1
1
3
1
2
2
1
2
1
2
1
1
2
1
6
1
7
1
4
1
1
1
1
2
1
1
1
2
1
1
2
1
1
2
1
2
1
1
2
1
15
1
9
1
1
4
3
1
1
1
4
1
1
1
1
1
1
1
3
2
2
4
1
2
1
1
2
1
1
1
1
9
1
5
3
1
1
1
2
1
2
1
1
2
1
2
1
4
2
1
1
2
1
1
1
1
1
1
1
3
1
3
1
1
2
1
2
1
1
1
1
2
2
1
2
3
3
1
3
2
1
1
2
1
1
1
1
4
2
1
5
2
1
4
1
1
4
1
1
1
2
1
1
1
2
2
2
1
2
1
1
1
1
1
3
2
1
1
1
2
3
1
5
1
2
1
1
1
2
2
1
2
1
2
1
2
2
2
1
2
1
1
1
1
2
6
4
1
1
1
1
2
1
1
1
1
1
1
2
2
2
1
2
1
2
2
1
1
1
4
2
3
4
1
1
2
1
1
3
1
5
1
5
1
1
2
2
1
1
1
1
1
1
1
1
1
1
1
1
1
1
1
1
1
2
3
1
1
3
1
1
1
1
1
1
1
1
2
2
1
1
2
3
1
2
1
1
2
5
2
1
1
1
1
1
1
1
2
1
2
1
1
1
2
1
1
1
1
1
1
4
1
1
1
2
1
2
1
2
2
1
1
1
2
1
2
1
1
1
1
2
2
1
3
3
2
2
3
1
2
2
7
2
1
1
1
1
1
3
2
1
1
1
1
1
1
1
2
4
1
1
1
3
1
1
2
1
3
1
1
1
1
1
1
1
1
1
2
1
1
1
1
1
1
1
1
1
2
1
1
1
1
1
2
1
1
1
1
1
1
1
5
1
1
2
2
4
1
1
1
1
3
1
1
1
1
2
1
1
1
1
1
1
1
1
2
1
1
1
2
2
1
1
1
1
1
3
1
1
1
2
1
1
1
3
2
1
1
1
1
1
1
2
1
1
1
1
1
1
2
1
1
1
1
2
1
2
1
1
1
1
1
2
1
1
1
3
1
1
1
1
1
1
1
1
1
1
1
1
3
1
1
1
1
1
1
1
3
1
1
1
2
2
1
1
3
1
1
1
1
1
1
1
1
1
1
1
1
1
2
3
1
1
1
1
1
1
1
1
2
1
2
1
1
1
1
1
1
1
1
1
1
1
1
2
1
1
1
2
1
1
1
1
2
1
1
1
1
1
7
1
1
1
1
1
1
1
1
1
1
1
2
1
2
1
1
1
1
1
1
1
1
1
1
2
1
1
3
1
1
3
1
1
2
1
3
1
2
3
1
1
1
1
3
1
1
2
1
2
1
1
2
2
2
1
1
2
1
3
1
1
1
1
1
1
3
4
1
3
1
3
1
1
4
4
1
2
2
1
1
1
1
1
1
1
1
1
1
1
1
1
3
1
1
1
1
1
2
3
1
2
1
3
2
1
1
1
2
1
1
1
1
1
1
1
1
1
1
2
1
1
1
1
1
1
2
10
2
2
1
1
1
1
1
3
1
3
2
1
1
2
1
2
1
4
1
2
1
2
6
3
1
2
1
1
2
3
1
2
1
1
2
3
8
1
3
1
3
1
2
2
1
2
12
1
2
1
2
1
1
2
1
3
7
1
1
2
1
1
1
1
1
2
1
1
1
1
1
1
3
2
2
1
1
1
1
2
1
2
1
1
1
4
2
1
1
2
1
2
1
2
1
1
1
1
2
1
1
1
1
6
1
2
1
1
2
1
1
2
4
14
2
5
2
3
2
2
4
2
1
2
1
1
1
2
1
1
1
1
1
1
1
1
1
1
1
1
1
2
1
2
3
1
1
1
1
1
2
1
1
1
1
1
2
1
4
1
2
1
1
1
3
1
1
1
2
1
1
1
1
2
1
2
1
1
1
1
1
1
1
1
1
1
3
2
2
3
1
1
1
1
2
1
1
1
1
1
1
2
1
1
1
1
1
1
2
1
2
1
2
1
2
2
1
1
2
1
3
1
1
2
2
1
1
1
1
1
1
1
1
1
1
1
1
1
1
1
1
1
1
1
1
5
1
1
1
3
1
1
1
1
1
1
1
1
4
1
1
1
1
1
1
1
1
3
1
2
1
2
1
1
1
1
2
1
1
2
1
1
1
1
1
2
3
1
1
1
3
4
1
1
1
1
1
1
1
1
1
1
1
1
1
5
1
1
4
2
1
1
1
1
2
1
1
1
1
1
1
2
1
1
1
1
1
1
1
2
1
1
2
1
1
2
1
2
1
1
1
4
2
4
1
2
2
3
2
1
1
2
2
1
1
1
1
1
1
2
1
3
1
2
1
2
2
1
1
1
1
1
2
1
3
1
4
2
1
2
1
1
2
2
1
1
1
1
1
1
2
2
1
1
10
1
1
1
1
1
1
1
1
1
2
1
1
1
1
1
1
1
2
1
2
1
1
3
1
1
2
1
1
1
3
2
1
1
2
1
1
4
3
2
9
1
1
1
2
1
2
1
1
1
1
1
1
3
1
1
4
2
2
10
8
1
1
1
1
1
1
2
1
1
1
2
2
1
4
1
3
1
1
2
2
1
1
1
1
1
1
2
1
3
1
1
1
1
3
2
1
9
2
1
1
1
3
1
1
1
2
2
2
1
6
2
3
5
2
1
2
1
1
10
1
4
2
2
1
1
1
2
2
1
1
3
1
4
1
2
1
2
1
1
4
1
2
1
3
1
1
4
1
4
1
1
4
1
1
1
1
1
2
5
4
4
11
4
2
1
1
2
3
11
1
5
1
1
1
2
2
1
9
1
1
1
1
1
1
1
1
3
1
1
1
2
2
2
3
1
2
1
1
1
1
1
2
1
1
1
1
1
1
1
1
1
1
1
1
1
3
1
1
2
2
4
2
1
1
4
2
1
1
1
3
1
1
3
3
1
1
1
1
1
2
3
1
5
1
1
1
1
2
1
1
4
3
4
1
2
3
1
2
1
2
3
9
1
1
1
2
1
1
1
1
1
1
1
1
3
2
1
5
2
2
2
1
1
1
4
1
1
1
1
1
11
1
1
3
1
1
1
2
2
3
1
1
1
1
1
1
1
1
4
2
2
1
4
1
1
1
1
1
1
1
2
1
1
1
1
1
1
1
2
2
1
1
2
1
1
1
1
1
1
7
1
3
1
1
3
1
1
1
5
1
2
1
1
1
1
2
1
1
3
3
2
4
1
1
1
3
6
1
2
1
3
3
2
2
2
1
2
1
1
2
1
1
1
1
1
1
1
2
1
1
1
1
3
1
1
1
1
1
1
1
1
1
1
1
1
1
1
1
1
2
4
1
3
1
2
1
2
1
1
1
1
8
1
1
2
1
2
1
1
1
1
2
1
1
1
1
1
1
3
1
1
4
1
3
1
2
1
2
1
4
1
2
1
2
4
1
1
2
1
2
2
1
4
1
3
1
1
1
15
4
1
2
1
3
1
7
1
1
3
8
1
5
4
1
1
1
1
1
1
1
2
3
2
1
1
2
1
1
1
1
1
2
1
1
1
2
1
1
1
1
1
1
1
2
1
1
1
6
2
1
2
1
1
3
1
3
2
1
1
3
1
3
2
1
1
1
1
1
1
1
1
1
2
3
1
1
1
1
1
1
1
1
1
1
1
1
2
1
3
1
4
2
2
2
1
1
2
2
1
3
2
1
1
2
1
1
1
1
1
2
1
1
2
1
1
1
8
1
2
1
4
2
2
2
1
2
1
1
3
2
1
1
2
2
5
2
1
1
2
1
2
2
1
1
1
5
1
4
2
1
1
2
7
1
1
1
1
2
3
2
2
1
1
1
1
2
1
1
1
1
2
1
4
2
1
1
1
1
2
1
1
1
1
1
1
1
1
1
1
1
1
1
1
1
1
1
1
1
1
1
1
1
1
1
1
1
1
1
1
1
1
1
1
3
1
1
1
1
2
1
1
2
1
2
1
1
2
1
1
4
1
1
1
3
4
1
1
1
2
1
1
2
1
1
2
2
2
3
1
2
1
1
1
1
1
1
4
1
1
1
2
2
1
1
1
3
3
2
2
1
1
1
3
3
3
4
1
2
1
1
1
1
1
1
1
3
1
1
1
1
1
2
1
1
3
1
1
1
1
1
2
1
1
1
1
1
1
1
1
1
1
1
1
1
1
1
3
8
1
1
1
2
1
1
1
3
3
2
1
5
2
1
1
1
1
2
1
1
1
1
1
2
1
1
1
1
1
2
5
1
3
2
2
1
1
1
3
1
1
1
1
1
4
1
2
1
1
2
1
1
1
2
1
1
1
3
1
1
1
1
1
2
1
1
1
2
3
1
1
1
2
1
2
1
1
1
3
1
1
1
1
1
1
1
1
1
1
1
1
1
1
1
2
2
1
2
1
1
1
1
2
2
1
1
1
1
1
1
1
1
2
1
1
2
3
1
1
1
1
1
1
1
1
1
1
1
2
2
3
2
1
2
1
1
1
1
1
1
1
1
1
2
3
1
2
1
1
1
1
2
2
1
1
3
1
2
1
1
1
1
1
1
1
1
1
1
2
1
1
1
3
1
1
2
3
10
1
1
1
1
4
1
1
1
1
1
1
1
1
1
1
3
3
1
3
1
1
1
1
1
3
1
1
1
3
2
2
1
3
1
1
1
1
1
1
1
1
1
1
2
1
1
1
1
1
1
2
1
1
1
1
1
1
1
1
1
1
1
1
1
1
2
1
1
1
2
1
1
1
1
1
1
1
1
1
1
1
1
2
1
1
1
1
2
1
1
1
1
1
2
2
2
1
1
1
1
1
1
1
1
1
2
1
3
1
2
1
1
1
3
1
1
1
1
1
1
1
3
1
2
1
3
1
1
2
2
1
1
1
1
1
1
1
1
1
4
1
2
1
1
1
2
3
1
1
5
1
1
2
3
1
1
1
1
5
1
2
1
2
4
1
4
1
1
13
2
2
1
1
8
2
1
1
1
1
1
4
1
1
2
1
1
1
3
2
3
1
1
1
1
3
1
1
4
1
1
1
1
3
1
1
1
2
1
2
1
1
1
1
1
5
1
2
1
1
1
5
1
1
1
1
1
1
1
1
4
1
1
4
1
2
1
1
1
2
1
1
1
1
1
1
1
1
1
1
1
2
1
1
1
2
1
7
1
1
1
1
1
1
1
1
3
2
1
1
3
1
1
1
1
1
2
1
1
1
13
1
1
1
1
1
2
1
1
2
4
2
3
1
8
6
4
2
1
2
1
5
4
2
3
1
2
4
1
1
1
1
1
1
1
1
1
6
1
1
1
1
1
5
1
1
1
1
1
1
1
1
1
1
2
4
2
1
3
1
1
1
1
1
1
1
3
3
1
3
2
2
1
1
2
1
1
1
1
2
1
1
3
1
1
1
3
1
12
7
3
3
2
3
3
2
7
1
1
1
1
1
2
3
2
2
2
4
1
1
1
1
1
1
1
1
1
1
3
1
1
1
1
6
1
2
1
1
1
1
4
4
1
1
2
1
1
1
1
2
2
2
1
1
1
1
1
1
2
2
2
1
1
5
1
2
1
1
1
1
4
2
2
1
1
1
1
1
2
2
1
8
2
1
1
1
1
1
1
1
2
1
1
1
1
1
1
1
1
1
1
1
1
1
1
1
1
1
1
1
1
3
1
1
1
2
1
1
1
1
1
1
1
1
1
1
1
1
3
1
1
1
3
2
1
1
1
4
1
3
1
1
1
1
2
1
1
1
1
14
1
5
3
1
1
1
2
1
1
1
1
1
1
2
2
1
1
1
1
1
1
1
1
2
1
1
1
1
1
3
1
1
2
3
1
2
1
1
6
2
1
2
2
1
1
1
1
2
1
1
1
1
2
2
2
4
1
1
1
1
5
3
1
3
1
1
1
1
1
1
1
1
3
1
1
1
1
2
1
2
1
1
1
4
7
1
4
1
1
3
2
2
2
1
1
1
5
2
2
2
1
2
2
1
1
2
3
5
2
5
2
1
2
1
1
2
1
1
1
3
1
1
3
1
1
1
1
7
5
1
2
2
4
1
1
1
1
4
2
1
1
1
1
1
3
5
2
2
1
2
1
1
1
4
2
3
1
5
1
3
2
1
1
5
1
5
2
1
1
1
2
1
1
1
3
2
3
4
1
7
1
4
1
1
2
1
1
1
1
2
1
1
1
2
2
5
1
1
1
1
2
1
1
2
1
3
1
1
1
1
3
1
1
2
2
2
1
2
1
2
2
1
1
1
1
1
1
1
2
2
1
2
1
1
1
1
5
1
2
4
6
1
2
1
1
1
1
1
1
1
2
1
1
1
1
4
1
1
1
1
1
1
1
1
1
1
1
1
1
1
1
1
1
1
1
1
1
1
1
1
1
1
1
3
1
1
1
2
2
4
2
6
1
6
4
2
2
1
1
1
1
1
2
1
1
1
1
1
1
1
1
1
1
1
2
1
1
1
1
1
1
1
4
3
1
2
2
1
1
1
1
2
1
1
1
1
7
3
3
1
2
2
1
2
2
1
2
5
1
1
1
3
2
2
1
1
3
2
6
1
3
1
3
1
1
4
1
2
1
1
2
1
2
4
3
1
1
1
1
1
1
2
1
1
3
3
2
4
3
1
1
3
1
1
1
2
1
1
4
3
1
4
4
2
1
1
8
1
2
3
1
3
1
1
6
6
2
1
1
1
1
1
1
1
1
1
1
1
2
1
1
4
3
1
1
1
1
1
1
1
4
3
3
1
1
1
1
1
1
1
1
3
1
1
4
1
1
1
3
1
1
1
1
1
1
1
2
1
1
1
1
1
1
1
1
1
1
3
1
1
1
1
2
1
1
1
1
1
2
1
1
1
1
1
1
1
1
1
1
1
1
1
1
1
1
1
2
1
1
1
1
1
3
1
2
1
1
1
1
1
1
2
1
1
1
1
1
1
1
1
1
1
2
1
1
1
1
5
2
1
2
1
1
2
1
4
1
5
2
1
1
1
1
2
2
1
1
2
1
1
1
5
1
1
6
1
3
1
1
1
1
1
1
1
1
1
1
1
1
1
3
1
1
1
3
1
1
1
1
1
1
1
2
1
1
1
3
1
3
4
2
3
1
1
1
1
1
1
1
7
9
2
4
1
1
1
1
2
1
1
1
1
1
1
1
1
1
1
1
1
1
1
1
1
1
1
1
1
1
1
1
4
2
1
1
1
1
1
1
1
1
1
3
1
1
1
2
1
1
2
1
1
1
1
1
1
1
2
1
1
2
1
1
3
3
4
1
1
1
1
1
1
1
1
1
1
1
1
1
1
1
1
1
1
1
1
1
1
1
1
1
1
1
1
1
1
1
1
1
3
2
2
1
1
1
1
1
1
1
2
1
1
2
5
1
2
1
1
2
4
1
3
2
1
2
1
1
1
1
3
1
1
1
1
3
1
3
1
1
3
2
1
1
1
3
1
1
1
1
2
1
1
1
1
1
1
1
1
1
1
1
1
1
1
1
3
2
3
1
2
1
4
2
2
1
2
3
2
1
1
3
1
1
1
1
1
1
2
1
1
12
1
4
2
1
1
1
2
1
2
3
2
3
3
1
1
1
5
1
1
1
1
1
1
1
1
1
1
1
2
2
1
2
1
1
1
2
1
2
2
1
3
1
1
1
1
4
2
2
1
1
1
2
2
1
1
1
2
3
1
3
2
1
3
2
1
2
2
1
1
1
2
1
2
4
3
2
1
4
1
1
1
1
1
5
1
2
3
1
1
1
1
1
2
2
2
2
1
1
1
1
1
1
1
2
3
2
1
1
1
1
3
1
1
1
2
2
1
1
1
1
4
1
1
1
1
1
1
1
1
1
1
1
1
1
1
1
1
1
1
1
1
3
1
1
1
2
1
1
1
1
1
1
3
1
1
1
1
1
1
1
1
1
1
2
1
1
1
2
1
2
1
1
1
1
1
1
8
1
2
1
3
4
2
1
1
2
2
1
1
1
1
1
1
1
1
1
1
1
1
1
1
1
1
1
3
1
1
2
1
1
1
2
1
1
1
3
1
2
1
1
4
1
1
1
1
1
1
1
1
1
1
1
1
1
1
1
2
1
1
1
2
1
1
2
1
1
1
1
2
1
2
1
1
1
2
1
1
1
1
1
1
1
1
1
1
1
2
1
1
1
1
1
1
1
1
1
2
2
1
2
1
1
1
1
1
2
1
1
1
2
1
1
1
2
1
1
1
1
1
1
1
1
1
2
1
2
3
2
1
2
1
1
1
1
1
1
1
1
2
3
1
1
1
2
1
1
1
1
1
1
1
1
1
1
1
1
2
2
1
1
1
1
1
7
3
1
1
1
3
2
2
2
1
1
1
2
1
2
4
2
1
1
5
2
1
2
2
1
1
1
2
1
1
1
1
1
1
1
1
1
1
1
1
1
2
1
4
3
1
1
1
1
2
2
1
1
1
1
1
1
1
1
2
1
2
1
3
2
2
2
2
1
1
1
1
1
2
1
1
1
2
1
1
2
1
2
1
1
1
1
2
2
2
3
1
2
1
1
2
4
2
4
2
1
2
2
1
1
2
1
2
1
1
1
1
15
2
12
1
1
2
1
1
1
1
1
2
6
1
1
6
1
2
3
3
1
1
1
1
2
1
1
2
2
2
1
1
1
9
1
1
1
1
1
3
1
1
1
1
3
1
4
2
1
1
1
1
2
3
4
2
3
3
2
3
3
4
1
1
1
1
1
2
3
3
1
4
1
1
1
1
1
1
1
4
2
2
4
1
1
2
1
1
7
4
3
2
2
1
2
2
2
1
1
3
1
3
1
1
1
2
3
1
4
1
1
2
2
1
1
1
1
4
1
2
4
1
1
3
1
1
1
1
1
1
2
1
2
2
2
4
1
1
1
2
2
1
1
2
1
1
1
1
1
1
2
1
1
1
1
5
2
2
1
1
2
2
1
1
1
1
1
1
1
1
2
1
3
2
2
1
4
1
1
4
1
4
3
2
3
1
2
1
1
1
1
1
3
1
1
1
1
1
1
1
1
1
2
4
1
1
1
1
2
1
1
1
1
5
2
1
2
1
1
2
1
1
1
1
1
1
1
1
5
1
1
1
1
4
1
1
1
1
1
1
3
1
1
1
1
1
2
2
1
1
2
1
3
1
5
6
1
1
3
1
1
1
1
1
1
14
1
1
1
1
5
2
1
1
2
1
1
1
1
1
2
2
1
1
3
1
1
1
1
1
2
1
1
1
1
2
1
1
5
4
1
1
1
3
1
1
1
1
1
1
2
1
1
1
1
2
1
1
2
1
1
3
1
1
1
2
2
1
1
1
1
1
2
1
1
3
1
1
1
2
1
2
1
2
2
1
1
2
2
1
1
1
3
1
2
1
1
2
1
2
2
2
3
1
3
1
1
3
1
1
1
1
1
2
2
1
1
4
2
1
1
1
1
1
1
3
2
1
1
1
1
2
1
1
1
1
2
1
2
1
2
1
1
1
1
2
1
1
1
1
1
1
1
1
1
1
1
1
1
1
1
1
1
1
1
1
1
1
1
1
1
1
1
1
1
1
1
1
1
2
1
2
1
1
1
1
1
1
1
1
5
2
2
1
1
1
1
2
2
1
1
1
3
1
1
2
1
1
1
1
2
1
1
1
3
1
1
1
1
1
1
6
2
4
1
1
1
1
1
6
4
1
3
1
1
1
1
1
1
1
1
1
1
1
1
1
1
1
1
1
1
1
1
1
1
1
1
1
1
1
1
1
1
1
1
1
1
1
4
2
3
2
2
2
1
1
1
1
1
1
1
2
2
1
7
1
2
1
2
1
1
1
1
1
1
2
1
1
1
1
2
1
1
3
1
1
1
1
2
1
1
1
1
1
1
1
1
1
1
1
1
2
1
1
1
1
1
1
3
1
1
1
1
4
2
1
3
1
1
1
1
1
1
1
1
1
1
2
2
1
1
2
1
1
2
2
7
2
2
1
1
1
2
1
1
2
7
3
1
1
1
1
3
2
1
1
1
1
1
1
1
1
1
2
1
2
1
2
1
1
1
1
2
1
1
1
1
2
1
1
1
1
1
2
1
1
1
3
1
1
1
2
1
1
1
1
1
1
2
1
1
1
1
1
1
1
1
2
1
1
1
2
1
1
1
1
1
1
1
1
3
4
1
1
1
1
1
1
1
2
1
31
1
1
3
2
1
10
2
1
3
1
1
1
1
2
2
1
5
1
1
1
1
1
1
2
1
6
1
1
2
1
2
1
1
1
2
1
1
3
4
3
5
1
1
2
2
1
1
1
1
2
1
4
1
1
1
1
1
1
1
2
1
1
1
1
4
1
1
1
1
1
2
1
1
1
1
1
1
3
1
2
1
1
2
1
1
1
1
3
1
2
1
1
1
1
1
1
1
2
1
1
4
1
1
1
1
3
1
1
1
1
3
1
3
1
2
1
2
1
1
2
1
1
1
1
1
1
2
1
1
3
1
2
1
1
2
3
1
1
1
1
1
1
1
2
1
3
1
1
1
1
1
1
1
3
1
1
1
1
2
1
1
1
2
5
1
3
1
1
2
1
1
1
1
1
1
1
1
1
2
1
3
1
1
1
1
2
1
3
1
2
1
1
1
1
1
1
1
1
1
1
1
1
1
1
1
1
2
1
3
1
1
3
2
1
1
1
1
1
2
1
1
1
4
1
1
2
1
1
1
1
5
1
1
1
1
1
1
1
1
1
1
1
2
1
2
1
1
1
1
1
1
5
1
1
5
1
1
2
1
2
1
1
1
1
1
1
2
1
1
2
8
1
4
2
1
1
2
2
1
1
2
2
1
1
1
1
2
1
1
1
1
1
1
1
1
1
2
1
1
1
1
1
3
1
1
1
1
1
1
2
1
2
9
5
1
1
1
1
1
2
1
2
2
3
1
8
1
4
2
1
1
1
2
1
1
1
2
1
2
1
1
1
4
3
2
4
1
4
1
3
4
1
3
1
1
1
1
1
1
1
1
6
1
4
4
2
4
8
1
1
1
1
1
1
1
3
1
1
1
1
2
1
4
1
1
2
1
1
1
4
1
3
2
1
1
3
2
2
1
1
2
1
1
1
1
1
1
1
1
1
1
1
1
3
2
2
1
1
3
1
1
2
2
2
2
1
1
3
2
1
3
1
2
1
1
1
1
1
1
1
1
2
1
2
1
1
4
1
1
1
1
2
2
1
2
1
1
1
1
2
1
1
1
1
2
1
1
1
1
1
2
2
1
1
1
4
1
1
1
1
1
2
1
2
2
1
2
2
1
2
5
1
3
1
1
1
2
1
1
2
1
2
1
3
1
1
1
1
1
5
2
1
1
2
3
1
1
2
2
1
2
1
2
1
3
1
1
1
2
1
2
1
1
4
4
2
1
1
1
1
3
2
1
5
1
1
6
1
3
3
4
1
1
1
1
2
2
2
1
1
1
1
2
1
1
1
1
1
2
1
1
2
4
1
1
1
1
1
3
2
13
2
1
1
1
1
1
1
1
8
1
2
1
1
2
1
4
2
3
3
3
3
1
1
1
2
4
2
1
4
4
1
1
1
1
1
1
1
1
4
2
6
1
1
2
1
1
1
1
1
1
1
1
1
2
1
3
1
1
1
4
1
1
2
1
1
1
1
2
1
1
2
1
1
1
1
2
1
1
1
2
1
1
1
1
1
1
1
1
1
1
1
1
1
1
1
1
7
1
1
1
1
2
1
39
1
5
1
1
1
1
2
1
1
1
1
1
1
1
2
1
1
1
1
1
2
1
2
5
3
4
2
1
2
1
1
1
1
1
1
3
2
1
4
1
1
1
1
1
1
2
2
2
1
3
2
1
1
1
1
1
1
1
2
2
1
2
1
2
1
1
3
1
2
1
1
1
1
1
1
1
1
1
1
1
1
1
2
1
1
1
1
1
1
2
1
1
1
1
2
1
1
1
1
2
1
1
1
1
1
1
1
1
1
1
3
1
3
3
4
3
10
2
1
1
1
4
2
1
2
4
2
2
1
1
1
2
1
1
1
1
1
2
1
1
6
1
1
3
2
2
1
1
1
2
4
1
1
1
2
1
1
1
1
1
4
1
1
1
2
2
10
2
1
6
1
1
1
4
2
1
1
1
2
1
1
2
1
1
1
2
1
2
2
2
1
1
1
1
1
1
1
1
1
1
1
1
1
1
1
1
1
1
1
1
2
2
1
1
1
7
1
1
1
1
3
1
1
1
1
1
1
1
1
2
2
1
1
1
2
1
2
3
1
1
1
2
2
2
1
1
2
2
5
1
1
2
1
4
1
1
2
1
3
3
2
1
1
3
1
2
4
1
1
1
1
1
1
1
2
1
2
1
1
1
1
1
1
2
1
1
7
3
1
1
1
1
1
3
2
1
2
2
2
1
4
4
2
3
1
2
1
1
1
1
1
1
2
1
1
1
4
1
1
1
2
1
1
5
3
2
1
3
1
1
1
2
2
1
1
1
4
2
1
1
3
1
1
1
1
1
1
1
1
1
3
4
1
1
2
2
1
1
1
1
2
1
1
1
1
1
1
3
2
1
1
4
1
1
1
2
4
6
4
2
2
1
2
1
1
1
2
1
1
1
1
2
1
1
1
1
1
1
1
1
2
1
1
1
1
1
1
1
2
1
1
1
1
1
1
1
1
1
1
1
1
1
1
1
1
1
1
1
1
1
1
1
1
1
1
3
1
1
1
1
2
1
1
1
1
1
1
1
1
2
1
1
2
1
1
4
1
1
1
3
2
1
1
1
1
2
2
1
1
1
1
1
3
1
2
1
1
1
1
1
1
2
1
1
1
1
1
1
2
1
1
2
2
1
1
1
1
1
1
1
3
2
1
1
1
2
1
1
1
3
1
1
1
1
1
1
1
3
2
2
1
3
1
1
2
1
29
6
20
9
2
1
1
1
2
2
1
1
1
2
1
1
1
1
2
3
1
1
1
1
6
1
2
1
1
1
1
1
2
1
1
1
1
1
1
1
1
4
2
1
2
1
1
1
1
1
1
1
1
2
1
1
1
1
1
1
1
1
1
2
1
1
1
1
1
1
1
6
1
1
1
1
1
1
1
1
1
2
1
1
1
1
1
1
1
1
1
1
1
1
1
1
2
2
1
2
1
1
1
1
1
1
1
2
1
1
9
2
1
1
1
2
1
1
1
1
1
1
2
1
1
2
5
1
2
1
2
2
1
1
2
1
1
1
1
1
3
1
1
2
1
1
2
1
1
1
1
6
1
1
2
3
1
1
1
1
3
1
1
1
1
1
1
1
1
1
1
1
1
1
1
1
1
1
1
1
2
1
1
2
1
1
1
1
1
2
1
1
2
1
2
1
3
1
1
2
1
1
1
1
2
1
1
1
9
2
1
2
1
1
1
3
1
6
1
4
4
1
2
1
1
1
2
1
1
1
1
4
1
1
1
1
1
6
2
1
1
3
1
1
1
1
3
1
2
1
1
1
1
1
2
2
1
2
1
2
1
1
1
1
1
1
1
1
1
1
1
1
2
1
2
1
1
3
1
1
1
2
1
1
1
1
1
1
1
2
1
1
1
1
2
3
1
1
1
1
1
1
4
1
1
4
2
1
1
2
1
2
4
1
1
1
1
1
1
3
1
1
1
1
1
1
1
1
1
2
1
5
3
1
3
1
7
2
3
2
2
2
1
1
4
1
1
3
3
1
2
1
1
1
3
1
4
1
1
1
3
2
1
2
1
2
1
1
5
2
1
4
2
2
1
1
1
2
2
1
1
5
2
1
1
1
2
1
2
1
1
1
2
1
2
1
1
1
1
1
2
7
3
11
3
3
4
1
2
7
1
2
1
1
1
3
2
2
1
3
1
1
1
1
1
1
1
1
1
1
1
1
1
1
1
1
1
1
1
1
1
1
1
1
1
1
1
1
1
1
1
1
1
1
1
1
1
1
1
1
1
1
1
2
1
1
1
1
1
1
1
1
1
1
1
1
1
1
1
1
1
1
1
1
1
1
1
1
5
1
4
2
3
1
1
1
1
1
1
4
1
1
1
1
1
1
1
1
1
1
1
1
1
1
1
1
1
1
1
1
1
1
1
1
1
1
1
1
1
1
1
1
1
1
1
1
1
3
1
3
1
1
2
3
1
1
3
1
1
2
1
5
2
1
1
1
1
1
1
2
1
1
1
1
1
1
1
1
1
1
1
1
1
1
1
1
1
1
1
1
1
1
1
1
1
1
1
1
1
5
1
3
2
1
4
1
2
1
1
1
1
1
1
1
1
6
1
1
1
1
1
1
1
1
1
2
4
1
1
2
1
1
1
1
1
1
2
1
1
1
1
1
1
1
1
1
1
1
1
1
1
1
1
1
1
1
1
1
2
1
2
1
1
1
1
1
1
1
1
1
1
1
1
1
1
1
1
1
1
1
1
1
1
1
1
1
1
1
1
1
1
1
1
1
1
1
1
1
1
3
1
1
1
1
1
1
2
1
1
2
1
1
1
1
1
1
2
1
1
2
1
2
1
1
1
1
1
5
1
1
1
1
1
1
1
3
1
2
2
1
1
1
1
1
1
1
1
1
1
1
1
1
1
1
1
1
1
1
1
1
1
1
1
1
1
1
1
1
1
1
1
1
1
2
1
1
2
1
1
1
1
1
1
1
1
1
1
1
1
1
1
1
1
1
1
1
1
1
1
1
1
1
1
2
1
1
1
1
2
3
1
1
1
1
1
1
1
1
1
1
1
1
1
1
1
1
1
1
1
1
1
1
1
1
3
1
3
1
1
1
2
1
1
1
1
3
1
1
1
2
1
1
3
1
1
2
1
1
4
3
2
2
2
3
1
1
2
1
2
1
6
1
1
1
1
1
1
1
1
1
1
1
1
1
1
1
1
1
1
1
1
1
2
1
1
1
4
1
1
1
1
1
1
2
1
1
1
1
1
2
1
1
1
1
1
2
1
1
1
1
2
2
2
2
2
1
1
1
1
1
2
2
1
1
1
1
1
1
2
1
1
1
1
1
1
1
1
1
1
1
1
1
10
1
1
1
1
1
1
2
1
1
1
1
1
1
1
1
3
1
1
1
1
1
1
1
1
1
1
1
2
1
2
1
1
1
1
1
1
1
1
1
1
1
1
2
7
1
1
2
1
1
1
4
1
1
1
3
6
1
1
3
2
2
1
2
2
2
2
1
4
2
1
1
6
1
2
3
2
4
9
1
1
1
1
1
1
1
1
1
1
1
1
1
1
1
1
1
1
1
1
1
1
2
1
1
1
1
1
2
1
1
3
1
1
1
1
2
3
1
1
1
1
1
2
1
2
2
1
1
1
3
1
1
2
3
3
1
1
1
2
2
5
1
2
12
2
1
1
1
1
1
1
1
1
2
2
2
3
1
1
1
1
1
3
1
2
1
1
1
1
1
1
7
1
4
1
6
2
4
1
2
1
1
5
1
1
1
2
1
2
2
2
1
1
1
2
3
3
5
3
2
5
2
1
4
3
2
1
3
3
1
1
1
4
1
2
1
1
1
1
2
4
2
1
1
1
2
2
2
3
1
1
1
1
1
1
1
1
1
1
1
1
2
1
2
2
2
3
1
1
1
1
1
2
1
1
1
1
1
1
1
2
2
1
1
2
1
2
2
2
1
1
9
2
1
6
2
1
1
1
1
2
1
2
2
1
1
1
3
1
3
2
2
1
3
2
4
1
2
1
4
2
2
2
2
1
1
3
1
1
2
2
1
2
3
1
4
1
2
2
1
1
2
1
2
4
1
4
1
1
3
1
1
1
1
1
1
1
1
1
1
2
3
1
3
1
1
1
1
1
2
1
1
1
4
1
2
1
1
1
4
1
1
1
1
3
1
1
1
1
1
6
9
1
1
3
7
3
5
1
1
1
1
1
1
1
1
1
2
3
12
1
1
1
1
1
1
1
1
1
1
1
1
1
1
1
1
1
1
1
2
3
4
2
1
4
1
9
1
1
1
1
1
1
3
1
1
1
3
1
2
1
1
1
1
1
1
1
1
1
1
1
1
1
1
1
1
2
3
4
2
4
2
2
1
2
1
1
1
1
1
1
1
3
1
4
3
2
2
2
4
2
3
2
1
1
7
2
3
1
1
3
1
2
1
1
2
4
5
2
1
1
1
2
1
1
4
1
4
3
1
1
1
5
1
1
2
1
1
2
1
1
1
1
1
1
1
1
1
1
1
1
1
1
1
1
1
1
1
1
1
1
1
1
1
1
2
1
1
1
1
1
1
1
1
2
2
1
1
1
1
1
1
1
2
3
1
1
1
1
2
2
1
1
1
1
1
1
4
1
2
3
1
1
1
1
2
2
5
1
1
1
1
1
4
1
2
2
3
1
4
5
1
4
2
1
1
1
2
1
2
2
2
4
1
2
1
1
1
2
1
1
1
1
1
1
2
1
1
1
1
1
1
3
2
5
2
1
1
1
2
3
2
1
1
1
3
1
1
1
1
2
1
1
1
1
1
1
1
1
2
2
1
1
1
1
1
1
1
1
2
1
2
2
2
2
2
1
1
6
1
2
7
1
2
2
1
2
6
1
3
1
1
1
1
3
3
3
1
1
2
2
1
1
3
6
1
1
1
1
1
2
3
3
1
3
1
1
1
1
4
2
1
1
3
1
1
1
1
1
1
1
1
4
1
3
1
2
2
1
1
3
1
2
1
1
1
2
3
1
1
1
2
1
1
1
1
1
2
1
6
4
5
3
1
1
2
1
4
2
1
1
2
7
1
3
1
1
1
1
5
6
1
1
2
1
1
1
1
2
1
3
4
1
1
1
1
1
1
2
1
1
1
1
1
1
1
1
2
1
2
1
2
3
1
1
1
1
1
1
1
2
1
1
1
1
1
1
1
1
1
1
1
1
1
1
1
1
1
1
1
1
1
1
1
1
1
1
1
1
1
1
1
1
1
1
1
2
1
1
1
1
1
1
1
1
1
1
1
1
1
1
1
2
1
3
1
1
1
1
2
2
1
3
2
1
1
1
5
2
2
1
1
1
4
2
2
1
2
1
2
2
2
1
1
1
2
1
2
1
1
1
1
1
3
1
2
1
2
1
1
1
1
2
1
1
1
1
3
1
1
4
2
1
1
1
2
1
1
2
1
1
1
2
1
5
1
1
3
1
2
1
1
1
2
1
1
2
3
1
1
2
3
5
5
1
1
1
1
1
3
1
4
1
1
5
1
2
1
1
1
1
2
1
1
1
2
1
3
1
1
1
2
2
3
1
2
1
3
1
1
1
2
4
1
6
2
1
1
1
2
1
1
3
1
1
1
6
2
2
1
1
1
2
1
1
1
3
2
3
2
1
1
3
2
2
1
1
1
1
1
2
2
2
1
2
1
1
2
2
1
4
1
1
1
2
1
1
1
1
1
1
1
1
1
1
1
1
1
1
1
1
2
1
1
2
1
1
1
2
1
1
1
1
2
1
2
1
1
3
1
1
1
1
1
2
2
2
3
1
1
1
1
1
1
1
1
1
1
1
1
1
1
3
2
1
1
1
1
1
1
1
1
1
2
2
1
1
1
1
1
1
1
1
2
1
1
1
1
2
4
1
1
1
1
3
2
2
1
1
3
1
2
1
1
2
2
2
1
4
2
1
3
2
1
3
1
1
3
1
3
1
3
2
2
5
2
1
1
1
1
2
1
3
2
1
1
1
6
1
1
1
1
2
1
1
1
1
1
1
5
1
2
2
5
2
3
1
1
1
1
1
1
2
2
9
1
1
1
3
2
1
1
1
1
1
1
1
1
1
1
2
1
1
2
1
1
1
1
1
4
1
3
2
1
1
1
1
1
1
2
1
1
1
1
1
1
5
1
1
1
1
1
1
3
1
1
1
4
1
1
2
1
1
1
1
1
1
1
2
4
1
1
1
1
1
1
12
5
2
1
1
8
1
2
1
1
1
1
1
2
2
1
1
1
1
1
1
1
1
11
5
1
2
1
1
2
4
2
2
3
1
3
4
1
1
1
2
2
1
1
1
4
1
1
1
1
6
3
3
1
2
2
1
2
2
1
2
5
1
2
1
4
1
1
1
1
1
1
1
1
1
1
1
2
1
3
2
3
1
2
1
1
6
1
2
1
1
1
2
2
1
1
1
1
1
1
1
1
2
1
1
1
1
4
2
2
1
2
1
1
3
2
1
1
2
1
1
2
2
3
5
2
2
1
1
1
1
3
1
1
2
5
1
1
1
1
2
3
1
2
1
1
1
2
1
1
2
1
1
1
2
1
1
2
5
4
1
2
1
2
7
1
6
5
3
1
1
2
3
1
1
2
1
2
1
1
1
1
1
3
1
1
1
1
1
2
1
1
2
1
2
1
1
1
1
1
2
3
1
1
6
1
2
1
4
1
1
1
3
1
1
1
5
1
1
2
1
1
1
1
2
1
2
3
1
1
2
2
2
2
1
2
1
1
2
1
2
1
1
2
2
2
1
1
2
1
2
2
1
1
1
2
1
2
1
2
2
1
2
4
3
4
1
1
2
1
2
1
1
1
3
1
1
1
2
1
1
1
1
2
1
1
1
2
1
2
1
1
1
1
1
2
1
1
3
2
1
5
1
7
1
1
1
1
1
1
1
2
1
1
1
2
4
3
5
1
1
1
2
3
1
1
3
1
2
2
1
2
1
1
2
1
1
4
2
4
1
1
2
3
1
1
1
1
2
1
1
3
1
1
1
1
3
1
1
2
5
1
1
2
2
2
1
1
2
1
2
3
1
2
2
1
1
5
1
1
3
1
2
1
4
1
1
1
2
2
1
3
1
4
1
2
1
3
1
4
3
1
1
3
4
2
2
2
1
1
2
2
5
2
1
4
1
1
1
1
2
1
1
1
1
1
1
2
2
1
1
2
3
3
2
1
1
1
2
2
1
1
2
4
1
1
2
1
2
2
1
1
1
3
2
4
6
2
1
1
1
1
5
1
1
2
1
1
1
1
1
1
1
1
1
2
2
3
4
4
1
2
3
1
2
1
3
1
2
1
2
1
8
4
1
1
2
2
2
2
2
1
1
5
1
1
4
7
3
2
1
6
2
1
3
1
1
1
1
5
1
2
2
1
1
1
1
1
1
1
1
1
1
1
1
1
1
1
1
1
2
2
1
2
1
1
2
2
2
1
1
2
1
2
1
2
1
1
1
1
1
1
1
1
1
1
3
1
1
1
1
1
1
1
1
1
1
1
1
1
4
1
1
3
5
1
4
2
2
1
1
2
1
1
1
2
1
2
1
1
1
1
2
1
1
1
2
3
2
1
3
1
2
2
1
1
1
1
3
1
1
1
1
1
2
1
2
1
1
1
1
1
1
1
1
1
1
1
1
2
1
1
1
2
1
2
1
1
2
1
1
1
1
2
1
2
2
3
1
1
1
2
2
1
1
5
9
1
1
1
1
1
1
1
1
1
2
1
2
2
1
1
1
1
1
1
1
2
2
1
1
1
1
2
1
1
1
2
1
1
1
6
1
1
1
2
1
2
1
1
1
2
1
4
1
1
1
1
1
1
1
1
2
2
3
1
1
2
1
1
1
1
3
1
1
1
1
5
4
1
2
2
1
1
1
2
1
1
1
1
1
1
1
3
2
1
1
1
1
1
1
4
1
1
1
1
1
1
1
1
1
1
1
1
1
1
1
1
1
1
1
1
1
2
1
2
2
1
1
2
3
3
1
1
1
1
1
1
1
1
1
1
1
1
2
2
1
2
2
1
1
1
2
1
1
1
1
1
1
1
1
1
3
1
1
1
1
1
1
3
3
1
1
1
1
1
1
1
2
1
1
2
3
3
3
4
2
1
2
1
1
2
1
1
1
1
1
2
1
1
2
3
1
1
1
1
1
1
1
1
2
1
2
2
2
2
1
1
5
1
1
1
7
1
3
3
1
3
1
1
1
2
1
2
2
2
2
2
1
1
4
2
2
1
1
2
1
1
2
1
1
1
1
1
1
4
1
3
1
5
2
1
2
3
1
1
1
1
6
4
4
5
1
1
4
1
2
1
4
1
1
1
3
6
1
1
1
4
1
1
2
1
1
1
1
2
1
2
1
1
1
3
2
1
1
2
1
1
6
1
1
1
2
1
2
1
1
1
2
1
1
1
1
4
5
2
1
1
2
1
1
3
1
3
2
4
2
1
1
3
1
1
3
2
3
1
2
6
1
3
1
1
1
2
1
1
1
8
1
3
1
1
1
1
1
1
1
1
1
1
3
1
3
1
3
1
2
1
1
3
1
1
2
3
1
2
1
1
1
1
1
4
1
1
2
2
2
1
1
1
1
2
1
8
1
2
1
1
1
1
1
1
1
1
1
1
2
1
2
1
1
1
1
2
1
1
1
1
1
3
2
1
1
1
1
1
1
1
1
1
1
1
1
1
1
1
1
1
1
2
1
1
2
1
1
1
1
6
1
1
1
1
1
1
1
1
2
1
1
1
1
1
1
2
1
1
1
1
1
1
4
2
1
1
1
1
3
1
1
1
1
1
1
1
2
1
1
1
1
1
1
2
3
1
1
1
1
2
1
1
1
1
2
1
1
4
1
2
3
2
1
1
1
3
2
1
1
1
1
2
1
1
1
1
1
1
1
1
1
1
1
1
1
2
1
1
1
1
1
1
1
2
1
1
1
2
1
1
1
1
2
1
1
1
1
2
1
1
2
5
3
7
3
4
1
1
2
2
6
1
1
1
2
1
1
4
2
2
2
1
1
1
2
1
1
3
5
3
1
1
1
2
1
2
1
1
1
1
4
1
1
1
1
1
1
1
1
2
2
1
2
1
1
1
1
1
1
1
1
2
2
2
2
1
3
1
1
2
1
1
1
5
1
2
5
4
3
1
1
1
3
4
3
1
1
1
2
1
3
1
1
1
3
2
1
1
1
1
1
1
1
1
1
1
1
1
1
2
2
1
3
2
1
2
1
2
1
2
3
5
1
1
4
2
1
1
2
1
1
1
1
1
1
1
1
1
1
1
3
1
1
1
2
6
1
1
2
2
1
1
3
1
3
3
3
2
1
1
6
3
2
1
2
2
1
3
1
2
1
3
1
1
2
1
1
2
1
1
1
1
1
1
1
1
1
1
1
1
1
1
3
1
2
1
1
1
1
3
1
6
2
1
1
2
1
2
1
1
1
1
4
1
1
1
1
1
1
2
2
1
1
1
1
1
2
4
1
2
1
1
2
4
1
1
1
1
2
1
2
1
3
3
1
1
1
1
1
1
1
3
1
1
1
1
1
1
2
2
2
1
2
1
3
1
1
1
2
2
1
2
1
1
2
1
1
1
1
1
1
1
1
2
1
1
1
1
2
2
1
2
1
1
1
1
2
1
1
3
2
3
1
3
1
1
5
1
1
1
1
2
1
1
2
1
2
1
1
1
1
2
2
1
1
1
3
1
3
2
1
2
1
2
1
1
1
6
1
3
2
3
1
1
1
1
1
1
1
2
2
6
2
5
2
1
2
6
6
4
1
4
4
1
1
5
1
1
2
3
1
1
1
1
1
2
1
1
2
1
2
1
1
1
2
1
3
2
2
7
1
1
8
2
1
2
1
1
1
5
1
1
2
1
1
1
1
5
3
1
3
1
4
1
1
1
1
1
1
3
2
5
4
3
2
3
2
1
3
3
1
1
1
1
1
1
1
2
2
1
1
1
1
1
1
2
2
1
1
1
1
2
1
1
1
1
3
3
1
2
1
1
1
1
1
2
1
2
1
1
1
1
3
1
1
2
3
1
1
2
1
1
2
1
1
1
2
1
1
1
5
2
1
3
3
4
2
1
1
2
1
1
1
1
1
1
1
1
1
7
1
2
1
1
1
2
1
12
8
3
2
1
2
1
1
1
1
1
1
1
1
1
1
1
1
2
2
1
1
1
1
3
1
1
1
1
1
1
1
1
1
1
1
1
1
2
1
1
1
1
1
3
1
1
1
3
2
2
1
2
1
1
2
3
1
1
1
1
1
2
1
1
2
1
1
1
2
1
1
1
3
3
1
1
1
1
1
1
5
1
1
1
1
1
1
1
1
1
2
3
1
2
4
2
4
1
2
1
1
2
1
1
1
1
1
2
6
2
1
1
1
1
1
3
2
1
1
1
1
1
1
2
4
1
1
1
3
1
5
1
3
1
3
3
1
2
1
5
1
1
1
5
2
1
1
1
2
1
1
1
1
1
2
1
2
3
1
1
1
1
1
2
1
1
3
2
2
1
5
5
2
1
1
1
2
1
1
2
2
3
3
1
2
1
1
1
1
1
1
1
2
1
1
4
2
2
1
2
1
1
1
2
1
1
2
2
1
1
3
2
1
1
1
1
1
2
1
9
2
1
1
2
2
2
1
1
2
1
1
1
1
1
1
1
1
1
1
1
1
1
1
1
1
1
6
1
1
1
1
1
1
1
1
1
1
1
1
1
1
1
1
1
1
1
1
1
1
1
1
1
1
3
1
2
1
1
1
1
1
1
2
2
1
1
1
1
6
1
1
1
3
1
1
2
17
1
2
1
1
1
1
1
1
1
2
5
1
1
1
7
1
1
1
2
2
1
1
1
1
1
1
1
1
2
2
1
1
1
2
1
1
2
1
1
3
3
1
1
1
2
3
3
1
1
1
1
1
1
1
2
1
2
3
2
3
4
6
1
2
4
1
1
1
2
1
2
1
1
8
2
1
1
1
13
1
1
1
1
1
1
3
4
3
4
1
1
2
1
1
1
3
9
1
1
1
2
2
1
2
1
3
1
5
1
2
1
1
4
1
1
1
1
2
6
1
2
1
6
3
2
1
1
4
3
2
1
1
1
1
1
5
1
1
1
2
2
1
2
2
1
1
1
2
1
1
1
1
1
1
1
2
1
1
1
2
4
3
2
1
4
1
1
1
1
1
1
1
2
1
1
1
1
1
1
1
1
1
1
1
1
1
1
1
1
1
1
1
1
1
1
2
2
1
1
1
1
1
1
1
2
1
2
1
1
2
1
1
4
1
4
4
2
1
1
2
1
2
1
1
1
1
1
5
1
1
1
4
1
2
1
1
1
1
1
1
1
4
2
13
2
1
1
1
1
6
2
1
1
3
7
5
1
16
1
3
1
1
4
1
3
1
3
1
1
3
2
1
1
1
13
1
3
1
1
2
1
1
2
6
1
1
1
1
1
1
1
1
1
1
1
1
1
1
1
1
1
1
1
1
1
1
3
2
1
1
3
1
1
1
1
2
3
2
2
2
1
3
2
1
1
1
1
1
2
1
3
1
1
1
1
1
2
2
2
1
1
2
2
1
1
1
1
1
1
1
1
1
1
2
1
1
1
1
1
1
1
1
1
1
1
1
1
1
1
1
1
2
1
1
1
3
2
2
1
3
1
1
2
1
1
1
1
1
1
1
1
1
1
1
2
1
2
1
1
1
1
1
1
1
1
2
1
3
2
57
7
3
1
1
1
2
1
1
1
2
1
2
6
4
1
2
1
1
1
2
1
4
2
1
16
1
2
1
1
3
2
1
6
2
1
2
1
1
1
2
1
3
1
1
1
1
2
1
1
2
1
4
1
2
1
1
1
1
1
2
1
2
2
1
1
1
2
1
1
1
2
1
1
2
1
1
2
1
1
1
2
1
34
1
1
1
1
1
1
1
1
4
1
2
1
2
2
2
1
1
1
3
2
2
1
2
3
1
3
1
2
1
8
1
1
2
1
2
2
3
1
3
1
1
1
1
2
2
1
1
1
1
4
1
5
1
1
1
2
1
1
1
1
2
1
2
1
2
2
3
2
2
3
1
1
1
2
1
2
1
4
1
1
1
1
1
3
5
2
1
1
2
1
1
1
2
1
2
1
1
2
5
1
1
1
1
1
1
1
1
1
1
1
1
1
2
4
4
3
4
2
1
1
2
7
1
1
2
1
2
1
1
1
1
1
1
2
1
1
1
1
4
1
1
1
2
1
1
1
1
2
1
1
3
1
1
1
3
2
1
1
1
4
1
2
6
1
1
2
1
2
1
1
3
1
6
3
1
3
4
2
2
2
4
1
1
1
1
2
1
1
1
1
1
3
1
2
3
1
1
2
1
1
1
1
1
1
1
1
1
1
1
3
2
1
1
1
3
2
1
1
3
1
1
1
3
1
1
1
1
1
1
1
1
1
1
1
1
1
1
30
1
1
1
1
1
1
1
4
2
2
1
3
1
1
2
4
2
1
1
1
1
1
7
2
5
2
1
4
2
2
2
3
1
1
1
2
5
1
3
1
1
3
4
1
4
1
1
1
2
1
1
2
1
1
3
1
1
1
4
1
2
4
1
1
2
3
1
1
3
1
1
2
1
1
1
2
1
5
1
2
1
1
1
2
1
1
1
1
1
1
1
1
2
1
2
1
3
1
2
1
1
1
1
2
1
1
4
1
2
1
1
1
1
1
1
1
2
1
5
5
3
1
1
2
2
1
1
2
1
1
2
1
1
1
1
1
3
1
1
5
1
1
1
2
4
1
2
1
1
4
2
2
1
1
2
2
3
1
2
1
1
1
1
2
1
1
1
2
1
6
1
4
2
1
6
1
2
1
2
1
1
1
1
1
1
1
1
1
2
1
3
1
1
1
1
3
2
1
3
2
4
2
1
2
2
2
1
4
2
2
1
1
3
7
6
1
1
2
1
3
1
1
1
1
3
1
1
1
1
1
1
2
3
2
1
1
2
2
3
2
2
1
1
1
3
1
1
1
1
7
4
1
1
2
1
2
1
1
1
1
1
1
1
1
1
1
1
2
1
2
1
1
2
1
1
1
1
1
1
1
1
1
1
1
1
8
2
1
1
1
1
2
1
1
2
2
1
1
13
2
3
2
3
1
2
3
1
9
1
1
1
1
4
1
3
3
1
1
3
2
1
2
1
1
1
14
1
1
4
1
1
2
1
1
1
1
1
1
1
1
1
1
1
1
2
6
2
1
1
1
1
4
2
1
1
1
1
1
1
1
1
1
1
1
1
1
2
2
1
3
2
1
2
2
2
1
4
2
1
1
1
1
2
1
3
1
1
1
1
1
1
2
2
2
2
1
2
2
2
2
2
2
1
2
1
1
2
6
3
1
1
3
1
2
1
1
1
1
1
5
1
1
2
1
3
2
1
1
1
2
1
1
3
1
4
1
1
1
1
2
1
2
2
2
1
3
14
2
1
1
1
1
1
1
1
2
1
1
1
2
4
1
2
4
1
1
2
1
1
1
1
7
2
3
1
1
2
1
3
2
4
3
2
1
2
3
3
3
1
2
2
2
2
2
2
3
1
1
2
4
1
3
6
1
1
1
3
2
1
1
2
2
2
2
3
1
1
1
1
1
3
8
2
1
1
1
2
5
1
2
1
5
6
3
1
1
9
5
1
1
4
3
2
1
3
3
1
1
2
1
2
1
2
1
1
2
1
1
2
1
1
3
1
1
4
2
2
1
2
1
4
4
1
2
1
1
1
1
1
1
1
1
2
4
1
1
1
1
1
1
1
1
1
1
1
2
1
1
5
1
1
3
1
1
1
1
2
1
1
3
2
1
1
1
1
1
1
1
1
1
1
1
1
4
1
1
2
3
1
1
1
1
1
2
1
1
2
3
2
2
1
2
2
1
1
7
1
1
1
1
1
3
2
2
1
3
1
2
2
4
1
1
4
1
1
1
2
1
1
4
2
1
1
1
1
3
1
1
2
2
3
3
1
1
1
6
1
3
1
2
1
1
1
2
1
4
1
1
1
4
1
1
1
1
1
2
1
1
1
1
2
1
1
2
4
1
2
1
1
1
1
4
2
3
1
1
1
1
4
1
2
1
4
1
2
1
1
1
1
1
2
1
3
1
1
2
3
1
2
1
1
1
1
1
2
1
1
1
4
2
1
1
2
2
1
2
1
1
1
2
1
1
1
2
2
1
1
1
2
2
1
1
2
1
1
1
2
1
1
1
2
1
2
2
1
1
1
2
4
1
3
2
3
1
1
2
1
1
2
1
4
2
2
1
3
2
2
1
1
2
3
1
2
6
3
2
1
4
1
1
1
2
1
3
1
1
1
4
2
1
1
1
1
1
1
1
1
1
1
1
5
1
4
2
1
1
1
1
2
2
2
2
1
1
1
1
1
1
1
2
1
2
3
1
1
1
4
1
2
1
1
2
1
1
2
1
1
2
7
2
3
3
1
1
1
1
2
1
2
1
1
1
2
2
4
1
1
1
3
1
1
2
3
1
5
1
1
1
1
1
6
1
1
1
1
3
3
1
1
1
1
1
1
1
1
3
4
2
1
1
2
1
1
2
1
1
1
1
3
1
1
1
2
1
1
1
1
2
1
2
1
1
1
3
1
1
2
1
1
1
1
1
1
3
1
1
1
3
3
1
1
3
1
3
2
1
1
1
1
1
1
3
2
1
1
1
1
1
1
1
1
2
1
3
5
1
1
1
2
1
3
2
1
2
2
1
1
1
1
1
1
10
1
2
1
1
1
5
1
1
3
2
1
1
1
1
1
1
1
1
1
1
1
1
1
1
1
2
2
1
1
3
1
1
2
2
1
2
1
3
1
1
1
1
1
1
2
1
1
1
1
2
1
1
1
1
1
1
1
3
1
4
3
2
1
1
1
1
2
2
1
1
2
1
2
2
1
1
1
1
3
1
1
2
1
1
1
6
2
1
1
1
1
1
1
1
4
3
1
7
3
1
1
1
1
1
2
3
2
2
3
2
2
2
1
1
3
3
2
3
1
1
2
1
1
1
1
1
2
4
1
1
1
2
1
3
3
1
1
1
1
1
4
4
1
2
1
1
1
1
1
1
1
1
1
3
2
5
1
1
2
1
1
1
3
2
1
2
1
1
2
2
2
4
2
1
1
1
1
1
1
1
1
1
1
2
1
2
2
3
1
1
1
1
1
2
1
1
1
1
3
2
1
1
1
1
1
1
1
1
1
1
1
1
1
1
4
1
2
1
1
3
8
1
2
1
4
1
1
1
1
3
1
1
4
1
1
1
2
2
3
1
1
1
1
3
3
1
1
2
2
2
2
2
2
1
1
1
1
1
1
1
2
1
1
1
1
2
3
2
1
1
6
1
1
1
1
1
1
2
1
1
1
1
1
1
1
1
1
4
1
2
1
1
1
1
1
1
1
1
1
1
1
1
1
1
2
1
2
1
1
1
2
1
1
1
1
1
2
1
2
1
2
1
1
1
3
3
1
1
2
1
2
1
1
2
1
1
1
1
1
1
1
1
1
1
1
1
1
1
1
1
1
2
4
1
1
1
1
1
1
1
1
5
1
1
2
1
5
1
1
3
1
2
1
2
1
3
2
1
4
1
1
3
3
1
1
4
2
2
3
1
2
2
1
1
2
1
2
1
1
6
2
1
1
1
1
1
1
3
3
1
1
1
1
1
2
1
2
1
1
1
2
2
1
2
2
3
1
1
1
1
1
2
1
2
2
1
2
5
3
2
1
2
1
1
1
1
5
1
1
1
1
2
2
1
1
1
1
1
3
1
1
2
1
1
1
3
2
2
3
3
1
3
1
1
1
1
1
1
2
1
3
1
1
2
2
4
8
1
1
3
3
1
5
3
4
1
2
2
1
1
2
2
1
1
2
3
1
3
2
1
2
1
1
1
8
1
1
2
1
1
10
1
1
1
2
1
1
16
1
2
1
1
1
1
1
2
1
1
1
2
1
1
1
1
3
1
4
1
1
1
1
1
6
1
3
2
2
1
1
1
1
2
1
3
4
1
1
2
1
2
3
1
1
3
1
2
1
1
3
1
1
1
2
7
1
1
1
2
1
2
1
1
1
2
1
1
1
6
7
2
7
2
1
1
1
1
4
1
3
3
2
2
1
2
1
1
1
1
1
3
3
4
2
1
2
1
1
2
1
2
2
1
2
1
3
2
1
1
1
1
2
1
4
1
4
1
3
2
1
2
1
2
1
1
2
1
1
1
1
1
1
1
1
1
1
2
1
1
1
2
1
1
2
1
1
1
1
1
2
6
1
1
5
1
1
8
1
2
1
1
1
2
1
1
1
1
1
1
47
5
8
1
1
3
3
3
3
1
2
2
1
1
1
2
2
4
3
1
5
1
1
1
3
3
2
1
1
2
1
2
1
2
1
1
1
1
1
1
1
1
1
1
1
1
1
1
1
2
1
1
1
1
1
2
1
1
1
1
1
1
1
2
1
1
4
1
2
1
1
1
1
2
2
2
2
1
1
1
1
1
1
1
1
1
1
1
1
1
1
2
1
1
1
1
1
1
2
1
2
1
1
1
1
1
1
1
1
2
1
1
1
1
1
1
1
1
1
1
1
1
1
1
1
2
1
3
1
1
1
1
3
1
5
1
1
1
1
1
1
2
2
3
2
1
1
1
1
2
1
1
1
1
2
2
1
1
1
3
1
1
6
1
2
1
2
4
4
4
1
1
1
2
1
2
1
1
7
1
1
3
1
1
1
1
1
1
1
1
1
1
1
2
1
3
1
2
1
1
1
1
2
1
1
1
2
1
1
1
1
1
3
2
1
2
1
4
1
1
1
2
3
2
1
1
1
3
1
1
1
2
1
5
1
1
3
5
1
1
1
5
3
1
2
2
1
2
1
1
1
1
1
1
1
2
1
1
5
1
1
1
1
1
1
1
21
8
1
2
1
1
7
3
10
6
1
1
1
1
1
1
1
1
1
4
1
1
1
1
3
1
1
1
1
1
1
1
1
1
1
1
1
2
2
1
1
2
1
1
1
2
1
2
2
2
3
2
1
2
4
3
1
1
4
1
1
1
1
3
1
5
1
1
1
3
1
2
2
1
1
1
1
1
1
2
2
2
2
5
1
1
4
2
1
2
1
1
4
1
1
1
1
1
1
1
1
1
1
1
1
1
1
1
1
1
1
1
1
1
1
1
6
1
1
1
1
1
1
1
1
1
1
1
1
1
1
1
1
1
1
1
1
1
1
1
1
1
1
1
1
1
1
1
1
1
1
1
1
1
4
1
1
1
1
1
4
1
1
1
2
2
1
1
1
1
1
1
1
2
2
1
1
11
1
3
1
1
1
1
1
2
6
1
1
1
2
3
1
2
1
3
3
6
2
1
1
1
3
1
1
1
1
1
2
2
2
1
1
3
1
2
2
1
1
2
1
2
2
2
2
1
2
2
3
1
1
1
5
1
1
2
1
1
3
1
2
1
1
2
3
1
1
1
2
2
2
2
2
1
1
2
1
1
1
1
1
1
1
1
1
1
1
1
1
1
1
2
1
1
1
2
1
1
1
3
1
1
1
1
2
1
2
1
1
2
1
1
1
1
1
1
1
1
1
1
1
1
1
1
1
1
1
2
1
2
8
1
1
1
4
1
1
5
2
1
1
1
1
2
3
3
1
1
3
1
1
1
1
2
1
1
1
1
1
1
1
1
1
5
1
1
1
1
1
2
2
2
5
7
1
2
1
1
2
1
1
3
2
2
2
3
1
1
2
1
2
1
1
1
1
3
1
1
1
1
5
1
1
3
1
1
1
2
1
1
1
1
1
1
1
2
1
2
2
1
1
1
3
1
2
2
1
1
1
2
1
1
1
1
1
1
1
3
1
1
1
3
1
2
2
1
2
1
1
1
1
2
1
3
1
3
1
1
1
1
1
2
1
1
3
1
2
2
3
1
1
2
3
1
2
1
1
4
1
2
1
2
4
2
1
1
2
6
1
2
2
2
1
1
2
1
8
1
1
1
2
1
1
2
5
1
2
1
1
1
1
2
1
2
1
1
1
1
8
2
1
1
1
5
2
1
3
3
3
1
1
2
2
1
1
2
1
2
2
1
3
1
1
1
3
1
2
1
1
1
7
2
5
3
1
6
2
1
2
1
1
1
1
1
1
1
2
2
4
4
2
1
1
4
1
1
6
5
2
1
2
1
2
3
2
1
1
3
3
2
2
3
2
1
10
1
2
2
2
1
2
1
1
2
1
2
1
1
1
2
1
2
1
1
3
1
1
4
1
4
1
1
1
2
1
1
1
1
1
5
1
1
4
1
1
1
1
2
1
1
1
7
1
1
1
5
3
3
1
2
2
1
1
2
1
1
1
1
3
2
1
2
1
2
1
1
1
1
1
1
1
1
1
2
1
2
2
1
1
1
1
2
3
1
2
1
3
1
1
3
5
1
1
1
1
1
2
1
2
1
3
2
1
1
2
2
1
5
1
1
1
1
1
2
1
1
1
1
1
1
1
1
3
1
7
1
1
2
3
2
2
2
1
3
1
1
5
1
1
1
3
2
1
1
1
5
3
2
4
2
1
2
1
1
1
6
1
1
2
1
1
1
2
1
1
1
3
1
3
2
1
1
2
1
11
1
1
2
3
2
1
1
1
1
1
2
1
5
1
1
1
2
1
1
1
1
1
1
1
2
2
1
1
2
2
4
1
1
2
1
2
1
2
2
1
2
2
1
1
1
1
1
1
1
1
1
1
1
2
1
1
1
3
1
1
1
1
1
1
1
2
1
1
2
1
1
1
1
1
1
1
1
1
1
1
1
1
1
1
1
1
1
1
1
1
1
1
1
2
1
4
2
1
1
1
1
1
3
2
1
1
1
1
2
1
1
1
1
1
2
4
1
1
1
1
3
5
2
1
1
1
1
4
2
1
1
2
2
1
3
1
1
4
3
4
4
1
1
5
3
1
2
1
1
2
1
1
1
2
5
4
3
1
1
1
1
1
1
1
1
1
2
2
2
1
3
3
2
1
1
1
3
2
1
2
1
3
1
2
2
2
4
1
1
1
3
2
1
3
1
1
1
1
1
3
1
2
1
3
1
1
1
1
1
1
2
1
2
4
2
2
1
5
2
2
2
2
2
1
2
1
2
1
1
6
1
1
1
1
1
1
8
1
1
1
1
1
2
6
6
1
1
1
3
1
1
2
2
1
1
2
3
2
2
2
1
3
1
2
3
1
3
1
3
1
1
1
1
4
1
3
2
1
1
2
1
1
1
2
1
1
2
4
2
3
1
1
1
3
10
2
2
2
1
1
1
1
1
6
1
1
1
1
1
1
4
1
5
2
3
2
2
1
2
1
1
4
2
2
1
1
1
1
1
1
3
7
3
7
1
2
1
1
3
6
1
2
1
1
1
1
1
1
1
4
1
1
2
3
2
1
2
1
2
3
2
1
5
1
6
2
1
2
2
1
1
5
3
1
4
1
1
2
1
1
1
1
3
2
1
1
3
1
3
2
1
1
2
5
2
2
2
1
4
1
1
3
3
1
2
1
1
1
2
1
1
1
1
4
2
5
2
1
5
3
2
3
6
3
4
5
1
2
4
2
1
1
1
2
1
1
1
1
2
1
3
3
1
1
1
1
2
1
1
1
2
1
1
1
1
2
1
1
1
1
1
7
4
1
1
2
1
1
1
1
1
1
1
1
1
1
5
3
2
1
1
1
1
1
1
1
1
1
1
3
4
2
1
2
1
1
1
1
2
2
5
1
3
4
1
6
1
1
1
1
1
1
3
1
1
1
1
1
2
1
1
1
2
1
2
1
1
1
1
2
1
1
1
4
1
1
3
1
1
1
1
2
1
1
1
1
1
4
2
1
1
1
1
1
1
1
3
1
1
2
1
3
2
1
1
2
1
2
1
4
1
4
1
1
1
1
1
1
3
1
4
3
1
1
3
1
1
1
1
1
1
3
1
1
1
1
2
1
1
1
1
2
1
1
1
3
1
1
1
1
1
1
3
1
1
1
2
3
1
2
2
2
1
1
1
1
3
2
1
2
1
2
2
1
2
1
1
1
3
1
3
2
1
1
2
2
1
1
1
1
1
2
1
1
1
1
2
1
3
3
5
2
2
2
2
1
4
2
1
2
1
1
1
1
1
1
1
1
1
2
2
1
1
1
1
2
1
2
1
3
1
1
1
1
4
2
1
1
1
1
1
1
1
1
1
1
1
1
1
1
3
3
1
1
3
1
2
2
1
2
2
1
6
4
1
4
2
1
8
4
1
2
1
1
1
1
2
1
5
1
1
2
3
3
1
1
1
1
1
1
1
3
1
1
1
1
1
1
2
5
1
1
1
1
2
2
1
1
1
2
2
3
1
1
1
1
6
1
2
3
1
1
2
1
1
1
6
2
3
1
1
1
1
2
2
1
6
2
9
1
5
1
2
3
6
2
6
1
1
6
1
2
1
2
3
2
3
3
4
1
1
2
1
1
1
1
2
1
1
1
1
1
1
1
1
1
1
3
1
3
1
5
1
1
1
1
1
1
1
1
1
1
1
1
2
1
2
1
2
2
1
1
1
1
2
1
1
1
1
1
1
1
3
1
1
1
4
1
1
1
1
1
1
5
1
2
2
1
1
1
1
1
1
1
2
1
1
3
3
1
1
1
3
1
1
1
1
3
1
1
2
1
2
1
1
3
1
4
1
1
1
1
1
6
1
3
1
9
4
2
1
1
1
3
1
1
1
2
1
2
1
1
1
1
1
1
1
1
1
1
1
3
2
1
1
1
1
2
1
1
15
1
1
7
4
1
2
1
1
1
1
1
1
3
5
1
4
2
3
1
1
3
1
3
2
1
1
2
3
1
1
1
7
1
1
3
2
1
1
1
1
1
1
1
4
1
2
2
5
1
1
2
1
1
1
1
1
1
1
1
1
1
1
3
2
1
3
12
3
1
1
1
1
1
2
1
2
2
4
1
4
2
2
4
1
2
1
1
1
5
2
1
2
2
1
2
1
1
1
3
1
1
1
1
1
1
3
3
1
10
1
1
1
1
2
4
2
1
1
1
1
2
1
1
1
1
2
1
2
2
1
4
3
1
2
1
1
1
1
1
1
1
1
1
1
1
10
2
1
2
1
1
1
1
1
2
1
7
1
1
1
1
1
1
1
1
1
1
1
1
5
1
1
1
3
1
1
3
2
2
2
1
4
2
1
2
2
1
2
2
1
1
1
3
1
3
1
1
2
1
1
2
4
2
2
1
2
1
1
1
1
3
1
1
1
1
1
2
1
1
1
1
1
2
1
1
2
1
6
2
1
3
1
1
1
1
2
1
1
1
1
1
3
1
1
1
1
1
1
1
1
1
1
4
1
2
2
3
1
2
1
1
1
1
3
3
1
1
1
1
1
1
2
1
1
1
1
1
1
2
1
1
1
1
1
1
1
1
1
3
1
2
1
1
2
1
2
1
1
1
1
1
1
1
1
1
1
1
1
1
2
2
4
1
1
1
2
1
1
2
1
1
3
1
1
3
1
2
3
3
2
1
1
1
1
1
5
4
1
1
1
1
1
2
2
1
1
4
2
1
1
1
1
1
2
1
1
4
2
3
1
1
1
1
1
6
1
1
3
2
1
2
1
1
1
1
1
1
1
1
1
2
1
2
1
1
1
2
2
2
4
1
3
3
2
1
3
1
1
1
1
5
1
1
1
1
4
1
1
1
2
1
1
1
2
2
1
1
1
1
1
3
1
1
1
1
1
7
1
1
2
2
1
1
3
4
2
2
1
2
2
1
1
1
1
1
1
1
1
1
1
2
1
1
1
1
1
2
1
2
3
1
1
5
3
1
1
1
2
3
1
8
3
2
1
1
1
1
1
1
2
1
1
2
1
1
1
1
1
2
1
1
5
1
1
1
2
1
1
1
1
1
2
1
2
1
2
1
2
3
1
3
1
4
2
9
3
3
1
1
1
1
2
1
1
1
1
2
2
1
1
1
3
3
2
3
1
1
1
4
8
2
1
1
1
1
1
5
1
1
1
1
1
2
3
1
1
2
1
3
2
1
1
1
1
2
2
1
1
8
1
1
1
1
1
1
2
1
3
1
1
1
3
1
1
1
1
5
1
2
1
5
2
1
3
1
1
9
1
2
1
1
2
1
1
1
1
3
2
2
2
4
1
2
1
1
1
1
2
1
3
1
1
1
3
2
1
1
1
1
1
1
2
1
1
1
1
2
2
1
1
1
3
1
5
1
2
1
1
2
1
2
1
2
2
1
1
3
1
2
2
1
1
1
1
1
1
3
2
3
1
1
1
1
1
1
1
3
2
8
2
1
1
3
1
2
1
3
1
1
1
1
1
1
1
1
1
1
1
1
5
2
1
1
1
1
1
1
1
1
1
4
1
1
1
1
2
1
1
1
1
1
1
1
2
1
1
1
1
2
4
1
2
1
1
1
1
1
1
2
1
1
1
1
1
1
1
1
1
1
1
1
1
1
2
1
2
2
3
1
2
1
1
1
1
1
1
1
1
1
1
1
1
1
1
1
1
1
2
1
1
1
1
1
1
1
1
1
1
1
1
1
1
1
1
1
1
2
1
1
1
2
2
1
1
1
1
1
1
4
1
1
2
1
1
1
1
1
1
1
2
1
1
1
2
1
3
1
2
1
1
1
1
1
4
1
1
1
1
1
1
1
2
2
3
1
1
1
1
1
2
1
1
2
1
1
3
1
1
1
1
1
2
1
1
1
4
1
2
11
1
7
1
3
2
1
1
1
1
1
1
2
2
4
2
3
2
1
1
2
5
2
1
5
2
3
1
1
2
5
1
1
3
1
1
1
2
2
2
2
1
1
4
1
1
5
2
1
1
1
2
1
2
1
1
1
1
2
1
8
1
2
1
6
1
1
1
1
1
1
1
2
2
1
2
1
1
3
8
2
1
1
1
3
3
2
1
1
4
1
1
2
1
1
1
2
2
3
1
1
3
1
1
1
1
1
1
1
1
1
2
1
3
1
1
1
2
3
2
3
5
2
1
1
2
1
1
1
2
4
1
1
9
1
2
2
1
1
1
5
2
1
1
2
1
3
1
4
1
3
1
2
1
1
3
1
2
1
1
1
4
4
1
3
2
1
1
1
2
1
1
3
2
3
8
1
1
2
7
1
1
5
1
3
1
5
2
1
3
3
1
1
2
1
1
1
1
1
3
4
1
1
1
1
1
1
1
3
1
1
1
2
1
1
1
1
1
1
1
1
1
1
1
1
1
1
1
2
1
1
1
2
1
1
1
1
2
1
1
1
1
1
2
1
6
2
2
1
2
1
5
3
1
4
2
3
1
1
1
1
2
2
1
1
1
1
3
1
1
3
2
1
1
2
1
1
1
1
6
2
2
2
2
1
1
1
2
1
1
2
2
2
1
1
1
2
3
4
2
1
2
1
2
1
2
1
2
1
2
1
1
1
1
1
1
1
1
1
1
2
1
2
1
2
1
1
2
1
1
1
1
1
3
1
4
2
5
1
4
1
1
3
1
2
2
2
18
1
4
1
1
4
1
2
1
2
2
4
1
5
1
1
6
1
1
1
1
2
4
3
1
1
1
2
1
2
1
2
2
2
1
2
1
1
1
1
1
3
2
1
2
1
1
1
1
1
1
1
1
3
1
1
1
1
8
1
1
5
1
2
3
1
1
1
1
1
1
1
2
3
1
1
1
9
1
1
1
2
1
2
1
3
1
1
7
2
3
2
5
3
3
1
1
1
2
1
4
2
1
2
1
4
3
1
1
1
1
3
1
1
1
1
1
2
1
1
4
1
1
2
3
2
4
2
8
3
3
1
1
1
3
1
1
1
2
1
1
1
4
3
3
4
2
1
2
1
1
3
1
1
1
1
1
5
1
1
1
1
1
1
1
1
1
1
1
2
1
1
10
1
4
2
12
1
2
1
1
1
1
2
1
1
3
1
1
3
1
1
4
1
4
1
1
1
2
1
3
3
1
4
3
1
1
1
1
1
1
1
1
2
2
1
1
1
8
1
1
3
1
1
1
2
1
1
1
3
1
1
5
3
3
2
1
2
1
1
1
1
2
1
2
1
1
1
5
1
1
5
1
5
6
1
3
1
2
2
1
1
2
1
1
1
1
1
1
1
1
4
1
1
3
2
1
1
2
5
1
1
2
1
1
1
1
1
1
2
1
1
1
3
3
1
1
2
3
1
1
1
2
1
2
1
3
1
2
2
3
3
2
1
1
1
1
1
1
1
1
3
1
1
4
1
7
1
3
1
2
1
1
1
1
1
1
1
3
2
1
1
1
2
8
1
1
1
3
4
1
2
2
1
1
1
1
1
1
1
1
3
2
2
1
1
3
1
1
2
1
2
1
1
2
1
5
1
2
4
1
1
1
1
1
4
2
4
1
1
2
1
1
1
1
1
3
1
1
1
1
1
2
2
6
2
2
1
1
1
1
2
3
1
3
4
2
6
2
3
1
1
4
3
1
1
2
7
3
2
4
3
1
9
1
1
1
1
2
1
1
1
1
1
1
1
1
1
1
1
2
2
1
1
3
1
1
2
1
1
2
1
4
1
1
2
1
1
1
1
1
1
2
1
1
1
2
1
1
1
1
2
2
1
3
1
1
1
1
1
1
2
1
1
1
5
2
1
2
2
2
2
2
1
1
2
2
3
1
2
1
1
2
1
1
1
2
1
7
2
1
1
3
1
1
1
2
1
2
1
1
1
3
1
3
1
1
1
1
1
1
1
1
1
1
1
2
2
1
2
1
1
1
1
1
1
1
13
1
3
1
1
6
3
2
2
1
2
1
2
3
1
1
2
1
1
3
1
1
3
1
2
4
2
1
1
1
6
4
2
3
1
1
2
1
1
1
1
1
2
1
1
4
1
2
1
1
1
1
1
2
1
1
2
2
1
2
1
2
2
1
1
1
1
2
3
2
2
1
1
2
1
1
1
1
1
1
2
1
1
1
2
1
3
1
1
1
1
1
2
1
2
1
1
1
1
4
1
1
1
1
3
1
1
2
1
1
1
1
3
1
2
3
2
2
2
2
1
1
3
1
1
1
2
2
3
2
1
1
3
4
2
1
1
1
1
2
1
1
1
1
2
1
1
1
1
1
1
1
1
1
1
2
1
2
1
1
1
1
3
1
1
5
2
1
1
1
1
17
1
5
2
2
1
2
1
1
3
2
1
1
1
1
1
2
1
1
1
2
1
1
1
1
1
1
1
1
1
1
2
2
3
3
1
3
3
1
1
1
1
2
1
1
2
1
1
1
2
1
1
1
1
1
1
1
1
1
1
1
1
1
1
2
1
1
1
1
1
2
1
1
6
3
2
1
5
1
1
3
1
1
1
1
3
1
1
3
1
1
2
1
1
1
1
5
5
4
2
2
3
2
1
2
2
1
5
2
1
2
2
1
1
2
2
2
2
4
1
79
1
3
1
1
1
1
1
1
1
8
16
12
1
1
1
1
1
1
1
1
1
1
1
1
2
1
1
1
1
1
1
1
1
1
1
1
1
1
1
1
1
4
2
3
1
1
2
1
2
1
1
1
1
1
1
1
1
1
1
1
1
2
2
1
1
1
1
1
1
1
1
1
1
1
1
3
3
1
1
1
1
1
1
1
4
2
1
1
1
1
3
1
1
4
1
1
2
1
1
1
1
1
1
1
1
2
1
1
1
1
1
1
10
2
3
4
1
2
1
1
2
3
1
1
2
1
2
5
2
2
1
3
1
1
4
3
2
3
3
1
2
1
3
3
2
1
1
1
1
1
1
4
1
2
2
1
2
4
1
2
1
1
1
2
1
1
1
1
1
1
1
1
1
1
2
20
1
1
3
2
1
1
1
1
1
1
2
1
1
5
2
1
1
1
1
6
2
1
2
1
1
1
1
1
1
1
2
2
5
1
2
1
3
3
1
8
1
1
2
7
3
1
3
1
1
1
3
1
2
2
3
2
4
1
2
1
2
1
3
3
1
5
3
2
1
1
1
2
4
1
1
4
1
1
1
1
3
1
1
1
2
1
1
1
1
2
1
1
1
1
1
1
1
5
1
1
1
1
1
1
5
2
4
1
2
1
2
1
1
2
1
1
1
2
1
1
1
3
3
1
1
1
1
1
1
1
1
1
1
2
3
1
1
2
1
1
1
1
1
1
2
2
1
2
1
1
3
2
2
5
1
1
1
1
1
2
2
1
1
2
1
1
2
7
1
2
1
1
4
2
1
1
1
1
1
1
1
3
1
1
1
1
1
1
1
1
1
1
2
1
1
1
1
1
1
3
1
1
1
1
1
2
2
1
6
1
1
1
1
1
1
1
1
1
1
5
1
1
2
2
2
1
2
1
1
1
1
1
1
4
1
1
1
1
1
1
1
1
2
13
4
2
2
3
1
2
1
1
2
3
1
1
1
2
1
1
1
4
1
1
2
1
3
1
1
1
1
1
2
1
8
2
1
2
1
1
1
1
2
2
1
2
1
1
1
1
2
1
1
1
1
1
2
1
2
1
1
1
2
1
1
1
2
2
1
3
1
1
4
2
3
6
1
1
3
2
1
1
1
1
1
1
1
2
1
2
1
1
2
3
1
1
1
1
1
1
1
1
1
1
1
1
1
1
1
2
1
1
1
1
1
1
1
1
2
1
1
1
2
1
1
1
1
1
2
1
1
1
3
3
1
2
2
1
1
1
1
1
2
1
1
1
1
1
1
1
1
1
1
1
1
2
2
1
1
1
1
1
2
1
1
2
1
1
1
2
1
1
2
1
1
1
1
1
1
1
3
1
2
1
1
1
1
1
1
1
2
1
1
1
1
1
1
1
1
1
1
1
1
1
1
1
1
1
1
3
1
1
2
1
1
1
1
1
2
1
1
1
1
2
1
1
1
1
1
1
4
1
1
1
2
1
2
1
1
1
1
1
1
2
1
1
1
2
1
2
1
1
1
4
1
3
2
1
3
1
1
2
1
1
3
1
1
1
1
2
2
1
2
3
1
1
4
1
1
1
1
1
2
3
1
2
1
3
2
2
3
1
3
1
3
2
2
1
1
2
1
1
1
1
1
1
1
1
1
1
2
1
2
2
1
1
2
3
1
1
1
2
1
2
1
18
1
2
3
1
1
6
1
1
27
1
1
1
1
1
2
1
1
1
1
1
1
1
2
1
1
1
1
1
1
1
1
1
3
2
2
1
1
1
1
1
2
3
1
1
1
2
1
1
1
1
1
1
1
1
1
1
1
1
1
1
1
1
1
1
1
1
2
1
1
1
3
1
1
3
1
1
2
1
1
3
1
1
1
1
1
3
1
1
1
1
5
1
2
1
1
2
1
1
1
1
1
1
1
1
2
1
1
4
1
1
1
1
1
1
3
1
1
3
1
1
1
1
1
3
1
1
1
2
2
2
2
1
1
5
3
5
5
1
1
2
1
2
1
1
1
1
1
1
1
1
1
1
1
2
2
1
1
1
5
1
2
1
1
1
1
1
2
1
2
2
3
1
1
1
1
1
1
1
1
1
1
1
2
1
3
1
2
2
1
3
5
3
1
2
2
2
1
4
1
1
5
1
1
1
1
1
1
1
1
1
1
1
1
1
2
3
2
2
1
1
1
1
1
1
2
2
1
1
1
1
2
1
1
1
1
1
3
2
2
1
2
1
1
1
1
1
2
1
1
1
1
1
1
1
1
1
1
1
1
1
1
1
2
1
1
1
1
1
1
1
1
1
2
1
2
1
1
1
1
1
3
1
1
1
1
3
1
1
1
1
1
1
1
3
1
3
1
1
1
1
1
1
1
5
2
2
2
1
1
1
1
1
2
4
2
1
1
1
2
1
1
1
1
2
4
1
2
7
2
1
1
1
1
1
2
4
2
1
7
2
1
2
1
1
3
1
2
1
1
1
2
1
1
1
1
2
2
1
1
1
2
1
3
2
1
4
18
5
6
1
1
1
1
2
2
1
8
6
1
2
3
3
2
5
3
1
1
2
6
2
5
3
1
4
1
4
1
1
1
3
1
3
5
2
3
1
2
1
1
3
2
1
1
2
1
1
1
1
1
2
1
3
1
2
1
4
3
2
1
2
1
4
1
3
2
1
2
2
1
1
2
4
1
1
3
1
3
1
4
2
1
2
2
1
1
3
1
1
3
2
3
1
2
4
1
2
1
2
3
15
2
1
1
1
2
2
2
1
1
1
1
2
1
10
1
1
2
1
1
1
1
1
1
2
2
1
2
1
1
1
2
1
1
2
1
1
1
1
2
2
1
1
2
1
1
2
1
1
3
1
1
1
1
1
3
1
1
1
1
2
1
1
3
1
2
2
1
1
2
6
1
10
2
6
1
1
1
1
1
1
1
2
1
1
1
1
1
1
1
2
1
1
2
1
1
1
1
1
2
1
1
2
1
1
1
1
1
1
1
1
1
1
1
1
1
3
1
1
1
2
1
1
1
1
2
2
1
1
5
1
2
2
3
1
1
1
1
1
1
1
2
1
1
3
1
1
1
1
1
1
2
1
1
1
2
2
1
2
1
1
1
2
1
2
1
1
1
1
1
3
2
1
1
2
1
2
2
4
1
1
1
1
1
1
1
2
3
1
1
2
1
1
1
3
2
1
1
1
2
1
1
1
1
1
1
1
1
1
1
2
1
1
1
1
1
1
1
1
1
1
2
1
2
1
1
1
1
2
1
1
2
1
1
1
1
1
1
1
1
2
1
1
1
1
1
2
3
1
1
1
1
1
2
5
1
4
1
2
4
1
1
2
4
2
1
1
1
1
1
1
7
1
1
1
4
2
1
4
2
1
3
1
2
1
1
1
1
3
1
2
1
1
2
1
1
1
2
2
1
1
2
1
1
1
2
3
2
2
2
1
1
2
2
1
1
1
1
2
1
1
2
1
1
2
1
1
1
3
1
1
1
1
5
2
2
1
1
2
2
1
3
1
2
2
1
3
1
2
3
2
1
1
3
1
1
2
3
1
1
1
2
3
1
1
1
1
1
2
1
1
1
2
1
4
1
1
1
2
5
1
1
3
3
13
2
1
2
2
1
1
1
1
3
2
1
1
1
2
4
1
1
4
1
3
1
2
1
1
1
1
1
1
1
1
1
1
1
1
1
1
1
1
1
1
2
1
1
2
2
1
1
1
2
1
1
1
1
8
1
1
1
1
6
2
6
1
1
1
2
1
2
1
1
3
2
1
1
5
1
3
1
1
1
1
1
1
1
1
1
1
2
1
1
1
2
1
1
1
3
1
1
1
1
1
1
3
1
2
3
1
1
3
4
5
12
1
6
2
4
1
1
1
4
1
2
1
1
1
1
1
1
1
1
1
1
1
4
2
1
1
1
1
3
1
1
2
1
1
1
1
1
3
1
1
2
1
1
1
5
3
1
1
4
1
3
2
1
2
1
1
1
1
1
2
4
2
1
4
1
2
2
11
4
3
1
2
1
4
1
2
1
2
1
1
1
1
1
1
2
1
1
1
1
2
1
1
2
2
2
4
3
1
2
1
1
1
1
2
1
1
2
1
1
2
1
1
1
1
2
1
2
1
1
1
1
1
3
2
1
1
3
4
1
3
2
1
1
2
1
1
1
3
1
1
2
2
1
1
1
1
1
1
1
1
1
1
2
4
1
1
2
2
2
1
1
1
1
1
1
2
1
1
1
7
2
1
3
1
1
1
1
2
1
1
1
1
3
2
1
10
1
3
1
1
1
1
1
1
1
1
1
1
1
1
5
1
1
2
1
1
2
2
2
2
1
1
1
1
1
1
1
1
1
1
2
1
1
1
1
1
1
1
3
8
1
1
3
4
1
1
1
1
3
1
2
2
1
2
1
1
1
2
1
1
1
1
1
1
1
1
1
1
1
2
1
1
1
1
2
1
1
4
1
1
1
1
1
2
1
1
1
1
1
1
1
6
1
2
1
1
1
2
2
1
1
1
1
1
4
3
1
2
2
1
2
1
3
1
1
3
5
1
1
1
1
2
1
3
1
1
1
1
3
1
2
3
1
1
1
1
1
1
2
1
1
1
1
1
1
1
1
1
1
1
1
2
1
1
1
1
1
1
2
1
1
1
1
1
1
1
2
5
1
1
1
1
2
3
1
1
1
1
1
1
2
3
1
1
1
1
1
1
1
1
1
1
4
2
1
1
2
1
1
1
5
1
1
5
1
1
3
4
1
1
1
4
2
2
3
1
2
1
5
1
2
1
2
1
1
1
1
2
4
1
4
2
2
2
4
1
4
1
1
1
2
1
1
1
1
3
1
2
2
1
1
1
1
2
1
1
2
1
2
3
1
2
5
6
1
3
1
2
1
1
1
1
1
4
1
2
1
1
2
1
2
2
1
1
1
1
2
1
3
1
1
2
1
1
1
3
1
3
1
2
2
1
1
2
1
1
1
2
1
1
1
6
1
1
1
1
1
1
1
1
1
2
1
2
5
1
1
1
1
1
1
1
1
3
2
6
1
4
2
1
1
2
3
1
2
1
1
1
2
1
2
3
1
1
1
2
1
1
1
4
1
1
1
1
1
1
1
1
2
1
1
2
1
1
1
2
1
1
1
1
1
4
7
1
1
1
2
1
2
2
1
2
1
1
1
3
1
1
2
1
1
2
1
1
1
3
1
5
2
2
1
13
3
2
2
1
2
1
2
1
1
1
1
1
3
2
1
3
2
2
1
1
1
1
1
7
7
2
2
1
1
2
2
1
1
1
1
4
1
3
1
4
3
9
1
1
1
1
1
1
2
1
3
1
1
1
1
1
1
1
1
3
1
1
1
1
2
1
2
1
1
1
1
1
1
1
1
1
1
1
1
2
1
5
1
5
2
1
1
1
3
1
1
2
1
1
1
1
1
2
1
1
1
1
2
3
1
1
1
1
1
1
1
4
1
1
1
1
2
1
1
1
1
1
1
1
1
2
1
1
2
2
1
1
1
1
1
2
1
1
2
1
1
1
2
2
2
3
1
1
1
3
1
1
1
1
1
1
1
1
1
1
1
1
1
2
2
1
2
1
1
1
1
1
3
1
1
5
2
3
1
1
1
1
1
1
2
1
1
2
1
1
1
1
1
1
1
1
1
1
1
1
1
3
1
1
2
1
2
1
1
1
1
1
2
1
1
3
2
1
1
2
2
1
2
1
1
1
1
2
2
2
1
1
4
1
2
1
1
1
1
1
1
4
5
2
1
3
1
1
2
2
1
2
1
2
2
1
6
1
2
1
1
2
1
2
3
1
1
1
1
2
1
1
1
1
1
1
1
2
1
2
3
2
1
1
1
1
1
1
1
1
1
1
1
1
1
1
1
23
11
1
1
2
1
3
1
1
1
1
2
2
1
1
5
2
1
2
1
2
6
1
1
1
5
1
1
1
1
1
1
2
2
4
2
1
1
5
2
3
1
9
1
1
1
1
1
3
1
1
1
2
2
1
1
1
1
2
2
1
1
1
1
2
1
1
1
1
1
1
2
1
1
1
1
2
4
2
1
1
3
1
1
2
4
3
3
3
1
2
2
2
2
7
2
1
1
5
1
1
5
1
1
2
1
1
1
1
1
2
1
1
1
1
1
1
4
2
3
3
1
1
2
2
3
2
1
1
1
4
1
1
1
1
1
4
1
3
3
1
3
1
1
1
1
2
2
1
2
1
4
2
1
1
2
1
3
1
2
1
1
1
3
2
3
1
1
2
2
1
2
2
1
1
1
2
1
1
2
1
1
6
1
1
2
8
2
1
1
1
1
2
1
1
3
1
1
1
1
1
1
1
1
1
1
1
1
1
3
2
3
1
2
4
2
1
7
1
2
1
3
2
2
1
1
1
1
1
2
2
2
1
1
8
1
6
1
1
1
1
1
3
1
1
4
4
3
2
1
2
5
2
2
1
3
1
1
15
2
12
1
11
1
1
3
4
1
1
1
1
7
1
1
7
1
13
5
10
3
4
1
1
3
1
1
1
1
1
1
2
1
1
1
1
1
1
2
1
1
1
1
1
1
1
1
1
1
1
1
1
1
1
1
20
17
1
1
1
2
6
1
1
1
1
1
1
1
1
2
1
2
1
1
1
1
1
1
2
1
1
2
1
4
2
2
1
2
4
1
1
1
1
4
1
1
1
1
2
1
2
4
1
1
3
1
5
1
1
2
1
1
1
1
1
6
1
1
1
1
1
7
1
1
1
1
1
2
2
3
1
2
1
3
1
4
2
4
1
2
2
1
3
1
1
4
2
1
1
1
1
1
1
1
1
1
1
1
1
1
1
1
1
2
2
1
1
1
2
5
1
2
1
1
1
1
3
1
1
1
1
1
1
2
3
1
7
2
1
2
1
1
1
3
1
1
1
1
1
1
2
1
1
1
1
2
2
1
2
2
1
1
1
2
1
1
1
1
1
2
2
3
1
1
1
2
1
1
1
5
1
1
2
1
1
2
1
1
2
2
1
1
1
1
1
1
1
1
4
1
2
1
3
3
3
1
2
1
5
2
3
1
1
2
1
2
1
2
3
3
1
2
1
1
1
1
1
1
2
1
1
1
2
1
1
1
2
1
1
3
2
1
1
2
1
1
2
1
1
1
2
1
1
1
1
3
1
1
1
1
1
1
1
1
1
1
1
1
1
1
1
1
1
1
1
2
1
2
1
1
1
1
1
1
1
1
1
4
1
4
3
1
1
1
2
1
2
1
1
5
2
1
9
4
1
2
1
1
1
1
1
1
1
1
1
1
1
5
1
2
4
3
1
1
1
2
2
1
1
2
1
1
1
1
1
1
1
1
1
1
1
1
1
1
1
2
1
2
1
2
6
1
2
1
1
1
1
2
1
5
1
1
1
1
1
1
1
1
1
1
4
1
2
1
1
1
1
2
1
1
1
1
1
1
1
1
1
6
1
7
1
1
1
1
2
1
1
1
1
1
2
1
1
1
2
3
2
1
1
1
1
2
3
1
1
3
1
6
3
1
1
1
2
1
1
1
1
1
1
1
1
1
2
2
2
7
1
2
4
1
1
3
1
5
2
1
1
2
1
1
2
1
2
1
2
1
1
2
3
6
2
3
4
1
1
1
2
1
1
2
1
1
1
1
1
1
1
1
1
3
1
1
1
1
1
1
1
1
4
1
1
1
1
1
1
1
1
1
1
1
1
1
1
5
1
1
2
1
1
1
3
6
1
3
1
1
1
2
3
1
1
1
2
1
2
1
2
3
5
2
1
5
1
3
3
1
1
1
1
2
1
1
4
1
1
1
3
1
2
1
1
1
1
2
1
1
1
1
1
2
2
5
1
1
1
1
4
1
1
1
1
1
3
1
1
1
1
1
2
1
1
1
2
3
1
1
1
1
1
3
1
1
2
3
3
1
2
3
1
1
1
1
2
1
1
2
1
2
3
1
2
4
1
1
2
1
1
1
1
2
1
4
1
1
2
1
2
2
1
3
1
1
1
1
2
1
1
2
1
1
1
1
1
1
1
1
1
1
2
1
1
1
1
1
1
1
1
2
1
1
1
3
1
5
2
1
2
2
1
2
1
1
1
1
1
1
2
2
1
1
3
1
1
1
1
2
1
3
2
1
2
1
1
1
11
1
2
2
1
1
3
1
3
4
1
2
1
5
2
2
1
1
4
2
1
3
1
1
1
2
1
2
1
2
4
1
1
1
3
1
1
2
1
1
1
1
1
1
2
1
1
1
1
1
1
1
3
3
1
3
1
5
7
1
3
2
2
8
1
1
1
4
4
1
1
1
3
1
3
2
1
1
2
1
1
1
1
1
2
1
1
1
1
1
1
1
1
1
1
1
1
2
3
1
2
1
1
1
1
2
3
1
1
1
3
1
3
1
2
1
1
1
1
1
1
1
6
2
7
4
2
1
1
2
1
6
2
1
1
1
2
2
1
2
1
3
1
1
1
1
1
1
3
1
1
1
2
2
1
1
1
1
3
1
1
3
2
1
1
2
2
1
2
1
2
1
3
1
1
1
1
3
1
1
2
1
1
1
1
1
1
1
1
1
2
1
1
1
2
1
1
1
1
1
1
1
1
1
1
1
1
1
1
1
6
1
1
2
1
1
2
1
1
1
1
2
1
3
1
1
1
1
1
1
1
6
1
1
1
1
1
1
6
2
4
1
1
2
3
1
2
2
2
2
1
1
1
1
1
2
1
1
1
4
9
3
2
2
2
1
2
1
1
1
4
1
3
3
1
1
1
1
1
1
2
1
1
2
2
1
1
8
1
1
4
1
2
1
2
2
1
3
1
2
2
4
3
1
2
1
1
2
1
1
1
3
1
1
1
1
1
1
1
2
1
2
1
1
1
1
1
1
1
1
1
1
1
1
2
1
5
1
4
2
2
1
1
1
3
1
1
1
2
2
1
1
1
1
1
1
1
2
2
1
1
2
1
2
4
1
4
1
2
12
3
3
1
4
1
2
1
1
1
2
2
3
1
1
2
1
1
1
1
1
3
5
3
1
1
2
1
1
6
4
1
1
2
1
1
3
1
1
1
2
2
2
1
2
3
1
1
1
2
1
1
1
2
3
1
1
1
2
3
2
1
1
2
2
1
1
3
1
1
1
1
1
1
1
1
1
1
1
2
1
1
1
1
1
2
1
1
1
2
2
2
1
1
2
1
1
1
2
1
2
1
1
1
2
1
3
1
1
1
1
5
1
1
2
2
1
3
1
1
1
1
1
1
1
2
1
2
1
1
1
2
1
1
1
1
1
1
1
1
1
1
1
1
1
1
2
1
1
2
1
1
1
1
2
3
3
3
1
2
1
1
2
1
1
1
1
1
1
1
1
1
1
2
1
2
2
1
1
1
2
1
1
1
1
1
1
1
1
1
1
1
1
1
1
1
1
1
1
2
1
1
2
2
1
1
2
1
1
1
2
1
1
1
1
1
1
1
1
1
1
1
1
2
1
1
1
1
1
2
1
1
1
2
1
1
1
1
1
1
1
1
1
1
1
9
1
1
1
1
2
1
1
4
1
1
2
1
1
1
3
1
1
1
1
1
2
1
2
4
2
1
1
1
1
1
1
1
1
2
3
2
1
1
1
3
1
1
2
1
1
1
4
2
2
1
1
1
2
1
3
1
1
1
2
1
1
1
1
1
2
3
2
1
1
1
2
1
1
1
1
1
2
1
1
1
3
1
1
8
1
1
1
1
2
1
1
3
1
1
1
1
1
1
1
1
2
3
1
2
1
1
1
2
3
2
10
1
4
3
2
2
1
4
1
1
1
1
2
1
4
1
1
1
1
2
1
1
1
2
4
2
3
3
1
1
1
2
1
2
1
5
1
1
2
2
1
3
1
1
4
1
1
1
1
1
2
4
2
1
8
2
6
1
1
1
1
3
1
1
1
1
2
3
2
1
1
1
1
1
1
1
3
1
1
1
1
1
1
1
2
2
1
1
2
1
3
1
1
1
1
1
1
6
1
1
1
1
1
1
1
1
1
1
1
1
1
1
1
1
1
1
1
1
1
1
1
1
1
1
1
1
1
2
1
1
1
1
1
1
1
3
1
1
1
4
2
4
1
1
2
2
1
3
1
1
2
3
1
1
1
1
1
1
1
2
1
1
1
3
6
1
3
2
1
2
2
1
2
1
2
3
2
1
1
3
2
7
2
1
1
1
1
3
1
4
1
1
1
2
2
1
1
1
1
1
1
1
1
1
1
1
2
1
1
2
1
1
3
1
1
3
1
1
2
1
1
2
1
1
1
1
1
1
2
1
3
3
1
1
2
1
4
1
1
1
1
1
1
16
2
2
1
1
1
1
2
1
1
1
3
1
2
1
1
1
1
1
1
1
4
1
1
1
1
1
1
1
34
5
3
11
8
3
8
1
11
14
4
2
9
2
2
4
1
4
1
2
1
2
3
2
2
2
1
1
1
1
1
1
1
1
1
1
1
3
1
2
2
1
3
2
1
4
2
2
1
3
2
1
1
1
2
1
3
1
1
3
1
1
1
1
1
1
1
1
1
1
2
1
1
2
2
2
1
1
1
1
2
1
1
3
1
1
1
1
6
1
2
1
1
4
1
1
1
3
2
1
1
1
1
2
1
1
1
1
1
1
1
1
1
1
2
1
1
1
1
1
1
1
2
2
1
1
2
1
2
1
2
1
1
1
1
2
1
1
2
1
5
1
1
1
1
2
1
1
2
1
1
2
2
1
1
1
1
1
1
7
2
1
1
1
2
4
1
2
1
1
2
1
2
3
1
1
1
2
1
2
1
1
1
2
1
1
2
1
1
2
1
1
2
2
1
1
1
2
1
2
1
1
1
1
1
1
1
5
1
1
1
2
1
1
2
2
1
1
1
2
1
3
1
1
1
1
1
1
1
1
1
3
1
1
1
2
2
2
1
1
1
2
2
1
1
1
1
1
6
1
1
1
2
3
1
1
2
2
6
1
1
1
1
2
3
2
1
1
2
3
2
1
2
1
1
1
1
1
2
1
3
4
1
1
1
1
1
2
2
6
1
3
3
2
3
1
6
1
2
2
1
1
12
5
1
1
2
2
1
2
1
3
1
1
2
3
1
2
1
1
1
2
3
1
2
2
1
2
1
1
1
1
1
1
4
1
1
2
1
23
1
1
3
1
1
1
1
1
1
1
1
3
1
3
1
3
4
1
1
1
3
2
1
1
1
1
1
2
1
1
1
1
3
2
2
1
1
1
1
2
1
3
1
1
2
1
3
1
1
1
1
1
1
1
2
2
1
1
1
1
1
2
1
3
2
6
1
1
1
1
1
1
1
2
1
1
1
1
1
1
1
1
2
1
1
2
2
1
1
1
1
2
1
1
1
2
1
2
2
1
1
1
1
1
1
1
2
2
2
3
1
2
1
3
1
1
1
1
1
1
1
1
1
1
2
4
2
3
1
3
2
2
1
1
5
1
1
2
4
1
2
1
1
1
2
1
1
1
1
1
2
2
2
2
2
1
1
1
2
2
1
1
1
1
1
1
4
1
1
1
1
2
3
1
1
2
2
6
2
1
1
1
1
1
2
1
2
1
4
3
3
2
2
2
2
1
3
1
1
3
1
1
3
2
3
1
1
3
2
2
2
2
2
1
1
1
1
1
2
1
3
1
2
1
4
1
2
1
1
6
1
1
3
1
4
1
1
1
1
1
1
2
2
3
1
1
2
1
1
3
1
4
1
1
2
1
1
2
1
1
1
3
3
1
2
1
1
3
3
3
5
1
4
1
1
2
1
1
3
1
1
1
5
1
1
1
2
1
2
1
1
1
1
1
1
3
3
1
1
3
1
1
1
2
2
1
1
1
3
1
1
1
2
2
1
1
1
2
1
1
1
2
3
1
1
1
1
1
1
1
1
1
1
1
2
2
1
1
3
1
1
1
1
1
1
3
1
3
7
2
4
1
1
1
1
4
2
1
1
1
1
1
1
1
1
1
1
1
2
1
1
1
1
1
2
1
1
1
1
4
1
3
1
1
2
2
3
5
1
2
2
1
1
1
1
2
1
1
1
1
1
1
1
1
1
1
1
3
1
3
1
2
1
4
2
1
1
1
1
1
1
1
2
1
1
1
1
11
1
1
2
1
6
1
1
1
1
6
3
1
1
1
1
1
1
1
1
1
1
1
1
2
1
2
5
1
1
1
1
2
2
1
2
4
1
4
1
1
1
2
1
3
2
1
3
1
1
2
3
2
1
3
1
1
1
2
1
1
1
1
1
1
1
1
1
1
2
1
1
2
1
2
1
2
1
1
1
1
2
2
1
1
3
1
1
1
2
2
3
2
3
1
1
1
1
4
3
1
1
2
1
2
1
1
1
1
1
1
1
1
1
1
1
5
1
2
1
1
1
3
2
1
1
3
5
1
1
4
1
3
2
3
5
1
1
1
1
1
1
2
1
1
1
1
1
6
1
1
2
1
1
1
1
4
1
1
1
1
4
1
2
1
3
1
1
1
1
1
1
1
2
1
1
1
1
1
1
1
1
1
1
1
1
2
1
1
2
1
1
3
1
1
1
1
1
1
2
1
1
2
1
1
1
1
1
1
1
1
3
1
4
1
2
1
3
1
1
2
7
4
1
1
1
1
1
2
1
1
1
3
1
2
1
1
2
2
1
4
1
1
2
1
1
1
1
1
1
1
2
1
1
1
1
2
1
2
1
1
3
3
2
6
1
2
1
2
2
1
2
5
2
1
1
1
6
1
1
1
1
1
3
5
1
1
2
1
2
1
4
1
3
2
1
2
1
1
2
1
1
1
1
2
2
2
1
2
1
1
2
1
3
1
1
1
3
1
1
1
1
2
1
1
1
1
2
1
1
1
1
1
1
1
1
1
1
2
1
1
1
3
1
1
2
1
1
1
1
1
1
3
1
1
1
1
1
1
1
1
1
1
1
1
1
1
1
1
1
2
1
1
1
1
5
1
2
4
1
3
1
1
1
2
1
2
1
1
1
1
1
1
1
3
1
2
2
1
2
1
1
1
1
2
1
1
1
1
1
1
1
1
1
22
1
2
1
1
1
1
4
1
1
1
1
2
1
1
1
1
1
2
1
1
1
1
2
2
1
2
9
1
7
4
20
2
3
5
3
1
1
1
1
1
2
1
1
1
1
4
3
1
2
1
1
2
2
1
1
5
1
1
2
3
1
1
1
2
1
1
1
1
1
2
1
1
2
2
1
2
1
1
1
3
2
1
8
1
2
2
1
1
1
1
1
1
3
1
1
1
3
1
5
1
1
1
7
1
8
1
2
1
1
1
2
1
1
2
1
1
1
5
1
1
1
1
2
1
3
1
1
1
2
4
1
1
1
4
2
6
2
2
1
2
4
1
1
1
1
1
1
1
1
4
1
3
1
1
1
1
1
2
1
4
3
6
1
1
1
3
1
3
1
2
1
1
1
1
2
1
2
3
1
1
1
1
1
1
2
1
5
2
1
2
2
1
1
1
3
1
1
1
1
1
2
1
1
1
1
1
1
1
2
1
1
1
1
1
1
1
1
3
1
1
1
1
2
2
1
1
1
1
1
14
1
1
1
3
2
1
1
1
1
2
3
1
1
2
1
3
2
2
2
4
2
1
2
1
1
1
1
3
1
1
1
1
2
3
1
1
2
1
1
1
1
1
1
1
4
1
1
2
1
1
1
1
1
1
1
1
1
2
2
1
1
1
3
1
2
1
1
3
1
2
1
1
1
5
1
1
3
1
3
3
2
1
2
1
1
1
1
2
1
1
3
1
1
1
1
2
1
2
1
2
1
2
1
1
1
2
2
2
1
2
2
1
2
1
1
1
1
1
4
1
1
1
1
1
1
1
1
1
1
1
1
1
1
1
6
1
1
5
1
1
1
1
3
2
2
1
1
1
1
3
1
1
1
1
1
2
12
1
1
1
1
1
1
2
3
1
1
3
3
1
1
1
1
1
1
1
1
1
1
1
2
1
2
1
1
1
1
1
1
1
1
1
1
1
1
1
1
1
2
2
1
1
1
1
1
1
1
1
1
1
1
1
1
1
1
1
1
1
2
9
1
1
5
4
11
2
2
2
4
2
1
2
1
1
4
2
2
2
1
2
1
1
2
1
2
1
1
1
1
1
2
1
1
2
1
1
1
1
1
2
1
4
1
1
2
1
1
1
1
1
1
3
1
1
3
2
4
1
2
2
2
1
1
4
4
2
1
1
1
1
2
2
1
1
1
2
3
1
1
1
1
1
1
1
1
1
2
5
2
1
1
2
3
2
5
1
1
1
1
1
1
1
2
4
5
1
1
1
1
1
1
3
1
1
2
1
1
2
2
2
2
1
1
1
3
1
1
1
1
1
1
1
1
1
2
1
1
1
1
1
2
1
1
1
1
1
1
1
1
1
1
2
1
1
1
1
2
1
1
1
1
2
1
1
1
4
1
2
1
2
3
1
2
1
1
1
1
2
1
3
2
2
2
1
1
1
1
1
1
1
1
1
1
1
1
1
1
1
1
1
1
1
1
1
1
1
1
1
1
1
1
1
2
1
2
9
5
2
4
2
1
1
1
1
1
3
2
1
1
1
2
2
3
1
3
2
2
7
1
2
3
3
1
1
2
3
1
1
1
2
6
3
1
10
1
26
1
4
1
1
4
1
3
5
2
3
1
2
1
1
3
2
1
1
2
1
1
1
1
1
4
1
2
1
4
3
2
2
1
4
1
1
3
2
1
1
1
1
2
2
2
3
1
4
2
1
1
3
1
2
1
3
1
1
6
2
2
1
1
1
2
6
1
1
1
1
1
1
3
1
1
1
2
1
1
1
1
3
1
2
2
1
1
1
1
4
1
2
2
2
1
2
4
1
1
3
2
2
36
1
3
1
4
2
1
2
2
1
1
3
1
1
1
1
1
1
1
1
1
1
1
1
1
1
1
1
1
1
1
1
1
1
3
1
2
1
2
1
1
1
1
5
1
2
4
1
1
1
1
3
1
1
1
1
1
1
1
2
1
1
1
2
1
3
4
1
1
1
1
1
2
1
1
1
3
1
1
1
3
1
1
1
2
1
1
1
1
2
2
1
3
2
2
1
1
4
1
1
1
1
2
2
1
1
4
1
1
7
1
2
4
1
1
1
2
1
5
3
1
2
1
1
4
6
2
1
1
1
1
1
2
1
3
2
1
1
1
1
1
4
1
1
7
1
1
1
1
1
1
1
1
6
3
1
1
1
1
1
1
1
2
2
1
1
1
1
1
2
1
1
1
1
1
1
1
1
1
1
1
1
1
1
1
1
1
1
1
3
1
1
1
2
1
1
1
1
2
1
1
1
1
1
2
1
1
1
1
1
1
1
1
1
1
1
1
1
1
1
1
1
1
1
1
1
1
1
1
1
1
1
1
1
2
2
1
2
1
1
1
2
1
1
1
2
1
1
1
1
1
1
1
3
1
4
1
1
1
1
2
2
1
1
1
1
1
2
2
4
2
1
2
1
2
1
2
1
1
1
1
6
1
1
1
2
1
4
1
1
1
1
1
2
3
1
1
1
1
1
2
2
3
1
1
1
1
1
6
1
1
2
1
2
7
1
4
1
1
1
1
1
1
1
1
1
1
2
1
1
1
1
1
1
1
1
1
1
1
1
1
1
1
1
1
2
1
3
1
1
1
2
1
2
1
1
3
4
4
1
1
1
1
1
1
1
1
5
1
1
1
1
1
1
1
1
1
1
1
2
1
2
1
1
1
9
1
3
5
6
1
1
1
7
5
1
1
2
3
1
1
3
1
2
1
1
2
1
1
1
1
1
1
1
1
1
1
1
1
1
1
1
1
1
1
1
1
1
1
1
1
1
1
1
1
7
1
1
1
2
1
1
1
1
5
1
1
1
1
1
2
1
1
1
28
1
1
2
1
3
4
1
1
2
1
1
1
1
1
1
1
1
1
1
1
1
1
1
1
1
1
1
1
1
2
1
1
8
6
3
7
3
1
1
5
1
1
2
1
3
1
1
1
1
2
2
1
1
1
1
3
1
2
4
6
1
1
1
1
1
2
1
2
1
1
3
2
4
4
2
2
4
2
3
3
29
1
2
12
1
1
2
1
2
2
4
1
1
1
1
1
2
3
1
1
1
1
1
1
1
1
2
1
1
1
1
1
1
3
3
5
1
1
2
1
2
1
1
1
1
2
4
1
4
1
1
2
2
2
2
9
2
6
2
2
1
2
1
3
1
1
1
1
3
2
4
1
3
4
9
1
1
8
4
3
1
1
3
5
1
2
1
1
2
1
1
1
1
1
1
1
1
1
1
2
1
1
1
1
3
1
1
1
1
4
1
1
1
6
1
3
1
4
1
2
2
1
2
1
1
2
2
1
1
1
1
3
1
3
3
1
2
1
3
1
1
4
2
1
1
1
1
1
1
1
1
1
1
3
1
1
3
1
1
2
1
1
1
2
1
1
1
1
1
1
1
1
1
2
1
1
2
1
1
1
1
2
1
1
1
1
3
2
2
1
5
1
1
1
2
1
1
5
2
2
1
2
4
1
2
1
1
1
1
1
1
1
2
6
2
1
1
2
1
1
1
1
1
1
1
1
3
1
1
2
1
1
1
2
1
1
1
1
1
3
3
2
2
2
3
2
1
2
1
1
2
2
2
3
1
1
1
2
4
5
1
1
1
1
1
1
1
1
4
3
1
1
4
2
2
2
3
2
4
1
1
1
1
2
1
1
4
3
2
1
1
1
1
3
1
2
2
1
1
1
2
1
2
1
1
6
1
1
1
1
57
1
1
6
3
2
1
1
1
1
1
1
1
1
2
2
1
1
1
1
2
1
1
1
4
1
1
1
1
2
1
1
3
1
1
1
2
1
1
1
1
1
2
1
1
1
2
2
1
1
1
1
1
1
1
1
1
1
2
1
1
1
1
1
1
1
1
1
1
2
1
1
1
1
1
1
1
1
1
1
1
1
1
1
1
1
2
1
1
1
1
1
1
1
1
1
1
1
1
1
1
2
2
1
1
1
1
2
1
1
1
2
1
1
1
2
1
1
1
1
1
1
1
1
1
1
1
1
4
1
1
1
1
1
1
2
2
1
1
1
3
1
1
1
6
1
4
4
1
4
5
1
1
2
3
1
1
4
1
2
1
1
1
1
1
1
1
3
2
8
1
2
2
2
1
1
3
1
1
2
1
1
1
1
7
4
3
4
1
2
2
10
2
6
4
1
1
1
1
1
1
3
1
1
1
1
1
1
1
7
9
1
1
1
1
1
1
1
4
3
2
1
1
1
1
1
2
3
1
2
1
2
2
1
5
2
1
1
1
1
1
2
1
1
1
1
1
2
1
1
1
1
1
2
1
1
3
2
1
3
3
2
2
2
1
1
1
1
1
2
4
2
2
1
1
3
1
1
1
1
1
2
1
2
1
1
1
1
1
1
1
1
2
4
2
1
3
1
1
1
1
1
1
1
2
1
1
2
2
2
1
1
1
1
1
1
1
1
1
1
1
1
2
1
1
1
1
1
1
1
1
2
1
4
1
1
1
1
1
1
1
1
1
2
1
1
2
1
3
2
1
2
1
1
2
2
1
1
1
1
3
1
3
2
2
1
1
1
1
1
1
1
1
1
1
4
1
5
1
1
1
1
1
2
3
2
2
1
1
1
1
2
1
7
2
3
1
5
1
4
1
2
1
3
1
1
1
2
2
1
5
1
2
1
1
1
1
1
1
1
3
2
2
1
2
2
2
4
8
5
1
2
1
1
1
1
1
1
1
3
1
2
1
2
1
1
1
2
2
1
1
1
1
3
1
1
1
1
2
1
1
1
1
1
2
1
1
1
3
1
1
2
1
2
3
1
2
1
1
1
1
2
1
2
3
1
2
2
1
1
1
1
2
8
1
2
2
2
1
1
1
1
1
1
3
2
1
1
1
1
1
1
2
1
1
1
1
1
1
1
1
1
2
1
1
1
4
1
1
1
1
2
4
1
1
1
1
1
2
1
1
1
1
1
1
1
1
1
1
1
1
1
2
1
1
2
1
2
1
3
6
18
3
1
2
1
1
1
1
2
2
5
1
1
3
1
1
1
1
1
1
2
1
21
1
4
1
1
1
1
19
1
1
1
1
6
1
1
2
1
3
3
1
2
2
1
2
2
1
1
1
4
1
1
1
4
1
1
13
1
1
2
1
1
1
1
1
1
1
1
1
1
1
1
1
1
1
1
1
1
1
1
1
1
1
1
1
1
1
1
1
1
1
1
1
3
1
1
3
2
1
1
2
1
1
1
2
2
1
1
1
1
1
2
1
1
1
1
1
1
2
3
1
1
1
1
1
3
1
4
1
1
2
2
1
2
1
4
1
1
1
3
1
3
1
1
1
2
1
2
4
2
1
1
2
1
1
1
1
2
1
1
1
1
2
1
1
1
1
1
1
2
1
1
1
1
3
1
1
2
1
1
1
1
5
1
1
2
1
1
1
1
1
1
1
1
3
1
3
1
1
3
1
1
1
1
1
1
2
2
1
10
1
1
1
1
1
1
1
1
1
1
1
1
1
1
1
1
1
1
1
1
6
2
1
1
3
1
1
3
1
1
1
1
1
1
1
1
1
1
1
1
1
1
1
1
1
1
1
1
1
1
1
1
1
2
1
1
2
1
1
5
1
3
2
13
1
1
2
1
1
1
1
1
1
2
1
1
1
2
1
1
1
1
1
1
1
1
1
1
1
2
2
1
1
1
1
2
1
5
1
1
1
1
1
2
2
1
1
1
2
1
1
1
1
2
1
1
1
3
1
1
1
2
2
1
1
1
1
7
1
1
7
2
1
3
2
2
2
1
1
1
1
1
2
1
1
1
2
2
1
1
1
1
1
2
1
1
1
1
1
1
1
1
1
3
1
6
1
1
1
2
1
1
1
1
1
1
1
1
1
1
1
1
1
1
1
1
1
1
1
1
1
1
2
1
1
1
1
1
14
1
1
2
2
1
1
1
1
3
1
1
1
1
1
1
1
1
1
1
4
1
1
1
1
5
2
1
1
3
1
1
1
1
1
1
1
2
1
2
1
1
1
2
1
1
1
1
1
1
1
1
1
1
1
1
1
1
1
1
1
1
3
4
4
2
2
1
1
2
2
1
1
1
1
1
1
1
1
1
2
1
1
1
1
1
1
5
1
1
1
1
1
1
1
1
1
1
1
1
2
1
1
1
1
1
1
1
3
1
1
1
1
1
1
2
1
5
1
2
1
3
2
2
1
1
3
1
1
1
4
2
1
2
1
1
1
1
2
1
2
2
2
2
2
4
1
1
2
2
1
1
2
1
1
1
1
2
2
2
1
1
1
1
1
3
2
3
1
5
1
1
2
1
1
1
1
2
1
1
1
1
1
1
1
1
1
1
1
1
2
4
1
1
1
5
3
3
1
1
2
1
2
3
1
1
2
2
1
1
1
1
8
4
2
1
1
1
4
3
3
1
1
1
1
1
1
3
5
1
1
1
1
1
1
1
1
1
1
1
1
1
1
1
1
1
1
1
1
1
2
1
1
1
19
1
1
3
1
1
1
1
1
1
1
1
34
3
1
4
1
1
1
1
6
2
1
1
4
6
9
1
2
2
1
8
2
1
1
1
2
1
1
2
2
1
1
1
2
1
2
2
2
1
1
2
1
1
2
1
1
1
5
4
3
2
1
1
1
1
12
2
1
2
3
1
1
3
3
2
2
2
1
1
1
1
3
2
1
1
1
2
2
1
1
2
1
1
1
1
1
2
1
2
1
1
1
1
6
1
1
1
5
1
4
2
1
2
1
2
3
1
1
2
2
14
1
1
1
1
1
1
1
1
1
1
2
1
3
1
1
1
1
1
1
1
2
1
1
3
2
1
5
1
1
2
4
1
1
1
2
1
1
5
3
1
1
1
6
6
1
1
1
1
1
2
2
2
2
1
1
2
1
1
1
1
1
2
1
1
3
2
3
1
1
2
2
1
1
1
2
2
1
1
1
1
1
1
1
2
4
1
1
1
2
1
1
1
2
1
1
1
1
1
1
1
1
4
1
1
1
1
2
1
2
1
1
2
11
6
4
21
1
3
2
2
1
1
1
2
3
2
1
1
1
1
1
1
3
1
1
1
1
1
1
1
1
1
1
1
2
10
5
1
1
4
8
1
1
1
1
1
1
1
1
1
1
1
1
1
1
1
1
3
4
4
4
1
2
2
2
2
1
2
1
1
1
2
1
6
2
2
1
5
1
3
2
1
1
1
3
9
2
2
1
1
4
1
1
2
2
1
1
2
1
1
1
1
1
1
1
1
1
2
3
1
16
2
2
1
1
1
1
2
1
4
1
1
5
1
1
1
1
4
7
2
2
1
1
1
2
2
1
3
3
2
1
1
1
4
1
1
1
1
1
2
3
3
1
1
2
2
7
1
2
1
2
1
2
1
5
1
1
2
2
1
1
1
4
2
1
1
1
1
1
1
2
2
2
1
6
1
1
2
4
2
1
3
1
1
1
3
1
2
1
3
5
5
1
2
2
2
1
6
1
5
1
1
2
1
2
1
1
2
1
1
1
1
2
1
1
1
3
1
1
1
4
1
1
1
3
2
3
1
2
2
3
2
1
1
1
3
1
1
1
7
2
1
2
1
2
1
2
1
3
1
1
1
3
1
2
2
4
2
1
1
1
1
4
2
1
1
1
2
2
1
2
4
5
6
2
2
1
1
3
1
1
2
3
1
1
2
3
2
1
5
1
3
4
3
1
3
2
2
3
4
1
2
1
3
2
1
7
1
4
2
1
8
1
2
1
1
2
1
3
7
1
1
3
1
1
1
7
1
1
1
1
1
1
1
3
3
1
1
4
1
1
1
2
1
2
3
1
2
1
1
1
1
1
1
1
1
2
1
1
1
2
1
1
1
1
1
1
1
1
1
1
1
1
1
1
1
1
2
2
3
1
2
1
2
1
1
1
1
1
2
1
1
1
1
1
1
1
1
1
1
1
3
1
1
1
1
1
1
1
1
1
1
2
2
1
1
1
1
1
1
1
1
1
1
1
2
1
1
1
3
2
1
1
1
1
2
5
1
2
1
1
1
1
1
3
4
1
1
1
2
2
4
1
1
1
1
1
1
1
1
1
1
1
1
1
1
1
1
2
1
2
1
2
1
2
1
2
1
1
1
1
3
1
1
2
1
1
1
1
1
3
1
1
2
1
1
1
1
1
2
1
1
1
1
3
1
1
1
1
1
1
1
1
4
1
1
1
1
1
1
2
1
1
2
1
1
1
1
1
1
2
4
1
2
1
1
1
1
1
1
1
2
1
1
1
1
1
1
1
1
1
1
1
1
1
1
2
1
1
1
1
1
1
3
1
1
2
2
2
3
1
2
1
1
3
1
1
1
2
1
1
1
2
8
2
1
1
1
1
1
1
2
3
1
1
2
1
2
1
1
4
3
6
4
1
1
1
1
1
1
1
1
2
1
1
2
2
4
2
1
1
1
2
1
1
4
1
1
1
3
2
1
5
1
3
1
1
2
2
1
1
2
2
2
1
2
1
1
1
1
1
2
1
2
1
1
1
1
1
1
1
2
1
1
1
1
1
3
1
1
1
1
1
1
1
1
1
1
1
1
1
1
1
3
1
1
1
1
1
1
1
1
1
1
3
1
1
1
2
2
1
1
1
1
1
1
2
1
2
1
1
1
2
1
1
2
2
1
1
1
2
2
3
1
1
2
1
1
8
1
1
1
1
2
2
3
9
8
1
1
1
5
1
2
3
1
1
1
2
1
2
1
1
1
1
1
1
2
1
1
1
2
1
1
1
1
2
2
2
1
1
1
1
4
1
2
2
2
1
6
1
2
1
1
1
1
2
1
2
2
1
1
2
1
1
1
1
1
1
1
1
1
1
1
1
1
2
1
2
2
1
1
1
1
1
2
1
2
1
1
1
1
3
3
1
1
3
2
4
1
6
1
2
3
3
2
1
1
1
1
1
1
1
1
1
1
2
2
1
1
3
2
1
1
1
2
1
3
1
1
1
2
1
1
1
1
2
5
1
1
2
3
1
3
2
2
3
1
1
1
3
1
1
1
7
1
1
9
2
1
4
1
1
1
1
3
1
2
1
1
1
4
2
1
3
2
1
2
3
1
2
1
1
2
1
1
1
1
6
1
4
1
1
1
1
2
1
2
1
2
1
2
4
1
1
2
2
1
1
1
1
1
1
1
1
2
2
1
2
1
1
1
2
1
2
1
2
1
2
2
3
2
1
1
3
1
1
1
3
1
2
1
1
4
2
1
1
1
1
1
1
2
1
1
1
1
1
3
1
2
1
1
2
1
1
1
2
3
2
1
1
1
1
1
3
2
1
1
1
1
1
1
1
1
2
1
1
1
1
1
2
3
1
1
1
2
1
3
1
1
1
1
1
1
2
1
1
3
1
1
1
1
1
1
1
1
2
1
1
1
1
1
1
1
1
2
1
1
2
2
1
1
1
1
2
1
1
1
2
1
2
1
1
1
3
1
3
2
3
1
1
1
2
6
1
2
1
1
1
1
1
2
1
1
1
1
1
1
1
1
1
1
1
1
1
1
1
1
1
1
1
1
1
1
1
3
1
1
1
3
1
1
1
3
1
1
3
1
1
2
1
1
1
1
1
3
1
1
8
7
4
2
1
1
1
1
1
1
1
1
1
1
1
1
3
5
1
1
1
4
3
1
2
1
3
2
1
2
3
1
3
3
1
5
1
3
8
1
1
1
2
1
3
1
1
3
4
1
2
1
1
1
4
1
3
1
2
1
1
1
2
3
1
3
2
4
4
3
2
1
3
4
2
1
6
9
1
1
1
1
3
1
1
3
1
1
1
2
1
1
2
1
1
1
1
1
1
1
2
1
1
2
1
1
2
3
1
1
2
1
1
2
3
2
1
1
1
2
1
1
1
3
2
1
1
1
1
2
1
6
1
1
1
3
3
1
1
1
2
1
3
1
1
1
1
1
1
1
1
1
1
1
1
4
1
2
1
1
6
4
1
2
1
1
1
3
1
1
1
1
1
2
1
3
3
2
1
1
2
1
5
1
7
1
1
1
3
3
2
2
4
1
5
2
1
1
1
1
1
1
1
1
1
1
1
1
1
1
1
1
1
1
1
1
1
1
1
1
1
1
1
1
1
1
1
1
1
1
1
1
1
1
1
1
1
1
1
1
1
1
1
1
1
2
1
1
1
1
2
4
1
2
1
4
7
2
2
1
1
1
1
1
2
1
1
1
2
3
2
1
1
1
1
4
1
1
3
1
1
1
1
1
1
1
2
3
1
3
1
1
2
1
1
2
3
1
2
1
1
1
2
3
2
5
2
2
5
1
1
1
1
4
1
1
4
1
2
4
3
1
1
1
1
2
1
1
1
1
1
1
1
1
1
1
1
2
1
1
1
1
1
4
1
3
3
1
1
1
10
1
2
3
1
2
1
1
2
1
2
2
2
1
2
2
2
1
3
1
1
1
2
1
3
3
1
2
1
1
1
1
2
3
2
2
3
2
2
1
3
1
1
1
1
1
3
1
3
1
3
3
1
1
1
1
2
1
1
3
4
4
3
1
1
1
1
1
3
1
1
1
2
1
1
1
1
1
2
4
2
1
1
1
1
1
1
1
1
1
1
1
1
1
1
1
1
2
1
1
1
1
1
1
4
2
1
1
2
1
1
3
3
3
1
1
1
1
1
3
1
2
1
2
2
1
5
1
1
1
2
2
3
3
1
1
1
2
1
2
1
3
3
1
1
1
1
1
1
1
1
1
1
2
6
2
2
1
1
3
3
1
3
1
1
2
1
2
1
1
1
2
1
2
2
1
2
1
2
1
2
3
1
1
1
1
2
1
1
1
2
1
2
1
2
2
1
1
1
2
1
2
1
4
1
3
2
1
1
1
1
1
1
2
1
2
1
1
2
5
1
2
1
1
1
4
1
1
1
2
3
1
3
2
7
1
2
1
2
1
2
2
3
1
3
1
2
1
1
1
1
2
1
1
3
1
2
2
1
1
1
6
9
2
1
1
1
1
1
1
1
1
1
1
1
1
1
1
1
1
2
1
1
1
2
1
5
1
1
2
1
1
1
1
1
1
1
1
1
1
1
1
1
1
1
1
1
1
1
1
1
1
1
1
1
1
1
1
1
1
1
1
1
1
1
1
1
1
1
1
1
1
1
2
1
1
1
1
1
5
1
2
1
1
1
1
1
1
1
1
1
1
2
5
1
1
3
1
3
1
2
5
1
2
1
1
1
2
2
1
8
2
1
1
1
2
1
2
2
1
1
1
1
1
1
1
2
2
1
1
1
2
1
1
5
2
3
1
1
1
1
4
2
3
2
3
1
1
1
1
1
1
5
3
3
1
1
1
1
1
1
1
1
1
1
1
1
1
1
1
2
1
1
1
1
1
2
1
1
1
1
1
1
1
1
1
1
8
1
2
4
2
4
1
1
1
1
1
1
1
2
2
2
1
2
5
1
2
1
1
1
1
1
1
2
1
1
2
2
1
1
1
3
1
1
1
2
1
2
2
3
1
3
2
3
1
1
2
2
1
2
1
3
1
1
1
1
4
3
10
3
1
3
1
3
1
1
1
1
8
1
1
1
1
1
1
1
4
2
1
2
2
2
4
3
1
1
3
1
2
1
1
1
3
2
1
2
3
2
1
2
1
2
3
1
6
2
1
2
2
1
1
3
1
1
2
1
2
1
1
1
1
1
1
1
1
3
1
1
3
6
2
5
3
1
1
1
1
1
1
1
2
1
7
1
1
1
1
1
2
1
1
2
1
2
1
2
1
1
2
3
1
2
1
2
2
1
1
1
1
2
2
1
1
2
8
1
1
2
2
2
1
1
1
2
1
1
1
1
2
2
1
1
1
1
1
1
1
1
1
1
1
1
1
1
1
1
1
1
1
1
1
1
1
2
5
1
1
2
1
1
1
1
1
1
1
2
1
5
1
3
1
1
2
5
1
2
2
3
1
3
3
1
1
1
1
3
3
2
1
1
1
2
1
2
2
3
4
1
1
1
1
3
1
1
2
1
3
1
1
1
1
1
1
1
1
1
2
2
3
1
2
3
1
3
1
1
2
1
2
2
1
2
2
1
1
1
1
1
1
2
1
2
1
1
3
1
3
6
1
1
1
1
1
1
1
1
1
6
3
1
1
1
1
1
1
1
4
1
2
1
1
1
2
1
1
3
2
2
3
1
1
2
1
1
1
1
1
1
2
1
1
1
1
1
1
1
7
1
1
1
1
1
1
4
1
2
1
1
7
1
1
1
1
3
2
1
4
1
1
6
3
3
2
1
2
1
2
1
4
1
4
6
2
1
1
2
1
1
2
2
2
1
3
1
2
2
1
1
1
1
1
1
3
1
1
1
1
2
1
2
1
1
1
2
1
1
1
1
1
1
1
1
1
1
1
1
1
1
2
1
1
1
1
1
1
1
1
1
1
1
1
1
1
3
2
1
2
1
4
2
4
5
1
2
3
1
2
1
1
1
1
1
1
2
1
2
1
1
1
1
4
3
1
2
1
4
1
1
3
1
6
1
5
12
1
3
2
1
1
2
1
1
1
1
1
1
1
1
1
1
2
1
1
1
1
1
3
2
1
2
1
1
1
1
1
1
2
1
1
1
1
1
2
1
1
1
1
1
5
3
1
3
2
3
3
1
2
1
2
1
2
1
1
5
1
3
1
1
6
2
3
1
1
2
4
2
1
1
1
4
1
1
1
1
1
2
3
4
1
1
1
3
2
1
1
1
6
1
1
1
1
3
1
2
1
1
1
2
4
1
1
1
1
1
1
2
1
2
1
1
1
1
2
1
1
1
1
1
1
1
1
3
1
1
1
1
1
1
4
1
1
2
1
1
4
1
1
2
1
5
1
1
1
2
1
1
3
1
1
1
1
6
3
3
4
2
2
1
2
2
1
1
1
2
1
1
1
1
2
1
1
1
1
2
2
1
3
2
2
3
1
1
1
1
5
1
1
1
2
2
2
5
2
2
1
1
1
1
3
1
1
1
1
1
1
3
3
1
3
4
3
2
1
2
1
1
2
4
2
3
5
2
2
1
1
7
4
2
1
3
1
3
1
2
1
6
1
5
1
1
5
2
1
1
1
1
2
2
1
1
3
1
1
1
1
1
1
1
4
1
2
1
2
4
5
2
1
2
5
2
14
2
3
1
1
1
1
1
1
1
5
1
2
1
1
2
1
1
3
3
2
1
1
2
1
1
2
1
1
3
2
2
3
2
1
1
4
3
3
1
3
8
1
1
2
1
1
3
2
1
2
6
1
1
1
1
3
2
1
1
1
1
1
2
2
2
1
1
1
1
2
1
1
1
1
3
1
1
1
2
1
1
1
3
2
1
1
2
3
1
1
1
2
1
1
1
1
1
1
1
1
1
1
1
1
1
1
1
1
1
1
1
1
3
1
2
2
2
1
1
1
2
1
1
1
1
1
1
1
4
2
1
3
2
2
8
1
3
1
1
12
2
7
1
4
1
4
5
9
1
2
1
1
4
2
1
4
2
2
2
1
1
1
1
1
1
1
3
2
2
4
3
1
1
1
4
1
1
1
1
1
2
2
2
2
3
2
2
2
2
5
2
1
1
1
1
1
3
5
3
1
1
2
1
2
1
1
2
1
7
2
1
1
1
1
3
1
1
1
1
1
1
1
1
1
1
2
1
1
2
1
2
2
1
2
1
1
2
1
4
4
1
1
1
1
5
1
1
1
1
1
3
1
2
1
1
2
1
2
3
1
1
6
2
5
1
2
3
1
2
1
2
3
1
1
2
2
2
3
2
1
1
1
7
2
1
1
7
17
9
1
1
1
1
4
1
1
3
2
1
1
3
1
1
1
1
1
1
1
1
1
2
1
1
3
1
4
1
4
1
1
6
2
1
1
1
2
1
7
1
1
1
1
2
2
2
1
1
1
3
2
2
3
1
3
3
5
1
1
1
2
1
5
1
1
1
1
6
1
2
2
1
1
1
2
1
3
1
2
1
2
1
4
3
2
4
3
1
1
1
1
1
1
2
1
3
2
1
1
1
5
2
1
2
1
4
1
2
1
2
1
2
4
2
1
1
1
2
1
6
1
2
4
1
1
1
1
1
1
1
2
1
1
1
7
3
1
3
2
1
1
4
1
1
2
2
2
3
2
1
1
1
1
6
4
1
1
7
2
2
1
1
2
1
1
1
6
1
1
1
2
2
1
1
4
1
4
3
1
1
1
4
1
1
2
1
1
2
1
6
5
1
3
1
2
1
1
1
1
3
3
4
1
2
4
3
1
1
2
1
1
1
1
3
4
2
1
2
4
5
1
3
2
1
3
2
1
1
2
1
3
1
1
2
1
1
1
1
1
3
1
2
2
3
6
1
1
1
1
4
1
3
1
1
1
2
1
2
2
1
2
1
1
1
1
2
2
3
3
1
2
1
1
1
2
1
1
2
1
3
1
1
1
1
1
1
9
1
1
2
1
2
2
1
1
1
2
1
2
3
4
3
1
1
1
1
1
1
1
1
1
3
1
1
1
1
1
2
1
11
1
1
1
5
3
1
1
1
1
1
2
1
1
3
2
1
1
2
1
1
3
1
3
1
1
1
1
1
1
1
1
1
2
2
2
1
1
1
2
3
2
2
2
1
1
1
1
1
3
2
1
4
4
1
1
2
1
4
1
2
4
2
1
1
3
1
1
1
1
1
1
1
1
2
2
2
2
2
2
5
1
1
1
7
3
1
2
1
2
2
4
1
1
1
2
1
2
2
1
1
1
1
1
2
1
4
1
1
1
1
1
1
1
1
1
1
1
2
1
1
1
1
1
1
1
1
1
1
1
1
1
1
1
1
1
1
1
1
1
2
1
1
1
1
1
1
1
1
1
1
1
1
1
5
1
5
1
1
1
1
2
1
1
1
4
2
1
4
2
1
1
1
2
2
2
1
1
2
2
1
1
3
1
1
2
2
1
1
1
2
1
1
1
1
2
1
1
2
3
2
4
3
1
1
3
1
1
3
2
3
2
1
3
17
1
2
1
2
2
1
1
1
1
3
3
3
13
1
1
3
1
1
1
1
1
1
1
2
1
1
1
1
3
3
1
1
2
5
1
2
7
1
1
2
1
1
1
6
1
1
1
6
7
8
1
2
9
1
1
1
2
1
1
2
1
1
1
1
1
1
1
1
1
2
1
1
1
1
2
2
1
1
1
1
1
1
1
3
2
2
3
1
1
2
2
1
1
1
3
1
1
1
1
1
1
1
2
10
21
6
2
8
3
3
3
1
1
1
1
1
1
1
1
1
1
15
34
1
4
8
4
1
14
3
2
2
10
3
1
1
2
1
1
1
1
2
1
1
1
1
1
2
3
1
4
1
1
1
1
1
1
2
1
2
1
1
2
1
1
1
1
2
1
3
1
1
6
1
1
1
1
1
3
1
1
1
1
1
1
1
1
1
1
2
1
1
3
1
2
2
1
1
1
9
4
2
1
1
1
1
1
1
1
1
1
1
2
1
1
1
1
1
1
1
3
3
1
1
1
2
1
2
1
3
1
1
3
1
1
1
1
1
3
2
1
2
1
1
2
1
1
2
2
2
8
2
1
1
1
1
1
1
1
3
1
2
1
1
1
1
1
5
1
1
1
1
1
1
1
2
1
1
1
1
1
1
1
1
1
1
1
1
1
1
1
1
1
1
1
1
1
1
1
1
1
1
1
1
1
1
1
1
1
1
1
1
3
1
2
1
1
1
1
1
1
2
1
1
3
1
1
1
1
1
1
1
1
1
1
1
1
1
2
2
1
2
1
2
1
2
1
1
1
3
1
1
1
1
4
1
5
3
1
1
1
2
8
1
1
1
1
1
3
1
1
1
1
3
1
1
1
3
1
1
1
2
1
2
1
5
1
1
1
1
3
1
1
2
1
2
1
1
1
1
1
1
1
1
1
1
2
2
2
1
2
2
1
5
1
1
1
1
4
1
1
1
1
1
1
1
1
1
1
1
1
1
1
3
1
1
3
1
1
1
1
2
2
1
1
4
2
1
1
1
1
1
1
1
2
1
1
1
7
1
1
1
1
1
1
1
1
1
1
1
2
2
1
1
1
1
2
1
1
1
1
1
2
1
1
1
2
4
1
1
1
2
2
1
3
3
2
1
5
1
2
1
1
1
3
1
1
4
2
3
1
1
1
1
1
1
2
2
1
1
1
1
1
1
1
2
1
2
2
1
2
2
1
2
1
2
1
1
1
2
3
2
2
1
1
1
1
1
1
1
2
4
2
1
1
1
1
1
4
2
1
1
1
1
2
2
2
3
1
5
2
1
2
1
1
1
1
2
1
1
1
1
2
5
2
1
1
3
1
2
1
1
3
1
1
1
1
2
1
2
6
1
1
1
2
1
1
1
1
1
2
3
2
1
1
1
1
2
1
1
1
1
1
5
1
2
3
2
2
3
1
5
1
1
2
2
1
2
1
1
1
4
5
3
1
6
2
3
1
1
1
4
4
1
1
1
2
1
2
1
2
1
1
1
1
1
1
3
1
3
1
1
1
1
1
3
1
5
1
1
1
1
1
1
1
2
1
1
1
2
1
1
1
1
1
1
3
1
1
2
1
1
1
1
1
1
1
1
1
1
1
1
1
1
1
1
4
1
1
1
1
1
1
1
1
2
3
1
1
1
1
1
1
1
7
1
1
1
1
1
1
1
1
1
1
1
1
1
1
4
2
1
1
1
1
1
1
1
2
1
1
2
1
1
2
1
2
1
1
4
1
2
3
7
1
1
1
1
1
2
1
2
6
2
6
3
2
1
1
9
1
1
1
2
1
1
3
1
1
1
1
2
2
2
1
1
1
2
2
1
1
2
3
1
3
1
1
1
1
2
1
2
1
1
2
2
1
1
4
2
4
1
1
1
1
1
1
1
2
1
3
1
1
2
3
1
1
3
2
2
1
5
1
6
2
1
1
1
1
2
1
1
1
1
3
2
1
1
1
3
1
1
1
5
4
1
3
1
1
2
4
1
1
1
2
1
1
1
1
1
1
1
1
1
1
1
1
2
1
16
1
1
1
1
1
1
1
1
1
3
1
1
1
1
1
1
1
1
1
1
2
3
1
1
1
1
1
1
1
1
1
1
5
12
1
1
5
3
1
1
1
1
13
2
2
6
2
4
8
2
2
1
1
1
1
1
2
4
3
4
18
1
1
3
2
5
4
3
1
2
1
1
4
1
1
1
2
1
1
1
1
1
2
1
2
1
4
2
1
1
1
2
2
1
1
1
1
1
1
1
1
1
1
1
2
1
1
1
1
1
1
1
1
1
1
1
1
2
2
1
1
1
1
1
1
1
1
1
5
1
3
1
1
1
1
1
1
1
1
2
1
1
1
1
3
1
1
1
2
3
1
1
1
2
3
1
1
1
1
1
1
1
5
1
3
3
1
4
4
1
1
1
1
2
1
1
1
1
1
1
1
2
7
2
1
1
1
1
2
4
1
1
7
8
1
2
1
1
1
2
2
3
3
4
1
4
1
1
4
5
2
1
1
1
2
1
1
1
3
1
1
1
8
14
4
1
2
2
1
1
9
1
1
1
1
1
1
1
1
2
1
1
1
1
1
1
1
2
3
2
2
2
2
1
2
1
1
1
1
3
1
1
1
2
1
1
2
1
1
1
1
1
1
1
1
1
1
1
1
2
1
1
1
1
2
1
2
1
1
1
1
1
1
1
1
1
3
1
1
1
4
1
1
3
1
2
1
1
1
1
1
1
1
1
1
1
4
1
1
1
1
1
1
2
1
1
1
1
6
1
4
2
9
3
1
2
1
1
1
1
1
1
1
1
1
1
1
1
4
4
2
2
4
2
1
1
1
1
1
1
4
1
1
1
1
1
1
1
1
2
1
1
1
2
1
5
2
1
1
1
1
1
1
1
1
1
2
1
1
1
1
1
2
1
1
1
2
1
3
1
1
1
1
1
1
2
1
1
1
1
1
1
1
1
3
1
1
1
1
1
1
1
2
2
1
1
3
1
1
1
1
1
2
1
1
1
1
1
2
1
1
1
2
1
1
1
1
1
1
3
1
1
1
1
1
1
2
1
1
2
1
1
1
1
1
1
1
2
1
3
1
1
1
1
1
1
1
1
1
1
2
1
2
1
1
1
1
1
1
3
2
1
1
1
1
1
1
1
1
1
1
1
4
1
1
1
1
1
2
1
1
1
1
1
3
1
1
2
1
1
1
1
2
1
1
3
1
1
1
2
1
1
2
1
1
1
1
1
2
2
1
1
1
2
1
1
1
3
1
2
1
1
1
1
1
5
1
1
2
2
2
1
1
1
1
1
1
2
1
10
1
2
1
2
7
1
1
1
1
1
1
1
1
2
2
3
1
1
3
2
1
1
1
2
1
1
1
3
1
1
1
1
1
1
1
2
1
1
1
1
1
1
2
6
1
3
2
1
1
1
1
1
3
1
1
2
1
2
2
1
6
2
1
1
1
1
1
1
1
4
1
1
4
4
1
5
2
2
4
1
3
1
3
2
2
1
4
1
4
2
1
1
1
1
3
5
2
1
1
1
4
1
4
1
1
2
3
1
2
1
1
1
1
1
1
2
1
1
1
2
1
2
2
1
4
1
1
1
1
1
1
2
1
1
1
1
1
1
1
1
1
1
1
3
1
2
1
1
1
1
1
1
1
1
2
1
1
1
1
1
1
2
1
5
1
1
1
1
1
1
1
1
1
1
2
1
3
3
1
1
1
1
4
2
1
1
2
2
1
1
3
1
2
2
2
1
1
1
3
2
1
3
1
1
1
1
1
1
2
1
1
1
2
5
1
1
2
2
1
4
1
3
1
1
1
1
1
1
2
2
1
1
2
3
1
1
1
2
2
3
1
1
1
1
2
2
1
1
1
2
1
1
1
6
2
2
1
2
3
7
3
1
1
1
1
2
1
1
1
2
1
1
2
3
1
2
1
1
1
1
1
1
2
2
1
1
1
3
1
3
1
3
1
1
1
2
2
1
3
2
1
1
1
1
1
1
1
1
1
1
3
1
2
1
1
1
1
3
1
2
1
1
1
1
1
1
1
1
1
2
1
2
2
1
1
1
1
1
1
1
1
5
3
5
1
1
2
2
1
2
3
3
1
2
1
4
1
2
1
1
1
1
1
1
1
1
2
1
1
1
1
1
5
1
1
1
1
1
2
1
1
1
1
5
1
2
1
3
1
1
1
1
2
1
1
1
1
1
1
1
1
2
1
2
1
2
1
2
1
1
1
1
2
3
1
1
3
2
2
4
1
1
1
4
1
2
1
2
1
1
1
1
1
1
1
1
1
1
1
1
5
1
1
1
1
1
4
2
2
2
1
1
1
3
1
1
2
2
1
2
2
2
2
2
1
1
1
2
2
1
1
1
7
3
1
2
1
1
1
1
1
1
1
1
1
1
1
1
2
1
1
1
1
1
1
1
1
1
1
2
2
1
2
2
2
1
1
1
2
1
1
1
3
1
1
1
1
1
1
1
1
1
1
1
1
1
1
1
1
1
1
2
1
1
1
1
1
2
1
1
1
2
2
1
2
2
1
3
1
5
1
2
1
1
1
1
2
1
1
1
1
2
5
1
1
1
1
2
1
1
1
1
1
3
2
1
1
1
1
3
1
1
1
1
1
1
1
1
1
1
2
1
1
1
1
1
1
1
2
2
1
1
1
1
3
2
1
1
1
1
3
2
3
2
1
1
1
1
1
1
1
1
1
2
1
1
2
3
2
1
3
1
1
1
1
2
1
1
1
1
1
1
1
1
1
1
2
1
1
2
1
1
1
1
1
2
1
1
1
4
3
1
1
1
1
1
1
1
1
1
1
1
1
2
1
2
1
1
2
1
1
1
1
2
1
1
1
1
2
1
1
1
1
2
3
1
2
2
1
2
1
1
1
2
2
2
1
2
6
2
1
2
1
3
1
1
1
1
1
1
1
1
1
1
4
1
1
5
1
2
3
2
6
1
3
1
5
1
1
1
2
1
3
1
1
1
1
3
2
2
1
2
1
1
1
2
2
2
1
2
2
1
2
1
1
2
5
2
1
2
1
1
1
1
3
4
1
1
1
1
1
1
2
1
1
1
1
1
4
1
2
1
1
4
13
5
5
1
2
1
1
3
1
2
1
1
1
2
1
1
1
1
1
2
1
1
1
1
1
1
1
1
2
2
2
2
1
1
1
2
1
2
1
1
1
1
1
1
2
1
5
1
1
1
1
4
1
1
1
2
2
2
1
2
2
1
1
9
3
1
2
1
1
1
1
1
3
1
1
1
3
1
2
1
4
4
1
1
2
2
3
5
1
1
1
1
2
2
1
2
1
1
1
2
1
3
1
1
1
1
1
1
1
1
1
1
1
1
1
1
1
1
1
1
2
1
1
1
1
1
1
1
1
1
3
1
1
1
1
1
3
1
1
1
2
1
1
1
3
1
1
1
1
1
2
1
1
1
1
1
1
2
1
1
1
2
3
2
1
1
1
1
1
1
1
1
1
1
5
1
1
1
1
2
1
1
1
1
1
1
1
1
1
1
1
2
2
1
1
1
1
1
3
2
3
1
2
1
1
1
2
3
1
1
2
3
3
2
1
1
1
1
1
1
1
2
1
2
1
1
1
1
2
3
3
1
4
1
1
1
1
1
2
2
2
1
1
1
1
2
1
1
1
1
1
1
1
1
1
1
1
1
1
1
1
2
1
1
1
1
1
1
1
1
1
1
1
1
3
2
1
1
1
2
2
1
3
1
1
3
1
2
1
3
3
2
1
3
1
2
4
1
1
2
2
1
1
1
1
1
1
3
1
1
1
6
5
1
1
1
1
1
1
1
2
1
1
1
1
2
1
1
1
1
1
1
1
1
2
1
1
1
1
1
7
1
3
1
1
2
2
1
1
1
3
4
1
1
2
2
2
1
2
1
1
2
1
2
1
1
1
8
1
1
3
1
1
1
2
2
1
1
3
1
1
6
1
2
3
2
1
1
1
2
1
1
2
1
1
1
1
1
2
1
1
2
1
2
3
1
1
2
1
3
1
1
1
1
1
1
1
6
1
1
3
2
2
1
1
1
1
1
1
2
1
1
1
1
1
2
2
1
1
1
1
1
1
1
2
3
1
1
1
1
1
2
1
1
1
2
1
2
1
3
4
1
1
1
2
2
2
1
1
1
1
2
1
1
2
1
1
1
1
3
1
1
1
1
3
1
2
5
1
3
5
4
6
1
1
1
1
1
2
1
1
1
1
1
1
1
2
2
1
1
4
1
1
1
1
1
1
1
5
1
1
2
1
1
1
1
1
1
2
1
1
1
1
2
1
1
1
1
2
2
1
1
1
1
1
1
1
1
1
2
1
3
4
1
2
1
1
1
2
1
1
2
1
1
6
1
1
2
1
2
1
1
1
1
4
3
2
1
2
2
1
4
1
3
1
6
1
1
1
1
1
2
1
1
1
1
1
3
2
3
2
2
2
1
1
2
2
1
1
4
2
1
1
1
4
4
3
7
1
2
1
4
1
5
2
2
2
1
2
1
3
5
3
2
1
1
1
1
2
1
1
1
1
1
1
1
1
1
1
1
2
2
1
3
2
2
2
1
1
4
1
1
1
2
6
2
8
3
2
1
1
2
2
1
2
2
2
2
1
1
1
4
2
1
1
1
1
1
1
1
1
2
2
1
2
1
2
1
2
5
1
1
3
5
1
1
1
3
1
1
2
1
1
3
2
1
2
2
2
1
1
2
1
1
3
1
1
1
1
1
1
1
1
1
1
2
1
1
1
1
1
1
1
3
6
2
4
1
1
1
2
2
2
4
1
1
2
1
2
2
1
2
2
1
1
3
1
1
1
1
4
1
3
1
1
1
1
1
1
4
3
3
1
5
1
4
3
1
1
1
1
2
2
3
7
1
1
1
2
4
1
1
1
1
10
7
7
1
1
1
1
3
1
11
1
3
1
1
1
1
1
1
4
1
1
1
4
1
1
2
1
1
4
1
1
1
1
1
2
1
1
1
1
1
1
1
1
1
1
1
1
1
2
2
3
2
2
3
1
1
1
1
1
2
1
1
2
2
1
1
1
4
2
5
3
2
1
1
1
1
1
2
1
1
1
1
1
1
1
1
2
1
1
1
1
1
2
1
4
1
1
1
2
1
1
1
1
1
1
1
1
1
1
1
4
1
5
1
1
1
4
1
1
5
1
2
2
2
1
1
1
4
2
1
1
1
1
1
3
1
1
2
1
4
1
2
1
1
1
2
2
3
1
1
1
2
1
1
2
1
1
2
2
1
1
1
1
1
1
1
1
3
3
2
1
1
1
1
1
1
2
2
2
2
1
1
1
2
3
1
3
1
1
3
2
4
1
2
1
2
1
2
4
1
1
1
1
1
2
2
4
1
3
1
1
1
1
1
6
1
1
1
2
1
1
2
1
3
1
1
1
1
1
3
1
1
3
1
1
1
1
1
1
1
1
1
1
1
2
1
1
1
1
1
2
2
1
3
1
1
1
2
1
1
1
1
1
1
1
1
1
1
4
1
1
1
1
1
1
1
1
9
1
1
1
1
1
1
1
1
1
1
1
1
1
1
1
1
2
1
1
2
1
1
1
1
1
1
1
1
1
1
3
2
3
1
2
1
1
1
1
1
1
1
1
1
1
1
1
1
1
1
3
1
1
2
1
1
1
1
1
2
1
1
1
8
1
2
1
1
1
1
2
1
1
1
1
1
1
1
1
3
2
1
1
1
1
1
1
1
1
1
1
1
1
1
1
1
2
2
1
1
2
1
1
1
1
1
1
1
1
1
1
1
1
1
1
1
1
1
1
1
1
1
1
1
1
1
1
1
1
1
1
1
2
1
1
1
1
1
1
1
1
1
1
1
1
1
1
1
1
1
1
1
1
1
1
7
2
2
2
3
4
4
5
1
3
2
2
2
2
1
1
1
1
2
1
2
1
2
2
7
2
1
1
3
1
4
1
2
1
5
1
1
2
1
3
1
1
3
2
4
1
2
1
1
2
1
1
1
1
2
2
2
9
1
5
1
2
4
2
2
3
1
1
2
1
1
2
1
1
1
2
1
1
7
1
4
1
1
1
1
1
1
1
1
1
3
1
1
5
1
1
1
4
7
1
1
1
1
1
1
1
1
1
1
2
2
1
2
4
2
1
5
5
2
3
1
6
3
3
1
1
3
1
2
1
1
1
2
1
2
1
2
1
1
2
1
2
1
1
2
1
3
2
3
2
1
2
2
16
2
1
1
2
1
6
1
1
2
1
1
1
2
1
1
1
2
2
9
2
2
1
1
1
2
3
1
1
2
1
3
1
1
2
1
1
1
2
1
1
2
1
2
5
2
9
1
1
3
1
2
1
3
1
1
1
2
2
1
1
1
1
1
6
1
1
1
1
1
1
2
2
2
2
1
1
1
2
2
2
1
1
1
6
1
1
3
3
1
3
3
2
4
12
3
5
5
1
1
3
1
3
3
1
1
3
2
1
2
1
2
2
3
1
1
2
1
7
4
3
1
2
1
3
1
1
1
1
1
2
1
2
3
1
4
1
3
1
2
1
3
2
1
1
4
2
1
1
1
1
1
5
1
1
1
2
4
1
1
3
1
1
1
2
1
1
1
3
2
3
1
2
4
1
2
1
1
3
1
3
1
2
1
1
2
3
2
1
6
1
3
2
3
1
2
2
2
1
1
1
1
1
1
1
4
1
4
1
1
1
1
2
5
1
3
1
1
2
3
1
2
1
1
1
1
3
1
3
1
2
1
1
3
1
3
1
1
1
2
1
3
1
3
1
4
1
4
1
3
1
3
1
3
1
1
1
1
1
1
1
1
5
1
1
5
2
3
6
1
1
1
2
2
1
1
3
1
4
1
1
2
2
2
3
1
3
1
3
4
1
1
1
3
9
2
1
1
4
2
1
1
1
1
1
1
2
1
2
1
4
1
1
2
1
2
1
1
2
1
3
1
1
1
2
1
1
1
2
1
1
2
2
1
2
1
1
1
1
2
1
8
1
1
3
1
4
2
1
1
1
1
1
1
1
2
1
3
1
1
2
2
2
1
2
1
2
2
1
1
1
4
1
1
1
2
3
3
1
2
1
1
1
1
1
1
2
1
1
2
1
2
1
1
1
1
1
2
1
6
1
1
1
2
1
4
2
1
1
2
1
5
1
1
2
1
2
3
2
1
1
2
1
1
1
3
2
1
1
4
2
1
1
1
3
1
2
1
1
4
4
1
1
1
1
1
3
1
3
1
1
1
1
2
1
1
1
1
1
1
1
2
1
1
1
3
1
2
16
3
2
1
2
1
1
1
1
1
1
1
3
2
1
1
4
1
1
14
1
1
1
2
5
2
3
1
1
1
1
1
1
1
2
2
1
4
4
1
1
1
1
1
1
1
1
3
1
1
1
3
5
2
1
1
1
1
1
1
2
1
1
3
2
1
3
3
2
4
1
1
1
1
2
1
3
1
9
1
1
1
4
2
3
1
3
1
1
2
2
1
3
3
1
1
1
1
1
2
3
2
1
1
1
1
1
3
2
1
1
2
5
4
1
1
1
1
1
2
1
1
3
1
2
1
1
1
4
1
1
1
1
4
1
1
2
2
1
1
5
2
2
3
1
1
2
5
1
2
1
1
1
1
1
1
1
1
1
2
1
1
3
1
1
4
2
1
1
2
1
5
2
1
2
1
1
2
1
2
1
1
2
1
1
1
1
1
1
1
1
4
1
1
6
1
1
2
2
6
1
2
4
2
1
1
2
1
1
1
1
1
1
7
1
1
1
1
1
4
1
2
1
3
2
1
1
1
1
1
1
1
1
1
3
1
2
1
1
1
1
1
1
2
1
1
1
1
1
1
1
1
3
5
1
1
1
2
1
1
1
1
1
1
9
1
1
2
1
6
1
1
1
1
1
1
1
5
2
6
1
3
1
1
1
4
1
1
1
1
2
2
3
2
2
1
1
1
3
1
1
2
2
1
2
1
1
3
1
2
2
2
1
1
1
1
10
2
2
3
1
2
6
2
2
1
2
1
2
3
1
5
3
2
1
1
2
2
2
3
1
5
2
2
1
1
1
1
7
2
1
2
2
1
2
3
2
2
1
2
1
1
8
1
1
1
2
1
1
5
1
1
1
2
1
1
2
2
1
1
1
3
1
1
1
1
8
1
1
2
1
2
2
1
3
2
1
1
1
1
2
1
1
2
6
1
2
1
1
1
1
1
1
1
7
1
2
1
2
3
1
2
1
1
1
2
1
3
1
1
2
1
4
1
1
1
1
2
2
1
3
2
1
1
1
1
6
5
1
2
1
1
1
2
2
2
1
1
3
2
1
1
1
1
1
2
1
1
1
1
1
3
3
2
4
1
2
3
2
2
1
1
2
1
1
1
2
2
4
2
2
2
2
1
1
1
1
1
1
1
1
1
1
1
1
2
2
1
5
1
2
1
1
1
1
1
1
1
1
1
1
2
1
1
1
1
1
1
1
1
1
1
1
1
1
1
3
1
1
8
1
6
1
1
2
3
2
1
1
2
1
1
1
3
2
2
1
6
1
2
2
1
1
1
1
1
1
2
2
2
1
1
1
1
1
3
1
1
1
1
1
1
1
1
1
1
1
1
1
1
1
1
1
1
2
1
1
1
1
5
1
1
1
3
1
1
2
1
1
2
1
1
1
1
1
1
2
2
1
2
1
1
3
1
1
1
1
5
1
1
1
1
4
1
3
1
1
1
2
2
1
1
2
2
2
1
7
2
1
1
1
1
2
1
1
1
1
1
1
1
1
1
1
1
1
1
3
1
1
1
1
2
1
3
1
1
1
2
1
1
1
1
1
1
3
2
2
1
3
1
1
1
2
2
1
1
1
1
1
2
1
1
1
1
1
1
1
1
1
1
1
1
1
1
2
3
1
3
4
1
2
1
3
1
1
1
1
1
1
2
3
1
1
1
1
1
3
1
1
1
1
3
1
14
1
2
2
1
3
7
1
2
2
2
2
1
3
3
4
3
3
1
1
1
1
3
2
4
4
1
2
1
1
1
1
2
1
1
2
6
1
1
1
1
1
1
1
2
2
1
1
2
1
1
1
1
1
2
1
1
2
3
1
3
1
1
1
2
3
1
2
1
1
1
1
1
1
1
3
3
1
2
1
1
2
2
6
5
2
3
3
6
3
1
1
1
1
1
1
1
1
1
1
1
1
4
1
1
10
2
2
3
2
2
3
1
1
1
2
1
2
2
1
1
2
1
3
1
1
2
2
1
1
1
1
2
3
1
1
1
1
1
5
1
1
1
3
1
1
1
3
1
1
1
4
1
4
1
1
1
2
1
1
2
1
1
3
1
1
2
1
1
1
2
2
4
1
1
2
2
1
1
3
2
1
1
1
1
2
2
1
2
1
2
1
1
1
1
1
1
1
1
1
1
1
1
1
1
1
1
1
1
1
1
1
2
1
1
1
1
1
1
4
1
1
2
1
1
1
2
1
2
1
1
1
2
1
1
1
1
1
1
4
1
1
1
4
3
1
1
1
1
1
1
1
1
3
1
1
1
1
1
1
2
1
1
1
1
2
1
1
1
1
1
15
1
1
2
1
1
1
1
4
4
1
1
1
1
1
2
1
2
1
1
2
1
1
1
1
1
7
3
1
3
1
1
1
1
6
2
1
1
1
1
1
2
1
1
1
1
1
1
1
2
1
1
2
1
1
1
3
1
2
5
8
2
1
1
1
1
1
2
1
1
1
2
1
1
3
1
1
1
2
1
3
2
2
1
1
2
5
1
2
1
1
2
1
1
1
1
1
1
1
1
1
1
4
1
2
1
1
4
7
1
4
1
1
1
2
4
1
2
1
1
1
1
1
2
2
2
1
5
5
1
1
1
1
1
2
1
2
4
3
3
9
1
1
1
2
2
3
1
2
1
2
1
2
8
3
1
1
4
4
2
1
2
1
1
4
3
3
3
1
1
1
1
1
1
1
2
1
1
3
1
3
1
1
1
1
1
1
1
1
4
1
2
1
1
1
1
1
3
1
1
1
2
1
1
3
1
1
1
1
7
1
2
1
1
2
1
1
1
1
1
1
1
1
1
3
1
1
1
1
1
1
1
1
1
1
1
1
1
1
1
1
1
2
1
1
1
2
1
1
1
1
1
1
1
1
1
1
1
1
1
1
1
1
1
1
1
1
1
4
1
1
1
2
2
1
1
1
3
6
3
2
1
2
1
1
1
1
1
1
1
2
1
2
1
1
1
1
1
1
1
1
1
1
1
1
1
1
1
1
1
1
1
1
1
1
1
1
1
1
1
2
1
1
1
1
1
1
1
1
1
1
3
1
1
1
1
9
3
1
3
1
2
2
1
1
1
2
2
3
1
2
1
1
2
1
1
4
1
2
2
1
1
1
1
1
1
3
1
1
1
1
2
2
4
3
1
1
1
2
1
1
1
2
1
5
2
1
1
2
1
1
2
2
1
1
3
1
4
1
1
1
1
10
1
1
2
2
1
1
1
1
4
1
1
1
3
1
2
2
6
3
1
1
1
1
1
2
5
1
3
2
1
2
2
1
1
1
3
1
1
4
1
2
1
1
1
2
1
1
2
1
1
1
2
1
1
1
1
1
1
3
1
1
1
3
1
4
1
1
1
2
1
1
2
1
1
1
1
1
1
1
1
4
1
1
1
2
3
2
1
1
1
1
1
1
2
1
1
3
3
1
3
1
1
1
2
1
1
2
2
1
3
1
1
1
2
1
3
1
1
1
2
1
1
1
1
1
1
2
1
1
1
1
1
1
2
1
1
1
1
1
2
1
1
1
1
1
1
1
2
1
1
1
1
2
1
1
1
1
1
1
1
1
1
1
1
1
1
1
1
2
1
4
1
1
1
1
2
1
1
1
1
1
1
1
1
2
1
3
3
1
1
1
5
1
2
2
1
2
2
4
1
1
1
1
2
2
1
1
1
3
1
1
3
1
1
1
1
1
1
2
1
1
1
1
2
1
1
1
1
1
2
1
1
1
1
1
1
4
3
3
1
1
1
1
1
2
1
1
1
3
1
1
2
1
2
2
2
1
1
1
1
1
1
1
2
2
1
1
1
1
1
1
3
1
1
1
1
3
2
2
2
1
2
1
1
2
1
1
1
1
1
1
1
1
3
1
1
2
1
1
1
1
2
1
1
1
1
1
1
1
1
1
2
1
1
1
1
1
1
1
1
1
1
1
2
1
1
2
1
1
1
2
1
3
1
1
1
1
1
1
1
1
1
1
1
1
1
2
1
1
2
3
1
1
4
1
2
2
1
1
1
1
1
1
1
1
1
1
1
1
1
2
1
1
1
2
1
1
1
1
1
1
1
1
1
1
3
1
1
1
1
1
1
1
1
2
2
1
1
1
1
3
1
1
1
1
1
1
1
1
1
1
2
1
2
1
1
1
1
1
1
1
7
2
1
5
1
3
4
3
1
1
9
1
1
1
2
3
3
1
1
1
1
1
2
1
2
1
2
1
1
2
1
1
3
2
1
1
6
1
1
1
1
3
1
1
1
2
1
1
1
1
1
3
1
2
1
1
2
1
1
3
1
1
4
1
1
1
1
3
1
1
1
2
1
1
1
2
1
1
3
1
1
1
1
1
1
3
1
3
2
1
1
2
1
3
1
1
2
2
1
2
1
1
1
1
1
1
1
1
2
2
1
1
1
1
1
4
2
3
1
1
2
1
1
2
1
2
1
1
1
3
2
1
1
1
1
1
2
4
1
1
1
2
4
2
2
3
2
2
2
1
2
6
1
1
1
1
1
1
1
1
1
1
2
3
1
1
2
1
2
1
1
1
1
1
1
1
2
3
1
2
1
1
1
3
3
1
1
1
2
1
2
1
1
2
1
1
1
1
1
1
1
2
2
1
1
16
2
1
1
8
1
1
6
2
1
1
6
4
2
1
1
5
1
1
1
3
2
2
5
2
1
1
2
1
1
1
1
1
2
1
1
1
2
1
1
2
1
8
1
3
3
1
2
2
3
1
1
2
1
1
1
1
5
2
1
3
2
3
2
2
2
2
3
1
3
1
3
1
1
2
1
1
3
1
2
1
1
1
2
2
2
1
3
1
1
2
1
1
2
1
2
1
1
4
1
1
1
2
1
1
2
7
2
2
1
2
1
4
2
1
2
1
1
2
1
1
2
1
1
1
1
1
7
1
1
1
1
1
1
1
3
1
1
1
1
2
1
1
1
1
1
1
1
1
1
1
1
1
1
1
1
1
1
1
1
1
1
2
1
1
1
1
3
1
2
1
2
1
1
2
1
1
1
1
1
1
1
3
17
1
1
1
1
1
1
4
1
1
1
5
3
1
3
2
3
1
1
1
8
3
1
2
3
1
1
1
2
2
2
1
1
3
2
5
2
1
2
3
1
2
1
1
1
4
7
1
3
2
4
2
4
2
1
1
6
1
2
1
1
1
1
1
2
1
1
1
1
1
1
2
3
3
2
2
1
1
1
2
3
7
1
4
1
2
2
1
1
2
2
1
1
1
1
1
1
5
1
1
2
3
1
2
1
1
2
2
1
1
1
2
3
2
1
5
1
2
2
1
4
1
2
1
2
1
1
2
1
1
2
3
1
2
3
2
2
3
2
1
5
2
1
1
3
3
1
5
1
3
1
5
2
3
1
1
1
1
1
1
4
2
1
2
1
1
1
1
4
1
1
1
1
1
1
1
1
7
6
1
2
2
3
1
1
2
1
1
1
2
1
4
2
2
1
2
2
2
2
4
2
1
1
1
3
3
2
1
1
1
4
3
1
3
1
1
2
2
1
2
1
2
2
1
1
1
1
1
1
1
6
1
2
1
1
1
1
2
1
2
1
1
1
1
2
1
3
2
2
2
2
4
2
3
4
1
4
2
1
1
5
1
2
1
1
1
6
1
2
1
1
1
1
1
1
1
1
1
2
5
1
1
3
2
1
1
1
3
1
1
2
2
1
1
1
1
1
3
2
5
1
1
1
1
4
1
1
1
1
1
1
2
1
1
1
1
3
1
1
2
3
2
2
5
1
1
1
1
6
2
3
1
1
1
1
3
2
2
3
1
4
1
4
4
1
1
7
1
1
1
1
1
1
2
4
1
2
1
4
1
1
1
1
1
2
1
1
2
3
1
1
1
1
1
1
1
1
3
2
2
6
2
5
3
1
4
1
2
1
1
1
3
1
3
3
1
9
4
1
2
2
2
2
1
1
1
1
3
2
1
1
1
1
1
1
1
1
11
1
6
3
3
1
1
4
1
3
2
1
2
1
1
1
5
10
1
1
1
3
1
2
1
1
1
1
1
1
1
3
2
1
1
4
6
2
2
1
4
1
5
1
1
1
1
1
1
1
1
2
1
1
1
1
2
2
1
1
1
1
1
1
1
1
1
1
1
1
1
2
1
1
1
1
1
1
2
1
1
1
1
1
1
1
1
3
3
1
8
1
1
1
2
1
1
2
3
1
1
1
3
1
1
1
2
1
1
3
1
1
2
2
3
1
1
1
3
2
3
2
2
1
1
1
1
2
1
1
1
1
1
3
1
1
1
1
1
1
1
2
1
1
2
1
1
1
1
1
1
1
1
2
4
1
1
1
1
1
1
2
1
1
1
1
1
1
2
1
2
1
1
1
1
1
2
1
1
1
1
1
1
1
1
1
1
1
1
1
1
1
1
1
3
1
1
1
1
1
1
1
2
1
1
1
1
1
1
2
1
1
1
2
1
1
1
1
1
1
1
3
2
1
1
2
3
2
2
1
3
4
1
2
2
4
3
1
1
3
3
6
3
5
2
1
2
1
1
2
1
1
1
1
1
1
1
1
2
1
1
1
2
1
1
1
1
4
2
1
1
1
1
1
1
1
2
1
3
3
4
1
1
1
1
1
1
5
1
4
2
1
1
2
1
1
3
1
1
1
3
1
12
4
6
1
1
1
4
1
1
1
1
1
2
3
2
1
1
1
1
1
1
2
5
1
1
1
1
2
1
1
1
3
1
1
6
1
1
1
1
1
8
1
2
4
1
2
12
1
1
1
1
1
1
1
2
1
1
1
1
1
1
1
1
1
1
1
1
1
1
1
1
1
1
1
2
1
1
1
1
11
1
12
1
1
6
3
3
1
9
4
5
3
2
2
3
3
1
2
2
6
1
1
1
1
1
1
1
1
3
1
3
1
14
2
3
1
1
3
3
2
2
1
3
2
3
2
1
3
1
2
1
2
2
2
2
1
1
3
2
1
1
2
2
5
2
2
4
5
1
1
1
1
3
1
1
1
1
1
1
10
1
3
1
5
1
2
1
2
1
2
2
2
1
2
1
5
2
1
2
3
2
2
1
1
1
3
1
2
1
1
1
1
1
1
1
2
3
1
2
1
2
5
2
1
1
1
3
1
4
3
1
1
1
3
1
1
2
1
2
1
1
1
1
1
1
1
1
1
1
4
1
1
1
1
1
1
3
1
1
1
1
1
4
1
3
2
2
1
2
1
1
2
1
1
2
2
1
4
1
2
1
2
1
1
1
1
1
1
1
1
1
1
1
1
1
1
1
3
1
1
3
1
1
1
1
1
1
1
1
1
1
1
1
3
1
1
1
1
15
1
1
2
2
1
2
1
4
3
1
2
1
2
1
3
3
2
1
1
2
1
21
1
3
4
2
1
1
6
1
4
1
1
2
2
1
18
2
1
1
1
1
1
2
4
1
3
2
2
1
3
1
1
2
1
2
2
1
1
5
2
3
6
2
1
2
1
1
2
1
1
4
7
5
1
1
1
1
2
1
6
1
10
1
2
1
1
1
1
1
3
4
2
1
1
4
2
2
2
4
1
2
1
1
1
1
3
4
1
3
1
1
1
3
1
1
1
1
1
1
6
2
1
1
1
1
1
1
1
2
1
1
1
1
2
1
1
5
1
2
2
2
1
8
1
1
1
1
1
3
1
1
1
1
6
1
1
1
3
1
1
1
3
1
2
1
1
3
1
1
1
1
1
1
1
1
1
1
1
1
1
1
1
1
1
2
1
1
2
1
2
1
4
1
1
1
1
1
1
3
1
1
1
2
1
1
1
1
1
1
1
3
1
1
1
1
1
1
2
1
1
1
1
1
1
5
3
1
3
1
1
1
1
1
1
1
1
1
1
1
2
1
1
2
1
1
2
1
2
1
1
2
1
1
2
2
2
1
1
2
1
2
1
2
1
1
3
2
1
1
3
1
1
1
1
2
4
4
1
1
1
3
8
1
3
1
1
1
2
1
1
1
2
4
2
1
1
1
1
3
1
2
2
2
2
1
2
1
2
1
2
1
1
1
1
1
1
1
3
3
1
2
1
1
1
1
1
3
1
3
1
2
1
3
8
2
1
1
1
2
1
2
2
2
1
2
1
1
1
1
1
1
5
3
1
1
2
3
1
1
1
3
7
1
3
1
1
1
6
3
1
3
1
2
1
1
1
3
1
1
2
1
2
1
1
5
1
1
1
1
1
1
1
1
1
1
1
2
1
1
1
3
3
1
1
1
1
2
2
2
1
2
2
3
1
3
2
1
1
1
1
5
1
1
1
1
2
2
1
1
2
1
1
1
2
3
1
1
1
1
1
2
3
1
1
2
1
1
1
1
1
1
3
1
3
1
4
1
1
6
3
1
2
2
4
5
1
1
1
1
1
4
1
1
2
1
1
1
6
2
1
3
1
2
2
1
3
1
2
3
1
1
1
2
2
1
1
1
1
1
1
1
1
1
2
1
1
1
1
2
2
1
1
2
3
1
1
1
1
2
1
2
2
3
3
2
1
1
1
1
4
2
2
1
3
3
4
2
1
1
1
1
2
1
4
1
1
5
3
1
7
1
2
1
2
1
1
1
1
1
1
1
1
1
1
1
1
1
1
3
1
4
2
1
2
2
1
1
1
1
3
1
1
1
1
5
1
1
1
2
1
1
1
1
2
1
2
1
2
1
4
3
2
4
1
4
1
1
1
4
2
1
1
1
1
1
2
1
1
2
2
2
1
1
1
3
2
3
10
3
1
1
1
1
1
1
1
1
1
1
2
1
1
7
1
1
1
1
1
1
1
1
1
1
2
2
2
1
1
1
1
1
1
1
1
1
1
1
1
1
1
1
2
2
1
1
1
1
2
1
2
1
1
1
1
1
1
1
1
2
1
2
1
1
1
2
1
1
1
1
1
2
1
4
1
1
1
1
1
2
1
2
2
1
1
1
2
1
2
2
8
1
1
2
2
1
1
2
1
3
2
1
1
4
1
1
1
2
1
1
3
1
2
1
2
1
1
1
1
1
1
1
2
2
2
1
1
1
1
3
3
3
1
3
3
1
3
1
4
2
1
3
2
1
1
2
1
1
2
1
2
3
7
2
1
1
1
6
1
3
1
1
1
2
2
1
1
1
1
1
1
2
1
2
2
1
1
1
1
1
1
1
1
1
2
2
2
1
1
2
3
1
1
3
1
1
1
1
2
1
1
2
1
1
1
1
1
1
1
1
1
1
1
1
1
1
2
1
1
1
1
1
4
3
1
1
1
1
1
1
1
1
1
2
1
1
1
1
1
1
1
1
2
3
2
2
1
2
1
2
1
1
1
1
1
1
3
1
1
1
3
1
2
1
1
1
2
3
2
1
2
1
1
1
2
1
2
2
1
1
3
1
5
2
1
2
3
2
2
1
1
1
2
2
1
1
2
1
1
1
3
4
3
1
1
1
7
1
1
6
2
4
2
4
1
1
1
1
4
1
1
1
2
1
2
4
2
1
1
1
1
1
5
1
1
1
1
1
1
2
1
1
1
1
1
1
1
1
1
1
1
1
1
1
1
1
2
1
1
1
1
1
2
1
4
1
1
2
1
1
1
1
1
1
2
2
1
1
1
1
2
1
1
1
1
4
2
2
2
5
7
1
1
1
2
2
1
1
1
1
2
2
1
1
1
1
1
1
1
1
1
1
1
2
1
2
1
1
1
1
1
1
1
2
1
1
1
1
1
1
1
1
1
1
1
1
1
1
1
3
1
2
1
2
1
3
1
1
2
1
6
2
1
1
2
2
2
1
2
3
1
3
2
3
2
4
1
1
20
3
14
5
2
1
2
2
3
1
2
2
2
2
1
3
1
4
2
2
1
2
1
1
1
2
2
2
1
3
3
2
4
1
1
2
6
1
3
1
3
1
2
3
3
3
1
1
2
1
3
1
1
1
2
1
1
2
1
1
5
1
1
1
1
2
2
2
8
1
1
3
3
1
1
1
1
2
1
2
2
4
1
1
1
2
3
1
2
1
1
1
2
2
1
4
2
5
1
1
1
1
1
1
2
1
3
1
2
1
2
1
2
1
1
1
1
3
1
1
1
1
1
1
1
2
1
1
2
1
1
2
2
1
1
1
2
1
1
1
1
1
1
1
1
1
1
1
1
1
1
1
2
3
1
1
1
1
1
1
1
2
1
3
1
1
1
1
1
2
1
6
1
1
3
1
1
1
4
2
1
4
1
2
1
3
3
1
1
4
2
7
5
1
2
1
1
3
1
1
4
1
1
3
1
1
3
1
1
6
1
1
2
3
1
5
3
1
2
2
1
2
1
3
2
1
2
2
2
2
1
2
5
3
2
1
1
1
1
2
1
2
1
1
5
2
4
1
1
1
1
1
2
1
1
3
3
2
4
1
1
1
3
2
2
1
1
1
4
1
1
2
1
1
1
2
1
2
2
1
1
1
1
1
1
5
1
1
2
1
1
4
1
2
2
1
2
1
1
1
1
1
1
4
2
4
1
3
1
4
1
1
2
2
1
2
1
1
3
3
1
1
2
1
2
2
1
6
1
1
1
1
1
6
3
1
1
2
2
1
1
1
7
1
1
2
2
1
7
1
1
4
2
1
1
1
2
1
1
1
1
1
1
1
1
7
1
1
4
2
1
1
1
2
1
1
1
4
1
1
1
1
1
4
6
1
1
2
1
1
1
5
1
1
1
1
2
3
1
1
1
1
1
1
2
1
1
1
1
1
1
1
6
1
2
6
1
1
1
1
1
2
1
1
1
4
1
2
5
1
3
1
2
1
3
1
3
3
1
1
2
1
1
1
1
1
1
1
2
1
2
1
2
1
4
1
2
1
1
1
1
1
1
1
1
1
1
1
1
2
1
3
2
1
1
1
1
1
3
1
1
1
1
2
1
1
1
5
3
1
1
1
5
1
1
1
2
1
2
1
1
2
1
2
1
1
1
1
1
1
3
1
1
1
1
1
1
1
1
1
3
2
1
1
1
1
2
1
2
4
2
1
1
1
1
2
1
1
4
3
3
1
4
1
1
1
1
3
1
2
1
1
1
1
1
1
1
2
1
1
1
2
2
16
1
7
1
1
2
1
8
3
1
2
1
1
2
3
1
2
4
2
1
1
2
1
1
2
3
1
1
4
4
1
1
4
5
1
1
1
2
1
3
1
2
3
2
1
1
1
1
1
1
8
2
2
3
3
4
1
1
1
3
2
1
2
1
2
1
1
1
2
1
7
1
1
2
1
2
1
1
2
5
1
1
1
1
2
1
1
1
1
1
2
1
1
1
1
1
1
1
1
1
1
1
2
6
1
1
2
1
1
2
1
1
2
1
1
1
1
1
2
2
1
4
2
1
2
1
2
3
1
2
2
3
2
1
2
4
1
3
1
1
6
4
1
2
2
3
1
1
1
4
1
3
1
1
1
1
1
1
1
1
1
1
1
1
1
1
4
1
2
1
2
1
1
1
1
1
2
1
5
3
1
1
3
3
1
1
1
3
1
2
1
1
1
1
4
2
1
2
6
2
6
1
1
1
1
1
1
1
1
1
1
1
4
1
1
1
1
1
1
1
2
1
4
1
1
1
1
1
1
2
1
3
1
1
4
1
1
2
1
1
2
1
1
2
3
1
3
1
1
1
2
1
2
1
1
2
1
1
1
1
2
1
1
9
1
1
1
1
1
1
3
3
1
3
1
1
1
2
3
1
2
2
8
1
1
1
1
1
2
6
3
1
2
1
1
1
1
1
1
1
1
1
1
1
1
1
1
1
1
1
1
1
1
2
1
1
1
2
4
2
1
1
1
2
2
3
1
3
1
3
1
3
1
1
4
1
1
1
2
1
1
1
1
1
1
1
9
3
4
1
1
3
1
1
1
1
1
2
1
1
2
1
3
1
5
1
1
1
1
1
1
1
2
1
1
1
1
2
1
1
1
4
1
3
3
2
3
1
1
2
3
2
1
3
7
1
1
1
2
1
1
1
3
2
1
3
1
2
2
1
2
1
1
3
7
8
3
2
2
4
1
2
1
1
2
1
3
1
1
2
1
1
1
1
2
1
1
1
2
1
2
3
1
3
1
2
1
1
1
2
2
1
3
2
1
2
4
3
1
1
1
1
4
1
1
4
1
1
3
1
1
1
4
4
3
1
1
2
1
1
2
1
1
1
2
1
1
2
1
1
1
1
1
1
2
1
1
1
3
1
1
1
1
1
2
1
1
1
3
2
1
1
3
1
1
1
1
1
1
1
3
1
2
1
1
1
2
1
1
1
1
1
1
2
1
1
1
1
1
1
3
1
1
4
1
1
1
1
2
2
1
3
6
1
1
1
2
4
1
1
1
1
1
3
2
2
2
1
2
5
2
1
2
2
1
2
1
2
1
2
2
1
1
7
2
1
1
1
4
3
1
1
3
1
1
1
1
1
1
1
1
1
1
3
2
1
1
1
1
1
4
1
1
4
1
2
1
1
1
1
7
1
2
1
2
1
2
1
1
1
1
1
3
1
1
1
3
1
1
1
1
1
1
1
1
1
1
2
2
1
2
1
1
1
1
1
1
1
1
1
1
3
1
1
2
1
2
3
1
2
1
2
1
1
1
1
1
1
1
1
1
1
2
1
1
1
1
1
3
1
1
1
1
1
1
2
1
3
1
1
1
1
2
3
1
2
3
1
1
1
2
6
1
2
1
3
2
1
1
2
3
2
2
1
1
1
2
5
1
7
2
1
1
1
1
1
1
2
1
2
1
1
4
1
1
2
1
2
2
3
1
1
2
2
9
2
1
1
1
1
2
2
1
1
1
2
1
3
1
1
2
2
2
1
3
1
2
3
1
1
3
2
1
3
5
2
2
1
3
1
2
1
1
2
2
1
1
1
1
1
1
1
2
1
2
1
1
1
1
1
1
1
1
2
1
1
1
1
2
1
1
1
1
1
2
1
1
1
1
8
6
1
4
1
3
1
2
1
1
5
2
1
1
2
1
1
1
2
1
1
1
2
3
3
21
2
1
1
1
3
1
1
2
2
1
1
1
1
1
1
3
2
1
1
4
86
2
1
2
1
4
1
5
1
1
2
2
1
2
1
1
2
1
2
2
1
1
2
1
2
2
1
2
1
1
1
3
1
1
2
1
1
1
1
1
1
1
1
1
1
1
1
2
1
1
1
1
1
1
1
1
1
1
1
2
2
2
2
2
3
1
4
1
2
2
1
1
1
1
1
2
1
1
3
1
3
1
1
2
2
1
4
1
1
2
1
1
1
1
1
2
2
1
3
1
1
1
1
1
2
1
1
1
1
1
1
2
2
1
4
1
2
1
1
1
1
1
2
1
1
1
1
2
2
1
1
1
1
5
1
3
2
1
2
2
2
1
1
1
1
1
1
1
2
1
1
1
1
1
1
1
2
1
1
1
2
1
1
2
1
3
2
4
3
1
1
2
1
1
1
1
2
1
2
1
3
2
2
1
1
1
1
1
3
3
3
1
1
1
3
1
2
1
3
1
1
2
2
1
4
1
1
1
1
1
1
1
1
2
1
2
1
1
1
1
1
1
2
1
1
2
1
1
2
1
1
1
3
1
1
1
1
1
2
1
1
1
3
5
1
1
2
5
2
1
1
1
1
1
1
2
3
2
1
2
1
1
1
1
1
1
1
1
2
1
2
1
1
1
2
1
1
2
1
2
2
1
1
1
1
1
1
1
1
1
1
1
1
1
1
1
1
1
1
1
1
1
1
1
1
1
2
1
1
1
1
1
1
1
1
1
1
2
2
4
1
1
2
1
1
1
1
1
1
1
4
1
1
1
1
1
1
1
1
3
1
1
1
1
2
1
1
1
1
2
1
2
1
3
1
1
1
1
1
1
4
1
1
1
1
2
2
2
1
1
1
1
2
1
1
2
1
1
1
1
1
1
2
4
1
1
1
1
1
2
1
1
3
1
2
3
1
1
1
1
2
1
1
1
2
6
2
1
1
2
2
1
1
1
1
1
2
1
1
1
3
1
3
1
1
1
1
1
1
1
2
1
4
1
1
1
1
2
1
4
1
1
1
2
2
2
1
1
1
1
2
1
1
1
1
1
3
1
1
1
1
1
1
1
2
1
2
1
1
1
1
1
1
3
1
2
2
1
1
1
1
2
1
1
1
1
3
1
1
3
1
1
1
1
1
1
1
1
1
1
1
1
1
1
1
1
6
7
1
1
6
2
1
1
1
1
1
1
1
1
1
1
1
1
2
3
1
3
1
4
1
1
1
1
1
4
1
1
1
1
1
1
1
1
1
2
3
1
1
2
1
2
1
1
2
1
2
1
1
1
1
1
1
3
1
2
1
2
1
1
1
1
1
2
1
4
2
1
2
2
2
1
1
1
1
2
5
1
1
1
1
2
1
2
1
1
1
2
1
2
1
2
1
6
1
1
4
1
1
2
1
3
1
4
2
2
5
2
1
1
1
2
2
1
1
1
1
1
1
3
1
1
2
1
1
1
2
3
1
1
2
1
2
2
4
1
2
1
7
15
2
1
3
11
7
1
1
1
1
1
3
4
1
1
1
3
2
1
11
1
4
2
2
2
1
3
1
2
1
4
1
1
1
2
2
1
1
1
1
1
1
1
1
2
1
1
2
1
1
1
2
1
1
1
1
1
1
1
1
1
1
1
1
1
1
1
1
1
1
1
2
1
1
3
2
1
7
1
2
1
1
1
1
1
1
1
1
1
1
1
2
2
2
4
1
1
1
1
1
2
1
4
6
1
1
1
1
1
1
2
2
1
1
1
1
2
2
2
1
1
1
1
1
1
1
3
1
4
1
1
1
4
1
1
1
4
1
1
1
1
4
2
2
1
2
1
3
2
1
1
1
5
2
1
1
1
2
3
2
2
2
1
1
1
3
1
1
9
2
1
1
7
3
1
1
1
3
2
1
1
2
1
1
3
1
1
1
2
4
4
5
3
1
1
1
1
1
1
2
1
3
1
1
2
1
3
1
1
1
1
2
4
3
1
1
1
1
4
2
1
1
1
4
3
1
1
1
1
9
3
4
1
1
1
1
3
1
4
3
1
1
2
2
1
2
2
1
1
1
2
1
1
1
2
2
2
2
1
1
1
2
4
1
1
1
1
1
2
1
3
1
2
2
1
1
1
1
1
2
1
1
1
1
1
1
5
1
1
1
1
2
1
1
3
2
1
1
1
1
1
4
1
1
1
2
1
2
2
5
2
1
1
1
1
1
2
1
1
1
3
2
1
2
3
2
2
1
2
1
1
1
1
1
2
4
1
1
1
1
2
1
1
1
2
1
1
3
2
1
1
1
1
1
12
2
1
1
1
2
1
5
18
9
5
1
1
2
5
14
1
1
10
6
1
3
2
1
1
2
1
1
1
1
1
13
1
1
1
1
1
1
2
2
2
2
2
1
1
5
1
1
3
1
3
2
1
2
1
1
1
1
1
2
2
1
1
1
1
1
2
1
1
1
2
1
1
1
4
6
1
2
2
2
1
1
1
1
2
1
1
1
2
1
1
1
1
1
3
1
1
1
1
2
1
2
1
1
3
1
2
3
7
1
2
2
2
2
1
2
2
1
4
1
1
1
3
5
1
1
1
1
2
1
1
1
1
1
1
1
1
1
1
3
1
1
1
1
1
1
1
1
1
2
1
1
1
3
2
1
1
1
1
1
1
6
1
4
3
1
1
1
1
12
1
1
1
1
1
1
1
1
2
1
1
1
1
1
1
1
1
1
1
1
1
1
1
1
1
2
1
1
1
2
2
1
7
1
1
1
1
2
1
1
1
1
2
1
1
1
1
1
1
1
1
1
1
1
1
1
1
1
1
1
1
2
2
1
1
1
1
1
1
1
1
1
1
2
1
4
4
1
1
1
1
1
1
1
2
1
1
2
1
2
2
2
5
2
2
2
3
1
3
1
1
2
1
1
1
1
1
1
1
2
1
2
1
1
1
3
2
4
1
2
1
1
1
1
1
1
1
1
1
1
1
1
1
1
7
2
2
1
6
1
1
1
1
1
1
1
1
1
6
1
1
1
1
3
1
1
1
1
1
2
4
1
1
2
1
1
1
1
1
1
1
1
1
1
1
1
2
1
1
1
1
1
3
1
1
1
3
1
1
2
1
2
4
1
1
1
1
2
1
1
1
1
5
3
1
1
2
6
1
1
1
1
1
1
1
1
1
1
1
1
1
2
2
1
1
1
2
1
1
3
2
1
2
2
4
1
1
1
1
1
4
1
2
2
1
2
18
5
2
1
1
2
1
1
2
2
1
1
1
1
2
1
2
1
1
1
3
3
1
3
1
1
1
7
1
4
1
3
7
2
1
3
2
1
1
1
1
1
2
1
1
2
1
2
1
1
1
1
1
5
1
1
1
1
1
1
1
1
1
1
1
1
3
3
1
1
1
1
2
1
1
1
1
1
1
1
1
1
1
1
1
1
1
1
1
1
1
1
1
3
3
1
1
1
2
1
1
1
1
1
1
1
2
1
2
1
4
1
2
1
1
1
2
2
5
1
10
3
1
1
2
1
1
4
1
1
1
1
2
3
1
1
1
2
1
1
1
1
1
1
1
1
2
1
1
4
2
3
2
1
1
1
2
5
2
1
1
1
1
5
3
1
1
1
1
4
1
1
1
1
1
1
1
1
1
1
1
1
1
2
1
1
1
1
1
1
1
1
1
1
1
1
1
1
3
1
1
2
2
2
1
2
1
1
6
1
1
1
1
1
1
1
1
1
2
1
1
1
1
4
3
1
1
1
2
1
1
1
1
3
1
2
1
2
1
2
2
2
1
1
1
1
2
1
1
1
2
1
1
1
1
1
1
2
1
1
1
3
1
3
2
1
4
2
1
1
1
1
1
2
1
1
1
1
1
9
1
2
1
1
3
2
1
1
1
1
1
1
1
1
1
1
1
1
2
1
4
9
1
1
1
1
1
1
1
4
1
1
1
1
1
2
1
3
1
1
1
1
1
1
1
1
1
1
1
1
2
2
1
2
1
2
2
2
1
1
2
1
1
1
2
1
1
1
2
1
3
1
1
1
1
2
1
1
2
2
1
1
1
1
1
1
1
2
1
1
1
1
1
2
1
1
1
2
1
1
2
2
2
1
1
1
1
1
1
2
2
1
2
1
1
1
1
1
1
3
1
1
1
1
1
1
4
1
1
2
2
2
5
3
1
2
1
1
2
2
3
1
2
2
2
1
1
2
3
1
1
4
1
1
2
1
2
1
1
1
2
1
1
1
1
4
1
1
1
1
1
1
1
6
2
1
2
2
1
3
4
1
2
1
1
1
1
1
1
1
2
1
1
1
3
2
1
2
1
1
1
1
1
1
1
3
1
3
1
1
1
1
3
3
1
3
1
1
2
1
1
1
1
3
2
1
1
1
1
2
1
1
2
1
1
3
1
1
1
1
1
1
1
8
1
2
4
1
1
1
2
1
1
1
1
1
1
1
2
1
2
2
1
13
1
1
1
1
1
1
1
1
1
1
1
1
1
1
1
1
1
1
1
1
1
1
1
1
1
1
1
1
1
1
1
1
1
1
1
1
1
1
1
1
2
2
1
1
2
1
1
3
1
2
1
1
1
1
2
1
1
1
1
1
1
1
1
1
1
1
1
1
2
2
1
1
1
2
4
2
1
2
1
2
1
1
1
3
6
5
1
1
1
1
1
6
1
1
2
1
1
14
1
2
1
1
1
1
2
1
1
3
2
1
1
1
1
3
1
1
2
3
1
1
1
1
3
7
1
1
1
3
1
1
1
1
2
1
1
1
1
3
1
1
4
2
1
1
1
1
2
2
1
1
1
1
1
1
1
2
1
1
1
2
1
1
1
2
1
1
1
1
1
1
1
2
1
2
2
1
1
1
1
1
1
2
2
1
1
1
3
1
1
5
1
3
1
1
1
5
1
1
1
3
1
2
2
1
5
10
10
1
1
1
1
2
4
2
6
1
1
3
1
2
2
1
1
1
1
1
2
1
1
1
1
1
1
1
1
2
1
1
1
2
10
2
2
5
1
1
1
1
1
1
1
2
1
1
1
1
1
1
9
4
3
1
1
1
2
1
1
1
1
1
1
2
1
1
1
1
1
2
2
1
1
1
1
1
1
1
1
1
1
1
2
1
1
1
1
1
1
2
1
7
1
1
1
1
1
3
1
1
1
1
1
1
1
1
1
3
8
2
1
3
2
1
2
2
1
3
1
1
2
4
1
1
3
1
2
1
1
3
1
1
2
2
1
3
1
2
2
1
1
1
4
3
1
1
3
1
1
2
1
1
1
1
1
1
1
2
2
1
1
1
1
2
1
1
2
1
1
3
1
1
4
1
1
1
1
3
2
2
1
1
1
2
1
4
2
1
1
1
1
1
2
1
1
1
1
1
1
2
1
1
1
5
1
1
1
1
1
2
2
1
1
1
1
1
2
1
1
1
1
1
2
2
1
1
1
1
2
1
2
1
5
2
1
2
1
1
3
1
2
2
2
1
1
1
2
3
1
1
1
1
1
1
1
1
2
1
1
2
1
2
1
1
2
1
1
1
2
1
1
1
1
1
2
1
1
2
3
1
1
1
1
1
2
1
2
1
1
2
1
1
1
1
1
1
1
1
2
1
2
1
1
1
1
1
1
2
1
1
1
2
1
3
1
1
2
3
2
2
1
1
1
1
3
1
1
1
2
1
1
1
1
1
1
1
1
2
2
1
1
1
1
1
1
1
3
1
1
2
2
1
1
1
1
2
1
1
1
1
1
1
1
2
1
2
1
1
1
1
1
1
2
3
1
1
1
1
2
1
1
1
1
1
1
3
2
1
1
1
1
1
1
1
1
1
1
3
7
1
1
1
1
1
1
2
1
1
2
1
1
1
1
1
1
1
1
1
1
1
4
1
1
1
1
1
1
2
1
2
1
1
1
1
1
1
1
1
2
1
1
1
1
1
1
2
1
1
1
3
1
1
2
2
1
1
2
2
1
1
1
1
2
1
1
1
1
2
1
1
1
2
1
1
2
1
2
2
1
1
1
1
3
3
1
3
1
1
1
1
1
1
1
1
4
1
1
1
1
1
1
1
1
1
1
1
9
1
1
1
1
1
1
1
2
2
1
1
1
2
1
1
1
1
1
1
1
1
8
2
1
1
1
6
1
1
1
1
1
1
4
3
1
1
2
4
1
2
1
1
4
1
3
1
1
2
1
1
1
2
2
1
1
1
1
1
3
1
1
1
1
1
1
4
1
1
1
3
1
1
1
6
2
1
2
1
2
2
1
2
1
2
1
1
1
3
3
1
2
1
1
2
1
1
1
1
1
2
6
1
1
2
1
1
1
26
1
1
5
8
8
1
1
1
1
1
1
1
1
1
3
1
1
1
2
2
3
1
1
1
1
1
1
1
1
2
1
1
1
1
1
1
1
1
2
1
2
5
1
2
1
1
2
1
1
3
9
1
2
1
2
2
1
2
3
4
1
1
1
2
1
1
3
1
1
1
1
2
1
1
1
1
1
1
1
1
1
3
1
1
1
1
2
2
1
3
1
1
1
2
1
1
6
1
4
2
1
3
1
1
1
1
2
1
1
1
2
2
3
1
2
1
3
1
2
1
1
3
3
1
3
2
3
1
2
1
1
4
1
5
1
1
1
1
1
2
1
1
1
1
1
2
1
1
1
1
1
1
2
1
1
2
6
1
1
1
1
1
2
1
1
1
2
1
1
2
1
1
1
1
1
1
1
2
1
1
2
1
1
1
1
1
1
1
1
1
1
1
2
1
1
1
1
1
1
1
1
2
1
1
1
1
1
1
1
1
1
1
1
1
1
1
1
1
1
1
1
1
1
2
1
1
1
1
1
1
1
1
1
2
2
1
1
1
1
1
1
2
1
1
1
1
2
1
1
7
2
1
1
2
3
1
1
1
1
1
2
3
1
1
2
1
3
1
1
1
1
1
1
1
2
1
1
1
1
1
1
1
1
1
2
1
1
1
1
1
2
1
2
1
2
2
4
1
2
1
1
1
1
1
1
1
3
1
2
1
1
2
1
1
1
1
1
2
1
1
1
1
3
1
1
5
1
4
4
1
1
1
1
1
1
1
2
1
1
1
1
2
3
6
1
1
2
1
1
1
1
1
1
1
1
1
2
1
1
1
4
1
2
1
1
1
1
1
2
2
3
2
1
1
4
1
1
1
1
1
1
1
1
1
1
1
1
1
1
1
1
1
1
1
1
1
1
1
1
1
1
1
1
1
1
1
1
1
1
2
1
1
1
3
1
1
2
1
1
1
1
1
1
3
1
1
1
1
1
1
1
1
1
1
1
1
1
2
1
1
3
1
1
1
1
2
1
1
1
1
1
7
1
1
1
2
1
1
1
1
1
1
1
2
1
1
1
2
3
1
1
1
2
1
1
1
1
10
1
1
1
1
1
1
1
1
1
1
1
1
1
1
1
1
1
2
5
2
1
1
1
1
3
1
1
1
1
1
2
1
1
1
1
2
1
1
1
1
1
1
1
1
1
1
1
1
6
2
2
2
6
1
1
3
1
2
1
1
1
7
3
1
1
2
1
2
1
1
3
1
1
1
1
1
1
1
1
1
1
1
1
1
1
1
1
1
1
2
1
1
1
4
1
1
1
1
3
7
1
1
2
1
2
3
3
3
1
1
1
1
1
2
1
1
2
1
1
1
1
1
1
1
1
1
1
1
1
2
2
1
1
1
1
1
1
1
1
2
1
3
2
1
2
7
1
1
1
2
1
3
1
1
1
1
1
1
2
6
1
2
2
2
1
2
1
1
1
3
1
2
2
1
1
6
3
1
2
1
6
3
5
1
4
1
1
1
1
1
1
3
1
1
1
1
2
1
1
7
1
4
2
3
5
5
1
1
1
1
1
1
1
1
1
1
1
1
1
2
3
2
1
3
1
1
1
2
1
2
1
1
1
1
1
1
1
3
1
1
1
2
1
1
3
2
7
1
1
1
1
2
6
5
1
1
3
2
1
1
5
1
2
1
1
5
2
1
1
1
12
1
2
1
1
2
2
1
1
1
1
3
2
1
1
1
1
4
3
3
4
1
2
1
3
1
1
7
1
1
2
2
1
2
1
2
1
1
4
1
1
1
1
2
2
2
1
3
3
2
1
2
1
3
2
1
1
2
3
2
1
1
1
1
1
1
2
1
1
3
1
1
1
1
1
1
1
1
2
1
1
1
1
1
1
3
2
3
2
2
3
1
2
2
1
3
1
1
3
2
8
3
3
3
1
1
1
1
1
1
2
6
1
2
2
1
1
2
1
1
1
1
1
1
1
1
1
1
1
4
2
1
1
2
1
2
1
3
1
1
1
2
1
1
1
1
1
2
1
8
1
2
1
1
1
1
1
1
1
1
5
3
1
2
3
1
2
1
1
1
1
1
1
2
1
1
3
1
2
1
1
1
1
1
1
1
1
8
3
1
6
8
2
1
4
3
5
1
1
1
4
1
1
1
3
1
1
1
1
1
1
1
2
2
1
1
1
1
1
3
1
3
3
1
1
1
3
1
2
1
1
1
1
2
6
2
1
1
1
1
1
1
1
9
2
1
4
6
1
2
1
7
1
1
1
1
1
3
1
1
2
1
2
1
1
1
1
2
1
4
1
1
1
1
1
1
2
1
1
2
1
2
3
1
1
5
4
2
1
4
3
1
4
1
1
5
1
1
1
2
3
2
1
1
1
1
3
2
2
1
1
2
1
1
2
1
2
1
2
1
1
1
3
1
1
2
1
1
1
2
1
1
1
2
1
1
4
1
2
1
1
1
3
1
2
1
1
1
2
4
1
1
6
1
1
1
1
1
1
1
1
1
1
1
1
5
1
1
1
1
2
1
1
1
1
1
1
1
1
3
1
1
1
1
1
1
1
1
1
1
1
1
1
1
1
1
1
13
1
1
1
2
1
1
1
1
1
2
1
1
1
1
2
1
1
1
1
1
1
1
1
1
2
3
1
3
1
1
2
1
1
2
1
1
1
1
2
1
1
1
1
1
1
1
1
1
2
1
1
1
1
1
1
2
2
1
2
1
1
1
1
1
1
2
2
1
1
1
2
1
1
1
1
1
1
1
1
1
1
1
1
3
1
1
2
3
1
6
1
3
1
1
1
3
1
1
1
1
1
1
2
6
8
1
3
1
1
1
1
1
1
2
2
1
1
1
9
1
1
1
2
1
2
1
3
2
1
1
1
2
1
4
1
1
2
2
1
1
1
1
1
2
1
1
2
1
2
1
3
1
1
1
1
1
1
1
3
1
1
1
1
1
2
1
1
1
2
1
6
1
3
1
1
1
5
1
1
1
1
1
1
1
2
2
5
1
2
6
2
2
3
4
4
1
1
2
1
1
1
1
1
3
1
3
2
1
1
1
1
2
3
2
1
2
1
1
4
3
1
1
1
3
1
3
1
1
4
5
2
2
3
1
1
1
2
1
1
1
1
3
1
1
3
1
1
1
2
1
1
2
1
1
3
2
1
3
1
2
3
1
1
1
4
1
1
1
1
1
1
2
1
2
2
3
2
1
2
1
3
1
2
2
1
1
1
2
2
3
1
2
1
1
1
1
1
1
1
1
2
1
1
1
1
1
1
1
1
1
1
1
1
1
1
1
1
1
1
1
4
2
2
1
1
1
1
1
1
1
2
2
1
4
1
2
1
1
1
2
2
3
5
7
4
5
2
2
1
2
1
1
1
1
2
1
1
1
3
1
3
3
2
3
1
1
1
4
1
2
2
5
7
1
1
1
1
2
2
3
1
1
2
1
5
2
2
5
1
1
1
1
1
1
1
2
1
1
1
1
3
2
3
1
1
1
1
1
1
1
1
1
10
1
1
1
1
1
1
1
1
1
1
2
1
1
1
1
1
1
1
1
1
1
1
1
1
1
1
1
1
1
2
2
1
1
1
1
3
5
1
1
1
1
1
1
1
1
1
1
1
1
1
1
1
1
3
8
2
1
1
1
1
1
1
1
1
1
1
1
1
1
1
1
6
2
4
1
1
1
1
1
1
1
2
1
1
1
3
4
2
1
2
1
1
1
1
1
2
2
1
1
1
1
1
1
1
1
1
1
1
1
1
1
2
1
1
2
1
1
1
1
1
1
1
1
1
1
1
2
1
1
1
1
1
2
1
1
1
1
1
1
1
1
2
1
2
3
3
1
5
1
1
1
1
2
1
3
1
2
2
2
1
1
1
1
4
2
1
1
2
3
4
3
1
3
1
1
1
2
4
1
2
4
5
2
1
1
1
1
1
1
3
3
1
1
2
3
1
1
1
3
1
2
1
3
1
1
2
3
1
2
1
2
1
3
1
9
2
3
1
1
1
5
1
1
1
1
1
2
1
1
1
1
1
1
1
2
2
1
1
2
1
1
1
3
1
3
2
1
1
1
1
1
1
2
2
1
2
2
1
1
1
1
1
1
2
2
1
1
3
1
1
1
2
2
1
2
4
1
2
2
1
1
1
1
3
1
1
1
3
1
2
1
1
1
1
1
1
1
1
2
1
4
1
2
1
1
1
1
2
1
1
2
2
1
1
3
1
1
2
1
1
3
1
2
1
1
2
1
3
2
6
2
3
1
2
1
2
3
1
1
1
1
2
1
1
5
2
1
5
1
1
2
1
1
1
1
1
1
2
3
1
3
1
1
1
1
2
1
1
2
2
3
1
2
1
1
1
1
1
1
1
1
2
1
1
1
1
1
1
1
1
1
1
1
1
1
1
1
1
1
1
1
1
1
2
1
1
1
1
1
1
1
2
1
2
1
1
3
2
1
1
1
1
1
7
1
1
4
1
1
1
1
1
1
2
2
2
1
1
1
1
1
1
3
1
4
2
1
1
1
1
2
2
1
1
1
2
1
1
4
1
2
1
2
2
1
1
1
2
1
1
1
1
2
1
1
2
2
3
1
1
4
1
1
1
1
2
1
1
2
1
1
1
7
2
5
1
9
2
1
5
1
2
1
1
1
2
1
2
4
3
3
1
3
1
2
1
1
1
3
1
1
3
4
1
1
1
1
1
1
1
1
1
4
1
1
1
1
1
1
1
1
2
1
1
1
1
1
1
1
1
1
1
1
1
1
1
1
3
2
3
3
1
1
1
1
1
1
3
1
3
1
1
4
1
1
1
1
1
1
1
1
2
4
1
1
1
4
1
2
1
2
1
2
2
3
1
1
3
3
1
2
9
2
1
1
1
1
1
1
1
1
1
1
1
1
1
1
2
1
5
2
1
2
1
2
3
1
3
2
1
1
3
1
1
2
1
2
3
4
3
2
1
1
1
1
1
1
1
1
1
3
1
1
1
1
2
1
1
1
3
1
2
2
1
2
1
1
1
1
3
2
1
4
1
1
1
1
3
1
1
1
1
2
6
1
1
1
1
5
1
3
5
1
1
5
1
1
1
1
1
1
1
1
2
2
2
2
5
1
3
1
2
2
1
1
1
1
1
4
2
1
1
3
8
1
1
2
1
3
5
5
1
1
1
1
1
1
1
4
4
10
2
3
1
2
1
1
1
2
2
1
2
4
2
2
1
1
1
2
2
1
6
2
1
1
2
2
2
1
1
4
6
1
1
1
1
2
1
1
1
2
1
1
2
1
3
2
1
1
2
1
1
1
2
1
1
1
1
1
1
1
1
2
1
1
1
1
2
1
1
1
1
1
1
4
1
1
1
1
1
1
1
1
1
1
1
1
1
1
1
1
1
1
1
1
2
1
1
1
1
1
1
2
1
2
1
1
1
1
1
1
1
1
1
1
3
1
2
1
1
1
1
1
1
1
1
2
1
1
2
1
1
2
4
1
1
2
1
2
1
1
1
2
1
1
1
1
1
1
1
1
1
1
2
4
1
1
1
4
1
2
1
2
2
2
4
1
4
3
1
1
1
1
2
1
1
4
1
3
1
4
1
3
7
1
1
1
2
2
1
3
1
3
1
1
2
1
2
2
1
1
2
1
1
1
1
1
1
2
1
1
1
2
1
3
1
1
1
1
1
1
1
3
1
4
1
1
1
1
1
2
4
1
2
1
1
1
1
1
2
1
2
2
1
1
2
3
2
1
2
1
1
3
2
2
2
1
2
1
1
1
2
3
5
1
2
3
1
1
1
1
1
2
2
2
1
1
1
2
1
3
4
1
1
4
1
1
1
2
4
2
1
1
1
1
1
1
1
1
1
1
1
1
2
1
1
1
1
1
1
1
2
1
1
1
9
1
1
1
1
1
2
1
2
2
1
2
1
2
1
1
2
1
7
1
1
1
1
1
3
2
2
1
2
2
2
1
2
1
1
1
2
1
1
1
2
1
1
1
1
2
2
1
1
1
3
1
1
4
3
2
1
1
1
3
3
1
3
2
1
3
1
1
1
3
1
1
1
1
1
1
2
1
1
1
1
1
1
1
1
3
1
1
1
2
1
2
1
1
3
1
2
1
1
1
2
1
3
2
1
1
1
1
1
1
2
1
1
3
1
1
1
1
1
1
2
1
2
1
1
1
1
1
1
1
1
1
1
1
1
1
1
1
1
1
1
1
1
1
1
1
1
1
1
2
6
1
4
1
1
1
1
1
1
1
1
1
1
1
1
1
4
1
1
1
1
1
1
1
1
1
1
1
1
1
1
1
1
1
1
1
4
1
2
1
2
1
1
1
1
1
1
1
1
1
1
1
1
1
1
1
1
1
2
1
1
2
5
1
1
1
2
8
1
1
1
1
1
1
1
1
1
1
1
1
1
1
1
1
1
1
1
1
1
1
1
1
1
2
1
1
1
1
1
4
2
1
1
2
1
2
1
1
5
2
1
1
2
1
1
1
2
1
1
4
3
9
1
1
4
2
2
2
1
4
1
1
2
5
1
1
1
4
1
1
1
2
1
1
2
1
1
1
2
2
2
2
1
2
2
1
1
1
1
1
2
2
1
2
1
1
1
1
2
1
2
1
1
1
1
2
1
1
1
1
2
4
2
1
1
4
6
1
1
2
2
2
7
1
1
1
1
1
1
1
1
1
2
2
4
5
2
1
2
1
1
4
1
4
5
1
5
1
1
1
1
2
2
1
3
3
2
3
1
2
1
1
1
1
5
5
3
1
2
5
1
1
1
4
5
1
2
1
1
1
4
1
3
1
1
1
1
2
2
4
8
1
3
4
1
1
1
1
1
1
2
2
1
1
4
1
1
3
1
1
1
1
1
1
1
1
1
8
1
1
1
1
1
1
1
3
8
2
1
3
1
1
1
1
1
1
1
2
2
1
1
1
1
2
1
1
1
1
1
1
2
1
2
2
1
1
2
1
1
1
1
1
1
2
1
1
2
1
1
1
1
1
2
1
1
2
1
2
1
1
1
4
1
2
2
2
2
1
1
1
2
1
1
1
1
1
1
1
1
1
1
3
1
1
1
2
4
1
4
1
1
1
1
1
1
2
1
1
1
1
1
1
1
2
1
4
2
1
2
1
1
1
1
1
1
1
1
1
1
1
1
1
2
2
1
1
1
1
1
1
1
3
2
1
1
1
1
1
1
8
6
1
2
2
1
10
2
1
1
5
2
1
2
1
1
1
2
2
1
1
2
2
2
1
1
2
4
1
1
1
1
1
1
3
5
1
1
1
2
3
2
4
2
1
3
1
1
1
2
3
2
1
3
1
1
3
1
1
2
1
2
1
1
1
1
1
1
1
3
2
1
1
1
1
2
1
1
1
1
1
1
1
1
2
2
1
1
2
3
1
3
1
1
1
1
2
1
1
1
1
1
1
1
1
1
1
1
7
2
1
2
1
3
1
1
1
3
2
2
1
2
1
3
1
1
1
1
1
2
1
1
1
3
2
1
1
2
1
4
3
3
3
1
2
1
1
2
3
1
1
1
2
2
1
1
1
1
1
1
2
1
1
1
1
1
1
1
3
2
1
1
1
1
1
1
4
1
1
1
2
2
1
1
1
1
1
1
1
1
1
1
3
2
1
1
1
1
1
1
1
1
1
1
1
1
1
1
1
1
1
1
1
1
1
1
1
1
2
1
2
1
1
1
1
1
1
1
3
1
1
1
2
1
1
1
1
2
2
1
1
1
1
1
1
1
1
1
1
1
2
1
1
1
2
1
1
1
3
1
1
1
1
1
3
1
1
1
1
1
1
1
1
1
1
1
1
1
1
1
2
1
3
1
2
1
2
1
2
1
2
2
1
1
1
3
2
1
1
2
1
1
5
5
2
1
1
2
1
2
1
1
1
1
3
1
1
2
2
1
2
3
1
1
1
1
1
2
1
4
7
2
1
1
1
1
2
7
2
1
1
1
1
2
3
2
4
3
2
2
3
1
1
7
1
1
2
1
1
1
2
4
1
2
1
1
1
1
1
1
1
1
1
2
3
1
1
2
1
1
5
1
1
2
4
2
1
1
1
2
4
1
2
1
1
1
3
3
3
1
1
2
2
6
1
1
5
1
1
1
1
1
1
3
2
1
1
1
1
2
1
1
2
1
3
1
1
2
3
2
2
2
1
3
1
1
1
1
1
3
1
1
1
6
1
2
1
3
1
3
2
6
1
1
3
2
3
2
2
2
2
1
1
3
1
2
1
1
1
3
1
1
1
1
1
1
1
1
2
2
1
1
1
1
1
1
1
2
1
3
1
1
1
1
1
1
1
1
1
4
2
1
1
1
1
1
1
1
1
1
1
1
2
1
1
1
9
1
6
1
4
1
1
1
1
1
1
1
1
1
1
1
1
1
1
1
2
1
1
1
1
9
1
2
2
1
1
1
1
1
1
1
1
1
3
1
1
1
1
1
1
3
1
1
1
1
1
1
1
1
2
1
1
1
1
1
1
1
2
1
1
1
2
1
1
2
1
2
4
1
1
2
1
1
1
2
3
1
2
1
4
1
1
1
1
1
3
1
2
1
2
2
1
2
14
3
1
1
1
1
1
1
3
2
1
4
1
2
1
1
1
1
1
1
6
3
1
2
3
1
2
2
1
2
1
1
1
1
4
1
1
1
2
1
1
2
1
5
1
1
1
2
5
2
1
3
3
2
1
1
2
2
2
1
1
1
1
2
2
1
2
1
2
1
1
1
2
4
1
1
1
2
1
1
1
1
1
1
1
1
1
1
1
1
1
1
1
1
1
2
1
1
1
1
1
1
2
1
1
1
1
7
1
1
1
1
1
3
2
1
1
4
2
1
1
1
2
1
1
2
1
1
1
1
3
2
2
1
4
1
1
2
2
1
2
1
2
1
6
1
1
1
1
1
1
1
3
1
1
1
1
5
2
2
1
3
1
1
2
1
1
1
1
1
1
3
5
1
1
1
2
1
2
1
2
3
1
4
2
2
3
8
3
6
2
2
1
1
1
1
3
1
1
3
1
1
1
1
1
1
1
1
1
1
1
1
1
1
2
1
1
1
1
1
1
5
1
1
1
1
1
1
1
1
1
1
1
1
1
2
1
1
1
1
1
1
1
1
4
1
1
1
3
1
1
1
1
1
1
3
1
2
1
1
1
1
1
1
1
2
1
1
2
1
1
1
2
1
1
1
1
1
1
1
3
1
1
1
1
1
1
1
1
2
1
2
1
2
1
1
1
1
3
1
1
2
2
1
3
1
3
1
1
1
2
1
4
1
2
2
3
2
1
2
1
1
1
2
1
5
1
2
1
1
1
2
10
1
1
1
2
1
1
1
1
1
1
1
1
2
1
1
1
2
3
5
4
6
1
1
1
1
2
2
6
1
1
1
1
1
1
1
1
1
1
1
1
1
2
1
3
2
1
3
1
1
1
1
1
1
1
1
2
1
1
2
2
2
1
1
1
1
1
1
1
1
1
1
1
1
2
2
1
1
1
1
1
2
1
1
1
1
6
1
4
1
1
2
4
1
1
4
1
1
1
1
1
1
1
1
2
1
2
1
1
1
2
1
2
1
2
2
3
2
2
1
1
3
1
1
6
1
7
1
1
1
39
1
1
1
1
1
5
2
2
1
1
1
1
2
6
5
1
1
23
1
1
1
1
1
5
1
4
1
1
6
1
1
1
1
1
1
1
1
2
2
3
1
1
1
1
1
1
1
1
1
1
2
2
1
1
2
1
1
2
2
3
1
2
1
4
2
1
1
1
2
3
1
3
1
1
1
1
1
2
1
1
2
1
1
1
1
4
1
1
1
2
1
1
1
1
1
1
1
1
2
1
1
2
1
3
3
2
1
3
1
1
1
1
1
1
1
1
1
1
1
1
1
3
1
1
1
1
1
1
1
2
2
2
1
1
4
1
5
2
1
1
3
1
3
2
1
1
1
1
1
1
1
1
2
1
1
1
1
1
1
1
4
1
2
1
1
1
1
1
1
1
1
1
2
5
2
1
1
1
1
4
3
1
3
1
1
1
4
1
1
3
1
2
4
1
1
1
1
1
2
4
3
12
7
3
1
1
2
2
2
1
4
2
1
1
1
2
1
1
1
1
1
1
2
1
1
1
14
1
9
1
1
1
1
2
1
1
3
4
1
1
2
1
5
3
3
2
1
1
2
2
1
1
1
1
2
2
1
1
1
1
1
1
1
1
1
2
1
1
1
1
1
1
1
1
1
2
2
1
1
1
1
1
2
1
2
14
7
1
1
1
1
2
56
24
3
4
8
2
13
3
1
1
1
2
5
2
1
3
2
1
3
2
1
2
1
3
5
1
1
2
1
1
1
2
1
1
3
1
1
2
2
1
2
1
3
1
4
1
1
1
1
4
1
1
1
2
1
1
1
1
1
1
2
3
2
1
1
1
1
1
2
3
2
2
3
5
1
1
2
1
2
2
1
2
7
1
1
1
2
1
5
1
1
1
2
2
1
2
1
2
2
1
1
3
4
1
2
1
2
5
1
4
1
1
2
1
1
1
1
1
3
1
1
1
2
1
1
1
3
2
1
1
1
1
1
1
4
1
1
1
2
1
1
1
1
2
2
1
1
1
5
3
1
1
3
4
3
6
1
1
2
1
2
1
1
1
1
1
1
2
1
1
1
1
2
3
3
3
1
2
1
1
1
2
1
2
1
6
1
3
1
1
1
1
5
2
1
1
1
2
3
1
2
1
1
1
1
1
1
2
4
2
1
1
1
1
2
1
2
2
1
1
4
1
2
2
1
1
2
2
3
1
1
2
1
2
2
3
2
1
1
1
1
1
1
1
2
1
1
1
2
1
1
1
1
1
1
1
1
1
2
1
7
3
3
2
1
3
1
1
2
1
1
1
1
1
5
1
1
2
2
2
5
3
2
3
1
1
1
2
1
2
1
4
1
1
1
1
1
2
2
1
1
1
1
2
2
1
1
1
1
3
1
1
1
2
1
1
1
1
1
3
1
5
1
1
4
2
1
1
1
3
1
1
1
1
4
1
1
2
1
1
1
1
2
2
1
1
3
2
2
2
2
1
1
2
1
1
1
1
1
6
1
1
2
2
1
2
23
1
1
1
1
1
1
1
1
1
1
1
1
5
1
1
1
1
3
1
1
2
2
4
3
3
4
1
3
1
3
1
1
2
1
6
3
1
2
1
1
1
1
1
2
1
1
1
4
4
1
1
2
2
2
1
1
6
1
1
2
3
3
2
3
2
1
1
1
2
2
3
1
1
1
2
1
2
2
1
1
1
1
1
1
2
1
1
1
1
1
1
2
1
1
1
3
4
1
1
5
1
2
1
1
1
1
1
3
1
1
1
1
1
1
1
1
1
1
1
1
1
4
1
2
1
2
1
2
1
1
2
1
2
2
1
1
1
2
1
1
1
1
1
2
1
1
1
1
2
1
1
1
1
3
3
1
1
1
1
1
1
1
1
1
1
1
1
1
2
1
1
1
1
1
2
3
1
1
1
2
2
1
1
1
1
1
1
2
1
1
4
1
1
1
1
1
1
1
2
1
1
1
1
1
2
1
1
2
1
1
1
1
1
1
1
2
2
1
1
1
1
1
1
1
3
1
2
1
2
2
1
2
2
1
1
1
7
2
2
3
2
1
1
1
1
1
2
1
1
3
1
2
1
2
1
1
2
2
3
1
1
1
2
1
1
1
1
1
1
2
4
1
2
3
1
1
6
1
3
7
1
1
1
1
1
1
1
1
1
1
2
2
2
2
1
3
2
5
3
4
3
1
1
2
1
9
2
2
1
2
1
2
1
1
5
5
1
1
2
1
1
3
3
8
1
2
8
1
1
1
3
2
2
2
3
1
3
2
4
1
1
3
3
3
1
1
4
1
3
1
2
1
2
1
2
1
1
3
2
1
2
1
2
1
1
1
1
3
1
2
1
34
1
2
2
1
1
3
1
1
1
6
1
2
2
1
2
2
2
1
1
2
2
2
1
1
1
1
1
1
1
3
1
6
2
6
1
2
1
3
1
1
1
1
1
1
1
1
1
1
1
1
5
1
1
2
2
3
1
2
1
1
3
3
1
2
1
1
1
1
1
1
1
3
1
6
1
4
1
1
1
2
1
1
1
1
2
1
1
1
1
1
1
1
2
1
1
1
1
2
2
1
3
1
1
1
9
1
1
3
1
1
2
1
2
1
1
1
1
1
1
1
1
1
1
2
1
1
1
1
1
1
1
1
2
2
1
1
1
1
1
1
1
1
2
2
1
1
1
3
2
1
1
1
1
1
1
2
5
3
1
2
1
1
1
1
2
2
1
1
1
1
2
1
1
2
1
1
2
2
1
1
1
1
6
4
3
7
3
1
1
2
17
3
1
1
1
1
1
3
1
1
1
2
1
1
1
1
1
1
1
1
6
1
1
1
1
1
11
1
5
1
4
1
1
2
1
4
3
1
1
1
1
1
1
1
1
1
1
2
1
1
2
1
1
1
1
1
1
1
1
1
1
1
1
1
1
1
1
4
1
1
1
1
1
1
1
1
1
8
2
1
4
2
1
1
1
2
2
1
2
2
1
6
1
1
1
1
1
1
2
2
2
1
1
1
1
5
4
5
1
4
2
1
1
3
1
2
2
2
2
3
1
2
1
2
2
1
1
1
2
2
2
2
1
1
1
1
1
3
1
2
1
1
1
3
1
2
1
1
1
2
3
2
3
3
3
1
4
1
3
1
1
1
1
1
1
1
1
1
1
1
1
4
3
1
1
1
1
1
1
3
1
2
2
2
2
1
1
1
1
1
7
1
1
1
1
1
1
2
1
2
2
1
1
2
3
1
1
1
1
1
2
1
1
3
2
1
1
1
1
2
2
1
1
2
2
1
1
1
1
1
1
1
1
1
1
6
1
2
1
2
1
4
1
1
3
3
1
3
1
2
1
1
1
1
1
1
1
3
3
1
2
1
7
1
2
2
1
5
17
1
2
1
1
1
1
1
5
1
1
1
1
1
2
1
2
4
1
1
1
1
5
2
2
2
3
3
1
1
3
4
1
8
2
1
1
1
1
1
1
3
2
5
2
1
2
1
1
3
3
4
4
1
1
1
1
2
1
1
1
3
1
3
6
1
2
2
1
1
1
1
1
1
1
1
1
2
1
11
20
2
1
1
3
1
3
2
1
1
1
1
3
1
1
1
1
1
1
1
1
1
1
3
1
3
1
1
1
2
1
1
1
1
1
2
1
1
1
1
3
1
2
1
1
1
1
1
1
1
1
1
2
2
1
1
1
1
2
1
1
2
2
1
1
1
1
1
3
2
1
1
4
1
1
1
1
3
1
1
1
1
1
1
1
2
1
1
1
1
2
1
3
3
2
1
1
2
2
1
2
2
2
1
1
3
1
1
1
1
2
2
2
3
4
3
1
1
1
1
2
1
4
1
1
2
2
3
2
11
1
2
12
3
1
2
3
3
3
1
1
2
1
4
1
1
1
1
1
1
1
2
2
3
1
1
1
2
1
1
1
1
1
3
1
1
1
5
2
1
2
2
1
1
1
1
1
1
1
1
1
1
1
1
1
1
1
1
1
1
1
1
1
1
1
1
1
1
1
1
1
1
3
1
1
1
2
1
1
3
1
1
1
1
1
1
1
1
4
1
1
1
1
2
1
4
1
3
1
1
1
1
2
1
1
2
1
2
1
1
2
3
1
1
1
2
1
1
1
1
1
2
1
1
2
1
1
2
3
1
1
1
3
1
2
1
3
1
1
1
1
1
2
1
1
1
1
1
3
1
2
1
2
1
2
2
2
2
1
1
1
1
2
5
1
1
1
1
1
1
1
1
1
1
9
3
2
3
4
1
2
2
5
2
10
1
3
5
3
10
9
1
1
2
2
1
1
2
4
1
1
2
1
5
17
1
1
2
1
2
3
1
1
1
1
6
4
5
3
8
1
1
1
1
1
2
1
1
2
1
1
1
1
3
6
1
2
2
1
1
1
2
6
1
3
4
3
2
2
1
4
1
2
1
1
1
1
2
1
2
5
1
2
1
2
3
13
3
11
1
1
2
1
2
1
1
1
3
6
2
1
1
1
1
1
1
1
1
1
1
1
1
3
1
1
1
1
3
5
2
2
1
6
2
1
1
1
1
1
2
4
2
3
3
1
1
1
1
1
1
3
1
1
1
1
2
2
4
1
1
1
1
1
1
1
1
1
1
1
1
1
3
2
1
2
2
1
2
1
1
1
1
1
1
1
2
2
2
3
2
1
3
3
1
1
2
3
1
1
2
1
1
1
1
2
1
1
1
1
5
4
3
2
1
1
1
1
1
1
3
1
1
1
1
3
1
1
1
2
2
1
4
1
2
1
3
6
6
1
1
1
3
1
1
1
1
1
3
1
1
2
1
1
1
1
1
1
4
4
1
1
3
1
1
1
3
3
2
3
1
2
1
1
2
3
1
1
2
2
3
1
4
1
2
1
1
2
1
1
1
1
4
1
1
1
2
2
1
1
3
2
1
1
4
1
11
1
2
1
1
1
1
1
2
1
1
1
1
2
1
1
2
2
2
1
1
1
1
1
2
1
1
4
4
4
1
1
1
1
1
1
1
1
1
1
1
1
1
1
1
1
1
2
2
2
3
1
1
1
1
1
1
3
5
9
6
1
2
3
1
4
1
2
1
1
1
1
2
1
3
2
2
1
1
1
4
1
1
1
1
1
1
1
1
1
1
2
3
3
4
2
1
3
1
3
1
1
1
1
1
1
3
1
1
1
1
1
2
4
1
2
5
1
1
8
1
2
3
2
2
1
2
1
1
1
1
1
1
2
1
4
1
1
2
1
1
1
1
1
2
1
2
1
1
1
1
1
1
1
1
1
1
1
1
1
1
1
2
1
1
1
1
1
1
1
1
1
1
1
1
1
1
1
1
1
2
2
2
2
1
1
2
2
1
2
9
4
2
1
1
1
2
1
1
1
1
1
1
1
9
1
1
1
2
1
4
1
1
1
1
1
2
1
1
1
3
1
1
2
1
9
2
2
1
1
1
2
1
5
1
1
2
1
1
1
2
1
5
9
1
2
1
2
1
1
1
1
1
1
2
1
1
7
1
2
2
1
1
5
2
2
1
1
1
1
3
2
3
1
1
3
1
1
4
3
2
2
3
2
1
6
2
1
1
1
4
3
2
1
1
2
1
1
6
1
1
2
1
3
1
2
1
3
1
3
1
1
1
3
1
7
2
1
1
1
1
2
1
1
1
1
1
1
1
2
2
3
4
1
1
2
19
2
1
1
1
2
1
1
1
1
1
2
1
1
1
1
1
1
1
1
2
1
1
1
4
1
1
2
3
1
1
1
1
1
1
1
4
2
1
1
1
3
1
1
3
2
1
1
4
3
3
2
1
1
1
2
5
1
2
1
3
2
1
1
1
1
1
2
3
1
1
1
1
1
4
1
1
2
1
1
1
1
2
1
1
4
1
10
2
1
1
1
6
1
4
1
1
1
2
1
3
1
1
1
1
1
1
1
1
1
1
1
4
1
1
1
1
3
2
2
1
2
1
1
1
2
1
1
1
2
1
1
1
1
1
1
1
1
1
1
1
1
3
1
1
1
1
2
1
1
1
1
1
1
1
2
1
1
1
1
1
1
3
1
1
1
1
1
1
1
1
1
1
1
1
1
1
1
1
1
1
1
1
1
1
1
1
4
2
2
2
2
1
2
1
1
1
1
1
1
6
1
3
1
1
1
1
2
2
1
1
1
1
1
1
1
2
2
6
1
1
1
1
1
1
1
1
2
1
3
1
2
2
7
1
1
1
1
1
3
1
1
1
1
1
1
1
2
2
1
1
4
1
1
2
3
1
3
2
5
1
1
1
1
2
2
2
4
1
2
1
1
5
1
1
3
1
1
2
6
1
1
1
2
1
2
1
2
4
2
1
1
1
3
2
1
1
1
2
1
1
2
2
1
2
1
4
1
2
1
2
1
2
1
1
2
1
1
1
1
5
1
4
1
1
2
2
2
1
2
1
1
1
1
1
2
1
1
1
1
1
2
1
1
1
1
1
2
1
1
1
1
1
1
1
1
1
1
1
1
1
1
1
1
1
1
1
1
3
1
1
3
1
1
1
1
1
1
1
1
1
2
2
2
2
1
1
1
1
2
1
1
3
2
1
1
1
2
2
3
4
3
1
2
1
1
1
7
1
6
1
1
2
3
1
5
1
2
1
1
1
1
1
1
2
1
7
1
1
1
1
1
1
1
1
1
1
2
1
1
2
1
1
1
1
1
1
2
1
1
1
2
1
1
3
1
1
5
1
1
1
1
1
4
1
2
1
1
2
2
1
1
1
1
1
1
2
1
1
1
1
1
2
1
1
1
1
1
1
1
1
1
1
1
1
1
3
1
1
1
1
1
1
1
1
1
1
1
3
1
1
1
1
1
1
4
1
2
1
2
2
1
2
1
2
2
1
1
1
1
1
1
3
2
1
1
2
1
5
2
2
2
2
3
1
1
1
1
1
2
1
1
1
1
2
1
1
1
2
1
1
3
1
1
5
2
1
1
3
4
3
2
1
2
1
2
2
1
2
1
1
1
1
2
3
1
1
3
1
4
2
1
2
2
2
1
6
1
1
1
1
1
1
1
1
1
2
2
2
1
1
1
3
1
2
3
2
2
2
1
1
2
1
2
2
1
3
3
2
3
2
5
1
1
1
2
3
2
2
1
1
1
1
1
1
1
1
2
1
2
1
1
2
1
1
1
1
2
1
2
1
2
1
1
3
1
3
1
1
1
1
1
1
1
1
1
5
1
1
1
4
3
3
1
1
1
1
2
1
1
2
1
1
3
1
1
1
1
1
1
2
1
2
2
1
2
1
1
1
2
2
1
1
1
1
1
1
3
2
2
1
3
3
2
1
1
1
21
1
2
2
5
1
1
1
3
1
3
1
1
1
1
2
2
1
3
4
4
1
1
1
1
2
3
4
3
1
5
2
2
2
2
1
6
2
4
2
1
4
3
1
4
2
3
1
2
3
7
1
2
1
2
1
1
5
3
1
1
5
5
1
5
1
3
2
1
1
3
7
1
2
1
1
1
2
1
1
1
4
1
1
3
1
1
1
1
1
1
1
2
1
1
1
1
1
1
1
1
1
1
2
1
1
1
1
3
2
1
1
1
1
1
2
1
2
1
1
2
1
1
1
2
1
2
1
1
1
1
1
1
1
1
2
1
1
1
1
1
1
1
1
1
2
1
1
1
1
1
1
1
1
3
1
2
2
1
1
1
1
1
2
1
1
1
1
1
3
1
2
3
1
1
1
1
1
3
1
2
1
1
1
1
1
5
1
1
1
2
2
1
12
1
1
3
3
1
2
4
2
1
6
1
1
2
1
3
1
2
2
1
1
1
4
3
1
1
1
1
1
2
1
2
1
1
1
4
1
1
1
1
5
1
2
1
3
1
1
1
1
5
1
1
1
1
2
1
1
1
1
3
2
3
1
2
1
2
1
3
3
3
1
4
1
1
3
2
1
2
1
1
1
1
3
5
1
1
2
4
1
1
1
2
1
2
2
1
2
2
2
3
2
1
3
1
2
1
1
2
1
2
4
7
3
1
1
1
1
1
1
1
1
1
1
1
1
1
1
2
1
1
1
1
1
2
1
2
1
1
1
1
2
1
1
1
1
1
3
1
1
2
2
1
2
2
1
1
1
1
1
4
1
1
6
1
2
1
1
1
1
1
1
4
2
1
1
2
1
1
1
2
1
3
1
1
1
1
2
1
1
1
2
1
2
1
1
2
2
2
1
4
2
3
2
1
4
1
1
2
1
2
1
1
1
2
2
2
1
2
1
2
2
1
5
2
1
2
1
1
1
1
2
1
2
1
1
1
1
1
2
1
1
1
2
1
3
1
3
1
1
2
1
1
1
2
3
1
1
2
2
1
4
2
1
1
2
2
1
5
2
1
1
1
4
1
1
1
1
2
1
1
1
2
4
2
1
1
3
1
1
1
1
1
3
7
1
1
10
1
1
2
4
3
2
1
1
1
1
1
1
1
2
2
3
1
1
2
2
2
1
1
3
1
1
10
4
2
1
1
1
2
2
2
3
2
1
12
1
1
3
1
3
1
1
1
7
2
1
1
3
1
2
1
1
1
3
1
1
1
2
2
4
1
1
1
1
1
1
1
1
2
2
1
1
2
3
4
2
1
1
2
1
1
1
1
1
1
1
2
22
5
1
2
1
2
1
1
1
1
1
2
3
3
1
1
1
3
1
1
1
1
1
1
7
7
3
2
4
3
1
1
6
1
1
1
1
1
1
2
1
1
1
1
2
1
1
1
1
1
1
3
1
4
3
1
1
1
2
4
2
4
1
1
1
1
1
1
1
1
1
1
1
1
1
1
1
1
1
1
1
1
1
1
1
1
1
1
1
1
1
1
1
1
1
1
1
1
3
3
4
1
1
1
1
1
3
1
1
1
1
2
3
1
1
3
11
1
7
1
1
3
1
1
1
1
1
1
1
3
2
5
4
1
3
1
1
3
2
4
1
4
2
1
1
2
5
1
1
1
2
1
1
1
2
5
18
2
4
2
1
2
1
1
1
1
4
1
1
1
1
1
2
1
2
1
1
3
1
1
1
1
1
1
1
4
2
1
2
1
1
1
1
2
1
1
2
1
1
2
1
1
1
1
1
1
1
3
1
1
1
1
5
1
3
3
1
1
2
1
1
2
2
1
2
1
2
1
1
2
2
1
1
1
3
1
2
4
1
1
1
1
2
4
1
1
1
1
1
10
1
4
12
3
10
10
9
6
2
1
1
1
1
1
1
8
1
1
4
2
1
1
1
1
1
1
1
1
1
1
2
2
1
3
1
1
1
6
1
1
1
1
6
3
3
1
6
8
2
1
1
1
1
1
4
1
1
1
1
1
4
1
3
2
2
2
1
2
2
1
2
1
2
3
1
1
3
1
1
4
1
1
1
1
2
1
2
3
1
2
9
1
1
2
1
1
1
2
2
2
2
1
5
1
1
1
2
1
1
1
1
2
1
1
1
1
3
3
1
1
2
1
3
1
1
1
1
1
1
1
1
3
1
1
1
1
1
1
1
1
1
1
2
1
1
1
1
1
1
1
1
1
2
4
1
3
1
1
2
1
1
1
1
1
1
1
1
3
1
1
2
1
1
1
1
1
2
1
1
1
1
1
1
1
1
1
1
1
1
1
3
1
1
1
3
1
1
1
1
1
1
2
2
1
4
1
1
2
1
1
1
1
1
2
1
1
3
1
1
1
1
1
1
2
2
2
1
2
1
1
2
1
1
1
1
1
1
1
1
1
1
2
2
1
2
1
1
1
1
1
1
8
1
1
1
1
1
1
1
1
3
3
3
1
1
1
1
1
1
1
1
1
1
1
1
1
1
1
1
1
6
5
1
1
3
1
1
1
4
1
1
1
1
1
3
1
8
1
3
1
1
2
1
3
3
5
2
4
9
2
1
8
3
4
1
1
1
1
1
1
3
1
1
1
2
1
1
3
2
1
2
1
2
1
1
1
1
4
1
2
1
2
1
2
1
1
1
1
1
1
1
2
1
1
1
1
1
1
1
1
1
2
1
1
1
1
4
1
2
2
3
1
1
1
1
1
3
1
1
1
1
1
1
2
2
2
1
3
1
1
1
2
1
1
1
1
2
1
1
1
1
2
1
2
2
7
4
1
1
3
1
2
1
2
2
1
1
1
1
1
1
2
1
3
2
1
1
1
1
1
1
1
1
8
1
1
1
2
1
3
1
1
1
2
1
1
2
1
1
1
1
2
1
2
3
4
1
1
1
2
2
1
1
1
2
1
1
1
1
10
3
2
1
2
5
1
1
1
1
2
1
1
1
4
1
4
2
1
2
1
2
8
4
1
2
1
1
1
3
1
1
6
1
1
1
1
1
2
2
1
3
1
1
2
1
1
2
1
3
1
2
2
1
1
1
1
2
1
1
1
3
4
2
3
5
1
1
1
1
1
1
2
1
1
2
1
1
1
2
2
1
1
2
1
3
1
1
2
1
1
1
1
1
3
1
1
2
1
1
1
1
2
1
1
3
3
5
2
1
5
1
1
1
1
2
2
4
2
1
1
1
1
1
1
1
1
1
2
2
2
1
4
1
1
1
1
1
1
1
1
1
1
1
1
1
1
1
1
1
1
1
1
1
1
2
1
1
1
1
8
2
1
1
1
2
1
1
1
1
2
1
1
1
1
1
1
1
1
2
1
1
3
4
2
1
1
1
3
2
1
1
1
1
1
3
1
2
4
1
2
1
2
1
1
1
1
1
1
2
2
1
1
1
1
1
1
3
2
1
4
1
2
1
3
2
3
2
1
2
1
4
2
4
4
4
1
1
1
1
1
71
12
1
1
1
1
3
1
1
1
1
2
2
1
6
1
1
1
1
1
1
3
1
1
2
1
1
2
1
4
1
3
11
1
1
1
1
1
1
5
1
2
1
1
1
1
1
1
1
2
3
1
1
3
1
5
1
1
1
2
1
4
1
1
5
2
2
2
3
1
1
1
1
1
2
1
1
2
1
3
2
1
1
1
1
1
3
1
1
1
4
1
2
4
1
1
2
2
1
2
1
1
2
2
1
1
1
3
1
3
1
1
1
6
1
1
2
2
3
3
1
1
1
1
1
1
1
3
1
2
1
1
2
2
2
2
2
1
2
1
2
4
1
1
1
1
1
1
1
1
1
3
6
1
1
1
1
2
6
6
5
5
1
1
1
2
2
1
1
1
1
4
2
3
1
1
3
5
5
2
2
1
4
1
3
2
1
2
1
4
2
1
1
1
2
2
1
1
2
2
1
1
1
1
1
1
1
2
2
2
2
1
2
2
1
6
2
2
1
1
1
1
1
1
3
1
2
1
1
2
1
1
1
2
2
1
3
1
2
4
1
1
3
1
1
2
2
3
1
1
3
1
2
1
3
1
3
1
1
2
1
1
2
1
6
1
4
8
2
1
1
2
1
3
1
1
1
1
3
1
1
3
4
1
1
2
1
1
1
1
1
1
1
1
1
1
1
1
2
1
2
1
4
3
2
1
3
1
4
4
1
1
1
1
1
2
1
2
3
2
4
1
1
2
1
1
2
2
1
3
1
7
1
1
1
4
2
1
1
1
1
1
5
5
1
4
1
1
2
2
1
4
1
1
2
3
1
1
2
1
6
1
1
2
1
3
3
2
4
1
1
2
2
2
3
1
2
1
1
2
1
1
1
1
1
2
2
5
1
1
1
1
1
1
1
1
2
2
7
1
3
2
1
3
2
1
1
1
1
1
1
4
1
3
3
1
1
1
3
1
1
1
2
1
2
1
1
1
1
1
1
1
1
2
1
1
1
1
1
1
1
1
2
1
1
1
1
1
2
1
1
1
2
1
4
2
3
1
1
1
1
2
1
1
2
3
1
2
2
1
2
1
1
5
1
1
1
1
2
3
1
1
2
1
1
1
1
5
3
2
3
6
2
2
1
3
3
5
1
1
1
1
6
1
1
1
4
1
2
1
1
1
3
3
1
3
1
1
3
2
1
2
1
1
2
1
2
1
3
1
2
2
6
1
1
2
3
13
13
4
1
2
1
1
2
2
16
1
1
1
1
1
2
2
1
2
3
2
1
3
1
2
2
1
2
2
2
1
2
1
1
1
1
1
1
3
3
2
3
3
8
2
4
2
1
1
2
1
1
1
5
1
2
2
1
1
2
2
1
1
1
1
1
2
1
1
1
2
2
1
1
1
2
2
1
1
1
1
1
1
1
1
1
1
1
1
3
2
1
2
1
1
7
2
1
2
1
1
1
2
4
4
1
4
1
8
1
3
3
1
1
4
1
2
1
1
1
1
1
4
3
3
1
1
5
6
1
1
1
1
2
1
2
1
1
2
1
3
6
1
1
1
2
2
1
2
4
2
1
1
1
1
1
1
4
3
2
2
1
1
4
1
2
1
1
1
2
1
1
2
3
3
3
1
1
2
1
1
1
3
2
1
1
1
1
1
1
1
1
1
3
2
5
1
3
1
5
3
1
2
1
1
1
2
5
1
1
1
1
2
1
2
1
4
3
3
2
1
1
1
1
2
1
3
1
2
1
9
1
1
10
1
1
2
1
6
1
1
1
1
1
1
4
1
2
2
2
1
1
1
1
6
1
1
1
1
1
1
2
1
1
1
1
2
1
1
4
1
1
1
1
1
1
1
1
3
1
2
1
1
1
1
1
1
1
1
1
1
1
1
1
1
1
3
1
2
2
2
1
1
2
2
1
1
3
1
1
2
2
5
2
1
3
1
2
1
3
2
1
1
1
3
1
4
1
3
3
1
1
2
1
1
2
1
4
1
2
1
3
1
1
1
1
2
2
2
1
1
6
3
1
1
1
1
5
2
1
3
1
2
2
1
4
1
1
1
1
6
1
1
1
1
2
1
1
1
3
1
1
1
1
2
1
1
1
2
1
1
1
1
1
1
1
1
1
1
1
1
1
1
1
1
1
1
1
2
1
1
2
1
1
1
1
1
1
1
1
1
1
1
1
1
1
1
2
1
1
1
1
1
2
1
2
1
1
1
1
1
2
1
1
1
1
1
1
2
1
2
2
2
1
1
1
1
1
2
1
4
2
3
1
1
1
2
2
2
1
2
1
1
1
1
1
1
1
1
1
4
2
1
3
2
1
1
1
2
1
1
2
1
4
1
1
2
1
1
1
1
1
1
2
1
2
1
2
1
1
1
1
1
1
1
1
1
1
1
1
1
1
1
1
1
1
1
1
2
1
1
1
2
1
1
1
2
2
1
1
1
1
1
1
1
1
2
1
1
1
1
1
1
1
4
5
9
7
1
2
1
1
1
1
2
1
5
1
1
1
3
1
1
1
1
1
1
2
1
2
1
1
1
2
1
1
2
2
1
2
1
7
9
1
1
1
3
7
4
18
3
1
1
1
2
1
1
1
1
1
1
2
3
1
9
1
1
10
2
1
1
1
3
2
1
3
2
1
4
1
1
2
1
7
1
2
1
1
1
1
5
1
1
1
1
1
1
1
1
2
1
1
2
2
1
1
1
3
2
4
1
1
1
1
1
2
1
1
1
1
4
2
1
2
3
2
1
2
4
1
2
1
2
1
1
2
1
1
1
1
1
1
1
1
1
1
2
1
1
1
1
1
2
1
1
2
1
1
3
1
1
3
1
1
5
4
1
2
1
1
1
1
1
1
1
1
1
1
1
1
1
1
4
1
3
2
1
1
1
1
4
1
1
2
10
2
1
1
1
3
2
1
1
2
1
1
1
4
4
1
4
2
3
1
2
1
1
3
2
1
1
1
2
1
5
1
1
1
3
2
1
1
2
1
1
2
1
7
2
2
1
3
3
2
1
1
2
1
1
1
1
1
2
2
1
1
2
1
1
2
2
3
1
3
1
1
1
4
4
1
2
2
1
1
4
3
1
1
2
1
8
1
1
1
1
1
1
2
1
1
1
1
1
1
2
3
1
1
1
2
2
1
1
1
1
5
1
7
2
1
4
5
4
3
1
4
1
1
3
3
1
1
4
1
1
2
2
4
1
1
6
1
3
1
2
1
1
1
2
3
1
1
1
3
1
2
1
3
1
2
1
1
1
1
3
4
2
1
1
1
4
1
1
1
1
1
1
1
1
1
1
3
1
2
1
2
10
1
3
3
10
2
1
2
2
1
2
1
5
2
1
1
1
2
1
3
2
2
1
1
1
1
3
2
1
1
1
1
1
2
1
6
1
1
4
1
1
1
1
1
1
2
6
1
4
3
1
1
1
5
1
1
1
1
1
1
3
1
1
1
1
1
1
1
2
1
1
1
1
1
3
1
3
1
1
1
5
1
1
3
1
1
1
1
1
1
1
2
1
1
1
1
1
1
1
1
1
2
1
1
1
1
1
1
4
1
2
1
3
2
5
1
1
1
1
4
1
1
1
1
1
9
3
1
2
1
3
1
1
1
1
1
1
1
1
2
1
1
2
1
1
1
1
1
1
2
1
2
4
1
2
3
1
1
1
1
1
1
1
1
1
1
1
1
1
1
2
3
1
1
2
1
1
1
1
5
1
1
1
2
1
1
1
1
1
1
1
1
2
1
2
2
3
1
1
1
1
4
1
1
1
1
1
1
1
1
1
1
1
1
2
1
1
1
1
6
2
1
1
1
1
2
1
2
5
2
1
2
1
2
1
1
1
1
2
3
1
1
1
1
1
1
1
1
2
1
1
1
6
1
1
1
4
1
1
1
1
4
1
1
2
1
1
1
1
1
1
2
1
1
3
2
1
1
1
2
7
1
2
1
1
1
1
1
1
1
1
1
1
1
1
1
1
2
1
1
2
1
1
1
1
1
1
2
1
1
1
1
1
1
1
1
1
1
1
1
1
1
1
1
1
1
1
1
2
1
1
3
1
1
1
1
1
1
1
1
2
1
1
1
1
3
1
1
1
1
1
3
1
1
3
1
1
1
1
1
1
3
1
2
1
1
1
1
2
1
2
1
1
1
1
2
7
1
4
2
3
1
1
1
1
1
1
2
1
2
1
1
1
3
1
3
5
1
4
3
1
1
3
1
1
1
2
1
2
2
3
1
2
2
1
3
1
1
1
1
1
1
2
1
1
1
2
3
1
1
1
1
2
1
1
1
1
3
1
1
1
2
1
2
1
2
3
2
1
1
1
1
1
1
2
1
3
1
1
1
1
1
5
1
1
2
1
1
2
2
1
2
1
1
2
2
2
3
1
1
1
1
1
2
1
1
1
1
2
4
2
1
1
3
1
4
1
6
1
1
2
1
3
1
1
1
2
1
9
3
1
2
2
7
14
2
1
1
4
1
1
1
1
2
1
2
2
1
1
1
2
6
1
1
3
1
1
1
1
2
5
5
1
4
1
1
4
1
1
3
2
3
1
1
2
2
7
1
1
1
1
1
1
1
1
2
2
1
1
1
1
1
1
3
1
1
1
2
1
1
1
1
3
1
2
1
1
1
1
3
1
2
1
3
1
1
1
1
1
3
2
5
1
1
1
1
3
1
4
2
3
1
1
1
1
1
1
1
3
1
1
1
1
3
2
3
1
1
1
1
1
3
1
2
1
1
1
2
3
7
1
2
1
1
1
2
1
1
2
2
1
1
2
1
1
2
1
2
1
1
2
1
6
1
2
1
2
1
2
1
1
1
1
1
2
1
1
2
1
2
1
1
2
1
1
1
3
1
1
1
1
1
1
2
3
1
1
1
1
1
1
1
2
1
2
1
1
1
1
2
1
2
2
1
1
1
1
1
1
2
1
1
1
2
1
2
1
1
2
1
1
2
1
1
3
1
1
1
1
1
1
1
2
1
3
1
2
1
2
1
1
1
2
1
2
2
1
1
1
2
2
2
1
1
3
2
1
2
1
2
1
2
1
2
4
1
5
2
6
3
1
3
4
1
1
3
1
2
1
1
3
1
1
4
2
6
1
3
1
1
1
1
1
1
1
1
1
1
1
3
1
1
1
1
1
1
2
1
2
1
2
1
1
1
1
5
3
4
1
1
1
1
3
2
1
1
1
1
1
2
1
1
2
3
3
1
1
2
1
1
1
2
1
5
1
1
1
1
2
1
1
1
7
1
1
2
1
2
1
1
1
1
1
1
1
1
1
1
3
1
1
3
1
1
2
1
1
1
1
2
1
1
1
1
2
2
3
1
1
2
2
4
1
3
5
2
7
2
3
1
3
1
1
2
5
2
5
1
4
4
1
2
3
6
1
1
2
1
1
1
3
3
1
2
1
1
1
2
1
1
1
1
1
1
1
1
1
1
2
1
1
1
1
1
1
2
1
2
1
1
3
1
1
1
1
4
1
1
1
1
1
1
1
1
1
1
1
1
1
2
1
1
1
3
3
1
1
1
1
1
1
1
2
1
1
1
1
1
1
1
1
1
1
1
1
1
2
2
1
1
1
1
1
3
1
2
3
1
2
1
1
1
1
2
1
1
1
1
1
1
1
1
1
1
1
1
1
1
1
1
1
1
1
1
1
1
1
1
1
5
2
2
1
1
1
1
1
1
1
1
1
2
1
1
2
3
1
1
2
1
1
1
1
3
2
2
1
1
1
1
1
1
1
1
1
1
2
1
1
1
1
1
1
1
1
1
1
1
2
1
1
1
1
1
1
1
1
1
1
1
1
1
1
1
1
1
1
1
1
1
1
1
1
1
1
1
1
1
2
2
1
2
2
1
1
1
1
1
2
1
1
1
1
1
6
2
1
1
1
1
2
1
7
10
1
3
2
1
1
1
2
2
1
1
2
1
12
1
3
2
1
2
1
1
3
1
1
1
4
2
1
1
1
2
1
3
1
1
1
2
2
3
3
1
1
2
3
3
2
1
4
2
1
1
1
3
3
1
1
1
1
3
1
2
1
1
1
6
1
1
3
3
1
2
1
1
2
6
9
2
1
1
1
1
1
2
1
4
1
1
1
1
1
1
1
1
1
2
1
1
1
1
1
1
1
1
1
1
1
1
1
1
1
2
2
1
1
1
1
1
1
1
2
1
1
1
1
1
1
1
1
1
1
1
1
1
1
1
1
1
1
2
4
1
1
2
1
17
23
3
8
1
1
1
1
1
2
2
2
3
2
1
1
1
2
1
3
1
1
1
1
1
1
6
9
1
1
1
3
2
2
2
1
1
1
1
1
1
4
1
1
2
1
1
1
1
1
1
1
1
1
2
1
6
2
2
3
3
3
1
2
1
1
1
1
4
1
1
2
1
1
1
1
1
1
1
1
3
2
1
1
1
1
1
1
1
1
1
1
1
4
2
3
2
1
5
1
1
1
1
1
1
1
1
3
1
1
1
1
1
1
1
1
3
4
1
1
2
6
1
3
3
1
1
3
1
1
1
1
2
1
1
1
4
2
3
3
1
1
1
1
1
2
1
2
1
1
2
2
1
1
1
2
1
1
2
5
2
1
2
1
1
1
1
2
1
1
1
1
1
1
1
3
1
1
1
3
1
2
1
1
1
1
1
1
1
1
1
1
1
1
2
6
1
2
2
2
1
3
1
1
1
1
1
1
1
1
1
1
3
1
9
1
1
1
1
1
1
1
1
1
1
1
1
1
1
2
1
2
1
1
1
1
1
1
1
3
1
1
1
1
1
1
1
2
1
1
3
1
1
1
1
2
1
1
3
1
1
1
1
1
1
2
10
1
1
1
1
1
1
1
1
1
2
1
1
1
1
4
1
1
2
3
1
1
2
1
1
2
1
1
1
1
1
1
1
3
1
2
1
1
2
2
6
1
7
1
7
1
1
1
1
4
4
1
1
1
2
1
1
2
1
1
2
1
1
1
1
3
1
1
1
1
1
3
2
1
2
1
1
4
2
2
1
2
1
1
4
1
3
3
2
1
1
1
2
2
1
1
3
3
1
1
2
5
2
2
1
1
2
1
1
1
1
3
2
1
8
1
2
1
1
1
3
1
2
1
3
1
2
1
1
1
1
2
1
3
2
3
5
2
3
1
1
2
1
2
1
1
3
1
1
1
1
1
1
1
1
1
1
1
1
2
3
1
2
1
1
1
2
2
2
1
1
4
1
1
1
1
3
1
1
1
1
2
2
4
2
3
2
1
2
2
1
1
3
1
3
2
3
1
1
2
5
3
1
2
1
1
4
3
1
1
1
1
1
1
1
1
1
1
1
1
1
2
1
5
1
1
1
1
1
1
1
1
1
1
3
1
3
1
3
1
3
1
1
2
4
2
1
1
1
1
1
1
1
1
2
2
1
4
1
3
2
1
3
1
1
1
1
1
1
1
2
3
4
1
1
1
1
1
3
1
4
1
1
2
2
1
1
1
2
1
1
1
1
1
1
1
4
2
1
2
1
2
1
1
2
1
1
3
1
1
5
4
1
3
1
1
1
4
2
2
2
3
3
2
2
2
1
3
3
1
1
1
1
1
3
3
1
1
3
2
1
1
1
1
1
1
1
2
1
1
1
3
1
2
1
1
1
1
1
1
1
1
1
2
1
1
1
1
2
1
2
1
1
3
1
1
2
1
1
2
1
1
1
1
1
1
1
1
1
2
1
1
1
1
1
1
1
1
1
1
2
1
1
1
1
1
1
4
2
2
1
1
1
3
2
2
1
1
1
1
1
2
1
1
3
3
1
1
1
1
1
2
1
1
1
2
1
1
1
1
1
1
1
1
2
1
1
7
1
1
1
1
1
1
1
2
2
2
1
1
1
1
2
2
3
1
6
2
2
1
1
4
3
1
2
5
2
1
6
3
2
2
1
2
2
7
2
1
1
3
10
4
1
4
1
5
4
1
1
1
1
2
1
3
1
1
1
2
1
1
4
1
2
1
1
3
1
3
1
1
1
1
5
4
1
3
1
1
5
1
1
1
1
1
1
1
1
1
3
1
1
1
1
3
1
1
2
1
1
2
1
1
1
1
1
1
2
2
3
1
2
1
1
1
1
3
2
1
6
1
1
2
1
2
1
1
1
2
1
1
1
2
5
1
1
4
1
2
3
1
2
1
1
1
1
2
1
1
1
2
5
2
1
2
1
2
1
2
1
3
1
1
1
1
1
1
1
1
2
1
3
2
3
1
1
1
1
1
1
1
1
1
1
1
1
1
2
1
4
2
1
1
2
1
4
1
2
1
1
3
2
2
1
1
3
1
2
1
1
3
2
1
1
1
1
1
1
1
3
1
1
4
1
1
4
1
1
1
2
3
4
1
2
1
1
2
1
3
1
1
1
1
1
1
2
1
1
1
1
1
1
1
3
1
3
2
1
1
2
1
1
1
1
1
1
1
4
2
4
1
1
1
2
1
2
1
3
1
2
1
1
1
2
2
1
3
1
1
1
1
1
1
1
2
1
1
1
1
4
1
1
1
1
1
1
1
1
2
1
1
3
1
1
2
1
1
1
1
1
3
2
1
1
1
2
1
1
2
1
1
1
4
1
2
1
1
3
1
1
1
2
1
1
1
1
2
1
2
1
1
3
3
2
6
1
1
1
1
1
1
1
1
1
1
1
1
1
1
1
1
1
1
1
1
1
1
1
1
1
1
1
1
1
1
1
1
1
1
1
1
1
1
1
1
1
1
1
2
1
3
1
1
1
1
1
1
2
3
1
1
1
1
2
1
1
1
2
1
1
1
1
1
1
1
2
1
2
1
1
1
2
1
3
1
4
1
1
1
2
4
2
1
1
1
1
1
3
1
1
3
2
1
1
1
1
1
1
1
1
1
1
2
1
3
1
1
1
1
3
2
1
1
2
2
1
3
1
1
1
2
1
1
1
6
1
2
2
1
2
1
1
1
2
5
1
1
2
1
1
2
1
2
3
3
1
2
1
1
1
1
12
1
2
1
2
1
1
2
1
1
2
2
1
1
2
8
7
1
2
1
1
1
2
2
1
1
2
1
3
1
3
1
1
1
1
1
1
3
3
2
1
1
1
1
2
1
1
1
1
2
1
3
1
1
2
3
2
1
1
1
1
2
2
1
1
1
2
1
1
4
1
1
1
1
1
2
1
2
1
2
2
5
2
1
1
1
1
4
1
1
1
1
1
2
1
1
2
2
1
1
1
1
4
1
1
1
5
2
1
1
1
1
1
1
1
1
3
1
2
4
1
1
2
1
1
1
1
1
4
2
3
1
1
4
2
3
1
2
3
1
1
1
1
2
1
2
1
1
1
1
6
1
1
3
1
2
1
1
2
13
1
1
1
3
1
1
2
3
1
3
1
1
1
1
27
1
1
1
1
1
1
1
1
1
1
1
1
4
1
1
1
1
1
1
1
6
2
1
1
1
1
2
1
1
1
1
1
1
1
1
2
1
1
1
1
1
1
1
1
2
1
1
1
2
1
2
1
1
1
1
1
1
6
1
1
1
1
2
1
1
1
2
1
2
3
3
2
2
1
2
1
1
1
2
1
3
1
1
2
1
2
1
1
1
3
2
3
2
1
2
1
1
1
1
1
1
1
1
1
1
1
1
1
1
1
1
4
1
1
1
1
1
1
1
1
6
1
1
7
1
2
1
2
1
1
1
1
3
1
1
3
4
1
1
3
1
1
1
1
3
1
1
1
1
1
1
1
3
1
5
1
1
1
1
1
1
1
1
3
3
1
1
1
1
1
1
4
1
1
1
4
1
1
4
1
2
3
1
1
1
3
1
2
2
2
1
1
2
3
2
8
1
3
1
1
3
1
1
1
1
2
1
5
2
1
1
1
1
2
2
2
1
1
1
4
1
2
1
1
2
4
2
4
1
1
1
2
1
1
3
1
3
2
1
1
1
1
4
1
1
1
2
1
3
1
1
2
1
1
1
2
1
1
1
2
2
1
1
21
1
1
1
1
1
1
2
1
1
1
1
1
1
1
2
1
3
1
1
1
4
1
2
1
1
2
1
1
1
1
1
1
1
1
1
1
2
1
1
1
1
2
1
1
1
3
1
1
1
1
3
1
2
1
1
1
1
1
1
1
1
1
1
1
1
2
1
1
1
1
2
1
1
1
1
1
1
2
1
1
1
2
1
1
1
3
1
3
1
2
1
1
1
1
1
1
2
1
1
1
1
1
2
2
1
2
1
1
1
1
1
1
1
1
2
1
1
1
1
1
1
1
2
1
1
1
1
1
1
1
1
1
1
1
1
2
1
1
1
1
1
1
2
1
1
1
1
1
1
1
1
3
1
1
1
1
1
2
1
1
1
1
1
2
1
1
1
1
1
1
1
1
1
1
1
1
1
1
1
1
1
1
1
1
1
1
1
1
1
1
1
1
1
1
1
2
1
1
1
1
4
1
3
4
1
3
3
1
2
1
1
3
1
1
1
1
1
5
2
1
1
2
3
1
1
24
2
1
10
3
1
1
1
1
1
3
1
1
2
2
1
2
6
3
1
1
1
1
15
1
1
1
1
1
1
1
3
1
1
1
1
2
1
1
1
1
1
1
1
2
1
2
2
1
1
9
1
1
1
1
2
1
2
1
1
1
2
1
1
3
1
1
2
1
3
1
4
1
2
1
1
1
1
1
3
1
2
1
2
3
3
1
2
1
4
5
1
1
1
5
1
1
1
1
2
1
2
1
1
1
2
1
1
7
2
1
2
1
1
2
1
1
1
3
1
1
2
1
2
4
1
1
1
1
1
4
2
1
1
1
2
1
1
4
2
1
2
1
4
1
6
12
3
9
1
6
1
2
1
2
1
1
1
2
1
1
1
1
1
1
1
2
2
1
1
1
1
1
2
1
1
1
1
1
2
1
1
1
1
2
1
1
1
1
2
1
2
1
1
1
3
1
1
5
1
1
1
3
1
1
1
1
1
1
2
1
1
1
1
2
5
1
2
2
2
2
1
1
1
2
1
2
2
1
1
1
1
2
1
1
1
2
2
1
1
1
1
1
1
1
2
1
3
1
1
9
2
2
3
2
1
1
1
1
1
2
1
2
1
1
1
1
1
1
2
2
1
1
6
1
1
2
4
1
2
1
1
4
1
1
1
1
3
1
4
2
1
3
3
2
1
1
3
1
1
1
2
1
2
1
1
1
3
2
1
3
2
1
3
2
1
1
1
1
1
1
1
5
2
1
1
7
1
7
3
2
1
1
1
1
2
1
2
2
1
1
3
1
1
2
1
1
1
3
2
1
1
1
1
1
1
3
1
5
2
1
1
1
1
1
1
1
2
2
3
1
1
2
4
1
1
1
1
1
1
1
2
1
1
1
1
3
3
2
1
1
2
1
1
3
1
1
2
3
1
2
2
1
2
1
1
3
1
8
2
1
1
2
2
2
4
2
1
2
1
3
1
2
1
2
3
2
1
2
1
1
1
1
3
1
1
1
5
1
1
1
1
3
1
2
4
2
1
2
2
2
1
11
1
1
1
1
1
1
1
1
3
1
1
1
2
2
1
1
1
2
2
1
3
1
1
1
1
2
1
8
1
4
1
2
5
1
2
1
2
3
1
2
1
1
1
1
1
1
2
2
1
1
3
1
1
1
1
1
1
1
1
1
2
1
3
1
2
2
1
1
1
1
2
1
1
2
1
1
1
1
1
1
1
4
1
1
1
2
3
1
1
1
1
2
2
1
1
2
2
1
3
1
1
1
1
1
3
1
1
1
1
1
1
1
1
2
1
1
2
1
1
1
1
1
2
1
1
1
1
1
1
1
1
3
3
1
1
2
1
1
3
2
1
1
1
1
1
1
2
7
1
1
1
1
1
1
1
1
1
1
1
5
1
2
1
1
1
1
1
1
1
1
1
1
1
1
1
2
1
1
2
1
1
2
1
1
1
1
1
1
1
1
1
1
1
1
1
1
2
1
2
1
1
1
7
2
2
1
1
3
1
5
1
1
1
2
1
1
1
1
1
1
1
1
5
1
2
1
1
2
1
1
1
3
1
4
4
1
1
1
1
1
4
1
1
2
3
1
1
2
1
1
1
1
1
1
1
1
1
1
1
3
7
1
1
1
1
1
1
3
1
1
1
2
1
1
1
1
1
2
1
1
1
1
1
1
1
1
1
1
1
1
1
2
1
2
26
4
3
9
2
1
1
3
1
1
2
1
1
3
3
1
1
3
1
2
1
1
1
1
1
1
2
1
1
6
1
3
2
1
5
2
2
1
1
3
1
1
1
1
3
1
1
2
5
1
1
2
1
1
1
1
1
2
1
1
1
1
2
1
3
1
2
2
1
3
5
1
2
4
1
2
3
4
1
2
1
2
1
1
1
2
2
1
1
1
3
2
1
4
1
1
24
1
1
1
1
1
5
2
1
1
1
2
1
2
1
1
1
1
7
1
1
3
1
1
2
2
1
1
1
1
5
1
1
1
5
4
8
2
1
1
1
1
1
1
1
1
1
1
1
1
1
7
2
2
1
1
1
1
1
1
1
4
1
1
5
3
2
1
4
2
2
1
8
2
1
1
2
1
1
1
1
1
1
2
1
2
2
1
1
1
1
1
3
2
2
3
1
1
1
2
1
2
1
2
3
1
1
1
2
1
1
2
2
6
3
1
1
1
1
10
1
1
2
3
22
1
1
2
3
1
1
3
2
2
1
1
3
1
1
1
1
1
1
4
2
2
1
1
2
1
4
5
1
1
1
2
2
1
1
1
1
1
2
1
2
2
3
2
1
4
2
1
2
3
1
2
1
2
1
3
1
1
1
2
1
1
2
1
1
1
1
3
1
2
1
1
1
2
2
4
1
1
5
2
1
1
2
1
1
3
2
1
1
1
2
2
2
2
4
1
1
1
3
2
1
1
2
1
3
1
1
1
1
1
5
2
1
1
1
1
1
1
1
1
1
1
1
1
5
1
1
1
1
2
1
1
1
1
1
1
2
2
2
1
1
1
2
1
5
6
3
4
1
1
1
2
3
1
1
1
1
1
3
1
1
2
1
1
1
1
1
1
1
1
1
1
3
2
3
1
2
2
1
1
2
1
3
1
1
1
2
2
1
2
3
2
1
1
1
1
1
2
1
1
2
2
1
4
3
1
1
1
1
3
2
2
3
1
2
2
1
1
2
2
1
2
2
1
1
3
1
1
1
2
1
1
1
1
1
1
1
1
1
1
1
1
1
1
1
1
1
4
1
1
2
1
1
2
2
1
4
1
2
1
2
2
5
2
6
1
1
1
1
2
1
1
1
1
1
1
1
1
2
1
1
1
2
1
4
5
2
1
4
1
4
1
1
3
1
2
1
1
1
2
2
1
1
2
1
3
2
1
2
4
1
1
2
1
2
2
2
1
2
3
1
1
1
1
1
3
1
1
9
1
2
2
1
1
1
1
2
1
1
1
4
1
1
1
1
4
1
1
1
1
1
2
1
4
1
1
4
4
1
2
4
1
1
2
2
1
1
2
2
2
1
1
2
3
5
1
2
1
1
1
1
2
1
1
1
2
1
1
1
3
1
3
3
1
1
1
1
1
1
1
1
1
1
4
1
1
1
1
1
2
2
1
1
2
2
1
1
1
1
1
1
1
2
1
2
1
1
2
1
1
1
1
3
1
3
1
2
2
1
3
1
2
1
1
2
2
2
1
2
1
1
1
2
1
2
1
3
1
1
3
3
1
2
2
2
1
1
1
1
2
1
1
1
1
1
1
1
1
1
3
3
2
4
1
1
1
1
1
1
1
2
2
2
2
1
2
4
1
6
5
2
2
1
2
4
2
3
2
7
1
7
1
1
1
2
1
1
2
1
3
2
1
2
1
5
2
1
1
1
1
1
1
1
1
4
2
1
1
1
1
2
2
8
1
1
1
1
4
1
4
4
1
2
1
1
1
2
3
2
2
1
5
2
3
8
2
1
6
1
2
1
2
2
1
1
3
1
1
1
1
1
1
1
1
1
1
1
1
1
1
1
2
1
1
1
2
1
3
1
1
2
1
1
1
1
1
1
1
1
1
1
1
1
1
1
1
1
1
1
1
1
1
1
1
1
1
5
1
1
7
1
1
1
1
1
1
1
9
1
3
1
1
1
1
2
1
2
2
1
1
2
1
3
1
1
3
1
2
2
1
1
2
2
1
1
1
1
2
1
1
3
1
1
1
1
1
1
5
1
1
1
1
2
1
3
1
1
1
2
1
1
1
1
1
1
1
1
1
1
1
2
1
1
1
1
1
2
3
1
3
1
1
2
1
1
2
1
1
1
1
1
1
1
1
1
1
1
2
1
4
1
6
1
2
2
1
2
1
2
1
3
2
1
2
2
1
2
4
1
1
1
3
1
1
2
1
1
1
1
2
4
1
1
1
1
1
1
4
1
2
1
3
1
1
1
1
3
1
1
2
1
1
2
5
4
1
1
2
1
1
2
3
1
1
1
1
2
1
1
1
1
7
1
1
2
2
3
6
1
8
2
1
1
10
1
2
2
1
1
1
4
1
1
1
1
7
2
3
4
3
2
2
1
1
3
6
1
1
1
4
1
3
2
1
1
5
6
1
2
1
5
1
6
1
1
1
1
1
1
3
2
2
1
1
1
2
1
1
4
2
2
1
1
2
4
1
1
1
2
1
1
1
5
2
1
1
1
2
3
5
2
10
3
4
1
3
1
1
1
1
1
1
2
1
1
1
2
1
1
3
1
1
1
1
1
1
1
1
1
1
1
1
1
1
1
1
1
1
1
2
1
1
1
17
3
1
3
2
2
1
1
1
1
1
1
1
1
1
1
1
1
1
1
1
1
1
1
1
1
1
1
1
2
1
1
1
1
2
1
1
1
2
1
1
1
1
1
1
1
1
1
1
1
2
1
1
1
2
1
1
2
1
3
1
1
1
1
2
1
1
1
1
1
1
2
3
1
4
1
3
1
1
1
1
1
2
5
1
2
1
2
1
1
2
1
2
2
4
1
2
1
1
8
2
2
1
1
1
1
1
3
1
1
1
1
1
1
1
2
7
1
1
1
1
2
1
2
3
1
6
1
2
1
1
1
2
1
2
4
2
2
3
2
1
1
3
1
1
1
1
1
1
1
1
1
1
1
1
1
1
1
1
1
1
1
2
1
1
1
2
1
1
1
1
1
1
1
2
1
1
1
1
1
1
1
1
2
1
1
1
1
1
1
4
1
4
13
1
1
11
2
1
1
1
2
1
1
1
2
1
1
2
1
1
1
1
1
1
1
1
1
1
1
1
1
2
1
1
2
1
2
1
2
1
1
2
1
1
4
2
1
2
2
1
2
1
2
1
1
3
2
2
3
1
3
4
1
1
1
1
2
1
1
2
1
2
1
1
1
1
3
3
1
3
1
1
1
1
1
1
2
1
8
3
1
1
1
1
1
2
1
1
2
1
1
1
1
5
2
1
3
2
1
1
1
1
1
1
1
2
4
2
1
1
1
11
2
1
2
2
1
17
1
1
1
1
4
3
2
1
1
3
3
1
1
1
1
1
1
1
1
1
1
1
2
1
1
1
1
1
1
3
1
1
1
4
1
1
1
2
1
1
1
1
2
2
3
5
1
1
1
1
2
1
2
1
2
1
4
2
2
1
1
1
1
2
2
1
1
1
3
1
2
4
1
4
1
2
1
3
1
1
1
1
9
1
1
1
2
1
1
1
1
1
3
1
1
1
1
3
1
15
1
1
1
2
1
1
1
1
1
1
1
1
1
1
1
1
1
1
1
1
1
1
1
1
1
1
1
1
1
1
1
1
1
1
2
6
1
1
1
2
1
1
3
1
2
1
1
4
1
1
1
1
4
1
1
1
1
1
2
4
1
1
1
3
4
1
1
1
2
4
1
3
2
1
12
2
3
1
4
6
1
1
1
1
1
3
2
1
1
1
2
1
1
1
2
1
1
1
1
1
1
1
1
1
1
2
2
1
3
1
1
1
1
2
1
1
1
2
1
1
3
2
1
2
1
1
1
3
1
1
1
1
1
1
1
2
1
1
1
1
1
1
1
2
1
1
1
1
1
1
2
1
1
2
2
1
3
2
1
3
4
3
1
1
1
1
1
3
1
1
1
1
1
1
1
1
1
1
2
1
1
1
1
1
1
1
1
1
1
1
1
1
1
1
1
2
1
1
1
1
1
1
1
1
1
1
1
1
1
1
4
1
2
1
1
1
1
1
1
1
1
1
1
3
1
1
1
1
1
1
5
1
2
1
1
1
2
1
1
2
1
1
4
1
1
2
3
4
1
1
5
1
5
1
3
3
1
1
3
2
3
2
1
1
2
1
2
2
1
3
1
3
1
3
1
2
2
1
1
2
1
2
3
2
1
2
1
1
1
2
1
1
2
1
1
1
20
1
1
1
1
1
1
1
1
1
1
1
1
1
1
1
1
1
1
1
1
2
1
1
1
1
1
1
1
1
1
1
4
1
1
1
3
2
1
1
1
2
1
1
1
1
1
3
1
3
1
1
2
1
1
1
1
2
2
1
1
1
1
1
1
1
1
1
1
1
1
1
2
1
5
1
1
1
2
1
1
3
1
1
2
1
1
3
1
2
1
2
2
1
1
2
2
1
1
1
3
1
3
3
1
1
1
1
1
2
1
2
1
1
3
2
2
1
1
1
1
1
5
3
1
2
4
2
3
1
2
1
4
3
1
2
1
1
4
1
5
1
2
1
2
1
4
2
2
2
1
3
2
6
2
1
1
1
1
4
5
1
2
2
4
1
4
2
1
1
1
1
2
1
1
1
1
1
1
1
1
1
1
1
1
4
1
2
1
1
1
1
2
1
1
1
2
1
1
2
1
2
5
1
1
1
12
1
1
1
1
1
1
1
1
1
1
1
1
1
2
2
1
1
1
1
1
1
1
1
1
1
1
1
1
1
1
1
1
1
1
1
3
3
1
1
4
3
1
2
2
2
1
2
1
1
1
1
2
2
1
1
1
10
1
1
1
1
1
2
1
1
1
1
1
2
1
1
5
1
2
1
1
1
1
1
2
5
1
1
1
2
1
3
3
2
2
2
7
1
1
1
1
1
1
1
1
1
1
1
5
2
3
1
2
2
1
3
4
1
1
1
5
1
2
1
1
1
1
1
1
1
1
1
1
1
1
4
1
1
1
1
1
1
1
6
1
2
1
1
3
1
1
4
2
1
1
1
7
1
1
1
1
2
1
2
1
5
2
1
8
2
1
1
1
1
2
1
2
3
8
1
3
1
2
2
2
1
3
1
1
1
1
2
1
1
3
6
1
4
1
2
5
2
1
1
3
1
1
1
1
3
1
1
4
1
1
1
1
2
2
3
1
1
1
1
2
1
2
1
4
2
1
1
1
2
3
3
1
2
1
4
1
1
2
1
1
1
1
3
1
1
1
1
1
1
1
1
1
1
1
1
1
2
1
1
1
1
2
2
1
2
2
1
1
1
1
1
1
1
1
2
1
1
1
1
5
3
1
1
1
1
2
1
3
2
1
2
3
1
1
2
2
1
2
1
1
2
5
1
2
1
1
3
5
1
3
2
1
2
1
3
1
3
1
2
1
2
1
1
1
1
1
1
1
3
1
4
1
3
1
1
1
2
1
1
3
1
1
1
2
1
1
1
1
2
1
3
1
2
1
2
1
1
1
1
5
11
2
2
2
1
1
1
1
1
1
2
3
1
3
1
2
1
7
1
1
2
1
4
2
1
2
1
1
2
3
4
1
1
1
8
1
3
1
1
2
1
1
1
4
2
2
1
12
2
1
1
2
1
1
1
1
1
1
1
1
2
4
1
1
1
1
2
1
2
1
6
1
1
2
1
2
1
1
1
1
2
1
4
1
2
1
2
1
1
2
4
5
1
1
2
1
5
1
2
1
1
2
1
2
1
2
2
1
4
1
1
1
1
1
2
1
2
1
3
3
1
1
1
1
4
1
1
1
2
1
1
6
2
1
6
1
1
2
3
2
1
1
2
1
1
1
2
1
1
2
1
4
1
1
1
1
1
2
1
2
4
1
1
4
3
1
4
2
2
5
2
2
2
1
1
2
2
2
1
11
1
1
1
2
1
1
1
1
1
1
1
4
1
3
1
3
1
1
2
2
2
1
1
1
1
2
1
1
1
1
2
1
1
1
1
1
1
1
1
2
1
1
1
1
2
1
1
1
1
1
2
1
1
1
2
1
1
1
1
1
6
3
1
1
2
3
1
1
1
2
1
1
1
4
2
2
3
2
1
1
1
1
1
1
1
1
1
1
1
1
2
4
1
1
1
3
2
1
2
1
1
4
1
1
2
2
2
1
1
1
2
1
1
1
3
1
1
1
2
2
1
1
2
3
3
2
1
1
1
1
1
1
2
1
1
1
2
1
1
3
1
1
2
1
1
1
12
1
1
1
1
1
1
2
1
5
1
1
2
2
5
5
1
1
2
2
1
1
2
2
1
2
2
1
1
1
1
1
1
1
1
1
1
1
2
3
1
1
2
7
1
3
4
4
1
2
1
2
2
2
1
1
3
1
4
1
3
1
1
2
1
1
1
1
4
1
1
2
1
1
1
1
5
1
2
1
1
1
1
1
2
1
3
1
1
1
1
1
1
1
1
1
1
1
1
2
1
3
2
1
1
2
5
1
1
1
1
1
3
1
1
1
1
1
2
1
1
1
2
1
1
4
2
1
1
1
1
1
1
2
1
1
1
1
1
1
1
1
1
1
1
2
1
1
1
1
1
1
2
6
3
1
3
1
1
3
3
1
2
1
2
3
3
2
1
10
2
2
1
1
1
1
2
1
1
1
2
1
1
2
1
1
1
1
1
2
1
2
3
1
3
2
1
2
3
1
1
1
1
3
1
1
1
1
1
1
1
1
1
1
1
3
1
4
3
1
2
1
1
1
3
1
1
1
6
1
1
1
1
1
3
1
1
1
1
2
1
1
1
1
1
1
1
1
1
1
2
1
1
1
1
1
1
1
3
3
1
1
1
2
1
2
1
2
1
1
2
9
2
4
1
1
1
1
2
2
1
1
2
6
2
4
1
2
1
2
2
2
1
6
1
1
1
1
5
1
1
1
1
1
2
1
1
2
2
1
2
1
1
1
1
1
9
5
1
2
1
1
2
1
3
1
1
3
1
1
4
1
1
3
1
1
1
1
3
2
1
1
1
6
1
1
1
5
19
1
1
1
1
1
3
3
1
1
1
1
3
1
3
1
1
1
2
1
1
1
3
2
3
1
1
1
2
3
1
2
1
2
3
1
1
3
4
1
3
4
1
2
2
1
2
1
1
2
1
1
1
3
4
2
2
3
2
3
2
3
1
1
1
1
4
2
1
2
1
1
2
3
1
2
3
2
2
3
1
1
2
1
1
1
3
1
1
1
1
2
2
2
1
1
1
6
1
2
4
1
1
2
1
1
1
1
1
1
1
1
1
1
1
1
1
3
1
1
3
3
1
6
1
1
1
1
1
1
1
1
1
1
1
1
1
2
1
2
1
1
1
1
1
1
1
1
1
1
1
1
1
1
1
1
1
1
1
1
1
1
1
1
1
1
1
1
5
3
1
1
3
1
2
1
1
1
1
2
1
2
1
1
1
2
2
1
10
2
59
6
2
11
2
1
15
1
1
1
1
2
1
1
1
1
1
10
1
1
1
1
1
1
3
1
1
1
1
1
2
1
1
1
1
1
1
1
1
1
1
1
1
1
1
1
1
2
1
1
1
1
1
1
2
1
4
1
1
1
17
2
3
1
1
1
4
2
5
1
1
2
4
4
1
1
5
1
16
1
2
1
1
2
1
7
1
1
1
1
5
4
1
2
1
3
1
1
1
1
1
2
1
1
1
1
1
1
4
1
1
1
2
1
10
12
3
1
1
2
1
2
1
1
1
1
1
1
1
3
1
5
1
1
2
2
1
2
2
1
1
1
1
1
1
1
1
2
1
2
1
1
1
2
4
1
1
3
1
1
1
1
2
1
2
1
1
1
1
1
1
1
1
1
1
1
1
4
4
6
1
5
2
2
3
1
5
2
1
3
1
1
2
2
1
1
1
3
1
1
1
1
1
1
1
4
1
1
1
3
1
4
1
1
1
1
2
2
1
1
1
5
1
1
2
1
1
1
2
1
1
2
3
3
2
2
1
1
2
1
4
1
3
1
1
1
1
2
7
3
4
3
3
1
2
2
1
1
1
1
1
1
2
1
3
1
6
3
1
2
2
4
2
1
1
2
1
3
1
2
3
1
1
7
1
7
3
1
1
3
3
1
1
2
1
1
1
1
1
12
3
2
3
1
1
1
1
1
1
2
4
4
4
2
1
2
1
1
3
3
1
1
1
2
2
2
3
4
3
2
1
2
2
1
3
1
1
1
1
1
1
1
1
1
1
1
2
3
2
3
2
4
4
3
2
1
1
1
1
1
1
1
1
1
1
1
3
2
2
1
2
1
1
6
1
3
1
1
1
1
1
1
2
2
3
2
1
1
2
1
9
1
4
3
2
4
1
3
1
1
1
3
1
1
1
1
1
1
1
1
1
1
1
2
1
1
1
1
3
1
3
1
2
4
6
2
1
3
1
1
3
1
1
1
1
1
1
1
2
1
1
2
1
1
1
1
2
1
2
2
1
4
1
4
1
4
3
1
2
1
1
5
1
2
1
1
2
1
1
1
1
4
2
1
2
1
2
3
1
1
1
1
1
2
1
1
3
1
1
1
1
3
3
1
1
2
3
2
1
1
2
4
1
1
1
1
1
1
1
1
1
1
6
1
1
4
1
1
2
2
1
1
1
2
2
1
1
1
1
11
1
1
1
3
6
1
1
1
3
1
1
2
2
1
1
6
2
3
1
3
1
3
3
1
3
2
4
1
1
2
1
2
12
1
1
1
1
1
20
1
1
1
1
1
1
1
1
1
1
1
1
1
1
1
1
1
1
2
3
2
2
14
1
1
2
1
1
1
2
1
1
1
1
1
1
1
1
1
2
1
1
1
1
1
2
2
1
1
2
1
1
2
1
1
1
1
3
1
2
1
1
1
1
4
1
1
1
1
2
1
3
1
1
1
3
1
1
1
3
1
2
5
1
1
1
3
2
4
4
3
1
3
1
1
4
1
2
1
1
1
1
2
1
7
2
1
3
2
3
2
6
2
1
2
3
1
1
2
1
1
2
1
2
1
1
2
1
1
1
1
1
2
1
1
1
1
1
3
2
1
1
1
1
2
1
3
1
1
1
1
1
2
2
1
2
1
2
1
3
4
2
2
1
2
2
2
3
1
2
1
1
1
1
1
1
1
1
4
1
1
5
1
1
1
1
1
1
1
2
1
1
1
2
1
2
1
1
4
2
1
1
1
1
1
2
1
4
1
1
1
1
2
1
2
1
1
1
4
2
1
1
3
1
2
1
1
2
3
1
1
2
3
1
1
1
1
1
1
1
1
1
4
3
1
1
1
8
1
2
3
1
2
2
1
1
1
1
1
5
1
1
1
1
2
3
5
5
1
1
2
4
1
2
2
1
1
1
2
1
1
3
1
3
1
1
1
1
1
1
1
1
1
1
5
1
2
1
1
1
2
5
4
1
1
4
6
7
1
2
1
3
1
2
1
1
1
1
2
1
1
1
1
1
1
1
2
3
2
2
2
2
1
1
1
1
2
1
1
2
2
1
1
1
3
1
10
4
2
2
2
1
1
1
2
1
1
1
1
2
2
1
1
1
1
1
1
1
5
1
1
7
1
1
1
1
4
3
1
3
1
1
1
4
2
1
1
1
1
4
1
1
1
1
5
4
1
7
3
1
1
1
3
1
1
1
1
4
2
2
3
1
2
7
2
1
1
2
5
4
3
4
2
1
1
1
2
3
1
1
2
3
3
4
3
2
2
1
1
2
1
3
2
1
5
2
1
1
2
1
1
3
2
1
1
1
1
2
1
1
1
1
1
1
2
3
2
3
1
1
1
5
4
2
4
1
1
1
1
6
1
1
1
1
1
2
1
2
2
1
3
1
1
3
1
1
1
1
1
1
1
1
1
1
1
1
1
1
2
2
2
2
1
2
3
1
1
2
2
1
2
1
1
1
1
1
1
2
1
1
7
1
1
2
1
1
6
1
1
2
1
2
1
1
2
1
1
2
1
1
3
1
1
1
1
2
1
3
4
1
1
1
2
1
1
2
1
1
3
1
1
1
1
1
1
1
1
1
1
1
3
1
1
1
1
1
1
1
1
1
1
1
1
1
1
1
1
3
1
1
2
2
1
1
1
1
1
1
1
1
1
1
1
4
1
2
1
1
2
1
1
3
1
1
1
1
1
1
1
1
1
1
2
1
1
1
1
1
1
2
1
1
1
1
1
1
1
1
1
1
3
2
3
2
1
2
2
1
1
1
1
1
2
1
1
1
3
3
1
3
1
1
2
1
1
1
2
1
1
2
1
1
2
1
2
1
1
2
1
2
2
2
1
1
2
1
2
1
2
1
1
1
1
1
1
1
1
1
1
1
1
2
1
1
1
1
3
1
1
1
1
1
3
2
1
1
1
1
1
1
1
1
2
1
1
2
4
1
3
1
1
1
1
1
2
1
1
1
2
2
1
2
1
1
1
2
1
1
2
7
2
1
2
1
1
3
1
1
3
1
1
2
1
1
2
1
1
1
1
1
1
4
1
1
3
1
1
1
1
1
1
2
1
1
1
1
3
1
2
1
2
1
1
2
3
1
2
2
2
1
1
1
1
4
1
7
1
1
1
1
3
3
3
1
3
1
3
1
4
1
1
1
1
1
1
8
1
3
1
1
1
1
1
1
3
1
2
1
3
2
3
2
1
1
1
1
1
2
1
3
4
1
1
2
1
1
1
1
1
1
1
2
1
1
2
1
1
4
3
1
2
1
4
1
1
1
2
1
1
1
1
1
3
2
2
1
2
3
1
1
1
1
1
1
1
1
2
2
3
1
2
2
1
2
1
2
1
3
4
1
2
1
2
3
4
2
3
3
1
1
1
1
1
2
1
2
1
1
1
1
1
2
1
1
7
1
1
2
2
1
3
2
1
2
4
1
1
1
3
1
1
2
5
1
1
2
1
2
2
1
1
1
1
2
7
1
2
2
1
1
1
1
1
1
1
1
1
1
1
1
1
1
1
1
1
1
1
1
1
1
1
1
1
2
1
1
1
1
1
3
2
1
2
1
1
1
1
2
1
4
4
1
3
2
1
2
2
1
2
1
1
1
1
1
1
1
1
2
1
1
1
1
1
4
1
1
1
5
1
2
1
2
1
1
1
1
1
1
1
17
2
1
1
1
1
1
1
1
1
2
12
5
1
1
6
1
1
2
2
1
1
1
2
1
1
1
1
1
1
3
1
1
1
1
2
1
1
1
1
1
1
1
1
1
1
1
1
1
1
1
1
1
1
1
1
2
1
2
1
1
1
1
1
4
3
1
1
1
4
1
1
1
1
8
1
1
1
1
1
1
2
1
1
2
2
1
2
2
1
2
1
3
7
2
2
1
1
3
1
1
2
1
2
1
2
3
1
1
1
3
3
2
2
1
1
1
1
1
1
1
1
1
1
1
1
1
1
1
1
1
1
1
1
4
2
1
2
1
1
1
1
1
2
2
1
3
1
1
1
1
2
1
1
1
1
1
1
1
1
1
1
1
1
1
2
1
1
1
4
1
1
1
6
1
1
4
2
1
1
1
1
8
1
1
1
1
1
6
1
1
3
1
4
1
1
5
3
2
1
3
1
1
2
2
1
1
1
1
2
1
1
1
3
1
2
2
2
1
1
2
2
1
3
5
2
1
1
1
1
1
1
1
1
2
1
3
2
6
1
2
2
1
2
1
1
2
1
1
1
1
1
2
1
2
2
2
1
3
1
11
1
1
1
1
1
1
1
1
1
1
2
2
4
2
1
2
2
4
1
1
1
1
1
4
4
1
1
1
3
3
3
6
1
1
2
2
2
2
1
2
1
3
2
1
1
1
1
1
3
2
2
9
2
3
1
1
2
1
1
3
1
4
1
7
3
1
1
1
1
1
1
1
4
2
2
1
1
2
1
2
1
1
1
3
1
2
2
1
1
1
4
2
2
3
2
1
3
1
3
2
4
2
1
1
1
1
1
1
1
1
1
1
1
1
1
3
2
2
1
1
2
4
4
1
1
1
2
2
2
1
2
1
1
1
2
1
1
1
1
1
1
1
2
2
1
1
1
2
2
1
2
1
3
2
1
3
1
3
8
1
1
1
1
1
2
1
6
1
2
8
2
3
3
5
2
1
1
2
2
5
1
1
1
1
1
2
2
1
2
1
2
1
2
1
1
1
2
3
2
1
2
1
1
2
1
1
1
9
2
1
1
1
3
1
1
1
4
1
2
1
3
2
2
1
2
1
1
2
1
2
1
2
6
1
1
1
1
2
3
2
2
4
1
1
2
2
1
2
3
1
3
1
1
4
1
2
2
1
4
3
3
4
1
1
1
1
1
1
1
1
1
1
1
2
1
1
1
1
3
1
1
3
1
1
8
1
6
6
1
2
4
2
2
1
1
8
2
2
1
1
1
1
1
2
2
1
3
6
1
1
2
4
3
1
2
6
1
2
3
2
1
1
1
7
2
1
2
1
2
1
1
1
1
1
3
1
5
1
1
1
2
2
1
1
1
1
1
1
1
1
3
3
1
2
1
1
1
1
1
1
1
1
1
4
1
29
1
2
1
1
1
2
1
1
2
1
5
6
1
3
3
1
1
1
1
1
3
2
4
1
1
1
1
1
1
3
3
1
1
1
1
1
4
1
1
2
1
2
1
2
1
1
4
1
1
1
1
3
4
1
1
1
2
1
2
2
1
2
1
2
1
4
2
1
1
1
3
1
2
5
2
1
1
1
2
2
1
9
1
1
2
1
1
1
2
2
1
2
2
2
2
1
1
2
1
1
1
1
1
3
1
2
1
3
1
3
1
1
1
3
1
1
1
1
6
1
1
6
2
1
1
1
2
1
1
2
1
1
1
1
1
1
1
66
1
1
1
1
3
1
3
3
1
1
2
3
1
1
1
2
1
1
1
1
3
2
1
1
2
1
1
1
2
1
1
1
1
1
1
2
5
1
2
3
2
1
1
1
2
2
1
1
1
1
1
2
1
2
3
3
1
1
1
2
4
4
1
1
1
1
1
1
2
1
3
6
1
1
1
1
1
1
1
8
1
1
4
1
6
1
1
2
1
2
1
3
1
1
1
10
1
1
3
1
3
4
1
1
1
1
2
1
2
1
1
1
1
3
2
1
1
3
1
1
1
1
1
1
1
1
1
1
1
1
1
1
1
1
2
1
2
1
1
2
1
1
1
2
1
1
1
1
1
1
1
1
1
1
1
1
1
1
1
1
1
1
1
1
1
1
1
1
1
1
1
3
2
1
1
1
1
1
1
3
1
10
2
2
1
2
2
3
1
1
1
1
1
3
1
2
1
1
1
2
1
1
1
1
1
1
1
1
1
1
1
1
1
2
2
2
3
3
1
2
17
12
1
2
3
1
3
1
2
1
3
2
4
3
3
1
2
2
1
1
1
1
1
3
3
3
3
1
1
1
1
4
1
1
1
1
1
3
1
1
1
1
1
1
1
1
1
1
1
1
2
3
2
1
1
1
1
1
3
4
1
3
1
1
1
1
1
2
1
1
1
1
1
1
1
1
1
1
1
1
1
1
1
1
2
1
1
1
2
1
1
2
2
1
1
1
1
1
1
1
1
1
2
2
2
1
1
1
1
2
1
1
1
1
1
1
1
1
1
1
2
1
1
1
1
1
2
1
1
1
1
1
1
1
1
1
1
1
2
1
1
1
1
2
1
2
1
1
4
1
1
1
2
1
1
1
1
1
1
1
1
2
2
1
2
1
1
1
1
1
1
1
3
1
1
1
1
2
1
1
2
1
1
4
3
1
1
1
2
1
1
1
3
1
1
1
1
1
2
1
1
1
1
1
3
2
1
1
1
1
3
7
1
1
1
2
2
1
5
2
2
1
1
1
1
1
1
1
1
2
1
1
1
3
1
2
4
1
1
1
1
1
1
1
1
1
1
1
1
2
2
4
1
1
1
1
1
1
4
1
3
2
1
1
1
1
1
2
1
1
1
1
1
1
2
1
2
1
1
2
2
1
1
2
1
1
1
1
1
1
1
1
1
3
1
1
1
1
1
3
1
4
1
1
1
1
1
1
1
2
1
1
1
1
1
2
1
2
1
2
1
1
1
1
1
7
1
2
1
1
1
1
1
1
2
2
2
2
1
3
5
1
1
1
1
3
1
1
1
1
1
1
1
1
1
1
1
1
1
1
2
1
1
1
1
1
1
1
1
1
1
1
1
1
1
1
1
1
2
1
1
1
2
1
1
2
3
1
1
3
1
1
1
2
8
4
2
3
2
3
1
3
1
1
1
2
3
1
2
3
3
1
1
2
1
1
2
1
1
1
1
1
1
2
1
1
2
1
1
1
2
1
1
2
1
1
1
1
1
2
2
1
1
1
2
1
1
1
1
1
1
2
1
2
2
1
1
1
1
3
1
2
2
1
1
2
1
1
1
1
2
6
1
2
2
1
1
1
3
3
3
2
1
2
2
3
1
1
2
1
2
1
1
2
4
1
2
2
2
3
5
3
7
1
1
1
2
1
2
2
1
1
1
1
3
1
1
2
1
1
1
1
2
2
1
3
3
2
3
1
1
2
1
1
2
3
1
1
1
1
1
1
2
1
2
2
1
1
1
1
2
2
1
1
1
2
4
1
1
1
1
2
1
1
1
4
7
1
2
1
2
1
1
2
1
1
1
2
1
5
3
1
1
1
2
2
2
1
1
1
1
1
1
1
2
1
1
1
2
3
2
1
1
1
1
1
2
1
1
2
2
2
1
1
1
1
1
1
2
1
1
2
1
1
2
1
1
1
2
1
1
1
1
1
1
1
1
1
1
1
1
1
2
2
1
1
2
1
1
1
2
2
1
1
1
1
1
4
1
1
1
1
2
2
2
1
3
2
1
1
1
3
3
5
2
1
2
1
3
1
1
2
1
1
3
2
3
3
3
3
1
1
1
1
2
2
1
1
3
1
1
2
3
2
5
2
1
2
1
1
5
1
5
3
2
1
1
1
3
1
1
1
1
1
1
1
3
1
2
1
4
1
4
3
1
1
1
3
1
1
1
1
1
2
2
1
1
1
3
1
3
2
1
1
1
1
3
5
1
3
1
2
1
1
2
2
1
1
1
2
1
1
13
3
1
7
3
1
1
1
2
1
1
1
1
1
3
1
1
1
1
2
1
1
10
1
1
1
2
1
1
1
1
2
1
1
1
2
1
6
1
1
1
1
1
2
5
1
1
3
3
2
2
3
3
1
1
2
1
4
1
2
1
1
1
2
1
2
1
6
1
1
3
1
2
1
2
2
1
2
1
1
1
3
2
1
3
2
2
2
1
1
3
1
2
2
1
1
1
4
1
1
1
1
1
1
1
1
1
2
1
3
2
1
2
1
3
3
2
1
1
1
1
1
1
1
1
1
1
1
1
1
1
1
1
3
1
1
1
1
1
1
1
2
1
1
2
1
1
1
1
1
1
4
1
1
1
2
1
2
1
1
1
2
1
1
1
1
3
1
7
1
5
1
1
1
2
1
2
3
1
2
1
3
9
1
1
3
1
1
1
1
1
1
1
1
1
1
1
1
2
1
1
2
2
5
1
4
1
4
6
1
5
1
2
1
1
1
1
1
1
1
1
1
2
1
4
1
1
2
1
1
2
1
1
2
2
1
2
3
6
1
2
1
1
1
1
1
1
1
1
1
1
1
2
1
2
1
1
2
1
4
1
1
1
2
1
2
5
3
1
1
6
2
1
1
5
2
1
1
3
1
1
1
3
1
1
4
1
3
6
1
1
2
3
2
1
1
2
1
1
4
1
2
3
1
1
1
3
1
1
2
2
1
1
4
1
1
1
1
1
1
1
5
4
2
2
1
1
1
1
1
1
2
1
2
2
3
6
4
1
2
4
4
1
1
1
1
4
1
6
3
1
6
1
1
3
1
2
1
1
1
1
1
1
1
1
1
1
1
1
1
1
1
1
4
3
17
1
1
2
1
1
2
1
1
2
1
1
4
2
1
1
3
2
1
1
3
1
3
1
1
1
2
3
2
1
1
1
1
1
3
1
1
2
3
2
2
1
1
1
2
2
2
1
1
1
1
1
1
1
1
3
1
1
3
2
1
1
2
2
1
2
1
2
1
1
1
2
1
7
1
3
1
2
3
2
1
2
1
2
2
1
1
1
1
10
2
1
1
2
1
1
1
1
2
1
2
3
1
1
2
3
1
1
1
1
1
2
1
2
1
1
1
1
1
24
13
17
3
4
10
1
1
1
1
1
1
1
2
3
3
3
2
1
1
1
1
1
1
1
12
6
5
2
4
1
3
1
1
1
1
2
1
1
1
1
1
1
1
1
1
3
1
1
10
1
1
2
3
3
2
1
1
1
34
69
1
2
1
1
2
1
1
2
7
1
1
1
1
1
1
1
1
1
1
3
2
1
2
1
1
2
1
1
2
6
2
1
2
1
2
1
1
1
1
1
1
2
1
1
1
1
2
1
1
2
2
1
2
1
1
1
1
2
1
1
1
1
1
1
4
2
1
1
1
1
1
1
1
1
1
1
2
1
1
1
2
1
1
1
1
3
1
1
1
1
2
1
2
1
1
1
1
4
2
1
1
1
2
1
1
1
2
1
3
7
9
5
2
1
1
1
2
2
1
1
1
1
2
1
1
1
1
1
1
1
1
1
2
1
1
1
1
1
1
1
2
1
1
1
1
4
2
1
4
2
1
1
1
1
1
1
1
1
1
2
2
1
1
1
1
1
1
4
1
1
1
3
1
1
5
3
1
1
2
1
1
1
4
1
1
2
3
1
1
1
1
1
1
1
2
1
1
2
4
2
1
1
1
1
1
1
1
1
1
1
1
1
1
4
1
1
1
3
1
1
1
1
1
1
1
1
3
1
1
2
1
1
1
1
1
1
1
1
1
1
1
1
1
1
1
1
2
1
1
4
1
6
1
1
1
1
1
1
7
1
1
1
3
2
2
1
2
2
1
1
3
1
1
1
1
1
1
1
1
1
1
2
1
1
1
1
1
1
1
1
1
5
1
1
1
1
1
1
1
1
1
1
1
1
1
1
1
1
1
1
1
1
1
1
1
1
1
1
1
1
3
1
1
1
1
3
1
3
1
2
3
1
1
2
1
1
1
3
1
1
1
1
1
2
2
1
1
3
1
1
1
3
1
2
1
1
1
3
1
4
1
1
1
1
2
3
1
2
5
1
1
12
3
2
4
1
1
1
1
1
1
1
5
1
1
1
1
1
1
1
1
1
1
1
1
1
1
1
2
1
1
1
2
1
1
1
1
1
1
1
1
1
1
1
1
1
2
1
13
1
2
1
1
3
1
1
1
1
1
1
1
2
1
2
2
1
2
2
2
1
2
1
1
3
1
1
1
1
3
1
1
3
1
1
1
1
1
3
2
4
1
3
1
1
1
2
1
9
5
1
3
4
2
3
4
1
1
1
1
3
2
2
1
1
1
1
8
7
1
2
1
1
1
1
4
2
3
2
4
1
1
1
1
1
1
1
1
4
6
1
1
1
1
2
1
2
1
2
1
2
1
1
2
1
1
1
1
1
3
1
1
1
1
3
1
1
1
1
1
3
1
1
1
1
3
5
1
1
1
1
1
1
1
1
1
1
1
1
1
1
1
1
1
1
1
1
4
1
1
1
1
1
1
3
1
4
2
1
1
1
2
2
1
2
2
1
1
1
1
1
1
1
1
1
1
1
1
1
1
1
1
1
1
1
1
1
1
1
1
1
1
1
1
1
2
1
1
3
1
1
5
2
2
1
1
1
2
1
2
1
1
1
1
1
2
1
2
2
1
1
1
1
2
1
1
1
3
1
1
1
1
1
3
2
2
2
2
1
9
1
2
3
3
2
1
2
3
1
2
1
1
1
2
5
1
3
1
1
1
1
1
1
1
2
1
1
2
1
2
4
2
1
1
1
6
3
1
2
2
2
1
3
1
2
1
2
3
1
1
1
2
2
3
5
3
1
2
1
5
1
1
1
1
1
1
2
1
1
1
1
2
1
1
4
5
1
3
1
1
2
3
1
2
1
1
5
1
1
2
1
2
2
2
2
1
2
4
1
1
2
1
1
1
1
2
5
1
1
1
1
1
1
1
1
1
1
1
1
1
3
3
4
2
1
1
1
1
1
1
1
1
1
1
1
1
1
1
1
1
2
1
1
1
3
1
2
1
1
1
1
1
3
2
1
3
1
1
2
2
2
2
1
1
1
1
11
1
1
3
5
5
5
1
1
2
1
1
1
1
1
1
4
1
1
1
3
5
7
1
1
1
1
2
3
1
2
1
5
1
4
11
1
1
1
1
1
1
2
1
1
2
1
1
1
1
2
2
1
2
1
1
1
1
1
1
1
1
1
1
2
1
1
1
1
1
1
2
1
2
1
2
2
2
4
1
1
2
1
1
1
1
1
1
1
1
1
3
3
6
1
1
2
2
1
3
2
1
1
1
1
2
2
1
1
1
1
1
1
1
1
1
1
1
1
1
1
1
1
1
1
1
1
2
1
2
1
1
2
1
1
1
1
1
1
1
1
1
1
1
2
1
1
2
1
1
1
1
1
1
1
1
1
1
1
1
1
1
1
1
1
1
1
1
1
1
1
1
1
1
2
1
1
1
1
1
1
1
1
1
1
1
1
1
1
1
2
1
1
1
1
1
1
1
1
3
1
5
2
1
1
3
6
1
3
4
1
2
1
2
1
2
1
1
2
3
2
1
4
1
2
1
1
2
2
2
1
1
1
1
1
5
3
1
2
1
1
1
2
1
3
2
2
2
1
2
1
7
2
1
3
1
1
2
1
1
2
1
1
1
1
1
1
1
4
1
1
1
1
2
2
1
2
2
1
1
3
1
1
8
2
5
2
2
1
1
1
2
1
3
1
6
1
1
1
2
2
1
2
1
1
1
1
1
1
3
1
1
1
4
1
2
1
2
1
1
2
1
2
2
1
1
1
1
3
1
1
1
2
1
1
1
1
1
1
2
1
4
1
2
1
1
1
2
1
1
1
1
1
4
1
1
2
1
1
1
2
1
1
1
1
3
2
2
2
1
1
2
3
2
3
1
2
1
2
1
2
3
1
1
1
1
2
1
1
1
1
1
1
2
1
1
4
1
1
1
1
1
2
2
2
1
1
1
1
3
2
1
1
1
1
1
1
1
1
1
3
1
1
1
1
1
1
1
1
1
1
2
1
1
1
1
1
1
1
1
1
1
1
1
1
1
1
1
1
1
1
1
1
1
2
1
1
2
14
1
2
1
1
1
1
7
4
2
1
1
3
1
3
7
1
1
1
1
1
3
1
4
4
1
1
1
1
1
1
1
1
1
2
1
2
2
6
2
1
2
1
1
1
3
1
1
1
1
1
1
2
3
2
1
4
2
2
2
2
1
1
1
1
1
3
3
1
1
4
2
4
3
3
3
2
1
3
3
1
1
1
2
1
1
2
2
2
1
1
1
3
1
1
1
2
1
1
2
1
1
2
6
1
1
2
1
1
2
2
1
1
3
2
1
1
1
1
1
1
2
1
2
3
2
1
1
1
1
1
1
1
1
1
3
1
1
1
1
1
1
2
1
1
2
2
1
1
1
3
10
2
1
2
2
1
1
2
7
1
2
2
1
4
2
4
1
1
1
1
2
2
5
1
2
2
2
1
1
1
2
1
1
1
1
1
1
3
1
2
4
2
1
2
4
1
1
1
1
2
2
5
1
1
1
1
4
1
1
2
3
1
1
3
1
8
1
2
1
1
1
3
2
1
1
2
2
1
2
1
1
1
1
1
1
3
1
1
2
1
1
1
1
1
1
1
2
1
1
2
2
1
1
1
2
2
2
1
1
1
1
1
2
1
1
5
1
3
1
1
1
1
2
1
1
1
1
1
1
1
1
1
2
1
1
4
1
2
16
2
1
1
1
1
2
1
1
1
1
1
1
1
1
1
1
1
1
1
3
2
2
1
1
4
1
1
1
1
1
1
1
1
1
3
1
1
2
1
3
1
1
2
3
2
1
1
1
1
1
1
1
1
1
1
1
1
1
1
1
2
1
1
1
2
1
1
2
1
1
1
4
4
1
3
1
2
3
2
1
1
1
1
2
2
1
1
1
1
2
2
1
1
1
1
1
1
2
2
1
1
1
2
1
1
1
2
2
2
1
1
1
1
1
1
1
1
1
1
1
1
1
1
2
2
2
1
1
3
2
1
1
4
1
1
1
2
2
1
1
3
1
1
3
1
1
1
2
2
2
1
2
1
1
1
1
1
3
1
2
1
2
2
1
3
2
1
1
5
1
4
6
1
1
1
4
1
1
1
4
1
5
1
1
6
1
1
2
1
2
1
2
3
1
1
1
1
2
1
1
1
3
1
1
3
2
1
3
1
1
1
1
1
1
1
1
1
1
1
1
1
1
1
1
1
1
2
1
3
1
2
1
1
1
1
1
2
1
3
1
2
1
1
1
2
3
1
1
1
5
1
1
2
1
1
2
2
1
1
1
1
1
2
1
2
1
4
1
3
1
2
1
1
1
1
3
3
2
1
2
1
2
3
1
3
1
1
2
1
1
2
2
1
2
1
1
2
1
2
1
1
1
1
1
2
1
2
1
2
2
1
1
1
1
1
1
1
1
2
1
1
1
1
1
2
1
1
1
2
3
2
2
2
3
3
2
1
1
5
1
1
3
2
1
1
2
1
1
6
3
1
1
7
1
1
2
2
2
6
1
5
3
4
1
1
4
1
4
1
3
1
1
2
2
1
1
1
1
2
1
2
2
4
1
1
2
1
2
2
2
1
1
1
1
1
1
1
1
1
1
3
5
1
4
1
1
1
4
2
1
4
2
2
2
5
3
3
3
1
2
1
3
3
2
3
1
1
2
2
1
2
2
1
2
1
3
2
1
1
2
2
4
1
2
3
1
2
1
1
1
1
1
3
2
3
2
1
1
1
2
1
1
1
1
2
1
2
1
2
3
3
1
1
1
1
1
1
2
1
3
5
2
1
3
1
2
1
1
1
1
3
1
2
2
1
2
1
2
6
3
2
1
1
4
1
1
1
1
3
1
2
1
4
3
1
1
1
2
2
1
4
1
1
2
1
1
1
1
1
2
1
1
1
10
2
1
3
3
1
5
1
2
2
1
1
1
1
1
1
1
1
1
2
3
1
2
1
2
1
1
1
1
1
1
3
1
1
2
2
2
1
1
1
1
1
1
1
1
1
1
2
1
1
1
1
2
1
2
1
1
3
1
1
3
1
1
2
3
1
1
1
2
2
1
2
3
2
1
1
1
1
4
2
2
1
1
4
4
1
1
1
1
1
1
5
2
2
1
1
2
1
3
1
1
1
5
2
1
1
1
4
1
1
5
1
1
5
1
2
4
1
1
1
2
1
1
3
2
1
3
1
1
1
1
3
2
1
2
1
2
1
2
1
1
2
2
2
1
1
2
1
2
1
1
1
3
1
2
1
1
1
1
1
1
3
1
1
1
2
1
1
1
1
2
2
1
1
1
1
1
2
1
1
1
1
1
1
1
1
1
1
1
1
1
5
1
1
1
1
5
1
7
3
4
1
1
1
1
1
1
1
1
1
3
2
2
3
1
1
1
1
1
1
2
1
1
2
2
1
2
1
1
1
1
2
5
2
4
8
2
1
1
1
1
1
1
5
6
2
1
1
1
1
1
1
1
1
1
3
1
2
1
1
1
1
8
1
1
1
1
1
1
1
5
4
1
2
1
1
2
2
1
1
1
1
4
2
1
1
5
1
2
1
1
3
1
2
3
1
1
1
6
1
5
1
2
2
2
3
1
1
1
1
2
8
1
1
3
1
3
5
4
2
1
3
1
1
1
1
3
1
1
2
5
2
2
2
1
2
5
1
3
2
1
1
4
3
1
1
1
1
2
1
1
1
4
1
1
1
1
1
1
1
1
2
4
1
1
1
2
1
1
1
1
1
3
2
1
4
1
1
3
2
1
2
1
2
1
1
1
1
1
1
1
1
1
3
3
1
1
1
1
1
1
3
1
1
2
1
4
3
2
2
1
1
1
2
1
1
1
1
2
3
5
3
5
7
1
2
2
2
1
1
1
1
3
1
1
1
1
1
1
1
1
2
2
2
1
2
1
1
1
1
2
1
1
2
5
3
1
2
2
2
1
1
1
1
1
1
1
1
1
1
1
1
3
1
1
1
1
1
1
1
3
1
2
1
3
1
1
2
1
1
1
1
1
1
2
1
1
1
1
2
1
1
1
1
2
1
1
1
1
1
1
1
1
3
3
1
1
1
1
1
1
1
2
2
2
1
3
1
3
1
2
1
1
1
1
1
1
1
1
1
1
1
1
1
1
2
1
1
4
1
1
1
1
1
1
1
2
1
1
1
2
2
4
4
2
2
1
1
1
1
1
1
1
1
1
1
1
1
1
1
1
1
1
1
2
1
3
1
1
1
1
1
1
1
1
3
1
1
1
1
1
1
2
1
1
1
1
1
1
1
2
1
1
1
1
2
1
1
2
2
9
1
1
1
2
1
1
2
1
1
1
2
1
1
1
1
1
1
1
1
2
1
1
3
3
1
3
2
2
1
1
1
2
11
3
1
1
5
1
1
1
1
1
1
1
2
1
1
1
2
1
1
2
2
1
1
1
1
1
2
5
1
3
1
4
3
1
1
4
2
1
3
1
1
2
1
1
1
1
1
2
1
1
1
1
1
1
1
1
1
2
4
1
4
3
1
1
1
2
1
2
1
1
5
1
2
2
2
2
1
1
2
1
1
1
1
1
1
1
1
1
2
1
1
1
1
3
1
4
1
2
2
2
3
4
2
4
2
3
1
4
1
1
2
1
1
3
2
1
1
2
2
2
2
1
1
1
2
1
2
1
1
1
1
2
2
1
1
2
2
1
1
1
1
1
1
1
2
1
4
1
1
1
1
1
4
1
1
7
1
1
1
2
3
2
2
1
2
1
2
2
1
1
2
1
3
1
1
1
1
2
1
2
1
1
1
1
3
2
1
1
1
1
1
2
1
4
1
2
1
3
1
2
2
1
1
1
1
1
1
3
6
1
1
1
1
1
1
1
1
1
1
2
5
2
1
2
1
1
2
1
1
1
1
1
1
1
1
1
1
1
1
1
1
1
2
1
1
1
1
1
1
2
1
1
1
5
1
2
1
1
1
1
4
3
1
2
1
1
1
1
1
1
1
1
1
2
1
2
1
1
1
3
1
3
3
1
1
1
2
1
3
1
1
1
1
2
1
1
2
2
4
3
2
2
1
2
1
1
4
1
1
1
1
1
1
1
1
1
1
3
2
4
1
3
1
1
1
1
4
1
1
1
2
1
1
4
2
1
1
1
1
4
1
6
1
1
1
1
1
1
1
1
1
1
1
1
1
3
1
1
1
1
1
1
1
1
1
1
1
1
1
1
1
1
4
1
1
1
1
1
1
1
1
1
1
1
3
2
2
1
1
1
1
1
1
2
1
2
1
1
1
1
2
4
1
1
1
2
1
3
2
2
3
2
2
2
3
2
1
2
3
1
1
1
4
5
1
2
2
1
2
5
2
1
1
1
1
1
2
7
1
3
1
1
3
1
1
2
2
1
1
1
1
1
2
3
1
2
3
3
2
1
1
1
2
5
2
1
1
2
1
2
2
6
1
1
1
1
1
3
1
3
1
3
1
1
1
1
1
1
2
2
3
1
1
2
4
1
4
1
1
2
3
1
4
1
1
3
2
3
1
2
1
2
1
2
1
1
1
1
2
1
1
1
1
1
2
1
3
2
1
3
1
1
2
1
1
1
3
2
1
2
1
2
1
2
1
1
1
1
2
2
1
1
1
1
1
2
2
2
3
2
1
1
1
1
4
2
2
1
1
1
1
1
1
1
1
1
1
1
1
2
3
1
2
1
2
2
1
1
1
2
1
2
1
1
2
1
2
1
1
1
1
2
2
1
1
1
1
2
2
1
1
1
1
3
1
3
6
2
3
2
1
1
1
1
2
1
2
2
1
1
1
1
1
1
1
1
1
8
1
1
1
2
1
1
1
1
2
1
1
3
1
1
1
1
1
1
1
1
2
1
2
1
3
1
1
1
2
1
2
1
4
1
1
1
2
1
3
1
1
1
2
1
1
1
1
3
2
1
4
1
1
1
4
16
2
1
1
1
3
1
1
2
2
1
1
1
1
1
1
1
1
1
3
2
1
1
1
1
1
1
3
1
1
1
1
1
1
1
1
1
1
1
2
1
1
1
1
1
1
1
1
1
1
1
1
1
1
1
1
1
1
1
1
1
1
1
1
1
1
1
1
1
1
1
1
1
1
1
1
1
1
1
2
1
1
2
1
3
1
1
2
2
1
1
1
1
4
4
4
2
1
1
1
2
1
1
1
1
9
2
1
1
1
1
1
5
3
1
2
2
1
2
2
2
1
1
3
3
1
1
2
1
6
2
2
1
2
1
6
2
1
4
2
1
1
1
1
2
4
1
4
1
2
1
5
1
1
3
2
2
1
3
2
2
1
1
2
2
4
1
1
2
1
2
1
1
1
1
3
1
3
1
1
1
1
1
3
2
3
1
2
2
1
1
1
1
2
10
2
4
1
1
1
3
1
2
1
1
1
1
1
1
1
3
2
1
3
1
1
1
2
2
1
2
1
2
1
1
1
1
2
1
2
3
1
3
1
3
1
1
2
1
1
1
1
2
4
1
1
1
6
1
1
1
1
2
1
1
2
1
1
1
1
3
1
1
4
1
2
1
1
1
1
1
1
1
1
2
1
1
1
4
7
2
1
1
1
1
1
1
7
1
1
3
2
1
3
2
1
3
1
2
6
2
3
1
2
1
1
1
1
1
2
1
2
1
1
2
1
2
1
3
2
3
1
3
1
1
1
1
1
1
1
4
1
1
1
1
1
1
1
1
1
1
1
1
1
2
1
1
2
1
1
3
1
1
2
1
1
4
1
2
1
1
4
2
1
1
1
1
1
1
1
1
1
1
1
6
1
1
1
1
1
2
1
1
5
2
1
1
1
1
2
1
1
1
1
3
1
1
1
1
1
3
1
2
1
7
1
2
1
1
1
1
1
1
1
1
1
1
1
1
1
1
1
4
1
1
3
1
1
1
1
1
1
1
1
2
2
3
1
1
1
3
1
1
2
1
2
1
1
3
1
1
1
1
1
1
1
1
1
1
1
1
1
1
1
1
1
1
2
2
1
2
1
1
1
1
1
1
1
1
1
2
2
1
1
1
1
2
1
1
1
1
1
1
1
1
1
1
1
2
3
1
1
1
1
1
1
1
1
2
1
1
1
1
1
1
1
2
1
1
7
2
1
1
1
1
1
2
1
4
1
2
2
1
4
1
2
3
2
1
2
1
3
2
2
5
1
2
2
1
9
1
7
4
1
2
1
1
2
8
1
1
4
2
5
1
6
2
2
1
5
3
1
1
1
1
1
2
1
2
2
1
1
2
5
3
2
1
1
1
1
1
4
1
2
1
1
1
2
1
1
1
2
1
1
2
1
1
3
3
1
2
1
2
2
1
1
4
2
1
1
1
2
1
1
1
1
1
1
2
4
2
1
2
1
1
1
2
4
2
1
2
4
2
1
1
1
1
1
2
2
1
1
1
1
1
2
2
1
1
5
1
1
2
2
3
1
1
2
2
1
2
2
1
1
5
1
2
2
2
3
1
1
1
1
4
1
1
1
1
2
1
3
1
2
1
1
2
1
2
3
1
3
2
1
3
1
2
1
4
1
1
1
2
2
2
1
2
1
1
1
2
1
4
7
1
3
1
1
2
2
3
3
1
1
2
1
1
1
1
1
1
2
1
2
2
2
1
2
1
2
4
1
2
3
1
1
1
1
1
1
1
1
1
1
1
1
1
4
1
1
3
7
1
1
1
2
10
1
1
1
1
1
2
2
1
1
9
1
1
1
1
1
1
1
1
1
1
3
1
3
1
1
3
1
1
6
2
1
4
2
1
6
4
2
1
2
1
1
11
1
2
1
1
1
2
2
1
2
1
1
1
1
1
1
6
3
4
2
1
1
1
1
3
1
1
6
2
1
1
1
1
1
1
1
1
1
1
1
1
1
1
1
7
1
1
2
1
1
1
1
1
1
1
1
1
1
1
1
1
1
1
2
1
1
1
1
1
1
1
1
1
1
1
1
3
2
1
1
1
1
2
1
1
1
1
1
1
1
1
1
1
1
1
1
1
1
2
1
1
1
1
1
1
1
1
1
2
3
1
1
1
1
2
1
1
1
3
1
1
1
1
1
1
1
1
1
1
1
1
1
1
1
1
1
1
1
2
1
1
1
1
1
1
1
1
1
1
1
1
1
1
1
1
1
14
1
1
3
3
2
1
2
2
1
2
1
1
4
13
9
1
2
1
1
1
2
1
1
3
2
1
1
1
9
1
2
3
1
1
1
1
1
1
1
1
2
2
1
3
1
1
2
1
1
1
1
1
1
1
1
2
2
2
1
1
1
1
1
1
1
2
2
1
1
1
1
1
2
1
2
2
1
2
3
2
1
1
1
2
1
2
3
1
1
1
2
2
1
2
1
7
1
1
1
1
1
1
3
1
1
1
3
1
1
1
1
1
1
1
2
15
1
1
1
1
1
2
1
1
1
1
1
1
1
1
1
1
1
1
2
1
1
1
1
1
4
1
1
1
1
1
1
2
1
1
1
1
1
1
1
1
1
1
1
1
2
1
1
1
1
2
1
1
2
3
1
2
2
1
2
2
1
1
3
4
1
1
1
1
1
1
1
1
1
1
1
1
2
1
1
1
1
1
2
1
1
1
1
1
1
1
1
1
1
1
3
1
3
1
1
1
2
2
1
1
2
3
1
1
1
1
1
2
1
1
1
3
1
1
1
1
1
1
1
1
1
1
1
1
1
1
1
1
1
1
2
1
1
1
1
1
1
1
1
1
1
1
2
2
2
1
1
1
1
1
1
2
1
2
1
1
5
1
1
1
1
2
2
1
1
1
1
1
1
1
2
1
3
1
1
1
10
1
2
2
1
1
1
1
1
1
2
1
2
1
1
1
1
1
1
1
1
1
1
1
1
1
3
1
2
1
1
1
2
1
2
2
1
1
1
1
1
1
1
1
1
1
3
1
1
1
1
1
2
2
1
1
2
3
1
1
2
1
1
2
1
1
1
3
1
1
1
1
1
1
1
1
1
1
1
1
1
1
1
2
2
1
1
1
1
1
1
1
1
1
1
1
1
2
2
3
1
1
1
1
1
1
2
1
2
1
1
5
3
1
1
1
1
1
2
1
1
1
1
1
1
1
2
1
3
1
1
1
3
2
2
1
2
1
2
1
2
1
1
1
1
1
1
1
1
1
1
1
1
1
1
10
2
1
1
1
11
6
5
1
1
2
1
1
1
6
1
2
1
1
1
1
1
2
1
1
1
1
1
1
1
1
1
18
1
1
1
1
2
3
6
1
1
3
1
1
3
2
1
1
1
4
1
1
2
1
1
1
1
1
2
5
1
2
1
1
1
1
1
2
1
2
3
1
5
5
1
2
4
2
2
3
1
3
1
1
1
1
1
2
1
1
1
1
1
1
1
1
1
1
1
6
1
2
1
1
1
2
1
1
1
1
1
1
3
1
2
1
3
1
1
1
1
1
2
1
1
1
1
1
1
2
5
1
1
1
1
1
1
1
1
2
1
1
3
2
1
1
2
2
1
2
1
1
1
2
7
1
7
2
1
2
3
7
4
3
3
1
1
1
2
4
2
1
2
1
1
1
1
1
1
1
1
1
1
3
1
1
3
2
1
1
1
1
2
1
1
1
1
1
1
1
1
2
1
1
1
2
3
4
1
1
2
1
2
1
1
2
1
1
1
2
1
2
1
1
2
1
1
2
4
3
3
2
1
5
2
5
1
1
1
1
1
1
1
3
1
1
1
3
3
1
1
1
1
1
6
6
4
2
5
3
4
3
4
1
1
1
1
1
1
1
1
1
1
1
1
1
1
1
1
1
1
1
1
1
2
1
1
1
1
1
1
1
1
1
1
1
1
1
1
1
1
1
1
1
1
1
1
1
1
1
1
1
1
1
2
1
1
1
4
2
3
1
1
2
2
4
1
3
1
1
1
1
1
1
1
1
1
2
1
2
1
1
1
4
1
1
2
1
1
1
1
1
6
2
1
1
1
1
1
1
1
1
2
1
1
1
1
1
1
1
1
1
2
1
1
1
1
1
6
1
2
1
2
2
3
2
1
3
2
1
1
1
2
4
1
1
5
2
1
1
2
1
9
3
1
4
2
1
1
2
1
1
1
1
1
1
5
1
1
1
1
1
1
5
3
1
2
2
1
3
1
3
1
1
7
1
3
1
4
2
2
4
1
3
2
6
4
3
1
2
1
1
1
1
1
1
1
1
1
1
1
1
1
2
1
2
1
1
1
1
1
1
1
1
1
1
2
2
2
1
4
2
2
1
1
1
1
1
1
1
1
1
1
1
1
1
2
1
1
2
2
1
1
1
1
1
1
2
1
1
1
1
1
1
1
2
2
1
1
2
1
4
1
1
1
1
1
1
1
1
2
2
2
3
1
2
1
1
1
4
1
1
1
2
1
1
1
1
2
1
1
1
2
1
1
1
1
1
1
1
7
1
1
1
1
1
1
1
1
1
1
1
1
1
1
1
1
1
1
1
3
1
1
1
1
1
1
1
1
1
1
1
1
1
1
2
1
1
1
1
1
1
1
2
1
2
4
1
1
1
1
1
1
1
1
1
1
1
1
1
1
1
1
1
1
1
1
1
1
1
1
1
1
1
1
1
1
1
1
2
2
1
2
2
2
1
1
1
1
1
2
2
1
1
2
2
1
2
2
2
2
1
1
2
1
1
1
2
4
2
1
2
2
1
1
1
1
1
1
1
1
1
1
1
1
3
4
1
1
1
1
1
4
1
1
1
1
1
1
3
1
1
1
1
1
1
1
2
1
5
1
3
1
1
1
1
1
1
4
1
1
1
1
1
1
1
1
1
1
1
1
1
1
1
1
1
1
1
1
1
1
1
1
1
1
1
1
1
1
1
1
1
1
1
1
1
1
2
5
2
1
1
1
1
1
1
1
1
1
1
2
1
1
1
1
3
1
1
1
5
2
3
1
2
1
1
1
3
2
2
2
1
1
2
1
1
1
1
3
6
5
1
1
3
1
1
1
1
2
1
1
1
1
3
2
1
1
1
1
1
3
2
1
1
1
1
4
2
1
1
1
1
1
1
1
1
1
1
1
1
1
1
1
1
1
1
1
1
1
1
1
1
1
1
1
1
3
2
2
1
1
1
1
1
2
1
1
1
1
1
1
1
1
1
1
3
1
2
1
2
1
1
1
1
1
1
1
1
1
1
2
1
2
1
1
1
1
1
1
1
1
1
1
1
5
1
1
1
1
1
1
1
1
1
1
1
1
1
1
1
1
1
1
2
1
2
1
1
1
1
1
1
2
2
1
1
1
1
1
1
1
1
1
1
2
1
1
1
1
1
1
1
2
1
2
9
1
4
1
1
1
2
1
1
2
3
1
2
1
1
1
1
1
1
2
4
1
1
3
6
2
4
1
2
1
1
1
2
2
1
1
1
1
3
2
3
2
3
4
2
1
1
2
1
2
4
1
1
1
1
1
4
2
1
1
1
2
1
1
2
2
1
1
1
2
3
3
1
1
1
1
1
2
1
2
1
1
1
4
1
1
1
1
1
1
2
2
2
1
2
1
1
1
1
1
1
1
1
1
1
1
3
1
1
2
1
3
1
1
1
6
1
2
1
1
1
1
1
1
1
1
1
1
2
1
2
1
1
1
2
1
2
2
1
2
1
1
1
3
1
1
1
1
1
3
6
2
3
1
1
2
2
1
1
1
2
2
1
2
2
1
2
1
3
2
1
1
1
1
1
2
1
1
1
3
3
2
1
1
1
1
3
2
1
2
1
2
2
3
1
1
1
2
1
5
2
1
1
1
3
1
1
1
2
1
1
1
3
2
3
1
2
1
1
1
1
2
1
2
1
1
1
1
6
1
1
1
1
1
2
1
1
1
4
1
1
1
5
1
2
1
1
1
1
2
1
1
3
2
2
2
6
1
1
2
1
1
1
5
1
2
1
1
4
1
1
2
6
1
4
2
1
2
1
2
4
2
2
1
2
1
1
1
4
5
1
2
2
7
1
3
4
2
6
1
1
2
1
5
1
2
4
1
1
2
1
1
1
1
1
1
1
1
1
1
1
1
2
1
1
1
1
1
1
1
1
1
1
1
1
1
1
1
1
1
1
1
1
1
1
1
1
1
1
1
1
1
1
1
1
1
1
1
2
1
1
1
3
1
9
2
1
1
1
1
2
1
2
1
1
25
1
2
2
1
1
1
1
2
3
1
1
1
1
2
1
1
4
1
1
1
3
3
3
3
1
1
1
3
1
3
4
1
1
1
1
1
4
1
3
1
2
2
1
2
1
1
1
1
1
2
1
1
2
1
3
1
2
2
1
1
1
2
2
1
1
1
1
5
1
1
1
1
2
1
2
1
1
1
1
1
1
1
2
2
1
1
1
1
1
1
1
1
2
1
1
1
2
1
1
1
3
1
1
2
4
2
1
1
1
2
2
1
1
1
1
1
1
1
1
1
1
2
1
1
1
2
1
2
1
1
1
1
1
2
1
1
1
2
1
1
1
1
1
1
1
2
1
2
1
2
1
1
7
1
2
1
1
2
2
1
2
1
1
1
1
1
2
2
1
1
1
2
1
1
1
1
4
1
1
1
1
1
1
1
1
1
3
2
1
1
2
1
1
3
1
1
1
1
1
1
2
1
3
1
1
2
2
1
3
1
1
1
2
5
1
5
1
1
1
2
2
1
1
1
1
1
2
3
2
1
1
2
1
3
3
1
2
1
2
1
1
1
2
2
4
1
1
1
1
1
1
2
1
1
1
2
1
2
1
1
1
5
11
17
1
2
2
1
2
1
1
3
1
1
1
1
1
1
1
1
2
1
1
1
1
2
1
2
1
1
1
1
1
1
1
1
1
1
1
1
1
1
1
1
3
1
1
1
1
1
1
1
1
1
1
1
1
2
1
2
1
1
1
1
1
1
2
1
1
3
1
2
1
1
2
3
1
1
1
1
1
1
1
1
1
1
1
1
1
1
1
2
2
1
1
1
2
2
1
1
1
1
1
1
1
2
2
1
1
1
1
1
1
1
5
2
1
1
2
1
3
1
2
2
1
1
4
2
3
1
3
2
2
1
1
1
1
1
1
2
3
8
1
1
1
3
5
2
2
4
2
2
1
4
1
3
4
1
1
2
1
1
1
2
2
3
2
1
1
1
1
1
3
1
3
1
2
3
2
1
2
1
1
1
3
1
1
1
1
1
1
1
1
1
1
1
1
1
1
1
1
1
1
1
1
1
1
1
1
1
1
1
2
1
1
1
1
1
1
1
1
1
1
1
1
2
1
1
2
1
1
2
1
1
2
1
1
1
1
3
3
1
1
4
1
1
1
1
1
1
1
1
1
1
1
2
1
1
7
1
1
1
2
3
3
1
1
3
2
1
1
1
2
1
2
2
7
1
1
1
1
1
1
1
1
1
1
3
1
2
5
1
1
2
2
1
1
1
1
1
4
1
3
2
1
1
1
1
1
1
1
1
1
1
1
1
1
1
1
1
1
1
2
1
1
1
1
1
1
3
1
1
1
2
2
2
1
2
1
1
1
1
3
1
1
1
1
2
1
3
1
2
1
1
1
1
1
1
2
1
1
1
1
1
2
1
1
2
1
1
2
1
2
1
1
2
1
2
1
1
1
1
1
2
1
1
1
1
3
2
1
1
1
1
1
1
1
1
1
1
1
1
1
1
1
2
1
2
1
1
1
1
1
1
3
1
1
1
1
1
1
1
1
1
1
1
2
1
1
1
1
1
1
1
1
1
1
1
1
1
1
2
1
1
1
1
2
1
1
1
1
1
2
1
1
1
1
1
2
1
1
1
1
1
1
1
1
1
1
1
1
2
1
1
1
1
2
1
1
1
5
1
4
1
1
1
2
1
1
2
1
1
1
1
1
3
3
3
1
3
1
2
1
3
2
5
1
1
1
1
1
2
3
1
1
2
1
3
2
2
1
7
1
1
1
1
2
3
1
1
5
1
2
3
1
1
1
1
3
4
1
2
3
1
2
1
1
1
1
1
1
1
1
2
1
1
1
3
2
1
1
2
3
2
1
1
1
1
1
5
3
1
8
3
1
1
1
3
1
2
1
1
1
2
3
4
1
2
1
2
1
3
1
2
2
4
1
1
1
1
1
3
2
1
1
1
1
3
1
2
2
3
1
1
1
2
1
1
1
1
6
1
3
1
1
1
2
2
1
2
6
1
1
1
2
4
1
1
1
1
1
1
1
1
4
3
2
1
1
2
2
2
1
2
1
2
2
2
6
1
2
1
2
1
1
1
1
1
1
2
1
1
2
1
4
2
1
1
1
1
1
1
1
3
2
2
1
2
1
1
1
2
1
2
1
2
1
1
1
2
2
1
1
2
1
1
3
1
1
2
1
1
1
1
1
1
1
1
1
1
1
2
3
2
3
2
1
1
1
1
2
1
2
8
1
1
2
4
1
2
1
2
1
1
1
2
1
2
1
2
5
3
1
1
2
1
5
1
2
1
1
2
1
1
1
2
1
1
1
3
1
1
1
1
1
4
1
1
3
1
4
2
4
1
2
4
1
1
1
2
1
2
1
1
1
1
1
1
1
1
4
2
2
5
3
1
3
1
5
1
1
2
1
4
1
1
1
2
2
1
3
1
1
1
1
2
1
4
3
2
1
1
1
2
1
1
1
1
3
2
1
1
3
1
1
1
1
2
1
1
6
1
1
4
1
1
2
2
1
1
1
2
1
1
1
1
2
1
1
1
1
1
4
1
1
1
1
1
1
1
1
1
1
1
1
1
1
1
1
1
1
1
1
1
1
2
1
2
2
1
1
1
1
1
2
1
1
1
2
2
2
1
1
5
1
1
1
3
1
1
2
2
1
2
1
1
2
3
3
2
1
1
1
1
6
1
1
1
2
1
1
2
1
3
1
2
1
2
1
1
1
1
1
1
1
1
1
1
4
1
2
1
2
2
3
1
1
1
1
4
2
1
1
1
3
1
1
5
2
1
3
1
2
1
1
3
2
1
1
1
1
1
1
1
3
2
1
1
2
1
3
3
1
1
1
1
2
3
1
1
2
2
1
1
1
3
1
1
2
1
1
1
3
1
1
2
3
1
2
1
1
2
1
5
1
1
1
2
1
1
1
1
1
2
2
5
1
1
2
1
1
1
1
2
1
1
1
1
2
1
1
1
1
3
1
1
1
1
2
1
2
5
1
1
1
1
1
1
1
1
2
2
3
2
1
3
2
2
1
2
1
1
1
2
1
2
2
1
2
1
1
1
1
1
2
1
1
1
2
1
2
1
1
1
1
1
1
1
1
1
1
1
1
1
1
1
1
1
1
1
1
1
1
1
1
1
2
1
2
1
1
1
1
1
4
2
4
1
1
2
2
1
1
1
2
2
1
2
2
1
1
1
1
1
6
1
1
1
1
2
1
4
2
2
2
2
1
1
1
1
1
1
1
1
1
2
2
3
1
1
5
28
1
1
1
2
1
1
3
1
1
4
2
1
2
2
2
1
1
1
1
1
1
1
1
1
1
1
2
3
1
1
1
4
1
1
1
1
1
1
1
2
1
1
2
3
2
1
5
2
1
1
2
1
1
1
1
1
2
2
3
1
1
1
3
1
1
1
1
1
1
27
1
1
2
1
3
1
4
1
1
1
2
1
1
1
1
1
1
1
3
2
1
2
1
2
1
2
1
4
4
2
1
5
3
1
3
1
6
1
1
3
1
1
1
1
1
7
1
1
1
1
1
4
1
1
1
2
1
2
5
3
3
1
1
2
1
2
2
1
1
1
1
1
3
2
1
1
1
1
1
1
4
5
1
3
4
4
1
1
1
2
4
1
1
1
1
2
3
1
1
2
1
1
1
1
1
1
1
1
2
1
1
1
1
1
1
1
1
1
1
2
2
1
1
1
1
1
1
1
2
1
1
1
1
1
1
1
1
2
1
1
1
1
1
1
1
1
1
1
1
1
1
1
1
1
1
2
4
1
1
1
1
1
1
1
1
1
1
1
2
2
1
1
6
1
1
1
2
2
1
1
1
1
3
4
2
2
2
1
3
1
1
1
1
1
5
1
1
7
1
1
1
2
1
2
1
1
1
2
2
1
2
9
1
1
1
1
1
1
2
1
2
1
2
1
1
1
1
1
2
2
2
1
1
1
1
1
1
1
3
1
1
1
2
1
1
1
2
1
1
1
3
2
1
1
1
3
1
1
1
2
1
5
1
1
1
1
1
2
2
4
2
1
4
1
1
1
1
1
1
1
1
2
1
1
1
3
1
3
2
2
2
1
2
1
1
1
1
1
2
2
1
2
1
1
1
1
1
1
2
4
1
1
3
1
2
1
2
4
2
1
1
2
2
1
1
1
1
1
1
1
1
2
1
1
1
1
1
1
1
1
1
1
1
1
1
1
1
1
1
2
1
1
1
2
1
1
1
1
1
1
1
1
2
1
1
1
1
1
1
2
1
1
9
2
1
1
1
5
1
1
2
3
1
1
3
4
6
1
4
3
1
1
1
2
1
1
1
2
1
1
1
1
1
3
2
2
1
2
2
1
1
1
1
1
1
1
2
1
1
1
1
3
1
1
1
1
1
1
1
1
1
1
1
1
1
1
1
2
1
1
1
2
1
1
2
1
1
1
2
1
1
2
1
2
1
1
1
4
1
1
1
1
1
1
1
1
1
1
1
1
1
1
1
1
1
1
1
1
1
1
1
1
1
1
1
1
1
2
1
1
3
2
1
3
4
2
11
2
5
1
6
2
1
1
1
1
1
1
2
1
1
1
2
2
1
1
1
1
1
1
1
1
3
3
2
1
2
1
2
1
1
1
1
1
1
1
1
1
4
3
2
2
1
1
1
2
3
4
4
3
2
1
2
1
1
2
1
3
1
1
1
3
2
1
2
1
1
3
2
1
1
1
1
1
4
1
2
1
1
2
1
1
2
2
1
1
1
3
1
1
1
1
2
1
1
1
1
1
1
1
3
1
1
2
1
1
1
1
1
1
3
1
1
1
1
1
2
1
1
1
1
3
2
1
1
1
1
1
4
1
1
1
1
1
1
1
1
1
2
1
1
1
1
2
2
1
1
1
1
1
2
1
1
1
1
1
1
2
1
1
1
1
1
1
1
1
1
3
1
1
1
1
1
1
1
1
5
1
1
1
1
1
2
1
1
1
4
1
1
2
3
1
4
2
2
2
2
4
1
2
1
1
2
1
1
2
1
2
3
1
1
1
4
1
1
1
2
6
11
2
1
1
3
1
1
1
1
3
6
6
1
1
4
1
1
1
1
2
1
1
1
3
1
4
1
1
2
7
1
1
1
1
2
2
1
4
4
1
1
3
1
2
1
2
4
2
5
1
1
1
1
1
1
1
1
1
1
1
2
1
3
3
4
2
1
3
3
4
1
1
1
1
2
2
1
1
2
3
2
2
1
2
1
1
1
2
5
2
1
1
1
5
1
1
3
1
1
1
1
3
1
1
5
2
1
2
1
1
1
1
1
1
3
1
3
1
1
1
3
1
2
1
1
1
2
1
2
1
4
1
1
1
1
1
1
1
1
1
1
1
1
1
1
1
5
2
3
1
4
1
1
2
1
1
2
1
1
1
1
1
1
1
1
1
2
1
1
1
1
1
1
1
1
1
20
1
1
2
1
19
2
2
1
2
1
4
2
1
2
3
2
1
1
2
2
1
1
1
1
7
2
1
2
3
1
1
2
1
3
5
1
1
1
1
1
1
1
1
2
1
2
1
1
2
1
3
1
4
1
1
1
1
1
8
2
1
1
1
1
2
2
2
1
2
1
1
2
4
1
1
1
1
2
1
2
1
2
1
2
1
1
3
1
2
1
1
2
1
1
4
1
2
2
5
1
1
1
1
1
3
1
2
3
3
1
1
1
1
1
1
1
1
1
1
1
1
1
1
3
5
1
1
1
1
1
2
1
1
2
3
3
1
5
6
2
2
1
1
1
1
1
1
1
1
4
1
1
3
2
1
1
1
2
1
1
9
1
4
1
2
1
2
1
2
1
1
1
1
3
5
2
1
1
1
3
3
1
1
3
1
1
2
1
1
1
4
2
1
1
2
1
5
1
2
2
1
3
1
1
2
3
2
3
1
1
1
1
2
1
1
4
1
3
1
1
1
2
1
1
2
1
1
1
1
2
1
3
2
6
2
9
1
2
1
2
1
1
6
1
1
1
1
1
2
1
1
1
1
4
1
1
1
1
1
1
1
1
1
1
1
1
1
1
1
2
1
2
1
2
4
2
2
3
1
4
1
3
1
1
2
1
2
1
1
1
1
2
2
1
2
1
3
2
1
2
2
2
1
1
2
1
2
1
1
1
1
7
1
3
1
1
2
2
1
1
1
2
3
1
1
1
2
3
1
1
2
1
1
1
4
1
1
7
1
5
1
7
1
1
1
1
1
4
1
1
1
1
8
1
3
2
1
1
1
1
2
3
1
1
1
2
2
1
1
1
1
1
1
2
1
1
1
1
1
1
2
2
3
2
1
1
1
2
1
1
1
3
2
1
1
1
1
1
1
2
1
2
1
1
1
2
1
1
1
3
1
1
1
1
1
4
1
1
1
1
6
1
1
1
1
1
1
2
2
2
1
1
1
1
1
4
2
4
1
1
1
5
4
1
1
2
1
2
2
1
2
1
1
8
3
2
1
1
2
2
3
1
1
1
2
1
1
1
1
1
3
1
1
1
1
1
1
1
1
2
1
1
1
1
1
1
2
1
1
1
1
1
1
1
1
1
1
1
1
1
1
1
1
2
1
1
1
1
1
1
1
1
2
1
1
1
1
1
1
1
1
1
1
1
1
1
2
1
1
2
1
1
2
1
1
2
1
1
2
1
1
1
1
2
1
1
1
2
1
1
3
3
2
1
2
2
2
2
1
1
2
1
1
1
2
1
1
1
1
1
1
1
2
1
1
1
1
1
1
1
1
1
1
1
3
1
1
2
1
2
2
1
1
3
2
1
1
1
1
1
1
2
1
1
2
1
2
3
3
1
1
2
1
1
1
1
1
2
4
1
2
1
1
1
1
1
7
1
2
1
1
1
1
1
3
1
2
1
1
1
1
2
1
1
2
2
1
2
3
1
2
1
1
1
3
1
1
2
3
3
1
1
1
1
1
2
2
1
2
1
1
2
3
1
1
4
2
1
3
1
1
1
6
1
1
1
3
1
1
3
1
1
1
1
2
1
1
2
1
2
2
3
1
1
1
1
1
1
1
5
1
1
1
1
1
1
1
1
2
1
1
1
1
1
1
1
11
4
1
1
2
1
1
1
1
1
10
2
3
4
2
8
1
2
1
1
1
1
1
1
3
1
1
3
2
2
1
1
1
2
1
1
2
1
1
1
1
1
1
1
1
3
5
1
1
2
1
1
1
1
2
1
1
2
1
1
4
1
1
1
3
1
1
1
1
2
3
1
2
1
1
1
3
1
1
1
1
1
2
1
1
2
1
1
1
4
1
1
1
1
1
1
1
1
1
1
2
1
3
1
1
3
2
1
1
1
1
1
1
1
1
1
1
1
3
1
1
1
1
1
1
1
1
1
1
1
1
1
1
1
1
1
1
2
13
1
1
1
1
1
1
1
2
2
1
2
10
1
2
2
1
1
1
3
1
1
1
1
1
1
1
3
2
2
2
2
2
2
1
2
3
3
1
2
3
2
1
1
1
1
1
3
1
2
2
1
1
1
1
1
2
1
1
1
1
1
1
1
1
1
1
3
1
1
1
1
1
1
1
1
5
1
1
1
2
1
1
1
2
1
1
2
1
1
1
2
1
1
1
1
4
1
1
1
1
1
1
1
1
3
1
1
1
1
1
1
2
1
2
1
3
2
1
4
1
3
1
4
1
2
3
2
1
2
1
1
1
1
3
1
1
1
1
1
2
1
1
1
1
1
1
1
1
2
2
1
1
1
9
1
1
1
1
1
1
2
1
1
1
2
1
4
2
2
1
1
4
1
2
1
2
1
2
1
2
2
1
1
1
1
3
2
2
1
1
1
1
2
1
3
1
2
1
1
1
1
2
3
2
1
1
1
1
1
1
1
1
1
5
3
1
1
1
1
1
1
1
1
1
1
1
1
1
4
1
3
1
1
2
1
1
1
1
1
2
1
1
1
1
2
1
2
3
1
3
2
2
1
1
1
4
4
1
2
1
1
2
1
1
1
1
1
1
1
1
2
1
1
11
1
1
5
1
4
4
1
2
1
1
2
2
2
1
2
1
1
2
1
1
2
1
3
1
1
2
7
3
2
1
3
3
3
1
1
1
4
1
1
1
1
1
1
2
1
1
4
1
1
4
1
1
1
1
1
2
2
3
2
4
3
8
4
3
1
5
1
1
1
2
2
2
2
1
1
4
1
1
1
5
1
4
2
2
2
1
2
3
1
1
3
1
1
1
1
1
1
1
1
1
1
1
3
11
2
1
1
2
5
1
1
1
1
1
1
2
2
3
1
1
3
1
2
2
1
1
1
1
1
2
1
1
1
2
1
1
1
3
1
1
2
1
1
1
3
2
2
2
1
2
2
4
2
1
1
2
1
1
2
1
1
1
2
1
4
2
3
2
2
2
1
2
2
2
1
1
1
5
2
2
1
1
2
1
1
1
1
1
2
1
1
1
1
1
1
1
1
1
1
1
1
3
1
1
1
1
3
1
1
1
1
3
1
3
3
1
1
1
6
1
1
1
1
1
1
2
1
1
1
1
1
1
5
7
20
9
1
1
4
3
1
3
3
1
1
1
1
2
2
2
4
1
1
1
1
2
1
1
1
1
3
5
1
1
1
2
1
1
1
1
2
2
1
1
2
1
1
1
3
1
1
2
2
4
2
5
1
1
1
3
2
1
3
1
1
1
2
1
1
1
1
1
1
1
1
1
1
1
2
1
2
1
1
1
1
1
1
1
1
1
1
1
1
1
2
1
1
2
1
1
1
1
1
1
1
1
1
3
2
1
1
1
1
2
1
1
2
3
1
2
1
1
1
1
1
1
1
2
1
1
1
1
1
2
1
1
2
1
1
1
1
1
1
1
1
1
1
1
2
1
1
1
2
1
1
4
2
1
1
2
1
1
1
1
1
1
1
2
1
1
1
2
2
1
3
1
1
1
1
2
5
1
1
1
1
1
1
2
1
1
1
3
2
1
1
1
2
3
1
1
1
1
1
1
2
1
1
1
1
2
2
1
1
1
1
1
1
1
1
1
1
1
1
1
1
1
1
1
1
1
1
1
1
1
2
1
1
1
5
4
1
1
5
3
1
1
1
3
1
1
1
1
1
2
2
2
1
1
1
1
1
3
1
1
1
2
1
1
1
1
1
2
4
3
2
2
2
1
1
1
1
2
1
1
1
1
1
1
1
2
1
1
1
2
3
2
2
1
2
1
1
2
1
3
2
1
1
3
5
1
2
5
2
1
1
1
3
9
2
4
1
1
1
1
1
1
1
1
1
1
1
1
1
1
3
1
1
2
2
1
2
1
1
1
4
1
1
2
4
2
1
1
3
6
1
2
1
1
2
1
1
1
1
1
1
2
1
1
1
1
6
1
1
1
7
1
1
1
4
2
1
1
1
1
1
2
1
1
1
4
1
2
1
1
1
1
1
1
1
1
1
1
1
1
1
12
7
1
4
45
3
1
2
4
2
1
2
1
1
1
3
2
1
1
1
1
1
1
1
1
3
1
1
1
1
1
3
1
1
2
1
1
1
2
1
2
1
2
1
1
1
3
1
16
1
2
1
1
9
2
2
1
1
1
1
1
1
1
1
1
1
1
1
1
1
1
1
1
1
1
1
1
1
1
1
1
1
1
1
2
1
1
2
2
1
1
2
3
1
2
1
1
3
1
1
1
1
1
1
1
1
1
2
1
4
3
1
1
1
1
1
1
2
1
2
2
2
2
1
1
2
1
1
1
1
1
1
3
2
1
1
1
2
1
1
2
1
2
1
1
1
1
1
4
2
2
1
1
1
1
5
7
1
1
3
1
1
1
1
1
1
2
1
2
2
2
1
3
1
3
1
2
1
2
4
1
1
2
1
1
6
6
1
3
1
2
1
7
4
2
1
10
3
1
1
3
1
2
1
5
5
2
1
1
2
1
1
1
4
1
1
5
2
1
1
3
2
1
1
2
1
1
2
1
1
1
1
2
1
1
2
1
4
1
1
2
4
2
1
6
2
1
2
3
1
6
1
3
3
2
1
1
3
5
1
3
2
1
2
2
1
1
1
1
1
1
1
1
1
1
1
1
1
1
2
1
2
1
3
1
2
1
2
1
1
5
5
1
2
1
1
1
1
3
1
8
4
1
1
1
1
1
1
1
1
2
2
1
1
2
1
1
1
3
3
1
1
1
1
9
2
1
1
1
1
1
1
1
2
1
1
1
1
1
1
1
1
1
1
8
1
3
1
3
2
2
1
1
3
2
5
1
1
2
6
1
2
1
1
1
3
1
2
3
5
5
4
3
1
3
1
2
4
1
1
1
2
1
1
1
2
1
4
2
1
1
3
6
2
1
1
1
1
2
1
2
1
1
1
1
3
6
1
4
4
1
1
1
1
2
2
1
1
1
1
1
1
1
1
1
1
3
3
2
1
2
1
1
1
2
11
1
1
1
5
5
8
1
1
1
1
3
1
2
1
1
1
2
1
2
1
3
1
2
2
1
1
1
1
1
1
1
1
1
1
1
1
1
1
1
2
1
2
1
1
1
1
1
2
1
1
1
1
1
2
1
2
1
1
3
1
1
1
1
1
1
1
1
1
3
2
1
1
1
2
1
3
3
1
1
1
3
1
2
2
2
3
2
1
1
4
1
1
2
1
1
2
2
3
1
1
2
2
1
1
1
1
1
2
1
3
3
3
3
1
2
2
1
2
1
1
1
1
1
1
4
1
6
2
1
1
3
1
2
2
1
1
1
2
2
2
1
3
1
3
1
3
1
1
12
3
1
27
2
1
2
1
1
3
1
1
1
1
1
1
1
1
2
3
1
1
1
1
1
1
1
1
1
13
1
3
1
1
1
1
1
1
1
2
2
2
2
2
1
1
1
1
1
1
1
27
22
3
1
1
2
1
1
1
3
1
2
3
1
1
1
2
1
1
1
1
1
1
1
2
4
2
1
1
1
4
3
5
10
2
10
2
2
2
2
2
1
2
1
1
1
1
1
2
1
1
1
1
1
3
2
2
1
1
1
1
1
1
2
1
1
1
4
1
1
1
1
3
2
1
1
1
2
2
1
2
1
2
1
1
1
1
1
2
2
1
1
2
1
1
1
1
1
1
1
1
1
1
2
1
1
1
2
1
1
2
1
1
1
1
1
1
1
2
1
1
1
1
2
1
1
1
1
5
1
1
2
1
1
2
2
1
1
1
1
1
1
1
1
1
1
1
1
1
1
1
1
2
25
1
1
1
1
1
2
1
2
1
1
1
3
1
2
1
1
1
4
2
1
1
1
1
1
3
3
1
2
1
1
1
1
1
1
1
1
1
1
1
1
1
1
1
1
1
1
1
1
2
2
2
5
1
4
2
1
1
1
1
1
1
1
1
1
1
1
1
1
1
1
34
2
12
1
1
1
1
1
1
1
3
3
3
1
4
1
1
1
3
1
4
3
3
1
3
1
2
3
4
1
1
1
1
1
1
1
1
1
3
1
4
1
4
1
2
1
2
1
9
1
1
3
2
1
1
1
3
1
3
1
1
3
1
1
2
1
1
3
2
1
2
2
1
1
1
1
1
1
4
1
1
1
1
1
1
2
1
2
1
1
1
1
2
4
3
1
2
1
1
1
1
2
1
1
1
2
1
3
5
3
3
5
1
1
1
2
3
1
1
1
1
1
4
1
1
1
1
1
1
1
2
1
1
3
1
1
1
1
2
7
1
1
1
1
1
1
4
1
1
1
2
1
1
1
1
1
1
2
1
1
1
1
1
1
1
1
1
2
1
1
1
1
1
1
1
1
1
2
1
1
1
2
1
3
1
2
1
1
1
1
1
1
1
1
1
1
1
1
2
1
1
1
1
1
1
2
1
1
3
1
1
2
1
1
1
1
3
2
1
1
2
1
1
1
1
3
1
1
2
1
1
3
1
1
2
1
1
1
1
1
1
1
1
1
1
1
2
1
1
1
2
2
1
1
1
1
1
1
1
2
1
2
1
1
1
1
2
3
1
1
1
1
1
2
1
1
1
1
1
1
1
3
4
1
1
2
1
1
1
1
2
1
1
1
1
1
1
1
1
1
1
1
1
2
1
1
1
1
1
1
1
1
1
1
2
2
8
1
3
1
1
1
4
1
2
1
1
1
1
1
3
2
1
1
1
1
1
1
1
3
1
1
2
1
1
1
1
1
2
1
2
2
1
1
1
1
1
1
2
1
2
1
2
1
1
1
1
2
1
3
1
1
1
1
6
1
1
1
1
1
1
1
2
2
1
3
1
2
2
1
3
1
1
3
2
2
1
1
1
1
1
2
1
1
1
1
3
1
1
3
1
1
1
1
1
2
1
3
1
1
1
4
2
1
3
1
3
1
1
1
1
1
5
1
1
1
1
3
1
3
1
1
1
1
2
1
2
1
2
2
5
1
2
1
1
1
1
1
2
1
1
1
1
1
2
1
2
2
1
1
1
1
1
1
1
2
1
1
7
1
1
1
2
1
1
2
3
2
1
2
2
1
1
3
3
2
1
1
4
1
1
4
1
1
1
2
2
1
1
2
1
1
5
1
1
1
1
1
1
4
4
1
1
1
2
3
2
5
1
1
1
1
3
3
6
3
1
1
3
1
2
2
10
1
1
2
1
1
1
1
1
1
5
1
1
1
1
1
1
1
1
2
1
1
1
1
1
4
1
1
1
2
1
1
1
1
1
1
1
1
1
1
1
1
2
2
3
2
6
1
2
3
2
1
1
2
1
1
1
3
1
1
1
1
1
1
1
1
1
2
1
1
1
1
1
1
1
1
1
1
1
1
2
2
4
2
2
3
1
1
3
1
1
5
2
2
2
1
2
1
1
1
1
2
1
1
1
1
1
1
1
1
2
1
1
1
1
1
1
2
1
3
1
1
2
1
2
1
1
1
1
1
1
1
1
2
1
1
1
2
1
2
1
1
4
3
1
1
1
1
1
1
1
1
1
1
1
1
2
1
1
1
1
3
1
1
1
1
2
2
1
1
1
1
2
1
1
1
3
1
1
3
1
1
2
2
2
1
1
4
28
2
3
2
1
1
3
1
1
3
1
3
1
1
1
1
1
1
1
1
1
2
1
3
2
1
1
1
3
1
1
2
1
1
1
2
1
1
1
1
1
5
2
2
3
1
2
4
1
1
1
2
1
2
1
3
1
1
2
1
3
2
1
1
1
1
2
2
2
1
1
4
1
1
1
4
1
6
3
1
2
2
1
1
2
1
1
1
1
1
1
1
1
1
1
1
1
2
1
1
1
5
1
1
5
2
3
1
1
2
1
1
1
1
4
1
2
3
2
1
1
1
1
1
1
1
5
1
2
4
1
1
1
1
4
2
2
1
1
2
1
1
1
1
1
2
3
4
1
1
2
1
1
1
2
3
1
2
1
2
2
1
1
1
1
1
1
3
1
1
1
1
1
1
2
1
1
1
1
1
1
1
1
1
1
1
1
1
1
1
1
1
1
1
3
1
1
1
2
1
1
2
1
1
1
3
1
1
1
2
1
1
1
2
1
1
1
1
1
1
1
1
1
2
1
1
1
1
1
1
1
1
1
1
1
1
1
3
1
2
1
1
1
1
1
1
1
1
2
1
8
1
1
2
1
1
1
3
1
2
2
1
3
2
1
3
1
2
1
6
5
3
1
1
3
1
1
1
5
4
1
2
1
1
1
1
1
1
1
1
1
1
1
2
1
1
1
1
1
1
1
1
1
1
1
1
1
1
1
1
1
2
1
1
1
1
1
1
1
1
1
1
1
1
1
1
1
1
1
1
1
1
3
1
1
1
2
1
1
2
4
6
1
1
1
1
1
1
1
1
1
1
1
1
1
1
2
3
1
1
1
2
1
1
1
1
3
1
2
4
1
1
1
1
1
2
1
1
1
1
1
1
1
1
1
4
1
1
1
2
1
2
3
1
2
1
1
1
1
1
2
1
1
1
1
1
1
1
1
1
1
1
1
1
1
2
1
1
1
1
1
1
1
1
1
1
1
1
1
1
1
1
1
1
1
1
1
2
1
1
1
1
1
1
1
1
2
2
1
1
2
1
1
4
4
2
1
1
1
1
1
3
1
1
1
1
2
2
1
2
2
1
3
1
2
1
1
1
3
2
6
1
1
3
1
1
1
3
1
1
1
1
1
1
1
1
2
1
4
1
1
1
1
2
1
2
1
3
1
1
1
1
1
1
1
1
1
1
1
2
2
2
1
1
1
1
1
1
1
1
1
1
1
2
1
1
1
1
1
1
1
2
1
2
2
1
1
1
1
1
1
2
1
1
3
1
1
1
1
1
1
2
5
1
2
2
1
4
4
2
3
2
2
1
2
2
1
1
2
4
1
2
2
1
1
4
1
7
1
3
1
2
1
2
1
1
1
1
1
1
1
1
1
1
1
1
5
1
2
4
2
2
1
2
1
1
2
1
3
1
2
1
1
1
2
1
1
2
2
1
2
13
3
3
15
1
2
1
1
1
2
1
2
1
1
1
1
2
1
1
1
1
1
1
1
1
1
1
1
1
1
2
1
1
1
1
3
3
1
1
1
1
1
1
1
1
1
1
1
1
2
1
1
1
1
1
1
1
1
1
1
1
2
2
1
1
1
2
1
1
1
1
2
1
1
1
5
2
1
2
1
1
1
2
2
1
1
1
1
1
1
1
2
1
2
1
2
3
1
1
1
1
2
1
6
2
1
1
1
1
1
1
1
1
2
1
1
1
1
5
1
2
1
1
1
1
2
1
1
1
1
2
1
2
2
3
2
1
2
2
2
1
4
1
1
1
1
1
1
3
1
1
1
1
1
1
1
1
3
2
1
1
1
1
1
1
1
1
1
1
1
1
1
1
1
1
1
1
1
1
3
1
1
1
1
1
1
3
2
2
2
3
1
2
1
1
1
2
4
1
1
2
2
1
1
2
1
1
1
1
1
1
1
1
2
1
1
1
1
1
1
1
6
1
2
1
1
1
1
1
1
1
1
1
1
1
1
1
1
1
1
1
1
1
1
1
4
3
1
2
1
1
1
1
1
1
1
1
1
1
3
1
2
2
2
4
1
1
1
1
1
1
1
1
2
1
1
1
2
1
1
1
2
1
1
1
1
1
1
1
1
1
1
1
1
2
1
1
1
1
1
3
1
1
1
1
1
1
1
3
1
1
1
1
2
1
5
6
1
1
1
3
2
1
1
1
1
1
1
1
1
1
1
3
1
1
1
1
1
1
1
1
1
1
1
2
1
1
1
1
1
1
1
3
1
10
1
3
1
1
3
3
1
1
1
1
1
2
1
1
4
2
1
2
1
3
3
2
1
1
2
1
2
1
1
1
2
1
1
1
1
2
1
2
1
1
1
2
1
3
6
1
3
2
1
1
1
2
1
2
1
2
1
2
1
5
1
2
1
1
1
2
1
1
1
1
1
1
1
1
1
1
1
1
1
2
1
1
2
1
1
1
1
2
1
2
2
1
1
1
1
1
1
1
1
1
1
1
8
3
3
1
8
5
12
1
2
1
3
1
1
2
1
1
3
1
1
3
3
2
1
1
1
2
1
2
2
1
2
1
1
3
1
1
2
1
1
1
1
1
1
2
1
4
1
1
2
3
1
1
3
1
2
3
1
7
4
1
1
1
3
1
1
2
1
2
6
2
2
1
3
1
1
1
1
1
1
4
1
7
2
1
1
1
1
1
1
1
1
1
9
1
2
1
1
1
2
1
3
3
2
3
3
8
1
1
1
1
3
1
4
3
1
1
2
1
1
4
1
1
1
2
1
4
2
1
1
1
1
1
1
2
1
1
3
1
2
1
1
1
1
1
1
1
1
1
1
1
1
1
1
1
1
1
1
1
2
1
1
1
1
1
1
1
1
1
2
2
1
2
1
2
1
1
1
1
1
1
1
1
1
1
2
2
1
1
1
1
1
1
1
1
1
1
1
2
1
1
1
1
1
1
1
1
1
1
1
1
1
1
1
1
1
1
1
1
1
1
1
1
1
1
1
1
1
1
6
1
2
1
1
1
1
1
1
1
1
1
1
1
2
2
1
1
1
1
1
1
1
1
2
1
1
1
1
1
1
1
1
2
1
1
1
1
1
1
3
3
1
2
2
2
2
3
1
1
1
1
1
1
1
1
1
2
1
2
1
1
3
2
1
3
3
1
2
1
2
3
1
2
1
1
1
1
1
1
1
1
2
3
1
2
2
1
1
1
1
1
1
4
1
1
1
1
1
1
1
2
2
1
2
1
1
2
1
1
2
2
2
2
2
1
2
1
1
1
1
1
1
1
2
2
1
1
1
1
1
1
1
1
1
1
1
1
1
2
1
1
2
1
1
1
1
7
4
3
4
1
1
1
6
1
1
1
1
2
1
1
1
2
1
2
1
1
1
1
1
3
1
1
1
2
1
2
1
1
1
1
1
1
1
2
1
1
2
1
1
2
1
2
1
2
1
2
1
1
1
1
1
1
1
3
1
1
1
1
1
1
2
1
4
1
1
1
1
1
1
1
2
1
1
1
2
1
1
1
1
1
2
1
1
1
1
2
1
1
2
3
6
2
1
1
1
3
1
3
1
1
3
2
1
1
1
1
1
1
1
2
2
8
3
1
1
1
1
2
1
1
1
1
3
1
1
1
1
1
1
1
1
3
1
1
1
2
1
1
3
1
1
1
1
3
3
1
1
3
1
2
1
1
1
2
1
1
1
1
3
4
3
1
1
4
1
1
2
1
1
1
2
2
4
1
2
1
1
1
1
1
1
1
1
1
1
1
1
1
1
1
1
3
1
1
1
1
1
2
1
1
1
1
1
1
1
2
3
2
2
4
1
1
1
3
1
1
1
2
1
3
1
1
1
1
1
1
1
1
1
1
1
2
4
1
1
1
2
1
1
3
1
2
1
1
2
1
2
2
1
1
1
1
2
2
1
1
1
1
2
1
1
1
1
3
1
3
1
1
3
9
1
1
1
2
1
1
1
1
1
1
1
1
1
2
1
1
1
1
1
1
1
1
2
1
1
6
2
1
2
1
1
1
1
3
3
2
1
2
1
4
4
2
1
1
1
5
4
1
1
1
2
1
1
1
1
1
1
1
1
1
1
3
1
2
2
1
3
1
2
2
1
1
1
2
1
1
1
1
1
1
1
2
2
1
1
1
1
1
2
1
2
1
1
1
2
1
1
1
1
1
1
1
2
1
2
2
1
1
1
2
1
2
1
2
1
2
2
1
1
2
2
1
1
1
1
1
1
1
2
1
1
2
1
1
2
1
1
1
1
1
1
1
1
1
1
1
2
2
1
1
2
1
1
1
2
1
1
3
1
1
1
1
1
1
1
1
1
1
1
1
1
1
1
1
1
1
1
1
1
1
2
1
1
2
1
1
1
1
1
1
2
1
2
1
2
1
2
1
1
1
1
1
1
1
3
1
1
11
1
1
1
6
2
1
1
1
1
2
3
1
1
1
1
2
1
6
1
1
1
2
1
1
1
2
1
1
1
2
2
2
1
3
1
1
3
1
1
1
3
1
3
5
1
3
5
1
1
1
4
2
2
5
2
1
3
2
1
1
1
1
3
11
1
1
5
1
4
1
2
4
1
3
3
1
1
2
2
1
1
2
10
1
1
1
1
4
1
1
1
3
1
2
2
2
1
2
1
2
1
1
4
3
1
1
1
1
2
2
2
1
1
1
1
1
6
1
1
1
2
1
1
2
1
4
2
1
1
1
1
2
1
1
1
1
1
1
1
1
2
2
1
2
11
7
5
1
1
2
2
1
2
1
1
1
4
1
3
2
1
3
1
14
2
1
1
1
2
2
1
1
1
3
1
1
1
1
1
7
1
4
4
1
1
1
1
1
3
1
3
1
1
1
7
1
1
1
2
2
3
1
2
4
1
1
1
1
1
2
3
5
1
1
1
1
1
1
1
1
1
1
1
2
1
1
1
5
1
6
1
2
4
1
1
1
1
2
3
1
1
2
2
1
1
2
1
1
3
1
3
2
2
1
1
1
4
1
5
1
1
1
1
1
2
5
2
2
4
1
7
1
2
3
1
1
1
1
3
3
2
2
1
1
1
1
2
1
2
6
2
1
2
1
1
1
1
1
1
2
3
1
1
1
3
1
2
14
6
4
3
1
12
10
4
9
6
1
2
2
5
6
3
1
2
1
2
5
1
1
1
1
2
1
1
1
2
1
2
1
1
3
1
1
1
1
1
1
1
1
1
1
1
3
1
3
1
1
1
4
1
1
17
1
1
1
8
3
1
1
1
1
2
24
1
1
4
2
1
3
4
1
2
1
1
1
4
5
1
4
2
3
2
1
1
3
1
1
3
4
1
1
2
1
1
1
2
1
4
1
3
1
1
1
2
1
2
1
1
1
1
4
2
1
5
4
2
1
1
1
1
1
1
1
1
1
1
1
1
2
1
1
1
2
1
1
1
1
1
1
1
1
1
1
1
1
1
1
1
1
1
1
1
1
1
1
1
1
3
1
1
2
1
1
1
1
1
1
1
1
2
1
16
1
1
1
1
1
1
1
1
1
1
1
3
1
1
2
1
2
2
1
2
2
1
2
6
2
1
1
1
1
1
1
1
1
3
2
1
2
1
1
1
2
1
1
1
1
2
1
1
1
18
3
20
1
1
1
1
1
2
4
1
3
1
1
1
1
2
2
1
2
2
1
2
3
1
1
1
1
3
1
1
3
1
1
1
1
1
1
1
1
1
1
1
2
3
1
2
1
1
2
1
1
1
1
1
1
2
3
3
1
1
2
1
1
1
1
3
1
1
1
1
1
2
1
1
2
4
9
1
1
3
1
2
1
5
1
2
1
1
1
1
1
2
1
1
1
1
1
1
1
1
1
1
1
2
1
3
1
1
3
1
2
4
5
4
2
5
1
2
1
1
6
1
6
1
1
1
1
1
1
5
1
2
1
1
2
1
1
4
1
1
1
1
2
1
1
1
1
1
4
1
1
1
2
4
1
5
1
1
3
1
1
2
1
1
1
2
1
1
1
1
2
2
4
1
1
2
1
1
1
1
1
1
2
1
4
1
3
2
3
1
1
2
1
1
1
1
2
1
1
1
1
1
1
1
1
1
1
1
1
1
4
1
1
1
1
1
1
1
1
1
1
1
1
2
3
1
1
1
1
3
1
1
1
1
1
1
1
1
1
2
2
1
1
1
3
3
1
1
1
1
1
2
1
1
6
2
1
1
1
1
1
1
1
3
2
1
1
1
1
3
1
2
1
2
4
3
5
1
3
3
1
1
1
1
3
1
1
1
1
1
2
1
2
2
1
1
3
1
1
1
4
1
2
2
1
1
1
1
1
1
2
5
2
2
1
1
2
1
1
2
1
1
1
1
1
2
2
1
1
2
1
2
2
4
1
2
1
2
1
1
1
1
1
1
1
1
1
1
1
1
1
2
2
1
1
1
1
2
1
2
1
2
1
2
3
1
1
2
6
1
1
1
1
1
1
1
1
1
1
1
2
1
1
1
1
4
5
1
2
1
1
1
1
2
1
1
1
1
1
1
1
1
1
1
1
1
2
1
2
1
1
2
2
2
1
2
1
1
2
1
1
1
2
1
3
2
1
1
2
2
1
2
1
2
1
2
2
1
2
2
1
2
6
3
1
1
1
1
4
1
1
4
3
1
2
1
3
3
2
2
1
1
4
1
1
1
1
1
1
1
5
1
1
1
1
1
1
1
1
1
1
1
1
2
1
1
3
1
4
1
3
1
2
1
1
1
5
2
1
2
1
1
3
2
2
1
1
1
2
1
1
2
1
1
1
1
1
1
1
1
1
2
4
1
1
5
1
1
1
1
3
3
1
1
1
1
1
1
1
1
1
1
5
2
1
1
1
1
1
1
1
1
3
1
1
1
1
1
1
1
2
1
4
3
4
2
2
1
1
1
1
1
1
1
1
1
3
1
2
2
1
1
5
2
1
1
1
3
1
1
3
6
1
4
1
1
1
1
1
1
2
1
1
2
2
5
1
1
2
2
1
1
1
1
12
1
1
9
5
1
5
2
1
1
2
1
1
1
1
1
1
3
1
1
2
2
1
2
1
1
4
1
1
1
5
6
4
3
1
2
1
1
1
1
3
2
2
2
3
7
1
1
1
1
1
1
1
1
1
3
1
1
1
1
2
1
6
1
1
1
1
1
1
2
2
5
1
4
4
3
1
1
1
3
4
1
1
2
1
2
3
1
1
1
1
4
1
2
4
1
1
1
1
1
1
5
1
1
1
1
1
1
3
2
1
3
1
1
2
2
2
1
1
1
1
2
1
1
1
3
2
1
5
2
1
1
1
2
1
1
1
2
5
3
2
2
1
1
1
2
4
2
5
1
2
1
1
3
2
1
1
2
1
1
3
1
1
1
2
1
1
1
1
1
6
1
5
3
1
1
1
1
1
1
1
2
2
2
2
1
2
6
2
1
2
1
3
1
1
2
1
1
12
1
25
3
2
1
2
1
1
1
1
1
1
1
1
1
3
1
1
1
2
1
1
1
1
1
1
1
1
1
1
1
1
2
3
1
2
2
1
5
1
1
1
2
1
2
1
2
1
1
1
1
1
2
1
1
1
1
1
1
1
1
1
1
1
1
1
1
1
1
1
1
1
1
1
1
1
1
1
1
1
1
1
1
1
1
1
1
1
1
1
1
1
1
2
7
1
1
1
4
1
1
1
1
1
1
1
3
1
1
1
1
1
1
1
1
1
1
1
3
6
1
2
1
2
1
1
1
2
1
1
1
5
1
2
2
4
1
2
3
1
1
2
1
1
1
1
1
1
1
2
1
1
2
1
1
1
1
1
1
1
1
1
1
3
2
1
3
2
1
1
1
1
1
2
1
1
1
1
1
1
2
2
1
1
1
1
1
1
1
2
1
1
2
2
1
1
1
1
1
1
2
1
3
2
1
6
2
1
1
1
1
2
2
1
1
1
2
4
2
1
1
1
1
1
3
1
1
1
4
1
1
1
1
1
1
1
1
1
1
1
2
2
1
2
1
1
1
1
1
1
1
1
1
1
1
3
2
1
4
1
1
1
1
1
1
1
1
1
1
1
1
1
1
1
1
2
1
2
1
1
1
1
1
1
1
1
1
1
1
1
1
3
3
1
1
2
1
1
1
1
1
4
5
1
1
5
1
2
1
1
1
1
1
2
1
1
3
1
1
1
1
1
2
1
2
1
1
1
1
1
1
2
1
1
1
1
1
1
2
1
1
1
1
2
1
2
1
2
1
2
2
2
1
1
1
2
1
2
2
2
2
1
2
1
2
1
3
1
2
5
1
1
1
3
3
1
2
1
1
1
3
2
2
1
1
1
1
1
1
1
1
1
1
1
3
1
2
1
1
1
1
2
1
2
1
5
2
2
2
1
1
2
1
1
2
2
5
1
3
2
5
1
1
9
2
1
16
1
1
2
1
1
1
3
1
3
1
1
1
2
1
1
1
16
1
1
6
1
4
2
6
1
1
2
1
1
1
1
2
2
4
4
2
2
1
1
1
2
1
2
3
1
1
1
1
1
1
7
1
4
2
5
2
1
1
3
1
1
1
4
1
1
1
1
2
1
1
1
2
3
1
1
1
1
1
1
1
1
1
2
1
2
1
6
2
1
2
1
1
4
1
2
1
2
1
1
1
3
2
1
1
3
2
3
6
1
3
1
1
1
1
2
1
2
1
2
2
1
2
1
2
1
1
1
1
1
1
2
1
6
1
1
1
1
1
1
2
1
2
9
3
1
1
3
1
3
2
2
2
1
1
2
2
1
2
3
2
4
1
2
1
3
1
1
1
1
1
1
2
3
1
1
3
3
4
1
1
1
3
1
1
1
1
1
1
1
1
1
1
3
1
1
1
1
1
2
1
1
2
1
1
1
1
1
1
1
1
1
1
1
2
1
1
1
1
1
1
2
1
1
1
3
1
1
1
5
1
1
4
1
1
1
1
1
1
1
1
1
1
1
1
1
4
1
1
1
2
1
4
1
1
1
3
2
1
1
3
1
2
1
2
1
1
1
3
2
2
4
1
2
1
1
3
1
1
1
2
3
1
1
1
1
1
1
1
3
1
2
1
1
1
2
1
1
2
1
1
3
1
1
1
4
1
1
1
9
8
1
1
1
2
1
3
2
1
1
1
1
2
1
1
1
2
1
1
1
1
1
2
1
2
1
3
3
1
1
1
1
1
2
1
3
1
2
2
1
3
4
3
2
3
1
3
1
1
1
1
1
1
1
1
1
1
1
1
1
1
1
1
1
1
1
1
2
1
1
1
1
1
1
1
1
2
1
1
1
1
1
1
1
1
1
1
1
1
1
1
1
1
1
1
1
1
1
2
1
1
1
1
1
2
2
1
2
2
1
1
2
1
1
1
1
1
2
1
1
3
3
1
3
1
3
1
2
2
1
1
1
1
1
1
1
5
6
1
4
2
4
3
1
1
4
1
1
3
2
3
3
4
3
1
3
1
1
1
1
4
1
3
1
4
2
1
1
1
2
1
1
3
2
1
2
2
1
2
5
2
2
2
1
1
1
1
1
1
2
1
1
1
1
1
1
2
1
1
1
1
1
1
1
1
1
1
1
1
1
1
1
2
1
1
1
1
1
2
1
1
2
1
5
2
2
4
1
1
2
3
1
1
1
1
2
1
1
4
1
3
1
1
2
1
3
1
1
1
11
1
1
2
3
5
1
2
1
3
1
3
1
1
1
1
1
1
2
1
1
1
1
2
1
1
1
1
1
1
1
2
1
1
1
1
1
1
1
7
1
2
2
1
2
3
1
4
2
1
1
1
2
1
2
1
1
1
1
2
1
1
2
1
1
2
1
1
1
1
1
3
2
1
1
2
1
1
1
1
1
2
1
2
1
1
1
1
1
1
2
1
2
2
1
1
1
8
1
1
1
3
2
1
1
1
2
1
1
1
1
2
1
1
1
1
1
1
1
1
2
1
1
1
1
1
1
4
1
1
1
1
1
1
1
1
3
1
1
1
1
1
1
1
2
2
1
1
1
1
1
1
1
1
1
2
2
1
4
1
1
1
1
1
1
1
1
3
2
1
1
1
1
2
1
1
1
1
1
1
1
1
1
3
2
1
1
1
2
1
1
3
1
1
1
1
1
1
1
1
1
1
1
1
1
2
2
3
1
3
2
5
1
1
1
1
8
2
1
1
3
1
1
1
3
1
1
1
1
3
1
1
2
1
1
1
2
1
1
1
4
1
3
6
2
1
3
1
1
2
4
1
2
2
1
1
2
2
1
2
3
5
2
1
2
1
3
1
1
1
3
1
3
2
1
1
2
1
3
9
1
1
1
1
2
1
1
1
1
1
1
3
1
1
1
1
1
1
1
1
1
1
1
1
4
2
1
1
3
1
1
2
1
2
1
1
1
2
2
5
4
1
1
1
1
2
1
2
1
1
1
2
1
3
1
2
1
1
1
1
1
2
6
4
1
2
1
1
4
1
1
3
1
1
2
1
1
1
1
1
1
3
2
2
1
1
2
1
1
1
1
2
1
3
1
1
1
40
1
1
2
1
1
1
1
1
2
2
3
1
1
1
1
1
2
1
1
1
1
1
1
1
1
1
1
1
1
1
1
2
1
6
2
4
1
2
2
1
1
2
3
2
4
1
2
1
1
1
1
3
1
1
1
1
1
2
3
2
3
2
1
5
2
1
1
1
1
1
1
2
2
1
1
1
9
1
3
2
2
7
1
1
1
2
3
7
1
1
1
1
1
2
2
3
5
2
2
2
1
2
1
1
2
1
4
2
1
2
1
3
1
1
4
2
1
1
1
3
1
1
3
1
1
1
2
2
1
2
2
2
1
2
1
4
2
1
1
1
1
1
1
1
1
1
1
1
1
1
2
1
1
2
1
1
1
1
1
1
2
1
5
1
1
1
1
1
1
1
3
2
1
1
1
1
1
1
4
2
1
1
1
1
1
1
1
2
1
1
2
1
2
1
1
1
5
3
2
2
3
1
4
1
1
1
3
1
1
1
1
2
2
2
1
1
1
1
1
1
1
3
1
1
1
1
1
1
1
1
1
1
1
1
1
4
1
1
1
3
2
2
1
1
1
1
2
1
1
2
4
2
4
2
2
1
2
1
4
1
1
1
1
6
1
1
1
1
1
1
1
2
1
3
1
2
4
1
4
1
3
1
2
3
1
1
1
2
1
1
2
2
1
1
1
1
4
2
3
1
1
2
1
1
1
1
1
1
1
1
1
1
1
1
4
2
2
1
1
1
1
1
1
1
2
1
1
1
2
1
3
2
2
3
1
3
1
2
1
1
1
1
1
1
1
1
1
1
1
1
1
2
1
2
7
1
3
1
1
4
2
1
1
1
1
1
1
2
1
1
1
3
1
1
1
1
1
3
2
1
2
2
1
1
1
3
1
1
1
1
1
4
2
1
5
2
2
1
7
1
3
1
1
2
4
1
1
4
1
6
2
2
1
1
2
1
1
1
3
1
1
1
1
1
3
1
1
1
2
1
1
1
4
3
3
4
1
1
1
4
1
2
3
1
3
3
1
2
2
1
2
2
2
3
2
1
1
1
4
1
1
1
1
2
2
1
1
3
1
3
1
1
1
2
4
1
3
2
1
1
1
1
2
1
2
1
2
1
5
1
1
4
1
1
1
3
1
1
1
1
1
1
1
2
1
1
4
2
1
3
1
2
3
1
3
1
1
2
1
1
1
1
2
1
1
1
1
1
1
1
2
1
1
1
2
1
1
7
1
2
7
1
1
3
2
4
3
1
1
1
2
1
2
1
1
2
1
2
1
1
2
1
2
1
1
1
2
1
1
3
1
1
1
1
1
1
2
1
1
1
2
1
1
4
1
3
2
5
2
4
1
1
1
4
1
2
9
3
1
1
1
1
1
1
1
1
2
1
1
1
1
1
1
4
4
1
1
2
4
1
1
1
1
1
1
1
1
1
1
1
1
1
1
1
1
1
1
1
1
1
1
2
2
1
1
1
1
1
1
1
1
1
1
1
1
4
1
2
1
1
1
1
1
3
1
1
1
1
1
1
1
1
1
1
1
1
1
1
2
2
1
1
1
1
2
1
1
1
1
1
1
1
1
1
1
1
1
1
1
1
1
2
4
1
2
1
1
1
1
3
1
1
1
1
1
1
2
1
1
2
1
1
1
1
1
1
1
2
1
3
1
1
1
3
1
1
1
1
2
1
1
1
2
1
1
2
1
2
1
1
1
1
1
1
3
1
1
2
2
1
1
1
2
1
2
1
3
2
3
1
8
3
2
1
1
2
4
1
4
2
3
1
3
1
4
1
1
2
1
5
1
1
1
1
1
2
1
1
2
2
2
1
1
1
3
2
5
2
2
1
3
4
3
2
1
1
1
2
1
2
2
1
5
3
1
1
1
2
2
1
1
1
1
1
2
1
1
5
2
1
9
1
7
3
2
1
1
4
2
2
2
1
1
1
2
1
2
2
5
2
1
1
1
3
1
1
1
1
1
3
1
1
1
1
9
1
1
3
1
1
1
6
3
4
1
1
1
3
2
1
1
1
1
1
1
1
4
1
1
1
1
2
3
1
1
2
1
1
2
1
1
1
1
1
1
3
1
1
1
1
1
1
2
1
1
2
3
1
2
2
1
1
1
1
1
1
1
2
3
2
7
1
1
3
1
4
3
4
1
3
2
2
3
2
1
1
1
1
6
2
2
1
3
2
1
1
2
1
1
1
1
1
1
49
1
1
1
1
1
2
1
10
2
2
3
2
2
1
5
3
1
9
5
1
1
4
1
2
1
1
1
1
1
1
2
2
1
3
4
1
1
1
6
7
1
5
1
2
1
1
1
1
1
3
1
2
1
1
1
1
1
1
1
2
1
1
3
2
3
5
3
5
1
1
1
1
1
3
1
1
1
2
1
9
1
5
1
1
1
2
3
1
1
1
1
1
3
2
3
1
1
1
1
3
3
1
1
1
3
1
1
1
1
1
2
1
1
1
1
1
1
1
4
2
2
1
2
1
1
5
1
1
1
1
1
1
1
2
2
1
2
1
6
1
1
1
5
2
1
1
2
2
1
3
2
2
1
2
1
1
1
3
1
1
1
1
1
1
1
2
2
1
1
1
3
1
1
1
1
5
3
1
1
1
1
1
1
1
3
1
3
1
1
1
1
2
1
1
1
1
1
1
1
1
1
1
1
1
1
1
1
1
1
1
1
1
1
1
1
1
1
2
1
1
1
2
1
1
1
1
1
1
1
1
1
1
1
1
1
1
1
1
1
3
1
1
1
1
1
1
1
1
1
4
1
1
1
1
1
1
1
1
1
1
1
1
2
1
2
1
1
2
1
2
4
1
4
2
1
1
2
1
2
1
3
2
1
1
5
4
1
3
2
1
7
1
1
2
3
4
1
7
3
1
2
1
1
1
1
3
1
1
1
1
1
1
3
2
2
2
2
1
1
2
1
1
2
2
1
2
2
1
1
1
2
3
1
4
1
4
1
1
1
1
1
6
1
1
3
2
1
1
1
1
1
1
2
1
3
3
1
1
1
2
1
1
1
1
1
2
2
3
1
1
1
2
4
1
4
1
1
2
1
2
1
1
1
1
1
1
1
1
1
1
1
1
33
1
1
1
2
2
1
3
3
3
2
1
5
1
1
1
1
2
1
1
1
3
1
1
1
5
1
2
2
1
1
1
1
1
1
2
1
2
3
2
3
1
1
1
2
1
1
1
1
1
2
2
2
1
1
1
2
1
1
1
1
1
1
2
2
1
1
2
3
3
2
3
2
1
2
1
1
3
1
1
2
1
1
1
1
1
1
1
1
1
1
1
1
3
1
1
1
1
1
1
1
1
1
1
1
2
1
1
1
1
1
1
1
1
1
1
1
2
1
1
1
1
1
1
1
1
1
1
1
1
1
1
1
1
1
1
1
1
1
1
1
1
1
1
2
5
3
1
1
2
5
1
2
3
5
1
1
1
2
3
1
1
1
1
1
5
1
3
1
5
2
3
1
1
1
3
1
1
1
2
2
2
1
1
2
1
2
1
2
1
1
1
1
3
2
3
4
1
2
3
3
11
2
1
2
1
1
1
1
1
1
1
1
1
1
1
1
1
2
1
1
1
1
1
1
1
1
1
1
1
1
1
1
1
2
1
1
1
1
1
1
1
1
1
1
1
2
1
1
1
3
1
1
1
1
1
1
1
1
1
1
1
1
2
1
3
1
2
1
1
2
1
1
1
1
2
1
1
3
2
1
1
2
1
1
1
1
1
3
1
1
1
1
2
1
1
4
1
1
1
1
1
3
1
1
1
1
1
1
1
1
1
1
1
1
1
1
1
1
1
1
1
1
1
1
1
1
1
1
1
1
1
1
1
2
1
3
1
1
1
2
1
4
1
1
1
1
1
1
3
1
1
1
1
23
52
1
1
1
1
1
1
1
1
1
1
1
1
1
1
1
1
1
1
1
1
1
1
1
1
1
1
1
1
1
1
1
1
5
1
1
1
1
1
1
1
1
1
1
1
1
1
1
1
2
1
1
3
2
1
3
1
5
1
1
1
1
3
1
1
1
1
2
1
1
1
1
1
2
2
1
1
1
1
1
2
1
5
1
4
2
1
1
1
1
2
2
1
3
1
3
1
1
5
1
3
9
15
3
1
3
1
1
2
1
1
4
1
1
1
3
1
1
1
1
9
5
1
1
1
1
1
1
1
4
1
1
1
1
1
1
1
1
1
1
1
2
1
1
2
1
1
2
1
12
3
7
1
1
1
2
1
1
1
1
1
1
1
1
1
1
1
1
1
1
1
3
2
2
1
1
1
1
1
1
2
1
2
1
1
1
1
2
1
1
1
1
1
20
1
1
1
1
1
1
1
1
1
1
1
1
1
1
1
1
4
2
1
1
2
2
1
1
1
2
1
1
1
1
1
1
1
1
2
3
1
1
1
3
1
1
4
2
2
1
2
1
1
1
1
1
1
1
1
1
1
1
5
1
1
1
1
1
1
2
1
1
1
1
1
2
1
1
1
1
1
1
1
1
1
1
1
1
1
2
1
1
1
1
1
1
2
1
1
1
1
2
1
1
1
1
1
1
1
1
1
1
2
1
3
1
1
2
1
3
1
1
1
2
1
1
1
1
2
1
2
1
1
2
1
2
1
1
1
1
3
1
2
2
1
1
1
1
1
1
1
2
1
1
1
1
1
3
1
1
1
3
1
1
2
1
2
1
1
1
1
1
1
1
1
1
1
1
1
1
1
2
2
1
1
1
1
2
2
1
1
1
1
1
1
1
3
2
1
1
1
1
2
1
1
1
1
1
2
1
1
1
1
1
2
1
3
1
1
4
1
1
1
1
1
1
1
2
1
1
1
1
1
2
2
1
2
1
1
1
1
3
2
1
1
3
1
1
1
2
3
1
3
3
1
1
1
1
1
1
1
1
1
1
1
1
2
1
1
1
2
1
2
1
1
2
1
3
1
1
5
2
1
1
1
3
2
1
7
1
1
2
1
1
1
1
1
2
1
1
1
1
1
3
2
1
1
1
2
1
1
1
1
1
1
1
1
1
1
1
1
2
2
1
1
5
1
1
1
1
1
1
1
1
4
1
1
4
3
1
1
1
1
2
1
3
2
3
3
5
3
5
1
1
22
22
1
18
3
3
1
3
2
1
9
1
7
1
2
1
2
2
2
1
1
22
1
1
2
1
3
1
1
1
1
1
1
1
1
1
1
1
1
1
2
1
1
1
1
1
1
1
3
1
1
1
1
1
1
1
1
2
1
1
1
1
2
1
3
1
1
1
1
1
1
1
1
1
1
2
1
1
1
1
1
1
1
1
1
1
1
1
1
1
1
1
1
1
1
1
1
1
1
1
1
1
1
1
1
1
1
1
1
1
1
1
1
1
1
1
1
1
1
1
1
1
6
4
1
1
1
1
1
1
8
4
1
1
8
1
3
1
1
1
1
1
2
1
7
1
3
1
1
1
1
1
1
1
2
1
1
1
1
4
1
2
1
1
1
1
1
2
2
1
3
3
1
1
1
3
3
2
1
1
1
1
1
1
1
1
1
1
1
14
1
2
5
1
3
1
1
1
4
6
1
1
1
1
1
2
1
2
2
2
1
3
1
1
1
1
1
1
1
1
1
1
2
1
2
1
2
3
2
1
1
1
1
1
1
1
1
1
2
1
1
1
1
1
3
1
1
2
1
3
1
1
3
4
2
1
3
1
1
1
1
1
1
1
1
1
1
1
3
2
1
2
2
1
2
3
2
4
1
1
1
1
4
1
1
1
2
2
1
1
1
2
2
1
1
1
3
2
1
1
3
1
1
1
1
1
3
1
1
1
1
1
4
1
1
1
1
4
1
1
1
1
1
1
1
1
1
1
1
1
2
1
1
1
1
1
1
1
1
1
2
1
1
1
2
1
1
1
2
1
1
6
1
1
1
1
3
3
1
1
1
1
2
2
2
2
1
1
5
1
1
1
2
2
4
2
2
4
1
1
4
1
1
1
1
1
1
1
1
2
2
1
1
4
4
2
2
3
2
2
1
1
4
2
1
1
5
1
1
5
2
2
1
2
1
1
2
2
2
2
8
11
4
1
1
1
2
1
2
1
4
4
1
1
1
2
1
1
1
2
1
1
1
1
1
1
1
1
1
1
1
2
1
3
1
2
1
4
2
1
2
2
1
5
2
1
7
5
1
1
1
2
2
3
2
1
3
1
2
1
1
1
6
1
1
2
1
2
1
1
1
1
1
1
2
3
3
2
1
3
1
2
1
2
2
1
1
1
1
2
2
1
3
2
1
1
2
2
1
1
1
1
1
1
1
1
1
1
1
1
1
1
1
1
1
1
1
1
1
1
1
1
1
2
1
1
1
2
2
1
1
2
1
1
1
1
1
1
1
3
1
1
1
1
1
4
1
3
2
1
2
1
1
1
1
1
1
1
1
1
2
1
1
1
2
1
1
1
3
2
1
2
1
1
1
2
1
1
1
1
1
1
1
1
1
2
1
1
2
1
1
1
1
2
1
3
1
1
1
1
2
1
1
1
1
1
2
1
1
1
1
1
1
1
1
1
1
1
1
1
1
1
1
1
3
1
1
1
1
1
3
1
1
1
1
1
1
1
1
1
1
1
1
2
1
1
1
1
1
1
1
1
1
1
1
1
1
1
1
1
1
1
2
1
1
1
1
1
1
1
1
1
1
1
1
2
1
1
1
1
3
2
2
1
1
1
1
1
1
2
2
1
1
1
1
3
1
6
1
5
7
1
3
1
1
2
3
2
1
3
2
1
7
1
1
1
3
1
1
1
3
1
1
1
1
3
5
1
3
1
2
1
1
3
1
1
1
3
4
2
1
1
6
1
1
1
3
1
2
2
1
3
1
1
1
1
1
2
1
2
2
4
1
2
1
1
6
1
1
1
2
1
1
1
3
2
1
4
1
3
4
1
4
1
1
1
1
1
1
3
1
1
2
1
1
1
1
1
2
1
1
1
1
1
2
3
1
4
2
1
1
2
3
1
1
1
3
1
1
1
1
1
1
3
4
1
2
1
1
2
1
3
1
1
3
2
1
1
1
1
1
1
1
3
1
2
1
1
2
2
1
1
1
3
5
1
1
1
1
1
1
1
3
5
4
1
3
1
1
1
1
1
1
7
1
1
1
1
1
1
1
2
2
1
2
1
3
1
1
1
1
1
1
2
1
1
1
1
1
1
1
1
1
1
3
1
1
2
2
1
2
1
2
1
3
1
2
1
1
1
1
1
1
1
1
1
1
3
1
1
1
1
1
1
2
2
1
3
1
1
1
1
1
1
1
1
3
2
1
1
1
4
2
3
1
1
2
4
1
1
7
6
2
1
1
1
2
1
1
2
2
1
1
1
2
1
1
2
2
1
1
2
2
1
1
1
1
2
1
2
1
1
2
1
2
4
1
1
1
1
2
1
2
1
2
2
1
1
2
1
1
1
1
2
1
1
3
1
3
2
3
1
2
1
1
1
1
1
1
3
1
2
3
1
1
1
1
1
1
1
1
1
1
1
1
1
1
1
1
1
1
1
1
1
1
1
1
1
1
1
1
1
1
1
1
1
3
1
1
2
2
7
2
5
1
4
1
1
2
1
1
3
1
1
1
1
1
1
1
1
1
1
2
2
1
3
2
2
1
1
1
3
2
2
1
2
2
4
2
1
2
2
1
1
5
3
2
1
1
7
2
2
1
1
1
1
1
1
1
1
2
3
2
1
1
3
4
1
1
1
1
1
1
1
1
1
1
1
1
1
1
1
1
3
2
1
1
1
1
1
2
1
1
1
3
1
1
1
1
1
1
2
3
2
1
2
1
1
1
1
2
1
2
2
1
1
2
1
1
1
2
3
1
4
1
2
2
4
1
2
1
1
1
1
1
2
1
2
1
1
3
1
1
1
1
1
1
3
1
1
4
1
3
2
1
2
1
1
1
1
1
2
2
1
4
2
1
1
2
5
1
2
4
1
1
1
1
1
3
1
2
2
3
1
2
1
2
1
1
1
1
3
1
1
1
1
1
1
2
1
2
3
1
3
1
1
1
9
1
4
5
1
2
2
1
1
5
5
2
2
1
1
1
1
2
2
1
1
1
3
2
2
4
1
1
7
5
1
1
3
2
1
1
1
1
1
1
2
3
3
1
2
4
1
3
3
1
1
1
1
2
4
1
1
1
1
1
1
1
1
1
1
1
2
1
1
1
1
1
1
1
1
1
1
1
1
2
3
1
1
1
1
1
2
1
1
2
2
1
4
1
2
4
1
1
1
1
1
1
1
1
1
1
1
1
1
1
1
2
4
1
1
1
1
1
1
1
2
17
1
1
1
2
2
1
4
1
2
1
2
1
1
1
1
1
1
2
1
2
1
1
1
1
1
1
1
1
1
1
2
1
1
1
1
1
1
1
1
1
1
1
1
1
1
1
1
1
2
1
5
1
1
1
1
1
3
1
1
1
1
1
1
2
1
1
1
1
1
2
1
3
1
2
1
1
2
2
2
1
2
1
3
1
1
3
10
2
1
1
1
1
1
1
1
1
1
1
1
2
2
1
3
1
1
2
1
2
1
1
2
1
1
1
1
1
1
1
1
1
1
1
2
1
1
1
1
1
3
1
3
1
2
1
1
1
1
3
1
1
2
1
6
1
1
1
2
5
1
1
4
1
1
2
5
1
1
1
1
2
1
1
4
1
2
2
2
1
2
1
1
1
1
1
9
4
3
1
1
6
1
2
1
2
1
2
5
3
1
2
1
2
1
1
1
1
3
3
1
2
1
3
1
1
1
1
3
3
2
3
1
1
1
4
2
2
3
1
1
1
1
1
1
2
1
3
1
1
3
1
2
1
1
2
1
3
1
1
2
3
5
6
2
1
1
1
1
1
2
1
1
3
1
2
3
1
1
3
2
2
2
1
1
1
1
1
1
1
2
1
1
1
1
1
1
1
1
1
2
1
1
1
1
1
3
1
1
1
1
1
1
1
1
1
1
1
2
1
1
3
1
2
3
1
1
2
2
1
1
1
1
1
1
1
6
11
3
1
1
3
28
2
1
1
1
2
6
22
1
2
1
1
1
3
6
1
1
1
1
1
2
1
1
1
1
2
2
1
1
1
1
2
1
1
1
1
2
1
1
1
5
3
1
2
2
1
1
1
1
1
1
1
2
1
3
2
2
3
3
2
3
1
3
2
1
2
4
1
1
1
1
1
1
1
1
1
1
1
1
2
1
1
3
1
3
2
3
1
1
1
1
2
4
4
1
3
2
1
2
1
1
1
1
1
1
1
1
1
5
1
1
2
1
1
1
1
1
1
1
1
1
1
1
1
1
1
1
1
1
1
1
1
2
1
1
3
1
1
1
4
1
3
1
1
2
2
1
1
1
1
2
1
1
1
1
1
1
1
1
2
1
1
1
1
1
1
1
5
3
1
1
1
2
1
2
1
1
1
1
3
1
2
1
1
1
4
2
3
2
4
1
2
1
1
1
2
1
2
1
1
1
1
1
1
1
1
1
1
1
30
1
1
2
1
2
1
1
1
3
1
5
1
1
1
1
1
1
1
2
1
1
1
1
3
1
1
1
1
3
1
1
1
1
1
1
1
1
1
1
1
1
1
1
1
1
1
1
1
1
1
1
1
1
1
1
1
1
1
1
1
1
4
1
1
1
2
3
1
4
1
1
1
1
1
1
1
1
1
4
4
2
1
4
2
1
2
2
1
1
1
1
2
4
1
2
2
1
3
1
3
1
1
1
1
3
1
2
3
1
2
1
2
1
1
1
2
2
1
1
1
1
1
1
1
2
1
1
2
1
1
1
1
1
1
1
1
1
1
1
1
2
1
1
8
1
4
2
1
2
2
1
7
1
6
4
1
1
1
1
1
1
1
1
1
1
1
2
2
1
1
1
1
2
2
2
1
1
2
1
1
3
3
1
1
1
10
1
3
1
2
1
2
1
2
1
1
1
2
1
1
1
1
3
1
2
1
1
2
1
1
1
1
2
2
3
1
1
1
2
3
1
1
1
1
2
2
1
1
2
4
1
1
5
1
1
1
1
1
1
1
1
1
1
1
1
1
1
1
1
1
1
1
1
1
1
1
1
1
1
1
1
1
1
1
1
1
1
1
1
1
1
1
1
3
3
1
2
2
1
2
5
2
1
11
1
4
2
2
2
2
3
1
1
1
3
1
1
1
2
1
1
2
1
1
1
1
1
2
1
1
1
2
1
2
1
1
1
1
1
3
1
1
1
2
1
2
1
3
1
1
1
1
1
2
1
1
1
2
2
1
2
1
1
2
1
1
2
1
1
1
1
1
1
1
1
1
1
1
1
4
1
8
1
2
1
1
2
1
1
1
1
2
1
2
7
1
1
1
1
3
2
1
1
3
1
2
2
1
1
13
1
1
2
1
1
2
2
2
1
6
1
1
1
3
1
1
1
1
1
3
1
1
1
2
1
1
4
1
1
1
2
1
5
2
2
1
3
4
2
2
1
1
1
2
1
1
1
1
4
1
1
1
2
2
1
3
1
1
1
4
3
5
1
1
2
2
2
1
1
1
2
1
1
1
1
1
1
1
1
1
1
1
1
1
1
1
1
1
1
1
1
1
1
1
1
1
3
1
5
4
1
1
1
2
2
1
1
2
1
1
1
1
1
10
2
1
2
2
1
1
1
1
1
1
1
3
1
1
1
1
2
1
4
4
1
1
1
2
1
4
3
3
1
2
1
2
2
3
2
3
4
1
1
1
1
3
1
2
2
2
1
1
2
2
1
2
2
1
1
1
1
1
1
4
7
2
1
1
1
1
2
2
4
3
2
3
2
3
3
1
5
1
3
1
1
3
1
1
1
1
1
2
1
1
7
1
2
1
2
2
2
1
1
2
1
1
4
1
5
1
1
1
1
1
1
2
3
3
4
1
1
1
3
1
1
1
2
1
3
1
1
2
1
1
1
1
1
4
3
3
1
3
1
1
2
1
1
1
2
4
1
1
1
1
1
2
1
1
3
1
3
1
1
1
3
2
1
1
1
1
1
1
4
1
1
1
2
2
1
1
1
1
1
1
1
1
2
1
1
1
2
2
1
1
1
1
3
1
1
2
1
1
2
1
29
1
1
1
1
1
2
1
1
1
1
1
1
2
2
5
1
1
1
1
1
1
1
1
1
1
1
3
1
1
1
1
4
8
1
1
1
2
1
1
2
2
13
1
1
1
1
1
2
1
2
1
2
1
1
1
3
2
2
2
2
1
1
1
1
1
1
1
1
1
1
2
1
2
4
2
3
1
2
3
1
3
1
2
1
1
1
1
1
3
1
1
1
4
1
2
1
2
1
3
1
1
1
1
4
1
2
1
1
1
4
1
1
1
1
1
1
1
1
1
1
1
1
1
1
1
2
5
2
1
1
1
1
1
1
1
1
1
1
1
1
1
1
1
1
1
1
1
1
3
2
1
1
1
1
1
2
2
2
1
2
3
1
1
1
2
1
2
1
1
1
3
1
1
1
2
1
2
1
1
1
1
2
1
1
1
1
1
1
1
1
1
1
1
1
1
1
1
1
1
1
1
2
1
1
1
1
1
1
1
1
1
2
1
1
1
1
3
1
3
3
1
3
1
1
1
2
1
1
1
1
2
1
1
3
1
1
1
1
1
1
1
1
1
1
1
4
1
1
1
1
1
1
1
1
1
1
1
1
1
1
3
1
1
1
1
1
3
1
1
1
1
2
1
1
2
3
1
1
1
4
2
1
4
4
3
1
1
1
3
1
1
1
1
1
1
1
1
1
2
1
2
1
1
1
6
3
1
1
1
1
1
1
1
1
3
1
1
1
1
2
2
3
7
5
1
1
2
1
1
3
1
5
1
1
1
1
1
1
1
1
1
1
1
1
1
1
1
1
3
3
1
1
2
1
1
3
2
3
2
6
2
2
3
2
1
1
2
4
3
2
1
1
1
2
1
1
2
1
3
1
2
1
1
1
1
1
1
1
2
1
1
1
1
1
1
1
1
1
1
10
2
1
1
1
1
1
1
2
2
2
2
1
1
1
3
1
7
1
2
2
1
1
1
1
1
1
1
1
1
1
5
1
1
1
3
1
2
1
1
3
1
1
1
1
2
2
1
2
2
1
1
2
5
1
2
1
1
1
2
1
1
1
1
1
1
3
1
2
1
1
1
1
1
1
1
1
1
1
1
1
4
1
1
1
1
1
1
1
1
1
1
1
1
2
1
1
1
1
2
1
3
2
1
4
2
2
1
1
1
1
2
1
2
2
1
1
1
1
1
1
1
1
1
1
1
2
1
1
6
1
2
2
4
4
1
1
2
1
1
1
1
1
1
1
1
1
1
8
1
1
1
1
1
2
1
1
2
1
1
1
1
1
1
1
1
1
1
1
6
3
1
2
1
1
1
2
2
1
1
2
1
3
8
1
1
1
1
1
1
3
1
1
2
1
1
1
2
2
1
1
3
2
1
2
1
1
1
1
1
2
1
1
1
1
1
4
1
1
1
1
1
3
1
1
3
4
1
1
1
1
1
1
1
1
1
1
1
1
2
1
1
1
1
1
1
1
1
1
1
1
1
2
1
1
1
1
6
2
1
1
1
1
6
1
2
3
2
1
1
1
1
2
1
1
1
1
1
1
1
1
1
1
1
1
1
1
1
1
1
1
1
1
1
1
1
1
1
1
1
2
1
1
3
1
1
1
1
2
1
1
1
2
1
2
1
1
1
2
1
1
1
1
1
1
3
1
1
1
1
4
3
1
1
1
1
1
1
1
1
1
1
1
1
1
1
1
1
1
1
1
1
1
1
1
1
3
1
1
1
4
1
1
1
1
1
1
1
1
1
2
1
1
1
1
2
1
1
1
1
1
1
1
1
1
1
1
1
1
1
1
1
1
2
2
1
2
3
1
1
1
3
3
1
1
2
1
2
1
2
2
2
3
4
1
1
1
1
1
1
1
1
2
1
2
9
1
1
3
1
3
3
2
1
1
1
2
1
3
2
1
1
1
1
2
1
1
1
1
2
2
2
1
1
1
2
4
1
1
1
1
1
5
1
2
1
1
4
1
5
2
1
1
2
2
2
3
3
1
1
1
1
3
2
1
2
1
4
2
3
1
1
1
2
2
2
2
4
3
1
1
1
3
2
2
1
2
1
1
4
1
1
1
1
1
1
1
1
1
1
1
2
2
2
1
1
1
1
1
1
1
1
1
1
3
1
1
1
1
1
1
2
3
1
1
2
1
4
1
1
2
1
7
1
2
1
1
1
1
1
1
1
1
1
1
1
1
17
1
11
1
7
4
6
3
4
12
2
10
10
2
1
1
2
1
1
1
1
1
1
1
1
1
1
2
1
1
1
1
1
1
2
1
1
1
1
1
1
1
1
1
1
1
1
3
1
4
2
1
1
17
1
1
1
2
1
1
1
1
1
2
1
1
1
1
1
2
1
1
2
3
1
1
1
1
2
1
3
4
3
1
1
1
2
1
1
1
1
2
1
4
5
2
9
2
1
4
1
1
1
1
1
1
1
1
1
2
4
1
1
3
2
2
1
4
2
1
3
1
3
4
1
1
1
5
1
3
1
1
2
3
1
2
1
1
1
1
2
1
1
1
1
1
1
1
1
1
1
1
1
1
1
1
1
1
2
1
1
1
2
1
13
3
1
1
2
2
1
1
1
1
1
1
1
4
1
1
1
1
1
1
1
2
1
1
2
1
2
1
1
1
3
2
1
1
3
1
2
3
1
1
1
1
3
1
1
2
2
1
1
4
1
2
1
1
4
3
1
1
1
1
1
8
4
2
1
2
1
4
17
1
2
1
1
3
2
4
1
1
1
1
2
6
2
43
25
1
2
1
1
1
1
1
1
1
1
1
2
1
2
2
1
1
1
2
1
2
3
2
7
4
1
1
1
1
3
1
1
3
3
1
1
1
6
2
1
1
1
2
1
2
1
1
1
1
1
1
1
1
1
1
1
1
1
1
1
1
1
1
1
1
1
1
2
1
1
2
1
1
1
5
1
2
1
1
3
2
4
1
1
1
1
1
3
1
1
1
1
1
1
1
1
3
1
1
2
1
1
1
1
1
1
1
1
4
1
1
1
1
1
5
3
1
1
1
7
1
1
1
1
1
4
1
1
2
1
2
1
1
1
2
2
5
1
1
2
3
2
1
1
1
1
1
6
1
1
5
1
1
1
1
2
1
1
1
2
1
2
1
1
1
1
1
1
1
2
1
2
1
1
1
1
1
1
1
1
1
2
1
2
1
1
1
1
1
1
1
2
1
1
5
3
1
1
1
1
1
3
1
3
1
4
3
2
1
1
1
1
2
1
1
1
1
2
1
1
1
1
2
2
1
2
1
1
1
1
1
1
3
1
1
5
1
1
1
1
2
1
2
1
2
1
1
2
3
1
1
4
3
1
5
2
5
1
1
1
1
1
1
1
1
1
1
1
1
1
1
1
1
1
1
1
1
1
1
1
1
1
2
1
1
2
1
1
1
1
1
1
1
1
1
1
1
2
1
1
1
1
1
2
2
2
4
1
1
1
1
34
1
1
1
7
2
1
1
1
1
3
1
2
1
1
4
3
1
1
1
1
1
1
1
1
1
1
1
4
1
3
1
2
4
1
1
1
2
1
1
2
2
2
2
1
1
1
1
1
1
2
1
1
2
1
1
1
1
1
2
1
6
1
1
1
1
1
1
2
1
1
2
1
1
1
1
1
1
1
1
1
1
1
1
1
1
1
1
2
2
1
1
1
3
4
1
1
1
1
2
2
1
1
1
1
3
1
1
5
1
1
1
3
2
1
1
1
1
1
1
1
1
2
1
1
2
2
3
1
1
1
1
1
1
1
1
1
4
2
5
1
1
1
1
1
1
1
1
2
1
1
1
1
2
3
1
2
1
1
2
4
1
1
1
1
1
8
2
2
1
1
2
1
3
1
4
1
1
1
4
1
1
1
1
1
1
1
1
1
1
1
1
1
1
1
1
1
1
1
1
1
1
1
1
2
2
1
1
1
1
1
2
1
1
1
1
1
1
1
1
2
1
1
1
4
1
2
1
1
1
1
1
1
1
1
1
1
1
1
1
1
1
1
1
1
1
1
1
1
1
1
1
1
2
1
1
1
1
1
1
1
1
1
1
1
5
1
1
1
1
1
1
1
1
3
1
1
1
2
2
1
1
1
1
4
1
1
1
2
2
1
1
1
1
1
1
1
1
1
3
2
1
1
1
2
1
1
2
1
1
2
1
8
1
1
2
2
5
1
1
1
1
1
3
2
1
1
1
1
2
4
1
2
4
1
1
1
1
3
1
1
1
1
2
1
1
1
1
1
1
1
1
1
4
1
1
1
1
3
3
1
2
2
3
2
1
1
1
1
1
3
1
1
1
1
1
1
2
1
1
1
1
2
10
1
8
1
4
1
1
1
5
5
3
3
1
1
3
1
2
3
2
1
8
4
2
2
2
1
1
3
1
3
1
3
3
1
2
2
1
1
2
1
1
3
1
1
1
2
1
1
1
1
2
1
3
4
1
2
1
1
1
1
1
2
3
6
1
3
2
1
2
2
1
2
2
1
1
1
2
1
2
1
2
1
3
2
4
2
2
1
1
2
3
1
1
2
1
1
1
1
6
3
1
2
2
1
2
1
1
1
1
5
2
1
3
1
1
1
1
1
1
1
1
1
3
1
1
1
1
1
1
3
2
1
2
3
2
1
1
1
1
2
1
1
1
2
1
1
1
1
1
1
1
1
2
1
1
1
1
1
1
1
1
1
1
1
1
1
1
1
1
2
1
1
1
1
1
1
1
1
1
1
1
1
1
2
1
2
1
3
1
1
6
3
4
5
1
3
2
1
1
2
3
1
2
1
4
1
1
1
1
1
3
2
1
2
1
1
2
2
3
1
2
4
1
1
2
2
1
2
1
3
1
1
1
1
3
2
3
3
3
2
1
3
1
1
1
1
2
2
2
1
1
4
1
6
2
4
1
1
1
3
1
1
5
2
2
1
1
4
1
1
2
1
2
2
1
1
1
1
4
3
6
1
1
2
1
1
1
1
1
3
1
2
1
2
8
1
3
3
2
1
2
2
3
7
3
1
2
1
7
1
1
2
1
1
2
1
2
5
1
3
3
2
2
5
1
5
3
2
2
1
1
3
4
1
1
5
1
1
12
2
1
1
5
2
1
3
1
2
1
1
2
2
1
1
1
1
8
1
1
1
1
1
2
1
3
1
1
1
1
1
1
1
1
2
2
1
2
1
3
1
1
2
1
1
3
1
2
1
1
1
1
1
1
1
1
1
1
2
1
1
1
1
1
1
1
1
1
1
1
1
1
1
1
1
1
1
1
29
4
2
1
3
2
4
1
2
1
1
1
1
3
2
1
2
3
1
3
4
1
1
1
1
2
1
4
1
1
2
2
1
2
1
2
1
1
1
1
1
1
1
1
1
1
6
1
1
1
1
1
1
1
2
1
3
2
2
1
1
2
1
2
1
1
4
1
1
1
2
1
1
2
1
2
1
1
1
1
1
2
2
1
1
2
1
1
1
2
1
1
4
2
1
2
1
1
1
1
1
1
1
1
1
1
1
1
1
1
1
1
1
1
1
1
1
7
1
2
1
1
1
1
3
2
1
1
1
2
1
5
3
1
1
4
2
1
1
3
1
1
1
2
4
2
2
2
2
1
2
2
2
1
1
1
1
3
1
6
2
1
1
3
1
1
1
1
1
1
1
1
1
1
1
1
1
1
1
1
1
1
1
1
1
1
2
1
1
1
1
2
2
1
1
1
5
1
3
1
1
1
1
1
1
1
1
1
1
2
2
1
1
1
1
1
1
1
3
1
1
1
1
1
1
2
2
1
1
1
2
1
5
2
1
1
1
1
2
1
1
2
1
1
1
4
1
1
1
1
1
1
1
1
1
2
1
1
1
9
3
1
2
1
1
2
1
1
1
1
1
1
2
1
1
2
1
1
1
1
1
1
1
1
1
1
1
1
1
1
1
2
1
1
1
1
1
1
2
4
4
1
3
1
2
1
1
1
1
2
1
1
1
1
1
1
2
1
1
1
2
3
2
1
2
1
1
4
1
1
1
1
1
3
1
3
1
1
1
1
5
2
1
1
3
1
2
7
1
2
2
3
1
2
1
1
2
2
2
1
1
1
1
2
1
2
2
1
1
6
1
1
1
1
1
1
5
1
1
2
3
5
3
1
1
1
2
1
3
1
1
1
6
1
1
1
3
1
1
2
2
1
3
1
3
1
4
1
4
1
1
3
3
1
1
2
1
2
1
1
1
1
1
1
1
3
1
2
1
1
1
1
1
2
1
1
1
1
1
1
3
1
1
1
1
2
1
1
1
2
2
2
2
2
1
1
1
2
2
2
1
4
1
1
1
3
2
1
1
1
1
1
1
1
1
1
1
1
1
1
1
1
2
1
1
1
1
2
3
14
1
2
1
3
1
5
9
1
1
2
1
1
1
1
1
2
1
1
1
1
1
6
1
1
2
1
1
1
1
1
1
1
1
1
1
1
1
1
1
1
1
2
1
1
1
2
1
1
1
1
5
1
2
1
3
3
2
1
3
2
4
1
1
1
1
1
2
3
2
1
2
1
2
2
3
1
6
1
1
3
4
3
2
1
4
7
1
1
2
2
2
1
1
1
2
2
2
2
2
1
1
6
3
1
5
1
1
3
6
1
1
1
1
3
1
10
1
1
1
1
1
3
1
1
1
3
1
1
1
2
1
1
1
1
1
7
1
1
2
5
4
1
2
1
5
3
1
3
2
2
1
5
1
3
1
1
1
4
1
3
1
1
1
1
1
1
1
1
2
1
2
1
2
1
2
1
1
2
1
2
1
1
2
2
2
1
1
2
1
1
1
2
3
1
10
3
2
1
1
2
2
3
1
2
2
1
1
1
1
1
1
1
3
1
2
2
1
1
1
1
1
2
1
2
1
1
1
1
1
1
1
1
2
1
2
1
8
1
4
1
1
2
1
1
1
1
1
1
1
1
1
1
1
1
1
1
1
1
1
1
1
1
1
2
1
1
2
1
2
1
1
1
1
2
1
1
1
2
2
1
1
2
1
1
1
1
1
1
1
1
1
3
2
1
2
2
1
3
1
1
5
10
2
2
1
1
1
2
1
1
1
1
1
1
1
1
1
1
1
1
1
1
2
1
1
1
1
1
1
1
1
1
1
1
4
3
2
1
2
3
1
1
2
4
1
2
2
1
3
1
5
2
1
1
7
3
3
1
1
1
1
1
2
1
1
1
3
4
1
3
1
1
3
1
1
1
5
18
3
4
3
2
1
1
1
2
1
1
1
1
1
3
1
2
2
1
1
1
1
1
1
1
2
2
2
1
2
1
1
1
2
1
2
13
1
1
1
4
2
1
1
1
1
1
1
1
1
1
1
1
1
1
1
1
1
1
1
1
1
1
1
1
1
1
1
1
1
1
1
1
2
1
1
1
1
2
1
1
1
1
1
1
1
1
2
1
1
1
1
1
1
1
1
1
1
1
1
1
1
1
1
1
1
1
1
1
1
1
1
1
1
1
1
2
2
2
1
1
1
2
1
1
1
1
5
1
2
1
1
2
1
3
2
1
1
1
1
1
1
3
1
1
4
3
1
2
1
1
1
2
4
6
1
2
1
2
1
2
2
1
2
1
1
1
1
1
1
1
1
1
3
2
1
1
2
1
2
1
1
3
2
1
1
1
1
1
4
1
2
2
2
1
2
1
1
1
2
1
2
2
7
1
2
1
1
1
1
1
1
1
1
1
1
1
2
1
1
1
3
1
3
1
1
1
1
1
1
1
1
1
1
2
3
2
1
1
4
2
1
2
1
3
2
3
1
4
2
1
3
2
1
1
3
1
3
1
2
2
3
2
1
1
1
3
2
1
1
1
1
1
1
1
1
2
1
1
1
1
1
1
1
1
3
2
1
1
2
1
1
1
1
1
1
1
1
1
1
1
1
1
1
1
1
1
1
1
1
2
1
1
4
5
1
3
1
3
2
2
2
2
3
3
3
1
2
1
1
8
1
1
1
1
1
1
1
1
2
1
1
1
1
1
1
3
1
1
1
1
1
1
1
1
1
1
1
1
1
1
1
1
2
2
1
1
2
1
1
1
1
1
1
1
1
1
1
1
1
1
1
1
1
1
1
1
1
6
1
1
1
16
3
1
1
1
1
3
1
1
1
1
1
1
1
1
1
1
1
1
1
2
1
1
1
4
1
1
1
2
1
1
4
2
1
1
1
1
1
1
1
1
1
1
1
1
1
2
1
1
3
1
4
4
1
2
3
1
2
1
2
3
9
1
1
1
1
1
6
1
1
1
1
1
2
2
2
1
1
1
4
2
1
2
1
1
1
1
1
1
2
1
2
4
1
4
1
1
3
3
2
1
2
1
1
1
6
4
1
4
2
2
1
1
1
1
1
1
1
1
1
1
1
1
1
1
1
1
1
1
1
1
1
1
1
1
1
1
2
1
1
1
8
2
1
1
1
1
1
1
1
2
1
1
1
1
2
2
2
1
1
1
3
1
4
1
1
3
3
1
1
2
2
1
1
1
1
1
2
1
1
1
1
1
1
1
2
1
2
1
1
1
1
1
1
2
1
5
3
1
1
1
1
1
1
2
3
3
1
4
1
2
1
1
1
2
1
1
1
2
4
1
1
1
3
2
3
1
1
1
2
3
5
1
1
4
1
3
3
1
1
1
1
3
2
2
1
1
1
1
1
1
1
2
1
1
2
1
2
1
1
1
6
1
4
1
2
1
2
2
1
1
1
1
2
2
1
2
1
2
2
2
1
5
4
3
2
1
2
1
1
1
1
1
1
1
2
1
3
1
1
2
1
1
1
1
1
1
1
1
1
3
2
1
3
1
1
1
1
1
1
1
1
1
1
1
1
1
1
1
1
1
1
1
1
1
1
1
1
1
2
1
1
1
1
3
2
1
1
1
3
1
1
1
4
1
1
2
2
2
1
1
2
1
1
1
1
1
1
1
1
1
1
1
1
1
2
1
1
1
2
1
1
1
1
1
1
1
1
1
1
1
1
3
1
1
1
1
1
3
1
2
1
1
1
1
1
1
1
1
1
1
1
1
1
1
1
2
1
1
1
1
3
1
1
1
4
1
2
3
1
4
4
1
1
3
3
2
2
4
2
6
1
3
1
1
1
2
2
1
1
1
1
1
2
3
1
2
1
4
2
1
2
1
2
1
3
1
3
1
1
2
3
3
2
3
1
1
1
2
2
1
5
1
1
1
1
2
1
1
2
1
1
1
1
1
1
1
1
1
1
1
4
1
1
13
1
1
1
1
1
1
3
1
1
1
2
2
1
1
1
1
1
1
1
1
1
2
1
2
1
1
1
1
1
2
2
1
1
1
1
1
1
1
3
1
2
1
1
1
1
2
2
1
1
1
1
1
2
1
1
1
1
1
1
2
1
1
1
2
1
1
1
3
1
1
2
3
1
1
1
1
1
1
2
1
3
1
2
1
2
1
1
1
1
1
1
2
1
4
1
1
1
1
2
1
1
3
2
2
2
1
1
1
1
1
1
1
1
2
2
1
1
1
1
1
1
1
1
2
1
1
1
2
3
1
3
1
1
7
1
1
1
1
1
1
1
2
1
1
4
1
2
1
1
2
1
1
1
1
1
1
1
1
2
2
1
1
1
2
1
1
1
1
1
2
1
1
1
1
1
2
1
1
1
1
1
1
3
1
1
1
1
1
1
2
1
1
1
1
1
1
1
1
1
1
1
1
2
1
2
1
1
1
1
1
2
1
1
2
2
1
1
2
3
1
4
1
1
3
1
1
1
3
2
1
1
2
2
1
4
1
2
1
1
1
2
1
1
2
1
2
2
1
1
1
1
1
1
1
1
3
1
1
1
2
1
1
1
2
1
1
2
2
1
1
1
1
1
2
1
1
4
1
1
1
1
1
4
1
5
3
1
1
1
1
1
1
1
1
2
1
1
1
1
1
1
1
1
1
4
1
1
1
2
4
1
1
1
2
2
1
1
2
1
1
1
1
1
1
2
2
1
2
1
2
1
1
1
4
1
2
1
3
1
5
1
1
1
1
1
1
1
1
1
1
1
1
1
1
1
1
1
2
1
1
1
1
1
3
1
2
1
1
1
2
1
1
1
11
1
1
1
1
1
1
1
1
1
1
1
1
1
1
1
1
1
1
1
3
4
1
6
3
1
4
4
1
2
3
4
1
1
2
1
2
1
1
1
1
1
1
1
1
2
3
2
2
1
2
1
3
4
2
2
3
1
1
1
3
2
2
2
1
1
1
1
1
2
2
2
2
2
2
1
1
1
1
4
4
1
1
6
6
3
2
2
4
1
1
3
1
2
1
2
1
1
2
3
3
1
1
1
1
1
3
6
1
2
1
1
3
2
1
4
2
1
1
1
1
1
1
1
1
1
1
1
3
1
3
1
1
5
1
3
1
2
3
1
1
1
1
1
3
1
1
1
1
1
1
1
1
1
1
1
1
2
1
1
1
1
2
1
1
2
1
1
2
1
1
1
1
1
1
3
1
4
1
1
3
1
1
1
1
1
2
1
4
1
2
1
2
1
2
1
2
1
1
1
1
1
2
4
4
1
1
1
1
2
2
7
1
2
1
2
1
2
1
1
1
1
1
2
2
1
2
1
1
4
1
1
1
1
1
1
1
2
1
1
7
3
1
2
3
1
3
1
1
2
1
2
2
1
1
1
1
1
2
1
60
1
1
1
1
11
8
7
3
1
4
2
5
3
1
3
1
1
2
1
1
1
4
2
1
1
1
2
1
1
4
1
1
1
1
8
2
2
1
2
1
2
1
2
4
1
1
1
1
1
2
2
1
1
1
1
10
1
2
1
2
1
1
1
3
1
1
1
1
1
1
1
1
1
1
1
1
1
1
1
3
1
1
3
2
1
1
1
1
1
1
1
1
2
1
1
1
1
1
3
1
1
1
4
3
1
2
1
1
1
1
1
2
1
1
1
1
1
1
1
1
1
1
1
1
1
1
1
1
1
1
1
1
1
1
2
2
1
1
1
2
1
1
1
1
1
1
1
3
1
1
1
2
1
1
1
1
1
1
1
1
2
1
1
1
3
1
8
1
8
1
1
3
9
2
1
1
1
1
1
1
1
1
1
1
1
1
1
1
1
1
1
2
1
1
1
2
2
2
1
1
1
1
1
1
1
4
1
14
2
1
1
1
1
1
1
1
2
4
1
1
2
1
1
1
1
1
1
2
1
1
1
1
4
1
2
1
1
1
1
1
1
1
1
1
1
1
1
1
1
1
1
1
2
1
1
1
1
1
1
1
1
1
1
1
1
1
1
6
1
3
3
1
3
1
2
1
2
1
1
1
1
1
2
1
1
1
1
2
1
1
1
1
3
1
4
1
6
2
2
2
3
2
2
1
1
1
2
2
1
1
2
9
1
2
1
2
1
3
1
1
1
1
1
1
2
1
1
1
1
3
1
2
1
1
1
4
1
2
1
1
2
1
2
2
3
1
1
2
1
2
1
1
1
1
2
2
1
1
3
1
4
1
1
5
2
1
1
4
1
5
6
1
2
4
6
1
1
1
1
1
3
1
2
1
1
3
1
2
1
4
4
8
3
4
1
1
1
4
9
1
3
1
1
2
2
1
1
1
3
1
1
1
4
1
2
1
1
2
1
1
1
1
1
1
1
1
1
1
1
1
5
2
2
1
3
3
1
1
1
2
3
2
1
1
1
1
1
1
7
2
1
3
1
1
2
1
1
1
1
1
2
1
2
2
1
3
9
1
1
1
1
1
4
3
7
1
4
2
2
1
1
1
1
2
2
1
1
1
1
1
1
6
3
1
1
1
2
2
2
1
2
1
1
3
1
1
1
1
2
5
2
1
1
1
1
3
4
5
1
1
1
1
1
1
1
1
1
1
1
2
3
1
2
1
1
1
4
3
2
1
1
1
1
1
1
1
1
1
2
3
2
1
1
1
1
1
2
2
1
1
1
1
1
1
1
1
1
1
1
1
1
1
1
2
1
1
2
1
2
1
1
1
1
1
1
2
1
1
1
1
1
1
1
1
1
2
1
4
2
1
1
1
1
4
2
1
2
1
1
1
1
1
1
1
1
3
1
1
1
1
1
1
1
1
1
1
1
1
2
2
2
2
2
1
3
1
1
1
1
1
1
1
1
1
2
3
1
1
1
6
2
7
1
1
2
7
1
3
1
1
1
2
4
2
3
2
1
1
1
1
1
1
6
1
3
2
1
4
3
4
1
1
3
2
1
1
3
1
2
7
1
2
3
1
2
1
7
1
5
1
2
2
2
1
2
1
3
1
1
1
4
2
1
1
1
1
2
1
1
1
1
1
2
2
5
4
1
3
3
2
2
1
2
2
2
2
1
1
1
3
3
1
1
1
1
2
4
3
5
2
1
1
2
3
1
1
1
1
1
1
1
2
1
2
1
1
1
7
1
3
1
1
4
1
1
1
1
4
2
1
3
1
1
1
1
1
1
1
1
1
1
2
1
1
1
1
1
1
2
2
1
1
1
1
1
2
4
1
2
1
1
3
2
2
1
1
2
1
1
1
2
2
2
1
2
3
1
1
1
1
1
1
3
1
1
1
1
5
2
2
1
1
1
2
1
1
1
2
2
1
2
10
2
3
4
3
1
1
3
2
1
1
1
1
3
4
1
1
1
1
2
3
1
2
3
2
1
1
1
1
10
1
1
1
1
2
1
3
1
1
1
2
1
1
1
6
2
2
1
1
3
1
1
2
3
1
2
1
1
1
1
1
1
3
1
1
2
1
4
2
3
6
1
1
1
2
1
1
1
1
3
2
1
1
7
1
1
1
1
1
2
1
1
3
2
1
1
2
1
1
1
1
1
1
1
1
1
2
1
1
1
3
1
2
1
2
8
2
6
7
2
1
2
1
1
2
2
4
1
1
1
1
1
1
2
1
3
1
1
1
1
1
1
1
1
1
1
1
1
1
1
1
1
1
1
1
1
1
1
1
1
1
1
2
1
1
1
1
1
2
1
1
1
1
2
1
1
1
1
1
1
1
2
1
1
3
1
1
1
1
1
1
1
1
1
1
2
2
3
1
1
1
2
1
1
1
4
1
1
1
1
1
2
1
1
1
2
1
1
2
1
1
1
1
1
1
1
2
1
1
1
1
1
1
1
1
1
1
1
1
1
1
1
1
1
1
4
1
1
1
1
1
2
1
1
1
1
1
1
1
1
1
1
2
1
1
1
1
1
1
3
1
1
2
1
1
2
1
2
1
1
1
1
1
1
1
1
1
1
1
1
1
2
4
1
1
2
1
1
1
1
1
1
1
1
1
1
1
1
1
2
1
2
2
4
1
1
1
1
1
1
1
3
2
2
1
1
1
2
1
1
1
1
1
2
1
1
1
2
1
1
1
1
2
1
1
1
1
3
2
3
2
1
1
1
3
1
1
2
1
1
1
3
1
1
1
2
1
1
2
1
1
5
3
1
1
4
1
3
2
1
2
1
2
1
2
1
1
1
1
3
2
1
1
1
1
5
1
1
1
1
1
1
1
1
1
1
1
1
2
1
3
6
2
1
1
1
2
2
1
1
1
4
2
2
1
3
1
1
1
5
1
1
1
1
1
1
2
2
1
1
1
3
1
1
2
1
1
3
1
1
2
1
1
1
1
5
1
5
1
1
1
1
1
1
4
1
1
1
2
1
1
1
3
3
1
1
1
1
1
2
1
1
3
1
2
3
1
2
1
2
3
1
2
1
1
3
2
3
2
5
2
2
10
2
1
1
1
1
2
1
1
1
1
1
1
1
1
3
1
2
1
1
1
1
1
1
1
1
1
1
1
1
1
1
1
1
4
1
2
1
2
1
1
1
1
1
1
6
2
1
2
1
1
1
2
1
1
3
1
1
1
1
2
1
3
1
1
2
1
3
1
1
1
1
2
1
1
1
1
2
4
1
1
1
1
1
1
2
1
1
2
1
1
3
1
1
6
2
1
1
1
2
1
1
2
3
2
1
2
3
1
3
3
2
2
2
5
1
1
1
2
2
2
1
1
1
1
2
1
1
3
2
1
1
1
2
2
2
1
1
1
3
2
1
1
1
1
1
1
1
1
2
1
3
1
1
1
1
1
2
2
1
1
1
1
2
1
1
1
1
4
1
1
2
2
1
1
1
1
1
4
1
3
1
2
1
2
2
2
1
1
1
1
1
1
3
4
1
1
1
1
1
4
1
1
1
1
1
1
1
1
1
1
1
2
2
1
1
1
1
2
1
2
1
1
1
2
1
1
1
1
2
2
1
1
1
4
2
1
1
1
1
3
2
2
1
1
1
1
4
3
1
6
3
4
2
1
1
1
1
2
3
1
2
1
1
2
1
1
2
2
2
1
1
1
1
2
1
1
1
1
1
1
1
1
1
1
1
1
2
2
1
1
1
1
2
1
3
1
1
1
1
2
1
2
1
1
1
2
1
1
1
2
1
2
2
3
1
3
2
1
1
1
1
1
3
2
1
1
2
2
1
2
5
1
1
1
1
1
1
1
1
1
2
1
2
2
3
2
1
1
1
2
4
4
2
1
1
2
3
1
1
3
1
2
1
2
1
2
1
4
2
2
2
1
2
1
1
2
1
1
1
2
1
1
1
2
1
1
2
1
1
2
1
1
1
1
1
3
1
1
2
1
3
1
3
1
1
1
1
1
1
1
1
1
1
1
1
1
1
1
1
1
1
1
1
1
2
1
1
1
1
1
1
1
2
1
1
1
1
2
3
1
1
1
1
1
1
1
1
1
2
1
1
1
1
4
3
3
1
1
2
5
1
1
2
1
1
6
1
1
1
1
2
1
5
5
1
2
1
1
1
1
6
3
1
1
1
3
1
1
2
2
2
1
3
6
1
2
1
2
1
1
2
1
1
1
2
1
1
1
1
1
1
1
1
1
1
1
1
1
1
2
1
1
1
1
1
1
1
1
1
1
3
1
3
1
1
1
1
1
1
1
1
1
1
1
1
1
1
1
1
1
1
1
1
1
1
1
1
1
1
1
1
1
1
1
3
1
3
1
1
2
1
1
1
1
1
1
1
1
1
1
2
1
3
2
1
3
14
1
3
1
2
2
1
3
1
1
1
1
1
4
3
1
1
2
1
3
1
1
1
1
1
1
1
3
1
1
1
1
1
1
1
1
6
1
1
2
3
1
2
1
1
1
1
1
2
1
2
1
6
1
1
1
1
1
1
1
1
1
1
1
2
1
1
2
2
3
2
2
1
2
2
2
4
1
2
1
1
1
1
2
1
2
1
1
1
1
2
1
2
1
2
6
2
4
1
1
2
5
1
1
4
1
1
2
1
1
1
2
1
1
1
1
1
1
2
1
1
4
1
1
1
1
1
1
3
3
2
1
1
1
1
2
1
1
1
2
1
2
1
3
4
1
2
1
2
1
2
1
1
4
1
1
1
1
1
2
1
1
3
2
4
1
1
1
1
1
1
1
1
1
1
1
1
1
2
1
1
4
1
2
1
4
2
4
1
2
1
1
6
5
1
1
1
1
1
4
4
2
1
1
1
1
1
5
1
1
1
2
1
1
1
2
1
1
1
1
1
1
1
1
1
1
1
2
1
1
1
1
1
1
1
2
1
1
2
3
2
1
1
3
1
2
1
1
1
1
1
1
1
2
1
1
1
1
2
2
1
2
2
1
1
1
1
1
1
1
1
1
1
1
1
1
1
1
1
1
1
1
1
1
2
1
1
1
1
1
1
1
1
1
1
1
2
1
1
1
1
1
2
1
1
1
1
2
1
1
3
1
1
2
1
1
1
1
1
1
1
1
1
1
1
1
1
1
1
1
1
2
1
1
2
1
1
1
1
1
1
1
3
1
1
1
1
3
1
1
1
1
3
1
1
1
1
1
2
1
1
4
1
3
1
1
1
2
1
1
2
1
1
3
2
2
5
1
1
1
1
1
2
1
1
1
1
1
2
1
1
1
1
1
1
2
1
1
1
1
2
1
2
2
1
3
2
1
1
1
1
1
1
1
1
1
4
1
7
1
5
2
1
1
3
1
2
3
1
1
3
2
1
1
1
1
1
2
2
1
1
1
1
1
1
2
4
1
1
1
1
1
1
3
1
2
1
1
1
1
3
4
1
1
1
3
1
1
1
1
1
1
1
1
3
2
2
4
1
1
1
5
1
1
2
1
2
1
2
3
1
2
2
4
4
3
2
1
1
2
2
1
2
2
2
1
1
1
2
2
1
1
1
1
1
1
1
5
1
1
2
1
3
1
1
1
1
1
1
1
1
3
1
1
2
2
7
1
1
2
1
4
2
1
1
2
1
1
2
1
1
2
1
1
1
4
7
2
1
1
1
1
1
1
1
1
1
1
1
1
1
2
1
2
3
4
2
1
1
1
3
1
1
1
1
1
1
4
2
2
1
1
1
2
3
1
2
2
1
1
1
2
7
1
2
1
2
1
3
4
1
2
1
1
1
1
1
1
1
1
3
1
1
1
1
1
4
2
4
1
13
1
2
3
1
1
1
8
2
9
3
3
1
1
2
1
4
1
1
2
1
1
2
1
2
1
1
1
1
4
1
1
1
1
9
1
1
2
2
2
1
1
1
1
2
4
4
1
1
3
1
1
1
1
3
1
1
1
1
1
1
4
1
1
2
1
1
1
1
2
2
2
2
1
1
1
4
2
5
1
1
1
1
1
1
1
1
1
3
1
1
11
1
1
1
2
1
5
1
1
1
4
2
1
4
1
1
1
3
1
1
1
2
1
1
1
2
1
1
1
3
3
2
1
2
3
1
1
1
1
1
1
1
1
1
1
1
1
1
2
1
4
2
1
1
1
1
1
1
1
1
1
1
1
2
1
1
1
2
1
3
1
1
1
1
1
4
1
1
1
1
1
2
1
1
1
1
1
1
1
1
1
1
1
16
1
1
1
1
1
1
2
1
1
1
1
1
1
2
1
1
1
1
1
1
1
1
1
1
1
1
1
1
1
1
1
1
1
1
1
1
1
1
1
1
1
2
1
1
4
3
1
3
5
1
1
1
1
2
1
1
1
1
1
1
1
1
1
1
1
1
1
1
1
1
1
1
1
1
1
4
1
1
1
1
2
1
4
1
1
1
3
1
1
2
2
2
1
2
3
1
2
1
1
1
1
1
1
3
1
3
2
1
1
1
1
2
2
1
2
1
1
1
3
1
1
2
1
1
1
1
1
1
1
1
1
1
1
2
1
1
1
2
1
1
2
1
1
4
1
5
4
1
7
1
3
1
1
1
1
1
1
1
1
3
4
1
2
3
1
22
1
1
1
1
1
1
1
5
2
1
1
2
2
1
1
1
1
1
3
1
1
1
1
2
1
5
2
1
2
2
2
2
1
1
1
1
1
1
2
9
1
1
2
1
1
1
1
1
1
3
1
1
1
2
1
1
2
2
1
1
5
1
2
1
1
1
2
1
1
1
1
1
1
1
1
1
2
1
1
1
2
1
3
1
1
1
5
3
1
2
2
3
2
2
1
1
1
1
1
1
1
1
1
1
1
3
1
1
1
1
2
1
1
2
1
1
1
1
1
2
1
1
10
2
1
2
1
1
1
2
1
2
1
1
2
2
2
1
1
1
1
1
1
4
2
1
1
1
1
1
1
2
1
4
1
1
1
1
1
1
1
1
1
1
1
1
7
2
2
1
4
1
1
1
1
1
1
1
1
3
1
1
2
1
1
1
1
1
1
1
1
1
1
1
1
6
1
1
10
1
1
2
1
1
1
1
7
1
8
3
1
1
1
1
6
1
1
1
18
3
3
2
2
1
2
1
1
1
1
1
1
3
2
1
2
1
1
2
5
1
1
1
1
4
1
1
2
1
1
1
1
1
1
2
1
4
1
3
1
1
2
3
1
3
2
1
1
4
2
1
7
1
1
2
1
1
2
1
1
1
1
1
2
1
1
1
1
2
6
2
2
1
1
1
1
1
1
1
1
2
1
1
2
2
1
1
1
1
1
1
1
1
1
2
1
2
1
1
1
1
1
1
1
1
1
2
1
1
2
1
1
2
1
5
1
3
1
2
1
1
1
1
3
1
1
2
1
1
1
2
2
1
3
1
1
1
4
1
2
3
1
5
2
2
1
1
2
1
2
3
3
3
2
2
3
1
1
1
2
4
1
1
2
1
1
3
1
1
1
4
1
1
1
2
3
1
2
1
1
2
1
1
4
1
2
1
3
1
4
4
1
1
2
3
1
1
1
1
3
2
1
1
1
2
2
1
1
2
1
2
3
2
1
2
5
4
1
3
1
2
1
1
1
1
4
2
2
1
1
1
2
1
3
1
5
1
1
3
1
1
2
2
1
2
1
1
1
3
1
1
1
1
1
1
1
1
1
1
1
1
3
1
2
3
1
1
1
1
1
1
5
1
1
2
1
1
3
1
1
1
2
1
5
1
2
1
1
1
1
1
1
1
1
1
1
1
2
1
1
2
1
1
2
1
3
4
2
2
2
2
1
1
1
1
1
4
1
2
1
1
2
1
1
1
3
1
2
1
1
2
2
1
1
1
6
9
4
8
1
7
1
1
1
1
5
6
2
1
1
4
3
2
1
1
1
1
2
3
1
1
1
1
2
2
1
1
2
3
3
3
1
4
1
1
2
4
1
1
5
1
2
2
3
1
2
1
2
1
1
3
3
2
1
1
1
1
1
1
1
2
1
1
1
1
1
1
1
2
1
1
1
1
1
1
1
1
1
1
1
1
1
1
2
1
1
1
1
2
1
3
2
1
1
1
1
2
2
2
1
1
1
1
1
5
2
1
1
1
1
1
7
1
4
2
1
1
1
2
2
1
1
1
5
1
1
1
1
3
1
1
1
3
2
1
1
1
1
1
1
1
1
1
1
1
1
1
3
8
1
3
1
4
2
1
1
2
1
1
1
2
4
1
1
1
2
2
2
2
1
1
1
1
1
2
1
3
1
1
1
1
2
1
2
1
1
1
3
2
2
2
4
1
2
1
1
1
1
1
1
2
1
1
1
1
1
1
1
1
1
1
1
1
1
1
1
1
1
2
2
1
1
2
1
1
6
1
6
1
1
1
1
2
2
2
1
9
1
1
1
1
1
2
1
2
3
1
3
1
1
1
2
1
1
1
1
1
2
1
3
1
2
1
2
4
1
2
3
1
1
1
2
4
1
1
2
3
1
2
3
1
1
1
2
1
1
4
1
3
2
2
4
8
1
1
2
2
4
1
2
1
4
1
1
8
2
3
1
1
1
4
3
2
1
3
2
2
6
1
10
2
1
3
4
5
2
2
2
3
1
1
2
1
1
1
2
2
7
2
1
1
1
1
1
4
1
1
3
1
1
2
10
3
1
2
1
1
2
1
1
1
1
1
1
1
2
1
1
1
1
1
1
1
1
1
1
1
1
1
1
2
1
1
2
5
2
2
2
3
1
1
2
1
1
1
1
1
3
1
1
1
1
1
1
1
1
3
1
1
1
2
2
1
2
1
1
1
3
1
1
2
1
1
1
1
1
2
1
1
1
1
1
1
2
1
1
1
1
1
1
1
1
1
1
1
1
1
1
1
1
1
1
2
1
1
2
2
1
1
1
1
1
1
1
1
2
1
1
1
2
2
1
2
1
1
1
1
1
1
1
1
1
1
1
1
1
1
1
1
3
2
1
4
1
1
1
1
1
1
1
1
1
1
3
1
1
3
2
2
1
4
3
1
1
1
1
1
1
1
1
1
1
1
1
1
1
1
2
1
1
1
1
3
1
1
1
1
6
2
2
1
1
1
1
1
1
1
1
1
1
4
3
1
1
1
1
4
1
1
4
1
2
1
1
1
1
2
1
1
1
2
1
4
1
1
4
3
2
3
1
1
1
1
2
1
1
10
2
1
1
6
1
1
1
1
2
4
1
1
6
3
1
1
1
1
2
2
1
1
1
7
1
2
5
1
2
3
1
4
2
3
1
1
1
1
5
1
1
1
1
2
2
2
4
1
1
1
2
1
1
2
2
1
1
2
2
1
4
1
3
1
1
6
3
2
1
2
1
4
10
2
4
1
2
4
1
1
1
3
2
3
1
4
1
6
1
1
1
1
1
1
3
3
2
1
1
3
1
1
1
1
1
1
1
1
1
3
1
1
2
1
1
2
1
1
1
1
1
1
2
1
1
1
2
2
2
1
2
2
1
1
1
3
1
1
1
1
3
1
3
3
1
1
1
1
1
2
1
1
1
1
1
2
1
3
1
1
1
1
1
1
3
2
1
1
1
1
1
1
3
2
1
1
2
1
1
1
2
2
1
1
1
1
1
1
1
1
1
1
1
1
1
1
1
1
1
2
2
1
1
1
1
1
1
1
2
2
3
2
2
1
1
1
2
2
5
1
3
1
1
1
1
2
5
1
1
1
1
1
1
5
1
3
3
1
1
1
1
1
2
1
3
3
1
1
1
1
1
2
1
1
2
1
3
3
5
2
4
1
4
1
2
3
1
3
1
2
4
1
1
1
2
1
1
2
3
1
2
1
1
1
1
3
8
2
2
1
1
1
2
1
1
4
1
1
7
1
1
1
1
1
4
2
1
3
1
1
1
1
1
3
1
3
2
1
1
1
3
2
3
1
1
2
2
2
2
4
1
1
1
5
3
2
4
5
4
4
2
1
1
2
1
1
2
1
1
1
1
5
5
1
1
1
2
1
3
1
2
3
1
1
2
3
5
2
1
1
1
1
1
3
1
1
11
1
1
1
2
1
1
1
1
1
1
4
1
1
1
1
1
2
1
1
1
1
1
1
1
1
1
1
1
3
1
2
1
2
1
2
4
1
1
1
2
1
2
1
1
1
2
1
2
1
1
1
3
1
1
1
1
2
1
1
1
1
1
2
1
2
1
1
1
1
1
1
1
1
1
1
1
1
1
1
1
1
1
1
1
4
2
1
1
1
2
1
1
1
1
2
1
2
1
1
2
1
1
1
1
1
1
1
6
7
1
2
1
5
2
1
2
1
1
1
5
2
1
5
1
2
1
1
1
3
2
6
1
1
2
1
3
1
2
1
1
1
1
1
1
2
1
1
7
1
1
1
3
2
1
1
2
1
1
2
3
1
3
1
2
1
1
22
2
1
2
2
1
1
1
1
1
1
4
1
1
1
2
1
1
1
1
1
1
1
1
1
2
1
3
1
1
1
1
1
1
1
2
1
1
2
1
1
2
1
1
1
7
2
1
1
1
1
1
1
1
1
1
1
1
1
2
1
1
4
1
3
2
1
1
1
1
1
1
1
1
1
1
2
1
1
1
2
1
1
4
1
1
1
1
1
1
1
1
1
1
1
6
1
4
6
3
1
1
1
3
1
3
1
1
1
1
2
1
1
1
1
2
1
1
1
1
1
1
2
1
1
1
2
1
2
1
2
1
3
1
1
1
1
2
3
1
2
4
1
2
1
3
1
2
1
3
1
1
3
3
1
2
1
1
2
1
1
2
1
1
2
1
1
1
1
3
1
1
2
5
2
3
3
2
1
2
1
1
1
3
2
1
1
1
1
1
1
1
1
1
3
2
3
2
2
5
1
3
1
3
2
1
1
1
1
2
1
1
1
2
1
1
1
2
1
1
1
1
3
2
2
2
2
1
8
2
2
1
2
1
1
1
1
1
1
2
1
2
6
3
2
1
1
4
5
1
1
1
1
1
1
1
1
4
1
1
1
1
1
1
1
4
1
1
1
1
2
1
5
2
1
1
1
1
1
1
1
1
1
2
2
2
2
1
3
4
1
1
2
4
1
1
3
9
3
2
1
1
1
1
2
3
1
1
1
1
1
1
3
4
1
4
1
1
2
1
1
1
1
2
1
2
2
1
1
1
2
6
1
1
2
1
3
2
1
1
1
1
5
1
3
1
4
2
1
1
2
4
1
2
1
3
2
2
1
1
1
1
1
1
6
2
1
1
1
1
3
1
3
1
2
1
1
1
1
1
1
1
4
1
1
5
1
8
2
2
1
1
1
2
1
1
1
4
2
1
1
1
1
1
1
1
1
5
1
3
1
2
1
2
1
1
2
2
1
13
36
1
1
1
29
6
1
1
1
1
2
1
1
1
2
1
3
2
2
3
2
5
2
5
1
1
1
5
3
1
1
1
1
1
1
3
1
1
1
2
2
2
1
1
3
1
1
2
1
1
1
2
1
1
2
1
1
1
1
1
2
1
1
2
1
1
1
2
1
1
1
2
1
5
2
1
1
1
1
3
1
1
6
5
1
1
1
1
1
1
3
1
10
1
3
2
3
1
9
6
1
1
1
3
2
2
1
1
1
1
1
1
1
2
1
1
1
1
1
3
3
1
3
1
1
1
1
4
6
2
1
2
2
1
1
1
1
1
1
5
1
2
2
3
1
5
3
2
1
1
1
1
1
3
1
2
3
3
2
1
1
1
1
1
1
1
1
2
1
1
1
1
4
1
1
1
3
1
1
1
1
1
1
1
1
1
1
1
2
3
1
2
1
1
2
1
2
1
2
1
2
1
1
1
1
1
1
3
1
2
1
1
1
5
1
2
1
1
2
2
1
2
6
2
2
2
1
3
4
1
1
1
3
1
6
2
3
3
1
1
1
1
1
1
1
1
1
1
1
1
1
1
5
2
1
3
1
1
3
1
2
2
2
1
1
1
1
1
5
1
4
1
1
1
2
1
1
1
4
2
1
3
1
1
1
2
1
1
3
2
2
1
2
2
1
1
2
1
1
1
1
2
2
1
2
3
1
2
1
1
3
2
3
1
1
1
1
2
2
2
2
1
1
1
1
1
3
1
2
1
2
1
4
1
1
1
2
1
1
2
1
1
7
2
1
1
1
3
2
3
1
1
2
1
1
1
1
1
1
3
2
5
1
2
1
1
2
3
2
4
8
1
1
1
1
1
2
2
1
1
1
1
1
1
1
1
5
1
1
1
7
2
3
1
1
1
1
3
1
1
1
2
1
1
2
1
1
1
3
1
1
2
2
1
3
1
1
1
1
1
2
1
1
1
1
1
1
3
1
1
1
1
1
16
1
1
1
1
2
1
1
1
1
1
4
2
1
1
3
1
1
1
1
4
1
1
2
1
1
2
26
1
2
1
3
3
2
1
1
2
1
1
1
1
1
1
5
1
4
1
1
1
1
1
1
1
1
1
2
1
2
2
4
4
1
1
1
1
2
1
1
1
1
2
3
2
1
1
3
4
1
8
1
1
1
2
1
1
2
2
1
2
1
4
1
1
1
1
1
1
2
1
2
1
3
3
1
1
2
1
1
4
1
1
2
2
1
1
1
1
5
1
2
2
1
1
3
1
1
1
3
2
6
5
1
1
2
1
1
1
2
1
1
1
1
2
1
1
1
1
1
1
1
6
2
1
1
3
2
1
3
3
3
2
1
1
1
1
1
1
3
1
1
1
2
1
1
1
2
1
2
1
2
1
1
1
1
1
4
4
1
1
1
1
2
1
1
2
1
2
3
1
1
1
2
2
2
3
2
1
1
1
3
5
6
1
1
3
1
2
2
1
7
1
1
1
2
2
1
1
1
1
2
1
1
1
1
1
1
3
2
4
1
1
2
1
1
5
1
3
2
1
2
1
2
1
1
5
3
2
1
1
1
1
1
1
2
4
3
1
1
3
1
1
1
1
1
1
1
1
1
1
1
1
2
1
2
1
1
2
1
1
1
1
1
1
1
1
1
1
1
1
1
1
1
1
2
2
1
2
1
1
3
4
1
2
1
7
7
2
2
1
1
5
1
1
1
1
1
1
1
1
1
1
1
1
3
1
1
2
5
1
1
4
1
2
1
1
1
1
1
1
1
2
2
1
1
2
1
1
1
4
1
2
1
1
1
1
1
1
1
2
3
1
1
1
1
16
1
1
1
1
1
1
2
1
1
1
1
1
1
1
1
1
1
1
1
1
1
1
1
3
1
1
2
1
2
1
1
1
7
1
2
1
2
1
1
2
2
5
1
1
2
1
1
1
3
1
2
1
3
2
1
6
2
1
2
1
1
1
1
1
5
1
2
1
1
2
1
1
1
1
1
12
1
5
2
1
2
5
1
1
3
1
1
2
1
1
1
3
1
1
1
3
2
3
1
1
1
1
1
1
2
1
2
1
1
1
3
1
1
1
1
1
2
1
1
1
1
1
1
1
1
1
1
3
1
1
1
2
1
1
1
1
6
1
2
1
1
4
1
1
1
3
1
6
3
1
3
1
7
2
1
4
2
7
5
2
1
2
3
6
1
4
2
1
2
4
3
1
1
1
1
1
3
2
1
1
1
3
1
1
1
1
1
8
3
1
6
1
1
1
1
1
1
1
1
2
1
2
1
1
1
1
1
1
1
1
1
1
1
1
2
1
2
1
1
1
1
1
1
1
1
3
2
1
1
1
1
2
2
2
1
2
3
3
1
1
1
1
1
1
3
2
1
1
1
1
2
2
2
1
1
2
2
3
1
1
1
1
1
1
2
2
1
2
3
1
4
2
1
1
1
2
1
4
2
1
1
1
1
5
1
2
1
1
1
1
2
1
2
3
5
4
2
1
1
2
1
1
1
1
1
1
1
1
2
1
2
1
1
2
4
1
1
1
1
1
2
1
1
1
1
2
2
2
1
1
1
1
2
5
1
1
1
1
1
1
4
1
1
2
2
2
2
1
2
1
2
1
2
1
1
2
3
1
2
2
2
1
1
1
1
1
1
1
1
1
1
1
1
1
1
1
1
2
2
6
2
1
2
1
1
2
1
1
1
1
1
1
1
1
2
1
3
1
3
1
2
1
2
5
1
1
2
1
1
1
1
3
3
1
2
1
2
3
1
4
1
1
2
2
1
1
3
2
3
1
2
1
1
1
1
1
1
2
3
2
1
2
1
4
2
2
1
1
2
2
1
3
1
1
1
1
1
2
3
1
1
1
2
2
1
1
1
1
2
1
1
1
3
12
20
2
1
1
1
4
2
2
2
1
3
1
1
1
1
1
1
1
2
2
4
1
1
1
1
1
1
1
1
1
2
1
1
1
1
1
1
1
1
1
1
2
1
1
2
2
1
1
1
1
1
1
1
1
1
1
1
2
1
1
2
1
1
1
1
2
4
2
3
2
1
1
1
2
7
1
1
1
1
5
1
1
1
1
1
1
1
1
2
1
2
1
2
5
1
1
1
2
2
1
1
5
1
2
2
1
1
1
2
1
2
3
1
1
3
1
4
2
1
1
1
1
1
1
1
1
1
1
1
1
1
1
1
3
1
3
1
4
1
1
1
1
1
4
2
3
5
1
1
2
1
1
2
1
1
1
1
1
1
1
1
5
1
1
2
1
4
4
1
2
1
2
4
1
1
1
2
1
3
2
1
1
1
2
1
4
1
3
1
1
1
1
1
3
1
1
5
1
1
1
1
1
1
1
2
1
1
1
2
1
1
1
2
2
1
5
2
1
2
4
2
1
1
1
3
1
1
5
1
1
2
1
1
1
1
1
1
1
1
1
1
1
2
1
1
3
1
3
1
1
4
1
3
4
6
1
1
6
1
1
3
3
2
1
20
1
3
1
1
1
4
2
1
1
2
1
2
1
1
1
1
1
1
1
1
1
1
4
1
1
2
2
2
4
1
1
3
1
1
1
3
4
1
2
3
1
1
1
1
3
1
1
10
2
3
1
2
1
3
2
2
1
2
3
3
1
1
3
7
4
3
5
5
1
4
1
1
1
3
2
1
1
1
3
5
1
1
1
2
1
1
1
1
1
1
1
2
1
1
4
1
5
2
1
1
1
1
1
1
1
1
6
4
7
1
1
2
2
2
1
1
4
2
4
6
1
8
1
1
1
1
1
1
3
2
1
1
1
1
1
1
1
2
1
1
1
1
2
1
2
2
1
4
5
1
9
1
6
2
2
2
4
1
2
1
2
2
2
1
1
1
4
2
3
1
1
1
1
1
1
4
3
2
2
1
2
3
1
2
2
3
3
2
4
1
2
1
1
1
1
1
1
3
2
1
1
1
2
2
1
1
2
3
1
1
5
1
1
2
1
5
3
2
2
2
1
1
2
1
3
3
4
1
1
2
1
4
1
1
2
3
1
2
1
1
1
1
1
2
2
4
1
2
4
1
1
1
4
1
1
1
1
2
3
1
1
1
2
2
2
1
3
1
1
1
1
1
8
1
1
1
1
1
1
2
3
1
1
1
1
1
1
1
1
1
1
2
1
1
1
2
1
3
1
1
2
1
1
1
2
1
1
1
1
1
1
1
1
1
1
2
1
1
1
1
1
1
9
1
1
1
1
1
2
1
1
1
2
1
2
1
1
1
1
1
1
1
1
1
1
1
1
1
1
1
2
1
1
1
1
1
1
10
1
1
1
2
1
1
1
2
1
1
1
2
1
1
1
2
2
1
2
1
1
2
4
1
1
1
2
1
1
1
2
1
1
2
1
1
1
1
2
1
1
1
2
1
2
1
1
1
1
1
1
1
1
1
1
1
2
1
1
1
1
1
1
1
1
1
2
2
2
1
1
1
1
1
1
1
1
2
1
1
1
1
3
1
1
1
1
1
1
1
1
1
1
1
2
1
1
1
1
1
2
1
3
1
1
1
1
1
1
1
2
1
1
1
1
1
1
1
1
1
1
1
2
1
1
1
1
2
2
1
1
1
1
1
1
1
1
1
1
1
3
1
1
3
1
1
1
1
1
3
1
2
1
3
1
2
3
1
1
1
1
1
1
1
1
2
1
1
1
1
1
1
1
1
2
7
2
1
1
1
2
1
1
1
2
2
3
2
8
1
1
2
1
2
1
8
1
1
1
1
4
1
1
1
6
1
1
1
3
1
1
6
3
1
2
1
1
5
1
2
1
1
1
2
3
1
1
1
1
1
1
1
1
1
1
2
2
2
1
1
1
2
1
1
2
1
2
1
2
1
1
2
2
1
1
2
1
1
1
1
1
1
1
2
1
1
1
4
1
1
1
1
1
1
3
1
1
1
1
1
1
1
1
1
2
3
2
2
1
1
1
1
1
1
1
1
1
1
3
1
1
1
1
1
2
1
1
1
1
1
2
1
1
8
1
1
1
5
2
1
1
6
1
1
3
2
6
3
1
4
3
2
1
1
1
3
2
1
3
3
2
3
1
2
1
6
1
1
3
3
3
1
2
5
1
1
1
1
1
2
1
1
1
4
1
4
4
1
1
2
5
1
3
4
1
1
1
1
2
3
1
3
25
1
1
1
2
1
1
2
3
4
5
3
1
1
1
2
2
1
1
2
1
1
1
1
2
1
4
1
2
1
1
4
2
1
1
1
81
1
2
1
1
3
1
1
1
1
14
1
2
2
1
1
2
1
1
1
3
3
1
1
2
2
3
2
1
1
1
1
1
1
1
1
1
1
1
1
1
1
1
1
1
3
1
1
1
1
1
2
1
1
1
1
1
1
1
2
2
2
2
1
1
1
1
1
1
1
1
1
1
1
1
1
1
1
1
4
1
1
1
1
1
1
1
2
1
1
1
1
1
1
1
1
1
2
1
1
1
1
2
1
1
1
2
1
1
1
2
1
3
1
2
2
1
3
1
6
1
2
1
1
1
2
1
2
1
1
1
3
2
2
2
1
1
1
4
1
3
1
1
1
1
2
3
1
7
1
5
1
2
1
3
3
1
2
2
1
1
1
1
1
1
2
1
1
1
1
5
1
1
1
1
2
1
1
1
2
2
2
2
2
3
1
1
1
1
3
3
4
4
2
1
1
4
2
1
1
1
2
3
1
1
2
6
2
1
1
1
1
2
4
2
1
1
2
1
5
1
3
2
2
1
1
4
2
2
5
3
1
1
3
1
1
2
4
2
2
2
2
1
1
1
3
1
2
2
2
1
2
2
2
1
3
3
1
2
2
1
5
2
1
1
1
3
1
2
2
2
1
2
1
1
1
1
1
3
3
2
1
3
1
1
1
1
1
7
1
1
1
1
1
1
1
4
1
2
3
2
4
1
1
1
4
1
1
3
1
1
3
1
1
1
3
6
4
1
2
1
2
2
1
1
1
2
1
2
1
1
1
1
1
1
1
1
1
2
1
1
2
1
1
2
1
1
2
3
1
4
1
1
1
2
1
2
1
3
1
1
3
2
1
3
3
1
1
1
1
3
1
2
1
1
1
1
2
2
1
1
1
1
1
1
1
1
2
1
2
2
2
5
1
2
1
1
1
1
1
1
1
1
1
1
1
1
1
1
1
1
1
6
1
1
1
1
4
3
1
13
1
1
2
1
4
4
3
2
5
1
2
1
1
1
5
2
3
1
1
5
3
1
1
3
1
1
1
1
1
1
1
1
2
1
2
3
1
3
1
2
1
1
1
1
1
2
1
2
2
1
1
3
1
2
1
14
1
1
1
2
1
2
1
3
1
7
1
1
1
1
3
2
1
3
1
12
1
1
2
1
3
1
1
1
1
4
1
3
3
3
1
2
2
1
6
1
3
1
1
1
1
1
2
1
1
1
1
1
2
1
1
1
1
5
3
1
1
3
1
4
1
3
1
1
4
2
1
1
1
1
1
1
1
1
1
1
1
1
1
2
7
2
3
1
2
1
2
1
1
2
1
3
3
1
2
3
1
1
2
1
2
1
2
1
2
1
2
1
1
2
1
1
1
1
1
1
1
2
1
3
3
1
1
2
1
1
3
1
3
2
1
1
2
8
2
2
2
1
1
1
1
1
1
1
1
3
3
1
1
1
2
1
1
1
1
1
3
1
1
2
1
1
1
1
1
1
3
1
2
1
1
1
1
1
3
3
2
2
1
1
1
1
2
2
1
1
1
1
1
1
2
2
2
2
2
2
1
1
3
2
2
1
1
1
1
3
1
1
2
6
1
1
1
1
1
1
1
1
1
1
1
1
1
2
1
1
1
1
1
3
1
1
1
1
1
3
1
1
1
2
1
1
2
2
1
1
1
5
2
3
1
2
1
1
1
1
1
1
1
1
2
4
2
5
1
1
1
1
5
24
2
1
15
2
5
14
1
1
1
3
1
1
1
1
5
1
3
1
1
1
1
1
1
1
1
3
1
1
5
2
1
1
1
2
1
1
3
1
1
1
1
1
1
2
1
3
1
1
5
2
1
1
1
1
5
2
2
1
2
2
1
1
1
1
2
1
2
2
2
1
2
1
4
6
3
1
1
1
1
2
1
9
1
2
1
1
2
1
3
1
4
3
1
1
1
4
1
1
1
1
1
1
1
1
1
1
1
2
1
2
1
1
1
1
1
1
1
1
1
1
1
1
2
3
2
2
2
3
2
1
2
1
3
1
1
1
1
3
3
2
5
2
1
1
1
1
1
1
2
1
2
1
1
1
2
1
1
1
4
2
1
1
1
1
1
1
1
4
1
4
1
4
2
1
1
2
3
1
1
2
1
1
2
1
1
1
1
1
1
2
1
1
1
1
1
1
1
1
1
1
1
2
1
2
1
1
1
1
1
1
1
1
8
1
2
2
3
1
4
2
1
2
1
1
1
1
1
1
1
1
3
2
1
1
1
1
1
3
2
1
2
2
3
5
1
1
5
1
3
2
1
1
2
3
3
1
1
1
1
1
3
8
1
1
2
1
3
2
1
1
1
4
2
1
1
1
1
1
1
2
1
1
2
1
1
2
1
1
1
1
3
1
1
3
8
1
4
4
1
4
3
3
1
5
1
2
2
1
4
1
2
3
1
1
1
1
1
1
1
1
3
1
1
1
1
1
1
1
2
13
1
2
1
1
1
4
1
1
1
1
1
1
1
1
1
1
3
1
1
1
1
1
1
6
2
2
2
2
1
1
1
1
1
1
1
2
1
1
1
1
1
5
5
1
1
1
1
3
1
1
1
1
1
2
1
1
1
1
2
2
2
2
1
2
1
2
2
1
1
1
1
6
2
4
1
1
1
1
1
1
1
1
2
1
3
2
9
1
2
4
2
2
2
1
1
2
1
1
3
1
4
2
2
1
1
1
2
1
2
3
1
1
1
1
1
4
1
1
1
2
3
2
1
1
2
2
1
1
1
1
1
2
1
2
1
1
1
1
1
1
1
1
2
1
2
1
3
1
1
3
1
1
1
1
2
1
1
1
2
2
1
1
2
1
1
1
1
2
3
1
2
2
5
1
1
2
1
1
2
1
2
1
1
2
1
1
1
2
1
1
2
2
7
2
1
3
2
1
1
4
1
2
1
1
2
1
3
1
2
1
2
1
2
1
2
1
1
1
1
2
1
1
1
1
1
3
1
1
2
1
1
2
1
1
2
1
1
1
1
1
1
1
1
7
1
3
1
4
1
1
1
1
9
1
1
1
1
1
1
1
1
2
1
4
5
4
3
1
1
12
2
4
2
1
6
2
1
3
1
1
1
1
3
1
1
1
1
1
1
1
1
2
2
2
1
2
5
1
2
1
1
1
1
2
1
1
1
3
1
1
1
4
2
3
2
1
1
1
3
1
1
1
4
2
5
1
1
1
1
1
2
2
2
1
1
1
1
1
1
2
2
1
1
1
1
1
1
1
1
2
1
6
1
1
2
2
3
2
1
2
4
1
2
2
1
2
2
2
2
1
1
2
1
3
7
1
5
1
1
3
1
1
1
1
8
2
3
1
2
1
1
1
1
3
1
1
1
1
2
1
2
1
1
1
1
1
1
1
3
2
2
1
3
6
2
1
1
1
1
1
1
1
1
1
1
1
1
3
1
4
2
1
4
2
1
4
1
1
1
1
3
1
2
1
1
1
1
1
1
1
1
3
3
1
2
2
4
2
1
1
2
5
1
3
1
1
1
1
2
1
1
1
1
1
1
1
1
1
2
1
1
10
1
1
1
2
1
3
2
5
3
1
3
2
1
1
1
2
2
1
2
3
2
3
1
1
5
2
1
3
1
3
2
2
2
1
2
1
1
2
3
2
1
1
1
1
1
1
2
1
1
2
2
1
2
5
1
2
1
1
1
1
1
1
1
3
2
1
2
1
1
1
1
1
1
1
1
1
2
3
1
1
3
1
1
2
1
2
2
1
1
1
2
1
5
1
1
1
1
1
2
1
2
1
1
3
1
2
1
1
1
2
1
3
1
1
1
3
2
1
2
1
1
1
1
1
1
1
2
2
1
1
1
1
1
1
1
1
1
1
2
2
1
1
1
1
2
2
1
2
2
3
2
3
1
1
1
1
1
1
3
1
5
1
1
2
1
2
2
1
1
4
4
6
1
2
1
1
1
2
1
1
2
1
1
2
1
1
4
1
1
1
9
5
1
2
1
4
1
1
1
1
6
1
1
1
2
1
1
1
2
2
3
1
1
2
1
2
1
1
1
1
1
1
3
1
4
1
1
2
1
2
1
1
2
9
1
1
1
2
5
3
4
2
1
3
1
1
1
2
1
1
1
1
1
1
1
1
2
2
1
1
1
1
1
2
1
1
1
2
1
4
1
3
2
1
3
1
4
1
3
1
3
1
1
1
1
1
1
1
1
3
1
1
1
1
6
1
2
1
3
5
4
4
1
2
4
5
1
1
1
1
2
3
1
12
1
1
1
1
1
1
3
5
3
1
3
1
4
2
3
1
1
1
2
3
5
4
1
1
1
2
3
1
1
1
1
1
1
1
1
2
2
1
1
1
2
1
1
1
4
2
2
1
1
2
1
3
3
1
1
2
1
1
2
2
1
1
3
2
2
3
1
2
2
1
1
2
1
1
1
1
2
3
1
1
1
2
2
3
2
1
2
1
1
3
2
2
3
3
1
2
7
3
1
2
4
2
1
3
1
1
1
2
1
2
1
3
1
4
1
1
1
4
1
2
4
1
1
4
1
1
1
2
2
1
2
6
5
6
1
1
1
1
3
1
2
1
3
3
1
1
3
1
2
2
2
1
1
1
1
1
2
3
1
2
1
1
4
1
1
1
2
2
2
1
2
2
1
4
1
2
1
2
2
1
1
1
2
1
2
2
1
1
1
1
1
3
1
2
1
3
1
1
2
1
1
1
1
3
1
4
4
1
2
1
4
1
1
1
1
1
3
1
1
1
2
1
1
2
5
1
1
1
1
1
1
1
1
1
1
1
1
1
1
1
1
1
1
2
1
1
1
1
1
1
1
1
1
2
1
1
1
1
1
1
1
1
1
3
1
1
1
1
1
1
1
1
1
1
1
1
1
1
7
1
1
2
1
3
1
2
4
1
2
3
1
3
1
2
1
3
6
3
2
5
2
1
2
1
2
3
3
1
1
1
1
4
2
6
2
2
2
1
1
1
2
3
2
1
1
2
1
1
2
1
3
1
1
1
4
2
1
1
1
1
3
1
1
1
1
3
1
1
1
1
1
2
1
2
2
1
1
2
1
2
1
2
2
2
3
1
1
2
1
2
2
1
1
1
1
1
1
1
3
1
1
1
1
1
1
1
1
1
1
1
1
1
1
1
1
1
1
1
2
5
1
1
1
1
2
2
1
2
2
5
1
4
3
1
1
2
1
1
2
2
1
1
3
1
1
1
6
2
1
1
1
1
1
1
1
2
1
2
1
1
1
1
1
1
1
2
1
6
5
2
1
1
1
2
1
1
1
1
1
1
1
1
1
1
3
1
1
2
1
1
2
1
1
2
1
2
1
1
1
1
2
1
2
1
1
1
1
1
3
3
3
2
3
1
1
1
2
1
3
4
2
1
1
1
2
1
4
1
1
1
1
2
2
1
1
1
2
4
3
1
1
1
1
1
2
3
1
3
3
1
4
2
1
1
1
1
2
1
3
1
3
2
1
3
5
1
6
1
1
1
3
1
1
1
1
1
2
2
1
3
2
4
2
1
3
2
2
1
1
3
1
1
1
1
3
2
5
1
3
1
1
1
1
2
1
4
2
1
1
1
4
3
1
1
6
1
9
1
2
2
1
10
1
1
4
1
1
3
1
1
1
2
1
1
1
2
1
1
1
1
1
2
1
1
1
6
1
1
1
2
2
2
1
1
1
2
1
1
1
1
1
4
2
3
1
8
2
2
2
1
2
2
2
1
1
2
1
2
1
1
1
1
1
1
2
2
2
1
2
2
3
2
1
3
1
1
1
1
1
1
2
1
2
1
2
2
4
3
1
5
2
1
1
1
1
1
1
9
4
3
2
3
1
2
8
4
4
1
2
6
1
1
2
1
1
1
1
4
7
1
2
2
2
1
1
3
2
4
1
2
1
1
1
6
1
1
2
1
1
1
1
3
1
1
3
2
1
1
1
1
1
2
1
2
1
1
3
3
1
3
1
1
4
5
2
2
1
3
2
2
1
1
2
2
1
1
4
1
1
1
1
1
1
1
1
1
1
2
1
1
1
1
1
3
5
1
2
2
4
1
1
5
1
1
2
1
1
1
1
1
1
1
1
2
1
1
1
1
1
1
1
1
1
6
2
3
1
1
6
1
2
1
1
3
1
1
2
4
1
1
3
2
1
1
2
3
3
1
1
2
1
2
1
1
1
1
4
2
1
1
3
4
2
1
1
2
1
1
1
1
1
9
1
1
1
1
1
1
1
1
5
1
1
3
1
1
1
1
1
1
1
2
1
1
3
1
2
1
1
1
1
1
1
3
3
1
1
1
2
1
1
1
2
2
1
1
4
2
1
2
1
1
1
8
4
1
2
1
2
1
1
1
1
1
1
3
7
3
1
2
5
1
1
1
1
1
4
1
3
1
3
4
1
1
1
3
2
1
1
1
1
1
9
1
1
1
1
1
1
4
1
1
1
3
1
1
1
1
1
1
1
1
1
2
1
1
1
2
1
1
1
3
4
1
1
1
1
3
1
2
1
2
2
4
1
1
1
1
1
1
3
3
1
1
1
1
1
1
2
2
6
3
1
5
2
4
2
1
1
3
1
3
1
1
2
1
1
1
1
1
1
2
1
2
1
2
1
3
1
1
5
5
6
1
2
1
1
1
1
1
1
1
1
1
1
2
1
4
2
1
1
3
1
1
1
4
2
1
2
1
1
1
1
2
1
1
1
1
4
1
1
1
2
1
1
2
1
1
2
1
1
1
1
1
1
1
1
2
1
1
1
1
1
1
2
1
1
1
2
1
1
1
1
1
3
1
1
3
1
1
3
2
3
1
1
2
1
1
3
2
1
2
5
1
1
1
1
2
1
1
1
1
1
1
4
1
1
2
2
1
1
1
1
1
1
1
10
3
1
1
3
1
3
1
1
4
2
1
2
1
1
1
2
1
1
2
1
1
1
1
2
1
1
1
1
2
1
2
3
1
1
1
1
2
1
1
1
2
5
1
1
1
1
3
1
1
8
2
2
1
2
2
1
2
1
1
1
1
1
1
1
3
1
2
1
1
1
1
2
1
1
1
2
2
1
1
2
1
1
1
1
1
1
2
1
1
1
1
1
1
1
1
1
1
1
1
1
2
3
1
1
4
2
1
2
1
1
1
1
1
1
7
2
3
3
1
2
2
1
1
4
3
1
1
1
1
1
1
1
2
20
1
3
2
6
3
6
1
4
1
4
1
5
1
1
4
1
1
1
1
1
1
3
4
1
2
1
1
1
1
1
1
1
1
1
1
1
1
2
2
1
1
3
2
2
1
1
2
2
1
1
4
1
2
1
1
1
1
2
2
5
1
3
2
1
1
3
1
1
8
1
2
1
2
1
1
2
1
2
1
1
1
1
2
1
2
1
1
1
1
3
1
1
1
2
1
1
1
10
6
1
17
7
5
1
1
1
1
1
1
1
3
1
4
1
1
2
1
1
2
2
2
1
1
1
2
1
2
1
1
6
28
3
1
1
9
1
1
1
4
2
2
4
1
1
3
1
2
1
2
1
1
1
3
1
1
1
3
6
2
6
1
1
3
2
1
1
1
1
1
1
1
2
1
1
1
9
1
2
1
13
2
1
1
1
1
1
1
1
1
1
1
3
5
1
1
1
2
1
1
1
4
1
1
1
1
1
1
2
2
1
1
1
1
1
2
1
1
1
1
1
4
3
2
1
3
3
4
1
1
1
1
2
1
1
1
1
2
1
1
7
1
3
2
1
1
1
4
1
1
1
2
1
1
2
2
1
3
2
1
1
1
3
3
1
1
1
2
1
1
1
2
1
1
1
1
1
1
1
1
2
1
2
1
1
1
1
1
1
2
1
1
1
1
1
1
1
1
1
1
1
2
2
2
3
1
1
1
2
1
1
1
1
2
1
1
3
2
1
1
1
1
1
1
1
1
1
4
1
1
1
1
1
1
1
1
1
1
1
1
1
1
1
1
1
1
1
1
1
1
1
1
1
2
1
1
3
8
1
1
3
2
4
2
1
1
1
3
1
5
1
1
3
9
2
2
1
1
1
1
1
3
1
1
1
1
1
1
1
3
2
2
2
1
1
1
1
1
1
1
1
1
1
1
1
2
6
1
2
3
2
1
2
2
2
6
1
1
1
1
2
1
1
1
1
3
1
1
1
3
1
2
1
1
2
1
1
2
1
1
1
2
2
3
1
2
1
1
1
1
1
1
1
1
1
2
1
1
1
2
1
1
1
1
1
1
1
1
2
1
3
1
2
1
2
5
1
7
1
4
2
1
1
1
2
1
1
1
1
1
1
1
1
1
6
1
1
2
2
2
1
1
2
3
1
1
2
2
1
1
1
1
1
1
1
1
1
1
2
1
1
1
1
2
3
1
1
1
1
2
2
1
3
4
1
2
1
1
1
1
1
1
2
2
1
1
2
2
1
3
1
1
2
2
2
1
2
1
1
1
1
2
3
1
1
2
1
1
6
1
1
3
1
1
3
2
1
1
2
1
2
2
2
1
1
2
1
1
2
1
1
2
4
1
1
8
1
1
1
2
1
1
1
1
1
1
3
4
1
1
1
3
3
1
1
1
2
2
3
2
1
2
1
1
1
4
3
1
1
1
1
1
1
1
1
1
1
1
1
1
1
1
1
1
1
1
1
1
1
1
1
1
1
6
1
2
1
1
3
1
1
1
1
1
3
1
1
1
1
1
6
1
1
1
1
1
1
1
1
1
1
1
1
1
1
1
1
1
1
1
1
1
5
3
1
1
2
1
1
1
1
2
2
3
1
1
1
1
22
15
7
1
1
2
1
1
2
1
1
1
1
2
1
1
2
2
2
1
2
1
1
1
1
2
1
2
1
2
4
1
1
1
2
1
2
1
2
1
1
1
1
2
1
1
1
1
1
1
1
1
2
1
1
1
1
1
1
1
1
1
1
1
1
1
1
1
1
1
1
1
2
1
1
1
2
1
1
2
1
2
1
1
1
2
1
1
1
1
1
1
1
1
1
1
1
1
1
3
2
1
1
3
1
1
1
1
1
1
1
1
1
1
1
1
4
1
1
1
1
1
1
1
3
1
1
3
1
1
1
1
1
1
1
1
1
1
1
1
2
1
2
1
1
1
1
2
2
1
1
1
1
1
1
1
1
1
1
1
1
1
1
1
3
1
1
1
1
1
4
1
1
1
1
1
1
1
1
1
1
1
2
1
2
1
1
1
1
1
1
1
1
1
2
1
1
2
1
1
1
2
1
1
1
2
1
1
1
1
1
1
1
1
1
3
1
1
2
1
1
1
1
2
1
1
1
1
1
1
1
1
1
2
2
1
1
1
1
1
1
4
1
1
1
1
2
1
2
2
1
1
2
1
4
1
2
1
1
1
1
1
1
3
1
1
1
1
2
1
2
2
1
2
4
1
1
3
1
1
2
1
1
1
2
2
4
3
2
1
2
1
2
5
1
1
1
1
1
1
1
3
1
2
2
2
2
3
1
1
1
1
1
1
1
1
1
1
3
1
2
4
1
2
2
3
1
1
1
1
1
1
1
1
1
1
2
1
3
2
2
2
1
2
1
1
1
1
1
1
1
1
1
1
1
1
1
1
1
1
1
2
1
1
2
1
2
1
1
1
2
2
1
1
1
2
1
1
1
1
2
1
1
4
1
1
1
1
2
1
2
2
1
1
1
1
1
1
1
2
2
5
1
1
1
2
2
1
1
1
1
1
1
1
2
1
2
1
4
1
2
1
1
1
2
1
1
2
1
1
1
2
1
1
1
1
1
1
1
1
1
1
2
1
1
4
1
1
1
2
1
1
8
2
1
1
1
1
1
1
2
2
1
1
2
2
1
1
2
1
1
3
1
1
1
1
1
1
1
3
1
1
3
3
1
1
1
1
1
1
2
1
1
1
1
1
1
1
1
1
1
1
2
1
1
2
2
1
1
1
1
4
1
3
1
2
2
1
1
1
1
1
1
1
1
1
1
1
1
2
1
1
1
2
2
2
1
1
1
1
1
1
1
1
1
2
2
1
1
2
1
2
2
1
1
4
1
1
1
1
1
1
1
1
1
1
2
1
1
1
1
2
1
1
1
1
1
1
1
1
1
1
1
1
1
1
1
1
2
1
1
1
1
1
1
1
2
2
3
1
3
1
1
1
2
1
1
1
1
2
2
2
2
1
2
1
2
2
2
1
1
1
1
2
3
1
2
1
1
2
2
1
1
1
2
1
4
1
1
1
2
1
3
1
1
2
1
2
1
2
2
2
1
1
1
2
3
2
19
1
1
2
1
1
1
2
2
1
1
1
2
2
1
1
2
1
1
1
1
1
1
1
2
1
2
1
3
2
1
1
1
1
3
2
2
2
3
1
1
1
2
1
1
1
1
3
2
3
1
3
2
1
3
1
1
1
1
1
1
1
1
1
2
1
1
1
1
1
9
1
3
1
1
1
1
4
1
1
1
1
1
3
1
1
2
2
2
1
1
1
1
2
1
1
1
1
2
2
1
2
1
2
1
1
2
1
1
2
2
1
2
1
2
4
2
3
16
1
4
1
23
32
1
1
1
1
1
1
3
1
1
1
4
1
2
4
1
3
1
1
1
1
2
2
2
2
1
1
1
2
2
1
5
3
1
5
1
5
2
1
1
1
1
1
3
1
2
1
1
3
1
1
1
2
1
1
2
1
1
1
1
1
1
2
3
1
2
2
1
15
1
1
1
2
1
1
1
1
1
1
1
1
1
1
1
1
1
1
1
2
1
3
2
1
1
1
4
1
4
1
1
1
1
2
1
1
2
1
1
1
1
1
1
1
1
2
1
1
1
1
1
2
4
1
1
1
1
1
1
1
2
2
2
1
1
3
1
1
2
8
1
1
1
1
1
1
2
1
1
1
1
1
1
1
1
1
1
3
1
1
1
1
1
1
1
2
2
2
1
1
1
1
3
1
1
6
1
1
5
1
4
2
2
3
1
2
4
6
1
1
2
1
1
4
1
3
2
1
1
2
1
1
14
55
4
2
2
4
1
1
1
1
1
1
2
1
1
1
1
2
4
1
3
3
1
1
1
2
2
2
2
1
1
1
1
1
1
1
1
2
5
1
1
1
1
1
1
1
1
1
1
1
1
1
1
1
3
2
1
1
4
3
1
2
1
1
1
1
2
1
1
2
1
1
1
1
1
1
1
1
2
1
1
1
4
1
1
1
1
1
1
2
1
1
1
1
1
1
1
1
1
6
1
1
1
1
1
1
1
4
1
2
1
2
1
4
1
2
1
2
1
1
1
1
1
1
1
1
2
1
1
1
5
1
1
1
1
1
1
3
1
1
1
1
1
1
3
1
1
3
3
1
1
1
1
1
4
2
1
1
2
1
2
3
2
1
7
2
2
7
1
2
1
2
3
1
1
2
1
1
1
1
1
1
2
1
2
1
2
2
4
1
1
1
1
2
2
1
2
1
1
2
1
1
1
1
1
2
2
3
2
3
3
1
2
1
1
2
1
1
1
1
1
1
1
1
1
1
1
1
1
3
2
1
1
4
1
1
1
1
1
1
3
1
2
1
2
3
3
8
1
6
1
2
2
1
1
2
2
1
3
11
1
2
2
1
1
3
2
1
3
2
6
2
3
2
1
1
2
2
1
1
1
1
1
1
1
1
1
1
1
1
1
2
2
6
1
2
1
1
2
1
2
1
2
1
1
3
2
3
4
1
5
1
1
1
1
1
2
1
1
1
1
4
3
1
1
2
2
1
1
1
4
3
1
1
2
4
4
1
4
2
1
1
2
1
1
1
2
1
1
1
1
2
1
1
1
1
2
1
1
1
6
1
1
2
1
1
3
1
2
2
1
1
1
1
1
1
1
3
2
1
3
1
2
3
1
3
1
1
2
1
2
2
1
1
1
1
2
2
1
1
1
1
1
2
1
1
3
2
1
2
1
2
1
1
1
1
1
1
2
1
1
1
1
1
1
2
2
1
1
1
1
1
1
2
2
3
3
5
1
2
1
1
2
1
2
1
1
1
1
2
1
3
3
1
1
3
1
2
1
1
1
1
1
1
1
4
1
2
4
6
2
5
15
1
1
1
1
1
1
1
3
1
3
2
1
1
5
3
3
3
1
7
1
2
2
2
6
1
1
2
1
3
1
1
3
1
1
1
1
1
4
1
1
1
2
1
1
1
4
1
1
2
2
1
2
1
1
3
1
6
2
1
2
3
1
1
1
1
1
3
1
2
2
1
1
2
3
1
2
1
2
3
10
1
2
2
1
2
2
3
1
1
1
1
1
9
1
2
1
1
1
1
1
1
1
1
1
1
1
2
3
1
1
2
1
1
2
1
2
1
2
1
2
2
1
3
1
1
3
1
3
3
1
2
2
3
2
2
1
1
1
1
1
1
1
1
1
1
2
1
2
1
1
1
1
1
1
2
1
2
1
1
1
1
1
1
1
1
2
1
1
1
1
1
1
1
1
1
1
1
3
3
2
3
1
6
1
3
1
1
1
1
2
3
2
3
1
2
1
1
3
2
4
3
1
2
1
1
2
1
1
2
1
1
3
2
1
1
1
1
1
1
4
2
2
1
1
1
1
3
2
1
1
1
3
3
1
3
1
1
2
1
1
2
3
3
1
1
3
4
3
1
1
1
4
1
8
1
1
2
3
1
1
1
1
1
3
1
3
1
2
1
1
2
1
2
1
1
3
1
2
1
1
1
2
1
4
5
1
1
1
1
1
2
5
2
1
2
1
1
1
1
1
1
1
1
1
1
1
1
1
2
1
3
2
1
1
1
3
2
1
2
3
3
1
1
1
1
1
1
1
2
1
1
1
1
2
2
1
1
1
1
4
3
1
3
1
2
2
1
1
2
2
1
3
1
1
2
1
1
1
1
1
1
1
1
1
2
4
1
1
2
1
1
2
1
2
1
2
2
1
2
1
1
2
1
5
1
1
5
2
2
1
3
1
2
1
1
2
1
2
2
1
5
1
3
1
1
4
3
1
1
1
1
1
2
1
1
1
1
1
1
1
4
1
1
2
1
1
2
1
1
1
1
1
1
1
1
1
2
1
1
1
1
1
2
1
1
1
4
2
1
1
3
1
1
1
1
1
3
1
1
1
1
1
1
2
2
1
1
2
1
4
1
2
1
1
1
1
1
1
1
4
1
1
1
5
2
2
1
6
2
3
1
3
3
2
1
2
2
3
1
4
1
2
1
1
1
2
3
3
2
5
2
4
1
4
2
2
3
2
3
1
2
1
3
1
1
2
1
3
3
1
2
1
1
1
1
1
1
1
1
1
1
1
1
1
1
1
3
1
1
1
1
1
1
1
1
1
1
1
1
2
1
1
2
2
3
1
1
4
1
1
1
1
1
1
1
2
4
2
2
1
1
1
1
1
1
1
1
1
1
1
1
1
1
1
1
1
3
1
2
1
1
1
2
1
1
2
1
11
3
2
4
1
1
1
1
1
1
1
2
1
2
1
1
1
1
4
1
5
1
4
1
4
2
1
2
2
1
4
2
2
3
1
2
1
3
1
1
3
1
2
1
1
1
1
3
1
2
8
1
3
1
2
2
1
1
1
1
3
12
1
3
1
1
1
3
1
1
2
1
1
1
1
1
1
1
1
1
1
2
1
2
1
1
2
1
2
1
2
1
2
2
3
4
5
1
1
1
1
4
1
1
1
1
1
1
2
1
1
1
1
1
1
4
1
2
1
2
1
2
1
1
3
1
4
5
2
2
1
1
1
3
2
1
1
1
1
2
1
1
1
1
1
2
2
1
1
2
2
3
1
1
5
1
17
7
5
1
1
2
1
1
1
1
1
1
1
1
7
14
1
1
1
1
1
1
1
1
1
3
1
1
1
1
1
2
1
1
1
1
1
1
4
3
2
1
1
2
2
1
2
1
3
2
1
1
1
1
1
1
2
4
2
1
1
1
2
1
1
1
1
3
1
2
2
1
1
3
1
2
4
2
1
2
2
2
1
1
1
1
3
1
1
1
1
1
3
1
1
1
1
3
1
1
1
2
1
1
3
1
3
1
1
1
3
1
5
1
1
1
6
5
7
1
1
5
1
1
2
4
1
1
1
2
1
1
4
3
1
5
1
2
2
1
1
1
1
9
1
1
1
1
2
7
1
2
1
2
2
1
2
1
1
1
1
2
2
3
1
1
2
1
1
2
1
1
1
3
1
4
2
2
1
3
1
5
1
2
1
2
3
1
1
3
5
2
2
2
1
1
1
1
3
3
1
2
2
2
2
3
1
2
1
4
5
4
2
1
2
1
2
1
1
1
2
1
1
1
1
1
1
1
1
3
1
1
1
1
1
1
3
4
1
1
2
1
1
2
1
1
1
1
1
1
6
1
8
1
2
5
7
1
1
1
1
2
1
1
1
1
1
2
1
1
1
1
1
1
1
1
1
1
5
1
1
1
1
2
1
1
3
1
1
1
2
2
1
1
1
1
1
1
1
1
1
1
2
3
1
1
1
2
1
1
1
2
2
5
1
1
1
1
1
1
1
1
1
3
1
1
1
1
2
1
1
1
1
1
2
1
2
1
1
1
1
1
2
3
1
1
1
1
1
1
2
1
1
1
2
1
2
1
1
2
4
1
1
2
1
1
1
1
1
1
1
1
1
2
1
1
1
1
1
2
1
1
1
1
1
1
1
1
1
1
1
1
1
1
1
2
1
1
1
1
1
1
1
1
1
1
1
1
1
2
1
2
1
1
1
12
1
1
1
1
1
1
1
5
1
4
1
1
2
2
4
1
3
2
9
4
2
3
6
1
5
2
1
3
1
2
1
1
1
8
1
2
1
6
2
1
1
1
1
1
2
1
1
3
3
1
1
1
2
1
1
1
1
1
1
6
1
1
1
3
1
1
2
1
11
1
5
1
1
1
1
1
1
1
1
6
1
2
1
2
3
2
1
1
1
1
1
4
1
1
1
3
1
1
2
1
3
2
2
4
2
3
1
1
2
1
1
1
2
3
1
2
1
1
3
2
1
1
1
1
1
2
1
1
1
4
5
3
3
1
3
1
1
2
1
2
1
1
1
1
2
1
1
2
2
2
4
1
1
1
1
1
1
2
1
2
2
3
1
1
8
1
1
1
2
1
2
1
2
3
1
1
1
4
5
1
1
2
2
2
2
2
3
1
4
1
1
2
1
1
1
1
1
1
1
1
1
1
1
2
1
3
1
1
1
1
1
2
1
1
1
1
1
1
1
1
1
1
1
1
1
1
1
1
1
1
1
1
2
1
1
1
1
1
1
1
1
2
1
2
1
1
1
1
2
1
1
4
1
1
1
1
1
2
1
4
2
1
1
2
1
2
4
2
1
1
1
2
2
2
1
2
1
1
1
1
1
5
1
1
4
1
1
2
1
1
1
1
1
1
1
2
3
1
1
1
2
1
1
1
1
1
2
3
1
2
2
1
4
1
1
2
2
1
3
2
2
1
2
1
5
3
1
1
2
2
5
2
1
1
1
1
2
1
1
1
5
1
2
2
1
2
2
1
1
2
1
6
4
2
1
1
1
1
1
2
1
1
1
1
1
1
1
1
1
1
1
1
1
2
2
1
1
2
14
1
5
1
1
2
3
1
1
1
1
1
1
1
1
1
1
2
1
1
1
1
1
2
3
1
1
1
1
1
1
3
1
1
2
1
2
1
1
1
1
1
2
1
2
1
1
3
2
2
1
1
1
2
3
2
1
1
1
1
1
1
1
70
10
4
1
27
1
1
1
2
1
1
1
1
15
2
1
2
3
1
1
2
5
1
1
1
1
1
7
1
2
6
6
1
2
2
5
1
1
1
2
1
1
1
1
1
3
1
1
4
1
1
3
1
1
3
7
2
1
1
1
2
1
1
1
1
1
1
1
1
4
4
5
7
3
5
4
1
3
1
1
1
3
4
1
1
1
4
2
2
2
1
1
1
1
1
1
1
1
2
3
1
1
1
1
1
1
1
1
1
1
1
1
2
2
3
1
1
1
2
1
1
1
1
1
3
2
1
1
1
1
1
2
4
1
1
1
7
1
1
4
1
1
3
1
2
1
6
1
2
2
2
5
1
5
1
3
1
1
4
1
1
2
1
2
1
1
1
1
1
1
1
1
1
1
1
2
1
1
1
1
1
1
1
2
1
2
1
1
1
1
3
1
1
1
2
1
1
1
1
1
1
1
1
1
1
1
1
2
2
2
1
1
1
1
3
1
1
1
2
1
1
1
1
1
1
1
1
1
1
1
6
2
1
1
1
1
1
1
1
1
4
1
1
4
1
2
1
1
2
2
1
4
1
2
4
2
1
2
1
2
7
1
1
3
1
2
1
1
2
1
1
3
2
1
1
1
1
3
2
3
1
1
1
1
1
1
1
2
1
3
1
1
1
1
1
1
2
1
1
1
1
1
1
1
1
1
1
1
2
1
1
1
1
1
1
1
2
2
2
1
1
1
1
1
1
1
1
1
1
1
2
1
1
3
1
1
1
1
1
1
1
2
2
1
1
2
1
1
1
2
1
4
1
1
2
1
1
2
1
1
3
2
1
4
1
1
3
1
3
2
1
2
1
1
1
3
6
1
2
2
1
4
3
2
1
2
4
3
1
1
4
1
1
4
2
2
1
4
3
2
1
6
1
1
1
4
2
3
1
2
2
1
1
3
1
3
1
3
1
1
1
3
2
1
1
1
1
2
3
1
1
1
1
5
1
2
1
1
1
1
1
2
2
1
4
2
1
2
1
1
1
1
1
1
1
1
1
1
1
1
1
1
1
1
1
1
1
1
1
2
12
7
1
1
1
2
3
1
1
1
1
1
1
1
1
1
1
1
1
3
1
1
1
1
1
1
1
1
3
1
1
2
1
1
2
1
1
4
10
1
3
1
1
1
1
1
1
1
1
3
1
1
1
1
1
1
1
1
1
1
2
2
1
5
1
1
1
1
1
1
3
1
1
1
1
1
3
3
1
1
4
3
2
1
2
1
1
1
1
1
1
1
2
2
3
6
2
1
1
3
1
2
1
6
3
2
1
4
2
1
1
3
1
1
1
1
2
1
1
2
2
9
1
1
1
1
1
1
1
2
2
1
1
2
2
1
2
2
2
3
1
1
2
2
1
1
1
2
2
2
2
3
2
1
1
2
1
1
1
1
2
1
2
1
1
1
1
1
1
6
2
4
1
1
2
4
1
1
1
1
1
1
1
2
1
1
1
1
1
1
1
2
1
1
1
1
2
3
1
7
1
1
1
2
1
2
1
2
1
4
8
1
1
1
1
2
1
1
1
1
1
1
1
1
1
1
1
1
1
1
1
1
1
1
1
1
2
5
3
2
1
1
1
1
2
1
3
1
1
1
1
1
1
2
1
3
1
1
2
1
1
1
1
3
1
1
1
3
1
3
1
4
3
1
1
1
1
1
1
1
1
1
1
1
1
1
2
1
1
1
2
1
1
1
1
1
1
1
1
1
1
1
1
1
1
1
1
1
1
2
1
1
2
1
1
1
1
2
1
1
2
1
1
1
1
1
2
1
1
4
1
7
2
6
2
1
3
1
1
3
2
1
1
7
1
1
1
1
1
4
3
2
1
1
1
1
1
1
1
1
1
1
1
4
6
1
3
1
1
1
2
1
1
1
1
1
1
1
1
1
1
1
1
1
1
1
1
1
1
1
1
1
1
1
2
1
1
1
1
1
1
5
1
5
2
4
1
1
1
1
2
1
1
2
7
1
2
1
1
2
1
1
2
1
1
2
2
2
1
1
1
1
1
3
2
1
1
6
1
1
1
2
2
1
2
2
2
2
1
1
1
1
1
2
3
1
1
2
2
3
2
4
2
2
1
6
1
1
1
5
1
1
2
3
1
2
1
2
1
3
1
1
1
1
2
2
2
1
1
1
1
1
1
1
2
3
3
1
1
2
1
1
2
2
1
4
1
4
1
1
1
1
3
1
1
2
1
2
1
1
1
2
1
2
1
1
2
2
1
1
1
3
1
3
1
1
1
1
5
9
3
2
4
1
2
1
2
1
2
1
1
2
1
1
1
1
2
1
1
1
6
1
1
1
1
2
1
1
2
1
5
1
1
1
1
1
1
3
1
3
2
2
1
1
1
1
1
1
1
1
1
1
1
1
1
1
1
1
2
1
1
1
2
1
2
1
1
1
1
1
1
1
1
1
1
1
1
1
1
1
3
1
3
1
1
1
1
1
1
1
1
1
1
1
3
1
3
1
1
1
1
1
1
1
2
1
1
2
1
1
1
1
1
1
1
1
1
1
1
1
1
3
1
1
1
1
1
1
1
1
3
1
4
1
5
1
1
1
9
1
2
4
1
4
3
3
1
1
1
1
1
2
1
1
1
1
1
1
2
1
2
2
1
2
1
1
1
12
2
1
2
1
1
1
1
1
1
2
1
1
1
1
1
1
1
1
1
1
2
1
1
3
3
1
2
1
2
1
1
1
1
1
1
1
1
1
2
1
2
1
2
3
1
2
1
1
1
2
1
1
1
8
1
2
1
1
1
1
1
1
1
2
1
1
1
1
1
4
1
1
4
1
2
1
2
3
1
1
1
1
1
1
1
1
3
1
1
1
3
1
1
1
1
1
4
4
1
1
1
1
1
1
2
1
1
1
1
1
1
1
1
1
2
7
1
3
1
3
1
4
3
1
5
1
1
2
2
1
4
2
1
2
1
1
1
1
1
1
1
1
1
1
1
2
2
1
2
2
1
1
1
1
1
2
1
2
1
1
2
1
1
1
2
1
1
1
5
1
2
1
2
1
5
1
1
1
3
1
1
1
2
1
1
1
3
1
1
1
1
4
1
1
1
2
7
3
4
3
1
1
2
1
1
1
1
2
2
2
1
1
1
1
1
2
1
1
2
1
1
1
1
1
4
1
1
1
7
1
4
4
2
1
1
1
5
1
1
1
6
1
2
1
2
2
1
1
1
1
1
1
2
1
1
5
1
2
1
3
2
5
4
1
1
4
1
5
1
1
1
1
2
1
1
1
1
1
1
1
1
1
1
1
1
1
2
1
4
2
1
1
1
1
1
1
2
1
1
2
2
1
1
1
1
1
1
1
4
1
2
1
1
1
1
1
1
1
1
1
1
1
1
1
1
1
1
3
1
1
1
1
1
1
1
1
1
1
1
12
1
1
1
1
1
1
2
1
1
2
1
1
4
1
1
1
1
2
1
1
1
1
1
1
4
1
3
1
2
1
2
1
1
1
1
5
1
1
4
1
1
1
1
1
1
1
1
4
1
1
1
1
1
1
1
1
1
1
1
1
1
1
1
1
1
1
1
1
1
1
1
1
1
1
1
1
1
1
1
2
1
2
2
1
1
1
1
1
1
1
1
1
1
1
1
3
2
1
2
1
8
2
1
1
1
1
1
1
1
3
2
1
1
1
1
1
1
1
1
1
1
1
2
1
1
1
1
1
1
1
1
1
1
1
1
3
1
1
3
1
1
1
2
1
1
2
1
1
1
2
2
1
1
1
2
2
1
1
1
1
1
1
1
1
1
2
2
2
1
1
1
2
2
1
1
1
1
1
1
1
2
1
1
1
1
1
1
1
1
1
1
1
1
1
1
1
1
1
1
3
4
1
2
1
1
4
1
1
1
1
1
1
1
1
1
1
1
1
1
2
2
3
1
1
1
1
1
1
1
1
1
1
1
1
1
1
1
1
2
1
2
1
1
1
1
1
1
1
1
1
1
2
1
1
1
1
1
1
1
1
1
1
1
1
1
1
1
1
1
1
1
1
1
1
1
2
1
1
1
1
1
1
1
1
1
1
1
1
3
1
1
1
2
2
1
1
1
1
2
2
1
1
1
2
1
1
1
1
1
1
1
1
2
1
5
1
1
1
1
2
1
5
5
1
4
1
1
1
2
1
1
2
1
3
2
1
1
2
3
2
1
3
1
2
2
2
1
1
1
5
1
1
1
1
2
1
3
1
2
2
1
1
2
1
4
3
2
3
1
1
1
1
1
1
2
2
2
2
1
2
3
2
2
2
1
5
1
1
1
1
1
1
3
2
1
1
5
1
3
3
2
2
1
1
1
4
1
1
1
1
1
1
3
1
10
2
5
1
4
1
4
5
1
2
1
1
5
11
6
1
1
1
4
1
3
1
3
1
1
2
1
1
1
2
1
1
1
1
3
1
2
1
1
2
1
1
1
1
1
1
2
1
1
1
1
4
3
1
1
1
7
1
3
3
4
2
22
2
1
1
1
1
1
1
1
3
1
1
1
3
2
1
1
1
1
10
1
1
1
2
1
2
1
1
1
4
1
1
1
1
2
1
1
2
2
1
1
8
1
1
2
2
1
2
2
1
2
1
1
1
4
5
1
1
1
1
2
1
1
14
3
1
1
1
1
3
1
1
1
1
5
2
1
1
1
1
1
1
1
1
2
1
1
1
1
1
1
1
2
1
1
1
2
1
2
1
1
1
1
1
1
1
1
1
1
1
1
1
1
1
1
1
1
1
3
1
1
1
1
2
1
3
2
1
1
1
1
1
1
1
1
1
1
1
1
1
1
1
1
3
1
3
5
1
1
10
4
1
1
1
1
2
2
2
1
1
1
1
6
1
1
3
1
3
3
1
1
1
4
1
1
1
1
2
1
1
1
1
1
1
1
2
1
1
2
1
1
2
1
1
3
1
1
2
1
1
1
2
1
1
1
2
1
1
2
1
2
2
1
1
1
1
1
2
2
1
1
1
2
2
2
2
1
1
1
1
1
1
3
1
1
2
1
1
1
1
1
2
1
1
1
1
1
1
1
1
1
1
1
1
1
1
1
1
1
2
1
1
1
1
3
1
1
1
1
1
1
1
1
1
1
1
1
1
1
1
1
1
1
1
1
1
1
7
3
1
1
1
2
1
1
2
1
2
3
1
1
3
1
2
1
1
3
5
3
2
2
1
1
1
4
1
1
4
3
2
1
2
8
8
3
1
1
1
1
1
1
2
1
2
3
1
1
1
2
1
1
1
1
1
3
1
1
1
2
1
1
1
2
1
1
3
1
2
2
2
1
1
1
1
3
1
2
1
2
2
1
1
1
1
1
1
1
1
1
4
1
1
2
1
1
1
1
1
1
1
1
1
1
4
1
1
1
3
1
1
1
1
2
2
1
1
1
1
1
1
1
1
1
1
1
1
2
1
2
1
1
1
1
1
1
2
1
1
1
1
1
1
1
1
1
2
2
4
1
5
1
1
3
2
4
1
4
2
1
1
2
1
1
2
1
1
2
1
2
1
4
1
1
1
3
5
1
4
1
1
2
1
2
1
2
2
2
1
1
1
3
1
2
1
1
2
2
3
1
1
1
1
1
1
3
3
1
1
1
1
1
1
1
1
1
1
2
1
1
1
1
1
1
1
2
1
2
1
1
1
1
1
4
2
2
1
1
2
2
1
1
2
1
3
1
1
2
1
1
2
2
1
2
1
2
5
1
2
2
1
1
5
1
7
2
3
2
1
5
1
5
2
5
1
1
2
1
1
1
2
1
2
7
4
1
1
2
2
1
1
1
2
1
1
1
1
1
2
1
5
4
1
2
1
1
1
1
1
1
2
1
1
1
2
1
1
1
1
2
2
1
1
3
2
1
1
1
5
1
1
1
1
1
3
1
1
1
1
1
1
1
1
1
1
1
3
1
3
1
1
4
1
1
3
1
1
1
1
1
1
1
1
1
4
2
2
3
1
1
1
1
2
1
2
2
1
1
1
3
2
2
1
1
1
1
1
1
2
1
1
1
1
1
3
3
1
1
3
1
1
1
1
2
1
1
2
1
2
1
1
1
1
1
2
2
2
4
2
2
2
1
2
2
2
1
8
1
3
3
1
1
1
1
1
1
1
2
1
2
1
1
1
1
4
1
1
1
1
1
1
5
5
3
1
[truncated: 1,659,649 more chars]
