# Supplementary material for: Major proliferation of transposable elements shaped the genome of the soybean rust pathogen Phakopsora pachyrhizi
Source: Nat Commun. 2023 Apr 1;14:1835. doi: 10.1038/s41467-023-37551-4 (PMC10067951; doi:10.1038/s41467-023-37551-4)
Supplement: Supplementary file 6 — Source Data [file 41467_2023_37551_MOESM6_ESM.zip › source_data/Source_data_Figure4/Figure4B_CircosPlot_Layer3_GeneDensity100kb_UFV02.txt]

Contig_UFV02	Interval_start	Interval_end	Genes_Count
Contig_1	1	100000	1
Contig_1	100001	200000	2
Contig_1	200001	300000	2
Contig_1	300001	400000	1
Contig_1	400001	500000	1
Contig_1	500001	600000	4
Contig_1	600001	700000	2
Contig_1	700001	800000	3
Contig_1	800001	900000	1
Contig_1	900001	1000000	0
Contig_1	1000001	1100000	3
Contig_1	1100001	1200000	4
Contig_1	1200001	1300000	2
Contig_1	1300001	1400000	3
Contig_1	1400001	1500000	0
Contig_1	1500001	1600000	1
Contig_1	1600001	1700000	0
Contig_1	1700001	1800000	0
Contig_1	1800001	1900000	2
Contig_1	1900001	2000000	3
Contig_1	2000001	2100000	3
Contig_1	2100001	2200000	2
Contig_1	2200001	2300000	2
Contig_1	2300001	2400000	1
Contig_1	2400001	2500000	1
Contig_1	2500001	2600000	3
Contig_1	2600001	2700000	2
Contig_1	2700001	2800000	2
Contig_1	2800001	2900000	2
Contig_1	2900001	3000000	1
Contig_1	3000001	3100000	1
Contig_1	3100001	3200000	0
Contig_1	3200001	3300000	1
Contig_1	3300001	3400000	2
Contig_1	3400001	3500000	5
Contig_1	3500001	3600000	1
Contig_1	3600001	3700000	2
Contig_1	3700001	3800000	3
Contig_1	3800001	3900000	1
Contig_1	3900001	4000000	5
Contig_1	4000001	4100000	2
Contig_1	4100001	4158533	3
Contig_11	1	100000	1
Contig_11	100001	200000	1
Contig_11	200001	300000	3
Contig_11	300001	400000	1
Contig_11	400001	500000	3
Contig_11	500001	600000	3
Contig_11	600001	700000	1
Contig_11	700001	800000	1
Contig_11	800001	900000	0
Contig_11	900001	1000000	1
Contig_11	1000001	1100000	3
Contig_11	1100001	1200000	1
Contig_11	1200001	1300000	2
Contig_11	1300001	1400000	1
Contig_11	1400001	1500000	8
Contig_11	1500001	1600000	1
Contig_11	1600001	1700000	3
Contig_11	1700001	1800000	10
Contig_11	1800001	1900000	1
Contig_11	1900001	2000000	7
Contig_11	2000001	2100000	5
Contig_11	2100001	2200000	3
Contig_11	2200001	2300000	6
Contig_11	2300001	2400000	3
Contig_11	2400001	2500000	0
Contig_11	2500001	2600000	1
Contig_11	2600001	2700000	4
Contig_11	2700001	2800000	0
Contig_11	2800001	2900000	2
Contig_12	1	100000	2
Contig_12	100001	200000	3
Contig_12	200001	300000	4
Contig_12	300001	400000	1
Contig_12	400001	500000	0
Contig_12	500001	600000	3
Contig_12	600001	700000	0
Contig_12	700001	800000	4
Contig_12	800001	900000	1
Contig_12	900001	1000000	4
Contig_12	1000001	1100000	3
Contig_12	1100001	1200000	1
Contig_12	1200001	1300000	3
Contig_12	1300001	1400000	1
Contig_12	1400001	1500000	1
Contig_12	1500001	1600000	3
Contig_12	1600001	1700000	0
Contig_12	1700001	1800000	0
Contig_12	1800001	1900000	3
Contig_12	1900001	2000000	3
Contig_12	2000001	2100000	1
Contig_12	2100001	2200000	3
Contig_12	2200001	2300000	5
Contig_12	2300001	2400000	3
Contig_12	2400001	2500000	5
Contig_12	2500001	2600000	5
Contig_12	2600001	2700000	1
Contig_12	2700001	2800000	3
Contig_12	2800001	2846135	4
Contig_13	1	100000	2
Contig_13	100001	200000	1
Contig_13	200001	300000	0
Contig_13	300001	400000	1
Contig_13	400001	500000	4
Contig_13	500001	600000	2
Contig_13	600001	700000	4
Contig_13	700001	800000	1
Contig_13	800001	900000	6
Contig_13	900001	1000000	1
Contig_13	1000001	1100000	1
Contig_13	1100001	1200000	2
Contig_13	1200001	1300000	2
Contig_13	1300001	1400000	3
Contig_13	1400001	1500000	0
Contig_13	1500001	1600000	2
Contig_13	1600001	1700000	2
Contig_13	1700001	1800000	5
Contig_13	1800001	1900000	3
Contig_13	1900001	2000000	1
Contig_13	2000001	2100000	0
Contig_13	2100001	2200000	3
Contig_13	2200001	2300000	5
Contig_13	2300001	2400000	0
Contig_13	2400001	2500000	9
Contig_13	2500001	2600000	2
Contig_13	2600001	2700000	1
Contig_13	2700001	2749815	2
Contig_14	1	100000	2
Contig_14	100001	200000	6
Contig_14	200001	300000	7
Contig_14	300001	400000	2
Contig_14	400001	500000	3
Contig_14	500001	600000	1
Contig_14	600001	700000	0
Contig_14	700001	800000	2
Contig_14	800001	900000	3
Contig_14	900001	1000000	7
Contig_14	1000001	1100000	2
Contig_14	1100001	1200000	6
Contig_14	1200001	1300000	8
Contig_14	1300001	1400000	5
Contig_14	1400001	1500000	2
Contig_14	1500001	1600000	5
Contig_14	1600001	1700000	2
Contig_14	1700001	1800000	1
Contig_14	1800001	1900000	4
Contig_14	1900001	2000000	4
Contig_14	2000001	2100000	4
Contig_14	2100001	2200000	2
Contig_14	2200001	2300000	3
Contig_14	2300001	2400000	3
Contig_14	2400001	2500000	3
Contig_14	2500001	2600000	4
Contig_14	2600001	2700000	2
Contig_16	1	100000	3
Contig_16	100001	200000	2
Contig_16	200001	300000	3
Contig_16	300001	400000	1
Contig_16	400001	500000	1
Contig_16	500001	600000	1
Contig_16	600001	700000	1
Contig_16	700001	800000	0
Contig_16	800001	900000	2
Contig_16	900001	1000000	3
Contig_16	1000001	1100000	7
Contig_16	1100001	1200000	9
Contig_16	1200001	1300000	0
Contig_16	1300001	1400000	3
Contig_16	1400001	1500000	0
Contig_16	1500001	1600000	0
Contig_16	1600001	1700000	2
Contig_16	1700001	1800000	3
Contig_16	1800001	1900000	1
Contig_16	1900001	2000000	1
Contig_16	2000001	2100000	2
Contig_16	2100001	2200000	10
Contig_16	2200001	2300000	5
Contig_16	2300001	2400000	0
Contig_16	2400001	2500000	1
Contig_16	2500001	2600000	2
Contig_2	1	100000	3
Contig_2	100001	200000	0
Contig_2	200001	300000	4
Contig_2	300001	400000	1
Contig_2	400001	500000	5
Contig_2	500001	600000	2
Contig_2	600001	700000	0
Contig_2	700001	800000	3
Contig_2	800001	900000	0
Contig_2	900001	1000000	3
Contig_2	1000001	1100000	2
Contig_2	1100001	1200000	1
Contig_2	1200001	1300000	2
Contig_2	1300001	1400000	3
Contig_2	1400001	1500000	1
Contig_2	1500001	1600000	4
Contig_2	1600001	1700000	1
Contig_2	1700001	1800000	0
Contig_2	1800001	1900000	1
Contig_2	1900001	2000000	1
Contig_2	2000001	2100000	1
Contig_2	2100001	2200000	1
Contig_2	2200001	2300000	2
Contig_2	2300001	2400000	2
Contig_2	2400001	2500000	1
Contig_2	2500001	2600000	1
Contig_2	2600001	2700000	3
Contig_2	2700001	2800000	4
Contig_2	2800001	2900000	5
Contig_2	2900001	3000000	2
Contig_2	3000001	3100000	2
Contig_2	3100001	3200000	3
Contig_2	3200001	3300000	3
Contig_2	3300001	3400000	1
Contig_2	3400001	3500000	0
Contig_2	3500001	3600000	1
Contig_2	3600001	3700000	4
Contig_2	3700001	3788641	5
Contig_20	1	100000	1
Contig_20	100001	200000	1
Contig_20	200001	300000	8
Contig_20	300001	400000	3
Contig_20	400001	500000	2
Contig_20	500001	600000	2
Contig_20	600001	700000	2
Contig_20	700001	800000	6
Contig_20	800001	900000	5
Contig_20	900001	1000000	2
Contig_20	1000001	1100000	1
Contig_20	1100001	1200000	5
Contig_20	1200001	1300000	0
Contig_20	1300001	1400000	0
Contig_20	1400001	1500000	1
Contig_20	1500001	1600000	1
Contig_20	1600001	1700000	3
Contig_20	1700001	1800000	5
Contig_20	1800001	1900000	5
Contig_20	1900001	2000000	4
Contig_20	2000001	2100000	2
Contig_20	2100001	2200000	4
Contig_20	2200001	2300000	1
Contig_20	2300001	2400000	4
Contig_21	1	100000	1
Contig_21	100001	200000	0
Contig_21	200001	300000	4
Contig_21	300001	400000	2
Contig_21	400001	500000	0
Contig_21	500001	600000	1
Contig_21	600001	700000	2
Contig_21	700001	800000	2
Contig_21	800001	900000	0
Contig_21	900001	1000000	3
Contig_21	1000001	1100000	1
Contig_21	1100001	1200000	3
Contig_21	1200001	1300000	3
Contig_21	1300001	1400000	3
Contig_21	1400001	1500000	1
Contig_21	1500001	1600000	1
Contig_21	1600001	1700000	2
Contig_21	1700001	1800000	9
Contig_21	1800001	1900000	5
Contig_21	1900001	2000000	2
Contig_21	2000001	2100000	2
Contig_21	2100001	2200000	6
Contig_21	2200001	2300000	3
Contig_21	2300001	2400000	3
Contig_21	2400001	2466104	5
Contig_22	1	100000	3
Contig_22	100001	200000	3
Contig_22	200001	300000	0
Contig_22	300001	400000	3
Contig_22	400001	500000	4
Contig_22	500001	600000	7
Contig_22	600001	700000	6
Contig_22	700001	800000	2
Contig_22	800001	900000	1
Contig_22	900001	1000000	5
Contig_22	1000001	1100000	3
Contig_22	1100001	1200000	3
Contig_22	1200001	1300000	0
Contig_22	1300001	1400000	3
Contig_22	1400001	1500000	2
Contig_22	1500001	1600000	2
Contig_22	1600001	1700000	3
Contig_22	1700001	1800000	3
Contig_22	1800001	1900000	2
Contig_22	1900001	2000000	1
Contig_22	2000001	2100000	0
Contig_22	2100001	2200000	1
Contig_22	2200001	2300000	2
Contig_22	2300001	2400000	3
Contig_22	2400001	2443014	2
Contig_26	1	100000	3
Contig_26	100001	200000	8
Contig_26	200001	300000	0
Contig_26	300001	400000	1
Contig_26	400001	500000	1
Contig_26	500001	600000	1
Contig_26	600001	700000	1
Contig_26	700001	800000	2
Contig_26	800001	900000	2
Contig_26	900001	1000000	2
Contig_26	1000001	1100000	2
Contig_26	1100001	1200000	3
Contig_26	1200001	1300000	2
Contig_26	1300001	1400000	9
Contig_26	1400001	1500000	4
Contig_26	1500001	1600000	3
Contig_26	1600001	1700000	4
Contig_26	1700001	1800000	1
Contig_26	1800001	1900000	1
Contig_26	1900001	2000000	1
Contig_26	2000001	2100000	2
Contig_26	2100001	2200000	3
Contig_27	1	100000	6
Contig_27	100001	200000	5
Contig_27	200001	300000	4
Contig_27	300001	400000	4
Contig_27	400001	500000	3
Contig_27	500001	600000	1
Contig_27	600001	700000	2
Contig_27	700001	800000	4
Contig_27	800001	900000	3
Contig_27	900001	1000000	6
Contig_27	1000001	1100000	5
Contig_27	1100001	1200000	3
Contig_27	1200001	1300000	2
Contig_27	1300001	1400000	1
Contig_27	1400001	1500000	7
Contig_27	1500001	1600000	1
Contig_27	1600001	1700000	5
Contig_27	1700001	1800000	2
Contig_27	1800001	1900000	2
Contig_27	1900001	2000000	2
Contig_27	2000001	2100000	2
Contig_27	2100001	2200000	2
Contig_29	1	100000	1
Contig_29	100001	200000	3
Contig_29	200001	300000	0
Contig_29	300001	400000	1
Contig_29	400001	500000	3
Contig_29	500001	600000	3
Contig_29	600001	700000	2
Contig_29	700001	800000	3
Contig_29	800001	900000	3
Contig_29	900001	1000000	0
Contig_29	1000001	1100000	1
Contig_29	1100001	1200000	0
Contig_29	1200001	1300000	7
Contig_29	1300001	1400000	0
Contig_29	1400001	1500000	2
Contig_29	1500001	1600000	1
Contig_29	1600001	1700000	6
Contig_29	1700001	1800000	1
Contig_29	1800001	1900000	0
Contig_29	1900001	2000000	5
Contig_29	2000001	2100000	1
Contig_29	2100001	2120190	1
Contig_3	1	100000	3
Contig_3	100001	200000	3
Contig_3	200001	300000	1
Contig_3	300001	400000	0
Contig_3	400001	500000	2
Contig_3	500001	600000	2
Contig_3	600001	700000	5
Contig_3	700001	800000	1
Contig_3	800001	900000	1
Contig_3	900001	1000000	1
Contig_3	1000001	1100000	2
Contig_3	1100001	1200000	0
Contig_3	1200001	1300000	3
Contig_3	1300001	1400000	1
Contig_3	1400001	1500000	1
Contig_3	1500001	1600000	4
Contig_3	1600001	1700000	3
Contig_3	1700001	1800000	1
Contig_3	1800001	1900000	2
Contig_3	1900001	2000000	0
Contig_3	2000001	2100000	2
Contig_3	2100001	2200000	0
Contig_3	2200001	2300000	4
Contig_3	2300001	2400000	2
Contig_3	2400001	2500000	0
Contig_3	2500001	2600000	3
Contig_3	2600001	2700000	2
Contig_3	2700001	2800000	3
Contig_3	2800001	2900000	0
Contig_3	2900001	3000000	5
Contig_3	3000001	3100000	5
Contig_3	3100001	3200000	3
Contig_3	3200001	3300000	6
Contig_3	3300001	3400000	4
Contig_3	3400001	3500000	2
Contig_3	3500001	3600000	2
Contig_31	1	100000	3
Contig_31	100001	200000	7
Contig_31	200001	300000	10
Contig_31	300001	400000	1
Contig_31	400001	500000	0
Contig_31	500001	600000	6
Contig_31	600001	700000	3
Contig_31	700001	800000	1
Contig_31	800001	900000	3
Contig_31	900001	1000000	1
Contig_31	1000001	1100000	6
Contig_31	1100001	1200000	3
Contig_31	1200001	1300000	2
Contig_31	1300001	1400000	1
Contig_31	1400001	1500000	3
Contig_31	1500001	1600000	2
Contig_31	1600001	1700000	2
Contig_31	1700001	1800000	1
Contig_31	1800001	1900000	2
Contig_31	1900001	2000000	3
Contig_31	2000001	2091268	5
Contig_34	1	100000	7
Contig_34	100001	200000	3
Contig_34	200001	300000	2
Contig_34	300001	400000	0
Contig_34	400001	500000	2
Contig_34	500001	600000	0
Contig_34	600001	700000	2
Contig_34	700001	800000	3
Contig_34	800001	900000	8
Contig_34	900001	1000000	10
Contig_34	1000001	1100000	2
Contig_34	1100001	1200000	0
Contig_34	1200001	1300000	3
Contig_34	1300001	1400000	1
Contig_34	1400001	1500000	1
Contig_34	1500001	1600000	0
Contig_34	1600001	1700000	1
Contig_34	1700001	1800000	0
Contig_34	1800001	1900000	3
Contig_35	1	100000	3
Contig_35	100001	200000	5
Contig_35	200001	300000	1
Contig_35	300001	400000	7
Contig_35	400001	500000	3
Contig_35	500001	600000	1
Contig_35	600001	700000	2
Contig_35	700001	800000	3
Contig_35	800001	900000	0
Contig_35	900001	1000000	1
Contig_35	1000001	1100000	2
Contig_35	1100001	1200000	2
Contig_35	1200001	1300000	0
Contig_35	1300001	1400000	0
Contig_35	1400001	1500000	3
Contig_35	1500001	1600000	1
Contig_35	1600001	1700000	6
Contig_35	1700001	1800000	3
Contig_35	1800001	1900000	4
Contig_35	1900001	1950075	1
Contig_36	1	100000	5
Contig_36	100001	200000	7
Contig_36	200001	300000	1
Contig_36	300001	400000	2
Contig_36	400001	500000	1
Contig_36	500001	600000	1
Contig_36	600001	700000	0
Contig_36	700001	800000	4
Contig_36	800001	900000	3
Contig_36	900001	1000000	6
Contig_36	1000001	1100000	1
Contig_36	1100001	1200000	1
Contig_36	1200001	1300000	2
Contig_36	1300001	1400000	1
Contig_36	1400001	1500000	3
Contig_36	1500001	1600000	1
Contig_36	1600001	1700000	2
Contig_36	1700001	1800000	1
Contig_36	1800001	1900000	5
Contig_36	1900001	1936813	1
Contig_37	1	100000	0
Contig_37	100001	200000	3
Contig_37	200001	300000	0
Contig_37	300001	400000	0
Contig_37	400001	500000	1
Contig_37	500001	600000	0
Contig_37	600001	700000	0
Contig_37	700001	800000	3
Contig_37	800001	900000	4
Contig_37	900001	1000000	0
Contig_37	1000001	1100000	1
Contig_37	1100001	1200000	4
Contig_37	1200001	1300000	3
Contig_37	1300001	1400000	2
Contig_37	1400001	1500000	1
Contig_37	1500001	1600000	0
Contig_37	1600001	1700000	1
Contig_37	1700001	1800000	3
Contig_37	1800001	1900000	3
Contig_37	1900001	1936216	1
Contig_38	1	100000	0
Contig_38	100001	200000	3
Contig_38	200001	300000	5
Contig_38	300001	400000	3
Contig_38	400001	500000	3
Contig_38	500001	600000	3
Contig_38	600001	700000	1
Contig_38	700001	800000	4
Contig_38	800001	900000	5
Contig_38	900001	1000000	5
Contig_38	1000001	1100000	2
Contig_38	1100001	1200000	2
Contig_38	1200001	1300000	2
Contig_38	1300001	1400000	2
Contig_38	1400001	1500000	1
Contig_38	1500001	1600000	3
Contig_38	1600001	1700000	2
Contig_38	1700001	1800000	1
Contig_38	1800001	1900000	4
Contig_4	1	100000	6
Contig_4	100001	200000	2
Contig_4	200001	300000	6
Contig_4	300001	400000	3
Contig_4	400001	500000	2
Contig_4	500001	600000	6
Contig_4	600001	700000	1
Contig_4	700001	800000	1
Contig_4	800001	900000	1
Contig_4	900001	1000000	0
Contig_4	1000001	1100000	3
Contig_4	1100001	1200000	2
Contig_4	1200001	1300000	0
Contig_4	1300001	1400000	2
Contig_4	1400001	1500000	6
Contig_4	1500001	1600000	4
Contig_4	1600001	1700000	8
Contig_4	1700001	1800000	4
Contig_4	1800001	1900000	0
Contig_4	1900001	2000000	7
Contig_4	2000001	2100000	2
Contig_4	2100001	2200000	5
Contig_4	2200001	2300000	4
Contig_4	2300001	2400000	1
Contig_4	2400001	2500000	4
Contig_4	2500001	2600000	3
Contig_4	2600001	2700000	4
Contig_4	2700001	2800000	0
Contig_4	2800001	2900000	1
Contig_4	2900001	3000000	0
Contig_4	3000001	3100000	3
Contig_4	3100001	3200000	1
Contig_4	3200001	3300000	0
Contig_4	3300001	3400000	4
Contig_4	3400001	3500000	4
Contig_4	3500001	3597222	8
Contig_40	1	100000	2
Contig_40	100001	200000	5
Contig_40	200001	300000	7
Contig_40	300001	400000	4
Contig_40	400001	500000	1
Contig_40	500001	600000	0
Contig_40	600001	700000	3
Contig_40	700001	800000	2
Contig_40	800001	900000	1
Contig_40	900001	1000000	3
Contig_40	1000001	1100000	5
Contig_40	1100001	1200000	3
Contig_40	1200001	1300000	0
Contig_40	1300001	1400000	2
Contig_40	1400001	1500000	5
Contig_40	1500001	1600000	5
Contig_40	1600001	1700000	4
Contig_40	1700001	1800000	2
Contig_40	1800001	1875351	1
Contig_42	1	100000	1
Contig_42	100001	200000	1
Contig_42	200001	300000	6
Contig_42	300001	400000	5
Contig_42	400001	500000	4
Contig_42	500001	600000	4
Contig_42	600001	700000	5
Contig_42	700001	800000	2
Contig_42	800001	900000	2
Contig_42	900001	1000000	7
Contig_42	1000001	1100000	6
Contig_42	1100001	1200000	4
Contig_42	1200001	1300000	3
Contig_42	1300001	1400000	1
Contig_42	1400001	1500000	4
Contig_42	1500001	1600000	6
Contig_42	1600001	1700000	4
Contig_42	1700001	1800000	2
Contig_43	1	100000	2
Contig_43	100001	200000	5
Contig_43	200001	300000	2
Contig_43	300001	400000	1
Contig_43	400001	500000	6
Contig_43	500001	600000	3
Contig_43	600001	700000	2
Contig_43	700001	800000	1
Contig_43	800001	900000	5
Contig_43	900001	1000000	1
Contig_43	1000001	1100000	2
Contig_43	1100001	1200000	4
Contig_43	1200001	1300000	1
Contig_43	1300001	1400000	3
Contig_43	1400001	1500000	0
Contig_43	1500001	1600000	3
Contig_43	1600001	1700000	1
Contig_43	1700001	1800000	6
Contig_44	1	100000	2
Contig_44	100001	200000	7
Contig_44	200001	300000	5
Contig_44	300001	400000	2
Contig_44	400001	500000	2
Contig_44	500001	600000	0
Contig_44	600001	700000	5
Contig_44	700001	800000	2
Contig_44	800001	900000	1
Contig_44	900001	1000000	1
Contig_44	1000001	1100000	2
Contig_44	1100001	1200000	3
Contig_44	1200001	1300000	0
Contig_44	1300001	1400000	1
Contig_44	1400001	1500000	5
Contig_44	1500001	1600000	3
Contig_44	1600001	1700000	3
Contig_44	1700001	1800000	3
Contig_45	1	100000	2
Contig_45	100001	200000	1
Contig_45	200001	300000	3
Contig_45	300001	400000	1
Contig_45	400001	500000	2
Contig_45	500001	600000	2
Contig_45	600001	700000	0
Contig_45	700001	800000	3
Contig_45	800001	900000	2
Contig_45	900001	1000000	2
Contig_45	1000001	1100000	1
Contig_45	1100001	1200000	9
Contig_45	1200001	1300000	6
Contig_45	1300001	1400000	4
Contig_45	1400001	1500000	2
Contig_45	1500001	1600000	2
Contig_45	1600001	1700000	0
Contig_45	1700001	1800000	4
Contig_45	1800001	1827498	1
Contig_46	1	100000	2
Contig_46	100001	200000	2
Contig_46	200001	300000	8
Contig_46	300001	400000	3
Contig_46	400001	500000	0
Contig_46	500001	600000	1
Contig_46	600001	700000	1
Contig_46	700001	800000	1
Contig_46	800001	900000	0
Contig_46	900001	1000000	1
Contig_46	1000001	1100000	4
Contig_46	1100001	1200000	3
Contig_46	1200001	1300000	1
Contig_46	1300001	1400000	1
Contig_46	1400001	1500000	2
Contig_46	1500001	1600000	4
Contig_46	1600001	1700000	6
Contig_46	1700001	1800000	5
Contig_48	1	100000	1
Contig_48	100001	200000	6
Contig_48	200001	300000	1
Contig_48	300001	400000	1
Contig_48	400001	500000	5
Contig_48	500001	600000	5
Contig_48	600001	700000	1
Contig_48	700001	800000	1
Contig_48	800001	900000	4
Contig_48	900001	1000000	3
Contig_48	1000001	1100000	2
Contig_48	1100001	1200000	0
Contig_48	1200001	1300000	1
Contig_48	1300001	1400000	2
Contig_48	1400001	1500000	1
Contig_48	1500001	1600000	1
Contig_48	1600001	1700000	4
Contig_48	1700001	1800000	1
Contig_49	1	100000	1
Contig_49	100001	200000	3
Contig_49	200001	300000	7
Contig_49	300001	400000	2
Contig_49	400001	500000	5
Contig_49	500001	600000	1
Contig_49	600001	700000	7
Contig_49	700001	800000	2
Contig_49	800001	900000	1
Contig_49	900001	1000000	5
Contig_49	1000001	1100000	4
Contig_49	1100001	1200000	3
Contig_49	1200001	1300000	5
Contig_49	1300001	1400000	4
Contig_49	1400001	1500000	5
Contig_49	1500001	1600000	0
Contig_49	1600001	1700000	2
Contig_49	1700001	1784829	3
Contig_5	1	100000	6
Contig_5	100001	200000	1
Contig_5	200001	300000	5
Contig_5	300001	400000	3
Contig_5	400001	500000	4
Contig_5	500001	600000	2
Contig_5	600001	700000	5
Contig_5	700001	800000	5
Contig_5	800001	900000	3
Contig_5	900001	1000000	4
Contig_5	1000001	1100000	1
Contig_5	1100001	1200000	5
Contig_5	1200001	1300000	4
Contig_5	1300001	1400000	2
Contig_5	1400001	1500000	3
Contig_5	1500001	1600000	1
Contig_5	1600001	1700000	0
Contig_5	1700001	1800000	3
Contig_5	1800001	1900000	0
Contig_5	1900001	2000000	2
Contig_5	2000001	2100000	0
Contig_5	2100001	2200000	2
Contig_5	2200001	2300000	1
Contig_5	2300001	2400000	0
Contig_5	2400001	2500000	1
Contig_5	2500001	2600000	3
Contig_5	2600001	2700000	1
Contig_5	2700001	2800000	0
Contig_5	2800001	2900000	5
Contig_5	2900001	3000000	1
Contig_5	3000001	3100000	2
Contig_5	3100001	3200000	5
Contig_5	3200001	3300000	2
Contig_5	3300001	3400000	0
Contig_5	3400001	3500000	6
Contig_50	1	100000	6
Contig_50	100001	200000	3
Contig_50	200001	300000	5
Contig_50	300001	400000	4
Contig_50	400001	500000	4
Contig_50	500001	600000	2
Contig_50	600001	700000	5
Contig_50	700001	800000	2
Contig_50	800001	900000	6
Contig_50	900001	1000000	2
Contig_50	1000001	1100000	3
Contig_50	1100001	1200000	1
Contig_50	1200001	1300000	2
Contig_50	1300001	1400000	1
Contig_50	1400001	1500000	3
Contig_50	1500001	1600000	2
Contig_50	1600001	1700000	5
Contig_50	1700001	1784301	9
Contig_54	1	100000	1
Contig_54	100001	200000	1
Contig_54	200001	300000	0
Contig_54	300001	400000	5
Contig_54	400001	500000	0
Contig_54	500001	600000	3
Contig_54	600001	700000	4
Contig_54	700001	800000	5
Contig_54	800001	900000	2
Contig_54	900001	1000000	0
Contig_54	1000001	1100000	1
Contig_54	1100001	1200000	5
Contig_54	1200001	1300000	3
Contig_54	1300001	1400000	4
Contig_54	1400001	1500000	5
Contig_54	1500001	1600000	2
Contig_54	1600001	1700000	2
Contig_54	1700001	1734358	2
Contig_56	1	100000	3
Contig_56	100001	200000	1
Contig_56	200001	300000	5
Contig_56	300001	400000	1
Contig_56	400001	500000	5
Contig_56	500001	600000	3
Contig_56	600001	700000	2
Contig_56	700001	800000	5
Contig_56	800001	900000	3
Contig_56	900001	1000000	2
Contig_56	1000001	1100000	1
Contig_56	1100001	1200000	4
Contig_56	1200001	1300000	3
Contig_56	1300001	1400000	2
Contig_56	1400001	1500000	1
Contig_56	1500001	1600000	6
Contig_56	1600001	1700000	3
Contig_60	1	100000	0
Contig_60	100001	200000	1
Contig_60	200001	300000	3
Contig_60	300001	400000	1
Contig_60	400001	500000	0
Contig_60	500001	600000	1
Contig_60	600001	700000	2
Contig_60	700001	800000	2
Contig_60	800001	900000	3
Contig_60	900001	1000000	3
Contig_60	1000001	1100000	4
Contig_60	1100001	1200000	3
Contig_60	1200001	1300000	2
Contig_60	1300001	1400000	1
Contig_60	1400001	1500000	0
Contig_60	1500001	1600000	2
Contig_60	1600001	1689987	5
Contig_65	1	100000	7
Contig_65	100001	200000	2
Contig_65	200001	300000	4
Contig_65	300001	400000	2
Contig_65	400001	500000	2
Contig_65	500001	600000	0
Contig_65	600001	700000	4
Contig_65	700001	800000	1
Contig_65	800001	900000	6
Contig_65	900001	1000000	1
Contig_65	1000001	1100000	3
Contig_65	1100001	1200000	7
Contig_65	1200001	1300000	5
Contig_65	1300001	1400000	1
Contig_65	1400001	1500000	1
Contig_65	1500001	1600000	8
Contig_66	1	100000	4
Contig_66	100001	200000	0
Contig_66	200001	300000	6
Contig_66	300001	400000	0
Contig_66	400001	500000	1
Contig_66	500001	600000	2
Contig_66	600001	700000	1
Contig_66	700001	800000	1
Contig_66	800001	900000	5
Contig_66	900001	1000000	5
Contig_66	1000001	1100000	4
Contig_66	1100001	1200000	3
Contig_66	1200001	1300000	0
Contig_66	1300001	1400000	5
Contig_66	1400001	1500000	0
Contig_66	1500001	1600000	3
Contig_66	1600001	1651090	8
Contig_67	1	100000	1
Contig_67	100001	200000	7
Contig_67	200001	300000	0
Contig_67	300001	400000	3
Contig_67	400001	500000	9
Contig_67	500001	600000	1
Contig_67	600001	700000	13
Contig_67	700001	800000	5
Contig_67	800001	900000	4
Contig_67	900001	1000000	4
Contig_67	1000001	1100000	5
Contig_67	1100001	1200000	1
Contig_67	1200001	1300000	0
Contig_67	1300001	1400000	3
Contig_67	1400001	1500000	3
Contig_67	1500001	1600000	3
Contig_68	1	100000	2
Contig_68	100001	200000	5
Contig_68	200001	300000	4
Contig_68	300001	400000	3
Contig_68	400001	500000	1
Contig_68	500001	600000	3
Contig_68	600001	700000	2
Contig_68	700001	800000	5
Contig_68	800001	900000	4
Contig_68	900001	1000000	5
Contig_68	1000001	1100000	2
Contig_68	1100001	1200000	4
Contig_68	1200001	1300000	4
Contig_68	1300001	1400000	0
Contig_68	1400001	1500000	1
Contig_68	1500001	1600000	3
Contig_69	1	100000	9
Contig_69	100001	200000	1
Contig_69	200001	300000	6
Contig_69	300001	400000	3
Contig_69	400001	500000	3
Contig_69	500001	600000	0
Contig_69	600001	700000	1
Contig_69	700001	800000	1
Contig_69	800001	900000	5
Contig_69	900001	1000000	3
Contig_69	1000001	1100000	5
Contig_69	1100001	1200000	9
Contig_69	1200001	1300000	1
Contig_69	1300001	1400000	6
Contig_69	1400001	1500000	2
Contig_69	1500001	1600000	8
Contig_7	1	100000	5
Contig_7	100001	200000	3
Contig_7	200001	300000	2
Contig_7	300001	400000	5
Contig_7	400001	500000	3
Contig_7	500001	600000	0
Contig_7	600001	700000	2
Contig_7	700001	800000	2
Contig_7	800001	900000	4
Contig_7	900001	1000000	3
Contig_7	1000001	1100000	6
Contig_7	1100001	1200000	2
Contig_7	1200001	1300000	2
Contig_7	1300001	1400000	7
Contig_7	1400001	1500000	1
Contig_7	1500001	1600000	3
Contig_7	1600001	1700000	2
Contig_7	1700001	1800000	3
Contig_7	1800001	1900000	3
Contig_7	1900001	2000000	2
Contig_7	2000001	2100000	3
Contig_7	2100001	2200000	2
Contig_7	2200001	2300000	3
Contig_7	2300001	2400000	1
Contig_7	2400001	2500000	2
Contig_7	2500001	2600000	3
Contig_7	2600001	2700000	4
Contig_7	2700001	2800000	3
Contig_7	2800001	2900000	1
Contig_7	2900001	3000000	3
Contig_7	3000001	3099598	4
Contig_70	1	100000	4
Contig_70	100001	200000	3
Contig_70	200001	300000	4
Contig_70	300001	400000	4
Contig_70	400001	500000	2
Contig_70	500001	600000	4
Contig_70	600001	700000	2
Contig_70	700001	800000	5
Contig_70	800001	900000	0
Contig_70	900001	1000000	4
Contig_70	1000001	1100000	1
Contig_70	1100001	1200000	0
Contig_70	1200001	1300000	0
Contig_70	1300001	1400000	2
Contig_70	1400001	1500000	2
Contig_70	1500001	1600000	2
Contig_71	1	100000	11
Contig_71	100001	200000	0
Contig_71	200001	300000	1
Contig_71	300001	400000	2
Contig_71	400001	500000	3
Contig_71	500001	600000	1
Contig_71	600001	700000	1
Contig_71	700001	800000	1
Contig_71	800001	900000	1
Contig_71	900001	1000000	3
Contig_71	1000001	1100000	3
Contig_71	1100001	1200000	2
Contig_71	1200001	1300000	1
Contig_71	1300001	1400000	1
Contig_71	1400001	1500000	1
Contig_71	1500001	1600000	3
Contig_74	1	100000	2
Contig_74	100001	200000	4
Contig_74	200001	300000	1
Contig_74	300001	400000	1
Contig_74	400001	500000	5
Contig_74	500001	600000	1
Contig_74	600001	700000	0
Contig_74	700001	800000	5
Contig_74	800001	900000	3
Contig_74	900001	1000000	4
Contig_74	1000001	1100000	0
Contig_74	1100001	1200000	5
Contig_74	1200001	1300000	1
Contig_74	1300001	1400000	2
Contig_74	1400001	1500000	8
Contig_74	1500001	1572181	3
Contig_75	1	100000	2
Contig_75	100001	200000	3
Contig_75	200001	300000	1
Contig_75	300001	400000	3
Contig_75	400001	500000	1
Contig_75	500001	600000	1
Contig_75	600001	700000	1
Contig_75	700001	800000	0
Contig_75	800001	900000	5
Contig_75	900001	1000000	4
Contig_75	1000001	1100000	1
Contig_75	1100001	1200000	6
Contig_75	1200001	1300000	1
Contig_75	1300001	1400000	4
Contig_75	1400001	1500000	2
Contig_75	1500001	1572018	2
Contig_76	1	100000	3
Contig_76	100001	200000	4
Contig_76	200001	300000	0
Contig_76	300001	400000	1
Contig_76	400001	500000	2
Contig_76	500001	600000	1
Contig_76	600001	700000	3
Contig_76	700001	800000	0
Contig_76	800001	900000	3
Contig_76	900001	1000000	1
Contig_76	1000001	1100000	3
Contig_76	1100001	1200000	4
Contig_76	1200001	1300000	5
Contig_76	1300001	1400000	2
Contig_76	1400001	1500000	3
Contig_76	1500001	1569709	2
Contig_77	1	100000	4
Contig_77	100001	200000	4
Contig_77	200001	300000	1
Contig_77	300001	400000	1
Contig_77	400001	500000	3
Contig_77	500001	600000	3
Contig_77	600001	700000	1
Contig_77	700001	800000	4
Contig_77	800001	900000	3
Contig_77	900001	1000000	3
Contig_77	1000001	1100000	5
Contig_77	1100001	1200000	3
Contig_77	1200001	1300000	3
Contig_77	1300001	1400000	6
Contig_77	1400001	1500000	3
Contig_8	1	100000	2
Contig_8	100001	200000	2
Contig_8	200001	300000	1
Contig_8	300001	400000	1
Contig_8	400001	500000	4
Contig_8	500001	600000	2
Contig_8	600001	700000	1
Contig_8	700001	800000	0
Contig_8	800001	900000	3
Contig_8	900001	1000000	2
Contig_8	1000001	1100000	3
Contig_8	1100001	1200000	6
Contig_8	1200001	1300000	3
Contig_8	1300001	1400000	5
Contig_8	1400001	1500000	2
Contig_8	1500001	1600000	2
Contig_8	1600001	1700000	2
Contig_8	1700001	1800000	2
Contig_8	1800001	1900000	0
Contig_8	1900001	2000000	1
Contig_8	2000001	2100000	0
Contig_8	2100001	2200000	2
Contig_8	2200001	2300000	5
Contig_8	2300001	2400000	1
Contig_8	2400001	2500000	0
Contig_8	2500001	2600000	1
Contig_8	2600001	2700000	0
Contig_8	2700001	2800000	1
Contig_8	2800001	2900000	0
Contig_8	2900001	3000000	5
Contig_8	3000001	3071125	2
Contig_80	1	100000	3
Contig_80	100001	200000	2
Contig_80	200001	300000	3
Contig_80	300001	400000	1
Contig_80	400001	500000	0
Contig_80	500001	600000	3
Contig_80	600001	700000	0
Contig_80	700001	800000	2
Contig_80	800001	900000	3
Contig_80	900001	1000000	3
Contig_80	1000001	1100000	2
Contig_80	1100001	1200000	2
Contig_80	1200001	1300000	3
Contig_80	1300001	1400000	2
Contig_80	1400001	1500000	5
Contig_87	1	100000	2
Contig_87	100001	200000	2
Contig_87	200001	300000	0
Contig_87	300001	400000	2
Contig_87	400001	500000	0
Contig_87	500001	600000	1
Contig_87	600001	700000	2
Contig_87	700001	800000	0
Contig_87	800001	900000	1
Contig_87	900001	1000000	3
Contig_87	1000001	1100000	1
Contig_87	1100001	1200000	5
Contig_87	1200001	1300000	2
Contig_87	1300001	1400000	3
Contig_87	1400001	1500000	4
Contig_87	1500001	1518422	3
Contig_89	1	100000	5
Contig_89	100001	200000	2
Contig_89	200001	300000	4
Contig_89	300001	400000	1
Contig_89	400001	500000	4
Contig_89	500001	600000	2
Contig_89	600001	700000	3
Contig_89	700001	800000	2
Contig_89	800001	900000	1
Contig_89	900001	1000000	0
Contig_89	1000001	1100000	2
Contig_89	1100001	1200000	1
Contig_89	1200001	1300000	5
Contig_89	1300001	1400000	3
Contig_89	1400001	1500000	3
Contig_9	1	100000	2
Contig_9	100001	200000	6
Contig_9	200001	300000	3
Contig_9	300001	400000	2
Contig_9	400001	500000	1
Contig_9	500001	600000	4
Contig_9	600001	700000	0
Contig_9	700001	800000	5
Contig_9	800001	900000	1
Contig_9	900001	1000000	2
Contig_9	1000001	1100000	3
Contig_9	1100001	1200000	1
Contig_9	1200001	1300000	2
Contig_9	1300001	1400000	13
Contig_9	1400001	1500000	0
Contig_9	1500001	1600000	6
Contig_9	1600001	1700000	3
Contig_9	1700001	1800000	2
Contig_9	1800001	1900000	2
Contig_9	1900001	2000000	2
Contig_9	2000001	2100000	3
Contig_9	2100001	2200000	1
Contig_9	2200001	2300000	5
Contig_9	2300001	2400000	4
Contig_9	2400001	2500000	3
Contig_9	2500001	2600000	2
Contig_9	2600001	2700000	0
Contig_9	2700001	2800000	5
Contig_9	2800001	2900000	9
Contig_9	2900001	3000000	5
Contig_9	3000001	3040370	1
Contig_91	1	100000	4
Contig_91	100001	200000	1
Contig_91	200001	300000	6
Contig_91	300001	400000	5
Contig_91	400001	500000	6
Contig_91	500001	600000	4
Contig_91	600001	700000	7
Contig_91	700001	800000	3
Contig_91	800001	900000	0
Contig_91	900001	1000000	2
Contig_91	1000001	1100000	4
Contig_91	1100001	1200000	2
Contig_91	1200001	1300000	4
Contig_91	1300001	1400000	3
Contig_91	1400001	1497694	7
Contig_92	1	100000	1
Contig_92	100001	200000	3
Contig_92	200001	300000	1
Contig_92	300001	400000	0
Contig_92	400001	500000	1
Contig_92	500001	600000	1
Contig_92	600001	700000	1
Contig_92	700001	800000	3
Contig_92	800001	900000	1
Contig_92	900001	1000000	0
Contig_92	1000001	1100000	1
Contig_92	1100001	1200000	3
Contig_92	1200001	1300000	2
Contig_92	1300001	1400000	7
Contig_92	1400001	1497408	1
Contig_93	1	100000	6
Contig_93	100001	200000	4
Contig_93	200001	300000	4
Contig_93	300001	400000	1
Contig_93	400001	500000	4
Contig_93	500001	600000	0
Contig_93	600001	700000	3
Contig_93	700001	800000	1
Contig_93	800001	900000	3
Contig_93	900001	1000000	6
Contig_93	1000001	1100000	8
Contig_93	1100001	1200000	4
Contig_93	1200001	1300000	7
Contig_93	1300001	1400000	2
Contig_93	1400001	1487545	2
Contig_98	1	100000	2
Contig_98	100001	200000	4
Contig_98	200001	300000	2
Contig_98	300001	400000	2
Contig_98	400001	500000	3
Contig_98	500001	600000	1
Contig_98	600001	700000	2
Contig_98	700001	800000	2
Contig_98	800001	900000	1
Contig_98	900001	1000000	6
Contig_98	1000001	1100000	4
Contig_98	1100001	1200000	1
Contig_98	1200001	1300000	4
Contig_98	1300001	1400000	2
Contig_98	1400001	1479201	4
Contig_99	1	100000	3
Contig_99	100001	200000	1
Contig_99	200001	300000	1
Contig_99	300001	400000	0
Contig_99	400001	500000	0
Contig_99	500001	600000	0
Contig_99	600001	700000	0
Contig_99	700001	800000	3
Contig_99	800001	900000	5
Contig_99	900001	1000000	3
Contig_99	1000001	1100000	0
Contig_99	1100001	1200000	3
Contig_99	1200001	1300000	2
Contig_99	1300001	1400000	1
Contig_99	1400001	1479103	2
