# Supplementary material for: Major proliferation of transposable elements shaped the genome of the soybean rust pathogen Phakopsora pachyrhizi
Source: Nat Commun. 2023 Apr 1;14:1835. doi: 10.1038/s41467-023-37551-4 (PMC10067951; doi:10.1038/s41467-023-37551-4)
Supplement: Supplementary file 6 — Source Data [file 41467_2023_37551_MOESM6_ESM.zip › source_data/Source_data_Figure4/Figure4A_UFV02vsK8108_TandemExpansion_size.txt]

TandemExpansion_size_UFV02vsK8108
8955
55
148
102
253
8119
14
10391
2885
1429
17797
2883
3070
8212
7391
147
504
2337
373
147
204
58
1275
1175
204
9342
272
66
178
543
802
103
4558
6277
631
67
2760
3397
90
11748
8486
18539
61908
2576
360
2130
360
358
1765
1204
122
570
1860
2738
202
3202
8012
1031
362
50
106
560
5528
964
2640
4577
7343
7761
846
615
6419
5205
7318
349
1349
1026
7872
4592
3076
2223
109
181
1118
355
9039
375
96
92
360
1177
355
7509
2629
5141
516
1126
355
4699
4598
122
1135
570
7
4802
375
771
966
4150
2255
792
4680
2262
357
6129
163
1265
168
5481
5699
4461
2398
2221
59070
355
4347
152
8098
295
1369
10861
8113
873
8197
247
129
10
2420
2874
2920
8143
86
773
355
165
629
55
356
186
355
8673
758
1456
355
8412
376
20
46
115
2912
72
7872
981
2483
238
2064
389
2018
7222
2891
375
979
1295
1209
127
836
375
4696
2621
2104
565
355
4149
190
150
188
12403
6703
8094
83
11
7809
2862
355
1802
7248
147
717
5516
4296
1406
1202
91
1653
517
757
93
6067
238
2023
355
8784
6059
357
82055
1667
15
1333
903
386
1277
355
1058
2576
2798
355
749
210
307
2621
2317
7994
320
8546
2302
1374
1122
2285
717
3132
1059
4825
1232
518
5299
167
154
6413
2295
168
5004
678
88
2422
2316
879
108
1513
348
3892
4378
354
408
321
2527
7267
25461
112
39799
355
4742
355
2401
175
242
698
234
355
2604
1093
19712
152
375
357
15291
4786
326
596
6004
4106
7212
1152
2603
355
1514
6176
981
2411
2464
2582
7
11660
65
1200
24819
614
11032
1446
18664
3355
517
1510
629
2153
356
327
7872
87
6035
965
4781
204
3419
53
170
1876
205
2059
838
3127
250
57
239
67
375
472
1501
4188
11557
870
103
1124
9356
5
97
2426
395
376
355
516
1060
805
200
7547
217
651
1359
8181
148
239
1448
357
87
136
5538
207
6380
2820
2470
964
8109
10
6507
32755
2382
8102
1828
55
10229
2726
8180
67
2885
6417
355
31395
3171
2641
4284
45
4309
