# Supplementary material for: Major proliferation of transposable elements shaped the genome of the soybean rust pathogen Phakopsora pachyrhizi
Source: Nat Commun. 2023 Apr 1;14:1835. doi: 10.1038/s41467-023-37551-4 (PMC10067951; doi:10.1038/s41467-023-37551-4)
Supplement: Supplementary file 6 — Source Data [file 41467_2023_37551_MOESM6_ESM.zip › source_data/Source_data_Figure4/Figure4C_CircosPlot_ContigsK8108.txt]

Contigs_K8018	Contig_Name	Start_(bp)	End_(bp)
tig00031242_5713	5713	0	846659
tig00000438_156	156	0	679065
tig00007806_2818	2818	0	249131
tig00006365_2403	2403	0	355923
tig00031246_5715	5715	0	1721240
tig00031247_5716	5716	0	149336
tig00031225_5706	5706	0	350123
tig00031224_5705	5705	0	822694
tig00000976_399	399	0	2542068
tig00001498_614	614	0	1222857
tig00031615_5993	5993	0	416202
tig00008959_3165	3165	0	563875
tig00007159_2613	2613	0	97628
tig00000306_121	121	0	560090
tig00031379_5809	5809	0	1317162
tig00031381_5810	5810	0	1284226
tig00003069_1237	1237	0	366722
tig00013136_4240	4240	0	501942
tig00031300_5757	5757	0	1239561
tig00011168_3770	3770	0	528070
tig00014267_4484	4484	0	351904
tig00031864_6150	6150	0	204697
tig00031863_6149	6149	0	377161
tig00031738_6065	6065	0	756842
tig00008708_3086	3086	0	291644
tig00031817_6115	6115	0	828289
tig00007928_2863	2863	0	189802
tig00005037_1975	1975	0	468599
tig00020363_5414	5414	0	69869
tig00000804_332	332	0	422847
tig00003592_1441	1441	0	161413
tig00003105_1255	1255	0	414148
tig00019005_5247	5247	0	59795
tig00031932_6201	6201	0	515493
tig00031931_6200	6200	0	904528
tig00003815_1525	1525	0	185444
tig00014546_4546	4546	0	79753
tig00013475_4325	4325	0	269639
tig00022872_5639	5639	0	58852
tig00004411_1766	1766	0	335325
tig00031603_5984	5984	0	1168298
tig00004085_1633	1633	0	423816
tig00000754_304	304	0	571561
tig00010738_3661	3661	0	283311
tig00014427_4515	4515	0	286150
