# Supplementary material for: Major proliferation of transposable elements shaped the genome of the soybean rust pathogen Phakopsora pachyrhizi
Source: Nat Commun. 2023 Apr 1;14:1835. doi: 10.1038/s41467-023-37551-4 (PMC10067951; doi:10.1038/s41467-023-37551-4)
Supplement: Supplementary file 6 — Source Data [file 41467_2023_37551_MOESM6_ESM.zip › source_data/Source_data_Figure4/Figure4A_UFV02vsK8108_TandemContraction_size.txt]

TandemContraction_size_UFV02vsK8108
7578
14082
6125
1577
564
357
153
181
381
17245
22508
9876
3139
2
4783
748
3
10565
15453
100
19101
6174
4
167
79
3230
2997
191
8
14495
7854
587
52114
40
179
2156
559
4004
589
2721
8525
1926
4
100
11381
16022
3075
7816
119
4557
2
5
10742
14140
1214
8006
143
412
8103
834
374
23
163
7
1073
1658
8205
10589
10
2334
8777
12411
25706
8834
164
26324
845
168
6165
354
4
102
75
8172
163
4687
2621
993
374
9769
79
67
110
14517
152
29982
180
378
5350
18188
3324
15772
