# Supplementary material for: Major proliferation of transposable elements shaped the genome of the soybean rust pathogen Phakopsora pachyrhizi
Source: Nat Commun. 2023 Apr 1;14:1835. doi: 10.1038/s41467-023-37551-4 (PMC10067951; doi:10.1038/s41467-023-37551-4)
Supplement: Supplementary file 6 — Source Data [file 41467_2023_37551_MOESM6_ESM.zip › source_data/Source_data_Figure4/Figure4B_CircosPlot_Layer2_SecretedProteinsDistribution_UFV02.txt]

Contig_UFV02	Start_(bp)	End _(bp)
Contig_99	96047	97716
Contig_99	1446762	1448805
Contig_99	1296526	1297933
Contig_99	1299244	1300610
Contig_99	724372	727362
Contig_12	969174	970391
Contig_12	255615	256063
Contig_12	985270	985632
Contig_12	574886	577391
Contig_12	511957	512770
Contig_12	2383031	2385546
Contig_12	2276421	2276875
Contig_12	2544696	2546546
Contig_13	2714509	2715091
Contig_13	1542362	1546108
Contig_13	896758	898025
Contig_13	1186714	1188723
Contig_13	2422359	2426348
Contig_13	895358	895808
Contig_13	2178558	2179542
Contig_13	418348	419699
Contig_13	509137	510491
Contig_13	2476530	2479237
Contig_46	1080473	1080862
Contig_46	292562	293359
Contig_46	288816	289970
Contig_46	1755243	1757330
Contig_46	1799577	1801668
Contig_46	1709037	1710690
Contig_7	182536	184432
Contig_7	329306	331202
Contig_7	1258047	1258889
Contig_7	367050	368043
Contig_7	602053	603114
Contig_7	2611685	2612646
Contig_7	914119	915540
Contig_7	2146428	2147623
Contig_48	1306131	1306619
Contig_48	955240	956138
Contig_48	1294864	1297731
Contig_67	456201	457709
Contig_67	778897	780363
Contig_67	1067651	1068486
Contig_67	651485	652224
Contig_67	1349737	1352151
Contig_67	914843	917284
Contig_27	363828	365095
Contig_27	980497	981420
Contig_27	1167234	1168636
Contig_27	1053240	1055124
Contig_27	836257	839900
Contig_27	1337478	1339510
Contig_26	152691	152882
Contig_26	163502	163693
Contig_26	49067	50071
Contig_26	1512089	1512959
Contig_26	1356112	1357908
Contig_26	1364646	1365200
Contig_26	1462229	1464404
Contig_49	958164	960101
Contig_49	1061069	1062288
Contig_49	170800	172889
Contig_49	1351622	1355504
Contig_21	1972625	1973156
Contig_21	929430	930079
Contig_21	663674	664034
Contig_21	916045	916411
Contig_21	923808	924185
Contig_21	365662	367561
Contig_21	2021321	2023019
Contig_54	1109978	1110661
Contig_54	776700	777836
Contig_37	1874925	1876494
Contig_37	1796523	1797254
Contig_37	1223544	1224280
Contig_37	1420253	1423137
Contig_43	124600	126982
Contig_43	1080189	1082872
Contig_43	1596233	1597629
Contig_43	572078	574090
Contig_50	351148	352764
Contig_50	373891	374103
Contig_50	36616	36792
Contig_50	497770	499164
Contig_50	812488	812691
Contig_50	34924	35241
Contig_50	762419	763899
Contig_50	1638853	1639702
Contig_50	133463	134061
Contig_50	1015598	1018426
Contig_45	1810412	1812147
Contig_45	382932	385161
Contig_45	780237	781470
Contig_45	863073	863779
Contig_45	201583	202532
Contig_45	1739461	1741244
Contig_44	1122706	1124781
Contig_44	1456280	1457953
Contig_74	1478488	1480596
Contig_74	884567	885822
Contig_74	739197	741890
Contig_74	954476	956994
Contig_74	1515258	1517538
Contig_69	1525819	1526157
Contig_69	898577	898780
Contig_69	212305	212754
Contig_69	1487641	1488472
Contig_69	94127	94724
Contig_80	710861	714632
Contig_80	581720	582849
Contig_80	52318	55280
Contig_80	1158778	1159486
Contig_66	1192648	1192953
Contig_66	934719	936977
Contig_77	1380248	1381392
Contig_77	1458503	1459727
Contig_77	982851	984799
Contig_77	1110428	1113033
Contig_77	1316160	1317475
Contig_77	1382730	1383294
Contig_77	1460879	1461467
Contig_87	1404763	1406622
Contig_87	1151093	1151665
Contig_87	1373897	1374763
Contig_87	1106559	1109255
Contig_87	610781	611586
Contig_98	258464	259474
Contig_98	636588	637429
Contig_98	1040535	1042057
Contig_93	1184493	1185514
Contig_93	618057	619564
Contig_93	362904	363223
Contig_93	1002442	1004974
Contig_93	414215	419896
Contig_60	996044	996490
Contig_60	754637	757215
Contig_9	502119	503833
Contig_9	1372419	1372930
Contig_9	1239679	1239870
Contig_9	1681587	1681763
Contig_9	1635424	1637575
Contig_9	744778	745360
Contig_9	154453	155760
Contig_9	371621	372916
Contig_9	2303668	2306186
Contig_9	2357159	2357793
Contig_31	230112	230369
Contig_31	352250	353285
Contig_31	1356136	1356291
Contig_31	243683	244347
Contig_31	147379	148334
Contig_31	861347	863101
Contig_31	1424112	1425641
Contig_31	2069655	2071987
Contig_42	17504	18524
Contig_42	260698	261414
Contig_42	1004640	1008603
Contig_42	1218737	1220456
Contig_42	1441624	1443463
Contig_56	290726	291877
Contig_56	750507	750968
Contig_92	1304658	1306332
Contig_92	1186094	1186423
Contig_1	590309	591140
Contig_1	1238024	1238515
Contig_1	1948331	1948780
Contig_1	3227648	3228115
Contig_1	3347884	3348946
Contig_1	3782734	3784016
Contig_1	3969185	3969840
Contig_11	292184	293925
Contig_11	538160	539494
Contig_11	1410940	1411971
Contig_11	2131271	2132574
Contig_11	2387021	2388094
Contig_14	255388	255846
Contig_14	1246147	1247066
Contig_14	1505147	1506551
Contig_14	1560004	1560652
Contig_16	1132544	1132960
Contig_16	1143270	1144269
Contig_16	1876366	1876866
Contig_16	2127281	2128280
Contig_2	419285	419733
Contig_2	715574	716386
Contig_2	2922982	2924553
Contig_2	3507522	3509414
Contig_2	3603151	3604079
Contig_20	1629800	1630373
Contig_20	1892798	1893913
Contig_20	1971562	1973274
Contig_22	154469	154920
Contig_22	1347370	1347802
Contig_29	516107	518565
Contig_29	1205496	1206088
Contig_29	1942625	1943627
Contig_3	1067673	1068782
Contig_3	1215913	1217265
Contig_3	1526356	1526807
Contig_3	2323602	2325166
Contig_3	2329033	2332799
Contig_3	2948039	2949032
Contig_3	3577896	3578613
Contig_34	787811	788461
Contig_34	788417	789060
Contig_34	828758	829288
Contig_34	956395	957530
Contig_35	308526	309266
Contig_35	927849	930515
Contig_35	1470270	1471670
Contig_35	1669418	1670379
Contig_36	161845	162693
Contig_36	869811	871045
Contig_36	1434071	1435274
Contig_38	260243	262027
Contig_38	1545258	1546994
Contig_4	203208	204772
Contig_4	252717	254198
Contig_4	511634	512794
Contig_4	515395	516190
Contig_4	1988104	1988926
Contig_4	2201441	2202616
Contig_4	2474776	2475806
Contig_4	2608458	2609774
Contig_4	2857211	2858962
Contig_4	3384012	3385245
Contig_4	3568684	3569817
Contig_40	1064309	1065123
Contig_40	1478521	1480344
Contig_40	1804587	1805170
Contig_45	201583	202532
Contig_5	138252	140145
Contig_5	252165	253732
Contig_5	442515	443314
Contig_5	710002	711488
Contig_5	1706073	1706927
Contig_5	2527206	2528402
Contig_65	290123	290539
Contig_65	602505	605026
Contig_65	820823	823526
Contig_66	934719	936977
Contig_68	727067	727270
Contig_68	727296	728353
Contig_70	354696	355459
Contig_71	1187796	1189643
Contig_71	1414736	1415696
Contig_71	1571325	1571861
Contig_75	274089	274697
Contig_75	920936	922433
Contig_75	1449951	1451098
Contig_76	520557	521834
Contig_76	609756	611407
Contig_8	626815	629658
Contig_8	960819	961720
Contig_8	2298675	2299441
Contig_89	479788	480723
Contig_89	494143	495677
Contig_89	890569	891410
Contig_89	1265654	1266664
Contig_91	184077	186740
Contig_91	232898	235150
Contig_91	337090	337477
Contig_91	622883	623401
Contig_91	910388	911883
