# Supplementary material for: Major proliferation of transposable elements shaped the genome of the soybean rust pathogen Phakopsora pachyrhizi
Source: Nat Commun. 2023 Apr 1;14:1835. doi: 10.1038/s41467-023-37551-4 (PMC10067951; doi:10.1038/s41467-023-37551-4)
Supplement: Supplementary file 6 — Source Data [file 41467_2023_37551_MOESM6_ESM.zip › source_data/Source_data_Figure4/Figure4A_UFV02vsMT2006_RepeatExpansion_size.txt]

RepeatExpansion_size_UFV02vsMT2006
480
29
9154
11802
57
226
10756
3285
192
81
91
439
517
3024
453
47
91
122
225
3921
202
295
190
98
105
152
325
138
145
12
422
82
4415
930
315
201
44
325
90
890
66
382
43
86
134
99
73
23
3882
163
4763
49
2973
154
168
67
4579
45
12
47
816
76
96
80
483
81
174
2
28
7
18
51
75
221
95
34
141
196
470
24
42
37
112
68
313
53
302
37
81553
9
117
625
41
116
58
4596
336
411
151
54
385
70
58
176
109
32115
5139
17
12
3857
2069
21
333
3146
88
284
188
270
158
3023
87
354
1026
34
97
107
261
19
11
148
21
106
165
105
689
3489
3148
165
59
70
51
272
3
136
214
129
1378
14
75
2950
199
5
438
143
231
1548
102
1
1723
3499
182
94
179
5655
2330
10124
168
17526
515
7013
2
45
184
14
1726
107
365
30
133
2882
254
62
64
20
14
91
19
305
1774
9609
62
3868
134
17728
39
961
79
470
9702
24
1
102
1772
5339
190
109
79
123
2191
56
183
10496
161
1818
401
159
124
41
608
365
48
12680
17
84
138
69
261
64
156
226
4243
11371
13
370
194
140
154
484
177
2584
1102
11844
120
123
65
193
43
45
71
129
17
38631
10315
87
237
5
132
84
265
453
100
5567
8312
8392
16
5
54
131
4470
5040
16073
284
72
17
56
565
77
8349
14
10049
3
8362
137
129
272
105
132
110
362
84
110
323
11275
849
29
45
117
6166
1891
5680
157
13
2279
8228
20853
11176
702
4736
44
90
215
190
94
137
1969
1722
80
1672
149
150
59
2268
4470
1373
689
64
23
75
61
124
6450
188
51
235
3983
369
111
5926
46
24
700
22
165
70
89
211
101
6
61
14
804
267
454
701
27792
150
377
71
11
1318
13310
21
208
90
70
16512
96
2
2131
616
1389
1257
183
85
211
60
127
573
47
276
22
86
119
166
50
6
24819
142
9768
66
419
108
10
7067
175
282
108
697
82
159
7322
241
59
79
116
39
283
40
41179
74
452
65
80
163
42
