# Supplementary material for: Major proliferation of transposable elements shaped the genome of the soybean rust pathogen Phakopsora pachyrhizi
Source: Nat Commun. 2023 Apr 1;14:1835. doi: 10.1038/s41467-023-37551-4 (PMC10067951; doi:10.1038/s41467-023-37551-4)
Supplement: Supplementary file 6 — Source Data [file 41467_2023_37551_MOESM6_ESM.zip › source_data/Source_data_Figure4/Figure4E_CircosPlot_Contigs_MT2006.txt]

Contigs_MT2006	Contig_Name	Start_(bp)	End_(bp)
scaffold_79	79	0	968878
scaffold_471	471	0	409166
scaffold_526	526	0	385580
scaffold_551	551	0	376627
scaffold_313	313	0	524606
scaffold_1528	1528	0	174345
scaffold_240	240	0	590974
scaffold_65	65	0	1058499
scaffold_87	87	0	934082
scaffold_452	452	0	423044
scaffold_155	155	0	721269
scaffold_212	212	0	637812
scaffold_362	362	0	470893
scaffold_220	220	0	626715
scaffold_480	480	0	406126
scaffold_3430	3430	0	84054
scaffold_596	596	0	351130
scaffold_831	831	0	279030
scaffold_12	12	0	1770395
scaffold_444	444	0	425669
scaffold_493	493	0	398081
scaffold_82	82	0	954854
scaffold_226	226	0	612265
scaffold_2164	2164	0	130123
scaffold_2310	2310	0	123283
scaffold_397	397	0	453053
scaffold_4307	4307	0	67071
scaffold_1885	1885	0	146257
scaffold_6080	6080	0	46986
scaffold_586	586	0	357100
scaffold_767	767	0	296412
scaffold_3322	3322	0	86627
scaffold_16	16	0	1569362
scaffold_4566	4566	0	63429
scaffold_1138	1138	0	218472
scaffold_383	383	0	460323
scaffold_1101	1101	0	225030
scaffold_2497	2497	0	114698
scaffold_1621	1621	0	166688
scaffold_1483	1483	0	178265
scaffold_1009	1009	0	242306
scaffold_183	183	0	675637
scaffold_741	741	0	303163
scaffold_3114	3114	0	92406
scaffold_238	238	0	593627
scaffold_1371	1371	0	189662
scaffold_5124	5124	0	56423
