# Supplementary material for: Major proliferation of transposable elements shaped the genome of the soybean rust pathogen Phakopsora pachyrhizi
Source: Nat Commun. 2023 Apr 1;14:1835. doi: 10.1038/s41467-023-37551-4 (PMC10067951; doi:10.1038/s41467-023-37551-4)
Supplement: Supplementary file 6 — Source Data [file 41467_2023_37551_MOESM6_ESM.zip › source_data/Source_data_Figure4/Figure4A_UFV02vsK8108_Insertions_size.txt]

Insertions_size_UFV02vsK8108
1
1
1
1
1
1
2
1
1
1
1
1
1
1
1
1
1
1
1
1
1
1
2
1
1
1
1
1
1
2
2
4
1
2
1
1
1
1
1
1
1
1
1
1
1
2
1
1
1
2
1
1
1
1
1
1
1
1
1
1
1
1
1
1
1
1
1
1
1
1
1
1
2
2
1
1
1
2
1
1
1
18
6
17
5
1
11
2
1
1
1
1
2
6
1
6
2
1
1
1
7
1
1
1
3
1
7
1
1
2
1
1
1
1
2
3
1
1
1
3
1
1
1
2
1
1
1
1
2
1
1
1
1
2
1
1
1
1
1
1
1
1
1
1
3
1
1
2
3
1
1
2
1
1
13
21
3
1
2
1
2
21
1
2
3
1
3
1
1
10
3
1
1
1
1
3
3
2
1
9
2
1
1
1
1
1
1
1
3
1
1
1
2
1
1
1
1
1
1
1
1
1
2
1
1
1
1
1
1
1
1
1
1
1
1
1
6
4
1
1
1
1
1
1
1
1
2
1
1
1
1
1
1
1
1
2
1
1
1
1
1
1
1
1
1
1
1
1
1
2
2
1
1
2
1
1
3
1
1
2
1
1
1
1
1
1
1
1
1
1
1
1
1
2
2
1
1
1
1
1
1
1
2
1
2
1
1
1
2
1
1
1
1
1
6
3
1
1
1
1
1
3
2
1
1
1
2
3
1
1
2
1
1
1
2
2
1
1
1
1
1
1
1
1
1
1
1
1
1
1
1
6
1
1
1
1
1
1
1
1
1
1
1
1
1
1
1
23
1
1
1
1
1
2
3
1
1
1
1
1
2
2
1
1
1
1
1
1
1
1
2
1
1
1
3
1
2
1
1
1
5
1
1
1
1
1
1
1
2
1
9
1
2
5
1
1
1
2
1
1
1
1
1
1
1
1
1
1
1
1
2
1
1
1
1
1
1
1
1
1
2
1
1
1
1
1
1
1
1
1
1
1
2
1
1
1
1
1
2
1
1
1
1
1
2
1
1
1
2
1
1
1
1
1
1
1
1
1
2
1
1
1
1
1
1
1
1
1
1
2
1
1
3
1
1
8
3
2
5
1
4
4
1
1
1
1
1
1
2
1
1
1
1
1
1
1
1
1
1
1
1
1
1
1
1
1
1
1
1
1
1
1
1
1
1
1
1
1
1
1
2
1
1
1
1
1
1
2
1
1
1
1
1
1
1
2
1
1
1
1
1
1
1
1
1
1
2
1
1
2
1
1
3
1
2
1
1
1
1
1
1
1
1
1
1
1
1
1
1
1
1
1
1
1
1
1
1
1
1
1
1
1
1
1
1
1
1
1
1
1
1
1
1
1
1
1
1
2
1
1
2
1
1
1
1
1
1
1
1
1
1
1
1
1
1
2
1
1
1
1
2
1
1
1
2
1
1
1
1
1
1
1
1
1
1
1
1
1
4
1
1
1
1
1
1
1
1
1
1
1
1
1
1
1
1
1
1
4
10
2
2
1
3
1
1
3
1
3
2
1
4
1
1
1
1
1
2
1
1
1
1
1
1
1
1
1
1
2
1
2
1
3
1
1
1
2
1
1
3
1
1
1
1
1
2
1
1
1
1
1
1
1
1
1
5
1
1
18
1
1
1
1
4
2
1
1
1
1
1
1
1
1
1
1
2
1
1
1
1
7
1
1
1
1
1
1
1
1
1
1
1
1
1
2
1
1
1
1
1
1
1
1
1
1
1
1
1
2
1
3
1
1
1
1
1
1
1
4
1
2
4
1
2
2
1
4
1
1
1
3
7
1
1
1
1
1
1
1
1
1
2
1
1
1
1
1
1
2
1
1
1
3
1
1
1
1
1
1
2
1
1
1
1
2
1
1
1
1
1
1
1
1
2
1
1
1
2
1
1
1
1
1
2
2
1
1
1
3
2
1
1
1
1
1
1
1
1
1
1
1
1
1
1
1
1
1
2
1
1
1
1
1
1
8
1
1
1
3
2
1
1
1
1
1
1
2
1
1
1
1
1
1
1
1
1
1
3
1
1
2
1
8
1
2
1
1
1
1
1
1
1
1
1
1
8
2
1
1
1
1
1
1
1
1
1
1
1
1
1
2
1
1
1
1
1
1
1
1
1
2
1
5
1
1
1
1
1
2
1
1
1
1
1
1
1
1
1
1
1
1
1
1
1
1
1
1
1
1
1
1
2
1
1
1
1
1
1
1
1
1
1
1
1
1
1
1
1
1
1
1
1
1
1
1
1
1
1
1
1
1
2
1
1
2
1
1
1
1
1
1
1
1
1
2
1
1
1
1
1
1
1
1
1
1
1
1
1
1
1
1
1
1
1
2
1
1
1
1
1
1
1
1
1
1
1
1
1
1
1
1
1
1
1
1
1
2
1
1
1
7
1
1
1
2
1
1
1
1
4
1
1
1
1
1
1
1
1
1
1
1
1
1
1
1
1
1
1
1
1
1
1
1
1
1
1
1
1
3
1
1
1
1
2
1
1
2
1
1
1
1
1
1
2
2
2
1
1
1
1
1
1
1
1
1
1
10
1
3
1
1
1
1
2
1
1
1
1
1
1
1
1
2
1
1
2
1
2
1
1
1
1
1
1
1
1
1
1
1
1
1
1
1
1
1
1
1
1
1
3
1
1
1
1
1
1
1
1
1
1
1
1
1
1
1
2
1
1
1
3
1
1
2
1
1
1
1
2
1
4
1
1
3
1
1
1
2
2
1
1
1
1
1
1
1
1
1
1
1
5
1
1
1
1
1
1
1
1
1
1
1
1
1
1
1
1
1
2
1
1
1
1
1
1
1
1
3
1
2
1
1
2
1
1
1
1
1
1
1
1
1
2
1
1
1
1
1
1
1
1
1
1
1
1
4
1
1
1
1
1
1
1
1
1
1
1
2
4
2
1
1
1
1
2
1
1
1
1
1
1
1
1
1
1
1
1
1
2
1
1
1
1
1
1
1
1
1
1
1
1
1
1
1
1
1
1
1
1
1
1
1
1
11
1
15
7
5
7
1
2
1
1
1
2
1
1
1
1
2
1
1
1
1
1
1
1
1
1
1
1
1
1
1
2
1
1
1
2
1
1
1
1
1
1
1
1
1
1
1
1
1
2
1
1
1
1
2
1
1
1
1
1
1
1
1
1
1
1
1
1
1
1
1
1
1
1
1
1
1
1
1
1
1
1
1
4
4
1
1
1
1
3
1
1
1
1
1
1
1
2
2
3
1
1
3
1
2
1
1
1
1
2
1
1
1
2
1
1
1
14
5
1
1
1
3
1
1
1
1
1
1
1
1
1
1
1
1
1
1
1
1
1
1
1
1
1
1
1
1
1
4
1
1
1
1
2
1
1
1
1
1
2
1
2
1
1
1
1
1
1
1
1
1
1
1
1
1
2
1
1
1
1
1
1
2
1
1
3
6
2
1
1
1
2
1
1
1
1
1
1
1
1
2
1
1
1
1
1
1
1
1
1
1
1
2
1
1
1
1
1
2
1
1
1
1
1
1
1
2
1
1
2
1
1
1
1
1
1
2
1
1
1
1
1
1
1
1
1
2
1
1
1
3
1
2
1
1
1
1
2
1
1
2
1
1
1
1
1
1
1
1
1
1
3
1
2
1
1
1
1
1
1
1
1
1
2
1
1
1
1
3
2
2
1
1
2
2
1
2
2
1
2
1
1
2
6
4
1
6
2
1
1
1
3
1
2
1
1
2
1
1
1
1
1
1
1
1
1
1
1
1
1
8
1
1
1
1
1
1
1
1
1
1
1
1
1
1
1
1
1
1
1
1
2
1
1
1
1
1
1
1
1
1
1
3
1
1
1
10
3
2
1
3
2
1
37
22
3
1
1
2
1
2
1
2
2
3
1
9
1
1
3
1
1
1
1
1
1
1
1
1
1
1
1
1
1
1
1
1
1
1
1
1
1
2
1
4
1
1
1
1
1
1
1
1
1
1
1
1
1
2
1
1
1
1
1
1
1
1
2
1
1
1
1
1
2
1
1
1
1
1
1
1
1
1
2
1
1
1
1
2
10
1
2
3
4
8
1
1
1
1
1
1
2
1
1
2
1
1
1
1
2
1
2
1
2
1
1
1
1
1
1
1
2
1
1
1
1
1
1
1
1
1
1
1
1
1
1
1
1
1
6
1
1
1
1
2
1
1
1
1
1
1
2
1
2
1
1
1
1
1
1
1
2
2
1
1
1
1
1
1
1
1
1
4
1
1
1
1
1
1
1
1
1
1
1
2
1
1
1
1
1
1
1
10
1
1
1
1
1
1
2
1
2
1
1
1
1
1
1
1
1
1
1
1
1
1
1
1
2
1
1
2
1
1
1
1
2
1
1
1
1
1
1
1
1
1
2
1
1
1
1
1
1
1
1
1
1
1
2
2
1
3
1
1
1
1
1
1
1
1
1
1
1
1
2
1
1
1
1
2
1
1
1
2
1
1
1
1
1
1
2
1
1
1
2
1
2
1
1
1
1
2
1
2
1
1
1
1
1
1
1
1
2
1
1
1
1
1
1
3
1
1
3
1
1
1
1
1
1
1
1
1
1
1
1
2
1
2
1
1
1
1
1
1
1
1
1
1
2
1
2
1
2
1
1
5
5
4
5
6
2
1
8
1
2
1
3
1
2
1
1
2
1
1
1
1
1
1
1
1
1
1
1
1
1
3
1
1
2
1
2
1
1
1
1
1
1
1
2
1
1
1
1
1
1
1
1
1
1
2
1
1
1
2
1
1
1
1
1
1
1
2
1
1
1
1
1
1
1
1
2
1
1
1
1
1
1
1
1
1
2
1
1
1
2
1
1
4
1
1
2
2
1
1
1
1
2
1
1
1
1
1
2
4
1
1
1
1
1
1
1
1
2
1
1
3
4
1
1
2
5
1
1
1
1
1
1
2
1
1
1
1
1
1
2
1
1
1
1
1
1
1
1
2
1
1
1
1
1
1
1
1
1
1
1
1
1
1
1
1
1
1
1
1
1
1
1
1
1
1
1
1
2
1
1
2
1
1
1
1
2
1
1
2
1
1
1
2
1
1
1
1
1
1
1
1
1
1
1
1
2
4
1
1
1
1
1
1
1
1
1
1
1
1
1
1
3
1
1
1
1
2
1
1
1
1
1
1
2
1
1
1
2
1
1
1
1
1
1
2
2
1
1
2
3
1
1
1
1
1
1
1
1
1
1
1
2
1
1
3
2
2
6
3
1
2
1
1
1
1
1
1
2
5
1
1
1
1
2
1
1
1
2
2
1
1
1
1
1
1
1
1
1
3
1
1
1
1
1
1
1
1
1
2
1
1
1
1
1
1
1
1
1
1
1
1
1
1
1
1
1
1
1
1
1
1
1
1
1
1
1
1
1
1
1
1
1
1
1
1
2
1
1
1
2
1
1
1
12
1
1
1
1
1
2
1
3
1
1
2
1
1
1
1
3
1
1
1
1
1
1
3
1
1
1
1
1
1
1
1
1
1
1
1
1
1
1
1
1
1
1
1
1
1
15
1
3
1
1
1
1
1
1
1
1
2
1
1
1
1
1
1
1
1
1
1
1
2
1
1
1
2
1
4
1
1
1
6
1
1
1
2
1
1
1
1
1
1
1
1
2
1
3
1
1
3
3
1
1
1
1
1
1
1
1
1
1
1
1
1
1
1
1
1
1
1
1
1
1
1
1
1
1
1
1
1
4
1
1
1
1
1
1
1
1
1
1
1
1
2
1
1
1
1
1
1
1
1
1
1
2
1
1
1
1
1
1
1
1
1
1
1
1
1
1
1
2
6
2
1
7
1
1
1
1
1
1
1
6
1
7
1
1
1
2
1
1
1
1
1
1
1
6
1
1
1
1
1
1
1
1
1
1
1
1
1
2
1
1
1
1
1
1
1
2
1
1
1
1
1
1
1
1
1
1
1
1
1
1
1
1
1
1
2
1
1
1
1
2
1
1
1
1
1
1
1
1
1
1
1
1
1
2
1
1
1
1
1
1
2
1
1
3
1
1
1
1
1
2
1
1
2
1
1
2
1
1
2
1
1
1
1
1
1
19
14
9
9
4
1
1
1
1
1
1
1
1
1
11
1
1
2
1
1
1
1
1
1
1
1
1
1
1
1
1
1
1
1
1
1
1
1
1
1
1
1
1
2
1
1
1
2
1
2
1
2
1
1
2
1
1
1
1
2
1
2
1
2
2
1
1
1
6
1
2
1
1
1
1
1
1
1
1
1
1
1
1
1
1
1
2
1
1
1
1
1
1
1
1
1
1
1
1
1
1
1
1
1
1
1
1
1
1
1
1
2
1
1
1
1
1
1
1
1
1
1
1
1
1
1
1
1
1
1
1
1
3
1
1
1
1
5
1
1
1
1
1
1
2
1
1
1
2
1
5
1
2
1
3
1
1
1
1
1
1
1
1
1
1
1
1
1
1
1
1
1
1
1
2
1
1
1
1
1
1
1
3
1
1
1
1
1
1
1
1
1
1
1
1
1
1
1
1
1
1
1
1
1
1
2
1
1
1
1
1
1
1
1
1
4
2
1
1
1
1
2
1
1
2
1
1
2
1
1
1
1
1
1
1
1
1
1
1
1
1
1
1
1
2
1
1
1
1
2
1
1
1
2
1
1
1
2
1
2
1
1
3
1
2
2
1
2
1
1
1
1
1
1
1
1
2
1
1
1
5
1
2
1
1
1
1
3
1
1
1
1
1
1
1
1
2
1
1
1
1
1
1
1
1
2
1
1
1
4
1
1
1
2
2
1
1
1
1
1
2
1
1
1
1
1
1
1
1
1
1
2
1
1
1
1
1
1
1
1
1
1
2
1
1
1
2
1
2
2
2
1
1
1
1
1
1
1
1
1
1
1
1
1
1
1
2
1
1
1
1
1
1
1
2
1
1
1
1
1
1
3
1
1
1
1
1
1
1
2
1
1
10
1
1
1
1
1
1
1
1
1
1
2
1
2
1
1
1
1
1
1
2
1
1
1
1
1
1
1
1
1
1
1
1
1
1
3
1
1
1
1
1
1
1
1
1
1
1
1
1
2
3
1
2
1
1
1
1
1
1
1
26
2
1
1
1
1
1
1
2
1
1
3
1
1
1
1
1
1
1
1
1
1
1
1
1
1
1
1
1
1
1
1
1
1
2
1
1
1
1
1
1
1
2
1
1
1
1
1
3
1
1
1
1
1
1
1
1
1
1
1
1
1
1
1
1
1
1
1
1
1
1
1
1
1
1
1
1
1
1
1
1
1
1
1
2
1
1
1
1
6
1
3
1
1
1
1
1
1
1
1
2
1
2
1
1
1
1
1
1
1
2
1
1
1
1
1
1
1
3
1
1
1
1
1
1
1
1
2
1
1
1
1
1
1
1
1
1
1
1
1
1
1
1
1
1
1
1
1
20
4
4
1
1
1
4
6
2
1
10
2
1
1
1
1
1
1
1
1
1
1
1
1
1
1
1
1
1
1
1
1
1
1
1
1
2
1
1
1
1
1
1
1
1
1
1
1
1
1
1
1
1
1
1
1
1
1
1
1
1
1
1
1
1
1
1
1
1
1
1
1
1
1
1
1
10
1
1
1
2
1
1
1
1
1
1
1
1
1
1
1
1
1
2
1
1
1
1
1
1
1
1
1
1
1
1
1
1
1
1
2
1
1
1
1
1
1
1
1
1
1
2
1
1
4
1
1
1
2
1
1
1
1
8
3
1
7
1
6
1
1
1
1
1
1
2
1
1
1
1
1
1
1
1
2
1
1
1
1
1
1
1
1
1
1
1
1
1
1
1
1
1
1
4
1
1
1
1
1
1
1
1
1
1
1
1
1
1
1
1
1
1
1
1
1
1
1
2
1
2
3
2
1
3
1
1
1
1
1
1
1
1
3
1
1
2
1
1
2
1
1
1
1
1
1
1
1
1
1
1
1
1
1
1
2
2
8
2
2
1
2
3
3
1
1
1
2
1
1
1
1
1
2
5
1
1
1
2
13
1
1
1
1
1
1
1
1
1
1
1
1
1
1
1
1
1
1
1
1
1
1
1
1
1
1
1
1
1
1
1
1
2
1
1
1
1
2
1
1
1
1
1
1
1
1
3
1
1
1
1
1
1
1
1
1
1
1
1
1
1
1
1
1
1
1
2
1
1
1
1
1
1
1
1
1
1
1
1
4
1
1
1
1
1
1
1
1
2
1
1
1
1
1
1
1
1
1
1
1
1
1
1
1
1
1
2
1
1
1
1
1
2
2
2
2
1
1
2
1
1
2
1
1
1
1
1
1
2
1
1
1
1
1
1
1
4
1
1
1
1
1
1
1
2
1
1
1
1
1
1
1
1
2
1
1
1
1
2
1
1
1
1
1
1
1
1
1
1
1
1
1
1
1
1
1
1
2
1
1
1
1
1
2
1
1
1
1
1
1
2
1
1
1
1
1
1
2
1
1
1
1
2
1
1
1
2
1
1
1
1
1
3
1
1
1
2
1
1
1
1
1
1
1
1
1
1
2
1
1
1
1
1
1
3
1
2
1
1
2
1
1
1
1
1
1
2
1
1
1
1
2
1
1
1
1
3
1
1
1
1
1
1
1
1
1
2
1
1
1
1
1
1
1
1
1
1
2
1
1
1
1
1
1
1
1
1
1
1
2
2
1
1
1
1
1
1
1
1
1
1
1
1
1
4
1
1
1
1
1
1
1
1
2
1
1
1
1
1
1
1
1
2
1
2
3
1
1
1
2
2
1
1
2
1
1
1
1
3
1
1
1
2
1
1
1
1
1
1
1
1
1
1
1
1
1
1
1
1
1
1
2
1
1
1
1
1
3
1
1
1
1
1
1
1
1
1
1
3
1
1
2
1
1
1
1
1
1
1
1
2
1
2
1
1
1
1
1
1
3
1
1
1
1
1
1
3
1
1
1
1
1
1
1
1
1
17
1
1
3
1
1
2
2
1
1
2
1
1
1
1
1
2
1
1
1
6
1
1
1
1
1
1
1
1
2
1
1
2
1
1
1
1
1
1
1
1
5
1
1
1
1
1
1
1
1
1
1
1
1
1
2
1
1
1
1
1
1
1
1
1
1
1
1
1
1
1
1
1
2
2
1
9
3
1
1
1
1
1
1
1
1
2
1
1
1
1
1
1
1
1
1
1
1
1
1
1
1
1
2
2
1
2
1
1
1
1
1
1
1
1
1
1
1
1
1
1
1
1
1
1
1
2
2
1
2
1
1
1
1
1
1
1
1
1
1
2
2
1
1
1
1
1
1
1
1
1
2
1
1
1
1
1
1
1
1
1
1
1
1
1
1
1
1
1
1
1
1
1
1
1
1
1
3
3
1
1
1
1
1
1
1
1
1
1
1
1
2
2
1
1
1
1
1
1
1
1
1
1
1
1
1
1
1
1
1
1
1
3
2
1
1
1
1
1
1
1
1
1
1
1
1
1
1
3
1
1
1
2
2
1
1
1
1
1
1
1
3
2
1
1
3
3
11
3
1
2
1
1
1
1
1
2
1
1
1
1
2
1
1
1
2
1
2
1
1
1
1
1
1
1
1
1
1
1
1
2
1
1
1
1
1
1
2
1
1
1
1
1
1
1
1
2
3
1
1
2
1
1
3
1
1
1
1
1
2
1
1
1
1
3
2
1
1
1
2
1
1
3
2
1
1
1
1
1
1
1
1
1
2
1
1
1
1
1
1
1
1
1
1
6
2
1
1
1
1
1
2
1
3
1
20
2
1
3
3
2
2
1
1
4
1
1
2
1
1
1
4
1
1
1
1
1
1
1
1
3
1
1
1
1
1
1
1
1
1
1
2
1
1
2
1
1
1
1
1
1
1
1
2
3
1
1
1
1
1
2
1
1
1
1
1
1
2
1
1
2
1
1
1
1
1
6
3
1
1
2
1
1
1
1
1
1
1
1
1
1
1
2
1
1
1
1
1
2
1
1
1
1
1
1
2
2
1
1
1
1
3
2
1
1
1
1
1
1
1
1
1
1
1
1
2
1
1
1
2
1
1
1
1
1
1
1
1
1
1
1
1
1
2
1
1
1
1
1
1
1
1
1
1
1
1
1
1
2
3
1
2
2
1
2
2
1
1
3
2
1
1
1
1
1
2
1
1
1
1
1
1
1
1
1
1
1
2
1
1
2
1
1
1
1
1
2
2
1
1
1
1
2
1
1
1
1
1
1
1
1
1
1
2
1
3
1
1
1
1
1
1
1
2
1
1
1
1
2
1
1
1
1
1
1
1
1
1
1
1
1
1
1
2
2
1
2
1
1
1
1
2
2
1
1
1
3
1
1
1
1
1
1
2
2
1
4
1
3
1
1
1
2
1
1
1
1
2
1
2
1
1
2
1
1
3
3
1
1
1
2
1
1
1
1
3
1
2
5
3
2
1
1
4
2
2
2
1
1
6
1
1
1
4
1
1
1
1
1
4
1
1
1
1
1
2
4
2
1
2
1
2
1
1
1
1
2
2
1
1
1
3
3
1
1
1
1
1
1
1
1
1
1
1
1
1
1
1
2
1
1
2
1
1
1
1
1
2
1
1
1
1
1
1
1
1
1
1
3
1
1
2
1
1
1
1
1
1
2
1
1
2
1
2
2
1
1
1
2
1
1
1
1
1
1
5
1
1
1
4
1
1
1
1
1
2
1
1
1
1
1
1
1
5
1
1
1
1
1
1
1
1
1
1
1
1
3
8
1
1
1
1
1
1
2
1
1
1
1
2
2
1
1
1
1
1
1
1
1
1
1
1
1
1
1
1
3
1
1
1
1
1
1
1
1
1
3
1
2
1
2
1
1
2
3
1
2
4
1
1
1
1
2
2
1
1
1
1
1
1
1
1
1
1
1
1
1
2
1
1
1
1
1
1
1
14
1
5
1
2
1
1
2
1
1
3
1
1
1
2
1
1
1
1
1
1
1
2
3
1
1
1
1
1
1
1
1
2
1
1
1
1
1
1
1
1
1
1
1
1
1
1
1
1
1
5
1
1
1
1
1
1
1
1
1
2
1
1
2
1
1
1
1
3
1
1
1
1
1
1
3
1
1
1
1
1
1
2
1
1
1
1
2
1
1
1
1
1
2
7
1
1
1
1
1
1
1
1
1
1
1
1
1
32
1
1
2
1
3
1
1
2
1
1
1
1
1
1
1
1
4
1
1
1
1
1
1
1
1
1
1
1
2
1
1
1
1
2
2
2
1
1
1
1
1
1
1
1
2
1
1
2
2
1
1
1
1
1
1
2
2
1
3
1
2
1
1
1
2
1
1
1
1
1
3
1
1
1
1
1
1
1
1
2
1
1
1
1
1
1
1
1
1
1
1
1
3
1
1
3
1
1
2
1
1
1
1
1
1
1
1
1
1
1
1
1
1
1
1
4
1
2
1
1
1
1
1
1
1
1
1
1
1
1
1
1
1
1
2
4
2
1
3
1
1
1
1
1
1
1
1
1
1
2
1
1
1
1
2
1
1
1
1
1
1
1
1
2
1
1
1
1
1
1
1
1
1
1
2
1
3
1
1
1
1
1
3
1
1
2
1
1
1
2
1
1
1
1
1
1
1
2
1
2
1
1
1
1
1
1
1
1
1
1
1
1
1
1
1
1
1
1
1
1
1
1
1
1
2
1
1
1
1
1
1
2
1
1
1
1
1
1
1
1
1
1
1
1
1
1
1
1
1
1
1
2
1
1
1
1
1
1
1
1
1
1
1
1
1
1
1
1
1
1
2
1
1
1
1
1
2
1
1
3
1
1
1
1
1
1
2
1
1
1
1
1
1
1
1
2
3
1
1
1
1
1
1
2
1
1
1
1
1
1
1
1
1
1
1
1
1
2
1
1
1
1
1
1
1
3
2
1
1
1
1
1
1
1
1
1
1
3
1
1
2
2
1
1
1
1
1
1
1
1
1
1
1
1
1
1
1
1
1
1
2
1
3
1
1
1
1
1
1
1
1
2
1
1
1
1
1
1
1
1
1
1
1
1
1
1
1
1
1
1
1
1
1
1
1
2
1
1
1
1
1
1
1
1
1
1
1
1
1
1
1
1
1
1
1
1
1
1
1
1
1
1
1
1
1
1
1
1
1
1
1
1
1
1
2
1
1
2
1
2
2
1
1
1
1
1
2
1
1
1
1
1
1
1
1
2
1
1
1
1
1
1
1
1
2
1
1
1
1
1
1
2
1
1
1
1
1
1
1
1
1
1
1
1
1
1
1
1
1
1
1
3
1
2
1
1
1
1
1
3
1
1
1
1
1
1
1
1
1
1
1
1
1
1
1
1
3
2
1
1
3
2
2
7
5
1
1
1
1
3
1
1
4
4
1
1
1
1
1
1
1
1
2
1
1
1
1
1
1
1
1
3
1
1
1
1
1
5
1
1
1
1
1
1
1
1
1
1
1
1
1
1
2
2
1
1
1
1
1
1
1
1
2
2
1
2
1
8
1
2
1
1
1
1
1
1
1
1
1
1
1
1
1
1
3
5
1
1
1
1
1
1
1
1
2
1
1
1
1
1
1
1
1
1
5
1
1
2
18
6
1
1
1
1
2
1
1
1
1
1
1
1
1
1
2
1
1
1
1
3
1
1
1
1
1
1
2
1
1
1
1
1
1
1
1
1
2
1
1
1
1
1
1
1
2
1
2
1
1
1
1
1
1
2
1
1
1
1
1
1
4
2
1
1
1
1
7
2
2
2
1
1
1
2
1
1
1
1
2
2
2
1
7
1
1
1
7
7
1
1
1
1
2
1
1
1
2
1
1
1
1
1
2
1
1
1
2
1
1
1
1
1
1
1
1
1
1
1
1
1
1
1
1
1
1
6
1
1
3
1
1
1
1
1
1
1
1
3
4
1
1
1
2
2
1
1
1
1
1
1
13
1
1
1
1
1
4
1
1
1
1
1
1
1
8
1
1
1
1
1
1
2
1
1
1
1
1
1
1
1
1
2
1
1
1
2
1
1
2
1
1
1
1
1
1
1
1
2
1
1
1
1
1
2
2
1
1
1
2
1
1
1
3
3
1
2
1
2
1
1
1
1
1
1
1
13
1
1
1
1
1
1
1
2
1
1
7
1
1
1
1
2
1
1
1
2
4
13
2
12
4
1
4
1
1
2
6
1
1
1
3
2
1
2
1
1
1
2
11
1
1
1
1
2
5
1
1
1
2
1
1
1
1
1
1
1
1
1
1
1
1
1
1
1
3
1
1
2
1
1
1
1
2
1
1
1
2
1
4
1
2
2
1
2
1
1
1
1
1
1
1
1
1
1
1
1
1
1
1
1
1
1
1
1
2
1
1
1
1
1
1
2
1
1
1
1
1
1
2
1
2
1
1
2
1
1
1
1
1
1
1
1
1
3
1
2
1
1
1
2
1
1
1
4
1
1
1
1
2
1
1
1
1
1
1
1
1
1
1
1
1
1
1
1
1
1
1
1
1
1
1
1
1
1
2
1
1
1
1
3
1
2
1
1
1
1
1
1
1
1
1
1
1
1
1
1
1
1
2
1
1
1
1
1
1
1
1
1
1
1
1
1
1
1
1
1
1
2
1
1
1
1
2
1
1
1
2
1
1
1
2
1
1
1
1
1
1
1
1
1
1
2
1
1
1
1
1
1
1
1
1
1
1
1
2
2
1
1
1
1
1
1
2
1
2
1
1
2
2
1
1
1
1
2
1
3
1
1
1
1
2
1
1
1
1
1
3
1
3
1
1
1
1
1
1
1
1
1
1
1
1
2
1
1
1
1
2
1
1
1
1
1
1
2
2
1
1
1
1
1
1
1
1
1
1
1
1
1
1
1
1
1
2
1
1
1
1
1
1
1
1
1
1
1
1
1
1
1
2
1
1
1
1
1
4
4
4
1
6
1
1
1
1
2
1
1
1
1
1
1
1
1
1
1
1
2
1
2
1
1
1
1
1
1
2
1
1
1
1
1
1
1
1
1
1
1
1
1
1
1
2
2
1
1
1
1
1
1
1
1
1
4
1
1
11
1
1
1
1
1
1
1
1
1
1
1
1
1
1
1
1
1
1
1
1
1
1
1
1
1
1
1
1
1
2
1
2
1
1
1
1
1
1
1
1
1
1
1
2
1
1
1
2
2
1
1
1
1
1
1
1
1
1
1
2
1
2
2
1
1
1
1
1
1
2
3
1
1
1
1
1
1
1
1
1
2
1
1
1
1
1
1
1
2
2
1
1
1
1
1
2
1
1
1
1
1
1
1
1
2
1
1
1
1
1
2
1
2
1
1
1
1
1
1
1
1
1
1
1
1
1
1
1
1
1
1
2
1
1
1
1
1
1
1
1
1
1
1
1
1
1
1
1
1
1
1
1
2
1
1
1
2
1
1
14
1
1
6
2
1
1
1
1
3
1
1
1
1
1
1
2
2
1
1
1
1
1
3
1
1
1
1
1
1
1
1
1
1
1
1
1
1
1
1
1
1
1
2
1
1
1
3
2
1
1
1
1
1
1
1
1
2
1
1
1
1
1
1
1
1
1
1
1
1
1
1
1
1
1
1
1
1
1
1
1
1
1
1
1
1
1
1
1
1
2
1
1
1
1
1
1
1
1
1
1
1
1
1
1
1
1
1
1
1
1
1
1
2
2
1
2
1
1
1
1
1
1
1
1
2
1
1
1
2
1
1
1
1
3
2
3
2
1
2
1
1
1
2
1
1
1
1
1
1
2
1
1
1
1
2
1
1
1
2
1
1
1
1
1
1
1
1
1
1
1
2
2
1
1
1
2
1
5
1
1
1
1
4
3
1
2
1
1
1
8
1
1
1
1
1
1
2
1
1
1
4
1
1
1
1
1
1
1
3
1
3
3
1
1
1
1
1
1
5
1
1
2
1
1
3
1
1
1
1
2
1
1
2
1
1
2
1
1
2
1
1
1
1
2
1
1
2
1
1
2
1
1
1
1
1
3
1
1
1
1
1
1
2
4
1
1
2
1
2
1
2
1
1
1
1
1
1
1
1
1
1
1
1
1
1
1
1
2
1
1
2
1
3
2
1
1
1
2
2
5
1
1
1
1
2
1
1
1
1
3
1
6
1
3
2
2
2
1
1
1
1
4
1
1
1
2
2
1
1
1
1
4
1
1
1
4
2
1
2
2
1
1
1
1
1
2
1
1
1
1
2
4
1
2
1
1
1
1
1
2
1
1
1
2
1
2
2
2
2
1
1
1
2
1
1
1
1
1
3
1
2
2
1
2
1
1
2
1
1
1
1
1
2
1
1
1
1
1
2
1
1
2
1
5
4
1
1
1
1
1
6
3
1
1
1
2
3
2
2
1
2
1
4
2
2
1
2
1
1
1
1
1
2
1
1
2
1
1
1
1
1
1
1
1
2
1
1
1
2
3
1
1
1
1
1
1
1
3
3
1
1
1
2
1
2
1
1
1
2
1
1
1
1
1
1
3
1
1
1
5
1
1
2
1
2
1
1
1
6
1
1
4
2
1
1
2
1
1
1
1
1
1
1
1
1
2
1
2
1
2
1
1
1
3
5
5
1
1
1
1
3
1
1
1
1
1
1
1
2
1
1
1
2
1
1
1
1
1
1
2
1
1
1
2
1
1
1
1
1
1
1
1
1
1
1
1
3
1
3
1
7
2
1
1
1
1
1
1
1
1
1
1
1
1
1
1
1
2
1
1
2
1
1
1
1
1
2
1
1
1
1
1
1
1
1
2
1
1
1
1
1
1
2
1
1
1
2
1
1
1
1
1
1
1
1
1
1
1
1
1
1
1
1
1
1
2
1
1
1
1
1
1
1
1
1
1
1
1
1
1
1
1
1
1
3
1
1
1
1
1
1
1
1
1
1
1
1
1
1
4
1
2
1
3
1
3
2
1
3
1
1
1
1
1
1
1
1
1
1
1
1
1
1
1
1
1
1
2
1
2
2
1
3
1
1
1
1
3
3
2
1
1
1
2
1
3
1
2
1
1
2
4
2
3
1
5
4
7
1
1
2
2
1
1
1
1
1
1
2
1
2
1
1
1
2
1
1
1
2
2
1
1
1
1
1
5
1
2
11
1
1
1
1
1
1
1
1
1
1
1
1
1
1
2
1
2
1
1
1
1
1
2
1
1
4
1
1
1
2
2
1
2
1
4
1
5
1
1
2
1
1
1
2
1
1
4
1
1
1
1
1
1
1
2
1
2
1
1
1
1
1
1
1
1
1
1
1
1
1
1
1
1
1
1
1
1
1
1
1
2
2
1
1
2
1
1
1
1
1
1
1
2
1
2
1
1
1
2
1
1
3
6
1
1
1
2
2
2
1
5
8
1
1
1
1
1
1
1
3
1
1
1
3
1
1
1
1
6
1
1
1
1
1
2
1
1
1
1
1
2
1
1
1
3
1
1
1
1
1
2
1
1
6
1
2
1
1
1
1
1
2
1
1
1
1
4
1
1
1
1
1
14
2
1
1
1
1
1
1
3
1
1
1
1
1
1
1
1
1
1
1
1
1
2
1
1
4
1
2
1
1
1
1
1
2
1
1
1
1
1
1
8
1
1
1
1
1
1
1
1
2
1
1
1
2
1
1
1
1
2
2
1
1
1
1
1
1
1
1
1
1
1
1
1
1
1
1
2
2
1
1
2
1
1
1
1
1
1
1
1
1
1
1
1
1
2
1
1
9
1
1
4
1
1
1
1
2
1
1
1
1
2
1
1
1
2
2
1
1
1
1
2
1
1
1
3
1
3
1
1
1
1
1
1
1
3
1
2
1
1
1
2
1
1
2
1
1
1
3
2
2
1
1
1
1
1
1
4
1
1
1
1
1
3
3
14
1
1
1
1
1
1
1
1
1
1
1
1
1
2
1
2
1
1
3
1
1
1
1
1
1
1
2
1
1
1
2
1
1
1
1
1
1
1
1
1
1
1
1
1
1
1
1
1
1
1
1
1
1
1
1
1
1
1
1
1
2
1
1
1
1
1
1
1
1
1
1
1
1
1
1
1
1
1
1
1
1
2
1
1
2
1
1
1
1
1
2
3
1
1
2
2
1
1
3
1
1
1
1
1
1
1
1
2
1
1
1
1
1
1
1
1
1
1
1
1
1
1
2
1
1
1
1
1
1
1
1
1
1
1
1
1
1
1
1
1
1
1
3
2
1
1
1
1
1
1
2
1
1
1
1
1
3
1
1
1
1
3
1
1
1
1
1
1
1
3
1
1
1
1
2
1
1
1
1
1
1
1
12
1
1
1
1
1
1
1
1
2
1
1
1
1
1
1
1
1
1
2
1
2
1
2
2
1
1
1
2
1
2
21
1
2
1
1
1
1
1
1
1
1
1
1
1
1
1
1
1
1
2
1
1
1
1
1
1
1
1
1
1
1
2
1
1
1
1
1
1
1
3
1
4
1
1
1
1
1
1
1
1
1
1
1
1
1
1
1
1
1
1
1
1
1
1
1
1
1
1
1
2
1
1
1
1
1
1
1
1
1
1
1
1
1
1
1
1
1
1
1
1
2
1
1
1
1
1
3
1
1
1
1
2
1
1
1
1
1
2
1
1
1
1
1
1
1
1
1
1
1
3
1
1
1
1
1
2
1
1
1
1
1
2
1
1
1
1
2
1
1
1
2
1
1
1
1
1
1
1
1
1
3
1
1
1
1
1
1
1
1
1
1
1
2
1
1
1
1
1
1
1
1
1
1
6
1
1
1
1
2
1
1
1
1
1
1
1
1
1
1
1
1
1
1
1
1
1
1
1
1
1
1
2
1
1
1
1
1
1
1
1
1
1
1
2
3
1
3
1
1
2
1
2
1
1
2
4
1
1
1
1
1
1
1
1
2
1
1
1
1
1
1
1
1
1
1
1
1
1
1
1
1
1
1
1
1
1
1
1
1
1
1
1
1
1
1
5
1
1
1
2
1
1
2
1
2
1
2
1
2
2
1
1
1
2
1
1
1
1
1
1
1
1
1
1
1
2
3
1
1
1
3
2
3
4
2
1
2
1
1
1
1
2
1
1
1
1
1
1
1
1
1
1
1
1
1
1
3
1
2
1
5
1
1
1
1
1
1
1
1
1
1
1
1
2
1
1
1
1
1
1
1
1
1
1
3
1
2
1
1
1
1
1
1
1
1
1
1
1
1
1
1
1
1
2
1
2
2
1
1
1
2
3
1
1
1
1
1
1
1
1
1
2
3
1
1
1
1
1
1
1
1
1
3
1
1
2
1
1
1
1
1
1
2
1
1
1
1
1
1
1
2
2
1
4
2
2
1
2
1
1
4
1
1
1
4
1
1
1
1
1
1
1
1
1
1
1
1
1
1
3
1
1
1
1
1
1
1
2
1
1
1
1
1
1
1
1
1
1
1
1
1
1
1
2
1
1
2
1
2
1
2
1
1
2
1
1
1
1
1
1
8
1
1
1
1
1
1
2
7
1
1
8
1
1
1
1
1
1
1
1
1
1
1
1
1
1
1
1
1
1
1
1
1
1
1
1
1
1
2
2
1
2
1
1
1
1
1
1
1
1
1
2
1
1
1
1
1
1
1
1
1
1
1
1
1
1
1
1
1
5
2
24
3
7
5
5
4
1
1
6
4
1
9
1
1
1
1
1
1
1
1
1
1
1
1
1
1
1
1
1
1
1
4
2
1
1
1
1
1
1
1
1
1
1
1
1
1
1
1
1
1
5
2
2
11
3
1
1
1
1
2
1
1
1
1
1
1
1
1
2
1
1
1
1
1
1
1
1
1
1
2
1
3
2
2
1
1
1
1
1
1
1
1
1
1
1
1
1
1
1
1
1
1
1
8
1
1
1
1
1
3
1
1
2
1
1
4
1
1
3
2
1
1
1
1
2
2
1
1
1
7
1
1
1
1
1
1
1
1
1
1
1
2
1
2
1
1
1
1
1
1
2
1
2
1
2
1
1
1
1
1
1
1
1
1
1
1
2
1
1
2
2
1
1
1
1
1
1
1
1
1
1
1
1
1
2
1
1
1
1
1
1
1
1
1
1
1
1
1
1
1
1
1
1
1
1
1
1
1
1
1
1
1
1
1
3
1
1
1
1
1
1
1
1
1
1
1
1
1
1
2
1
1
3
1
1
1
1
2
1
1
1
1
1
9
1
2
2
12
1
1
1
1
1
1
1
1
1
1
1
1
1
1
3
2
1
1
1
1
1
2
1
1
3
3
1
1
1
1
1
1
1
1
1
1
1
1
1
1
1
1
1
1
1
1
1
1
1
1
1
9
2
1
1
2
3
2
2
2
1
1
1
7
3
4
2
12
1
2
1
2
1
2
1
1
1
1
1
1
1
2
1
1
1
1
1
1
1
1
1
2
1
1
1
2
2
1
1
2
1
1
1
1
3
1
6
1
1
2
1
3
2
1
1
1
1
1
2
1
1
1
1
1
1
1
1
3
1
5
1
3
1
1
1
1
1
1
1
1
1
1
1
1
1
1
1
1
1
1
1
2
1
1
2
1
4
2
1
1
1
2
1
1
1
1
1
2
2
1
1
2
1
1
6
1
1
1
2
1
1
1
1
2
1
1
3
2
1
1
3
1
1
2
1
2
2
1
1
1
1
1
2
2
1
1
2
4
1
2
1
1
3
1
2
1
2
1
1
1
1
1
1
2
2
1
1
8
5
1
2
1
1
2
1
1
2
2
1
1
1
1
1
1
3
2
9
1
4
3
1
2
4
4
5
1
1
1
1
2
1
1
2
1
1
1
2
1
1
1
1
1
1
1
1
1
1
1
1
1
1
1
1
1
1
1
3
1
3
1
1
1
2
1
2
2
1
1
1
1
1
1
1
1
1
3
1
1
2
1
2
1
1
1
1
1
4
1
1
1
2
1
1
2
4
2
1
1
2
4
1
1
1
1
1
1
1
1
1
3
5
1
1
3
1
1
1
1
2
1
1
1
1
1
2
1
1
1
1
1
1
1
1
1
5
1
1
1
1
1
1
1
1
1
1
1
2
1
1
1
1
1
1
1
2
1
6
1
1
4
1
2
1
1
1
2
1
3
1
1
1
1
1
4
3
2
6
2
1
1
1
1
1
1
1
2
1
1
1
1
2
1
1
1
1
1
1
1
1
1
1
1
1
1
1
1
1
1
2
2
1
1
1
1
2
1
1
2
1
1
2
1
1
1
2
1
1
1
1
1
1
1
1
1
1
1
1
1
1
1
1
3
2
1
1
1
1
1
1
1
2
1
3
1
1
1
1
2
2
1
1
1
1
1
1
1
1
1
2
1
1
1
1
1
1
1
1
1
1
2
5
1
7
1
1
1
1
1
1
1
1
1
1
1
1
1
1
1
2
1
1
1
1
2
1
1
1
1
1
1
1
1
1
2
1
1
1
2
1
1
1
1
1
1
2
2
2
2
1
1
1
1
2
1
1
2
1
1
1
1
2
1
3
1
1
1
1
1
1
1
1
1
1
1
1
2
1
1
1
1
1
1
1
2
1
1
1
2
1
1
2
1
1
1
1
1
1
1
1
4
1
1
1
1
1
1
1
1
1
1
1
5
1
1
1
2
4
1
1
3
2
2
2
1
1
1
1
1
1
2
1
1
1
1
1
1
1
2
1
3
1
1
1
2
1
1
2
2
1
2
1
1
1
1
3
2
3
1
1
1
1
1
1
1
1
1
38
1
1
2
1
1
1
1
2
1
1
1
2
1
1
1
1
1
1
1
2
1
1
1
1
1
1
1
1
1
1
1
1
1
1
1
1
1
1
1
1
21
1
1
1
1
5
4
1
2
1
2
1
1
1
1
1
2
1
1
1
1
1
1
1
2
1
1
2
1
1
1
1
1
1
2
1
1
1
1
2
1
1
1
2
1
1
5
1
1
3
1
3
1
1
2
1
6
1
2
1
2
1
1
1
1
1
2
1
1
1
1
1
2
1
1
1
2
1
1
2
1
1
1
1
1
1
1
2
1
3
1
1
1
4
1
1
1
1
1
1
1
2
1
1
1
2
1
1
1
1
1
1
1
1
1
1
1
2
1
1
13
1
1
5
1
1
1
1
2
1
1
2
1
1
1
1
1
1
1
2
3
1
2
7
1
1
1
1
1
1
1
1
1
1
1
1
1
1
1
2
1
2
3
8
1
2
1
1
1
1
1
1
1
1
1
1
1
1
1
1
1
1
1
1
1
1
1
1
1
2
1
1
1
1
1
2
1
1
1
1
1
1
1
1
2
1
3
1
1
3
1
1
3
1
1
1
1
1
1
1
1
1
1
2
1
1
1
1
1
1
1
1
2
1
2
1
1
1
1
1
1
1
1
1
1
6
5
2
2
3
6
2
1
1
1
1
1
1
1
1
1
1
1
1
1
1
1
10
1
2
1
2
2
1
1
1
1
1
1
1
3
1
1
1
1
1
1
1
1
1
2
1
1
1
1
1
1
1
1
1
1
1
1
1
1
1
1
1
1
1
1
1
1
1
1
2
1
1
1
1
1
1
1
2
1
1
1
1
1
1
3
1
1
1
1
1
1
1
1
1
1
2
1
1
1
2
1
1
1
1
1
1
1
1
2
1
2
1
1
3
1
1
1
1
1
1
1
1
1
2
1
1
1
1
1
1
1
1
1
1
1
1
1
1
1
1
1
1
1
2
1
1
1
1
1
1
1
1
1
1
1
1
1
1
1
1
1
1
1
1
1
1
2
1
2
1
3
1
3
1
1
1
1
1
1
1
1
1
1
1
1
1
2
1
1
1
1
1
1
1
2
1
1
1
1
3
1
1
1
1
1
1
1
1
1
1
1
1
1
1
1
1
1
1
1
1
1
1
1
1
2
1
1
1
1
1
1
1
1
1
1
1
1
2
1
1
2
1
1
2
1
1
1
1
1
1
1
1
1
1
1
1
1
1
1
1
1
1
1
1
1
1
1
1
1
1
1
1
1
1
1
1
1
1
1
1
1
1
1
1
1
1
1
1
1
2
1
2
1
3
1
1
1
1
2
1
1
1
1
2
1
1
1
1
1
1
1
1
1
1
2
1
2
2
1
1
1
1
1
1
1
1
1
1
1
1
1
1
1
1
1
1
2
1
1
1
1
1
1
1
1
1
1
1
1
1
1
2
2
3
2
1
1
2
2
2
2
1
1
2
2
1
1
1
1
1
1
2
1
2
1
4
1
1
1
1
1
1
1
1
1
1
1
1
2
1
1
1
2
2
1
1
2
1
1
1
1
1
1
1
2
1
2
1
2
2
1
1
1
1
1
1
1
1
1
2
1
1
1
1
1
1
1
1
1
1
1
1
1
1
1
1
5
4
1
1
1
1
1
1
1
1
2
1
2
1
1
1
1
1
1
1
1
1
2
1
2
1
2
1
1
2
1
1
1
1
1
1
1
2
1
1
1
1
2
1
3
2
1
1
1
1
1
1
2
1
1
2
1
2
1
1
1
1
1
2
1
1
2
2
1
1
1
1
1
1
1
1
1
1
1
1
1
1
1
1
1
1
1
1
2
1
1
1
1
1
2
1
1
1
1
1
1
1
1
1
1
1
1
4
1
1
1
2
1
2
1
1
1
1
1
4
1
1
1
1
4
1
1
1
2
2
23
2
4
2
1
1
1
1
1
1
1
1
1
1
1
1
1
2
1
1
2
3
1
1
1
2
1
1
1
1
1
1
1
1
1
2
1
1
1
1
1
1
1
2
1
1
1
1
1
1
1
1
1
1
1
1
1
2
1
1
1
1
1
1
1
1
1
2
1
1
2
1
3
1
3
3
1
1
1
1
1
1
1
1
1
1
1
1
2
4
1
2
10
1
1
2
1
1
1
3
2
1
1
1
7
1
1
1
1
1
1
1
1
1
1
1
2
1
2
1
1
1
1
1
1
1
1
2
1
1
1
1
1
1
1
1
1
1
1
1
1
1
1
1
1
1
1
1
2
1
1
1
1
1
1
1
1
1
1
1
3
1
2
1
1
1
2
1
1
1
2
1
1
1
1
1
1
4
1
2
1
1
1
1
1
1
1
1
1
2
1
1
5
1
1
1
1
1
1
1
1
1
1
1
8
1
1
1
1
1
1
1
2
1
1
6
1
1
1
1
1
1
1
1
1
6
2
1
1
1
1
1
2
1
1
1
1
1
1
1
1
1
1
1
1
1
1
2
1
1
1
2
1
1
1
2
2
1
1
8
1
1
1
1
1
1
1
1
1
2
1
1
1
1
1
3
3
1
7
1
1
1
1
1
1
1
1
1
2
1
1
1
1
1
1
1
1
1
1
1
1
1
1
1
1
1
1
1
1
1
1
1
1
1
1
1
2
1
1
1
1
1
1
1
5
1
6
1
1
1
1
1
1
1
1
4
4
1
3
1
1
12
1
2
1
1
1
1
1
1
2
1
1
2
1
2
1
5
1
1
2
1
1
2
2
1
1
2
1
1
1
1
1
1
1
1
2
1
1
1
3
1
1
2
1
1
1
1
1
1
1
1
1
1
1
1
1
2
1
1
1
1
1
1
1
1
1
1
1
1
1
1
1
3
1
1
1
1
2
1
1
1
1
1
1
1
6
1
2
1
1
1
4
1
1
1
1
1
1
1
4
1
1
8
8
1
1
1
1
1
1
1
1
1
1
1
1
1
1
1
1
1
1
1
2
2
1
1
1
1
1
1
1
1
1
3
1
1
1
2
1
1
1
1
1
1
2
1
1
2
2
1
2
2
1
1
1
1
1
3
2
1
1
1
1
2
1
1
1
2
1
1
1
1
1
1
1
3
1
1
1
1
1
1
1
1
1
1
1
1
1
1
3
1
1
1
1
2
1
1
1
1
1
1
1
1
1
1
1
1
1
2
1
1
1
1
1
1
1
1
2
1
1
1
2
1
1
1
1
1
1
1
2
1
1
1
2
1
2
1
1
1
1
1
1
1
2
1
1
2
1
1
2
1
1
1
1
2
1
1
1
1
1
1
1
1
1
1
1
1
1
1
1
1
1
1
1
2
1
1
2
1
1
1
1
1
1
1
26
8
1
1
1
1
1
3
1
1
1
1
1
1
1
1
2
1
1
2
4
3
1
1
1
1
1
1
1
1
1
2
1
2
1
1
1
7
2
1
1
5
1
1
1
10
5
7
1
1
1
3
2
1
2
3
4
1
1
1
1
1
2
5
1
2
1
1
2
1
1
1
1
1
1
1
1
1
1
1
1
1
1
1
1
2
1
1
1
1
1
1
1
1
1
1
1
1
1
2
1
1
1
3
1
1
2
3
3
1
4
1
1
1
1
1
1
1
1
1
2
1
1
1
1
1
1
1
1
1
1
1
2
1
1
1
1
1
1
1
1
1
1
1
3
1
1
1
1
1
1
1
1
3
1
7
1
1
1
1
1
1
1
1
1
2
1
1
2
1
1
1
1
1
1
1
1
1
1
1
1
3
1
1
2
1
1
1
1
1
1
1
1
1
2
1
1
1
1
1
1
1
2
2
3
1
1
2
6
1
1
1
1
1
1
1
2
1
1
1
1
1
1
1
1
3
1
1
1
1
1
1
1
1
1
1
1
1
1
1
1
1
1
1
6
3
1
1
2
1
1
2
1
1
2
1
1
2
1
1
1
1
1
1
1
1
1
1
1
2
1
1
1
1
3
1
1
1
1
1
1
1
1
1
1
1
1
1
2
1
1
1
1
1
1
1
2
1
1
3
1
5
1
1
1
2
1
1
1
1
1
1
4
2
2
1
2
1
4
3
1
1
3
1
7
1
1
1
1
1
2
2
1
1
14
1
1
1
3
2
1
1
1
3
1
4
4
1
2
1
1
1
2
2
1
1
1
1
1
1
1
1
1
1
1
1
1
1
2
1
1
1
2
2
1
1
1
1
1
1
1
1
1
1
9
1
1
1
1
1
1
1
1
1
1
1
1
1
2
3
3
1
1
1
2
1
1
1
1
1
1
1
1
1
1
1
1
1
1
1
1
1
1
1
1
1
1
1
1
2
1
2
17
2
2
1
1
1
1
1
1
1
2
1
1
1
1
1
1
4
1
1
1
1
1
1
1
1
1
1
2
6
2
1
1
1
1
1
1
1
1
1
1
2
1
1
1
1
2
2
1
1
1
5
1
1
1
1
1
1
2
2
1
1
1
1
1
1
1
1
2
1
1
1
1
1
1
2
3
1
1
1
1
1
1
1
1
1
1
1
1
2
1
1
1
1
1
2
1
3
1
1
1
1
1
1
1
1
1
1
1
1
1
2
1
1
1
1
1
1
1
1
1
1
1
2
1
2
1
3
1
1
1
1
1
1
1
1
1
1
1
1
1
1
1
3
1
1
1
1
2
1
1
5
7
1
3
2
1
1
3
1
1
1
1
1
1
1
3
2
1
1
1
1
2
1
1
2
2
1
1
1
1
1
1
2
1
1
1
1
3
1
1
2
1
1
3
1
1
1
1
1
1
2
1
1
1
2
1
1
2
1
1
2
1
1
1
1
1
1
2
1
1
1
1
1
1
1
1
1
1
1
1
1
1
1
1
1
1
1
2
1
1
1
1
3
1
1
1
2
1
5
1
1
3
1
3
1
1
1
1
1
1
4
2
1
1
3
3
1
4
1
1
1
1
1
1
1
1
1
1
1
2
1
2
1
1
1
1
1
2
1
1
2
1
1
1
1
1
1
2
1
1
1
1
5
1
1
1
1
1
2
1
1
1
1
2
1
1
1
2
1
1
2
1
1
1
3
1
2
1
1
1
1
1
1
1
1
1
1
1
1
1
1
1
1
1
1
1
1
1
1
4
1
4
3
1
1
1
2
1
1
1
1
1
1
1
1
1
1
2
1
1
1
1
1
1
1
2
4
1
3
1
1
1
1
2
2
1
2
1
1
1
1
2
1
1
2
1
1
1
1
1
1
1
1
1
5
1
3
1
1
1
1
1
1
1
2
1
1
1
1
1
3
1
1
1
1
1
1
1
1
1
1
1
3
1
1
2
1
1
1
2
2
1
1
1
1
1
1
6
1
1
1
1
1
1
1
1
1
1
1
1
1
2
1
1
1
1
1
1
1
1
1
1
1
1
2
1
1
1
1
1
1
1
1
1
1
2
1
1
1
6
3
1
1
1
1
1
1
2
1
1
1
1
1
13
1
1
1
1
1
1
1
1
2
2
1
1
1
1
1
1
1
1
1
1
1
1
1
1
1
1
1
1
1
1
1
1
1
1
1
1
1
2
1
1
1
1
1
1
1
1
1
1
1
1
2
5
1
1
1
3
1
3
1
1
1
1
3
1
7
2
1
1
1
2
1
4
1
1
1
1
1
1
1
1
1
1
2
1
1
1
1
2
1
1
1
2
1
1
2
1
1
1
1
1
1
3
1
1
1
1
2
1
1
1
1
1
1
2
1
1
1
1
1
2
1
1
1
1
1
1
1
1
1
3
1
1
1
1
1
2
1
1
1
1
1
4
1
1
1
1
1
1
1
1
2
2
1
1
1
1
1
1
1
1
1
1
1
1
1
1
2
1
1
1
1
1
1
1
5
2
1
1
2
3
1
1
1
1
2
1
1
1
1
1
1
1
1
1
1
1
1
1
1
1
1
1
1
1
1
1
1
1
1
1
1
2
1
3
3
1
1
1
1
1
1
2
1
1
1
1
1
2
1
1
1
1
1
1
1
1
1
1
1
1
2
2
1
1
2
1
1
1
1
1
1
1
1
1
1
1
1
1
1
1
2
1
1
1
1
1
1
2
3
1
6
1
1
1
1
1
2
1
1
1
1
2
2
2
1
1
2
1
1
1
1
1
2
3
1
3
2
1
2
1
1
1
1
1
1
1
1
1
1
2
1
2
3
1
1
2
1
1
1
1
1
2
2
1
1
1
1
1
1
1
2
1
2
1
1
2
1
1
1
2
3
1
1
2
1
1
1
1
1
1
1
1
1
1
1
1
1
1
1
1
2
1
1
1
1
1
1
1
1
1
1
1
1
1
1
2
1
1
1
1
1
1
2
1
1
1
1
1
1
2
1
1
2
1
1
1
3
1
1
1
2
1
2
1
1
1
18
15
1
1
1
1
2
1
2
1
1
1
1
1
1
1
1
2
5
1
1
1
1
1
1
1
2
1
1
1
1
1
1
1
1
1
1
1
1
1
1
1
1
1
1
1
2
2
1
2
1
1
1
1
1
1
1
1
1
1
1
1
1
2
1
1
1
1
1
1
1
1
1
1
1
1
1
1
1
1
1
2
13
1
1
2
4
3
1
5
3
1
2
2
1
1
1
1
1
2
1
1
2
1
1
1
1
1
1
5
1
1
1
1
1
1
1
1
1
1
1
1
1
2
1
1
1
1
3
2
2
1
1
1
1
1
1
2
1
7
1
1
1
1
1
1
1
1
1
1
1
1
1
1
1
3
1
1
2
1
1
2
1
1
1
1
2
1
1
1
1
1
1
1
2
1
1
1
1
2
1
3
1
1
1
1
1
1
4
1
4
2
1
2
1
1
1
1
1
1
2
1
1
1
1
1
3
1
3
1
1
1
1
1
7
1
1
1
1
1
1
1
1
1
1
1
1
1
1
1
1
1
1
1
6
1
1
4
1
2
1
1
5
5
1
1
1
2
1
2
1
1
1
1
1
2
1
1
1
5
1
1
1
1
1
1
1
3
1
1
1
1
1
1
1
1
1
2
1
1
1
1
1
1
1
2
1
1
1
2
1
1
1
1
1
6
9
2
1
1
1
2
1
2
1
1
1
1
1
1
3
2
1
1
1
1
1
3
1
1
1
1
4
1
1
1
1
1
1
1
1
1
1
1
1
1
4
6
1
1
1
1
1
1
1
4
1
1
1
1
1
1
1
1
1
1
1
1
1
1
1
1
1
1
1
1
1
1
2
1
1
1
1
1
1
1
2
1
1
1
1
1
2
1
2
1
1
1
2
2
1
2
1
1
1
8
1
1
1
1
1
3
1
1
1
1
1
2
1
1
1
1
1
1
1
1
1
1
1
1
1
1
1
1
1
1
1
1
1
1
1
1
1
1
1
1
1
1
1
1
1
1
1
1
1
1
2
1
1
1
1
1
1
1
1
1
1
1
1
1
1
3
1
1
1
2
2
9
3
3
1
1
11
36
1
1
5
1
1
1
1
1
1
1
1
1
1
12
1
3
1
1
1
8
1
2
1
2
4
1
1
1
2
1
1
2
1
2
1
1
1
1
1
2
8
2
2
1
1
1
1
1
2
1
1
1
2
8
2
4
1
1
1
1
1
1
1
2
5
1
1
1
2
2
1
1
1
1
1
1
1
1
1
1
4
1
1
1
1
1
1
1
1
1
1
1
1
1
1
1
2
7
1
1
1
1
2
2
2
1
1
1
2
1
1
1
1
1
1
1
1
1
1
1
1
1
1
1
1
1
1
1
13
1
3
24
1
1
3
2
2
18
1
1
1
1
1
3
2
2
1
1
1
1
1
7
1
1
1
1
1
1
2
2
19
1
3
3
1
1
1
1
1
1
1
10
1
1
1
1
4
1
1
2
1
1
1
1
2
1
1
1
1
1
1
1
1
1
1
1
2
1
1
1
1
1
1
1
3
1
1
1
1
1
1
1
1
1
1
3
1
3
1
3
1
1
1
1
1
1
1
1
1
1
1
1
1
1
1
1
1
1
1
1
1
1
2
1
3
1
2
1
1
1
1
1
1
1
1
1
1
1
1
1
1
1
1
2
1
1
1
1
1
3
1
1
1
1
1
1
2
3
1
4
2
3
1
1
1
2
28
1
2
3
2
4
1
2
1
3
1
1
2
4
12
1
7
1
1
2
4
1
1
1
1
1
1
1
1
1
1
1
1
1
1
1
1
3
3
2
2
2
1
1
1
1
1
1
1
1
1
2
1
1
1
1
1
1
1
1
1
1
2
4
1
2
1
1
2
1
1
2
1
1
1
2
1
1
1
2
1
1
1
1
3
2
2
1
1
1
2
1
1
1
1
1
1
1
1
1
1
1
1
1
1
1
1
6
1
1
1
1
1
1
1
2
1
1
1
1
1
1
1
1
1
1
6
3
1
1
1
1
1
1
1
1
1
1
1
1
1
2
2
3
5
1
1
1
1
1
2
1
1
1
1
1
1
5
1
1
4
1
1
1
1
1
1
2
1
5
1
1
1
1
1
1
1
1
1
1
1
1
1
1
1
2
1
1
1
1
1
1
1
1
1
1
1
2
2
1
1
1
4
1
1
1
2
1
1
1
2
1
3
1
2
1
1
3
1
3
1
2
4
1
1
1
1
1
1
5
1
1
1
1
1
9
5
1
1
1
1
1
1
1
1
1
1
1
2
1
1
2
1
1
1
1
1
3
1
2
1
6
5
2
1
1
1
1
2
3
1
1
1
1
1
1
1
1
1
1
1
1
1
1
1
1
1
8
2
1
1
1
2
1
1
1
1
1
1
1
1
1
1
1
1
1
1
1
1
1
1
1
1
1
1
1
1
1
1
1
1
1
2
1
1
1
1
1
1
3
1
1
1
1
1
1
1
1
1
1
2
1
1
2
1
1
1
1
1
2
1
1
1
1
1
1
1
1
1
2
1
3
2
1
1
1
1
1
1
1
1
1
1
1
4
1
2
1
1
1
1
1
1
2
2
2
2
1
1
1
2
1
1
2
1
1
2
1
2
1
1
1
1
2
2
1
1
1
1
1
1
1
1
1
1
1
1
1
1
1
1
1
1
1
1
2
2
1
1
1
1
2
2
1
2
1
1
1
1
5
1
1
1
2
1
1
1
1
1
1
2
2
1
1
1
1
3
1
1
1
1
1
1
1
1
2
1
1
1
1
1
1
3
1
1
1
1
1
1
2
1
1
2
1
1
1
1
1
1
1
2
2
2
1
1
5
1
2
1
1
2
1
2
2
1
2
1
1
2
1
2
1
1
1
2
3
1
1
1
2
3
1
1
2
1
1
1
2
2
1
1
1
2
1
1
1
1
1
1
1
1
2
1
3
1
4
6
1
1
1
1
2
1
1
1
1
1
1
1
1
1
1
1
1
1
1
1
1
1
1
1
1
1
2
1
11
1
1
1
1
1
1
1
1
1
1
1
1
1
1
2
1
1
1
1
1
1
1
1
1
1
1
1
1
1
1
1
1
1
2
1
1
1
8
1
16
1
1
1
1
1
1
1
1
1
1
1
1
1
1
1
2
1
1
2
1
1
6
1
1
1
2
1
2
1
1
1
2
1
1
1
1
1
1
1
1
1
1
1
2
3
1
1
1
3
1
1
1
1
2
1
1
1
1
1
1
1
1
1
1
2
1
1
1
1
1
1
1
1
1
1
1
1
1
1
1
1
1
1
1
1
1
1
1
1
3
1
1
1
1
1
1
1
1
1
1
1
1
1
1
1
2
1
2
1
1
1
1
1
1
1
1
1
1
1
1
1
1
1
1
1
1
1
1
1
1
1
1
1
1
2
1
5
5
2
1
1
1
1
1
2
2
1
1
1
1
1
1
1
1
1
1
1
1
2
1
8
1
1
1
1
1
1
1
1
3
1
1
1
1
1
1
1
1
1
1
1
1
1
1
1
2
1
1
1
2
2
1
1
1
1
2
2
1
1
1
1
1
1
3
1
1
1
1
1
1
1
1
1
1
2
1
1
1
2
1
1
1
1
1
1
1
1
1
5
1
3
4
1
11
1
2
1
4
4
1
1
2
1
1
3
1
1
1
1
1
4
1
1
1
1
1
1
1
1
1
2
1
1
1
1
1
1
1
1
1
1
1
1
1
1
1
1
1
1
1
1
1
1
1
1
1
1
1
1
1
3
2
1
1
1
1
1
1
4
1
1
1
1
1
1
1
1
1
1
1
1
1
1
1
5
2
1
2
3
1
1
1
5
1
1
2
1
3
1
1
5
1
1
1
1
1
1
1
1
1
1
2
1
3
1
2
1
2
2
1
1
1
1
1
2
1
1
2
2
1
1
1
1
1
1
1
1
1
1
2
1
1
1
1
1
1
1
1
2
1
1
2
1
1
1
1
1
1
1
1
1
1
1
1
1
1
1
1
2
1
1
1
1
1
1
1
1
4
2
1
1
1
1
1
1
1
1
2
1
1
1
1
1
1
2
1
1
1
2
1
1
1
1
1
1
1
1
1
1
1
2
1
1
1
1
1
1
1
1
1
1
1
1
1
1
7
1
2
1
1
2
1
1
1
1
1
1
2
7
2
1
1
1
2
1
1
1
1
2
2
4
1
3
1
1
2
2
2
1
1
1
1
1
1
2
1
2
1
4
1
1
4
1
1
2
1
1
1
1
1
1
1
2
1
1
1
1
1
3
1
1
1
1
1
1
1
1
1
1
1
1
1
1
1
1
1
1
1
1
1
1
1
1
3
1
1
1
1
58
3
1
1
1
1
3
2
1
1
1
1
3
1
1
2
1
1
1
1
1
1
1
1
1
1
1
1
4
1
1
1
1
1
1
1
1
1
1
1
1
1
1
1
1
1
1
1
1
1
1
1
14
2
4
1
2
1
2
3
1
1
1
2
3
5
9
9
1
1
1
3
1
1
7
1
2
1
1
1
1
10
1
1
1
2
1
1
1
1
1
2
1
2
1
1
1
1
1
1
1
1
1
1
1
1
1
1
1
1
1
1
1
1
1
1
1
1
1
1
1
1
1
1
1
1
1
1
1
1
1
1
1
1
2
1
1
2
1
3
1
1
1
1
1
2
3
1
1
1
2
1
1
1
1
1
1
1
1
1
1
1
1
1
1
1
1
1
1
18
2
1
1
1
1
1
1
1
1
1
1
1
3
1
1
1
2
2
1
2
2
1
1
1
1
4
1
8
4
1
3
7
2
1
1
1
6
5
2
3
6
3
1
2
2
1
1
1
3
1
1
1
3
2
1
1
1
2
1
1
1
6
4
1
1
1
3
1
1
1
1
2
1
1
1
17
1
1
2
1
18
9
2
1
1
10
1
1
1
1
1
1
2
2
1
2
1
1
1
2
1
1
1
1
2
1
1
5
1
1
3
1
1
1
1
1
1
1
1
1
1
1
1
1
2
1
1
2
1
1
1
3
2
2
1
5
1
1
1
1
1
1
2
1
1
1
2
1
1
1
1
1
1
1
1
1
1
1
1
1
3
1
1
1
1
1
1
1
1
1
2
3
4
1
4
1
2
2
1
1
1
1
1
1
1
1
1
1
1
1
1
1
1
1
4
1
3
1
2
1
1
1
1
1
2
8
2
1
1
1
2
1
1
1
1
1
1
1
1
2
7
1
1
1
1
1
1
1
1
1
1
1
1
1
1
1
1
1
1
1
1
1
1
1
1
1
1
1
1
1
1
1
1
1
1
1
1
1
1
1
1
1
1
1
1
2
1
1
6
2
1
2
1
1
1
10
1
1
1
2
1
1
3
1
2
1
1
1
1
1
1
1
1
1
1
1
1
1
2
2
1
1
1
1
1
1
1
1
1
1
1
1
1
1
1
1
1
1
1
1
1
1
2
1
1
1
1
1
1
1
1
1
1
1
1
1
1
1
1
2
1
1
1
1
1
1
1
1
2
1
1
1
1
1
1
2
1
1
2
1
1
1
1
1
1
1
2
1
1
1
1
1
1
1
1
1
1
1
1
6
1
1
1
1
2
1
1
1
1
1
1
1
2
1
1
1
1
1
1
1
1
1
2
1
1
1
1
1
1
1
1
1
2
1
1
1
1
1
1
1
1
1
1
1
1
1
1
1
2
1
1
1
1
1
1
1
1
1
2
2
1
1
1
1
1
1
1
1
6
1
1
1
1
1
1
1
1
1
1
1
1
1
2
1
1
1
1
1
4
2
1
1
1
1
1
1
1
1
1
1
1
1
1
1
1
1
1
2
1
1
1
1
1
1
2
1
1
1
1
1
1
1
1
1
1
1
2
1
2
1
1
2
2
1
1
1
1
1
1
3
3
1
1
1
2
37
1
1
1
1
2
1
1
1
1
1
1
1
4
1
13
1
1
4
1
1
17
10
3
1
1
2
1
1
1
1
1
3
1
1
1
1
1
1
1
1
1
1
1
1
1
1
12
1
1
2
1
2
2
1
1
1
1
1
1
3
1
1
1
1
3
1
1
1
1
1
1
1
1
2
2
9
4
1
1
1
1
1
3
1
1
1
1
1
1
2
1
1
2
1
2
1
1
1
1
2
1
1
1
1
1
1
1
1
4
1
1
2
1
1
3
13
23
1
1
1
1
1
1
1
1
1
1
1
1
1
1
1
1
1
1
1
2
1
1
1
1
1
1
1
1
1
1
1
1
1
2
1
1
1
1
1
2
2
1
1
1
1
1
1
1
1
1
1
1
1
4
1
1
1
1
1
1
1
2
1
1
1
1
1
1
1
1
1
1
1
1
4
1
2
1
1
3
1
1
1
1
3
1
1
1
1
1
1
1
5
1
7
3
1
1
2
1
1
1
1
1
2
1
1
1
1
1
2
1
2
1
1
1
1
1
1
1
1
1
2
1
3
2
1
2
1
2
1
1
1
1
1
4
3
1
1
1
1
1
1
1
1
2
1
2
4
1
3
1
1
1
3
1
1
1
1
2
1
1
1
1
1
1
2
1
1
1
1
2
1
2
2
1
1
1
2
5
1
1
1
1
1
1
1
1
1
1
1
1
1
1
2
1
1
1
1
1
1
1
1
2
1
1
7
2
3
1
1
1
1
1
1
1
5
1
1
1
2
1
1
1
1
1
1
2
1
1
1
9
2
1
1
1
1
1
1
1
1
2
3
1
1
2
1
1
1
3
1
1
1
1
1
1
1
1
1
1
1
1
1
1
1
1
1
1
1
1
1
1
2
1
1
1
3
1
1
1
1
1
1
1
9
2
1
1
4
1
2
1
1
1
1
1
1
1
1
1
1
1
1
1
1
1
1
1
1
1
1
1
1
3
1
3
1
1
1
1
1
1
3
1
1
1
1
7
1
1
1
1
1
1
1
1
1
2
1
1
1
1
1
1
1
1
3
5
1
1
26
2
3
1
1
1
1
1
8
1
1
1
2
2
1
1
2
1
14
1
1
1
2
1
1
1
1
8
1
1
6
3
6
1
2
2
1
3
3
3
3
1
51
1
1
1
1
1
1
1
2
1
2
2
1
1
3
5
1
2
1
1
1
2
3
5
1
3
24
3
1
1
10
1
1
1
1
1
2
2
1
1
1
1
1
2
1
1
1
1
1
1
1
1
1
1
1
1
2
1
2
1
1
2
1
1
1
1
1
1
1
4
1
1
1
1
1
1
2
1
1
1
1
1
1
1
1
1
1
2
1
1
1
5
4
6
1
1
1
1
8
1
1
1
1
1
16
1
1
2
1
1
2
1
1
2
3
1
1
1
1
1
1
1
2
1
2
4
1
1
4
13
3
1
1
3
1
1
1
1
1
15
1
5
16
1
1
1
1
1
1
1
1
1
1
1
1
1
2
1
1
1
1
1
2
1
1
2
1
1
1
1
1
1
1
1
1
1
1
1
2
3
1
1
1
5
1
7
1
1
1
1
1
1
1
1
1
1
1
1
1
1
1
1
1
1
1
1
1
1
1
1
2
1
1
1
1
2
1
1
1
1
1
1
1
1
1
1
1
1
1
1
1
1
1
1
1
1
1
1
1
1
1
1
1
1
1
1
1
2
1
1
4
1
1
1
1
1
1
1
1
1
1
1
2
1
3
1
3
3
1
1
1
1
1
1
3
4
1
1
1
1
1
1
1
1
1
1
1
1
1
1
1
2
1
1
1
1
2
1
1
1
2
1
1
1
1
1
1
1
1
1
1
1
1
1
1
2
1
1
1
1
1
4
3
1
1
1
1
1
1
1
1
1
1
1
2
1
1
1
1
1
2
1
1
1
1
1
1
2
1
1
1
1
1
1
1
3
1
1
1
2
1
1
2
1
1
1
1
1
1
1
2
1
1
2
1
1
1
2
1
1
1
1
1
1
1
1
1
3
2
1
1
1
1
1
1
2
1
2
1
1
1
1
1
1
1
3
1
1
2
1
2
1
3
1
2
1
1
1
1
1
1
1
1
1
1
1
2
24
6
25
16
1
1
1
1
1
1
1
1
1
2
2
1
1
1
1
1
1
1
3
1
1
1
1
1
1
2
1
3
1
1
1
1
1
1
1
1
2
1
1
1
1
3
1
1
1
1
1
1
1
1
1
1
1
1
1
1
1
1
1
1
1
1
1
2
1
1
3
2
2
1
1
1
2
1
1
2
1
1
1
1
1
1
1
1
1
1
1
1
1
1
1
1
1
1
1
2
2
2
1
1
1
1
1
1
2
1
1
1
1
1
1
1
1
1
1
1
1
1
1
1
1
3
2
1
1
1
2
1
1
1
1
1
2
1
1
1
1
1
2
1
2
1
1
1
1
1
1
1
1
2
1
1
1
1
1
1
2
1
1
2
1
1
2
3
1
1
2
1
1
1
1
1
1
1
1
4
1
5
1
1
1
1
1
2
2
2
1
1
2
2
1
1
1
1
2
1
1
1
1
1
2
1
1
1
1
1
1
1
1
1
1
1
1
1
1
1
1
1
1
1
1
1
1
1
1
1
1
1
1
1
1
1
1
1
1
1
1
1
1
1
1
1
1
1
1
1
1
2
2
1
1
1
1
6
1
2
1
1
1
1
1
1
1
1
1
2
1
1
1
1
1
4
2
1
1
1
1
1
1
1
1
1
1
1
1
1
1
1
1
1
1
1
1
1
1
11
1
1
1
1
2
1
1
1
1
1
1
1
1
1
1
1
1
1
1
1
2
1
1
1
1
1
2
5
1
2
1
1
1
1
1
1
1
1
1
3
1
1
1
1
1
1
1
1
1
1
3
1
1
1
1
2
3
1
1
2
1
1
1
1
1
1
1
1
2
1
1
1
3
1
1
2
1
1
1
1
1
1
2
2
6
1
1
2
8
1
1
1
6
1
1
1
1
3
2
1
5
1
1
1
1
1
1
2
2
1
2
1
1
1
1
1
1
1
1
2
1
1
1
1
1
2
2
1
1
1
1
1
1
1
1
1
1
1
1
1
2
1
1
1
1
1
1
1
1
1
1
1
2
2
2
1
1
1
1
5
1
1
1
1
1
1
1
1
1
1
1
1
1
1
1
1
1
2
1
1
1
1
2
1
1
1
1
1
3
1
2
1
1
1
1
1
1
1
1
1
1
1
1
2
1
1
1
1
1
3
2
1
1
1
1
1
1
1
1
1
1
2
1
1
2
1
1
1
2
1
1
2
1
1
2
1
1
1
1
1
1
1
1
1
1
1
1
1
1
1
1
1
1
1
2
1
1
1
1
1
1
1
2
1
8
1
1
1
1
1
1
1
1
3
1
1
1
1
1
3
1
2
1
1
1
3
1
1
1
2
1
1
1
2
1
1
1
1
1
1
1
1
1
2
1
1
1
1
1
1
1
2
1
2
1
1
1
4
3
1
1
1
1
1
2
1
1
4
1
1
1
1
1
1
1
1
2
1
1
1
2
1
1
1
1
1
1
1
5
2
1
2
1
1
1
1
1
3
3
1
1
2
1
1
1
1
1
1
1
1
3
1
1
4
2
2
1
1
1
1
1
1
1
1
1
1
1
2
1
1
1
1
1
1
1
1
1
1
1
1
1
1
1
1
1
1
1
2
1
1
1
1
1
1
1
2
1
1
1
2
1
1
1
1
1
1
1
1
1
1
1
1
1
1
1
1
2
1
1
1
2
1
1
1
1
1
1
2
1
1
1
1
1
1
1
4
3
1
1
1
2
1
1
1
1
1
1
1
1
1
2
2
1
1
1
1
1
2
1
1
1
1
1
1
5
2
1
2
1
1
1
1
1
1
3
1
3
1
2
2
1
1
1
1
1
1
1
1
2
1
1
1
1
1
1
1
2
1
1
1
1
1
1
1
1
1
1
1
2
1
1
1
1
1
2
1
1
1
1
1
2
1
3
1
1
1
1
1
2
1
1
2
1
1
1
2
1
1
1
1
1
1
1
1
1
1
1
1
1
1
1
1
1
1
1
1
1
2
1
1
4
1
1
1
1
1
1
1
1
1
3
1
3
1
2
1
1
1
1
1
1
1
1
1
3
1
1
1
1
1
1
1
1
1
2
1
1
1
1
1
1
1
1
1
1
1
1
1
1
1
1
1
1
1
1
1
1
1
2
3
1
2
1
2
1
1
2
1
1
1
1
2
2
1
1
1
1
1
1
1
1
1
1
1
1
1
1
3
1
1
1
1
1
1
1
1
1
1
1
1
1
1
1
2
1
1
4
1
5
1
1
1
1
1
1
1
1
1
1
2
2
1
1
2
1
1
1
1
1
1
2
1
1
3
2
1
1
1
1
1
1
1
1
1
1
1
1
1
1
3
1
1
1
1
1
1
1
1
1
2
1
1
1
1
1
1
1
1
1
1
1
1
2
1
1
1
2
1
1
1
1
1
2
1
8
1
1
2
1
7
1
1
1
1
1
5
1
1
3
1
3
1
1
2
1
2
2
1
1
1
1
1
1
1
1
1
4
1
1
1
3
1
2
1
1
1
2
1
1
1
2
1
1
1
1
1
1
1
1
1
1
4
1
1
1
1
1
2
1
1
1
1
1
1
1
1
1
1
1
1
1
1
1
1
3
1
4
2
1
1
2
2
3
1
1
3
1
2
1
3
1
1
1
1
1
2
1
2
1
1
3
1
6
1
1
1
3
7
3
1
1
1
1
1
1
3
1
1
1
1
1
2
1
1
3
1
1
1
1
2
1
2
1
1
1
1
1
1
1
1
1
1
2
1
1
1
1
1
1
1
2
1
1
1
1
1
1
1
1
1
1
3
1
1
1
2
3
1
1
1
1
1
1
1
1
1
3
3
1
1
1
1
1
1
1
1
1
1
1
3
2
1
2
2
1
1
1
1
1
1
1
1
2
1
1
1
1
1
1
1
1
1
1
4
1
1
2
1
1
1
1
2
2
1
1
3
1
1
1
2
1
1
1
3
1
1
2
1
2
2
2
1
4
1
1
1
3
1
1
2
1
1
1
1
2
1
1
1
1
1
1
1
1
1
1
2
1
1
1
1
1
1
1
1
1
1
1
2
1
1
1
2
1
3
1
1
1
1
1
2
1
1
1
1
1
1
1
1
1
1
1
1
2
1
2
1
1
1
1
1
1
1
1
1
1
2
1
1
2
1
1
1
1
1
1
1
1
1
1
1
1
1
1
1
1
1
1
1
1
1
1
1
1
1
1
1
1
1
1
1
1
1
1
1
1
1
1
2
3
1
1
1
1
2
1
1
1
1
1
1
1
1
1
1
1
1
1
1
1
1
1
1
1
1
1
1
1
1
1
1
1
3
1
1
1
2
1
1
1
1
1
1
1
1
1
1
1
1
1
1
1
1
1
1
16
1
1
1
3
1
1
1
2
1
1
1
1
1
1
1
2
1
1
2
1
1
1
1
1
1
1
1
1
1
1
3
1
1
1
1
3
2
1
1
1
1
2
1
11
6
1
3
1
1
1
1
1
3
1
1
1
1
2
4
1
1
1
1
1
2
1
1
2
1
1
3
4
1
1
8
1
3
4
1
1
2
1
1
1
1
1
1
1
1
1
1
1
1
1
1
1
1
1
1
1
1
1
1
1
1
1
1
2
3
1
1
1
1
1
2
2
2
1
1
1
1
1
1
1
1
3
1
1
2
1
1
1
1
1
1
1
1
1
2
1
1
1
1
1
1
1
1
1
1
1
1
1
1
2
1
4
1
1
5
1
2
1
2
1
2
1
1
2
1
1
1
1
1
1
1
1
1
1
1
5
1
1
1
1
2
1
2
1
1
1
1
1
2
1
4
2
1
1
1
4
1
2
1
1
2
1
1
1
1
2
1
1
1
1
1
1
1
1
1
1
1
2
1
1
2
2
1
1
1
3
1
2
1
1
1
1
1
1
1
1
1
1
1
1
1
2
1
1
1
1
1
1
1
1
1
2
1
1
1
3
1
3
1
1
2
1
1
1
1
2
1
1
1
1
5
1
1
1
1
1
1
1
1
1
1
1
2
1
1
1
1
1
1
1
1
1
1
1
1
1
2
1
1
1
1
2
1
1
1
1
1
1
3
1
1
1
1
1
1
2
1
1
1
1
1
1
3
1
1
1
1
2
2
1
1
1
1
1
1
1
2
1
1
1
1
1
1
1
1
1
1
1
1
1
1
1
1
1
1
8
1
4
1
4
1
1
1
1
1
1
1
1
1
1
1
1
1
1
1
1
4
1
1
1
1
1
1
1
1
1
1
1
1
1
1
1
2
1
1
1
1
1
1
1
3
1
1
1
1
1
1
1
3
1
1
1
1
1
2
2
1
1
2
1
1
1
1
1
1
1
1
3
1
2
3
2
1
1
1
1
1
1
1
2
1
1
1
1
1
1
3
2
1
1
1
2
1
1
29
2
1
2
1
1
2
1
1
1
16
1
1
1
1
1
1
1
1
1
1
1
1
2
1
1
1
1
3
1
1
1
1
1
1
1
1
1
1
1
2
1
1
1
1
6
1
1
1
1
1
1
2
2
1
1
1
2
1
1
1
1
1
1
1
1
1
1
1
1
1
1
1
1
1
1
1
10
3
1
1
1
1
2
1
1
1
1
1
1
1
1
1
1
1
3
8
2
1
1
1
1
1
1
1
1
1
1
13
2
1
10
2
1
2
2
1
1
1
1
1
1
2
1
1
1
9
1
1
1
1
3
1
1
1
1
1
1
1
1
1
1
1
2
1
1
1
1
1
1
2
1
3
1
1
1
1
1
1
1
1
3
1
1
1
1
2
1
1
1
2
1
1
1
1
1
1
1
1
1
1
1
1
1
1
1
1
1
4
1
1
1
1
1
1
1
2
1
3
1
1
1
1
1
1
1
1
2
1
1
1
1
1
1
1
1
1
3
1
1
1
1
1
1
2
1
1
1
1
1
1
1
4
1
1
1
1
1
1
1
1
1
1
1
1
1
1
1
1
1
1
1
1
1
1
1
1
1
1
1
2
1
1
1
1
2
1
1
1
2
1
1
2
2
1
4
6
1
2
1
1
1
1
1
1
1
1
1
1
1
1
1
1
2
1
1
1
1
1
1
1
1
1
1
1
1
1
1
1
1
1
1
1
1
1
1
1
1
1
2
3
2
1
2
1
1
1
3
1
1
8
1
1
5
2
1
2
1
4
4
1
2
1
1
1
1
1
1
1
1
1
1
1
1
1
1
1
1
1
1
1
1
1
1
1
1
1
1
1
1
4
1
7
1
1
1
1
1
1
1
1
1
1
1
1
1
1
1
1
1
1
1
1
1
1
1
1
1
1
1
2
2
1
1
4
1
1
2
1
1
1
1
1
1
1
1
1
1
1
1
1
1
1
1
1
1
1
1
1
1
1
1
1
1
1
1
2
1
1
1
1
1
1
1
1
1
1
1
2
1
1
1
2
5
1
1
1
1
1
1
1
1
2
1
1
1
2
1
1
1
1
1
1
1
1
1
1
1
2
1
1
1
2
2
1
1
1
1
1
1
1
4
1
1
2
1
1
1
1
2
1
1
2
1
1
1
1
1
1
1
1
1
1
1
1
1
1
2
1
2
1
1
1
1
1
1
1
1
1
1
1
1
1
2
2
2
1
1
1
1
1
1
1
1
1
1
1
1
1
1
1
1
1
1
1
1
1
1
2
2
4
1
2
1
1
1
1
1
1
1
3
1
2
1
1
1
1
1
1
1
1
1
1
1
1
1
1
1
1
1
1
1
1
1
1
5
6
2
2
1
1
1
1
1
1
1
1
22
1
1
1
1
1
1
2
1
1
1
1
1
1
1
1
1
1
1
1
1
1
1
1
1
1
1
1
1
1
1
1
1
1
1
1
1
1
1
1
1
1
1
1
1
1
1
1
1
1
1
1
1
1
1
1
1
1
1
1
1
1
1
1
1
1
1
1
1
2
1
1
1
1
1
1
1
1
1
2
1
1
1
1
2
1
1
1
1
1
1
1
1
1
1
1
1
1
1
1
1
1
1
1
1
1
1
1
1
1
1
1
1
1
2
1
2
1
1
1
1
1
1
1
1
1
1
1
1
1
2
1
1
1
5
1
1
2
1
1
2
1
1
1
1
1
3
1
1
2
1
1
1
1
1
2
1
1
1
1
1
1
1
1
1
1
1
2
1
1
4
1
1
1
1
1
1
1
1
1
1
1
1
1
2
1
1
1
1
1
1
1
1
1
1
1
1
2
1
1
1
7
1
3
1
1
1
2
1
1
1
1
2
1
1
1
1
1
1
1
1
1
1
3
3
1
1
1
1
1
4
1
3
1
5
2
1
1
1
1
1
1
1
4
1
2
4
3
2
1
1
2
1
1
2
1
2
1
1
1
1
1
1
2
1
1
1
3
1
1
1
1
1
1
2
1
3
1
1
1
1
1
1
1
1
1
1
1
1
1
1
1
1
1
1
1
1
1
1
1
1
1
1
1
1
1
1
1
1
1
1
3
2
2
1
3
1
1
1
1
1
1
1
1
2
1
1
1
1
1
1
1
1
1
1
1
1
1
1
2
1
1
1
2
2
2
1
1
1
1
1
1
1
2
1
1
1
1
2
1
1
1
1
1
1
1
1
1
1
1
1
2
1
1
2
2
2
2
1
1
1
1
1
1
1
1
1
1
1
1
1
2
1
1
1
2
1
1
4
1
1
1
1
1
2
1
1
1
1
1
1
1
1
1
2
1
2
1
2
1
1
2
1
1
1
1
1
2
4
2
1
3
1
1
1
1
1
1
1
3
1
1
1
1
7
1
3
2
1
1
2
1
1
1
1
1
1
1
1
2
1
1
2
1
1
1
2
1
1
2
4
1
1
1
1
1
2
2
1
1
1
1
1
1
1
1
1
2
1
3
1
2
1
2
1
1
1
2
15
2
1
3
2
1
1
1
1
1
2
1
2
2
1
1
3
1
2
2
1
5
1
1
1
1
1
1
1
2
1
2
1
1
1
1
1
1
1
1
1
2
1
1
1
2
1
1
2
2
1
1
2
1
2
1
1
1
1
1
1
1
1
1
1
2
2
1
1
1
1
2
1
1
1
1
2
1
1
1
1
2
1
1
1
1
1
2
1
1
1
1
1
1
1
1
1
2
1
1
1
1
3
1
1
1
3
1
1
1
1
1
1
1
1
2
1
1
1
1
1
1
1
1
1
1
2
1
1
1
1
2
3
1
1
1
1
1
1
11
1
1
1
1
1
1
1
1
1
1
1
1
1
1
1
2
1
1
1
1
1
1
1
1
1
1
1
4
1
2
1
1
1
1
1
1
2
1
1
1
1
1
3
1
2
1
1
1
1
1
1
2
2
1
1
1
1
3
1
1
1
1
1
3
1
1
1
1
1
3
1
1
2
1
1
7
1
1
1
1
1
1
1
1
1
2
3
3
1
2
1
1
1
6
1
2
1
1
1
3
2
3
10
3
1
1
1
1
1
1
1
1
1
1
1
1
1
1
1
1
1
1
1
1
1
1
1
1
1
1
1
1
1
1
1
1
1
3
1
1
1
2
1
1
1
1
1
1
1
1
1
1
1
1
1
2
1
1
1
1
1
1
1
1
1
1
1
2
1
1
1
2
1
1
1
1
1
1
1
1
1
1
1
5
1
1
1
1
2
2
1
1
4
1
1
1
1
2
1
1
1
1
2
1
1
2
4
1
1
1
1
1
1
1
1
1
1
1
1
1
3
1
1
2
9
2
1
1
1
1
1
1
1
1
1
1
1
1
1
1
1
2
1
1
3
1
1
1
1
1
1
1
1
1
1
1
1
1
1
1
1
1
1
1
1
1
1
1
1
1
2
1
1
1
1
1
1
1
1
1
1
1
1
1
6
1
1
1
1
3
1
1
1
1
1
1
1
2
2
1
1
1
1
1
2
1
1
1
1
1
1
1
1
1
1
1
1
1
1
2
1
1
1
1
1
1
1
1
1
1
1
1
1
2
1
1
1
1
1
1
1
1
1
2
2
4
1
1
1
1
1
1
1
1
1
1
1
1
1
1
1
1
1
1
1
1
1
1
2
1
1
1
1
1
1
2
3
2
11
18
2
1
1
2
1
1
24
1
5
1
27
3
1
1
1
1
1
4
2
1
1
1
1
1
1
1
1
1
1
1
1
1
1
1
1
1
2
2
2
1
1
6
3
1
2
2
9
2
1
1
1
1
1
1
1
1
1
1
1
1
1
3
1
1
1
1
1
1
1
1
2
1
1
1
1
1
1
1
1
1
1
2
2
1
1
1
1
1
1
1
1
1
1
1
3
1
2
2
1
7
1
1
1
5
1
1
1
1
1
1
1
1
1
1
1
1
1
1
1
1
1
2
1
1
1
1
2
1
1
1
1
1
1
1
1
1
1
1
1
2
1
2
8
1
1
1
1
1
1
1
1
1
1
1
1
1
1
1
1
1
1
1
1
1
2
1
1
1
1
4
1
1
1
1
8
2
1
1
1
1
1
1
1
1
1
3
1
1
1
1
2
1
3
3
1
1
1
1
1
1
2
1
1
1
1
1
1
1
1
1
1
3
1
1
1
1
1
1
1
5
1
1
1
1
1
2
1
1
1
1
1
1
1
2
15
1
1
1
1
1
1
1
1
1
1
1
1
1
1
1
1
2
2
1
1
5
1
1
1
2
1
8
1
1
1
1
1
1
1
1
1
1
1
1
1
1
3
1
1
23
5
1
1
1
1
1
1
1
1
1
1
1
1
1
1
1
1
1
1
1
1
1
1
1
1
1
1
1
1
1
1
1
1
1
1
1
1
1
1
1
1
1
1
1
1
1
1
1
1
4
1
1
2
1
1
1
2
1
1
1
1
1
1
1
1
1
1
1
1
1
1
1
1
1
1
1
1
1
1
1
1
1
1
1
1
1
1
1
1
2
3
1
1
1
1
2
1
1
1
1
1
1
1
1
1
5
1
1
1
1
3
1
1
1
1
1
1
1
1
1
2
1
1
1
2
1
1
1
1
1
1
1
2
1
1
1
1
1
1
2
1
1
2
1
1
1
1
1
1
3
1
1
1
1
2
1
1
1
1
2
5
1
3
1
1
3
2
1
1
1
1
1
1
1
1
1
1
1
1
1
1
1
1
1
1
1
2
1
1
1
1
1
1
1
1
2
1
1
1
1
2
1
1
1
1
2
1
1
1
1
1
1
1
1
3
1
1
1
1
1
3
1
1
2
1
1
5
1
1
1
1
1
1
1
1
1
1
1
1
1
1
1
1
2
1
1
1
1
1
2
6
1
2
1
2
2
1
1
2
2
1
1
1
1
1
1
1
1
1
1
2
1
1
1
1
1
1
3
1
1
1
2
1
1
1
1
1
1
1
1
3
1
1
1
1
1
1
2
1
5
1
4
8
5
2
2
1
1
1
3
8
1
1
1
1
2
1
1
1
1
3
6
1
1
1
1
1
1
2
20
1
1
1
1
5
2
2
1
1
1
1
1
1
1
1
1
1
1
1
1
1
1
3
2
1
1
1
2
1
1
1
1
1
1
2
1
1
1
1
1
1
1
1
1
8
1
1
10
2
1
1
6
1
1
1
1
1
1
1
1
1
1
1
1
2
3
1
1
1
1
1
1
1
1
1
1
3
1
1
1
2
1
1
1
1
1
1
1
1
1
2
1
1
1
1
1
1
1
1
1
1
1
1
1
1
1
2
1
1
1
1
1
1
1
1
1
1
1
1
1
1
1
1
1
1
1
1
1
1
1
1
1
1
1
1
1
1
1
1
1
1
1
1
1
1
1
1
1
1
1
1
1
1
1
1
1
1
1
1
1
1
1
1
1
1
1
1
1
1
1
1
1
1
2
1
1
1
1
2
1
1
2
1
1
1
1
1
1
1
1
1
37
1
1
1
2
1
1
1
1
1
2
1
1
1
1
1
1
1
2
1
1
1
1
1
1
1
3
1
1
1
1
2
1
1
1
1
2
1
1
1
1
1
1
1
1
2
1
1
1
1
1
2
1
2
1
1
1
1
1
1
1
1
1
3
1
1
1
1
1
1
1
1
1
2
1
1
1
1
1
1
1
1
1
1
3
1
1
1
6
1
1
1
3
1
1
1
1
1
1
1
1
1
1
1
3
1
1
3
1
3
1
1
1
1
1
1
1
1
1
1
1
1
1
1
1
1
1
1
1
1
1
2
1
1
1
1
1
1
1
1
1
1
1
1
2
1
1
1
1
1
25
1
1
1
1
1
1
1
1
1
1
1
1
1
1
1
1
1
1
1
2
1
2
1
3
1
1
1
1
3
1
1
1
1
1
1
1
1
1
1
1
1
1
1
1
1
2
1
1
1
1
1
1
1
1
3
1
1
1
1
1
3
1
2
1
1
1
1
1
1
1
1
1
1
1
2
1
2
1
1
1
2
1
1
1
1
1
1
1
1
1
3
1
1
6
1
1
2
1
1
1
1
2
1
1
1
1
1
3
1
1
1
1
1
1
1
3
1
3
1
1
1
1
5
1
1
2
1
2
1
1
2
3
1
2
2
1
1
3
1
2
1
1
1
1
2
1
1
1
1
2
1
1
2
1
1
1
1
1
1
1
2
1
1
2
1
1
1
1
1
1
1
4
4
3
1
1
1
2
1
2
1
1
1
1
1
1
1
1
1
1
1
1
2
1
1
1
1
1
1
1
1
1
1
1
1
1
1
1
1
1
1
1
3
1
1
3
1
2
1
1
1
1
1
1
1
1
1
1
1
1
1
1
1
1
2
1
1
1
1
1
1
1
1
1
1
1
1
1
2
1
1
1
1
1
1
1
1
1
1
1
1
1
1
1
1
1
1
1
1
1
1
4
1
4
1
1
1
1
3
1
1
1
1
1
1
1
1
1
1
1
1
1
1
1
1
1
1
1
1
1
1
1
1
1
1
1
1
1
1
1
1
1
2
1
1
1
1
1
1
1
2
1
1
1
1
1
1
2
2
1
1
1
1
1
1
1
1
1
1
1
1
2
2
1
1
1
1
1
1
1
2
5
1
1
1
1
1
1
1
1
1
1
1
2
1
1
1
2
1
1
2
1
1
1
1
1
1
1
1
1
2
1
1
1
1
1
1
1
2
1
1
1
1
1
1
1
1
1
1
1
1
1
1
1
1
1
1
1
1
1
1
1
1
1
1
1
1
1
1
1
1
1
4
1
1
1
1
2
2
1
1
1
2
3
1
1
1
1
2
2
1
1
1
3
1
1
1
1
2
1
1
1
5
1
6
1
1
3
1
2
1
8
7
3
2
1
2
1
1
2
1
1
2
1
1
1
1
1
1
2
1
1
1
1
1
1
2
1
1
1
1
1
1
1
1
2
1
1
2
1
1
2
2
1
1
1
1
1
2
1
1
1
1
1
1
1
1
3
1
1
2
1
1
1
1
1
1
1
1
1
1
1
1
1
1
1
1
1
1
1
1
1
1
1
2
1
1
1
1
2
1
1
1
1
1
1
1
1
1
1
1
1
1
2
1
1
1
1
1
1
1
1
1
1
1
1
1
1
1
1
1
1
1
1
2
1
1
1
1
1
1
1
1
2
2
1
1
2
2
1
1
1
1
1
1
2
1
1
1
1
1
1
1
2
3
1
1
2
1
1
1
1
1
1
1
1
1
1
1
1
1
1
1
1
1
1
1
1
1
1
1
1
1
1
1
1
1
1
1
1
1
1
1
1
1
1
2
1
1
1
1
1
2
1
1
1
1
3
2
1
1
1
2
1
1
1
1
1
1
2
3
1
1
1
1
1
1
2
1
1
1
1
1
1
1
1
2
1
1
1
1
1
1
1
2
1
1
1
1
1
2
1
1
1
1
1
1
1
1
1
1
1
1
1
1
1
1
1
1
1
8
2
3
1
2
1
3
1
1
1
1
1
1
1
1
2
8
16
1
1
1
1
1
1
1
2
1
2
2
1
1
1
1
1
2
1
1
1
1
1
1
1
1
1
1
1
1
1
1
1
3
3
1
1
1
1
1
1
1
1
1
2
2
1
1
1
1
1
1
1
1
1
1
1
1
1
2
1
1
1
3
1
1
1
1
1
1
2
6
1
1
1
3
1
1
2
1
2
1
1
1
1
2
1
1
1
1
1
1
1
1
5
1
1
3
1
1
1
1
1
2
1
1
1
1
1
1
1
1
1
1
1
1
2
1
1
1
1
2
3
1
2
2
2
1
1
1
1
1
1
2
14
3
1
1
1
2
1
1
1
1
1
1
1
1
1
2
2
2
5
1
1
1
1
1
1
1
1
1
1
1
1
1
1
1
1
1
1
2
1
3
2
3
1
6
1
1
1
1
1
2
4
1
1
1
1
1
2
3
1
1
2
1
1
1
1
1
2
1
1
1
1
1
3
2
1
1
1
1
1
1
2
1
1
1
1
1
1
1
1
1
1
3
1
1
1
4
1
1
5
2
1
4
3
1
1
2
14
1
1
1
1
1
1
1
1
1
1
1
1
1
1
1
1
1
1
4
2
1
1
1
1
1
1
1
1
1
1
1
1
1
1
1
1
1
1
1
1
1
1
1
1
1
1
1
1
1
1
1
2
1
2
3
3
1
1
1
1
1
1
1
1
1
1
1
1
1
2
1
1
2
1
1
1
1
1
1
1
1
1
1
1
1
1
1
1
1
1
1
4
2
1
1
1
1
1
1
1
1
1
1
1
1
2
1
1
2
2
1
4
1
1
1
1
1
1
2
1
1
1
1
2
1
1
1
1
1
2
1
1
2
1
1
2
1
1
1
1
1
5
1
2
1
1
1
1
1
2
1
1
1
1
1
1
1
1
1
1
3
1
1
2
1
1
2
1
1
1
1
1
1
1
1
2
1
1
3
1
2
1
1
1
1
1
2
2
1
1
1
1
2
1
1
1
1
1
1
1
1
1
1
1
1
1
1
1
1
2
1
1
1
1
1
2
1
2
1
1
1
1
1
2
2
2
1
1
1
1
1
2
1
1
1
1
7
1
1
1
1
3
1
1
2
1
1
3
5
1
1
1
1
1
1
2
1
1
1
2
1
1
1
3
1
1
2
2
1
1
2
2
1
3
1
1
1
1
1
1
1
2
1
1
1
1
1
1
1
1
2
1
1
1
1
1
1
1
1
1
1
2
2
1
1
1
1
1
1
1
1
1
4
1
1
2
2
1
2
1
1
3
1
1
1
1
1
1
1
3
1
1
2
1
1
1
5
1
1
2
1
1
1
1
1
1
1
2
1
2
1
1
1
2
3
1
1
1
1
1
1
1
1
1
4
3
1
4
1
2
1
1
2
1
1
1
1
1
1
4
2
1
1
7
1
1
1
2
3
1
2
1
2
1
1
1
1
1
1
1
1
2
1
1
1
2
2
1
1
1
1
1
1
1
1
1
3
1
1
1
1
4
1
1
1
2
2
1
1
1
1
1
1
1
2
1
1
1
1
1
1
1
1
1
1
1
1
1
1
2
1
2
1
1
1
1
1
1
1
1
1
1
1
1
17
1
1
1
1
1
2
2
1
1
1
1
1
2
1
1
1
1
1
2
1
17
8
1
1
1
1
3
1
4
3
1
1
1
1
1
1
1
2
1
1
3
1
1
1
1
1
2
1
1
1
1
1
1
2
1
1
1
2
1
1
1
1
1
1
1
1
1
1
1
6
1
1
1
1
3
2
1
2
1
1
1
2
1
9
8
1
18
1
1
2
1
1
3
1
1
1
2
3
1
1
1
1
1
1
1
1
1
1
1
1
1
1
2
1
1
1
1
1
2
1
1
1
1
1
1
2
1
1
1
1
1
1
2
1
1
1
1
1
1
1
1
1
1
1
1
1
1
1
1
1
1
1
1
3
1
2
2
2
1
1
1
1
1
1
1
1
1
1
1
13
1
1
1
1
1
1
1
1
1
1
1
1
1
2
1
1
1
1
1
1
1
4
1
1
4
2
1
1
1
1
1
1
1
1
1
1
1
1
2
3
2
1
2
1
1
1
1
1
1
4
5
1
3
4
6
1
2
13
2
7
3
2
1
3
4
2
3
7
5
5
1
1
1
1
2
1
1
1
2
1
1
1
1
1
1
2
1
1
1
1
1
1
1
1
1
1
1
2
1
1
1
1
1
1
1
1
1
1
2
3
2
28
57
2
1
1
1
1
1
1
1
1
1
2
1
1
1
1
1
1
1
1
2
1
1
1
1
1
1
1
1
2
1
1
1
1
1
1
1
1
1
1
1
1
2
1
1
1
1
1
1
1
1
1
1
1
1
1
1
1
1
1
1
1
1
1
1
1
1
1
1
2
1
1
1
4
1
2
1
1
1
1
1
1
1
1
1
1
1
1
1
2
1
1
1
1
5
1
1
1
1
1
1
1
1
1
2
1
1
9
1
4
1
1
2
1
1
1
1
1
1
2
1
2
1
1
1
1
1
1
1
1
1
1
1
1
1
1
1
1
1
1
1
1
1
1
1
1
2
1
1
1
1
2
1
1
1
1
1
1
1
1
1
1
1
1
1
1
1
2
1
1
1
2
1
1
1
1
1
4
2
1
1
4
1
5
1
1
1
1
1
3
1
1
1
1
1
14
2
2
2
2
2
2
1
2
1
4
4
1
1
1
1
1
1
1
1
1
1
1
1
1
1
2
1
1
1
1
1
1
1
1
1
1
1
1
1
1
1
1
2
1
4
1
1
1
1
1
1
1
1
1
1
1
2
1
2
1
1
1
1
1
1
1
1
1
1
1
1
1
1
2
1
1
1
1
1
1
1
1
1
1
1
1
1
1
2
1
20
1
1
1
1
1
1
1
1
1
20
2
1
3
4
3
1
1
1
2
1
2
2
2
26
2
1
1
1
1
1
1
1
1
1
1
1
1
1
6
1
6
1
1
1
1
2
1
3
1
1
1
1
1
1
1
1
1
1
1
1
1
2
1
2
1
1
1
2
1
2
1
4
1
1
1
3
1
1
1
2
1
1
2
1
3
1
1
2
1
1
1
1
1
1
1
1
1
1
1
6
1
1
1
1
1
2
3
2
2
1
1
1
1
1
1
1
1
1
4
1
1
1
1
1
1
1
1
1
1
1
1
1
1
1
1
1
1
1
2
1
1
1
3
2
2
1
1
1
1
1
1
1
1
1
1
1
1
1
1
1
1
1
2
1
1
1
1
2
1
1
1
2
1
1
4
6
1
1
1
2
1
2
1
1
1
1
1
1
1
1
1
1
1
1
1
1
1
1
1
1
1
1
1
1
1
1
1
1
1
2
1
3
1
2
2
1
1
1
1
1
1
1
1
1
1
1
1
1
1
1
1
2
1
1
1
2
1
1
1
1
1
3
1
2
1
1
1
1
1
1
1
1
1
1
1
1
1
1
1
1
1
1
1
1
1
1
1
1
1
2
1
1
1
1
1
4
3
1
1
1
1
1
3
1
1
15
1
1
1
1
1
1
1
1
1
1
1
2
1
1
2
1
1
1
1
1
1
3
1
2
1
1
1
1
1
3
2
1
2
1
2
3
2
1
1
1
1
1
1
1
2
1
1
1
1
1
1
1
1
1
1
1
1
1
2
2
2
1
1
1
1
1
1
1
1
1
1
1
1
1
1
1
1
1
1
1
1
1
1
1
1
1
1
1
1
1
2
1
1
1
1
2
2
1
1
1
1
2
1
1
1
1
1
1
7
1
1
1
1
2
1
1
1
2
1
1
1
1
1
2
1
1
1
1
1
1
1
1
1
1
1
1
1
1
1
2
1
1
1
1
1
1
1
1
1
1
1
1
1
1
1
1
1
1
1
1
1
1
1
1
3
1
1
1
1
1
1
1
1
2
1
2
1
1
2
3
2
1
1
1
2
1
2
1
2
1
19
8
3
1
2
1
1
1
1
1
5
1
1
2
2
1
1
1
1
4
1
2
2
1
3
1
1
2
1
2
2
6
1
1
1
1
2
2
2
1
1
1
2
1
1
3
1
1
1
1
1
3
1
1
1
1
1
15
1
1
5
5
2
1
1
1
1
1
1
1
2
2
2
1
1
3
1
1
1
1
3
1
1
1
2
1
1
1
2
1
1
2
2
1
1
1
1
1
1
1
1
1
1
1
1
1
1
1
1
1
1
1
1
1
1
1
1
1
1
1
1
1
1
1
1
2
1
4
2
1
1
1
1
2
1
1
2
1
1
1
1
1
1
1
1
1
1
1
1
1
1
1
2
1
1
1
1
1
1
1
1
1
1
1
1
1
1
5
1
1
1
2
5
1
1
1
1
1
1
1
1
1
1
1
1
1
1
1
1
1
1
1
1
1
1
1
1
1
1
1
1
1
1
1
1
2
1
1
1
1
1
1
1
1
1
1
2
1
1
1
1
1
1
1
1
1
1
1
1
1
1
1
1
1
1
1
1
1
1
1
1
1
1
1
1
3
3
1
1
1
2
1
1
1
1
1
2
1
1
1
1
1
1
1
1
1
1
1
1
1
1
1
1
1
1
3
1
1
3
1
1
1
1
2
1
1
1
1
2
1
1
1
1
2
1
1
1
1
1
2
2
1
1
1
2
1
1
1
2
1
1
1
1
1
3
3
1
1
1
1
1
5
3
1
1
1
1
3
1
1
1
1
1
1
1
4
1
1
1
2
6
2
1
1
1
1
1
1
1
1
1
1
1
1
2
1
1
1
5
1
2
2
2
11
1
1
1
2
3
1
1
1
1
2
1
1
2
1
1
1
1
2
1
1
1
1
1
1
1
1
1
1
1
1
1
1
1
1
1
2
1
1
1
1
1
1
1
1
1
1
1
1
4
1
1
1
1
2
1
2
1
1
3
1
1
1
2
3
1
1
3
1
2
4
1
1
1
1
3
1
1
1
1
1
1
1
1
1
3
1
1
1
1
1
1
1
1
1
1
2
1
1
3
1
1
1
1
3
2
1
3
1
1
1
1
1
1
1
1
1
1
1
2
1
1
1
1
1
1
3
1
1
1
1
1
1
1
1
1
1
1
1
1
1
1
1
1
2
1
1
1
1
1
1
1
1
1
1
1
1
1
1
1
1
1
4
1
1
4
1
1
1
1
1
4
8
1
1
1
1
1
1
1
2
1
1
1
2
1
1
1
2
1
1
1
1
1
6
2
1
1
1
1
1
1
2
1
1
2
1
1
2
1
2
1
1
2
1
1
1
1
1
1
3
1
1
1
1
1
1
1
1
1
1
3
1
1
1
1
1
1
1
1
1
19
2
1
1
3
2
3
3
1
3
1
1
1
1
5
1
1
1
2
1
1
1
1
1
3
1
3
4
1
1
1
3
1
5
3
1
1
2
2
1
1
1
6
1
2
1
1
1
1
1
1
3
4
1
1
1
1
1
1
1
1
1
2
1
1
1
1
1
1
1
1
1
1
2
3
1
1
1
1
2
1
1
1
1
1
1
1
1
2
1
1
1
1
1
1
1
1
2
1
1
1
1
1
1
1
1
1
1
1
1
1
2
2
1
1
1
1
1
1
1
1
1
1
1
3
2
1
2
1
1
1
1
1
1
1
1
1
1
1
1
1
1
1
1
1
1
1
1
1
1
1
1
1
1
1
1
1
2
1
1
1
1
1
1
1
1
1
1
1
2
1
1
2
1
1
1
1
1
1
1
1
1
1
3
4
1
2
2
3
3
1
26
2
1
1
1
13
1
7
1
1
3
2
1
1
1
1
1
1
6
6
1
1
2
1
1
1
1
1
1
1
1
3
1
1
1
2
1
2
1
1
1
1
2
1
1
1
1
1
1
1
2
1
1
1
1
1
1
1
1
1
3
1
1
1
10
9
1
3
1
1
1
1
1
1
1
1
1
1
1
1
2
1
1
1
1
1
1
1
1
1
2
2
1
1
1
1
1
1
1
7
1
1
1
1
1
1
1
1
1
2
2
1
1
1
1
1
1
2
1
1
9
3
2
1
1
1
1
1
1
1
1
1
1
1
1
1
1
1
1
1
1
1
1
1
1
1
1
1
3
1
3
5
2
2
1
1
1
1
1
1
2
1
1
1
1
1
1
1
1
1
1
1
1
1
1
1
1
1
1
1
1
3
1
1
1
2
1
1
1
1
1
1
1
1
1
1
1
1
3
1
2
1
1
1
1
1
1
1
1
1
1
1
1
6
1
1
1
1
4
1
1
1
1
1
1
1
1
8
1
1
1
1
1
1
4
1
2
2
1
1
1
1
1
1
1
1
1
4
1
1
3
1
1
1
4
1
1
1
2
1
1
6
1
1
1
1
1
2
1
1
1
1
1
1
1
1
1
1
1
1
1
1
1
1
1
1
1
1
3
2
1
1
1
1
1
1
2
1
1
7
1
12
1
1
1
1
1
1
2
1
1
1
1
1
1
8
4
1
1
1
1
2
1
2
1
1
1
1
1
1
1
1
1
1
1
1
2
1
1
1
1
1
1
1
1
1
1
1
1
1
1
1
1
2
1
1
1
1
1
1
1
1
1
15
1
1
1
1
1
1
3
1
1
1
1
1
1
1
1
1
1
2
2
1
1
1
1
1
1
1
2
2
1
1
1
1
2
3
1
1
1
1
1
1
1
1
1
1
1
1
1
2
1
1
1
2
1
1
1
1
1
1
1
2
1
1
1
2
3
1
2
2
1
1
1
2
1
1
1
2
1
2
1
2
2
4
1
2
2
1
1
1
2
3
1
2
2
1
1
1
1
1
1
1
1
1
2
1
1
1
1
1
1
1
1
1
1
2
1
1
1
1
2
1
1
1
1
1
1
1
1
1
1
1
2
1
1
1
1
1
1
2
1
1
1
1
1
1
1
1
1
1
1
1
1
1
1
1
1
1
2
1
1
1
1
1
1
1
1
1
1
1
1
2
2
2
1
3
1
1
2
1
1
1
1
1
1
1
1
1
5
2
1
1
1
1
1
1
1
2
1
2
1
1
1
1
1
2
1
1
1
2
2
1
1
1
2
1
1
3
1
1
1
1
3
3
2
2
3
1
1
2
1
1
1
1
1
1
1
1
1
3
1
1
1
2
1
1
1
1
1
2
2
1
1
1
1
1
1
3
1
1
1
1
1
1
2
1
1
2
2
1
1
1
1
1
1
2
1
1
1
1
8
1
1
1
1
1
1
1
1
1
1
1
1
1
1
7
1
1
1
1
1
1
1
1
1
1
1
1
1
1
2
1
1
1
1
1
1
2
1
1
1
1
1
1
3
11
1
1
1
2
1
1
1
1
3
2
1
2
1
1
2
2
1
1
2
1
1
1
1
1
1
1
3
2
1
1
1
1
1
2
6
1
1
1
1
1
1
1
1
1
1
1
1
1
1
1
1
1
1
1
12
14
1
7
1
1
1
1
1
1
1
1
1
1
1
1
1
1
1
1
1
1
1
1
2
1
1
3
1
3
1
1
1
1
1
1
1
1
1
1
4
1
1
1
1
1
1
1
1
3
1
1
2
1
4
38
1
1
1
1
1
1
3
1
1
1
1
2
1
1
1
1
1
1
2
1
1
1
1
1
1
1
1
2
1
1
1
1
1
1
1
1
1
1
1
1
1
15
1
1
1
1
1
2
1
1
1
1
2
1
1
1
1
2
1
1
2
22
1
1
1
1
1
1
1
2
1
1
4
1
1
6
1
1
1
1
4
1
1
1
1
1
1
1
1
1
1
1
1
1
1
2
1
1
1
1
2
1
1
1
1
1
1
1
1
1
2
2
1
1
1
1
1
1
1
1
1
1
1
1
1
1
1
1
1
1
1
2
1
1
1
1
1
1
1
1
1
1
1
1
1
1
4
1
1
1
1
1
1
1
1
1
1
1
3
2
1
1
1
3
3
1
1
1
1
2
1
1
1
1
1
2
1
1
1
1
1
1
1
1
1
9
1
1
1
1
1
1
1
1
2
1
1
2
1
1
1
1
2
1
1
1
1
1
1
1
16
8
1
1
24
1
2
1
2
1
1
1
19
1
1
3
3
1
1
1
1
45
1
1
1
1
1
1
2
1
1
1
3
1
1
1
2
2
2
1
1
1
3
1
1
1
2
1
1
1
1
1
1
1
2
2
1
2
1
1
3
1
1
1
1
1
1
1
1
1
1
2
3
1
1
1
1
1
1
1
1
1
1
1
1
2
2
1
1
1
2
1
1
1
1
1
1
1
1
1
1
1
1
1
1
1
1
2
1
1
3
1
1
2
1
1
1
1
1
1
1
1
1
1
2
2
1
1
1
1
1
1
3
1
1
1
1
1
1
1
1
1
1
1
1
1
1
1
1
3
1
1
1
3
1
1
2
5
1
2
1
1
2
1
1
3
1
1
1
5
9
1
1
2
2
1
1
3
1
1
1
1
3
1
1
1
2
1
1
1
1
1
1
3
1
1
1
1
1
2
1
1
1
3
2
1
2
1
2
1
1
4
1
1
1
1
4
4
1
1
1
1
1
21
4
5
1
1
5
5
1
2
2
1
1
3
1
2
2
1
1
1
2
1
1
1
1
1
5
1
1
1
1
1
1
1
2
1
2
1
1
1
1
1
2
1
1
1
3
2
1
1
2
2
1
2
1
1
1
1
1
1
1
2
1
1
1
1
1
12
1
1
1
1
1
1
1
1
1
1
1
1
1
1
1
1
2
1
1
2
2
1
1
1
1
1
1
3
1
1
1
3
1
2
1
1
1
1
1
1
1
1
1
1
1
1
1
1
1
1
1
2
2
1
1
1
2
1
4
1
1
1
1
1
1
2
1
3
1
1
1
1
1
1
1
1
3
1
1
1
1
12
1
1
1
1
1
1
1
1
1
1
1
1
1
2
1
1
1
1
2
1
1
2
1
2
1
1
1
1
1
1
1
2
1
1
1
2
1
1
1
1
1
1
1
1
1
1
3
3
1
1
1
1
2
1
2
1
1
3
1
1
2
1
1
1
1
1
1
2
1
1
1
1
1
1
1
1
1
1
1
1
1
1
2
2
1
1
2
1
1
1
1
1
1
1
1
1
2
1
1
1
2
1
1
2
1
1
1
1
1
1
1
1
1
1
2
2
1
1
1
1
1
1
1
1
2
1
2
1
1
1
1
2
1
1
1
1
1
1
2
3
1
1
3
1
1
1
1
1
1
1
1
1
1
2
1
1
2
1
2
1
1
1
1
1
2
1
1
1
1
1
1
1
1
1
2
1
1
1
1
1
1
1
2
13
1
1
1
1
1
1
1
1
1
1
1
8
1
1
1
1
1
1
1
20
1
1
1
3
1
1
1
3
2
1
1
1
1
1
3
1
2
2
1
1
3
3
1
2
1
1
2
1
2
6
1
1
1
2
3
1
2
1
2
3
4
1
4
1
2
1
1
1
1
2
1
1
2
1
2
5
1
1
1
1
1
3
1
1
1
2
1
2
1
4
1
2
3
2
2
1
1
1
1
1
4
1
1
2
1
3
1
2
1
2
2
1
1
2
1
1
1
1
3
1
1
1
1
3
1
1
1
1
1
1
1
1
2
4
1
3
1
1
1
1
1
1
1
2
1
1
1
3
1
1
1
1
1
1
1
1
1
2
1
1
1
1
3
1
1
1
2
1
2
1
3
1
1
2
5
2
2
1
1
1
1
1
1
1
1
1
1
2
1
1
2
1
1
1
1
1
1
1
1
1
3
1
2
1
1
1
2
5
1
1
1
1
1
1
1
2
1
1
2
2
1
1
1
1
2
2
1
1
1
1
1
1
1
1
3
1
1
1
1
2
1
1
1
1
1
1
1
1
1
1
1
1
1
3
1
1
1
1
2
1
2
1
1
1
1
8
1
1
1
1
2
2
1
1
1
1
1
3
1
1
1
1
1
1
1
1
1
1
1
1
1
1
1
1
2
1
3
1
2
1
1
2
1
1
1
2
1
1
1
1
1
2
1
1
2
2
1
1
1
1
2
1
1
1
1
1
1
1
2
1
3
1
1
2
5
1
2
1
1
1
1
1
2
1
1
1
1
2
8
1
3
1
3
1
1
1
1
1
1
1
1
1
1
1
1
1
1
1
1
1
1
1
2
2
1
3
1
1
2
1
1
1
1
1
1
1
1
2
1
5
1
1
1
1
1
1
1
1
1
2
1
1
1
1
1
2
1
1
1
1
1
1
1
1
1
1
1
1
1
1
1
1
1
3
2
1
1
2
1
1
1
3
2
1
1
2
1
1
4
1
2
3
1
2
1
1
1
1
1
1
1
1
1
2
1
4
1
1
1
1
1
1
4
1
1
1
1
1
1
1
1
1
1
1
1
1
1
1
1
1
1
1
1
1
1
1
1
1
2
1
1
1
1
1
1
1
1
1
1
1
5
1
1
1
1
1
1
1
1
1
1
1
1
2
2
1
1
1
2
2
1
3
2
1
1
1
1
1
1
2
1
1
1
1
1
2
1
1
2
1
1
1
1
1
1
1
1
1
1
1
1
1
3
8
1
2
1
1
1
1
1
1
1
1
2
1
1
1
2
1
1
1
1
1
1
1
1
1
1
1
1
1
1
1
1
1
1
1
1
1
2
1
1
2
1
1
1
1
1
1
1
2
1
1
1
1
1
2
1
1
1
1
1
2
1
1
1
1
1
1
1
1
1
1
2
1
1
1
1
1
1
1
1
1
1
1
1
1
1
1
1
1
1
1
1
2
1
1
1
1
1
1
1
1
1
1
1
2
2
1
1
1
2
1
1
1
2
1
1
1
1
1
1
1
1
1
1
1
1
1
1
2
1
2
1
1
1
1
1
1
1
32
1
2
1
1
1
2
1
2
1
1
1
1
1
1
1
1
1
1
1
1
1
1
1
1
2
1
4
4
1
1
1
1
1
2
2
1
1
1
1
1
1
1
1
1
1
2
1
2
1
4
1
1
1
1
1
1
1
1
1
1
3
2
3
1
2
1
1
1
1
1
2
1
1
1
1
1
1
1
2
1
1
1
15
1
3
1
1
2
1
1
1
1
1
3
1
2
1
1
1
1
1
1
1
8
1
1
2
1
1
1
2
1
1
1
1
1
1
1
1
1
1
1
1
1
1
1
2
1
1
1
1
1
1
1
1
1
1
1
1
2
1
1
1
1
1
1
1
1
1
1
1
1
1
1
3
1
1
2
1
1
3
1
1
1
1
1
1
1
2
1
1
1
2
1
1
1
1
1
2
1
1
1
1
1
26
1
1
1
3
8
1
2
1
1
1
2
1
1
1
1
1
1
1
1
1
1
1
2
1
1
1
1
1
1
1
2
1
1
1
1
1
1
2
1
1
5
1
1
1
1
1
1
1
1
1
1
1
1
1
2
1
1
1
1
1
2
1
1
1
2
1
1
1
1
1
2
1
1
1
1
1
1
1
1
5
1
4
1
1
2
1
1
1
1
1
1
1
1
1
1
1
1
1
1
3
1
1
1
15
1
1
1
4
1
1
1
1
1
1
1
1
1
1
2
1
1
2
1
2
2
1
1
1
1
1
1
1
1
1
2
1
1
8
1
1
1
1
2
2
1
1
1
2
1
2
1
1
1
1
1
1
1
1
1
1
1
1
1
1
1
1
1
1
1
1
1
1
1
1
1
1
1
1
1
3
1
2
1
1
8
4
1
1
1
1
2
1
1
1
1
2
1
8
1
1
1
1
1
1
2
1
1
1
1
2
1
1
1
1
8
1
1
3
1
1
2
1
1
1
2
10
2
2
1
1
1
2
1
1
1
3
1
1
1
1
1
1
1
1
2
2
1
2
1
2
1
1
1
1
1
1
1
1
1
1
1
1
1
1
1
1
1
1
1
1
1
1
1
1
1
3
1
1
1
1
1
1
1
1
1
1
1
3
1
1
1
2
1
1
1
2
1
1
1
1
1
1
1
1
2
2
1
2
1
1
2
1
1
1
1
1
1
1
2
1
1
1
2
1
1
1
1
1
1
1
1
1
1
1
1
1
2
1
1
1
1
1
1
1
1
1
1
1
1
1
1
1
1
1
1
1
1
1
1
1
1
1
1
1
1
1
1
1
1
1
1
1
1
1
1
1
1
1
1
1
1
1
1
1
1
1
1
1
1
2
1
1
4
1
2
1
1
1
1
1
2
3
2
1
1
1
4
13
2
2
3
11
6
2
2
1
1
1
2
2
3
1
4
1
2
2
1
1
1
2
2
2
3
1
2
1
1
1
1
1
1
1
1
1
1
1
1
1
1
2
1
1
1
1
1
1
1
1
1
2
1
2
1
1
1
1
3
1
1
1
2
1
2
1
1
1
1
1
1
1
1
4
1
1
1
1
6
2
1
6
1
3
2
1
2
1
1
1
1
1
1
1
3
1
1
1
2
2
1
1
4
2
20
1
1
1
1
1
1
1
1
1
1
1
1
1
1
1
2
1
1
1
1
1
1
1
2
1
1
1
1
2
2
1
2
1
1
1
1
1
1
1
1
1
1
1
2
1
1
1
1
1
1
1
1
1
1
1
1
1
1
1
1
1
1
1
1
1
1
1
1
1
1
1
1
1
1
1
1
1
1
1
1
1
1
1
2
1
2
1
1
1
1
1
1
1
1
1
1
3
1
1
1
23
1
2
1
14
2
2
1
1
1
1
1
2
8
2
1
2
1
1
1
1
1
1
1
2
1
1
1
7
2
17
3
1
2
1
1
1
1
2
1
1
1
27
1
1
1
1
1
1
3
1
3
8
5
5
1
5
1
3
1
1
3
1
3
2
1
3
1
1
1
2
1
1
9
1
4
15
1
1
3
1
8
4
1
1
2
1
5
1
1
3
2
1
1
1
1
1
1
1
1
12
1
1
1
1
1
1
1
34
4
1
7
2
1
4
6
1
1
2
1
1
1
3
1
1
1
1
1
5
3
1
28
1
4
1
2
5
1
1
4
7
3
7
1
1
1
1
2
2
2
2
4
1
2
1
2
2
1
4
4
1
1
2
22
2
1
1
16
1
1
1
4
1
5
1
1
2
6
1
2
1
1
1
4
6
3
1
2
2
2
1
8
4
2
1
5
3
1
1
1
1
2
1
1
2
5
2
1
2
1
1
1
2
1
2
1
1
2
1
1
1
1
1
1
1
1
1
1
2
1
19
1
9
11
1
1
1
1
1
1
1
2
1
1
1
1
1
1
1
4
1
1
1
1
1
1
1
2
1
1
1
1
1
1
1
2
1
1
1
1
1
1
1
1
1
1
1
1
1
2
1
1
1
1
1
1
2
1
1
1
1
1
2
1
1
1
1
1
1
1
1
1
1
1
1
1
1
1
1
2
1
1
1
1
1
1
9
1
1
1
1
1
1
1
1
1
1
1
1
1
1
1
1
8
1
1
1
1
1
1
1
1
1
1
1
2
1
1
1
1
1
1
3
1
1
2
1
1
1
1
1
1
1
1
2
2
1
1
1
1
1
1
1
1
1
1
2
1
1
1
1
1
1
1
1
1
1
1
1
1
1
1
1
1
1
1
1
1
1
1
9
1
1
1
1
1
1
1
1
1
1
1
1
1
2
1
1
57
1
1
1
1
1
1
1
3
1
1
2
1
2
1
1
1
1
1
1
1
1
1
1
1
1
2
1
1
1
1
10
1
1
1
2
2
1
1
1
3
2
1
1
1
1
1
2
1
2
1
1
1
1
1
1
1
1
1
1
1
1
2
1
1
1
19
1
1
1
1
1
1
1
1
1
1
1
1
1
1
1
2
1
1
1
2
3
1
1
1
1
1
2
15
1
1
1
1
1
1
1
1
2
1
1
1
1
1
1
1
1
1
1
2
1
6
1
1
1
1
1
1
1
1
1
1
1
2
1
2
1
1
1
1
1
1
1
1
2
2
2
1
1
1
1
1
1
1
1
2
1
1
1
1
1
1
2
1
1
1
1
1
1
1
1
1
1
1
1
1
1
1
1
1
1
1
1
1
1
3
1
1
1
1
1
4
1
1
1
1
2
1
1
2
1
1
1
1
3
1
2
3
1
1
1
1
1
2
1
1
1
1
1
1
1
3
1
1
1
1
2
1
1
1
1
1
1
1
2
1
1
1
2
3
3
2
2
1
1
1
4
1
1
1
2
2
5
1
1
6
3
2
1
1
1
1
1
1
1
1
1
1
1
1
33
1
2
1
1
2
1
1
1
2
1
1
3
1
1
2
1
1
2
1
2
1
1
1
2
1
1
1
1
1
1
1
1
1
1
1
1
1
1
1
1
1
1
1
1
1
1
1
1
2
1
1
1
1
1
2
2
1
1
2
2
1
1
1
1
1
1
1
1
1
4
1
1
1
1
1
1
1
1
1
1
1
1
5
1
1
1
1
1
2
1
1
1
1
1
2
2
2
1
2
1
1
1
1
1
2
1
2
1
1
1
1
2
1
1
1
2
1
1
4
1
1
1
2
4
1
1
2
2
1
1
1
1
4
1
1
2
1
1
1
2
1
1
1
1
1
1
1
2
1
2
1
1
1
1
1
1
1
1
1
1
1
3
1
1
1
1
1
1
1
1
3
1
3
1
1
1
1
1
1
2
1
1
1
1
1
1
6
7
1
1
1
1
1
6
1
2
2
1
1
1
1
2
1
1
1
5
1
1
1
1
1
1
1
2
1
1
1
1
1
3
1
1
1
16
2
19
1
1
1
1
1
18
2
1
1
1
1
1
1
1
1
1
1
2
1
1
1
1
1
2
1
1
1
2
1
1
1
1
1
3
1
1
1
1
1
1
1
1
1
1
1
1
1
1
1
1
1
1
1
1
1
1
1
1
1
1
1
2
1
1
8
1
1
1
1
1
1
1
1
1
1
1
1
1
1
1
1
1
1
1
1
1
1
1
3
1
1
4
1
1
1
1
1
1
1
1
1
1
1
1
2
1
1
1
1
1
1
1
1
1
1
1
1
1
1
1
1
1
1
2
1
1
1
1
1
1
3
1
1
1
1
1
1
1
1
1
1
1
1
1
2
2
1
1
1
2
1
1
3
1
1
1
1
5
5
1
1
1
2
1
1
7
1
1
1
1
1
1
2
2
1
1
1
1
1
2
1
1
1
1
1
1
1
1
1
5
1
1
1
1
1
1
1
1
1
1
1
1
1
1
2
2
2
1
1
1
1
1
1
1
2
1
1
2
1
1
1
1
1
1
2
1
1
1
1
4
1
1
1
1
1
1
1
1
1
1
1
1
1
1
1
1
1
1
2
1
1
1
1
1
1
2
1
1
3
1
1
1
1
1
1
1
1
1
1
18
1
2
1
1
1
1
1
1
1
1
1
1
1
1
1
1
2
1
1
1
5
1
3
1
1
1
1
1
1
1
1
1
1
2
1
1
1
1
1
1
2
1
1
1
1
1
1
1
1
1
1
1
1
1
1
1
1
1
1
1
1
1
1
1
2
1
1
1
1
1
1
2
1
1
1
1
1
1
1
1
1
1
1
1
1
1
1
1
1
1
1
1
1
1
1
1
1
1
1
1
1
1
2
1
1
1
1
1
1
1
1
1
1
1
4
1
1
1
1
1
1
1
1
3
1
1
2
1
1
1
1
1
1
1
1
1
1
1
1
1
2
2
1
1
1
1
1
1
1
1
3
1
1
5
1
1
4
1
1
1
1
1
1
1
1
1
1
1
2
1
1
1
2
1
2
2
1
1
1
1
1
1
1
1
1
2
4
4
6
1
1
1
3
2
1
1
2
1
1
1
2
1
1
1
1
1
1
1
3
1
1
1
1
1
1
1
1
1
1
1
1
1
1
2
2
1
1
1
1
1
2
3
1
1
1
1
1
1
1
1
1
1
1
1
1
1
1
1
1
1
2
1
1
1
1
1
1
1
1
1
1
1
1
1
1
1
1
1
1
1
2
2
1
1
2
1
1
1
1
1
1
4
4
1
3
1
20
1
1
1
1
1
1
1
1
1
1
1
1
1
1
1
1
1
1
1
3
1
2
1
1
2
1
1
1
1
1
1
1
1
1
1
1
1
1
1
1
1
1
1
1
1
1
1
1
1
1
1
2
1
1
1
1
1
1
2
1
1
1
1
3
1
1
1
1
1
3
1
1
1
1
1
1
1
1
1
1
1
1
1
1
1
6
1
1
1
1
1
1
1
1
2
1
2
1
1
1
1
1
1
1
1
1
1
1
1
1
1
1
1
1
1
2
1
3
1
1
1
1
1
1
1
1
1
1
2
1
1
1
1
1
1
1
1
2
2
1
1
1
1
1
1
1
1
1
1
1
1
1
1
1
1
1
3
1
1
1
1
1
1
1
1
1
1
1
1
1
1
1
1
1
1
2
2
2
1
1
1
1
1
6
16
1
3
3
1
1
1
1
1
1
7
1
1
1
1
1
1
1
1
1
5
2
1
1
1
1
1
1
1
1
1
1
1
2
1
1
1
1
1
1
1
1
1
1
1
1
1
1
1
1
2
1
2
5
1
1
1
1
1
2
1
1
3
1
1
1
1
2
1
1
1
1
1
1
1
1
3
1
1
1
1
1
1
1
1
1
1
1
1
1
1
1
1
1
1
1
1
1
1
2
1
1
1
1
1
2
1
1
1
2
1
1
1
1
1
1
1
1
1
1
1
1
8
1
2
1
1
1
1
13
7
1
1
1
1
2
1
1
1
1
1
1
2
1
1
1
8
1
1
1
2
2
1
3
1
1
2
1
4
1
1
1
1
1
1
1
1
1
1
1
1
1
1
3
3
1
1
2
1
1
1
1
1
1
2
1
1
1
1
1
1
1
2
1
2
1
1
1
2
1
1
8
1
4
2
1
1
1
2
1
1
1
1
1
2
1
1
1
1
1
1
2
1
1
1
1
1
1
1
1
2
1
1
1
1
1
1
1
1
1
1
1
1
1
1
1
3
1
2
8
1
3
1
9
1
3
2
1
1
1
1
1
1
1
1
1
1
1
1
1
1
1
3
1
1
1
1
1
3
1
2
1
1
1
1
1
1
1
1
1
1
1
1
1
1
1
1
1
1
1
1
1
1
1
1
1
1
1
2
1
2
1
1
1
1
1
1
1
1
1
1
1
1
1
1
1
1
1
1
1
1
2
1
1
1
1
1
1
1
1
4
1
1
1
1
1
1
1
1
1
2
1
2
1
2
1
1
1
1
1
1
1
2
1
1
1
2
1
1
1
1
1
1
1
1
1
1
3
4
3
1
1
2
1
1
1
1
1
1
1
1
1
1
1
1
1
5
1
2
1
1
1
1
1
2
1
2
1
1
1
1
1
1
1
1
1
1
1
1
1
1
1
1
1
1
1
2
1
1
1
1
2
2
1
1
1
1
1
1
1
1
1
1
18
1
1
1
1
1
1
1
1
1
1
1
1
1
1
2
1
1
1
1
1
1
1
1
1
1
1
1
1
1
1
1
1
1
1
1
1
2
1
1
1
1
2
1
1
1
1
2
1
1
1
1
5
1
1
2
1
1
1
1
1
1
1
1
1
1
1
1
1
1
1
1
1
3
1
1
2
1
1
2
1
3
1
1
1
1
1
1
1
1
1
1
1
3
2
1
1
1
1
1
1
1
1
1
1
1
1
1
1
1
1
1
2
1
1
2
1
1
1
1
1
1
1
1
1
3
1
1
1
1
1
1
1
1
1
1
1
3
2
1
1
1
1
1
1
1
1
2
2
1
1
1
1
1
1
1
1
1
2
1
1
2
1
1
2
1
3
5
4
3
4
3
2
1
3
8
1
1
1
8
2
1
2
1
1
1
1
1
1
1
1
2
1
1
1
1
1
1
1
1
1
1
1
1
1
2
1
1
3
1
1
1
1
1
1
1
1
1
1
1
9
5
1
1
1
1
1
1
5
5
2
1
1
1
2
1
2
1
1
1
1
1
1
1
1
1
1
3
1
1
1
7
1
1
1
2
1
4
1
1
1
15
1
1
1
1
2
1
1
1
1
2
2
1
1
1
2
1
1
1
5
6
1
1
1
59
1
1
1
1
1
1
1
1
1
1
1
1
1
1
1
2
1
1
1
1
13
8
8
1
1
1
1
1
1
2
1
1
4
14
1
1
1
5
2
2
1
1
1
2
1
1
1
1
1
1
1
1
1
1
1
1
1
7
1
1
1
1
1
1
1
1
1
1
1
2
1
1
1
1
1
1
1
1
1
1
1
1
1
1
1
1
1
1
1
1
1
1
1
1
1
1
1
1
1
1
1
1
1
1
1
1
1
1
1
2
1
1
1
1
1
1
1
1
1
1
1
1
3
1
1
1
3
1
1
1
1
1
1
1
1
1
1
1
1
1
1
1
1
1
1
1
1
1
1
1
1
1
1
1
1
1
1
1
1
2
1
1
1
1
1
1
1
3
2
1
1
1
1
1
1
1
1
3
1
1
1
1
1
1
1
1
1
1
1
1
1
1
1
1
1
1
1
1
1
1
1
1
1
1
2
1
1
1
1
1
1
1
1
1
1
1
1
1
1
1
1
1
1
1
2
1
1
2
1
1
2
2
2
1
2
1
1
1
1
1
1
1
1
1
1
1
1
2
1
2
1
1
2
1
1
1
4
2
1
1
1
1
1
1
1
1
3
1
1
1
1
1
1
1
1
2
1
1
1
1
1
2
2
1
1
1
3
1
1
1
1
2
1
1
1
1
3
1
2
1
1
2
1
2
1
1
1
1
1
2
1
1
3
2
1
1
1
1
2
1
1
1
1
2
1
1
1
1
3
1
1
2
2
1
2
1
1
1
2
1
1
1
1
1
1
1
1
1
1
1
1
1
1
2
1
1
1
1
1
1
1
1
1
1
1
1
1
1
1
1
1
1
1
1
1
1
1
3
1
1
1
1
1
1
1
2
1
1
2
2
1
1
1
1
1
1
1
1
1
2
1
1
2
1
1
1
4
1
1
3
1
1
1
1
1
2
1
1
1
1
1
1
1
2
1
1
1
2
1
2
1
1
1
1
1
1
1
1
1
2
1
1
1
1
1
1
1
1
1
1
1
1
1
1
1
1
1
1
2
1
1
2
2
3
1
1
3
1
2
3
1
1
1
1
3
2
1
1
1
1
2
1
1
1
2
1
2
1
2
1
2
2
1
1
2
1
1
1
1
1
1
1
1
1
1
1
1
1
1
1
3
2
1
1
7
1
1
1
1
1
1
1
1
1
1
1
1
1
1
16
1
1
2
1
1
1
1
1
1
1
1
1
2
1
1
1
1
1
1
1
1
2
1
1
1
1
2
3
1
10
1
14
2
1
1
1
1
1
1
1
1
2
2
1
1
1
1
2
7
1
2
1
1
1
1
1
1
1
1
1
2
1
2
4
1
1
1
1
1
1
1
2
1
1
1
1
1
1
1
1
5
1
1
1
1
1
1
1
1
1
1
1
3
1
1
1
1
1
1
1
1
1
1
2
1
6
1
1
2
1
1
1
1
1
1
1
1
1
1
1
1
1
1
1
1
1
1
1
1
1
1
1
1
1
1
1
1
1
1
3
5
1
2
1
1
1
2
1
1
1
1
1
1
1
6
1
1
1
1
1
1
1
1
1
2
1
1
1
1
1
1
1
3
1
1
5
4
1
2
1
1
1
1
1
1
1
8
8
1
5
2
1
1
1
1
1
1
2
1
1
1
1
1
2
2
1
1
1
1
1
2
1
2
9
1
1
1
1
1
1
2
1
1
1
1
2
1
1
1
1
2
1
1
4
1
1
1
2
1
1
1
1
1
1
1
2
1
2
1
1
1
1
3
2
2
1
1
1
1
1
1
1
1
1
1
1
1
1
1
1
1
1
1
1
1
1
1
1
1
1
1
1
1
3
1
3
1
1
1
1
1
1
1
1
2
1
1
1
1
1
1
1
1
2
1
1
2
1
1
1
1
1
1
1
1
1
1
1
1
1
1
1
1
1
1
2
5
1
1
1
1
2
1
1
5
1
1
1
1
1
1
1
1
1
1
1
1
1
1
1
1
1
1
2
1
1
1
1
1
2
2
1
3
1
1
2
1
1
1
1
1
1
1
1
1
1
1
1
1
1
1
1
1
1
7
1
2
1
1
2
1
3
1
1
2
2
1
4
1
9
1
1
2
1
2
1
1
6
2
3
1
3
1
6
1
1
3
6
1
4
2
2
1
1
4
1
1
1
2
1
2
2
1
1
1
1
2
2
2
1
2
2
5
1
1
1
1
3
2
2
1
3
1
1
1
2
3
3
1
4
1
1
2
2
1
2
3
6
1
5
1
1
2
2
1
1
1
2
5
1
2
1
10
1
1
2
5
2
1
6
4
3
1
2
7
1
2
3
1
1
1
8
1
1
1
1
1
1
3
1
1
1
1
1
1
1
1
1
1
1
1
1
1
1
1
1
1
1
1
1
1
1
1
1
1
1
1
1
1
1
1
1
1
1
2
1
1
1
1
1
1
2
1
1
2
1
4
1
2
1
4
1
4
1
1
2
1
2
1
1
1
1
1
1
1
3
3
1
1
11
1
1
1
6
1
1
2
1
1
1
1
2
1
1
2
1
1
1
1
2
1
1
1
1
1
1
1
1
1
1
1
1
1
1
1
1
1
1
1
1
1
1
1
1
3
1
1
1
1
1
1
5
1
1
2
1
1
1
4
3
3
1
1
1
1
1
1
1
2
1
1
1
1
1
1
1
1
1
2
1
1
2
1
11
1
1
1
4
1
8
1
1
1
1
1
1
1
1
1
1
1
1
1
1
1
1
2
1
1
1
1
1
1
1
1
1
1
1
1
1
1
1
1
1
1
1
1
1
1
1
1
1
1
1
7
1
1
1
1
2
1
1
1
1
1
1
1
1
1
1
2
1
1
2
1
1
1
1
1
1
1
1
1
1
3
1
1
1
1
1
1
1
1
1
1
1
1
2
1
2
1
1
1
1
1
1
1
1
2
2
1
1
1
1
1
3
2
1
2
1
2
1
3
1
2
1
1
1
2
1
5
1
1
1
1
2
1
1
1
3
1
2
2
1
1
1
1
1
1
1
1
1
1
1
1
1
1
1
1
1
1
1
1
1
1
1
1
1
1
2
1
2
1
2
1
1
1
1
1
1
1
1
1
1
1
1
1
1
1
8
1
1
1
1
1
1
1
1
1
1
1
1
1
1
1
3
1
1
1
1
1
1
1
1
1
1
1
1
1
1
2
1
1
1
1
1
2
1
2
4
1
2
1
1
1
1
1
1
1
1
1
4
1
1
1
1
1
1
1
1
1
1
1
1
1
1
1
1
2
1
2
1
2
1
1
1
1
1
1
1
1
1
1
2
1
1
2
2
2
2
1
1
1
1
1
1
1
1
1
1
2
3
2
1
1
1
1
1
4
12
1
1
2
1
1
1
1
1
1
2
1
1
1
1
1
1
1
1
1
1
1
1
1
1
1
5
1
1
7
1
1
1
1
1
1
1
1
1
1
1
1
1
1
2
1
1
1
1
1
1
1
1
1
1
1
7
1
5
2
2
1
4
1
1
1
1
1
1
1
1
1
1
1
1
2
2
1
3
1
3
1
1
1
3
1
1
1
1
1
2
1
1
1
1
1
1
1
1
1
1
1
1
1
1
1
3
1
2
1
1
1
1
1
1
1
1
1
1
1
1
1
1
1
1
1
1
1
1
1
2
1
1
1
2
1
1
1
1
1
1
1
1
1
1
4
1
1
1
1
1
1
1
1
1
1
1
1
1
1
1
1
1
1
2
1
8
2
5
2
3
19
3
5
2
1
1
1
1
1
1
1
1
1
1
1
1
1
1
1
2
1
1
15
1
1
1
1
1
1
2
1
2
1
1
1
1
1
1
1
1
1
1
1
1
1
1
2
1
1
1
1
1
1
3
1
1
1
1
1
1
1
1
1
2
1
1
1
1
1
1
1
1
1
2
1
1
1
1
2
1
1
1
1
1
1
1
2
3
1
1
13
1
1
1
1
1
3
1
1
1
1
1
1
2
2
1
1
1
1
1
1
1
2
1
1
2
1
1
2
1
1
2
1
1
1
3
1
1
1
1
1
3
1
1
1
1
1
1
1
1
1
1
1
1
1
1
1
1
2
2
1
1
1
1
1
1
2
1
1
1
1
1
1
1
1
2
1
1
1
1
1
1
1
1
1
1
1
1
1
1
1
2
1
1
1
1
1
1
6
1
1
4
1
1
1
1
3
1
1
1
1
1
2
9
1
1
1
1
1
3
1
1
1
3
1
1
1
1
1
2
1
1
1
1
1
1
1
1
1
1
1
1
2
1
2
5
1
1
1
1
1
1
1
1
1
1
1
1
1
1
1
1
1
1
1
1
1
1
3
1
1
1
1
1
1
1
1
1
1
1
1
1
1
1
3
1
6
1
1
1
1
1
1
1
1
1
1
1
1
2
1
1
1
1
1
1
1
2
1
1
1
1
1
1
1
1
2
1
2
1
1
2
2
1
1
2
1
1
1
1
1
1
1
3
1
1
1
1
1
1
1
1
1
1
1
1
2
1
1
1
2
1
1
2
3
2
1
1
2
1
2
1
3
1
1
3
1
1
1
1
1
1
1
1
1
1
1
1
1
1
1
1
2
1
1
1
1
1
1
2
1
1
1
1
1
5
1
1
1
1
1
1
1
1
1
1
1
1
1
1
2
1
1
1
1
1
1
1
1
1
1
1
1
1
1
1
1
1
1
2
1
1
1
1
1
1
1
2
1
1
1
1
1
1
1
1
1
1
2
1
2
1
1
1
1
1
1
1
1
1
2
1
1
1
1
1
1
1
1
1
1
1
1
1
1
1
1
1
1
1
1
1
1
1
1
1
1
2
1
1
2
1
2
1
2
1
1
1
1
1
1
1
1
1
1
1
1
1
1
1
1
1
2
1
1
1
1
1
1
1
1
1
1
1
1
5
1
1
1
1
4
1
22
1
2
1
2
1
2
1
1
1
1
1
1
1
1
1
1
1
1
1
1
1
1
1
1
1
1
1
1
1
1
1
1
1
1
2
1
1
3
1
1
3
1
1
1
1
2
2
1
1
1
1
1
1
1
1
1
1
1
1
2
1
6
1
3
1
6
7
2
1
1
1
1
1
1
1
3
3
1
3
1
5
1
1
1
1
1
1
2
1
1
1
1
1
1
2
6
16
3
1
1
1
1
1
1
1
1
2
1
2
1
1
1
1
1
1
1
1
2
1
1
1
1
1
1
1
1
1
1
1
5
12
5
13
5
1
1
29
1
1
8
15
4
2
5
1
1
1
2
4
1
1
1
1
1
1
1
1
2
1
7
2
2
1
2
1
1
1
1
1
1
1
1
1
1
1
1
1
1
1
1
1
1
1
4
1
15
12
1
1
4
1
1
1
1
1
1
1
1
3
1
1
1
2
1
1
1
1
1
1
1
1
6
1
1
1
1
1
1
1
3
1
1
1
2
1
15
1
5
1
1
1
2
1
1
2
1
2
3
1
1
2
1
3
5
7
1
1
1
2
2
3
1
1
1
1
4
3
1
4
5
1
1
1
1
1
1
3
1
1
1
1
1
1
1
5
1
1
1
1
1
1
1
1
1
1
1
1
1
1
2
7
2
1
1
2
2
1
1
1
1
1
1
1
1
1
1
1
2
1
1
1
6
1
1
3
1
16
4
2
2
2
2
1
1
1
1
1
1
1
1
1
1
1
1
1
1
1
1
1
1
1
1
1
1
1
2
1
2
1
1
1
7
1
1
1
1
1
1
1
1
1
1
1
1
1
1
1
1
2
2
1
1
1
1
1
1
1
1
1
1
2
1
1
1
1
1
1
1
3
1
1
1
1
1
1
1
2
1
3
1
1
1
1
1
2
1
1
9
2
13
2
2
1
1
1
1
1
1
1
1
1
1
1
3
1
1
2
1
3
1
1
1
4
2
1
1
1
4
1
1
1
1
1
1
1
1
1
1
1
1
1
1
1
2
1
1
1
1
1
1
1
1
2
1
1
1
1
1
1
1
1
1
1
1
1
1
2
1
2
1
4
1
2
1
1
1
1
2
1
1
1
1
1
2
1
8
1
1
1
1
2
1
1
2
1
1
1
1
1
4
1
2
1
1
1
1
2
1
1
1
1
1
2
1
1
1
1
2
1
1
1
1
2
1
1
1
1
2
1
1
1
1
1
1
1
1
1
1
1
2
6
1
4
1
3
1
2
2
2
1
1
3
1
1
1
1
1
1
1
1
1
1
3
1
1
1
5
5
1
1
2
1
2
1
1
1
1
1
1
1
1
1
1
1
1
1
1
1
1
2
1
1
1
1
1
1
1
1
1
1
1
3
3
1
1
2
1
1
1
3
1
1
1
2
2
1
1
1
2
1
1
1
1
1
2
1
1
1
1
1
2
1
1
1
1
1
1
2
1
1
3
1
1
1
1
1
2
1
3
1
1
1
1
1
3
1
1
1
1
1
1
1
2
1
1
1
1
1
1
1
1
1
1
1
3
1
2
1
1
1
5
1
1
1
1
1
1
1
1
1
1
1
1
2
1
1
1
1
1
3
3
2
1
1
3
1
1
2
1
1
3
1
1
1
2
1
1
1
1
1
1
2
2
5
1
1
1
1
1
1
1
2
1
1
2
1
3
1
1
1
1
2
2
1
1
1
1
2
1
1
1
1
2
2
1
1
1
1
1
1
1
1
2
1
1
2
1
1
1
1
1
1
1
1
1
5
1
2
1
2
2
1
1
2
1
1
1
1
1
1
1
1
2
1
2
3
1
1
2
4
1
2
6
2
1
1
2
2
2
1
4
5
2
1
1
2
1
4
2
1
1
2
1
1
1
1
1
1
1
1
2
1
1
2
2
1
1
1
1
1
2
1
2
2
1
1
2
1
2
1
1
4
5
4
2
1
4
3
2
1
4
1
1
1
1
1
1
3
1
1
1
1
2
1
1
1
1
1
1
1
4
2
1
1
2
2
4
1
2
1
2
2
1
1
2
1
2
4
2
1
1
2
2
1
3
1
1
1
2
1
3
1
3
1
1
2
4
1
5
1
2
1
1
2
1
1
1
2
1
1
1
1
2
1
2
1
2
1
1
1
1
2
1
1
1
1
1
2
2
2
2
1
1
1
1
1
1
1
1
1
2
17
15
2
1
1
1
1
1
1
1
2
1
1
1
1
1
1
3
1
1
1
1
1
1
1
1
1
1
1
1
1
1
1
1
2
1
1
1
1
1
1
8
1
1
1
1
1
1
3
1
4
1
1
1
1
1
1
1
2
1
1
1
1
1
2
1
1
2
2
1
1
2
1
1
1
1
1
1
1
1
1
1
1
1
1
1
1
2
1
1
1
1
1
1
1
1
1
1
1
1
1
1
1
1
1
1
1
2
1
2
1
1
1
1
1
1
1
1
1
1
1
1
1
1
1
1
1
1
1
1
1
1
2
1
1
1
1
3
1
1
1
1
1
1
1
1
2
1
2
1
1
1
1
1
1
1
1
1
1
1
1
1
1
1
1
1
1
1
1
1
1
3
3
1
21
1
1
1
4
1
2
1
1
1
1
1
1
1
1
1
1
1
1
1
1
1
1
3
4
1
1
4
1
2
1
1
5
4
5
4
1
1
1
1
3
1
1
1
1
2
1
1
1
1
5
25
1
1
1
1
2
1
1
1
4
1
4
2
1
1
1
1
2
1
1
1
1
1
1
1
1
1
1
3
1
1
1
1
1
1
1
1
1
1
1
1
1
1
1
1
2
1
1
1
1
1
1
1
1
1
1
1
1
1
1
2
2
1
1
1
1
1
1
1
1
1
1
1
1
1
3
1
1
2
2
1
1
1
1
3
4
4
4
1
3
2
2
2
2
10
2
1
1
1
1
1
1
1
1
1
1
1
1
1
1
1
1
1
9
1
1
6
14
1
1
1
1
1
1
1
1
1
1
1
1
1
1
10
1
1
1
1
2
1
4
1
2
2
1
1
1
1
1
1
1
1
3
1
1
1
1
1
3
3
5
2
1
1
1
2
1
2
2
2
5
2
1
1
1
1
1
1
1
2
3
1
1
1
1
1
1
1
1
1
1
2
1
1
1
1
1
1
2
1
1
1
1
1
1
1
1
1
1
1
1
1
1
1
1
1
1
1
2
2
1
1
1
1
1
2
1
1
1
1
1
1
1
1
2
1
1
1
1
2
1
1
1
1
1
1
1
1
1
2
1
1
1
2
1
1
1
1
1
1
2
1
1
2
1
1
1
1
1
3
1
2
1
1
2
1
1
1
2
1
1
1
1
1
1
2
1
1
1
1
1
1
1
1
1
1
2
2
1
1
1
2
1
1
1
2
2
1
1
1
1
1
1
1
1
6
2
1
1
1
7
1
1
1
1
1
1
2
1
2
1
1
1
2
1
1
1
1
2
1
1
1
1
2
2
2
1
2
2
2
1
2
1
2
1
2
2
1
1
1
1
2
1
2
1
1
2
1
2
1
1
3
1
1
1
2
1
1
1
1
3
1
1
1
2
1
1
1
1
1
1
1
1
1
2
1
1
1
1
1
1
1
2
1
1
1
1
1
1
1
1
1
1
1
3
2
1
1
1
1
1
1
1
2
1
1
1
1
1
1
1
1
1
1
5
1
2
1
1
1
1
1
5
2
1
1
1
2
1
1
1
1
1
1
2
1
1
1
1
1
1
1
5
2
1
1
1
1
1
2
1
2
1
1
4
5
1
2
3
1
4
2
2
1
1
4
4
4
3
3
1
1
1
1
1
1
1
1
2
7
1
8
1
2
1
1
1
1
1
1
4
1
1
1
1
1
1
1
1
1
1
1
1
2
1
2
1
1
1
1
2
1
1
1
1
4
2
1
1
1
2
1
1
1
1
3
1
1
1
1
1
1
1
1
1
1
1
1
1
1
1
1
1
2
1
1
1
1
1
1
1
1
1
1
1
1
1
1
1
1
1
1
1
1
1
1
1
1
1
1
1
1
1
1
1
1
1
1
1
1
3
2
1
1
1
1
1
1
1
1
2
1
1
1
1
1
2
1
1
1
1
2
1
1
1
1
1
1
1
1
1
1
1
1
2
1
1
1
2
1
1
1
1
1
1
1
1
1
1
1
1
1
2
1
1
1
1
1
1
1
2
8
2
1
1
1
1
1
1
2
2
1
1
1
1
1
1
1
1
3
1
1
1
1
1
1
1
1
1
1
1
1
1
1
1
1
2
2
1
1
1
1
1
1
1
1
1
1
2
1
1
1
1
1
1
1
1
1
1
1
1
26
1
1
1
2
5
1
1
1
1
1
1
1
1
1
3
3
1
1
1
3
1
1
1
1
1
1
1
1
1
1
1
2
1
1
1
1
1
1
2
1
5
1
1
1
1
9
1
1
1
1
2
2
1
1
1
1
1
1
5
1
1
1
1
1
1
2
1
2
1
2
1
2
1
1
1
1
2
1
1
1
1
1
1
1
24
1
1
1
1
1
3
1
1
1
1
1
1
1
1
1
2
1
1
1
1
1
1
1
1
1
1
1
1
1
2
1
1
1
4
1
1
1
1
1
1
1
2
1
1
1
2
1
2
1
2
1
1
2
3
1
1
1
1
1
1
1
1
1
1
1
1
1
1
1
1
1
1
1
1
1
1
1
5
1
2
1
1
1
2
1
1
3
1
1
1
3
1
1
1
1
1
1
1
1
1
1
1
1
1
1
1
1
1
1
1
1
1
1
1
1
1
1
1
1
1
1
1
1
1
1
1
1
1
1
3
1
1
2
1
5
1
1
1
2
1
1
1
1
1
1
1
1
1
1
1
1
1
1
1
2
1
1
1
1
1
1
7
1
1
1
1
1
1
2
1
1
1
2
1
1
1
2
1
1
1
1
1
1
2
1
1
8
4
1
3
1
1
1
1
1
1
2
1
1
1
1
1
1
2
7
13
1
1
4
1
6
1
1
1
1
1
1
1
2
1
1
1
1
1
1
1
2
2
1
1
1
1
1
1
1
1
1
3
2
1
2
1
1
1
2
1
1
1
2
1
1
1
1
1
2
1
1
2
1
1
2
1
1
1
1
1
1
1
1
1
2
1
1
1
2
3
1
1
2
1
1
1
1
1
1
2
2
1
2
2
2
1
2
1
1
1
2
1
1
1
1
1
1
1
1
1
1
1
1
1
2
1
1
1
2
1
1
2
1
2
1
1
1
2
5
1
1
1
1
4
1
2
3
1
1
1
1
1
2
3
1
1
1
1
1
2
1
1
1
1
1
1
1
1
1
1
1
1
1
1
1
1
1
1
1
1
1
3
1
1
1
1
1
1
1
2
1
1
1
6
1
2
2
1
1
1
5
1
1
1
1
1
1
1
2
2
2
1
1
1
2
1
1
1
1
1
1
1
1
1
1
1
1
2
1
2
1
1
4
1
1
1
2
1
15
1
1
1
1
5
1
1
2
1
1
1
1
1
8
5
1
1
2
1
1
1
1
1
1
1
1
1
1
1
1
1
1
1
1
1
1
1
1
1
3
1
2
1
1
1
2
1
1
1
1
1
2
3
1
1
1
6
4
1
1
1
1
3
1
2
1
1
1
1
1
1
1
1
1
1
2
2
2
1
1
1
1
1
2
1
1
1
1
2
9
2
1
1
2
1
1
1
1
1
1
1
1
1
1
1
2
5
2
8
3
6
14
20
21
1
2
1
1
12
1
1
1
1
1
1
1
1
1
1
5
1
1
1
1
1
1
1
1
7
1
1
2
1
1
2
3
1
1
2
1
1
1
1
1
1
1
2
1
1
1
13
1
1
1
2
1
1
2
2
1
2
1
3
1
1
3
2
1
1
1
1
1
1
1
1
1
1
1
1
1
1
1
2
1
1
1
1
2
1
1
3
1
1
8
1
3
1
1
1
3
1
3
1
1
1
1
1
5
1
2
1
1
1
2
6
3
1
1
1
1
1
1
1
1
4
1
12
1
1
4
1
1
1
1
2
1
2
1
1
1
1
1
1
1
1
5
1
1
1
1
1
1
1
1
1
1
1
1
1
1
2
1
1
1
1
1
1
1
1
8
1
1
1
1
1
1
1
1
4
1
5
1
1
3
1
1
1
1
15
1
3
3
1
1
1
1
1
1
1
1
2
15
1
1
1
1
1
1
1
1
1
1
1
1
1
1
3
1
1
1
1
1
1
1
2
1
1
1
1
1
1
1
1
1
1
1
1
1
1
1
1
1
1
2
2
1
1
1
1
2
1
1
2
1
1
2
1
1
5
1
3
1
1
1
1
1
1
1
1
1
1
1
1
1
1
1
1
1
1
1
1
1
1
1
1
1
1
1
1
1
2
2
1
1
1
1
1
1
1
1
1
1
3
1
1
1
1
1
1
1
1
1
1
1
1
1
1
1
1
1
1
1
1
1
1
1
1
1
1
2
1
1
1
1
1
11
1
1
8
1
1
2
1
1
1
1
1
1
3
1
2
2
1
1
1
3
1
1
3
1
1
3
1
1
2
1
1
1
1
1
4
1
1
1
1
1
1
1
1
1
1
1
1
1
1
1
6
1
1
4
6
1
1
1
1
1
1
1
8
1
1
1
1
1
1
1
1
1
1
1
1
1
1
1
2
1
1
1
1
1
1
1
1
1
1
1
1
1
1
1
1
1
1
1
1
1
1
1
1
1
1
1
1
1
2
1
1
1
1
1
8
1
1
1
1
1
1
1
1
1
1
1
1
4
1
1
1
1
1
1
1
1
1
1
1
1
2
1
1
2
1
1
1
1
1
1
3
1
1
1
1
1
1
1
1
1
1
1
1
1
1
1
1
1
1
2
2
2
1
1
1
1
3
1
1
1
2
2
1
1
1
2
3
1
1
1
1
1
4
1
1
1
2
1
1
1
1
1
1
1
2
1
1
4
1
2
1
1
1
1
1
1
2
1
1
1
1
1
4
1
1
2
7
1
1
1
1
1
1
1
1
1
1
1
1
1
1
3
1
1
1
3
1
1
1
2
1
1
1
1
1
1
1
2
1
1
1
1
1
1
1
1
1
1
1
1
1
1
1
1
1
2
1
1
1
1
1
1
1
1
1
1
1
1
1
1
2
1
1
1
1
1
1
1
1
4
1
1
1
1
1
1
1
1
1
1
1
1
1
1
1
1
1
1
1
1
1
1
1
1
1
1
3
1
1
1
1
1
2
1
2
1
1
2
1
1
1
1
1
1
1
2
1
9
1
1
1
1
2
2
1
1
1
1
1
1
1
1
1
1
1
1
1
1
1
1
1
1
2
3
1
2
1
1
5
1
1
1
1
3
1
1
1
1
5
1
1
1
2
1
3
1
1
2
1
1
1
1
1
1
1
1
1
2
1
1
1
1
1
1
1
1
1
1
1
1
1
20
1
7
1
1
1
1
1
1
1
1
1
1
1
1
1
1
1
2
1
1
1
1
1
1
1
2
2
1
1
1
1
1
1
1
1
1
1
1
1
1
1
1
1
2
1
1
1
1
1
1
1
2
1
1
2
1
1
1
1
1
1
1
2
1
1
1
1
1
1
2
1
1
2
2
3
1
1
1
1
1
1
1
1
1
1
1
1
1
1
1
1
1
2
1
1
1
1
1
1
1
1
1
1
5
2
6
15
1
1
1
3
5
3
1
1
1
1
4
1
1
2
18
5
1
1
1
11
1
1
11
1
3
1
1
1
1
1
1
1
1
1
1
2
1
1
1
1
1
1
1
1
1
1
1
1
1
1
1
1
1
3
1
1
1
4
2
1
1
2
1
1
1
1
1
1
1
1
1
1
1
1
1
1
1
1
1
1
1
1
1
3
1
1
1
1
1
1
1
1
1
1
2
1
2
1
1
1
1
1
1
1
1
1
1
1
1
1
1
1
1
1
1
1
1
1
1
2
1
1
1
1
1
2
1
1
1
1
1
1
1
1
1
2
1
1
4
1
1
1
1
1
1
1
1
1
2
1
1
1
1
1
1
1
2
1
1
1
1
1
1
1
2
2
1
1
1
1
1
1
1
1
1
1
1
1
1
1
1
1
1
2
1
1
1
1
3
2
1
1
1
1
1
1
1
1
1
1
1
1
2
1
1
1
1
1
1
1
1
1
1
1
1
4
1
1
1
1
1
1
1
1
1
1
1
1
1
1
1
1
1
1
1
5
1
1
1
1
1
1
1
1
1
1
1
1
1
1
1
1
1
1
1
1
2
1
1
1
1
1
1
2
1
1
3
1
1
2
1
1
1
1
2
1
1
1
1
1
1
1
1
1
1
1
1
1
1
1
1
1
3
2
3
1
3
1
1
2
1
1
1
1
1
1
1
1
1
1
1
1
2
1
1
1
1
1
1
1
1
1
1
1
2
1
1
1
1
1
1
7
1
1
1
1
1
1
1
1
3
1
1
1
1
1
1
1
1
1
1
1
1
4
2
1
1
5
1
1
1
1
1
1
3
4
1
3
1
1
1
1
1
1
1
1
1
1
1
1
2
1
1
1
1
1
1
1
2
1
1
1
1
2
1
1
1
1
1
1
1
1
1
1
1
1
1
1
4
1
1
1
1
1
1
1
1
1
1
1
1
1
1
2
2
1
1
1
1
1
1
1
1
1
1
2
1
1
1
2
1
1
4
1
1
1
2
1
1
1
1
1
2
1
1
1
1
1
1
1
1
1
1
3
1
1
2
4
1
1
1
1
1
1
1
1
1
3
3
1
1
1
1
1
1
1
1
1
1
1
1
1
2
1
2
1
1
2
1
1
1
1
1
1
1
1
1
1
1
1
1
1
1
2
1
2
3
1
1
1
1
1
2
1
1
1
1
5
1
1
4
1
1
1
1
14
8
1
2
1
3
1
1
1
1
1
1
1
1
2
2
2
1
2
1
1
1
1
1
1
1
1
1
3
1
1
1
1
1
1
1
8
1
1
1
1
1
1
3
2
8
1
2
2
1
1
1
1
1
1
1
1
1
1
2
1
2
1
1
1
1
1
1
2
1
2
1
1
1
1
1
2
1
1
1
1
1
3
1
1
1
1
1
4
1
1
1
1
3
1
2
1
2
1
4
2
1
1
1
1
70
1
3
1
1
1
1
1
2
2
1
1
1
1
2
1
1
1
2
1
1
1
2
2
1
1
1
2
1
1
1
1
1
1
1
1
2
1
1
1
1
1
1
1
1
1
1
2
1
2
1
3
2
1
2
1
1
1
1
1
1
1
1
1
1
1
1
3
1
1
1
1
1
1
1
1
3
1
1
2
1
2
1
1
1
1
1
1
1
1
1
1
1
1
1
1
1
1
1
1
1
2
1
1
1
1
1
1
1
1
1
1
1
1
2
2
1
1
1
2
1
1
1
1
1
1
3
1
1
3
1
2
1
1
1
1
1
1
1
1
1
1
1
1
2
1
1
1
1
1
1
1
1
1
3
1
1
1
1
1
1
1
1
1
1
2
1
1
1
1
1
1
1
1
1
1
1
2
1
1
1
2
1
1
1
1
1
2
2
1
1
1
2
1
1
1
1
1
1
3
1
1
1
1
1
1
1
1
1
1
1
1
5
2
1
1
2
1
1
1
5
1
1
1
1
1
1
1
1
2
1
1
1
1
1
1
1
1
1
1
2
1
1
1
1
1
1
1
1
1
1
1
1
1
1
1
2
1
1
2
1
2
1
2
1
1
1
1
1
1
1
1
1
1
1
1
1
1
1
1
1
1
1
1
1
1
1
1
1
1
1
1
1
1
1
1
1
4
2
1
1
1
1
1
15
1
1
1
1
1
1
3
1
1
3
1
2
1
1
1
2
1
2
2
1
2
2
1
1
1
1
2
1
1
1
2
1
1
1
2
1
1
1
2
1
1
2
5
2
1
1
6
1
6
1
1
1
1
2
1
3
1
1
1
1
1
1
1
1
1
1
1
1
1
1
1
1
1
1
1
3
1
1
1
1
1
2
1
1
1
1
1
1
1
3
1
1
1
2
1
1
1
1
1
1
1
1
2
2
1
1
6
1
1
1
1
2
1
1
1
1
14
4
4
4
1
5
1
1
1
1
1
1
1
1
2
1
1
1
4
4
2
1
2
1
1
2
1
1
2
1
1
1
1
1
1
1
1
2
2
1
2
1
1
2
1
1
1
1
2
1
1
1
1
1
1
1
1
1
1
1
1
1
1
1
1
1
1
1
1
4
1
1
1
1
1
1
1
1
1
1
1
1
1
1
6
1
4
1
1
1
1
1
1
2
1
2
3
1
1
5
9
1
2
2
2
1
1
1
4
1
1
1
2
1
1
1
1
1
2
2
1
1
1
1
1
1
1
1
5
1
1
1
1
1
1
1
1
1
1
1
1
1
1
1
1
1
1
1
1
2
1
2
1
1
1
1
1
2
1
2
1
1
1
1
1
1
1
1
1
1
1
1
1
1
1
1
2
1
1
1
1
1
3
1
1
1
1
1
1
1
1
2
1
1
1
1
1
1
1
1
6
3
1
1
2
1
1
1
2
1
1
2
1
1
3
1
1
1
1
1
1
1
1
1
1
1
1
1
1
1
1
1
1
1
1
1
1
1
1
1
1
1
1
1
1
3
3
1
1
2
3
1
1
2
1
1
1
1
1
1
1
1
1
1
2
1
1
1
1
1
1
2
1
1
3
4
10
10
3
1
1
1
1
1
1
4
1
1
1
1
1
1
1
1
1
1
1
1
1
1
8
1
1
1
1
1
1
1
1
2
1
1
1
1
2
1
1
1
1
1
1
1
1
1
1
1
2
3
1
2
1
1
1
1
1
1
1
5
1
1
1
1
1
5
1
4
1
1
3
1
1
2
1
1
1
1
1
2
2
3
1
1
1
1
2
2
1
1
1
1
1
1
1
1
1
2
1
5
1
2
1
1
1
1
1
1
1
2
1
1
2
1
1
1
1
1
1
1
1
1
1
1
1
1
1
1
1
1
1
2
1
2
1
1
1
2
1
1
1
1
1
1
1
1
1
1
1
1
1
2
1
1
1
1
1
4
1
1
1
1
1
1
1
1
1
1
1
1
1
1
1
2
1
1
1
1
1
1
1
1
2
1
1
1
1
1
1
3
1
3
1
1
1
2
1
1
1
1
1
1
1
1
1
1
1
1
1
4
7
10
1
1
1
1
1
1
1
1
1
1
1
1
1
1
1
1
1
1
1
1
1
1
1
1
1
1
2
1
1
2
1
1
1
1
1
1
1
1
1
1
1
1
1
1
1
1
1
1
1
3
1
1
1
1
1
1
1
1
1
1
1
1
1
1
2
1
1
1
1
1
1
4
1
1
2
1
1
2
1
1
1
2
1
1
1
1
1
1
2
1
1
1
1
1
2
1
1
1
1
1
1
1
2
1
2
1
1
1
1
1
1
1
1
1
2
1
1
1
1
1
1
1
1
1
1
1
1
1
1
1
1
1
1
1
1
1
1
1
1
4
1
1
1
2
2
1
1
2
1
2
1
1
1
1
1
1
1
2
2
1
1
1
2
2
1
1
2
1
2
2
1
1
1
2
2
1
41
1
1
1
1
2
1
1
1
1
1
1
1
1
2
1
1
1
1
1
1
1
1
1
1
1
1
1
1
1
1
1
3
1
1
1
1
1
1
1
1
1
1
3
1
2
1
1
1
1
1
2
1
7
1
1
1
1
1
1
1
1
3
3
1
1
1
1
2
1
1
1
1
1
1
1
1
3
2
1
2
1
1
3
1
2
1
2
1
1
1
1
2
1
1
1
1
1
1
1
1
1
1
1
1
1
1
1
1
1
2
1
1
1
1
1
1
3
1
1
1
1
2
1
1
1
1
1
1
1
1
1
1
1
1
1
2
1
2
1
1
1
1
1
1
1
1
1
43
1
1
1
1
1
1
1
1
1
1
1
12
14
1
1
1
2
1
2
1
1
1
1
1
3
3
1
1
1
3
2
1
1
1
1
1
1
1
1
1
1
1
1
1
1
1
2
1
1
2
2
2
1
1
3
1
23
2
1
1
1
1
1
1
1
2
1
2
2
3
4
1
2
1
1
1
1
1
1
1
1
1
1
1
1
1
1
2
1
1
1
1
1
1
1
1
1
1
1
1
1
1
1
1
1
1
1
1
1
1
1
1
1
1
1
1
1
1
2
1
1
1
1
1
1
1
1
1
1
1
2
1
1
1
1
1
1
1
1
1
1
1
1
1
1
2
3
1
1
1
2
1
1
1
1
1
1
1
1
1
1
1
1
2
1
1
1
1
1
1
1
1
1
1
1
1
1
2
1
1
1
2
1
1
1
1
1
1
1
1
2
1
2
2
1
1
1
1
1
1
1
1
1
1
3
1
2
1
1
2
1
1
1
1
1
1
1
1
1
1
1
1
3
1
4
1
1
1
1
1
1
1
1
1
1
1
1
1
1
1
1
1
1
2
1
1
1
1
1
2
1
2
1
1
2
1
1
1
1
1
1
1
1
1
1
1
1
1
1
1
1
1
2
1
1
3
1
2
1
1
1
1
1
2
1
1
1
1
1
1
1
13
1
1
3
1
3
1
1
1
1
1
1
1
1
1
1
3
2
1
1
1
3
1
1
2
1
1
1
2
1
1
1
2
1
1
1
1
1
1
1
1
1
1
3
1
1
1
1
1
1
1
1
1
1
1
1
1
1
1
1
1
1
1
3
1
1
1
1
6
1
1
1
1
2
1
1
4
1
3
1
2
1
2
3
1
1
1
1
1
1
1
1
1
2
1
1
1
1
1
2
1
1
1
1
1
1
1
1
2
1
1
1
1
1
1
1
1
1
2
1
2
1
1
1
1
1
1
2
1
1
1
1
2
1
1
1
1
1
1
1
1
1
1
1
2
1
5
1
1
1
1
1
1
1
1
1
1
1
1
1
1
1
1
1
1
2
1
2
1
1
1
2
1
1
1
1
1
1
1
1
1
1
1
1
1
4
2
3
1
1
1
4
1
1
1
1
1
2
2
1
1
1
1
1
1
1
1
1
1
1
2
1
1
1
1
1
1
1
1
1
1
3
1
1
2
1
1
1
1
1
1
1
1
2
1
1
1
2
7
2
1
2
2
1
2
2
1
1
1
1
2
1
1
1
1
1
4
1
2
1
3
3
1
1
1
1
1
1
4
1
2
1
1
1
1
1
1
1
2
1
2
2
1
1
1
1
1
2
1
1
1
1
1
1
1
1
1
4
1
1
1
1
1
1
1
1
1
1
2
2
1
1
3
1
1
1
1
1
1
1
1
1
1
1
1
2
1
1
1
2
1
3
1
1
1
1
7
1
1
1
1
1
3
1
1
1
3
1
1
1
1
1
1
1
1
2
1
1
1
1
1
1
1
1
1
1
1
1
1
1
1
5
1
2
1
1
1
3
1
5
7
9
2
8
1
10
3
9
1
2
7
1
1
1
1
1
1
1
2
1
1
1
1
2
1
1
1
1
1
1
1
1
1
1
3
1
1
1
1
1
2
1
1
2
1
1
1
1
1
2
2
1
2
1
1
1
2
1
2
1
1
1
1
1
1
2
1
1
1
2
1
4
2
1
5
1
2
1
1
2
2
1
1
1
1
1
1
1
1
1
1
1
3
1
1
1
1
1
2
1
1
1
1
2
2
1
1
1
1
2
1
1
1
2
2
2
1
1
1
1
1
1
1
1
1
1
1
1
1
1
1
1
7
1
1
1
1
1
1
1
1
1
1
1
2
1
1
1
1
1
1
1
1
2
1
2
1
1
1
1
1
1
1
1
1
1
2
1
1
1
2
1
1
1
1
1
1
1
1
1
1
1
1
1
2
1
2
1
1
1
1
1
1
1
1
2
4
1
1
2
1
1
1
1
2
1
2
1
1
1
1
1
1
1
2
1
1
1
1
1
1
1
1
1
1
1
1
2
1
1
1
1
1
1
1
1
1
1
1
1
1
1
1
9
1
2
1
1
1
1
1
1
3
1
3
1
4
1
1
1
1
1
1
1
1
1
3
1
1
1
1
1
1
1
1
1
1
1
1
1
1
1
1
1
1
1
1
1
1
1
1
1
1
5
1
1
1
1
2
3
1
4
1
5
1
1
1
1
1
1
1
1
1
1
2
1
1
1
1
1
1
1
1
1
1
1
1
1
2
1
1
1
1
1
1
1
1
1
1
3
1
1
1
1
1
1
1
1
1
1
1
1
1
4
1
4
1
1
1
1
2
2
1
1
1
1
1
1
1
1
1
1
1
1
1
2
1
1
1
1
1
1
1
1
1
2
1
1
1
1
1
1
1
1
1
2
1
1
1
1
1
1
1
1
1
1
2
1
2
3
1
1
9
1
2
2
2
3
2
3
1
3
1
2
1
1
1
2
3
1
4
1
1
1
1
1
1
1
2
1
1
1
1
2
1
1
2
1
1
3
1
1
1
1
1
2
1
1
1
1
1
1
1
2
1
1
1
1
1
1
1
2
1
1
1
2
1
1
1
1
2
1
1
1
1
1
1
1
1
1
1
1
1
1
1
1
2
1
2
3
2
1
1
1
2
1
2
1
2
1
1
1
1
3
1
1
1
1
1
1
1
1
2
1
1
1
1
1
1
1
1
1
1
2
1
1
1
1
1
1
1
1
1
1
1
1
1
3
1
1
1
1
1
1
1
1
1
1
1
1
1
1
2
1
2
1
1
2
1
1
1
1
1
1
1
1
1
1
1
1
1
2
1
1
6
1
1
1
1
1
2
1
2
1
4
1
1
1
1
1
1
2
1
1
2
1
1
1
1
1
1
1
1
1
1
1
1
1
1
1
2
1
1
1
1
1
1
1
1
1
1
1
1
1
1
1
1
1
1
1
1
1
1
1
1
1
1
1
1
1
2
1
1
1
1
1
1
2
5
1
1
1
1
1
1
1
1
1
1
1
1
1
1
1
1
1
1
1
1
1
1
1
1
1
2
1
1
2
1
2
1
2
1
1
1
2
1
1
1
1
1
1
2
1
1
1
2
1
1
1
5
1
1
1
1
2
1
1
1
1
1
1
1
1
1
16
1
1
1
1
1
2
1
1
1
1
3
1
2
8
1
1
1
1
2
1
1
1
1
1
1
31
1
1
1
1
1
1
1
1
2
1
1
1
1
1
1
1
1
1
1
1
1
1
1
1
1
1
1
1
1
1
1
1
1
1
1
1
1
2
2
1
1
2
2
1
1
1
1
1
1
1
1
1
1
1
1
1
1
1
1
1
1
1
1
1
1
1
1
1
1
1
2
1
1
1
1
1
2
1
1
1
1
1
1
1
1
1
1
1
1
1
1
2
1
10
1
1
1
3
2
2
2
3
1
2
1
1
1
1
2
3
1
1
1
1
1
1
1
1
1
1
1
1
1
5
1
1
1
1
1
1
1
1
1
1
1
1
1
1
1
1
1
1
11
1
1
1
1
1
1
1
1
1
1
1
3
1
1
1
1
2
1
1
1
1
1
2
1
1
1
1
1
1
1
1
1
1
1
1
1
1
1
1
1
1
1
1
1
1
1
1
1
1
1
1
1
2
1
1
3
13
1
1
1
1
1
1
1
3
1
3
1
1
3
1
1
1
1
1
1
1
1
4
1
2
1
1
1
8
7
6
1
1
1
1
1
1
2
1
1
1
1
1
1
2
2
3
3
1
1
1
1
1
1
1
1
3
9
1
1
1
1
1
1
2
1
1
1
1
1
1
15
1
1
1
1
2
1
1
1
1
1
1
1
1
1
1
1
2
1
1
1
1
1
1
1
2
1
1
1
1
2
1
1
1
2
1
1
2
2
1
1
3
1
6
1
1
1
1
2
4
1
2
1
3
1
2
5
1
1
1
1
1
1
1
1
1
2
1
1
1
1
1
1
1
1
2
4
4
1
1
1
1
2
1
1
1
1
3
1
2
1
5
2
1
1
2
2
1
1
1
2
1
1
1
3
2
1
1
1
1
2
1
2
1
1
1
1
1
1
1
2
1
1
1
1
1
1
1
2
1
1
1
2
1
1
1
1
1
1
2
1
1
1
1
1
1
1
1
1
1
1
1
1
1
1
1
1
1
1
1
1
2
1
1
1
1
1
1
1
1
1
1
1
1
1
6
1
1
6
1
1
7
4
1
5
4
1
1
1
3
1
1
1
1
1
1
1
1
1
1
1
1
1
5
2
2
1
1
2
1
1
1
1
1
1
1
1
1
2
1
1
1
1
1
1
1
1
1
1
1
1
1
1
1
3
1
2
1
1
1
1
1
1
1
1
1
2
1
1
1
2
1
1
1
1
1
2
1
1
1
1
1
1
2
2
1
1
1
1
2
2
1
1
1
1
2
2
1
1
1
1
1
1
1
1
1
1
2
1
1
1
1
2
1
2
1
1
1
1
1
1
1
1
1
1
1
1
2
1
1
1
1
1
2
1
1
1
1
1
1
1
1
1
1
1
2
1
2
1
4
5
5
5
6
2
1
2
1
1
1
1
2
2
1
1
2
1
1
1
2
1
1
1
1
1
1
1
1
1
1
1
2
1
1
1
1
1
2
1
1
1
1
1
1
1
1
1
1
1
1
2
1
1
1
1
1
1
1
1
1
1
1
4
1
1
1
1
3
1
1
1
1
2
1
1
12
2
2
1
2
1
1
1
1
1
2
1
1
1
2
1
1
1
2
1
1
1
1
1
4
1
1
1
1
1
2
1
1
1
1
1
1
1
3
1
2
20
2
1
1
1
1
1
1
1
1
3
1
1
1
1
2
1
1
3
1
1
2
1
2
1
4
1
1
2
1
1
1
1
1
1
1
1
1
1
1
1
1
1
3
1
1
1
2
1
1
1
1
1
1
3
1
1
1
1
1
1
1
2
1
1
1
1
1
1
1
1
1
1
2
1
1
1
1
2
1
1
1
1
1
1
1
1
1
1
1
1
1
1
1
1
1
1
1
1
1
3
1
1
1
1
1
1
1
2
1
3
1
1
1
1
1
3
1
1
1
1
1
2
6
2
1
2
2
2
3
1
1
2
1
1
2
2
2
3
2
4
2
1
4
3
1
35
6
1
1
1
2
1
2
2
1
1
1
1
3
2
1
1
1
1
3
2
4
3
1
1
4
1
1
3
1
1
1
1
1
1
1
2
1
6
2
2
1
1
1
1
1
2
1
1
1
1
1
1
1
1
1
1
1
1
1
1
1
1
1
1
1
1
1
3
1
1
1
1
1
1
1
1
1
1
1
1
2
6
2
1
1
2
2
7
1
1
1
2
1
1
2
1
1
1
1
1
1
1
2
1
1
1
1
2
1
2
1
1
1
1
1
2
1
1
1
1
2
1
1
1
3
1
1
1
1
1
1
1
1
1
1
1
1
2
1
1
1
1
1
1
1
1
1
1
1
1
1
1
1
2
1
3
3
1
1
1
3
1
1
1
1
1
1
1
1
1
8
1
1
1
1
1
2
1
1
1
1
2
1
7
2
2
1
1
1
1
1
1
1
3
1
1
1
1
1
1
1
1
1
1
1
1
1
1
1
1
2
1
2
1
1
1
1
1
1
1
1
1
1
1
6
1
1
1
1
1
1
1
1
3
1
1
1
1
1
1
1
1
5
1
1
1
1
1
1
1
1
1
1
1
1
1
1
1
1
1
2
1
1
1
1
1
1
4
1
1
1
1
1
1
1
1
1
1
2
1
1
3
1
1
1
2
1
1
2
1
1
2
1
1
1
1
1
1
1
1
6
1
1
1
1
1
1
1
1
1
1
1
1
1
1
1
1
1
1
1
2
1
1
1
1
1
2
1
1
1
1
1
1
1
1
1
1
1
1
1
1
2
1
1
1
1
4
1
1
3
2
1
1
1
1
1
1
1
1
1
1
1
1
1
1
1
1
1
1
2
1
1
1
1
4
1
1
2
1
1
1
1
2
2
3
2
6
1
2
2
1
1
1
2
2
1
1
1
1
1
1
1
1
1
2
2
2
1
1
1
1
1
1
1
1
1
1
1
1
1
1
3
4
1
1
2
1
1
1
1
1
1
2
2
1
3
1
1
1
1
1
1
1
1
1
1
2
4
2
1
3
2
1
1
1
3
1
1
1
1
1
1
2
2
1
1
3
1
1
1
1
1
1
4
1
1
1
1
1
1
1
1
1
1
1
1
1
1
1
1
1
1
1
1
1
1
1
1
1
1
1
1
1
1
1
1
2
1
1
2
1
1
1
1
1
1
2
1
1
1
1
1
1
1
1
1
1
4
1
1
1
1
1
1
1
2
1
1
1
1
1
1
1
1
1
1
1
1
1
1
1
1
1
4
1
1
1
1
1
1
2
1
1
1
1
1
1
1
1
1
1
1
1
1
2
2
1
1
1
1
1
1
1
1
1
1
1
1
1
1
1
1
1
2
1
1
1
1
1
1
1
1
1
1
1
1
1
1
1
2
1
1
1
1
1
1
1
1
1
1
1
1
1
1
1
1
2
1
1
1
1
1
1
1
1
1
1
2
1
2
1
1
1
1
1
1
1
1
1
1
1
1
1
1
1
1
1
1
1
1
1
1
2
1
2
1
3
1
1
1
1
2
3
1
1
2
1
1
1
1
1
1
1
1
1
1
1
1
1
2
2
3
1
1
2
1
3
1
1
4
1
1
1
1
1
1
1
4
1
1
1
1
1
1
1
1
1
1
2
1
2
1
1
1
1
1
1
1
2
2
1
1
3
1
2
1
1
1
1
4
7
1
1
1
1
2
8
1
1
1
3
3
1
1
1
2
1
4
2
2
1
1
1
1
1
1
1
1
1
1
2
1
1
1
1
1
1
1
1
1
1
1
1
2
1
1
1
1
1
1
1
1
1
1
1
1
1
1
2
2
1
1
1
2
1
1
2
2
1
1
1
1
1
3
1
1
1
1
1
2
1
1
1
1
1
1
2
1
1
1
1
1
1
1
3
1
1
1
4
1
3
2
2
3
1
1
2
1
1
1
3
2
1
2
1
4
3
3
1
3
3
1
1
1
1
1
1
2
1
1
2
2
2
1
1
2
1
1
1
2
2
1
1
1
1
1
4
2
1
1
1
1
1
1
1
2
1
1
1
1
1
1
1
1
1
1
3
1
2
1
1
1
1
1
1
1
2
3
2
1
1
4
1
1
1
1
1
1
1
4
1
2
1
2
1
1
1
1
5
2
2
4
3
1
3
1
1
1
2
1
1
2
1
1
1
1
2
1
3
1
1
1
1
1
2
2
1
1
2
1
1
3
1
2
2
1
3
1
1
4
1
1
1
1
1
1
1
1
2
2
1
1
1
1
2
1
2
1
1
1
1
1
1
1
1
1
1
1
1
1
1
1
1
1
1
1
1
1
2
1
2
3
1
1
1
1
3
1
1
1
1
1
1
1
1
3
4
11
6
1
2
1
1
3
1
1
2
1
1
1
1
1
1
1
1
1
2
1
5
7
1
2
1
5
1
1
1
1
3
2
1
1
1
1
1
1
1
1
1
1
2
1
1
1
1
1
1
1
1
1
1
1
1
1
1
2
1
1
1
3
2
1
1
2
1
1
2
1
1
1
2
1
1
1
1
1
1
1
1
1
3
1
2
1
1
1
1
1
1
2
1
2
1
1
1
1
1
1
1
1
1
2
1
2
2
3
2
1
7
1
2
1
1
4
6
1
1
1
1
1
2
1
1
1
1
1
1
3
1
2
1
1
1
1
1
1
2
1
1
1
1
1
1
2
1
1
1
3
1
1
1
1
1
1
1
1
1
1
1
1
1
1
1
2
1
1
1
1
1
1
1
1
1
1
1
1
8
1
1
2
1
1
1
1
2
1
1
1
1
1
1
1
1
1
1
1
1
2
3
5
3
1
1
1
1
1
1
1
1
1
1
1
2
2
9
1
3
3
2
1
1
1
1
1
1
1
1
1
1
1
1
2
1
1
1
1
1
1
1
1
1
1
1
1
1
1
4
1
2
1
3
5
2
7
1
2
1
1
1
1
1
1
1
2
1
1
1
2
1
1
1
2
2
1
1
2
1
1
2
1
2
1
4
1
1
1
1
2
1
1
1
2
5
4
3
2
1
1
1
1
2
1
1
1
1
1
1
1
1
1
1
1
1
2
1
1
1
1
1
2
2
1
1
1
1
1
1
2
1
1
1
1
1
1
3
1
1
2
2
1
4
1
3
2
1
1
2
1
2
1
3
2
1
1
1
1
1
1
1
1
1
1
1
1
1
3
1
1
2
3
1
1
1
1
1
1
2
1
2
1
2
3
1
1
1
1
1
2
1
1
1
2
1
1
1
1
1
3
1
2
1
2
2
4
1
2
1
1
1
1
1
1
1
1
1
1
1
1
1
1
1
1
1
1
1
23
1
1
1
1
1
1
1
1
1
2
1
1
1
2
1
1
1
1
1
1
1
1
1
3
3
1
1
1
1
1
4
2
2
1
2
2
1
2
1
1
1
1
1
2
1
1
1
1
1
1
1
1
1
1
1
1
1
2
1
2
1
1
4
1
1
1
1
1
1
2
2
1
1
1
1
9
2
11
2
1
1
1
1
1
1
1
1
1
1
1
1
1
1
1
1
1
1
1
1
1
1
2
1
1
1
1
2
1
1
1
1
1
1
1
1
1
1
1
1
1
1
1
1
1
3
1
1
1
1
1
1
2
2
2
1
1
2
2
1
1
3
3
3
1
1
1
2
2
4
1
1
1
1
1
3
1
1
1
1
1
1
2
3
1
2
1
2
1
3
2
1
1
1
1
1
2
1
1
4
1
1
1
1
1
3
1
1
1
1
2
1
1
1
1
1
1
1
1
1
1
1
2
1
1
1
1
1
1
1
1
1
1
1
1
1
1
1
1
1
1
1
2
2
2
3
3
3
1
1
1
1
3
1
7
1
7
1
1
1
1
2
1
2
1
1
1
1
1
1
1
1
2
1
2
2
1
1
1
1
1
1
1
3
1
1
1
1
1
1
1
1
1
1
1
1
1
1
1
1
2
1
2
1
1
1
1
1
1
1
4
1
1
1
1
1
1
1
1
1
1
1
1
1
1
2
1
1
1
1
1
2
1
1
1
1
1
1
3
1
7
5
3
2
3
1
1
1
1
1
1
12
1
1
1
1
1
1
1
1
1
1
1
1
1
1
1
1
2
1
2
1
1
1
1
1
1
1
1
1
1
1
1
1
1
1
1
1
1
2
1
1
1
1
1
1
2
1
1
1
1
1
1
1
1
1
2
1
1
1
1
1
1
1
1
1
1
2
1
1
1
2
2
1
1
1
1
1
1
1
1
1
2
2
2
2
1
3
1
1
1
1
1
1
1
1
1
1
1
1
1
1
1
1
1
3
1
1
2
1
1
1
1
1
1
2
1
1
1
1
1
1
1
1
1
1
4
1
1
4
1
1
5
1
1
1
1
1
3
1
1
1
1
1
1
1
1
2
1
1
1
1
1
1
1
1
1
1
1
2
1
4
2
1
1
1
1
1
7
1
1
1
2
3
1
1
1
1
1
1
1
1
1
2
1
1
1
1
1
50
1
1
2
1
1
1
1
1
1
1
2
1
1
1
1
2
1
1
1
1
2
1
1
2
1
1
1
2
1
1
1
1
1
1
1
1
1
1
1
1
1
1
1
1
1
1
1
1
1
1
1
1
1
1
1
1
1
1
1
1
1
3
3
2
1
1
1
1
1
1
1
1
1
1
1
1
1
1
1
1
1
1
1
2
1
1
1
2
1
1
2
1
1
1
1
1
1
1
1
1
4
2
1
1
3
2
1
4
6
1
1
5
1
1
1
1
2
2
3
3
1
1
1
1
5
1
3
4
3
2
2
1
5
2
1
1
5
1
1
1
1
1
1
2
1
1
1
1
1
1
1
2
4
1
1
1
2
1
1
1
1
1
1
1
1
1
1
1
1
2
2
2
1
2
1
1
1
1
3
1
24
1
6
1
1
1
13
1
2
1
1
1
1
1
1
1
1
1
1
1
1
1
1
1
1
1
1
1
1
1
1
1
1
1
1
1
1
2
1
1
1
1
1
1
1
1
1
1
1
1
1
1
1
2
3
1
1
1
1
1
2
1
2
1
1
1
2
1
1
1
4
1
1
1
1
1
1
2
2
1
1
1
1
1
1
1
1
1
1
1
1
1
1
1
1
1
1
2
1
1
1
1
1
1
2
1
1
1
5
1
1
2
1
5
1
1
1
1
1
1
1
1
1
1
1
1
1
1
1
1
1
1
1
1
2
1
1
1
1
1
1
1
1
1
1
1
1
1
1
1
1
1
3
1
1
1
1
1
1
1
1
1
1
1
1
1
1
1
1
1
1
12
1
1
1
2
1
1
2
1
1
3
1
1
1
1
1
14
17
9
2
1
1
1
1
1
1
3
1
1
1
1
2
1
1
1
1
1
1
1
5
3
1
1
1
3
1
1
2
2
1
3
1
1
2
2
1
1
1
3
2
1
1
1
1
1
1
1
1
1
1
1
1
1
1
2
1
2
1
1
2
2
1
1
1
1
1
3
1
1
1
1
1
1
1
2
1
1
3
1
3
1
2
2
1
2
1
2
1
1
1
1
3
1
1
1
2
1
1
1
1
1
1
2
1
1
2
1
1
1
1
1
1
1
1
1
1
1
1
1
1
1
1
3
1
1
1
2
1
1
1
1
1
1
1
1
1
2
1
1
1
1
3
2
1
1
1
4
1
1
3
2
1
1
1
1
1
1
1
1
1
1
1
1
1
1
1
1
1
1
1
1
1
1
1
1
1
1
2
1
1
1
1
1
1
1
1
1
1
1
1
2
2
1
1
1
1
1
18
1
1
1
1
3
1
1
1
4
1
1
2
1
1
1
1
1
2
1
1
1
1
1
3
1
1
2
1
1
1
1
1
1
1
2
1
1
1
1
1
1
1
2
1
1
1
2
1
1
1
1
1
1
1
1
1
1
2
1
1
2
1
1
1
1
1
1
1
1
1
2
1
1
1
1
1
1
1
1
1
1
1
1
1
1
1
1
1
1
2
1
1
1
1
1
1
2
2
1
1
1
2
1
1
2
4
1
1
1
1
1
1
1
1
1
1
2
1
2
1
1
1
1
2
1
1
1
1
1
1
1
1
1
1
1
1
1
2
2
1
1
1
1
1
1
2
1
1
1
1
1
1
1
1
1
1
1
9
1
1
1
1
2
1
1
1
1
1
1
1
1
1
1
1
2
1
1
2
1
1
1
1
1
1
1
1
1
1
23
1
2
1
1
1
1
1
1
3
1
1
1
1
1
1
1
1
1
1
1
1
1
1
1
1
1
1
1
1
1
1
1
1
1
1
1
1
1
1
1
1
1
1
1
1
1
1
1
1
4
1
1
1
1
1
2
7
1
1
1
1
1
2
1
1
1
1
1
1
1
1
1
1
1
1
1
1
1
1
1
1
1
3
1
1
3
1
1
1
2
2
3
1
1
1
1
1
1
1
1
1
1
1
1
1
1
1
2
1
1
1
1
2
1
1
1
1
1
1
1
2
1
1
1
1
3
1
1
1
1
1
1
1
2
1
2
3
1
1
1
1
1
1
1
2
2
1
1
2
1
1
1
1
1
1
2
1
1
1
1
1
1
1
1
1
1
1
1
1
1
1
2
1
1
2
1
1
1
1
1
1
1
1
1
1
1
1
1
1
1
2
1
1
1
2
1
1
1
3
7
2
1
2
2
1
1
1
1
4
2
1
1
1
1
1
1
1
1
1
3
1
1
1
3
1
1
1
1
2
1
3
1
2
1
1
1
3
1
1
1
1
2
1
1
1
1
1
2
1
1
1
1
1
1
2
1
1
1
1
1
1
1
1
1
1
1
8
2
1
1
1
2
1
1
2
1
1
1
1
1
1
1
1
1
1
1
1
1
1
1
1
1
1
1
1
1
1
1
1
1
2
1
1
1
1
1
1
1
2
1
1
1
1
1
1
1
1
1
1
11
1
2
5
3
1
1
1
2
1
1
1
1
1
2
1
1
1
1
1
1
1
1
2
3
1
1
1
1
1
1
1
1
1
1
1
1
1
3
1
2
2
1
1
1
1
1
1
1
1
1
1
2
1
1
4
1
3
2
1
1
1
1
1
1
1
1
1
1
1
1
1
1
1
1
1
1
1
1
1
1
2
1
1
1
1
1
1
1
1
1
1
1
1
1
1
1
1
1
1
1
1
1
1
1
1
1
1
1
1
2
1
1
1
1
1
1
1
1
1
1
1
1
1
1
1
1
1
1
2
1
1
1
2
1
1
1
3
1
1
1
1
1
1
1
1
2
1
2
1
15
1
1
1
1
1
1
1
3
1
1
1
1
1
1
1
2
2
1
1
1
1
1
4
1
1
1
1
1
4
9
1
1
1
1
1
1
1
1
1
2
1
2
2
1
1
1
1
1
1
1
1
2
1
1
1
1
1
1
2
1
1
2
1
3
1
1
1
1
1
1
1
1
1
1
1
1
1
1
1
1
2
1
1
1
1
1
1
1
1
1
2
1
1
1
1
1
1
1
1
1
1
1
1
1
1
1
2
2
3
1
1
3
2
1
1
1
1
2
1
1
1
5
2
2
1
2
1
2
1
1
2
1
1
2
1
1
1
3
1
1
1
1
1
1
1
1
1
2
1
3
1
4
1
1
1
1
3
1
6
1
1
2
1
1
1
2
1
1
1
1
1
1
1
1
1
1
1
1
2
2
1
1
1
1
1
1
1
1
1
1
1
1
1
1
1
1
1
1
1
1
4
3
1
1
1
1
1
1
1
6
1
1
2
1
2
1
1
2
1
1
2
1
1
1
1
4
1
1
1
1
1
1
1
1
1
1
1
1
1
2
1
1
1
2
3
2
3
2
1
2
2
1
1
1
1
1
1
2
2
1
1
1
1
1
1
6
1
5
1
1
1
1
4
1
1
1
1
1
1
1
1
2
1
1
1
1
1
1
7
1
1
1
1
10
2
2
2
1
1
1
1
1
3
4
5
6
2
1
3
1
1
5
1
2
1
4
1
1
1
3
1
1
1
1
1
7
1
1
2
1
1
3
2
1
4
1
1
1
1
1
1
1
1
1
1
1
1
1
1
1
1
2
1
1
1
1
2
1
1
1
1
8
2
2
2
1
11
3
2
3
2
2
1
1
1
2
1
1
3
1
1
3
1
1
1
3
3
1
1
1
1
1
1
1
1
1
3
1
1
1
2
1
1
2
1
1
1
1
1
2
1
1
2
1
1
1
1
1
1
1
2
1
2
1
1
3
3
1
1
1
1
1
1
1
1
1
1
1
1
1
1
3
1
1
1
1
1
1
1
1
1
1
1
3
1
1
1
1
1
1
1
1
1
1
1
1
1
2
1
1
1
2
1
1
1
1
1
1
1
1
1
1
1
1
1
1
1
1
1
1
1
1
1
2
1
2
1
1
1
1
1
1
1
1
1
1
1
1
3
2
1
2
2
1
1
2
1
2
1
1
1
2
1
1
1
1
1
1
1
1
1
1
2
1
1
1
15
1
1
1
1
1
1
1
1
1
1
1
1
2
1
1
1
2
1
1
1
1
1
1
1
1
2
1
1
1
1
1
1
1
1
2
1
1
1
1
1
1
3
1
1
1
1
1
1
1
1
1
1
1
1
1
1
1
1
5
3
1
1
1
1
1
1
1
7
1
1
1
4
2
1
1
1
1
1
1
1
1
1
1
1
1
1
1
1
1
1
1
1
1
1
1
1
1
1
4
1
1
1
2
1
1
1
1
1
1
1
1
1
1
1
1
1
1
4
1
1
1
1
1
1
2
1
1
1
2
1
1
1
1
1
1
1
1
1
1
1
1
1
1
3
1
1
1
1
1
1
1
1
1
1
1
1
1
1
1
1
1
1
2
3
1
1
1
1
2
1
1
1
1
1
1
1
1
1
1
1
1
1
1
1
1
1
1
1
1
2
1
4
2
4
1
1
2
14
2
1
3
9
1
1
1
4
1
3
1
1
1
3
1
1
1
9
1
1
1
2
1
2
1
1
2
2
1
1
1
1
1
1
1
3
1
1
2
1
1
2
1
1
1
1
1
2
2
2
1
1
1
1
1
1
1
3
1
1
1
1
1
1
2
1
1
2
4
2
1
1
1
1
1
1
1
8
1
4
6
1
1
1
1
1
8
1
1
1
1
1
1
1
1
1
1
1
1
1
1
1
1
1
1
1
1
1
1
3
1
1
5
18
1
1
1
1
1
1
2
1
1
1
1
2
1
1
1
1
1
1
1
1
1
2
1
1
1
1
1
1
1
1
1
1
1
2
1
1
3
1
1
1
1
2
6
1
1
2
3
3
1
1
5
2
1
1
2
1
1
5
1
1
1
3
1
1
1
1
1
3
1
1
1
1
3
2
2
1
1
1
1
1
2
1
1
1
2
1
1
1
1
1
1
1
2
1
1
1
1
1
1
1
1
3
1
1
1
1
1
1
1
1
1
1
1
1
1
2
3
1
1
1
1
1
1
2
1
1
1
1
1
1
1
1
1
1
2
1
2
1
1
1
1
1
4
1
5
1
1
1
1
1
1
1
1
2
1
1
1
1
1
1
1
1
1
2
1
1
2
1
1
1
1
1
1
1
1
1
1
4
1
1
1
1
2
1
1
1
1
1
1
1
1
1
1
1
1
1
2
1
1
1
1
1
1
1
1
1
2
1
1
1
3
1
1
1
6
1
1
1
1
2
1
1
1
1
1
1
3
3
5
2
4
1
1
1
1
1
3
1
1
1
1
1
6
1
1
1
2
5
3
3
2
4
7
4
1
9
2
1
2
1
1
1
1
2
1
1
1
19
1
1
1
1
1
2
3
1
1
1
1
1
1
1
1
2
1
1
5
1
9
1
1
1
2
1
5
5
1
6
10
1
1
2
1
1
1
1
1
1
1
3
2
1
1
2
1
1
1
1
1
1
1
3
3
1
1
1
1
1
2
1
1
1
1
1
2
1
1
1
1
1
1
1
1
1
1
1
1
2
1
1
1
1
1
1
1
1
2
1
3
1
1
1
1
2
1
1
1
1
1
1
1
1
1
1
1
1
1
2
1
1
2
1
2
1
1
1
1
3
1
1
13
1
1
5
1
2
1
1
1
1
1
2
1
1
1
1
1
1
1
1
3
1
1
1
1
1
1
5
1
1
1
2
1
1
2
2
1
1
1
1
1
1
1
1
2
1
1
1
1
1
1
2
2
1
1
1
1
1
1
1
1
2
3
2
2
1
2
9
1
2
1
1
1
5
2
1
1
1
2
1
1
1
3
1
1
1
1
1
1
1
1
1
1
1
1
1
1
1
1
1
1
1
1
1
1
1
1
1
2
1
1
1
1
1
2
1
2
1
2
1
1
1
1
2
1
1
1
1
2
1
4
1
1
2
1
7
4
1
1
1
1
1
1
2
1
1
1
1
2
1
2
3
2
2
1
1
1
1
1
1
1
1
1
1
1
1
1
1
3
1
1
1
1
1
1
2
1
1
1
1
1
1
1
1
1
1
1
1
1
1
1
1
1
1
1
1
1
1
1
1
1
1
1
1
1
1
1
1
1
1
1
1
1
1
1
1
1
1
1
1
1
1
1
1
1
1
1
1
1
1
1
1
1
1
1
1
2
1
1
1
1
1
1
7
1
1
1
1
1
1
2
1
3
3
1
1
1
1
1
1
1
1
1
1
1
1
1
1
1
1
1
1
1
1
1
5
1
1
1
1
2
1
1
3
1
3
1
3
1
1
1
1
1
2
2
2
1
1
1
1
1
1
1
1
1
1
1
1
1
1
1
1
2
15
1
1
1
1
1
1
1
1
1
1
1
1
1
1
1
1
1
1
1
1
1
15
1
1
2
2
1
1
24
1
3
1
1
1
1
1
1
1
1
1
1
1
1
1
1
1
1
1
23
3
1
1
1
1
2
1
4
1
1
1
1
1
1
1
1
1
1
1
1
1
1
1
1
1
2
1
1
1
1
1
1
1
3
1
5
3
1
2
1
1
1
1
1
1
1
1
1
1
1
1
2
1
2
1
1
1
3
2
1
1
1
1
2
1
1
1
1
1
1
1
1
1
1
20
1
1
1
1
1
2
1
1
1
2
1
1
1
1
1
1
1
1
2
1
1
1
1
1
1
1
1
1
1
1
1
1
1
2
1
1
1
1
1
1
1
1
3
1
1
1
1
1
2
2
1
1
3
1
1
1
4
1
1
1
1
1
1
1
1
1
1
2
1
2
1
1
1
1
1
1
1
1
1
1
1
4
1
1
2
1
1
2
1
1
1
1
1
2
1
1
1
3
1
1
1
1
1
1
1
2
1
1
1
1
1
1
1
1
1
1
1
1
1
1
2
1
1
1
1
1
1
1
1
1
1
1
1
1
1
2
1
1
1
1
1
1
1
2
1
1
1
1
1
1
1
3
3
2
5
3
1
1
3
3
2
2
1
1
1
1
2
1
1
1
2
1
1
3
1
1
1
1
1
1
3
1
1
1
1
6
3
2
2
1
1
1
1
2
1
2
1
1
1
1
1
2
1
1
1
2
23
5
20
1
1
1
1
1
6
1
3
5
8
1
1
1
1
1
1
1
1
1
1
1
1
1
1
15
1
2
1
1
1
1
1
2
1
1
1
1
1
2
1
4
1
1
1
1
1
1
1
1
1
1
1
1
1
1
1
1
1
1
1
1
1
3
2
1
1
2
1
1
3
2
1
1
1
14
2
4
2
5
2
1
1
2
1
3
3
8
1
3
5
3
1
1
1
1
1
2
1
2
1
2
1
5
3
3
1
1
2
1
1
1
1
2
1
2
1
1
1
2
1
2
1
1
1
1
2
1
1
1
1
1
1
1
1
1
1
1
1
8
1
1
1
1
2
1
1
1
1
1
1
1
1
1
2
1
1
1
1
1
1
1
1
1
1
1
1
1
1
1
1
2
1
1
1
1
2
4
5
1
1
3
1
1
2
2
1
3
1
5
1
1
1
1
2
1
1
4
10
2
5
2
3
2
3
2
3
1
2
3
2
1
1
1
2
1
1
7
2
1
2
1
1
1
1
1
1
1
1
1
1
1
1
1
1
1
1
3
1
1
1
1
1
1
1
1
1
4
2
1
1
1
1
1
1
1
1
1
1
1
1
2
1
1
1
1
5
1
2
1
1
1
1
1
1
1
1
1
1
1
1
1
1
1
1
1
2
1
1
1
1
1
1
2
1
1
7
2
2
4
1
1
1
1
1
1
2
1
1
1
1
1
1
1
1
2
2
1
3
1
1
1
1
1
1
1
1
1
1
1
1
1
2
1
1
1
1
1
1
1
7
1
1
1
1
1
1
1
1
1
1
1
1
2
2
1
1
1
1
1
1
1
1
1
1
1
1
1
1
1
1
1
1
1
1
1
1
1
1
2
1
1
1
1
1
1
1
1
1
1
1
1
1
1
1
3
2
1
1
1
1
1
1
1
1
1
1
1
1
1
1
1
1
1
1
1
1
1
1
1
21
1
1
1
1
1
1
1
1
1
1
1
1
1
2
1
1
1
1
1
1
1
1
1
1
1
1
1
1
1
1
5
1
1
1
1
1
1
2
2
1
1
1
2
1
2
1
1
3
1
1
1
1
1
1
4
2
1
2
1
1
1
4
1
1
1
2
1
1
1
1
1
1
1
1
1
1
1
1
1
1
1
1
1
1
1
1
1
1
1
1
1
1
1
1
1
1
1
2
1
1
1
1
1
1
1
3
1
1
2
1
1
1
1
1
2
1
1
1
1
1
1
1
1
1
1
1
1
1
1
1
1
1
1
1
1
1
1
1
1
1
1
1
5
1
1
1
1
1
1
2
1
1
1
2
1
1
1
1
1
1
1
2
3
1
1
1
1
1
1
1
1
3
2
3
1
1
1
1
1
1
1
1
2
1
1
2
1
1
1
1
1
1
1
1
1
1
1
3
1
1
1
1
1
1
1
1
2
1
2
1
5
1
1
2
1
2
1
2
1
1
1
2
1
1
1
1
1
1
1
1
1
2
1
1
1
1
1
1
1
1
1
1
1
1
1
1
1
10
1
2
1
4
1
1
3
1
1
1
2
1
1
1
1
2
1
2
2
4
1
3
1
1
1
1
1
2
2
1
1
1
1
1
1
1
1
1
1
1
1
1
1
1
2
1
2
6
2
2
1
1
1
2
1
1
1
1
3
1
1
1
1
1
9
1
3
1
1
1
1
1
1
1
1
3
3
3
1
1
2
1
7
3
8
1
8
5
1
1
1
31
16
1
1
1
1
2
1
1
1
1
1
1
1
1
1
1
1
4
1
1
1
1
44
15
7
1
2
1
1
1
1
1
3
1
1
1
1
1
1
1
1
1
1
1
1
1
1
1
1
1
1
1
1
1
2
1
7
1
1
1
1
1
1
1
1
1
1
1
2
1
1
3
1
1
1
1
1
1
1
3
1
1
1
1
1
1
1
2
1
1
1
2
1
1
6
1
2
1
1
2
1
1
1
1
1
1
1
1
1
1
1
1
1
1
7
1
2
3
1
2
1
1
1
1
2
4
1
1
1
1
1
1
1
1
2
1
1
1
1
1
1
2
2
1
1
1
1
1
1
1
1
1
1
1
1
1
7
1
2
1
1
1
1
1
1
1
1
1
1
4
2
1
1
1
1
4
1
1
1
1
1
1
1
1
1
1
1
1
1
1
1
1
1
1
1
1
1
1
1
1
1
1
1
1
1
1
1
1
1
2
1
1
1
1
1
1
1
1
1
2
2
1
1
1
2
1
1
1
1
3
4
1
1
1
1
1
1
1
1
1
2
1
1
1
1
3
1
1
1
1
1
6
1
2
3
1
1
1
1
1
1
6
1
1
1
1
1
1
1
7
11
1
1
1
1
1
1
1
1
1
1
1
2
1
4
4
1
1
4
1
2
1
2
1
3
2
1
1
1
1
1
1
1
1
15
7
8
1
3
1
1
17
1
1
1
1
1
1
1
1
1
18
1
1
1
9
16
1
2
1
1
1
1
1
1
1
1
1
1
1
1
1
1
1
1
2
2
1
1
2
1
1
1
1
1
1
1
1
1
1
1
1
2
2
1
1
3
1
1
1
1
1
1
1
2
2
2
1
1
4
1
5
1
1
2
1
1
1
1
1
1
1
1
1
1
1
1
1
2
1
1
1
1
1
2
1
1
1
1
1
1
2
1
1
1
2
2
1
1
1
4
1
1
1
2
2
3
5
1
1
1
2
1
1
1
1
1
1
2
1
2
1
5
3
1
1
2
3
1
4
2
1
1
1
1
1
2
1
1
2
1
1
1
1
1
2
1
1
1
4
1
1
2
11
1
1
1
1
1
1
1
1
2
1
4
1
1
1
1
1
3
1
1
1
1
1
1
1
4
2
1
1
18
1
1
2
1
1
1
1
1
1
1
1
2
1
1
1
1
1
1
1
1
1
1
1
1
1
1
3
1
1
1
2
1
1
1
1
2
1
1
3
1
1
1
1
1
1
2
1
1
1
1
1
1
1
1
1
1
1
1
2
1
1
1
1
1
1
1
1
1
1
1
1
1
1
1
1
1
1
2
1
1
1
2
2
1
1
1
1
1
1
2
1
1
1
2
1
1
1
1
2
1
1
1
1
26
1
1
1
1
1
1
1
1
13
7
1
1
3
1
1
1
1
1
1
1
3
2
2
1
1
1
1
1
1
1
1
1
2
1
1
1
1
1
1
1
1
1
2
2
1
1
1
2
1
2
8
5
1
1
1
1
2
1
1
1
1
1
1
1
1
1
1
2
3
1
5
2
1
1
1
1
1
1
1
1
2
2
3
1
3
1
1
2
1
4
1
1
1
1
1
1
1
1
1
1
1
1
1
1
1
1
1
1
1
1
3
1
1
1
1
1
1
1
1
1
1
1
1
1
1
1
1
1
1
4
1
3
1
1
1
1
1
1
1
1
1
1
1
1
1
1
1
1
1
1
1
1
2
2
1
1
1
1
1
1
1
2
1
1
1
1
2
1
1
3
5
2
3
1
1
1
1
3
1
1
2
4
1
3
1
1
2
1
1
1
1
1
1
1
1
1
1
1
1
2
2
1
1
1
1
2
2
2
1
3
7
1
1
1
4
1
1
3
1
1
2
1
2
1
1
1
1
1
1
1
1
1
1
1
1
1
3
1
1
1
1
1
1
1
1
4
1
1
1
1
1
1
1
1
1
1
5
1
1
1
1
1
1
1
1
1
1
1
1
2
1
1
1
1
1
1
1
1
1
1
1
1
2
1
1
1
2
1
1
1
1
1
1
1
1
1
1
1
1
1
1
1
1
2
1
1
1
1
1
1
1
1
1
1
1
1
1
1
1
1
1
1
1
1
2
1
1
1
2
1
1
1
1
1
1
1
1
1
1
1
3
2
1
1
1
1
1
1
1
1
1
1
1
1
2
1
1
1
1
1
1
1
1
1
1
1
1
1
1
1
1
1
1
1
1
1
1
1
1
25
1
1
1
1
1
1
2
1
1
1
1
1
1
1
1
2
1
1
1
1
1
1
1
1
1
1
1
1
3
1
3
2
1
5
1
1
1
3
1
1
1
1
5
1
1
1
1
1
1
1
8
1
1
3
1
1
1
3
1
1
1
1
2
1
1
1
1
1
1
2
1
3
33
1
1
1
1
1
1
1
1
1
1
4
1
1
2
1
1
4
2
2
1
1
1
1
1
1
1
2
1
1
1
1
1
1
1
2
1
1
1
1
1
1
1
1
1
1
2
1
1
1
1
1
2
1
1
1
1
1
2
1
1
1
1
1
2
1
1
1
1
1
1
2
2
1
1
1
1
1
2
1
1
1
1
1
1
1
1
1
1
1
1
1
1
1
1
1
1
2
1
1
1
3
1
1
1
1
1
1
1
1
1
1
1
1
1
16
1
1
1
1
1
1
1
1
2
1
1
1
1
1
1
1
1
3
1
2
1
1
1
1
1
2
2
1
1
4
1
2
1
1
1
1
1
1
1
1
1
1
1
2
1
1
1
1
1
1
1
1
2
1
1
1
1
5
1
1
1
1
1
1
1
1
1
1
1
1
2
1
1
2
1
2
2
1
1
1
1
1
2
1
1
1
1
1
1
2
1
1
1
1
1
1
1
1
1
1
1
1
1
1
1
1
1
1
1
1
1
1
1
1
1
1
1
1
1
1
1
1
1
2
1
1
1
1
1
1
1
1
1
1
1
1
1
1
1
1
1
7
1
1
1
1
2
3
3
2
1
1
1
1
3
1
1
1
5
2
1
1
1
1
6
1
1
1
1
1
1
1
1
1
1
1
1
1
1
1
1
1
1
1
1
1
2
1
1
1
3
1
1
1
1
1
1
1
1
1
1
1
1
1
2
1
2
1
1
1
2
1
1
2
1
1
1
1
1
1
1
1
1
1
1
1
1
1
1
1
1
2
2
1
1
1
1
2
1
1
1
1
2
1
1
2
1
1
1
1
1
2
1
1
1
1
1
1
1
1
1
1
1
1
2
1
1
1
1
1
1
1
1
1
1
1
2
3
1
1
1
1
1
1
1
1
1
1
1
1
3
1
1
1
1
1
1
1
1
1
1
1
1
1
1
1
1
2
3
1
1
2
1
1
1
1
1
1
1
1
1
3
1
1
1
1
1
1
1
1
1
1
1
1
1
1
1
1
1
1
1
1
1
1
1
1
1
1
1
1
1
2
1
1
1
1
1
1
1
1
1
1
1
1
1
2
1
1
1
1
1
1
2
1
1
1
1
1
1
1
1
1
1
1
1
16
1
1
1
1
1
2
2
1
1
1
1
1
2
1
1
19
1
3
1
7
17
5
5
1
1
15
1
1
1
1
2
3
1
1
1
1
1
1
1
1
1
1
1
1
2
1
9
1
2
1
1
5
1
1
1
1
1
1
1
1
7
2
2
3
2
2
1
7
1
2
1
4
1
1
1
1
3
1
1
1
3
2
1
4
1
1
1
1
1
1
1
2
1
1
1
1
1
1
1
1
1
1
1
2
1
1
1
1
1
1
1
1
1
1
1
4
1
1
1
3
2
3
1
1
4
1
1
1
1
1
1
1
1
1
2
1
1
1
1
1
1
1
1
1
1
1
1
1
1
2
2
1
1
1
2
1
1
1
1
1
1
1
1
1
1
1
1
2
1
1
2
3
1
1
1
1
1
1
1
2
1
1
1
1
1
1
1
1
2
1
1
1
1
1
1
1
1
1
1
1
1
1
1
1
1
1
1
2
3
1
1
2
1
1
1
1
1
1
1
2
1
1
1
1
2
1
1
3
1
1
1
1
1
1
1
1
1
1
2
2
1
1
1
1
1
1
1
1
1
1
1
1
2
1
1
1
2
1
1
1
1
2
2
4
1
1
1
1
1
1
1
3
2
1
1
2
1
1
1
9
1
3
3
1
1
7
2
1
1
1
1
1
1
2
1
1
10
1
1
1
1
1
4
7
3
2
2
2
1
2
2
9
1
2
1
2
1
1
1
1
1
1
2
1
1
28
1
80
3
1
1
1
1
1
1
1
1
1
1
1
1
3
7
5
3
1
1
1
1
1
1
1
1
14
1
1
1
1
1
1
1
1
1
1
1
1
2
1
1
1
1
1
2
1
1
1
1
1
1
1
1
1
1
11
4
1
1
1
1
1
1
1
1
1
1
1
1
1
1
1
1
1
1
2
2
1
1
1
1
1
1
2
1
7
1
1
2
2
2
1
1
3
1
1
1
1
3
1
1
2
1
1
1
1
1
1
1
1
1
2
1
1
1
1
1
1
1
1
1
1
1
1
1
1
1
2
1
1
1
1
1
1
1
1
1
1
1
1
1
1
1
1
1
1
1
1
1
1
1
1
1
1
1
1
1
2
10
2
1
1
1
3
1
1
1
1
1
1
1
1
1
1
1
1
1
1
1
1
1
2
1
1
1
1
6
1
2
12
2
1
2
1
1
1
2
2
2
1
1
1
1
1
7
9
1
1
1
7
8
4
1
1
1
1
2
1
1
2
1
1
1
1
1
1
1
1
2
4
1
1
1
1
1
3
5
3
1
1
1
1
1
2
1
1
1
1
3
1
1
1
1
1
1
1
4
1
1
1
1
1
1
2
1
2
1
1
1
1
1
1
1
3
2
1
1
4
1
1
1
1
1
1
2
1
1
1
1
1
1
1
1
1
1
2
1
1
1
1
3
1
1
1
2
1
1
1
3
1
1
1
1
1
1
1
1
1
1
1
1
1
1
1
1
1
1
1
2
1
2
1
1
1
2
1
1
1
1
2
1
1
1
1
1
1
1
3
1
1
1
1
1
1
1
2
1
1
1
1
1
1
1
1
1
1
1
1
1
1
1
1
1
1
1
1
7
7
1
1
1
1
1
1
1
1
1
1
1
1
1
1
1
2
2
2
1
1
1
1
1
1
1
2
1
1
1
1
1
1
1
1
1
1
1
1
1
1
1
1
2
1
2
1
2
1
1
1
1
1
1
1
2
4
1
1
1
1
1
1
1
1
1
1
1
1
1
1
1
1
1
1
1
2
2
1
2
1
1
1
1
1
1
1
1
2
1
1
1
1
1
1
1
1
1
1
2
1
2
1
2
1
1
2
1
1
1
1
1
1
1
1
1
1
1
1
1
2
1
1
1
1
1
1
1
1
1
1
1
1
2
1
1
1
1
1
1
1
1
1
1
1
1
1
1
2
2
1
1
1
2
1
2
1
1
1
1
1
6
1
1
1
1
1
1
1
1
1
1
1
1
1
1
1
1
1
1
1
1
1
1
1
2
1
1
1
1
1
2
2
1
1
2
8
1
1
2
1
1
1
1
1
1
1
1
1
1
1
1
1
1
1
1
1
1
1
1
1
4
2
1
1
2
1
1
1
1
2
1
4
2
1
1
1
2
1
1
1
1
1
1
1
1
1
1
1
2
1
3
1
1
1
4
1
1
6
3
1
1
2
1
1
4
1
1
1
1
1
1
1
1
1
1
1
1
1
1
1
1
1
1
1
1
1
1
1
2
1
1
1
1
2
1
1
12
1
1
3
1
1
1
1
1
3
1
1
1
1
1
1
1
1
1
1
1
1
1
1
1
1
1
1
2
1
1
2
1
1
1
3
1
1
1
2
1
1
1
1
1
1
1
1
5
1
1
1
1
1
1
1
1
1
1
1
1
1
1
1
1
1
1
1
1
1
1
1
1
1
1
1
1
1
1
1
1
1
1
2
2
1
1
1
1
1
2
2
1
1
1
5
1
1
1
1
1
1
1
2
1
1
1
1
1
1
1
1
1
1
1
1
1
1
1
1
1
1
1
1
1
1
1
1
1
1
1
1
1
1
1
1
1
1
1
1
1
1
1
2
1
1
1
1
1
2
1
1
1
2
2
1
1
1
1
5
1
1
1
6
2
1
1
1
2
1
1
1
1
1
1
1
1
1
1
1
1
1
1
1
1
1
1
1
1
1
3
1
1
1
1
1
1
1
1
1
2
1
1
1
1
4
1
2
1
1
1
2
1
1
1
1
2
1
1
3
3
4
1
1
1
1
1
1
1
2
1
1
1
1
1
1
1
3
1
1
1
1
1
2
1
1
2
1
1
1
2
2
3
1
1
1
1
1
1
1
1
2
1
1
1
1
1
4
2
1
1
1
1
1
7
2
2
1
1
1
1
1
1
1
1
1
1
1
1
1
1
1
1
1
1
1
1
2
1
1
1
1
1
1
1
1
1
1
1
1
1
6
1
1
1
1
2
1
1
1
3
2
1
2
3
2
1
1
1
2
1
2
1
1
1
5
2
1
1
3
2
2
1
1
1
1
1
1
1
1
1
1
2
1
1
1
1
1
1
1
1
1
1
2
1
1
1
1
1
1
1
1
1
1
1
2
1
1
3
1
1
1
1
2
1
1
1
3
1
1
1
1
1
1
1
1
1
1
2
2
1
1
1
1
1
1
1
1
1
1
1
1
1
1
1
1
1
1
3
1
1
1
1
1
1
1
1
1
1
1
1
1
7
1
1
1
1
1
1
1
1
1
1
1
1
1
1
20
1
1
2
1
2
1
1
1
1
1
9
1
1
1
1
1
1
1
1
1
1
1
1
1
1
2
1
1
1
1
1
1
1
1
1
1
1
1
2
2
1
1
3
1
3
2
1
1
3
1
2
1
1
1
1
1
1
1
1
1
1
1
2
1
1
1
1
1
1
1
1
1
1
1
1
1
1
1
1
2
1
1
1
1
1
1
1
3
1
2
1
1
1
1
1
1
1
1
2
1
1
2
2
1
2
1
1
1
1
2
1
1
1
1
1
4
1
1
1
1
1
1
1
1
1
1
1
1
1
1
1
2
1
1
1
1
1
2
2
5
4
1
1
1
1
1
1
2
1
3
1
1
2
4
2
1
1
2
1
1
1
3
1
2
1
1
2
1
1
3
1
1
1
1
1
14
2
3
3
1
1
1
1
2
1
1
1
1
1
2
1
1
1
1
1
1
1
1
3
1
1
1
1
1
1
1
1
1
1
1
1
1
1
3
1
1
1
1
1
1
1
2
1
1
1
1
1
1
1
1
1
1
1
1
1
1
1
1
1
1
1
1
1
1
1
1
1
1
1
1
1
3
1
1
1
2
1
2
1
1
1
2
1
1
1
1
1
1
1
1
2
1
1
1
2
2
1
1
1
1
3
1
1
1
1
1
1
1
2
1
2
1
2
3
1
1
1
8
1
1
1
1
2
1
1
1
1
1
1
2
1
3
2
1
1
1
1
1
1
1
1
1
1
1
1
1
1
1
2
1
1
2
1
1
1
1
1
1
1
1
1
1
1
1
1
1
2
2
1
1
1
1
1
1
1
1
1
1
1
1
1
1
1
2
1
2
1
1
1
1
2
1
1
1
1
1
1
3
1
1
1
1
1
1
1
1
1
7
1
1
1
2
1
1
1
1
2
1
1
1
1
1
1
1
1
2
1
1
3
1
1
1
1
1
1
1
1
1
1
1
3
1
1
1
1
1
1
1
1
2
1
1
1
2
1
1
1
1
1
1
1
1
1
1
2
1
1
1
1
1
1
1
3
1
1
1
1
1
1
1
2
2
4
2
2
2
2
1
4
1
1
1
1
1
2
1
1
2
1
1
1
1
1
1
1
2
2
1
2
1
1
1
2
1
1
1
1
1
1
1
1
1
1
1
1
1
1
1
1
4
1
1
1
1
1
1
1
1
1
1
1
1
1
2
1
1
1
1
1
1
1
1
1
1
1
1
2
1
1
1
1
2
3
1
2
1
1
1
1
1
1
1
1
1
1
1
1
1
1
1
1
1
1
1
1
1
1
1
1
1
1
1
2
2
1
1
1
1
1
1
1
1
1
1
2
1
1
1
1
1
1
1
1
1
1
1
1
1
1
2
1
1
1
2
1
4
2
2
1
2
1
2
1
1
1
1
1
1
2
1
1
1
1
1
1
1
1
1
1
1
1
1
1
2
1
1
1
1
1
1
1
1
1
1
1
2
1
1
1
2
2
1
1
1
1
1
1
1
1
1
1
2
16
1
1
1
1
1
1
1
1
1
1
2
1
1
2
1
1
1
1
1
1
2
2
1
1
1
1
1
1
1
1
1
1
1
1
1
1
5
1
3
1
1
1
5
1
1
1
2
1
1
1
1
1
2
1
2
1
1
1
1
1
1
1
1
4
1
1
1
1
1
3
3
1
1
1
1
1
1
3
2
1
1
1
1
1
2
1
1
1
1
1
1
1
1
1
1
1
2
1
1
2
1
1
1
1
1
1
4
1
2
2
1
1
1
1
2
1
4
1
1
1
1
1
1
1
1
1
1
7
1
2
1
1
7
2
1
1
1
1
2
4
1
16
1
1
1
1
1
1
1
1
1
1
40
1
1
3
2
8
1
5
5
2
5
5
1
1
10
1
2
1
1
1
6
1
1
1
2
1
3
1
3
10
1
4
5
2
3
1
1
1
1
1
1
2
2
1
1
1
1
1
24
5
1
1
1
2
1
1
1
1
2
1
2
1
1
2
1
1
1
1
1
1
1
1
2
1
1
1
1
2
1
1
1
1
1
1
1
1
1
1
1
1
1
1
2
1
2
1
1
1
1
1
1
1
1
1
1
1
1
1
1
1
1
1
1
1
2
1
1
1
1
1
1
1
1
1
1
1
2
1
1
1
1
2
1
1
1
3
1
1
1
1
2
1
1
1
1
1
1
1
1
1
1
1
2
1
2
3
1
1
1
1
1
1
2
1
3
3
1
1
1
1
1
1
1
2
1
1
4
3
1
1
4
1
1
2
2
1
3
7
1
1
2
4
3
1
2
1
1
4
1
1
5
1
3
2
2
1
1
1
2
1
2
2
1
1
1
1
1
1
2
1
1
1
1
1
1
2
2
6
3
3
2
2
1
1
1
1
1
1
1
1
2
1
1
1
1
1
1
2
1
5
1
1
4
1
3
2
1
1
1
1
2
1
1
1
1
1
3
2
3
1
1
2
1
2
1
1
1
2
1
2
2
2
2
4
1
1
2
1
1
2
1
1
1
1
1
1
3
1
1
2
1
1
1
1
3
1
2
1
1
1
1
2
1
1
1
1
1
1
1
1
1
2
2
2
6
1
3
1
1
1
2
1
3
2
4
1
1
2
1
1
1
1
1
1
3
1
1
1
2
1
1
2
1
2
1
2
1
1
1
1
1
1
1
1
1
1
1
1
2
5
2
1
1
1
1
2
1
1
1
1
1
1
1
5
2
1
1
1
1
1
1
1
3
1
1
1
1
1
1
1
1
1
2
1
1
1
2
1
1
2
1
1
1
1
1
1
4
2
1
2
1
2
1
1
1
1
1
1
1
1
1
2
1
1
1
1
1
2
1
1
1
1
1
1
2
1
1
1
1
4
1
2
1
1
1
2
1
1
1
1
1
1
2
2
1
1
1
1
1
1
1
1
1
1
1
1
1
1
1
1
1
1
1
1
1
1
1
2
1
1
3
1
1
1
1
1
1
1
1
1
1
2
1
1
1
1
1
1
1
1
1
1
2
1
3
1
1
1
1
1
4
1
1
1
1
1
1
1
1
1
1
1
1
1
1
1
1
1
2
1
1
1
2
1
1
1
1
1
1
2
1
1
1
1
1
1
4
1
1
1
1
1
1
1
1
2
1
1
1
1
1
1
3
1
1
1
1
2
1
1
1
1
1
1
1
1
1
1
1
1
1
1
1
1
1
1
1
1
1
1
3
1
2
1
1
1
1
1
1
1
1
1
1
2
2
1
2
1
1
1
2
1
1
1
2
1
1
1
1
1
1
1
2
1
1
1
1
1
1
1
1
1
1
1
1
1
1
1
1
2
1
1
1
1
1
1
1
1
2
1
1
1
1
1
1
1
1
1
2
1
2
1
1
3
1
1
4
2
1
2
1
1
1
1
1
1
1
1
1
1
1
1
1
1
1
1
1
1
1
1
1
1
1
1
4
2
1
1
4
1
1
2
1
1
1
1
1
1
1
1
1
2
1
1
1
1
1
1
1
1
1
1
1
1
1
1
1
1
1
1
2
2
1
1
1
1
1
2
1
1
1
1
1
1
1
1
2
1
1
1
1
1
1
1
1
1
1
1
1
1
1
1
1
1
1
1
1
1
1
1
1
1
1
1
1
1
1
1
1
1
1
1
1
1
1
1
1
2
1
3
1
1
1
2
1
1
1
1
1
2
1
1
1
1
1
1
1
2
1
1
1
1
1
2
1
1
1
1
1
1
1
1
2
1
1
1
1
1
1
1
1
1
1
1
1
2
1
1
1
1
1
1
1
3
2
1
2
1
1
1
1
1
1
1
1
1
1
1
2
1
1
1
1
1
1
1
1
1
1
2
5
1
1
1
1
1
1
1
2
2
1
1
1
1
1
1
1
1
1
2
1
2
1
1
1
1
3
1
1
1
1
5
4
2
1
2
1
1
1
1
2
2
1
1
2
1
1
1
1
1
1
1
3
1
1
4
1
4
3
1
1
1
1
1
1
1
1
3
1
1
1
1
1
1
1
1
1
2
1
1
1
1
1
1
1
1
1
1
1
1
1
1
1
1
2
1
1
1
1
1
1
1
1
1
4
1
1
1
1
1
1
1
1
1
1
1
3
1
1
1
1
1
1
1
1
1
1
1
1
1
2
1
1
1
2
1
1
1
1
1
1
1
1
1
1
1
1
3
1
1
1
1
2
1
1
1
2
1
2
1
1
1
2
1
1
1
1
1
1
1
1
1
1
1
3
1
6
2
1
1
1
2
1
1
1
1
1
1
1
1
2
1
1
1
1
1
2
2
1
1
1
1
1
1
1
1
1
1
1
1
1
1
1
1
1
1
1
1
1
1
1
1
2
1
1
1
1
1
1
1
3
1
1
1
1
1
1
1
1
1
1
2
1
1
1
2
1
1
1
1
1
1
1
1
1
1
2
1
1
1
1
1
1
1
1
2
1
2
1
1
1
1
1
1
1
2
1
3
1
1
1
1
1
1
1
1
1
1
1
1
1
1
1
1
1
1
1
2
1
1
1
1
1
1
1
1
1
2
1
1
1
1
1
1
1
1
1
1
2
1
1
1
1
1
1
1
3
1
1
1
1
1
2
1
1
1
2
1
1
1
1
1
1
1
1
1
1
1
1
1
1
1
1
1
1
1
1
1
1
1
1
1
1
1
1
1
1
1
1
1
1
1
1
1
1
1
1
1
2
1
1
1
1
1
1
1
2
1
1
2
1
1
1
1
1
1
1
1
2
1
1
4
1
1
1
1
1
1
1
1
1
1
1
1
2
1
1
2
1
1
1
14
1
1
1
1
9
1
1
4
1
2
12
1
1
1
1
2
8
2
1
1
1
2
1
1
2
1
1
4
1
1
1
1
1
1
6
1
1
1
1
1
1
1
1
1
1
1
1
1
1
1
3
1
1
7
2
1
1
1
6
1
1
1
1
1
1
1
1
1
1
2
2
1
1
1
1
1
1
1
1
1
1
1
1
1
1
1
1
1
3
1
1
1
1
1
1
1
1
1
1
14
3
1
3
2
1
1
1
1
1
1
1
10
2
1
1
1
1
1
2
1
1
1
1
1
1
1
1
2
1
1
2
1
3
2
1
1
1
1
1
1
1
12
1
1
1
1
2
1
1
1
1
1
1
1
1
1
1
1
1
1
1
1
2
1
1
1
1
1
1
1
1
1
1
1
1
1
1
1
3
4
1
1
15
1
1
1
1
1
2
2
1
1
1
1
2
1
3
1
1
1
8
1
1
1
9
2
2
2
1
1
1
1
6
3
1
1
1
1
1
1
1
1
1
1
2
1
1
1
2
1
1
1
1
1
1
1
1
1
2
1
1
1
1
2
1
1
1
1
1
2
1
1
1
4
1
1
1
1
1
1
1
1
1
1
1
1
1
7
1
1
8
4
6
3
4
1
1
1
1
1
1
1
1
1
1
1
1
1
1
1
5
1
1
1
2
1
1
1
1
1
1
2
1
1
1
1
1
1
1
1
1
1
1
1
2
1
3
1
1
1
1
1
1
1
2
1
1
1
1
1
1
3
1
1
1
1
2
1
8
1
1
3
1
1
1
1
1
1
1
1
2
2
1
2
1
5
1
1
1
1
1
11
1
1
1
3
2
1
1
2
1
1
1
1
1
1
1
1
1
1
1
3
1
9
1
1
1
1
1
1
8
4
2
1
1
1
1
1
1
1
1
2
2
1
1
1
1
1
1
1
1
3
1
1
1
1
1
1
5
1
1
1
1
1
2
1
1
1
1
1
1
1
1
1
1
1
1
1
1
1
1
1
2
1
1
1
1
2
4
1
1
1
1
2
3
1
1
1
2
1
1
1
1
1
1
1
1
1
1
1
1
1
1
2
4
1
6
1
1
1
1
1
1
1
1
1
1
1
2
2
2
1
1
1
1
1
4
1
1
1
3
1
1
1
1
1
1
1
1
1
1
1
1
1
1
1
1
1
1
8
1
1
1
1
2
2
4
1
1
4
1
1
1
1
1
1
2
1
1
1
2
1
1
1
1
1
1
1
2
1
1
1
1
1
1
1
1
1
1
2
1
1
1
2
1
1
1
1
1
1
1
1
1
1
1
2
1
2
1
2
1
1
1
1
2
3
1
1
1
1
1
1
1
1
2
1
1
1
1
1
1
1
1
1
1
2
1
1
1
1
1
1
1
1
1
1
1
2
1
1
2
1
1
1
1
1
1
1
2
2
1
1
1
1
1
1
1
1
1
1
1
1
1
1
2
1
2
3
2
1
1
1
3
1
1
1
2
1
1
1
1
2
1
1
2
1
1
1
2
1
1
1
1
1
1
1
1
2
1
2
1
1
1
1
1
1
1
1
1
1
3
1
1
1
1
1
1
1
1
1
1
1
1
1
1
1
1
1
1
1
2
1
1
1
1
1
2
1
1
1
1
1
3
4
1
1
1
7
1
17
7
1
1
3
1
1
1
1
1
1
1
3
1
1
2
1
1
1
2
1
1
1
1
1
1
1
1
1
3
1
2
1
1
1
1
2
9
1
1
4
1
5
1
2
1
1
1
1
1
1
7
1
1
1
2
1
1
1
1
1
1
1
1
1
1
1
1
1
1
3
1
1
1
1
1
3
2
1
1
1
1
1
1
1
1
2
1
1
2
1
1
1
1
1
1
1
1
1
1
1
1
1
2
1
1
1
1
1
1
2
1
1
4
3
1
2
2
1
2
1
2
1
2
1
1
1
1
1
1
1
1
1
1
1
1
1
1
2
1
1
1
2
1
1
1
1
1
1
1
1
1
1
1
1
1
1
1
1
1
1
1
1
1
1
1
1
1
1
2
1
1
1
1
1
1
1
1
3
9
1
1
2
1
1
1
1
5
3
2
1
1
1
1
1
1
1
1
4
1
1
1
2
1
1
1
1
1
1
1
1
1
1
1
3
1
1
8
1
1
3
1
1
1
1
1
1
1
1
1
1
1
1
2
1
1
1
1
1
1
1
2
1
1
1
2
1
1
1
1
1
1
1
2
1
1
1
1
1
1
1
1
1
1
1
1
1
1
1
1
1
1
3
1
1
1
1
1
3
1
1
2
1
1
1
2
2
1
1
1
1
1
1
1
1
2
1
1
1
1
2
1
1
1
1
2
1
1
1
1
1
1
3
3
1
1
2
1
4
1
1
3
4
5
1
2
9
1
2
3
1
1
2
1
1
1
1
1
1
1
1
1
1
1
1
1
1
1
1
1
1
1
1
1
1
1
2
1
1
1
1
1
1
2
1
1
1
1
1
1
1
1
2
1
1
1
1
1
1
1
1
1
1
1
1
1
1
2
1
1
1
1
2
1
1
1
1
1
1
1
1
1
1
1
1
1
1
1
1
1
1
3
1
1
1
1
1
5
1
1
1
2
1
1
1
1
4
1
1
1
1
1
2
1
1
1
2
1
1
1
1
1
2
1
1
1
1
1
2
2
1
1
1
1
1
1
1
1
1
2
1
1
1
1
1
1
1
2
1
1
1
1
1
1
1
1
2
1
1
1
1
1
1
1
1
1
1
1
1
1
1
2
1
1
1
1
1
2
2
1
1
1
1
1
1
1
1
1
1
1
1
1
1
1
1
1
1
1
1
1
3
1
1
1
1
1
1
1
1
1
1
2
6
2
1
1
1
1
1
2
1
1
1
1
1
2
1
1
1
1
1
1
1
1
1
2
1
1
1
1
2
2
1
1
1
1
1
1
1
1
1
1
1
1
1
1
1
1
1
1
1
1
1
1
1
1
1
1
1
1
1
1
1
1
1
1
1
1
1
1
1
1
1
1
1
1
1
1
1
1
1
1
1
1
1
2
1
1
1
1
1
1
1
1
1
1
1
1
1
2
2
1
1
1
2
1
1
1
1
2
1
1
1
1
1
1
1
1
1
1
1
2
1
1
4
1
3
1
1
1
1
1
1
2
2
1
1
1
1
2
1
1
1
1
2
1
1
1
1
1
1
1
1
1
1
2
1
1
1
1
1
1
2
1
1
1
2
1
2
2
3
2
1
1
1
1
2
1
2
1
1
2
1
2
1
1
1
1
9
1
1
1
1
1
1
1
1
1
1
2
1
1
1
1
1
3
1
1
1
1
1
1
1
1
2
1
1
1
1
1
1
1
1
1
1
1
1
1
1
1
2
1
2
1
1
1
1
1
1
1
1
1
1
1
1
1
1
6
1
1
1
1
2
1
1
2
1
2
1
1
1
1
1
1
1
1
2
2
1
1
1
1
1
1
1
1
1
1
1
1
1
1
1
1
1
1
1
3
1
1
1
1
1
1
3
6
2
2
4
1
1
1
1
1
1
2
1
1
1
1
1
1
1
3
2
1
6
1
2
1
6
1
1
1
1
1
1
1
1
1
1
1
1
1
1
1
1
1
1
1
1
1
1
1
1
1
3
1
1
1
1
1
2
1
1
1
1
1
1
1
1
1
1
1
1
1
1
1
1
1
1
1
1
1
1
1
1
1
1
1
1
1
1
1
2
1
1
1
1
1
1
1
1
1
1
1
2
1
3
1
1
2
1
1
1
1
2
1
2
6
1
1
1
1
1
1
1
1
1
1
1
1
1
1
1
1
1
1
1
1
1
1
2
1
1
1
1
2
2
1
3
1
1
1
1
1
1
2
2
1
1
1
2
1
1
1
1
1
1
1
1
3
1
1
1
2
1
1
1
1
1
1
1
1
1
1
1
1
1
1
1
1
1
1
1
1
1
1
1
1
4
1
1
1
1
1
1
1
1
5
1
1
1
1
1
2
1
1
1
1
1
1
1
1
1
1
1
1
1
1
2
1
1
2
1
1
1
11
1
1
1
1
1
1
1
1
1
1
1
1
1
2
1
1
5
1
2
2
1
1
1
2
1
1
1
1
1
1
1
1
1
1
1
1
1
1
1
2
4
1
1
1
1
1
1
2
1
1
1
2
1
1
1
3
2
1
1
3
1
1
5
1
1
1
1
1
3
1
3
1
1
1
1
2
1
2
1
1
1
1
2
3
2
1
1
1
1
1
2
1
1
1
1
1
1
1
1
1
2
1
1
5
1
1
1
2
1
1
1
1
1
1
1
1
1
1
1
1
1
2
1
1
1
1
1
1
1
1
1
1
1
1
1
1
1
1
1
1
1
1
1
1
1
1
1
1
1
1
1
1
1
1
1
1
1
1
1
1
1
1
1
1
1
2
1
1
1
1
1
1
1
1
1
1
1
1
1
1
1
1
1
1
1
1
1
1
1
2
1
1
1
1
1
1
1
1
1
1
2
2
1
2
1
2
1
1
4
1
1
1
1
1
1
1
2
1
1
1
1
1
1
1
1
1
1
1
1
1
1
1
1
1
2
1
1
2
1
1
1
1
1
1
2
1
1
2
1
1
1
1
1
2
1
1
1
1
1
1
1
1
1
1
1
1
1
1
3
1
1
1
1
2
1
1
1
1
1
1
1
1
1
1
1
2
1
2
1
1
5
2
1
1
1
1
1
1
1
1
1
1
1
1
1
1
1
1
1
1
1
1
1
1
2
1
1
2
1
1
2
1
1
1
1
1
2
1
1
1
2
2
1
1
1
1
1
3
1
1
1
3
1
1
2
1
1
1
1
1
1
1
1
2
2
1
1
1
1
2
1
1
1
1
1
1
1
2
1
1
1
1
1
1
4
2
2
1
1
2
1
2
1
1
1
1
1
1
1
1
2
1
5
3
4
3
1
2
5
1
1
2
2
1
1
2
1
1
1
9
3
1
1
1
2
1
2
2
1
1
1
1
3
1
1
1
1
1
3
2
1
1
1
1
2
2
2
3
3
1
1
1
2
1
1
1
2
1
1
1
2
1
1
1
2
1
1
3
1
3
1
1
1
1
1
1
3
1
1
2
1
1
1
2
1
1
1
1
1
1
1
1
2
1
2
2
1
2
1
2
1
2
1
2
1
2
1
2
1
1
1
1
3
1
2
2
2
1
1
2
2
1
1
4
1
1
1
1
1
4
2
1
1
1
1
2
2
3
1
2
2
1
1
1
1
1
1
1
1
1
7
3
2
3
1
1
1
3
1
1
1
1
1
1
1
1
1
1
1
1
1
1
1
1
1
1
1
1
9
2
1
1
1
1
1
1
1
1
2
1
2
1
1
1
1
1
2
5
2
1
1
1
1
1
1
1
1
2
1
1
1
1
1
1
1
1
1
1
1
1
1
1
1
1
1
1
2
2
1
1
1
1
1
2
2
2
1
1
1
1
1
1
1
1
3
1
1
1
1
1
1
1
1
1
2
2
1
1
1
1
2
1
1
1
1
1
1
1
2
1
2
1
1
1
1
1
1
1
1
1
1
1
2
2
2
8
4
3
1
2
1
2
1
1
1
2
1
1
1
1
1
1
2
1
1
1
1
1
1
1
3
2
1
1
1
1
1
1
1
1
1
1
1
1
1
2
1
1
1
1
1
1
1
1
1
1
1
1
4
2
1
1
2
1
1
1
1
1
1
1
1
1
1
1
1
1
1
1
1
1
1
2
1
1
1
1
3
1
1
1
1
1
1
1
2
1
26
1
1
1
2
2
1
1
1
1
1
1
1
1
2
1
1
1
1
1
1
1
1
1
1
1
1
1
1
2
1
1
1
1
1
1
1
1
1
2
1
1
1
1
1
1
1
2
1
1
1
1
1
1
1
1
1
1
1
1
1
1
2
1
1
1
1
1
1
2
1
3
4
1
2
2
3
1
5
1
1
1
2
2
1
1
1
1
1
1
1
1
1
2
1
1
1
1
3
1
1
1
1
1
1
1
2
1
2
1
1
1
2
1
1
1
2
1
1
1
2
1
1
2
1
1
2
1
2
2
1
2
1
2
1
1
1
3
1
1
1
9
1
1
1
4
1
5
1
1
1
1
1
2
1
6
3
4
1
1
1
5
2
1
1
2
4
1
3
13
1
1
1
1
5
1
1
1
1
2
2
2
1
1
1
1
1
1
1
1
1
1
1
1
1
1
1
1
1
1
2
1
1
1
3
1
1
4
1
2
1
1
1
1
1
1
2
1
1
1
1
1
1
1
1
1
1
1
1
1
1
1
1
3
1
1
1
1
2
1
1
1
1
1
1
1
1
1
1
2
1
1
1
2
1
1
1
1
1
2
1
1
1
1
1
1
1
1
2
1
1
1
1
1
2
1
1
1
2
1
1
1
2
1
1
3
1
1
1
1
3
1
6
1
1
1
1
1
3
1
1
2
1
1
3
1
2
1
5
1
2
1
3
1
1
1
1
2
1
1
1
1
1
1
1
2
1
2
1
1
1
1
1
1
1
1
1
1
1
1
2
1
1
1
2
1
3
2
1
1
1
1
2
1
3
1
1
1
1
1
1
2
1
1
1
1
1
2
1
1
1
1
1
1
2
1
1
1
1
1
1
1
1
1
1
1
1
1
1
1
1
1
1
1
1
1
1
1
2
1
1
1
1
1
1
1
1
28
1
1
1
1
5
1
1
1
1
1
1
1
1
1
1
1
1
1
2
1
1
1
1
3
1
1
2
1
1
1
1
1
1
1
1
1
2
2
1
1
1
1
2
1
3
1
2
1
1
1
1
1
1
1
1
1
3
1
1
1
1
1
1
1
1
1
1
1
1
1
1
1
1
2
1
1
2
1
1
1
1
1
1
1
1
1
1
2
1
1
2
1
1
2
1
2
1
2
1
1
2
2
1
3
1
1
1
2
1
2
1
1
1
1
1
1
1
1
1
1
1
1
1
1
2
3
1
1
2
1
1
1
1
1
1
1
1
1
1
1
1
4
1
1
1
2
1
1
1
1
1
2
1
1
1
1
2
1
1
1
1
1
1
1
1
3
2
1
1
1
1
1
1
1
1
1
1
1
2
1
1
1
1
2
1
1
1
2
2
1
1
1
2
1
1
1
2
1
1
1
1
1
1
1
1
1
1
2
1
1
1
1
1
1
1
1
1
1
1
1
1
1
1
1
3
1
1
1
1
2
1
1
2
1
1
1
1
1
1
1
1
1
1
1
1
1
1
1
1
2
1
1
1
1
1
1
1
1
1
1
1
1
1
1
1
4
2
1
1
1
1
1
3
3
1
1
2
1
1
1
1
1
1
1
1
1
2
1
1
1
4
1
1
1
1
6
1
1
2
1
1
1
2
1
1
1
1
1
1
1
1
2
1
1
1
28
3
1
1
1
2
1
1
1
1
1
1
1
1
1
1
1
4
3
1
1
1
1
1
3
2
1
1
2
1
1
1
2
1
1
1
1
2
1
2
1
1
2
1
1
4
1
1
1
1
2
1
1
2
1
1
2
3
1
1
1
2
2
1
1
1
2
1
1
1
1
1
1
1
1
1
2
1
1
1
1
3
1
1
1
1
1
2
1
1
1
1
1
1
1
3
1
1
1
1
1
1
2
1
1
1
1
1
1
1
2
1
1
1
1
1
1
1
4
1
1
1
1
2
1
2
1
1
1
1
1
1
1
1
1
2
1
1
1
2
14
1
1
1
4
13
1
6
3
2
1
1
1
1
3
1
1
1
1
1
1
1
1
1
1
2
2
1
1
1
3
2
1
1
1
1
1
1
1
1
1
1
1
1
1
1
1
1
1
1
1
1
2
2
1
1
1
1
1
1
1
1
1
1
1
1
2
1
1
1
1
1
1
1
1
1
1
2
1
1
1
1
1
1
1
1
1
1
1
1
1
1
1
1
3
1
1
1
1
1
1
1
1
1
1
1
1
1
1
1
1
1
1
1
1
3
2
1
1
1
1
1
1
1
1
2
1
1
2
1
2
1
1
2
1
1
1
20
1
1
1
2
1
1
2
1
1
1
1
1
1
1
1
2
1
3
1
1
1
1
1
1
1
1
1
1
1
1
1
1
2
1
1
1
1
1
1
1
1
1
1
1
3
1
5
1
1
2
1
1
1
1
1
3
1
1
1
1
1
2
1
1
1
5
1
1
1
1
5
1
2
1
1
1
1
1
1
1
1
1
2
1
3
1
3
1
1
1
1
1
1
1
1
1
1
1
2
1
2
1
1
1
1
2
1
2
1
1
1
1
2
1
1
1
2
3
1
1
1
1
1
1
1
2
1
1
1
1
1
1
2
2
1
1
1
1
1
1
1
3
1
1
1
1
1
2
1
1
1
1
1
1
2
1
2
1
2
1
1
1
1
1
2
1
1
1
1
1
1
1
1
1
1
1
1
1
1
1
1
1
1
1
1
1
1
1
1
1
1
1
1
1
1
1
1
1
1
1
1
1
1
1
1
1
1
2
1
1
1
1
1
1
1
1
2
1
1
2
1
1
1
1
1
1
4
1
2
2
3
1
3
1
1
3
1
1
1
1
1
1
1
1
1
1
1
7
2
1
1
1
1
1
2
1
1
1
1
1
1
3
3
1
1
1
1
1
1
1
1
1
1
1
1
1
1
1
1
1
1
1
1
1
1
1
2
1
1
1
3
1
1
1
1
1
1
1
1
1
1
1
1
1
1
1
1
1
1
2
1
1
1
1
1
1
1
1
1
1
1
2
1
1
1
1
1
2
1
1
1
1
1
1
2
1
3
1
1
2
2
2
1
1
1
1
2
1
1
1
1
1
5
1
1
2
1
1
1
2
1
1
1
2
1
2
1
1
1
1
1
1
1
1
1
2
1
1
1
1
2
1
1
1
2
1
2
1
1
1
1
2
1
1
1
4
1
1
1
4
1
2
1
1
1
2
1
1
1
1
1
1
2
1
1
1
1
1
2
15
1
1
1
5
5
2
9
3
2
3
2
4
5
6
2
1
2
1
1
1
2
7
1
1
1
1
1
2
1
1
1
1
1
2
1
5
3
1
1
1
1
2
1
1
1
2
1
1
2
1
1
4
1
1
1
1
1
1
1
2
1
1
1
1
2
14
1
1
2
1
5
1
3
1
2
1
1
1
2
1
2
2
1
1
1
1
1
1
1
1
1
1
1
2
1
4
2
1
1
1
1
3
13
1
1
1
1
1
1
1
1
2
1
1
3
8
1
1
1
1
1
1
1
1
1
1
1
1
1
16
2
1
1
1
1
1
1
1
1
1
1
1
1
1
1
1
1
3
1
1
1
1
1
1
1
2
1
2
1
1
1
1
1
1
2
1
1
1
1
1
1
2
3
1
1
1
1
1
1
1
1
1
1
1
1
1
1
1
1
1
1
2
1
1
1
1
2
1
1
2
1
2
1
1
1
1
1
1
1
1
1
1
1
2
1
1
1
1
1
1
1
1
2
1
1
1
1
1
1
1
1
1
1
1
1
2
1
1
2
1
1
1
1
1
1
1
1
1
1
1
3
1
1
1
1
1
1
1
1
1
1
1
2
1
2
2
1
1
2
1
1
1
1
1
1
1
1
1
1
1
1
2
1
1
1
13
1
1
1
1
1
1
1
1
2
6
1
1
1
1
1
3
1
1
1
1
1
1
1
2
1
1
1
1
2
1
1
1
1
1
1
1
1
1
1
1
2
1
1
1
1
1
1
1
1
1
1
1
1
1
3
2
1
2
2
1
1
1
1
1
2
1
1
1
1
1
1
1
1
1
1
1
1
2
1
1
1
1
1
1
4
1
1
1
1
1
1
1
1
2
1
1
1
2
6
1
1
1
1
1
1
2
2
1
1
1
1
1
1
1
1
1
1
1
1
3
3
1
9
1
2
1
1
1
1
1
1
1
1
1
1
1
1
1
2
1
1
1
1
11
1
1
1
1
1
1
1
1
1
1
1
1
1
1
1
1
1
1
1
1
1
1
1
1
1
1
1
1
1
2
1
1
1
1
1
1
2
1
1
1
6
1
1
1
1
2
1
1
2
1
3
1
2
1
1
2
1
1
1
1
1
1
1
1
1
2
1
1
6
1
4
1
1
1
1
3
1
1
1
1
1
1
1
1
1
1
1
1
1
1
1
1
1
1
1
1
1
1
1
1
1
1
1
1
1
1
1
1
1
1
1
1
1
2
1
1
1
1
1
1
1
1
1
1
1
1
1
1
2
1
1
1
1
2
1
1
1
1
1
1
1
1
1
1
1
1
1
1
6
1
1
1
1
1
3
1
1
2
1
1
1
1
1
1
1
1
1
1
1
2
2
1
1
1
2
1
1
1
1
1
2
1
1
1
1
1
1
1
1
1
2
1
1
1
3
1
1
1
1
2
1
4
1
1
1
1
1
2
1
2
1
1
7
1
1
1
4
1
5
1
1
1
1
1
1
1
1
1
1
1
1
1
1
1
2
3
10
1
1
1
1
1
1
1
1
1
1
1
1
1
1
1
1
1
1
2
1
2
1
1
1
1
1
1
1
1
1
1
2
1
1
2
2
1
2
1
1
1
1
1
1
2
1
1
1
1
1
1
1
1
1
1
1
3
1
1
1
1
1
1
1
1
1
2
1
1
2
1
1
4
1
1
1
1
1
1
2
1
1
2
1
1
1
9
1
1
3
2
2
2
2
1
4
1
1
1
1
1
2
1
1
1
1
1
1
1
1
1
1
1
1
1
1
4
1
2
1
1
1
1
1
1
1
2
1
1
1
1
1
1
1
1
1
1
1
1
1
1
1
2
1
1
1
1
1
1
1
1
1
4
1
1
1
1
4
5
1
1
1
1
2
1
1
1
2
1
1
1
1
2
1
1
1
1
1
1
1
1
1
4
1
1
1
1
2
1
1
1
1
1
1
1
1
1
1
1
1
1
1
2
1
2
1
1
1
1
1
1
2
2
2
2
2
2
1
1
1
1
1
1
1
1
1
1
1
2
1
1
18
2
2
1
1
1
1
1
1
2
1
1
1
1
1
1
1
1
1
1
1
1
1
1
1
1
1
1
2
1
1
1
1
3
1
1
1
1
1
4
1
1
1
1
3
1
1
1
1
1
1
2
6
4
5
1
1
1
1
1
1
1
1
1
1
1
1
1
1
1
1
1
2
2
4
1
2
2
1
1
1
1
1
1
1
1
1
1
1
1
1
4
1
1
2
1
1
1
1
1
1
1
1
1
1
1
1
1
1
1
1
1
2
1
1
1
1
1
1
1
1
1
1
1
1
1
1
3
1
1
1
1
1
1
1
1
1
1
1
1
1
1
1
1
2
1
1
1
1
1
1
1
3
1
1
1
1
1
1
1
2
1
3
1
1
1
1
1
1
1
1
1
1
1
1
5
2
6
2
1
1
1
1
1
1
1
1
1
1
4
1
1
1
1
1
2
5
1
1
1
1
2
1
2
1
1
1
48
3
1
1
1
1
2
1
1
1
1
1
1
1
1
1
1
1
2
1
1
3
1
2
1
1
2
1
1
1
1
1
1
1
2
1
1
1
1
1
2
1
1
1
1
3
1
1
1
1
1
2
1
1
1
1
1
4
2
1
1
1
1
1
2
1
1
1
1
1
5
1
1
1
1
1
1
3
2
1
1
1
1
1
2
1
4
1
2
4
1
3
1
4
1
1
1
2
14
1
1
1
1
1
1
1
1
1
1
2
1
1
1
1
1
1
1
1
1
1
1
1
1
1
1
1
1
1
1
2
1
1
1
1
1
1
1
1
2
2
1
2
1
1
1
1
1
1
1
1
1
1
1
8
2
1
1
2
1
2
1
1
1
1
1
1
2
1
1
3
1
1
2
1
1
1
1
1
1
1
1
5
2
1
1
2
1
1
2
1
1
1
1
2
1
1
1
1
1
1
1
1
1
1
1
1
1
1
1
1
2
2
1
1
1
1
1
1
1
2
1
1
1
1
1
1
1
1
1
1
1
1
1
1
1
1
1
1
1
1
2
1
1
1
1
1
1
1
1
1
1
1
1
1
1
1
1
1
1
1
1
1
1
1
1
1
1
2
1
1
1
1
1
1
1
2
1
1
1
1
1
2
4
1
1
1
1
1
2
1
1
1
1
1
1
1
2
1
1
1
1
1
1
1
2
1
1
2
1
1
1
1
1
22
1
1
1
1
1
1
1
1
1
1
1
1
1
1
1
1
1
1
1
1
1
1
1
1
1
1
1
1
2
1
1
8
1
2
2
1
1
1
3
2
1
2
1
2
1
1
3
1
1
1
1
2
1
1
3
3
1
1
1
1
1
1
1
1
1
1
1
1
1
1
1
3
1
1
3
1
1
2
3
1
1
1
1
2
1
1
1
1
1
1
1
1
1
1
2
1
1
2
1
1
1
1
1
1
1
1
1
2
1
2
1
3
1
1
1
1
2
2
1
1
1
1
1
1
3
1
1
1
1
1
1
1
1
3
1
1
1
1
1
1
1
1
1
1
1
1
1
1
1
1
1
2
1
2
1
1
1
1
1
1
2
1
1
1
1
2
1
2
2
2
1
1
1
1
3
1
1
1
1
2
1
1
1
1
1
1
1
1
1
1
1
1
3
3
1
2
1
1
1
1
1
1
1
1
9
2
1
2
1
13
1
2
1
1
1
1
1
1
1
20
1
1
6
1
1
1
3
1
1
1
1
1
1
2
8
1
1
1
1
1
1
1
1
1
1
1
1
1
3
1
1
1
1
1
1
16
1
2
1
1
1
1
1
1
1
1
1
2
3
1
1
1
1
1
1
1
1
1
1
1
1
1
3
1
1
1
1
1
3
1
1
1
1
4
1
1
2
2
1
1
1
2
1
1
1
1
1
1
1
1
1
1
1
1
2
1
1
2
2
1
1
1
1
1
1
1
1
1
1
1
5
1
1
1
1
1
1
1
1
1
1
2
1
2
1
1
1
1
1
1
2
1
1
1
1
1
1
1
2
1
1
1
1
1
1
1
1
1
1
1
5
1
2
1
3
1
1
3
2
1
7
2
1
1
1
1
2
2
1
1
1
1
1
1
1
1
1
1
1
1
1
1
2
1
1
1
1
1
1
1
1
1
1
1
1
1
1
1
1
1
1
1
1
1
1
1
1
1
1
1
1
1
1
1
1
1
1
1
1
1
1
1
2
1
1
1
1
1
1
1
2
1
1
1
5
1
1
1
1
14
1
4
2
1
1
1
1
1
1
2
1
1
1
1
1
1
1
1
1
1
1
1
1
1
2
1
1
1
2
1
1
1
1
1
1
2
2
1
1
1
1
1
1
1
1
1
1
1
1
2
1
1
2
7
2
3
1
1
1
3
1
1
1
1
1
1
1
1
2
1
1
1
1
1
1
1
1
2
1
1
1
1
1
1
1
2
2
1
1
1
1
2
1
1
1
1
6
1
1
2
1
1
5
2
1
1
1
2
1
1
4
1
1
1
1
1
1
1
1
1
2
1
1
1
1
1
1
1
1
1
1
1
2
1
1
1
1
1
1
1
1
1
1
1
1
1
1
4
1
1
1
2
1
1
1
1
1
1
1
1
1
1
8
1
2
1
1
1
1
1
1
1
1
1
1
1
1
1
1
1
1
1
2
1
1
1
1
2
2
1
1
2
1
1
1
1
1
1
1
1
1
2
2
1
1
1
1
1
1
1
1
1
2
7
3
1
1
1
1
2
7
1
1
1
1
1
2
1
1
1
1
1
1
3
1
3
1
3
1
1
2
1
1
1
1
1
1
3
3
2
1
1
1
1
1
1
1
1
1
1
1
1
1
2
1
4
1
1
1
1
1
1
1
1
2
1
1
1
1
2
1
1
1
1
1
1
1
1
1
3
1
1
1
1
1
1
1
2
1
1
2
1
1
1
1
1
1
1
1
1
1
1
1
1
1
1
1
1
1
2
2
1
1
1
2
1
1
1
3
2
3
1
1
2
1
1
1
1
1
1
1
1
1
1
1
1
1
1
3
1
1
1
1
1
1
1
1
1
1
1
1
1
1
1
1
1
1
1
1
2
1
1
2
1
1
1
1
1
1
1
1
1
1
1
1
2
1
2
1
1
4
1
1
1
1
3
1
2
2
2
1
1
1
1
1
2
1
2
5
1
1
1
1
4
1
1
1
1
1
1
1
1
1
5
1
1
1
2
1
1
1
3
1
1
1
2
1
1
2
1
2
1
2
1
4
3
1
1
1
1
1
1
1
1
1
1
1
1
1
2
2
1
1
1
1
1
1
1
1
1
1
1
1
1
1
1
1
1
1
1
1
2
1
1
1
1
1
1
3
1
1
1
1
1
1
1
2
1
1
1
1
1
1
1
1
1
1
1
1
2
1
1
1
1
1
1
1
2
1
2
1
1
1
1
14
1
1
1
1
1
1
1
1
1
1
1
2
1
1
1
1
1
1
2
1
1
1
1
1
1
1
1
1
1
3
1
1
5
2
1
1
1
1
1
1
1
1
1
1
1
2
2
1
1
1
1
4
1
1
1
2
1
1
1
1
1
6
1
1
1
1
3
2
1
1
1
1
1
1
1
1
1
1
2
2
1
1
1
1
1
6
1
1
1
3
1
2
1
1
1
1
1
1
1
1
1
1
1
1
1
1
2
1
1
1
1
1
2
1
1
1
1
1
1
4
1
1
1
1
1
1
1
1
1
2
1
1
2
2
1
1
7
1
1
3
1
1
1
1
2
1
1
1
1
1
1
1
1
2
1
1
1
1
3
1
5
1
5
1
1
1
1
1
1
1
1
1
1
1
2
1
1
1
1
1
1
1
1
1
2
1
1
1
1
3
1
1
1
1
1
1
1
1
1
1
1
1
1
1
1
1
1
1
2
1
1
1
1
2
1
1
1
1
1
1
1
1
1
1
1
1
2
1
1
2
5
1
1
1
2
1
1
2
1
1
1
1
1
1
1
1
2
1
1
1
1
1
1
2
1
1
1
1
1
1
1
1
2
1
1
1
2
1
1
1
2
1
1
1
1
2
1
1
2
1
2
1
1
1
2
1
1
1
1
2
1
1
1
1
1
1
2
1
1
1
1
1
1
1
2
1
1
1
2
1
1
1
1
1
1
1
2
1
1
1
1
2
1
1
1
1
2
1
3
1
1
3
1
1
1
4
1
1
2
1
1
1
1
2
2
2
1
1
1
2
1
1
1
2
1
1
3
1
1
1
1
1
4
1
1
1
1
1
1
1
1
2
1
1
1
1
1
1
1
1
1
1
2
1
1
1
1
2
1
1
1
1
1
1
1
1
1
1
1
1
1
1
1
1
1
1
1
1
1
1
1
1
1
1
1
1
2
1
12
1
2
1
1
2
1
1
3
1
2
1
35
4
3
4
1
2
1
1
1
1
1
1
1
1
1
2
1
1
1
1
2
1
1
1
1
3
1
1
8
2
1
2
1
1
3
3
2
3
2
1
2
1
2
2
2
1
1
1
1
1
1
1
1
1
2
1
1
3
1
1
1
1
1
1
1
1
1
1
1
1
1
2
1
2
1
5
1
1
1
1
1
2
1
1
1
1
1
1
2
1
1
1
1
1
1
1
1
1
1
1
2
10
2
1
1
2
14
1
4
1
1
1
1
1
2
1
1
1
2
1
9
9
1
1
1
1
1
2
2
1
1
2
1
1
1
1
1
1
1
1
1
1
1
1
1
1
1
1
1
1
1
3
1
1
1
2
1
4
1
2
1
1
1
5
1
1
1
1
1
1
1
1
1
2
1
1
1
1
1
1
1
1
2
1
1
1
1
1
1
1
1
1
1
1
1
1
1
1
1
1
1
1
1
1
1
1
1
1
1
1
1
1
1
1
1
2
1
1
1
1
10
1
4
1
1
3
1
1
1
1
1
1
1
1
1
1
1
1
1
1
1
1
1
1
1
1
1
1
1
1
5
4
1
2
1
1
1
1
1
1
2
1
1
1
1
1
1
1
1
1
2
1
1
1
1
1
1
1
1
1
1
1
1
1
1
1
1
1
1
1
1
1
1
3
1
1
1
1
1
1
2
1
8
1
1
1
1
3
1
1
1
1
1
1
1
1
1
1
1
2
1
1
1
1
1
1
4
1
1
1
1
1
1
1
1
1
1
1
1
1
1
1
1
1
1
1
1
1
1
11
1
2
1
1
1
1
5
1
1
2
1
1
1
1
1
1
1
1
1
1
1
1
1
1
1
1
1
1
1
1
1
2
2
1
1
1
1
1
1
1
1
1
1
2
2
1
1
1
2
1
1
1
1
1
1
1
1
1
1
1
1
1
1
4
1
1
1
1
1
1
1
1
1
1
1
2
1
2
2
1
1
3
1
1
1
1
1
1
1
1
1
1
2
1
1
2
1
1
1
1
1
1
3
1
2
1
1
3
1
1
1
1
1
1
1
1
1
1
1
1
1
2
11
1
1
4
1
1
1
1
1
1
1
2
1
2
1
1
1
1
1
1
1
1
1
1
1
1
1
2
1
1
1
1
1
1
1
1
1
1
2
1
1
1
1
1
1
1
1
2
1
2
1
1
1
1
1
1
1
3
1
3
1
2
1
2
1
1
1
7
1
1
5
2
1
2
1
1
2
1
4
2
1
1
3
2
2
1
3
1
1
1
1
1
1
1
1
1
1
1
1
2
1
2
1
1
5
1
1
1
1
1
1
2
2
2
1
1
1
2
1
2
1
2
4
1
2
2
2
1
1
1
2
1
1
2
1
1
1
1
2
1
2
1
1
1
2
1
1
1
1
3
2
1
1
1
1
2
1
1
1
1
1
1
1
1
1
1
1
2
1
1
1
1
4
1
1
1
1
1
2
2
4
1
1
1
2
1
1
1
1
1
1
1
2
2
1
1
1
1
1
1
1
1
1
1
2
1
1
1
1
1
3
1
1
1
1
1
1
2
1
1
1
1
1
1
1
2
1
1
1
1
4
1
1
1
1
2
1
1
1
2
1
1
1
1
1
1
1
1
2
1
1
1
1
3
4
1
4
2
3
12
3
5
1
1
2
3
1
1
1
2
1
1
2
1
1
1
2
3
1
2
1
2
1
1
1
1
1
1
2
1
1
1
1
1
1
1
3
1
1
1
1
1
1
1
1
1
1
1
1
1
1
1
3
1
1
1
1
1
1
1
1
1
1
1
1
1
2
1
1
1
1
1
1
1
1
1
1
1
1
1
1
1
1
1
1
1
1
2
1
2
2
1
1
1
1
1
1
1
1
1
1
4
1
1
4
1
1
1
2
1
1
1
1
2
1
1
1
1
1
1
1
1
1
1
1
1
1
1
1
3
1
1
1
2
1
1
1
1
1
1
2
1
2
1
2
1
1
1
1
1
1
2
1
1
3
1
3
3
1
2
3
1
1
2
1
1
1
1
1
1
1
1
1
1
1
1
1
1
15
2
1
1
2
1
1
2
29
1
2
1
1
1
2
3
1
1
2
1
13
15
1
1
1
1
1
1
2
1
2
1
1
1
15
1
1
1
1
1
1
1
1
1
1
2
1
1
1
1
3
1
1
1
1
1
2
1
1
1
1
1
1
2
1
1
1
1
1
1
1
1
1
1
2
1
1
1
1
1
1
1
5
1
1
1
2
1
1
1
1
1
1
2
1
1
1
2
1
1
3
4
2
1
1
1
1
2
2
1
1
1
1
1
1
1
3
1
9
3
1
1
5
1
1
1
4
2
2
3
3
1
1
1
1
1
1
1
1
1
2
33
1
1
1
5
1
1
1
1
1
2
1
1
2
1
2
1
1
1
4
1
1
1
1
1
1
1
1
1
1
3
1
1
4
1
3
1
2
1
1
1
1
1
1
1
1
1
1
1
1
1
1
1
1
1
1
1
1
1
1
1
1
2
1
1
2
3
1
1
1
1
1
1
1
1
1
3
2
1
1
1
1
1
1
1
5
1
1
1
1
1
1
1
1
1
1
1
1
1
1
1
1
1
1
1
3
1
1
3
1
1
3
2
2
1
1
1
1
1
1
1
1
1
1
1
1
1
1
1
1
1
1
1
1
1
1
1
1
1
1
1
1
1
1
1
1
1
2
1
1
1
1
1
1
1
1
1
1
1
1
1
1
2
3
50
1
1
1
6
1
1
1
1
1
1
1
1
1
1
1
1
1
1
1
1
1
1
1
1
1
1
2
1
1
1
1
1
1
1
1
1
1
1
1
2
1
1
1
1
1
3
1
1
2
1
1
1
1
1
2
1
2
1
1
1
1
1
2
2
1
2
2
1
1
1
2
2
1
1
2
1
2
1
1
1
6
1
3
2
1
2
1
1
1
1
2
1
1
3
3
1
3
1
1
1
1
3
1
2
1
2
1
1
4
1
1
1
1
4
1
1
1
1
1
2
2
3
2
1
2
1
3
1
1
1
1
1
1
1
2
1
1
2
1
1
2
2
1
1
1
1
1
1
1
2
2
1
1
1
1
1
1
4
3
1
1
1
1
1
1
2
1
1
1
1
2
1
3
2
1
1
1
1
1
4
1
1
3
1
1
2
1
1
4
1
1
1
1
1
1
1
1
1
1
1
1
1
1
1
1
1
1
1
1
2
1
1
1
1
1
1
3
1
1
1
1
2
1
1
1
2
1
1
1
2
1
1
1
1
1
1
3
1
1
2
1
1
1
1
2
1
1
1
1
1
1
1
1
1
1
1
1
1
1
1
2
1
1
1
1
1
1
1
1
1
2
1
2
1
1
1
1
1
1
1
1
8
2
1
1
1
1
1
1
1
1
1
1
1
1
1
1
2
1
1
1
1
1
1
1
1
1
1
1
1
1
1
1
1
1
1
1
1
1
3
1
1
1
2
5
1
1
2
1
1
2
1
2
1
1
1
1
1
1
1
1
1
1
1
1
1
3
3
1
3
1
1
1
1
4
1
1
1
2
2
4
1
1
1
1
1
1
1
1
1
1
1
1
1
1
2
1
1
1
1
1
1
1
1
1
1
1
1
1
1
1
1
1
1
1
2
7
1
1
1
1
2
1
1
2
4
1
1
1
1
1
1
1
1
3
1
1
1
3
2
1
1
1
1
2
1
3
1
1
1
1
1
1
1
1
1
1
1
2
1
1
1
1
1
1
1
1
1
1
1
2
1
1
1
1
1
26
1
5
1
2
1
1
1
1
1
1
1
1
1
1
1
1
1
3
1
1
1
1
1
1
1
1
1
1
1
3
2
1
2
1
5
1
1
1
1
1
1
1
1
1
1
1
1
5
12
10
7
1
1
1
1
1
1
2
1
1
1
5
3
1
5
4
1
2
1
1
1
1
2
1
1
3
1
1
2
1
1
1
2
1
1
1
1
1
1
1
1
5
2
1
1
1
1
1
2
3
1
1
1
1
1
1
1
1
1
1
1
1
3
1
1
1
1
1
1
1
1
5
1
1
1
1
1
1
1
1
1
1
1
1
1
1
1
1
1
1
1
1
2
1
1
1
1
1
1
1
1
1
1
1
2
1
1
1
1
1
1
3
1
1
1
1
1
6
1
1
1
1
1
1
1
1
1
1
2
2
1
1
1
1
1
1
4
2
1
1
1
1
28
1
1
1
1
1
2
1
2
1
1
1
1
1
1
1
1
1
1
1
1
1
1
1
1
1
1
1
1
1
1
1
1
1
1
2
1
1
3
1
1
1
1
1
1
1
1
1
1
1
1
2
1
1
2
1
1
1
1
1
1
1
1
1
1
1
1
1
2
1
1
1
1
1
1
1
1
1
1
1
1
1
1
1
1
1
1
1
1
2
1
1
1
1
1
1
1
1
1
1
1
2
1
2
1
1
1
1
1
1
1
1
1
1
1
3
1
1
1
4
1
1
1
1
1
2
1
1
1
1
1
1
1
2
1
1
1
4
2
5
1
1
1
1
1
1
6
2
3
3
1
3
1
1
1
1
1
5
8
4
1
4
3
1
1
1
1
1
1
1
1
1
1
1
1
1
1
1
1
1
2
1
21
2
1
1
1
1
1
1
1
1
1
1
1
1
2
1
1
1
1
1
2
2
1
1
1
1
1
1
1
1
1
39
1
8
4
1
1
1
1
1
1
1
1
1
1
1
1
1
1
1
1
2
1
2
1
1
1
1
1
1
1
1
2
3
1
1
1
1
1
1
1
1
1
1
1
1
2
1
1
1
1
1
1
1
1
1
1
1
1
1
1
1
1
1
1
1
1
1
1
2
1
1
1
1
1
3
1
1
1
1
1
1
1
1
1
1
1
1
1
1
1
1
1
1
1
1
1
1
1
1
1
1
1
1
1
1
2
1
1
1
1
1
1
1
1
10
1
3
2
1
1
1
1
1
1
1
1
1
1
1
1
1
1
1
18
2
2
1
1
1
1
1
1
1
2
1
1
1
1
1
1
4
1
3
3
1
1
5
4
1
1
1
1
4
1
1
1
1
1
2
1
4
1
4
1
1
1
2
1
1
1
1
1
1
1
1
1
2
1
1
1
1
3
1
1
7
1
1
1
1
1
1
1
1
1
1
1
1
1
1
1
1
1
1
40
1
1
1
1
1
1
1
1
1
1
1
1
1
1
1
1
1
3
1
1
1
1
1
1
1
1
1
1
1
1
1
1
1
10
1
1
1
1
2
2
1
1
1
1
1
1
1
1
1
1
1
11
2
3
2
2
1
3
4
6
2
1
1
2
1
1
1
1
1
2
2
1
1
1
1
1
1
1
2
1
1
3
1
1
1
1
1
1
1
1
2
79
1
1
1
2
1
1
1
1
1
1
1
1
1
1
1
1
1
1
1
1
1
1
1
1
1
4
2
1
1
3
1
1
1
1
3
1
1
1
1
1
1
1
2
1
2
2
1
1
1
3
2
2
4
1
1
1
1
1
3
2
1
1
1
2
1
1
1
1
1
1
1
1
1
1
1
2
1
2
1
2
1
4
1
2
1
2
1
1
1
1
1
2
1
1
1
1
1
1
2
1
1
1
1
1
1
2
1
1
1
1
1
1
1
1
1
1
1
1
1
1
2
1
1
1
2
1
1
3
1
1
2
1
1
1
1
1
2
1
1
1
1
1
1
1
2
1
1
1
1
1
1
1
1
1
1
1
1
1
1
1
1
1
1
1
1
2
1
1
1
2
2
1
1
2
1
1
1
2
1
2
1
3
1
1
2
1
1
1
1
1
1
1
1
1
2
1
1
1
1
4
1
2
1
1
1
1
1
1
1
1
1
1
1
1
1
1
1
1
1
2
2
1
2
5
1
1
1
1
2
1
1
1
1
1
1
1
1
1
2
1
1
1
1
2
2
1
1
1
1
1
2
1
1
3
1
1
1
1
1
3
1
1
2
2
2
1
1
1
5
1
1
1
3
3
1
1
2
1
2
1
1
1
1
1
1
2
2
1
1
1
1
1
1
1
1
1
3
1
1
1
1
1
1
1
1
1
1
1
3
1
1
1
1
1
1
1
1
1
1
1
1
1
1
1
1
1
2
1
1
1
1
1
1
1
1
1
1
1
1
1
1
1
2
1
2
2
1
1
1
1
1
1
1
1
1
1
1
1
1
1
1
1
3
1
1
1
2
1
2
1
1
1
1
2
4
1
1
1
1
1
1
1
1
2
1
1
1
2
1
3
1
1
3
1
3
1
1
2
1
1
1
1
1
1
1
3
1
1
1
1
1
1
1
1
2
1
2
1
1
1
1
2
1
1
1
1
1
1
2
1
1
1
1
2
1
1
1
1
1
1
1
2
1
1
1
2
1
1
1
2
1
1
3
1
1
1
1
1
2
2
1
1
1
1
1
1
1
3
3
1
1
2
1
1
1
1
1
3
1
1
1
1
1
1
1
3
2
2
1
1
1
3
2
1
5
2
1
1
1
1
1
2
2
1
1
1
1
1
1
2
2
1
1
2
2
1
1
1
1
1
1
1
1
1
5
1
1
3
1
1
1
1
1
1
1
1
1
1
1
1
1
1
2
1
1
1
1
1
1
1
1
1
1
1
1
1
1
1
1
1
1
1
3
1
1
1
1
1
1
1
1
1
1
1
2
1
1
1
1
1
1
1
1
2
1
1
1
1
1
1
1
1
1
1
1
1
1
1
1
1
3
2
1
2
1
2
1
1
2
1
1
1
3
1
1
3
1
1
2
1
1
3
1
1
1
3
2
1
1
1
1
1
1
1
1
1
1
1
1
1
2
1
1
1
2
2
8
1
1
1
1
1
1
1
1
1
1
1
1
1
1
1
1
2
1
2
2
1
2
2
1
1
1
1
1
2
1
1
4
1
1
1
2
1
1
1
15
2
4
1
1
1
1
1
1
1
1
3
1
1
1
1
1
1
1
1
1
1
1
1
3
2
2
1
1
15
1
2
1
1
3
3
1
1
1
1
1
3
1
1
1
1
13
1
1
2
1
1
1
1
1
1
1
2
1
1
6
1
4
5
1
2
1
3
1
1
3
1
3
1
1
1
1
1
1
1
2
3
2
1
3
1
2
1
2
3
1
3
1
1
1
1
1
1
1
1
1
1
1
1
1
1
1
2
1
1
1
1
1
1
1
9
2
1
1
18
8
1
1
2
1
1
1
2
1
1
1
1
1
1
1
1
1
4
1
1
1
2
1
1
1
1
2
1
1
1
2
2
1
1
1
1
1
1
1
1
1
1
1
1
1
1
1
1
1
1
1
1
1
1
1
1
1
1
11
18
1
1
1
1
1
2
1
1
1
2
1
1
1
4
3
1
7
1
1
1
1
2
1
16
1
3
1
1
2
1
1
1
1
1
1
1
1
1
1
1
1
1
4
3
4
1
1
1
1
8
25
1
2
15
4
4
1
1
1
1
1
1
2
2
1
1
1
1
1
1
1
1
1
1
1
1
1
1
1
4
1
1
1
1
1
1
1
1
1
1
1
1
1
1
1
1
1
1
1
1
2
1
3
1
1
1
1
1
1
1
1
2
1
1
1
1
1
1
4
1
2
1
1
1
1
1
1
1
1
1
1
1
1
1
2
2
3
3
1
2
4
1
1
1
3
1
1
3
5
1
1
1
5
1
1
1
1
3
1
1
1
1
1
1
1
2
2
1
1
1
1
1
1
1
3
1
1
1
1
1
1
1
1
1
1
1
1
1
1
3
1
2
1
1
1
1
1
1
1
1
1
1
2
1
1
1
1
3
4
1
1
1
1
1
1
1
1
1
1
1
2
1
1
1
1
1
1
1
1
1
1
1
2
1
1
1
1
1
1
1
1
1
1
2
1
1
1
1
1
1
1
1
1
2
1
2
2
2
1
1
1
1
1
1
2
1
1
1
9
1
1
1
3
1
1
1
1
1
1
1
2
1
1
3
1
1
1
1
1
1
1
1
1
1
1
1
1
1
1
1
1
3
1
1
2
1
1
1
1
1
1
1
1
1
1
1
1
1
1
1
1
1
1
1
17
18
1
1
1
1
1
30
16
2
9
4
12
2
1
4
6
2
4
1
1
1
1
1
1
1
1
1
2
1
2
1
1
1
1
1
1
1
5
3
1
1
1
2
1
1
1
1
6
2
2
2
3
1
3
1
1
1
1
1
3
4
1
1
4
4
4
5
3
1
1
1
1
1
2
1
1
1
1
2
9
1
5
1
1
1
1
2
2
1
1
1
1
1
1
1
1
1
1
1
2
1
1
1
1
1
1
1
1
1
1
1
1
1
1
1
1
1
1
1
1
2
1
2
1
2
1
1
1
1
1
3
1
1
1
1
1
1
1
1
3
1
1
1
1
1
1
1
2
1
2
1
1
1
1
1
1
1
1
7
1
2
1
1
1
2
2
1
1
2
1
2
1
1
1
1
1
1
1
34
1
1
1
1
1
1
1
1
1
1
1
2
1
1
1
1
1
1
1
1
1
1
1
1
1
1
1
1
1
1
1
3
1
1
1
1
5
2
13
4
1
1
2
1
1
1
1
1
1
1
1
5
1
1
1
1
2
1
1
1
2
1
1
1
1
1
1
1
1
1
1
1
3
2
1
1
1
1
1
1
1
1
1
1
1
1
1
2
1
1
1
1
1
2
4
1
2
1
1
1
1
1
1
1
2
1
1
1
1
2
1
1
1
1
1
1
1
1
1
1
1
2
1
1
2
2
1
1
1
1
1
1
1
2
1
1
1
1
1
1
1
1
1
1
1
1
1
1
1
1
1
1
1
1
1
2
1
1
1
1
1
2
1
1
1
1
1
3
3
1
2
2
1
1
1
1
1
1
1
2
1
1
1
2
1
1
1
2
2
1
1
1
1
3
2
1
2
1
1
3
1
2
3
1
1
1
1
3
7
1
1
1
1
3
1
1
2
2
1
2
1
1
1
1
1
1
1
1
1
1
1
1
1
1
1
1
1
1
1
1
1
1
1
1
1
1
2
1
1
1
2
1
1
1
1
6
1
1
1
1
1
1
1
1
1
1
1
1
1
1
1
1
1
1
3
2
1
1
1
1
1
1
1
1
1
1
2
1
2
1
3
1
1
1
1
1
1
1
1
1
2
1
1
1
1
1
1
1
1
1
1
1
1
2
1
1
1
1
1
1
1
1
1
1
1
1
1
1
2
1
1
1
2
1
1
1
1
1
1
1
3
1
2
1
1
1
1
1
1
1
1
1
1
1
1
1
1
1
1
1
1
1
7
4
1
1
1
1
1
1
1
1
1
3
1
1
1
1
1
1
1
3
4
4
1
4
2
1
1
1
3
1
1
1
3
2
1
1
1
1
1
1
1
2
1
2
1
1
2
2
1
1
1
1
2
1
1
2
2
1
1
1
1
1
1
1
1
1
2
1
1
1
4
1
1
2
1
1
1
1
1
1
1
1
1
2
1
1
1
1
1
1
1
1
1
1
3
1
2
1
1
1
1
1
1
1
1
1
1
1
1
2
1
1
1
1
1
1
1
1
1
1
1
1
1
1
1
1
1
1
1
1
1
1
1
1
1
5
1
9
1
2
1
1
1
1
2
1
1
1
6
1
1
1
1
1
1
1
2
2
1
1
2
1
1
1
2
1
1
1
1
1
1
1
1
1
1
1
1
1
3
1
1
1
1
1
1
1
1
1
1
2
1
1
1
1
1
1
1
1
1
1
1
1
1
2
1
2
1
2
1
1
1
1
1
1
3
3
1
1
1
1
1
2
1
1
1
1
1
1
1
1
1
1
1
1
2
2
1
1
1
1
2
5
1
2
1
1
1
1
1
1
1
1
1
2
1
1
2
1
1
2
1
1
1
1
1
1
1
1
1
1
1
1
2
1
1
2
1
1
1
1
1
2
1
1
1
1
1
1
1
1
1
2
1
1
1
1
2
1
1
1
1
1
1
1
1
1
1
2
1
1
1
1
1
1
1
1
1
1
2
2
1
1
1
1
1
1
1
1
1
2
1
1
5
3
1
1
1
1
1
1
1
1
1
2
1
1
1
1
1
1
1
1
1
1
1
2
1
1
1
1
1
1
1
1
1
1
1
1
1
1
1
1
1
1
1
1
1
1
1
1
1
1
2
3
1
1
1
1
1
1
2
1
1
1
1
2
2
1
1
1
1
1
1
1
1
1
1
1
1
1
1
1
1
1
1
2
1
1
2
1
1
1
1
1
1
1
2
1
1
2
1
1
1
2
1
1
2
1
2
1
2
1
1
1
1
1
2
1
2
1
1
4
2
1
2
2
1
1
1
1
1
1
1
2
1
1
1
1
1
1
1
1
1
1
1
1
1
1
1
1
1
1
1
1
1
1
1
1
1
1
1
1
1
1
3
1
1
2
1
1
1
1
2
2
2
1
1
1
1
1
1
1
1
1
1
1
1
1
1
1
1
1
1
1
1
1
1
2
1
1
1
2
1
1
1
1
2
1
2
1
1
1
1
1
2
1
1
1
1
1
1
2
1
1
1
1
1
3
1
1
2
1
2
2
1
3
1
1
5
1
1
3
1
1
1
3
1
4
1
4
4
3
1
5
1
1
1
1
2
1
1
1
1
1
1
3
3
2
2
2
3
4
1
2
1
1
1
1
1
1
1
1
1
1
1
1
1
1
1
1
1
1
1
1
1
1
1
1
1
1
1
1
1
1
1
1
1
1
1
1
1
1
1
1
1
2
1
1
1
1
1
3
1
1
1
1
1
3
1
1
1
2
1
2
1
3
2
1
1
4
3
1
1
2
3
1
1
5
1
1
1
1
1
1
1
1
1
1
1
2
1
4
1
1
1
1
1
1
1
1
1
1
1
1
10
1
1
1
2
1
1
1
1
1
1
1
1
9
3
2
1
1
1
4
1
2
1
2
1
1
1
2
1
1
1
1
1
1
1
1
9
1
1
1
1
2
2
1
1
1
1
1
1
1
1
1
1
1
1
1
1
1
1
1
1
1
1
1
1
1
1
1
1
1
1
1
1
1
1
1
1
1
1
1
1
1
1
1
1
1
1
1
1
2
1
1
1
1
1
1
2
1
2
1
1
1
1
1
1
1
1
1
1
1
1
1
2
1
1
1
1
2
1
1
1
2
1
1
1
1
1
1
1
1
1
2
1
1
1
1
1
1
1
1
1
1
1
1
4
2
1
1
1
1
6
1
1
3
1
2
1
2
1
2
1
1
6
3
1
2
1
1
1
1
1
1
1
1
1
2
1
1
1
1
1
1
1
1
1
1
1
2
1
2
1
1
1
1
1
1
1
1
1
1
1
1
1
1
1
1
2
1
1
1
1
1
4
1
1
1
1
2
1
1
1
1
1
1
1
1
1
1
1
1
1
1
1
1
1
1
1
1
1
1
1
4
1
1
1
1
1
1
1
1
1
1
2
3
1
1
1
1
11
1
1
1
1
1
1
1
2
4
2
1
1
3
1
2
1
1
1
1
1
1
3
2
1
2
1
1
1
1
1
1
1
1
1
1
3
1
1
1
1
1
1
2
1
1
1
1
1
1
1
1
1
1
1
1
2
1
1
1
1
1
1
5
1
1
1
1
1
1
1
1
1
1
1
1
1
1
1
1
2
1
1
1
1
1
1
1
3
2
1
1
2
1
1
1
1
1
1
1
1
1
1
1
1
1
1
1
1
2
1
1
1
1
1
1
1
1
1
1
1
1
1
1
1
1
1
1
1
1
1
1
1
1
1
1
1
1
1
1
1
1
1
1
1
1
2
2
1
1
1
1
1
1
1
2
1
1
2
1
1
1
1
1
1
1
1
1
1
1
1
1
2
1
1
1
1
1
1
1
1
1
1
2
1
3
1
2
1
1
1
1
1
1
1
1
1
1
1
1
1
1
1
1
1
3
1
1
4
1
1
1
2
1
2
1
5
1
1
4
2
1
1
1
1
1
1
1
1
1
1
1
1
1
2
1
1
1
2
2
4
4
2
1
1
1
1
1
1
1
1
2
1
1
2
1
1
1
2
2
1
1
1
1
1
1
2
2
1
1
1
1
1
1
1
1
1
1
1
1
1
1
1
1
1
3
1
1
1
1
3
1
1
1
1
1
1
1
1
2
1
1
1
1
1
1
1
1
1
1
1
1
1
3
1
1
1
1
1
1
1
1
1
1
1
1
1
1
1
1
1
1
1
1
1
1
1
2
1
4
1
1
1
1
1
1
1
1
1
1
1
1
1
1
1
1
18
2
2
1
1
1
2
1
1
1
1
1
1
1
1
1
1
1
1
1
1
1
1
1
2
1
1
1
1
1
1
1
1
1
1
1
1
1
1
1
1
1
1
1
1
1
1
1
1
1
6
1
2
1
1
1
1
1
3
1
1
1
2
1
6
1
1
1
1
1
1
1
1
1
1
1
1
1
1
1
1
1
1
1
1
1
1
1
1
1
2
1
1
1
1
1
7
1
1
2
2
1
1
1
1
1
6
1
2
1
1
1
1
1
1
1
1
1
1
2
1
1
1
1
2
1
1
1
1
1
1
2
1
1
1
1
1
1
1
1
1
1
2
1
1
1
1
1
1
1
1
1
1
1
1
1
1
1
1
1
1
1
1
1
1
1
1
1
1
1
1
2
1
1
2
1
1
1
1
2
1
1
1
1
1
1
1
1
1
1
1
1
1
1
1
1
1
1
1
1
1
1
1
1
1
2
1
1
1
1
1
1
1
1
3
1
1
1
1
1
1
1
1
2
1
1
2
1
1
1
1
1
1
2
1
1
1
1
1
1
1
10
1
1
2
1
1
1
1
1
1
1
1
1
1
1
1
1
1
1
1
1
1
1
2
1
1
1
1
1
1
1
2
1
1
3
2
2
3
2
2
1
1
1
2
1
1
1
1
1
1
2
1
1
1
1
1
1
1
1
1
1
10
1
1
1
1
1
1
1
1
1
1
1
1
1
3
1
1
1
1
1
2
1
1
1
1
1
1
1
1
1
1
1
2
1
1
1
1
1
1
1
1
1
1
1
1
2
1
1
1
1
1
8
3
5
4
1
1
2
1
2
1
1
1
1
1
1
1
1
1
1
1
1
2
1
1
1
1
2
3
1
1
1
2
2
1
1
1
1
1
2
1
1
3
2
1
1
1
1
1
1
1
1
2
1
2
1
1
4
1
2
3
1
1
2
1
1
1
1
2
6
1
1
1
2
3
1
1
1
1
3
1
1
1
1
2
1
1
1
2
5
2
1
1
1
2
1
3
1
3
1
1
1
2
1
1
1
2
1
1
1
1
1
1
2
1
2
3
1
1
2
2
1
1
1
1
1
1
1
1
3
2
2
1
3
1
3
2
1
1
2
1
2
1
1
2
5
2
1
2
1
1
2
1
3
1
1
3
1
2
1
1
2
1
1
1
1
2
2
2
3
5
5
1
1
1
1
2
1
2
2
1
1
2
1
2
1
1
2
1
1
1
1
1
1
1
1
3
1
1
1
1
1
1
2
1
1
1
2
1
1
1
1
2
1
1
1
1
1
1
1
1
1
1
1
1
1
3
1
1
2
1
1
1
2
1
1
1
1
1
1
1
1
1
2
1
1
1
1
1
1
1
1
1
1
1
1
3
1
1
1
1
4
1
1
1
1
1
5
1
1
1
1
2
1
1
1
1
1
4
1
1
2
1
2
1
1
1
1
1
1
1
1
1
1
2
1
1
1
1
1
1
1
1
1
1
1
1
1
1
1
1
1
2
1
1
1
1
1
1
2
1
1
1
2
1
1
1
1
1
1
1
1
1
1
1
1
1
1
2
1
12
2
4
1
2
1
1
2
1
1
2
1
1
1
2
1
1
3
1
1
1
1
1
1
1
1
2
1
1
1
1
1
2
1
1
2
1
1
1
1
1
5
3
1
1
1
1
1
1
1
1
2
5
1
1
1
1
1
1
1
3
1
1
5
1
1
1
1
1
1
1
1
1
1
1
1
1
2
1
1
2
1
1
2
1
1
2
1
1
1
1
1
1
1
1
1
1
2
1
1
1
1
1
1
1
1
1
4
2
1
1
1
1
1
1
1
1
2
1
1
1
1
1
1
1
1
1
1
1
1
1
1
1
1
2
1
1
2
1
2
1
1
4
1
2
1
2
2
1
1
1
1
2
2
1
1
1
2
1
1
1
1
1
1
1
18
12
2
1
1
1
1
1
1
1
1
1
2
1
1
2
1
2
1
1
1
1
1
1
1
1
2
1
1
1
1
1
1
1
1
1
1
2
2
1
2
1
1
1
1
1
2
1
2
1
1
2
1
1
1
1
1
1
1
4
2
1
1
1
1
3
1
1
2
1
2
1
2
1
1
2
1
1
2
1
1
3
1
2
1
1
1
1
1
1
1
1
1
1
3
1
1
1
1
1
1
10
1
1
1
1
1
1
1
1
2
11
2
1
1
2
1
3
1
1
3
1
3
1
1
6
1
1
1
1
1
1
1
1
1
1
1
1
1
1
1
1
1
5
1
1
1
1
1
1
1
1
1
2
1
1
1
1
2
1
1
1
1
1
1
1
1
1
1
1
1
1
1
1
2
1
1
1
1
1
1
1
1
1
1
1
1
9
1
1
3
1
1
1
1
1
2
1
1
1
1
1
1
1
1
1
1
1
2
1
1
1
1
1
1
1
1
1
1
1
1
1
2
1
1
1
1
1
1
1
1
1
3
1
2
1
1
1
1
6
1
1
1
1
1
1
1
1
1
1
1
1
1
2
2
1
2
1
2
1
1
1
1
1
1
1
1
1
1
1
1
1
1
1
1
1
1
1
1
1
1
1
1
1
1
1
1
1
1
1
1
2
1
1
1
1
1
1
1
1
1
1
3
1
1
7
1
4
1
2
3
1
1
1
1
1
1
1
1
1
2
1
1
1
1
2
1
2
1
1
1
1
2
1
2
1
3
1
1
1
1
1
1
1
1
1
2
1
1
1
1
1
1
1
2
1
1
2
1
1
1
1
1
1
1
1
1
1
1
1
1
1
1
1
2
1
1
1
1
1
1
1
1
1
1
3
2
1
1
1
3
2
2
2
1
1
1
1
1
1
1
1
1
1
1
1
1
1
1
1
1
1
2
1
1
1
2
1
1
1
2
1
2
2
1
1
1
1
1
2
1
2
1
1
1
1
1
1
1
1
1
1
1
1
1
2
1
2
1
1
1
1
1
1
1
1
1
1
1
1
1
1
2
10
1
1
1
1
2
1
3
1
1
1
3
1
1
1
2
1
3
1
1
1
1
1
1
1
1
1
2
1
1
1
1
1
1
1
1
1
1
5
1
1
1
2
1
1
1
1
1
1
1
1
1
1
1
1
1
1
1
1
1
1
1
1
1
1
3
1
1
1
1
1
1
1
1
1
1
1
2
1
1
1
1
2
1
1
1
1
5
1
1
1
1
1
1
1
3
1
1
1
1
2
2
1
1
4
1
1
2
1
1
1
1
1
2
1
1
1
2
1
1
1
1
1
1
1
1
1
1
1
1
1
1
1
2
1
2
1
1
2
1
1
1
1
1
1
1
3
2
1
1
1
1
1
1
1
1
1
1
1
1
1
1
1
6
1
1
1
1
1
1
1
1
1
1
4
1
1
1
1
1
1
1
1
1
1
2
1
1
1
1
1
1
1
1
2
2
1
4
1
1
1
1
1
3
2
2
1
2
1
2
1
1
2
4
1
1
1
1
1
2
1
1
4
2
1
1
1
1
1
1
2
1
1
1
1
1
1
1
2
1
1
1
1
3
2
1
1
3
1
1
1
1
1
1
1
1
1
1
1
1
1
1
1
1
1
1
2
3
2
2
1
1
1
1
7
1
1
8
1
1
1
2
1
1
1
2
1
1
1
1
1
1
1
1
1
1
1
1
1
2
5
1
1
1
1
1
1
1
1
1
1
2
1
1
1
1
1
3
1
1
3
1
1
1
1
2
1
1
1
1
1
1
1
1
1
2
1
2
1
1
1
2
1
2
1
2
1
1
2
1
1
1
1
1
1
1
1
1
1
1
1
1
1
1
2
1
1
1
1
1
1
1
1
1
1
1
1
1
1
1
1
1
1
1
2
1
1
1
1
6
1
1
1
4
2
1
1
1
2
1
1
2
1
1
1
1
1
1
1
2
1
2
1
1
1
2
1
3
1
1
1
2
1
1
1
2
2
1
1
1
2
1
1
1
1
1
4
1
1
1
1
1
1
1
1
1
1
2
1
1
1
1
1
1
1
2
1
1
1
1
1
1
1
1
1
33
1
1
1
1
1
2
1
1
1
1
1
1
1
1
1
1
1
1
2
1
1
2
1
1
3
1
1
1
1
1
1
2
1
1
4
1
2
1
1
2
1
1
1
1
1
1
1
1
1
1
2
2
1
1
1
1
1
1
1
2
1
1
1
1
1
1
1
1
1
1
1
3
1
1
1
1
1
1
1
1
1
1
1
1
1
1
1
1
1
1
1
1
2
1
1
1
3
2
1
1
1
1
1
1
2
5
5
2
3
2
1
1
1
4
1
1
1
1
1
1
1
1
3
1
1
1
1
13
1
1
1
1
1
1
1
3
1
1
1
1
1
2
2
1
1
9
1
1
1
1
1
1
1
1
1
1
1
2
2
1
1
1
1
1
2
1
2
1
1
1
1
1
1
1
1
1
1
1
1
3
1
1
1
1
2
1
1
1
1
2
1
1
1
1
1
1
1
2
1
1
1
1
1
2
2
1
3
1
1
1
1
2
1
1
1
2
1
1
1
1
1
1
1
1
1
1
1
1
1
1
1
1
1
1
1
1
1
1
1
1
1
1
2
3
1
1
1
5
1
1
1
6
1
1
1
2
1
1
3
1
1
1
1
1
1
1
1
1
1
1
2
1
1
1
1
1
1
1
1
1
1
1
1
4
1
3
1
1
2
1
1
2
1
1
1
1
1
1
1
1
1
1
1
1
1
1
1
1
1
1
1
2
2
1
1
3
2
1
1
2
1
2
4
1
2
2
1
1
2
17
1
1
1
6
1
1
1
1
1
1
1
1
1
1
10
1
1
1
1
1
1
1
1
1
1
1
2
1
1
1
1
2
1
1
1
1
1
1
1
2
1
1
1
1
1
1
2
1
1
1
1
2
1
4
1
1
1
2
1
2
1
2
1
1
1
1
1
2
1
2
1
3
2
1
1
1
1
4
1
3
8
1
2
1
1
2
1
1
1
1
1
1
3
1
1
1
1
1
2
1
1
1
1
1
1
1
1
1
1
2
1
1
4
1
1
2
1
2
1
4
2
1
2
1
1
1
1
1
1
1
1
1
1
1
5
1
2
1
1
1
1
1
1
2
3
1
2
1
3
2
1
1
1
1
1
1
1
1
1
1
1
1
1
2
1
1
1
1
1
1
1
1
1
1
2
1
1
1
1
1
1
2
1
1
1
1
1
1
2
1
1
2
1
1
1
1
1
1
1
1
1
1
1
1
1
1
1
1
1
1
1
1
2
2
1
1
1
1
1
1
1
1
1
1
1
1
1
1
1
1
1
1
1
1
2
1
1
1
1
1
1
4
1
1
1
1
2
1
1
1
1
1
1
1
1
1
1
1
2
3
1
1
1
1
1
3
1
1
3
1
1
1
1
1
1
2
1
1
1
1
1
1
1
1
1
1
1
1
1
1
1
1
1
2
1
1
1
1
1
1
1
1
2
1
1
1
1
1
1
1
1
1
1
1
1
1
1
1
1
1
1
1
1
1
1
1
1
1
1
2
2
1
2
1
1
1
1
1
1
1
1
1
1
1
1
1
1
1
2
1
1
2
1
1
1
1
1
1
1
1
1
1
1
1
1
1
1
1
1
1
2
1
1
1
1
1
2
2
1
2
11
1
1
2
1
1
1
2
1
1
1
4
1
1
1
1
1
1
1
1
1
1
1
1
1
1
1
1
1
1
1
1
1
1
1
1
1
1
1
1
1
1
1
1
1
1
1
1
1
1
1
1
1
1
1
1
1
1
1
1
1
1
1
2
1
1
1
2
1
1
1
1
1
1
1
1
1
2
1
16
6
1
1
2
1
1
1
1
1
1
2
2
1
1
2
1
2
3
1
2
1
3
1
2
1
1
1
1
1
1
1
1
1
2
2
1
1
1
1
1
2
1
1
1
1
1
1
1
1
1
1
1
1
1
2
2
1
1
1
1
1
1
1
4
1
1
1
1
2
1
1
2
1
1
5
1
2
1
1
1
1
1
1
1
3
2
2
1
1
1
1
2
1
1
1
1
1
1
2
1
1
1
1
1
1
1
2
1
4
3
1
1
1
1
2
1
1
1
1
1
1
1
1
1
1
2
1
1
1
1
1
2
1
1
1
1
1
1
1
1
1
1
1
1
1
1
1
1
1
2
1
1
1
3
1
2
1
1
1
1
1
1
1
1
1
3
2
2
1
1
1
1
1
1
1
1
1
1
1
1
1
4
2
1
3
1
1
1
1
1
3
4
1
1
1
1
1
1
1
1
2
1
2
1
1
3
1
1
1
1
1
1
1
1
1
1
1
1
2
1
1
2
1
1
1
1
2
2
1
1
1
1
1
1
2
2
1
1
1
2
1
1
1
2
2
1
1
4
1
1
1
1
1
1
2
2
1
1
1
1
1
1
1
1
1
1
3
2
2
1
1
1
1
1
5
1
1
1
1
1
1
1
1
1
1
1
1
1
1
2
1
1
1
1
1
1
1
1
1
1
1
1
1
1
1
1
1
1
1
1
1
1
1
1
1
1
1
2
1
1
1
1
1
1
1
2
1
17
7
1
1
2
1
1
1
1
2
1
1
2
1
1
1
1
1
5
1
1
1
1
1
1
1
1
4
1
1
1
1
1
1
1
1
1
1
2
2
1
1
1
1
1
1
1
3
3
1
1
1
1
1
1
1
1
1
1
1
1
1
1
1
1
1
1
1
1
1
1
1
2
1
3
8
1
1
1
1
1
3
1
1
1
1
4
2
4
1
1
2
1
2
19
1
2
1
1
1
1
1
1
1
1
1
1
1
1
2
1
1
1
1
1
1
1
1
1
1
7
1
1
3
1
1
1
1
1
1
1
3
1
1
1
11
1
1
1
1
2
1
1
1
1
1
1
1
1
1
3
1
1
1
1
1
1
1
1
1
1
1
1
1
1
5
1
1
1
1
1
1
1
2
1
1
2
2
1
1
1
1
1
1
1
1
1
1
1
1
1
1
1
1
1
1
1
1
1
1
1
1
1
1
1
1
3
1
2
1
1
1
1
1
1
1
4
1
1
1
2
1
2
1
1
6
6
2
1
1
1
2
1
1
1
6
1
1
1
1
2
1
1
1
1
1
1
1
2
1
1
2
1
1
2
1
3
1
1
2
1
1
1
1
1
1
1
1
1
1
1
1
1
1
3
1
1
1
1
1
3
1
1
1
1
1
1
1
2
1
1
3
1
1
1
1
1
2
3
1
5
1
3
2
1
1
1
1
1
1
1
1
1
1
1
1
1
1
1
1
1
1
1
1
1
1
1
1
1
1
2
1
1
1
1
1
2
1
1
1
3
1
1
2
2
1
1
1
2
1
1
1
1
2
4
1
1
1
1
2
4
2
1
1
1
2
1
1
2
1
1
1
5
1
2
1
1
1
2
9
1
1
1
1
1
1
1
1
1
1
1
1
1
1
2
2
2
1
1
1
1
1
1
1
6
1
1
2
1
1
1
1
1
1
1
1
1
1
1
1
2
1
3
1
2
1
1
1
1
1
1
2
1
1
3
1
1
2
1
1
3
1
1
1
1
1
1
1
1
1
1
2
1
1
1
1
1
9
1
1
1
1
1
1
1
1
1
1
1
1
1
2
1
1
1
1
1
1
1
1
1
1
1
1
1
1
1
1
1
1
2
1
1
1
1
1
1
1
1
1
1
1
1
1
1
1
1
1
2
1
1
1
1
1
1
1
3
1
1
2
1
1
1
1
1
1
1
1
2
1
1
1
1
1
1
1
1
1
1
1
1
1
1
1
1
2
1
1
1
1
1
1
2
1
1
1
1
1
1
1
1
2
1
1
1
1
1
1
1
1
1
2
1
1
1
1
1
2
2
1
1
2
2
1
2
1
1
1
1
1
1
1
2
1
1
1
1
1
2
2
1
1
1
3
1
2
1
1
1
1
1
1
1
2
1
1
2
1
1
2
1
1
1
1
1
1
5
1
1
2
1
1
1
1
2
1
1
1
1
2
1
1
1
1
1
1
1
2
1
2
1
1
6
1
1
1
2
1
3
2
1
1
1
1
1
1
1
1
3
1
1
4
1
2
2
2
1
1
1
1
1
1
1
1
1
1
1
1
2
1
2
4
1
1
9
1
1
1
2
1
1
4
1
1
1
1
1
1
1
1
2
1
1
1
1
1
1
1
1
1
1
1
1
1
1
1
1
1
1
13
1
1
1
2
1
1
1
3
1
1
1
1
3
1
1
3
1
1
1
1
1
2
1
1
1
1
2
2
1
1
1
1
1
1
1
1
1
1
1
1
1
1
1
1
1
2
1
1
1
1
1
1
7
1
1
1
1
1
1
1
1
1
1
1
1
1
1
1
1
1
1
2
1
1
1
1
1
1
3
8
1
1
2
1
1
1
1
1
1
1
1
1
2
2
1
1
1
1
1
2
1
1
1
1
1
1
1
1
1
1
1
4
2
1
4
1
1
1
1
1
1
1
3
1
2
1
1
1
2
1
1
51
1
1
1
1
1
1
1
1
1
1
1
1
1
1
1
1
1
1
1
1
1
1
1
1
1
1
1
1
1
1
1
1
1
1
2
2
1
1
1
1
1
1
1
1
1
1
2
1
1
2
1
1
1
5
2
1
3
3
1
1
3
1
1
1
3
2
2
1
1
1
1
1
1
1
1
1
3
2
1
1
5
1
1
1
1
2
1
2
1
1
1
1
2
1
1
3
1
1
1
1
3
1
3
1
1
1
1
1
1
1
1
1
1
1
1
1
1
1
2
1
1
1
1
1
1
1
1
1
1
1
1
1
2
1
1
1
1
1
1
1
1
8
1
3
1
7
1
1
1
1
1
1
1
1
1
1
1
1
1
3
1
1
1
1
1
1
1
1
1
1
1
1
2
1
1
1
1
1
1
1
3
1
4
1
3
1
1
1
1
1
1
1
1
1
1
1
1
1
1
2
1
1
1
1
1
1
1
1
1
1
1
1
1
1
1
1
1
1
1
1
1
1
1
2
1
1
1
1
1
1
1
1
3
1
1
1
1
1
1
1
1
1
1
2
1
1
2
3
1
1
1
1
1
1
1
2
1
3
2
1
2
3
1
1
1
1
1
1
1
1
1
1
1
1
1
1
1
1
1
1
2
1
3
1
1
1
1
1
1
3
1
1
1
1
1
1
1
1
1
1
1
3
1
1
1
2
1
1
1
1
1
1
1
1
1
1
1
1
1
1
3
1
1
1
2
1
1
1
1
1
1
1
1
1
1
1
1
1
1
2
1
1
1
1
1
1
1
1
4
1
1
1
1
1
1
1
1
3
1
1
2
1
1
1
1
1
1
1
1
1
1
1
1
1
1
1
1
1
1
3
11
2
1
1
1
1
1
1
1
1
1
1
1
1
1
1
1
1
1
1
1
1
1
1
2
2
1
2
1
1
1
1
1
1
1
1
1
1
1
1
1
1
1
1
1
1
1
3
3
1
1
1
1
2
9
1
1
1
1
1
1
1
1
3
1
1
1
1
2
1
1
1
1
2
1
1
4
1
2
5
5
2
1
5
1
2
1
1
1
1
1
1
1
1
1
1
1
1
1
1
1
1
1
1
1
1
1
1
1
2
1
1
1
1
1
1
1
1
1
1
1
1
7
1
1
1
1
1
2
1
1
3
1
2
1
2
1
1
1
1
2
1
1
1
1
1
1
2
2
1
1
1
1
1
1
2
1
1
1
1
1
1
1
1
1
1
2
1
1
22
1
1
1
1
1
1
1
1
1
1
1
1
1
1
1
1
1
1
1
1
1
1
1
1
1
1
1
2
2
1
1
1
2
1
1
1
1
1
1
1
2
1
1
1
2
1
1
1
1
1
2
1
1
1
3
1
1
1
1
1
1
1
1
1
1
1
1
2
1
2
1
1
2
2
1
1
1
1
1
1
1
1
1
1
1
1
1
1
1
1
1
1
1
2
1
1
1
1
1
1
1
1
1
1
1
1
1
1
1
1
1
1
1
1
1
1
1
1
1
1
6
1
1
1
1
1
1
1
1
1
1
1
3
1
1
1
5
1
1
1
1
1
1
1
1
1
1
1
1
1
1
1
1
1
1
2
1
1
1
1
1
1
1
1
3
1
2
1
3
3
4
3
3
1
13
1
1
2
1
1
1
1
1
1
1
1
1
1
1
1
1
1
1
1
1
1
1
1
1
1
1
1
1
1
1
2
1
1
1
1
1
1
1
1
1
1
1
1
2
3
1
1
1
1
1
1
1
1
1
1
1
1
1
2
1
2
3
2
1
1
2
1
1
2
1
1
1
1
1
2
2
1
1
2
1
1
1
1
1
1
1
1
1
1
1
3
1
1
1
1
1
2
1
1
1
1
1
2
1
1
1
1
1
1
1
2
1
2
1
1
1
2
1
3
1
2
1
1
1
1
1
1
2
2
1
1
1
1
1
1
1
1
1
1
1
1
1
3
1
1
2
1
4
2
1
1
1
1
1
1
1
1
1
1
1
1
1
1
1
1
1
1
1
1
1
1
1
1
1
1
1
1
2
1
1
1
2
1
1
1
1
1
1
1
2
1
1
1
1
2
1
1
2
1
1
1
4
1
1
1
1
1
1
10
7
2
1
1
1
4
1
1
1
1
1
1
1
1
1
1
1
2
2
3
9
1
3
1
1
4
3
1
8
1
1
1
1
1
1
1
1
1
2
1
3
1
4
2
1
1
1
1
1
2
2
1
1
1
1
1
1
1
1
1
1
1
1
1
1
2
1
1
1
1
1
1
2
1
1
1
1
1
1
1
1
1
3
1
1
1
1
1
1
2
1
1
1
1
1
1
1
1
1
1
1
1
1
1
4
1
1
1
1
1
1
1
1
1
1
1
1
1
1
1
1
1
1
1
1
1
1
1
2
1
1
1
1
1
2
2
2
1
1
3
1
2
1
1
2
1
2
1
1
1
1
1
1
1
2
1
1
1
1
1
1
2
1
1
5
1
5
3
1
1
2
1
2
2
1
2
1
1
1
3
1
1
1
1
1
1
1
1
1
1
1
1
1
1
2
1
1
5
1
1
1
2
1
1
1
1
1
1
1
1
1
2
2
1
1
1
1
1
1
3
1
4
2
1
1
1
2
2
1
1
1
1
1
1
1
1
1
1
1
1
1
1
1
1
1
1
1
1
1
2
1
1
1
2
2
1
1
1
1
2
1
4
1
2
1
2
1
1
1
1
1
1
7
1
1
1
1
3
15
24
1
4
1
4
1
2
1
1
1
1
2
9
1
1
1
1
1
4
1
1
1
2
1
1
1
1
1
2
1
1
1
1
1
1
1
1
4
1
5
1
1
1
1
1
1
1
1
1
1
1
1
1
1
1
1
1
1
2
1
1
1
1
1
1
1
1
1
1
2
1
1
1
2
1
1
1
1
1
1
1
1
1
1
1
1
13
3
2
1
1
1
1
1
1
1
1
1
1
1
1
1
1
3
1
1
1
1
1
1
1
1
1
1
1
2
1
1
1
1
3
1
3
3
1
1
1
1
1
1
1
1
1
1
2
1
1
1
1
1
1
1
1
1
1
1
1
1
1
1
1
1
1
2
1
1
1
1
1
2
1
1
1
2
2
6
1
1
1
1
1
1
1
2
1
1
1
1
2
1
1
2
2
1
1
1
1
1
1
1
1
1
1
1
1
1
1
1
1
1
1
1
1
2
1
1
1
1
1
1
1
1
1
2
1
1
1
1
1
1
1
1
1
1
1
1
1
1
1
1
1
1
1
1
1
1
1
1
1
1
2
2
1
1
1
1
1
1
1
1
1
1
1
1
1
1
4
1
1
1
1
1
1
1
1
1
1
1
1
1
1
1
1
1
1
1
4
2
1
1
1
1
1
1
1
1
1
1
1
2
1
3
1
1
1
1
1
1
1
1
2
1
1
1
1
1
3
1
1
1
2
1
4
1
1
1
2
1
1
1
1
1
1
1
1
1
1
1
2
1
1
1
1
2
1
1
2
1
1
11
1
2
1
2
1
1
1
1
1
1
1
1
1
1
1
1
1
1
1
2
1
3
1
1
1
1
3
2
1
1
2
1
2
1
1
2
1
1
5
1
1
1
1
1
1
1
1
1
1
1
1
1
1
1
1
1
1
1
1
1
1
1
1
1
2
1
1
2
1
1
1
1
1
1
1
1
1
1
1
1
1
1
2
1
1
1
1
1
1
1
1
1
1
1
1
1
1
1
1
1
1
1
1
1
1
1
1
2
1
1
1
1
1
4
2
1
1
1
1
1
1
1
1
1
1
1
1
1
1
1
1
1
1
1
1
1
1
1
1
1
1
2
1
1
1
1
1
1
1
1
1
2
1
1
1
1
2
3
4
4
1
1
1
1
1
1
1
1
1
3
1
1
1
1
1
1
1
1
1
1
1
1
1
1
1
2
1
1
1
1
1
2
1
1
3
1
1
1
1
1
1
1
1
1
1
1
2
1
1
3
1
1
1
1
3
1
1
1
1
1
1
1
1
1
1
1
1
1
1
1
1
1
1
1
1
1
1
1
1
2
1
1
1
1
1
1
1
3
3
1
1
1
1
1
1
1
1
1
1
1
1
2
1
2
1
1
1
1
1
1
1
1
1
1
1
2
1
1
1
1
1
1
1
2
1
1
1
2
1
1
1
1
4
15
1
1
1
1
2
1
1
1
1
1
3
1
1
2
1
4
1
1
1
1
1
1
1
15
1
1
1
1
1
1
1
1
2
1
1
1
1
1
1
1
1
2
1
1
1
1
1
1
2
2
2
1
1
7
1
1
1
1
1
1
2
1
1
1
2
1
1
2
1
1
1
1
1
1
1
2
2
1
1
1
1
1
1
2
1
1
1
3
1
1
1
1
1
1
1
1
1
1
1
1
1
1
1
1
1
1
1
1
1
3
1
1
1
1
1
1
1
1
1
1
1
1
1
1
2
1
1
1
1
1
1
1
3
1
2
1
1
2
1
1
1
1
1
1
1
1
2
1
1
2
1
1
1
1
1
2
1
3
2
3
3
5
1
4
2
5
4
1
1
4
5
7
6
6
1
1
1
2
1
2
1
1
1
2
1
1
1
1
1
1
1
1
1
1
2
1
1
1
1
1
1
2
1
1
1
2
3
1
1
1
42
1
1
1
1
1
1
1
1
1
2
1
1
1
1
3
7
3
1
4
1
1
1
1
1
1
1
1
6
2
3
7
1
2
2
3
2
1
2
1
1
1
12
1
1
1
1
1
2
2
2
1
1
1
1
1
2
1
1
1
5
1
1
1
1
1
1
1
1
1
1
1
1
1
1
1
1
1
1
1
1
2
1
1
1
1
2
1
1
2
1
8
1
1
2
1
1
1
1
2
1
1
1
1
2
15
5
2
3
2
1
1
2
1
1
2
1
1
1
1
1
1
1
1
2
1
1
2
1
4
1
1
1
1
1
1
1
1
1
1
1
1
2
1
1
1
1
1
1
1
2
1
1
1
1
1
1
1
1
1
1
1
1
1
2
1
1
2
1
1
1
1
2
1
1
1
1
1
1
1
14
1
1
1
1
1
1
1
1
1
1
3
2
2
1
1
1
1
1
1
1
1
1
1
1
1
1
1
1
1
1
1
1
1
1
1
1
1
1
1
1
1
1
1
1
2
1
1
1
2
1
1
1
2
1
1
1
1
1
1
1
1
1
1
1
1
3
1
1
1
2
2
1
1
1
1
1
1
1
1
1
1
2
2
1
1
3
1
2
2
1
1
1
1
1
1
1
1
1
1
1
1
1
1
1
1
1
2
1
2
1
1
1
1
1
2
1
1
1
1
1
1
1
1
1
2
13
1
1
1
1
1
1
1
1
1
2
1
1
1
1
2
1
1
2
1
1
2
1
1
1
1
1
1
1
1
2
1
1
1
1
1
1
1
1
1
1
1
4
1
1
1
2
1
1
3
1
2
1
1
1
1
1
1
1
1
1
1
1
1
33
1
1
1
1
1
1
1
1
1
1
1
2
1
1
1
1
1
1
2
1
1
1
1
1
1
2
1
1
1
1
1
1
1
3
1
2
1
1
1
1
1
1
3
1
1
1
1
1
2
1
1
1
1
1
1
2
1
1
1
1
1
1
1
2
4
1
2
1
1
1
1
1
1
2
1
2
1
4
2
1
3
1
1
1
1
1
1
1
2
1
1
1
1
1
2
1
1
1
1
1
2
1
1
1
1
1
1
1
1
2
1
1
1
1
1
1
1
1
1
1
1
1
1
1
1
1
1
2
3
1
1
1
3
2
1
1
1
1
1
1
1
1
4
1
1
1
1
2
1
1
1
1
2
1
2
1
1
1
1
1
1
1
1
1
1
1
3
2
1
1
1
1
1
1
1
1
1
1
1
1
1
1
1
2
1
1
1
3
2
1
1
1
1
1
1
1
1
1
1
1
1
1
1
3
1
1
1
1
2
2
1
1
2
1
1
4
1
1
1
2
3
1
1
1
1
1
1
1
1
1
2
1
1
1
1
1
2
4
1
1
1
1
2
1
2
2
1
2
1
1
2
1
1
1
1
1
1
1
1
1
1
1
1
1
2
1
1
1
1
1
1
2
2
1
1
1
1
1
2
1
1
1
1
2
1
1
1
1
1
1
2
1
1
3
1
1
1
1
1
1
1
1
1
1
1
1
1
1
1
1
1
1
1
1
1
1
1
1
1
2
1
1
1
1
1
2
5
1
1
1
1
3
1
2
1
1
11
1
2
1
1
1
1
1
1
1
1
1
1
1
1
1
7
4
2
1
1
1
1
1
2
1
1
1
1
1
1
1
1
1
3
1
1
1
1
1
3
1
1
1
1
2
1
1
1
1
1
1
1
1
1
1
1
1
1
2
2
1
1
1
1
1
3
1
2
1
1
1
1
1
1
2
1
3
1
1
1
1
2
4
1
1
1
1
2
2
1
2
1
7
6
3
1
1
3
3
1
3
3
1
1
3
1
2
2
4
1
1
1
1
3
1
2
1
1
1
1
1
1
1
3
1
1
1
1
1
1
1
1
1
1
1
1
1
1
1
1
1
2
1
1
1
1
1
2
1
1
1
1
1
1
1
2
1
1
1
1
1
3
2
1
2
1
2
3
2
1
1
4
1
3
1
2
2
1
1
1
1
1
1
1
1
2
1
1
1
1
1
1
1
2
1
1
1
1
1
1
1
1
1
2
1
1
1
1
2
1
1
1
3
1
2
1
2
2
1
1
1
1
2
4
1
1
2
1
2
1
2
2
1
2
1
1
1
1
3
1
2
1
2
2
1
5
1
1
1
2
1
2
1
1
2
1
3
1
1
1
1
1
2
1
3
2
1
1
2
1
2
1
2
1
1
1
1
2
1
1
2
1
4
1
4
2
1
1
1
1
1
1
2
2
1
2
1
1
1
1
2
1
1
1
4
1
1
1
5
1
1
1
1
1
1
1
1
1
1
3
2
1
2
4
1
2
1
2
1
1
1
1
2
1
1
3
1
6
1
2
1
1
1
1
1
1
1
2
1
1
1
1
1
1
1
1
1
1
1
1
2
1
1
1
1
1
2
3
1
1
1
1
1
1
2
1
2
1
1
1
1
1
1
1
1
1
1
3
1
1
1
1
1
1
2
1
1
1
1
1
6
3
1
1
1
1
1
1
1
1
1
1
1
1
1
1
1
1
2
1
1
1
1
1
1
1
1
1
1
1
1
1
1
2
1
1
1
2
1
1
1
1
1
1
1
1
1
1
1
1
1
1
1
1
1
1
1
1
1
1
1
1
1
1
1
1
1
2
2
1
1
1
1
1
1
1
1
2
1
1
1
1
1
1
1
1
1
1
1
1
1
1
1
1
1
2
2
1
1
1
1
1
1
1
1
3
1
2
1
2
1
1
8
2
3
1
1
1
1
3
3
1
1
1
1
1
1
1
1
1
1
1
1
1
1
1
1
1
1
2
1
1
1
1
1
1
1
1
1
1
1
1
1
1
2
1
2
1
1
1
1
1
1
2
1
1
1
1
1
1
1
1
1
2
1
1
1
1
3
1
2
1
1
1
1
1
1
1
1
1
1
2
1
1
1
2
1
1
1
2
1
1
1
1
1
1
1
1
1
1
1
1
1
1
1
1
1
1
1
2
1
2
1
1
1
1
1
1
1
1
1
1
1
1
6
1
1
1
2
2
1
1
1
1
1
1
1
1
1
1
1
1
1
1
1
1
2
1
1
1
1
1
1
1
1
1
1
1
1
1
1
1
1
1
1
1
1
1
1
1
1
1
1
1
1
1
1
2
1
1
1
1
1
1
1
2
1
1
1
1
1
1
1
1
1
1
1
1
1
1
3
1
1
1
1
1
1
1
1
1
1
1
1
1
1
1
1
1
1
1
1
1
1
1
1
1
2
1
1
1
2
1
1
1
1
1
1
3
1
2
1
1
1
1
1
4
2
1
1
1
1
1
1
1
1
1
1
1
4
2
1
1
2
1
3
1
1
1
1
2
1
1
1
1
1
1
1
1
1
1
1
1
1
1
1
1
1
1
1
1
4
1
1
1
1
1
1
1
3
1
1
2
1
1
1
1
1
1
1
1
1
1
1
1
1
1
1
1
1
1
1
1
1
1
2
1
1
1
1
1
1
1
1
1
1
1
1
1
1
1
1
1
1
1
1
1
1
1
1
1
1
1
1
1
1
1
1
1
1
1
1
1
1
1
2
1
1
7
1
8
1
1
1
2
2
1
1
1
1
1
1
1
1
1
1
1
1
2
1
2
1
1
1
1
1
4
1
1
1
1
1
2
1
1
1
1
1
1
1
2
1
1
1
2
1
1
2
1
2
1
2
2
2
2
1
1
1
1
1
1
1
1
1
1
1
1
2
1
1
1
1
1
1
1
1
1
1
1
1
2
1
1
1
1
1
3
1
1
2
1
2
1
1
1
1
1
1
1
1
1
1
2
2
20
2
1
1
1
1
1
1
1
1
1
1
1
1
1
1
1
1
3
1
1
1
1
1
1
2
1
1
1
9
1
1
1
1
1
1
1
1
1
1
3
1
1
3
1
1
1
2
2
1
3
3
3
1
1
1
2
2
6
1
1
1
2
2
1
1
3
1
2
1
1
3
2
1
1
1
2
1
1
1
1
1
1
1
1
1
6
2
4
1
1
1
1
1
1
1
1
2
1
1
1
1
1
1
1
1
1
1
1
1
1
1
1
1
1
1
1
1
1
1
2
1
2
1
1
1
1
1
2
1
1
1
1
1
1
1
1
1
1
1
1
1
1
1
1
1
1
2
1
1
2
1
1
1
1
1
1
2
2
1
1
2
1
1
1
1
1
1
1
1
1
1
2
4
1
2
1
1
1
1
1
1
1
1
1
1
1
1
1
1
1
1
1
1
1
2
1
1
1
3
1
1
1
1
1
1
1
1
1
1
1
1
1
1
1
1
1
1
1
1
1
2
2
1
1
1
1
1
1
1
1
2
1
1
1
1
1
1
1
2
1
1
1
1
13
1
1
2
12
1
1
1
1
1
1
3
2
2
3
1
1
1
1
1
1
1
1
1
1
1
1
1
1
1
2
28
3
1
1
6
10
1
1
1
1
1
2
1
1
1
1
1
1
1
1
2
1
1
2
1
2
1
1
1
1
1
1
1
1
1
1
1
1
2
1
1
1
1
1
1
1
1
1
1
1
1
1
1
1
1
1
1
1
1
1
2
2
1
2
1
1
2
1
1
1
1
1
1
2
1
1
1
1
2
1
2
1
1
1
1
1
1
1
1
1
1
1
1
1
1
1
1
1
1
1
1
1
1
1
1
1
2
1
3
1
1
1
1
1
1
1
1
1
1
1
1
2
1
1
1
1
1
1
1
1
1
1
1
2
1
1
1
1
1
1
1
1
1
1
1
1
1
1
1
1
1
1
1
2
1
1
1
1
1
1
2
1
1
3
1
2
1
1
1
1
1
2
1
1
1
1
1
1
2
1
1
1
1
1
1
1
2
1
3
2
1
1
2
2
1
2
1
1
1
3
1
4
1
1
1
2
1
1
1
1
1
1
1
1
1
1
1
1
1
4
1
1
1
1
1
1
1
1
1
1
1
2
2
2
1
1
1
1
1
1
1
1
1
2
1
1
1
1
2
1
1
1
1
2
1
1
1
1
1
1
2
1
1
1
1
1
1
2
1
2
1
1
1
1
1
1
2
1
6
18
1
1
1
1
1
1
4
1
3
3
1
1
1
1
1
1
1
7
1
1
1
1
1
1
1
1
1
1
1
1
1
1
1
2
2
2
1
1
1
1
1
1
1
1
1
1
1
3
1
1
1
1
1
1
1
1
1
1
1
1
1
1
1
1
1
1
1
1
1
1
1
1
1
2
1
2
2
2
1
1
1
1
1
1
1
2
1
2
1
1
1
1
3
1
1
2
1
1
1
10
1
1
1
1
1
1
1
2
1
1
1
1
1
1
1
2
1
2
1
1
2
1
1
1
2
2
1
1
2
1
1
1
1
1
1
2
1
1
1
1
1
1
1
1
1
1
2
2
1
1
1
1
1
1
1
1
1
1
1
1
1
1
1
1
1
1
1
1
1
1
1
1
1
1
1
1
3
1
1
1
1
1
1
1
1
1
1
1
1
1
1
1
1
1
3
1
3
2
1
3
1
1
1
1
1
1
1
1
1
1
1
1
1
1
1
1
1
1
1
2
1
1
1
1
1
2
1
1
1
2
3
1
1
2
1
1
1
1
1
1
1
2
1
1
2
1
1
17
1
1
10
1
1
1
1
1
1
1
1
2
1
1
1
1
2
1
2
16
1
1
1
1
1
2
1
1
1
1
1
1
1
1
1
1
1
2
1
1
5
1
2
2
1
2
1
1
1
2
6
1
1
2
4
1
1
1
1
1
1
1
1
1
1
2
1
1
9
1
20
1
1
1
1
1
1
1
1
3
1
1
1
1
3
6
1
1
1
1
1
1
6
1
1
1
2
1
1
1
2
1
1
2
1
1
1
2
1
1
3
1
1
2
1
2
1
1
1
2
1
1
1
1
1
1
1
1
1
1
1
1
1
2
1
1
1
1
1
1
1
1
1
1
1
1
1
1
1
1
1
1
1
1
1
1
1
1
1
1
1
1
2
1
1
1
1
19
1
1
1
1
2
1
1
1
1
1
1
1
1
1
1
3
1
1
1
2
1
1
1
1
1
1
1
1
1
1
1
1
1
1
1
1
1
1
1
1
3
1
1
2
1
1
1
1
1
1
1
1
1
1
1
1
1
1
1
2
1
2
1
1
1
1
2
2
6
2
1
1
1
1
1
1
2
1
3
2
3
2
1
2
1
1
2
1
1
1
1
2
2
1
1
1
1
1
3
2
1
1
1
1
2
1
1
2
1
1
3
4
1
1
1
1
1
1
1
1
1
1
2
1
1
1
1
1
1
1
1
1
2
1
1
1
1
1
1
1
1
1
1
1
1
1
1
1
1
2
2
1
1
1
1
1
1
1
2
1
2
6
5
1
2
3
1
1
1
1
1
1
1
1
1
1
3
2
1
1
1
3
1
1
1
2
1
1
1
1
1
2
1
1
1
1
2
3
1
1
1
1
1
1
1
1
1
1
1
1
1
1
1
1
1
1
3
1
1
1
1
1
1
1
1
1
2
3
1
1
1
1
1
2
1
2
1
3
2
2
1
1
1
1
1
1
2
1
1
1
1
1
2
1
1
1
1
1
1
1
1
1
1
1
2
1
1
1
1
1
1
1
1
1
4
1
1
1
1
1
3
1
1
1
1
2
4
1
1
1
2
1
2
1
1
2
1
1
1
1
1
1
1
2
2
1
2
1
1
1
1
1
1
3
1
1
1
2
2
6
1
1
1
1
1
1
1
2
1
1
1
2
1
1
1
1
2
1
3
1
2
1
1
1
1
1
1
1
1
2
1
1
2
1
4
1
2
1
1
2
1
1
1
1
1
5
1
1
1
2
2
1
1
1
1
1
1
1
1
1
1
1
1
1
2
1
1
1
1
5
1
1
1
2
1
1
1
1
1
1
1
1
1
1
1
1
1
1
1
1
1
1
1
1
1
1
1
1
1
2
1
1
3
1
1
1
1
1
1
1
1
1
1
3
1
1
1
1
1
1
1
2
1
2
1
1
1
3
1
1
1
1
1
1
1
1
1
1
2
1
1
1
1
1
1
1
1
1
1
1
1
1
1
1
1
2
8
1
1
4
1
1
1
1
1
2
1
1
1
1
1
1
1
1
1
1
1
1
1
1
1
1
1
1
2
2
1
1
1
1
2
1
2
6
1
1
1
1
1
1
1
1
1
1
1
1
1
1
5
1
1
1
1
1
1
1
1
1
1
1
1
1
1
1
1
1
1
1
1
1
1
1
1
1
1
1
1
1
1
2
1
1
1
1
1
1
1
1
1
1
1
1
1
1
1
1
1
1
3
1
1
1
1
1
1
1
1
1
1
1
2
2
1
1
1
1
1
2
1
1
1
1
1
1
1
1
1
1
1
2
1
1
1
1
2
1
1
1
1
1
1
1
1
1
1
1
1
1
1
9
1
1
1
1
1
1
1
1
1
1
1
1
3
1
3
2
1
1
1
1
1
1
1
1
1
1
1
1
2
1
1
4
1
3
1
4
1
1
2
1
1
2
2
1
1
1
1
1
1
2
1
1
1
1
2
2
1
1
1
1
7
1
1
1
1
1
1
1
2
1
1
1
3
1
4
1
2
7
1
1
1
1
1
2
1
22
1
2
1
1
1
1
1
1
1
2
1
1
1
1
1
1
1
1
1
1
1
1
1
1
1
1
1
1
1
1
1
1
1
1
1
1
1
1
1
2
1
1
1
1
1
2
1
2
2
1
1
1
1
1
1
1
1
1
1
1
1
1
1
1
1
2
1
1
1
1
1
1
7
3
1
1
3
1
1
1
1
1
1
1
1
1
1
1
1
1
1
1
1
1
1
1
1
1
2
1
1
1
1
1
2
1
1
1
1
1
1
1
1
1
1
1
1
1
1
1
1
1
2
1
1
1
1
1
1
1
1
1
1
1
1
1
1
1
1
1
2
1
2
1
1
1
4
1
3
1
3
1
1
1
1
2
1
1
1
1
1
1
1
1
1
1
1
1
2
1
1
1
1
1
1
1
1
1
1
1
1
1
1
1
1
1
1
3
3
1
1
1
1
1
1
1
1
1
1
1
1
1
1
1
1
1
1
1
1
1
1
1
1
1
1
1
1
1
1
1
1
1
1
1
1
1
1
1
2
1
1
2
1
1
1
9
2
1
1
2
1
1
1
1
1
2
2
1
1
1
4
1
3
1
1
1
1
1
1
1
1
3
1
1
1
1
1
1
1
1
1
1
1
3
1
1
1
1
1
1
1
1
1
1
1
1
1
1
1
1
1
1
1
2
1
1
1
1
9
1
1
1
2
1
1
1
1
1
1
1
1
1
1
1
1
1
1
1
1
1
1
1
1
3
1
1
1
1
1
1
1
1
1
1
1
1
1
1
1
1
2
1
1
1
1
1
1
1
1
1
1
1
3
3
1
1
1
1
1
1
1
1
1
1
1
1
1
1
2
1
1
1
2
1
2
1
1
1
1
2
2
1
1
1
1
1
1
1
1
1
1
1
1
1
1
1
1
1
1
2
2
1
2
1
1
1
1
2
1
1
1
1
1
1
1
1
1
1
1
1
1
1
1
1
1
1
1
1
1
4
1
1
1
1
2
1
1
1
1
1
1
1
1
1
1
1
1
1
1
1
1
1
1
1
1
1
1
1
1
1
2
1
9
1
1
1
1
1
1
1
1
2
1
4
1
1
1
1
1
1
2
1
1
2
2
1
2
1
1
1
1
1
1
1
2
1
1
1
1
1
2
1
1
1
1
2
1
2
1
1
1
1
1
1
1
1
1
1
1
1
1
1
1
1
3
1
3
1
1
2
5
1
1
2
1
1
1
1
1
1
1
1
5
1
1
1
4
1
1
13
2
1
5
1
1
1
2
1
1
2
17
8
1
3
2
1
1
1
1
1
1
1
3
1
1
1
1
1
1
1
2
1
1
1
1
1
2
1
1
1
1
1
1
1
1
1
1
1
1
1
1
1
1
1
1
1
1
1
1
1
3
1
1
1
1
1
1
1
1
1
2
1
1
1
1
1
1
1
1
1
4
1
2
1
1
1
1
1
2
1
1
4
1
1
1
1
1
1
1
1
1
1
1
3
1
1
2
1
1
1
1
1
1
2
1
2
3
1
1
1
1
1
1
1
1
1
1
1
1
1
1
2
1
1
2
1
1
1
2
1
1
1
1
1
1
2
2
2
2
1
1
1
1
2
1
1
1
1
1
1
1
1
3
2
2
3
1
1
1
2
1
1
1
1
1
1
1
1
1
1
2
1
1
1
1
1
1
1
2
1
1
1
1
1
1
1
1
1
1
1
1
1
2
1
1
1
1
2
1
1
1
1
1
1
1
1
1
1
1
1
1
2
1
2
1
1
1
1
2
1
1
2
1
1
1
1
1
2
1
1
2
1
3
2
1
1
1
2
1
2
1
1
1
1
2
1
9
1
2
7
3
1
1
1
1
1
5
3
6
2
2
2
1
1
1
1
1
1
2
1
1
1
1
1
1
1
1
1
1
1
2
1
1
1
1
1
1
1
2
1
13
2
2
2
1
1
1
1
1
1
1
1
1
1
1
2
1
1
2
1
1
1
1
1
1
1
1
1
2
1
1
1
1
1
1
2
1
1
1
6
1
1
2
3
1
2
2
1
1
1
1
1
1
1
1
2
1
1
17
1
1
1
2
1
1
2
3
2
2
3
5
1
1
1
1
1
1
1
1
1
1
1
1
1
1
1
1
1
1
1
1
1
5
9
3
13
1
2
4
4
1
3
1
1
1
1
1
1
1
1
1
1
1
1
1
1
1
1
1
1
2
1
3
1
1
1
4
1
7
1
1
1
1
1
1
1
1
1
1
1
1
1
2
1
2
1
1
1
2
2
1
2
8
1
1
1
2
1
1
2
2
1
1
1
1
1
1
1
1
1
1
1
1
1
1
1
1
1
1
1
1
1
1
1
1
1
3
1
1
1
2
1
1
1
1
1
1
1
1
1
2
1
1
1
1
1
1
2
1
1
1
1
1
2
1
1
1
1
1
1
1
1
1
1
3
1
1
1
1
1
1
1
1
1
1
1
1
1
1
1
1
1
1
1
2
1
1
1
1
1
1
1
1
1
1
1
1
1
1
1
1
1
2
1
1
1
1
1
1
1
1
1
1
1
1
1
1
1
1
1
1
1
1
1
1
1
1
1
1
1
1
1
1
1
1
1
2
2
8
1
1
1
1
1
1
1
1
1
1
1
3
1
1
1
1
1
2
1
1
1
1
1
1
1
1
2
1
1
1
1
2
1
1
1
1
1
1
1
1
1
1
1
2
1
1
1
1
1
1
2
1
1
1
1
1
1
1
1
1
1
1
1
1
1
1
1
1
1
1
1
1
1
2
1
1
2
1
1
1
1
1
1
1
1
1
1
1
1
1
1
1
1
9
50
1
13
2
1
1
7
3
4
4
1
1
1
1
2
1
1
1
1
1
3
2
4
8
1
6
1
1
1
2
1
1
2
1
1
2
4
2
1
1
1
3
2
2
1
1
1
1
1
1
1
1
1
1
1
1
1
1
1
1
1
1
1
1
1
1
1
1
2
2
6
11
4
4
7
2
1
1
1
1
1
1
1
1
1
1
1
1
1
17
1
1
1
1
1
1
1
1
1
1
1
1
1
1
1
1
1
1
1
1
4
1
1
1
1
1
1
1
1
1
2
1
1
1
2
1
1
1
3
1
2
2
1
2
1
1
1
1
1
1
1
1
1
2
1
1
1
1
1
2
1
2
7
3
1
1
2
1
1
1
1
1
2
2
1
1
1
1
1
1
1
1
1
1
1
3
1
3
1
1
1
1
1
2
1
2
1
1
1
1
3
1
1
1
1
1
1
1
1
1
1
1
1
1
1
1
2
1
1
1
1
1
1
1
1
1
2
1
1
1
2
1
1
1
1
1
1
2
1
2
1
1
1
1
2
2
1
1
1
1
1
1
2
1
1
1
1
1
1
1
1
1
1
2
1
2
1
3
1
1
1
2
1
1
1
2
1
1
1
1
1
1
1
1
1
1
1
1
1
1
1
1
1
1
1
1
1
1
1
1
1
1
1
1
1
1
1
2
1
1
1
1
1
1
1
1
1
3
1
1
1
1
1
1
1
1
1
1
1
1
1
2
1
2
1
2
1
1
1
1
1
1
1
1
1
1
1
1
1
1
1
1
1
1
1
1
1
1
1
2
1
1
1
1
2
1
1
1
1
1
1
1
1
1
1
1
3
1
1
1
1
1
1
1
1
1
2
1
1
1
1
1
1
1
1
1
1
1
1
1
1
1
1
1
2
5
1
1
1
1
1
1
2
1
1
1
1
1
3
1
1
1
1
2
1
1
1
1
3
1
1
1
1
1
1
1
1
2
1
1
1
1
1
1
1
1
1
1
1
1
1
1
1
2
1
1
1
1
1
1
1
1
1
1
2
3
3
2
2
2
2
1
2
1
1
2
1
1
1
1
1
1
1
1
1
1
1
1
1
1
1
1
1
1
1
1
2
1
1
4
1
1
1
1
2
1
1
1
1
1
1
1
1
1
1
1
1
1
1
1
1
1
1
1
1
1
1
1
1
1
1
1
1
2
1
1
1
2
1
1
3
1
1
1
1
2
1
2
1
1
3
1
1
2
1
1
1
1
1
1
1
1
1
1
1
1
1
1
1
1
1
5
1
1
3
1
1
1
2
3
1
1
1
3
1
1
1
1
1
1
1
1
1
1
1
1
1
3
1
1
2
1
1
7
1
1
1
1
1
1
1
1
1
2
1
1
1
1
1
1
2
1
1
1
1
1
1
1
3
1
1
1
3
1
1
1
1
1
1
1
1
1
1
1
1
2
1
1
1
1
2
1
1
1
1
1
1
1
1
1
1
1
1
1
1
1
2
1
1
1
1
1
2
1
1
2
1
1
5
1
1
1
1
1
1
1
2
2
1
3
1
2
1
1
1
1
1
1
1
1
1
1
1
1
1
1
1
3
2
1
1
1
1
1
1
1
1
1
1
1
1
2
1
1
2
1
1
2
1
1
1
1
1
1
3
2
1
1
1
1
1
1
1
1
1
1
1
1
1
1
2
1
1
1
1
1
1
1
1
1
1
2
1
1
1
1
1
1
1
2
1
1
1
5
1
3
1
1
1
1
2
1
1
1
1
1
1
1
1
1
3
1
1
1
1
1
1
2
3
2
1
1
1
1
1
1
1
1
1
1
1
1
1
1
1
1
1
1
1
1
1
1
1
1
1
1
1
1
1
1
1
1
1
1
1
1
1
1
1
1
1
1
1
1
1
1
1
1
1
1
1
1
1
1
1
1
1
1
1
1
1
1
1
1
1
1
1
1
1
1
1
1
1
1
1
1
1
1
1
1
1
1
2
1
1
1
1
1
1
1
1
1
1
10
1
1
1
1
1
1
1
1
1
1
1
1
2
1
1
1
1
1
1
1
1
1
1
1
1
1
2
1
1
3
1
2
1
1
1
1
1
1
1
1
2
1
1
1
13
1
1
1
1
1
1
1
1
2
3
1
1
1
1
1
2
1
2
1
1
1
1
2
1
1
1
1
1
1
1
1
1
1
1
1
2
1
2
1
1
1
2
1
1
1
1
1
2
1
2
2
1
1
1
1
1
1
1
1
1
1
1
1
1
1
2
1
1
1
1
1
1
1
1
1
2
1
2
1
1
1
1
4
1
1
3
1
2
1
1
3
4
2
1
1
1
1
1
7
2
1
1
1
3
1
1
8
9
2
1
1
1
2
1
2
1
1
1
1
1
1
1
1
2
2
1
1
1
2
1
1
1
2
1
1
1
1
1
1
1
1
1
1
1
1
3
1
1
2
2
1
1
1
1
1
2
1
1
2
1
1
1
2
6
2
1
1
1
1
2
1
2
5
3
1
1
2
5
1
1
1
1
1
1
2
1
1
2
1
2
1
1
1
1
3
4
1
1
1
1
1
1
2
1
2
1
2
1
11
1
1
1
2
3
5
1
2
1
1
1
1
1
2
2
2
1
1
1
1
2
1
1
1
1
1
1
1
1
1
1
1
1
1
1
1
1
1
1
2
1
1
2
1
2
1
1
1
1
1
2
2
10
1
2
1
1
1
1
4
2
1
1
2
1
1
1
1
1
2
13
1
1
1
1
2
1
1
1
2
1
1
1
2
1
1
3
4
1
1
1
1
2
1
1
1
2
1
1
1
1
2
1
1
4
1
2
1
1
1
1
3
1
1
1
2
1
1
5
1
6
5
1
1
1
4
3
1
1
1
1
1
1
2
1
1
1
1
1
1
1
1
1
1
3
1
1
1
1
1
1
1
3
2
1
1
1
1
2
1
1
1
1
1
1
1
1
1
2
1
2
1
1
1
1
1
2
3
2
1
1
1
1
1
3
1
2
1
1
1
1
1
1
1
1
1
1
1
1
2
1
1
1
1
1
1
1
1
1
1
1
1
1
1
1
1
1
1
1
1
1
1
1
1
1
1
2
1
2
1
1
2
1
3
1
1
1
1
1
1
1
1
1
1
1
1
1
1
1
1
1
1
2
1
1
1
1
1
1
1
1
2
1
1
1
1
1
1
1
1
1
1
1
2
2
1
1
1
1
1
2
2
1
2
1
1
1
1
2
1
1
1
1
1
1
1
1
2
1
1
1
1
1
1
1
1
1
1
3
3
1
2
1
1
4
1
1
1
1
1
1
1
1
4
1
1
1
1
1
1
1
4
3
1
1
1
1
1
1
1
1
1
1
1
5
1
1
1
1
1
1
1
1
1
1
1
1
1
1
1
1
3
1
2
1
1
1
1
1
1
1
1
1
1
1
1
1
1
2
1
1
1
1
1
1
6
1
5
1
1
1
1
1
2
1
1
2
1
1
1
1
1
1
2
1
1
2
1
2
1
1
1
1
1
1
1
1
1
1
1
2
1
1
1
1
1
1
3
23
1
1
1
1
2
1
1
1
1
1
2
1
1
1
6
1
1
1
1
1
1
1
1
1
1
1
1
1
1
1
1
1
1
1
3
1
1
1
1
1
1
1
1
1
1
1
1
1
2
1
1
2
1
1
1
2
1
1
1
1
1
1
1
1
1
1
1
1
1
3
1
1
2
1
1
1
2
1
1
1
1
3
1
1
1
1
1
1
1
1
1
2
1
1
1
1
2
1
1
1
1
1
1
1
1
2
3
2
1
1
1
1
1
1
1
1
1
1
1
1
1
1
1
1
1
1
1
1
1
1
1
1
1
1
1
2
1
1
1
1
1
1
1
1
1
1
1
1
1
1
1
1
1
1
1
1
1
1
1
1
1
1
1
1
1
1
1
2
2
1
1
1
1
1
1
1
6
5
5
1
1
1
1
1
1
1
1
1
1
1
1
1
1
1
1
1
1
1
1
1
1
1
1
1
1
1
1
1
1
1
1
1
2
1
1
1
1
1
2
1
1
1
1
1
1
1
1
1
1
1
1
1
1
1
1
1
1
1
1
1
1
2
1
1
1
2
1
2
1
1
1
1
1
1
1
4
1
1
2
1
1
1
1
1
1
1
1
1
1
2
1
2
1
1
2
1
1
1
1
2
1
1
1
1
1
1
1
1
1
2
1
1
3
1
1
2
1
1
1
1
1
1
1
1
1
1
2
1
1
1
1
1
1
1
1
1
1
1
2
1
3
1
1
2
1
1
1
1
2
1
1
1
1
1
43
1
1
1
1
1
1
1
1
1
1
1
1
1
2
1
1
2
1
1
1
1
1
2
1
1
1
1
1
1
2
1
2
2
1
3
1
1
1
1
2
1
2
1
1
1
1
1
1
1
2
1
1
3
1
1
12
1
1
1
1
1
1
1
1
1
1
1
1
1
1
1
1
1
1
1
2
1
1
1
1
2
1
1
1
1
1
1
1
1
1
1
5
1
8
1
4
1
1
1
1
1
1
1
2
1
1
1
1
1
2
1
1
1
1
2
1
1
1
1
1
1
1
1
1
1
1
1
1
1
1
1
1
1
1
2
2
1
1
1
1
1
2
1
1
1
1
1
1
1
1
2
1
1
2
1
1
1
1
1
1
1
1
2
1
2
2
7
1
1
1
1
1
1
6
1
1
2
2
1
1
1
2
2
1
1
1
1
1
1
1
1
2
1
1
1
1
1
1
1
1
1
1
1
1
1
1
1
1
2
1
1
1
1
1
1
1
1
2
2
1
1
1
1
1
1
6
1
1
1
1
7
2
1
4
1
2
2
1
1
4
3
1
1
1
1
1
2
1
1
2
1
1
1
1
1
1
1
1
1
1
1
1
1
1
1
1
1
1
1
1
1
1
1
1
1
6
4
2
1
1
1
1
1
1
1
2
2
2
1
1
1
1
1
1
1
1
1
2
1
1
1
1
1
1
2
1
1
1
2
1
1
1
1
1
1
1
1
1
1
1
1
1
1
1
1
1
1
1
1
1
1
1
1
1
1
1
1
1
1
3
1
1
1
1
1
1
1
1
1
1
2
1
2
1
1
1
1
3
3
1
1
2
1
1
1
1
1
1
3
1
1
1
1
1
1
1
1
1
2
1
2
1
1
1
1
1
1
1
5
1
2
1
1
1
1
1
1
1
1
1
3
1
1
1
1
2
1
1
1
1
1
2
1
1
1
1
1
1
1
1
1
1
1
1
1
1
1
1
1
1
1
1
1
1
1
1
1
2
1
1
1
2
1
1
1
1
22
3
1
1
1
1
1
1
27
1
1
1
1
1
1
1
1
1
3
4
1
1
1
1
1
1
1
1
1
1
1
1
1
1
1
1
1
1
1
1
1
1
1
1
1
1
2
1
1
1
1
1
1
1
1
1
1
1
1
1
1
1
1
1
1
1
1
4
4
1
3
1
7
1
6
9
7
1
1
1
2
1
1
6
5
1
2
1
4
2
1
1
2
1
1
1
1
1
1
1
1
1
1
1
1
2
1
1
1
1
1
1
1
1
1
1
1
1
1
1
1
1
1
1
1
1
1
1
1
1
1
1
2
1
1
1
1
1
2
1
1
1
2
1
1
3
1
1
1
1
1
1
2
1
1
1
1
1
1
1
1
2
1
1
1
1
1
1
1
1
1
1
1
1
1
1
1
1
1
1
1
1
1
1
1
1
1
1
1
2
2
1
1
1
1
1
1
1
1
1
1
1
1
1
1
1
1
1
1
2
4
1
3
1
1
2
1
10
9
1
1
1
38
1
1
1
1
1
1
1
1
1
1
1
1
1
1
1
1
1
1
1
1
1
2
3
5
1
1
1
1
1
1
1
1
1
1
1
2
1
4
1
1
1
1
2
1
1
1
1
1
1
1
1
1
2
1
1
2
1
1
1
1
1
1
1
1
1
1
1
1
1
1
1
1
2
1
1
1
1
2
1
1
1
1
1
1
1
1
1
3
1
1
1
1
1
1
1
3
2
1
1
1
1
2
1
1
1
1
1
1
1
4
2
1
1
1
1
1
1
1
1
1
2
1
3
1
1
1
1
1
1
1
1
1
1
1
1
1
1
1
2
1
1
1
1
1
1
1
2
1
1
1
2
1
1
2
1
1
1
1
1
1
1
2
1
6
1
1
1
1
1
1
1
1
1
1
2
1
1
1
1
1
1
1
1
1
1
1
4
2
1
1
1
1
1
1
1
5
1
1
1
1
1
1
2
1
1
1
7
4
3
1
1
1
1
1
1
1
1
1
1
1
3
3
1
1
1
1
1
1
1
4
1
1
1
1
1
1
1
1
1
1
1
1
1
1
1
1
1
3
1
1
3
2
1
1
1
1
1
1
1
1
1
1
1
1
3
1
1
1
1
1
1
1
1
1
1
1
1
2
1
1
2
1
1
1
1
1
1
1
1
1
1
1
1
1
1
1
1
1
1
1
2
1
1
1
1
1
1
3
1
1
3
1
6
1
1
1
1
4
1
1
1
1
1
1
1
2
1
2
1
2
1
1
1
1
1
1
1
1
2
1
1
1
1
1
1
1
1
1
1
1
2
1
1
1
1
1
1
1
1
1
3
1
1
1
1
2
1
1
2
1
1
1
1
1
1
1
1
3
1
2
1
1
1
3
1
1
1
2
1
1
1
1
3
1
1
1
1
1
1
2
1
5
1
2
2
1
1
1
1
1
1
1
1
3
1
1
2
1
1
1
1
2
1
1
1
1
3
1
1
1
1
7
2
4
1
1
1
1
1
1
1
1
1
2
1
1
1
1
2
1
1
1
1
3
1
1
1
2
8
1
4
1
1
1
1
1
1
1
1
1
1
1
1
1
3
1
1
1
1
5
1
1
5
1
6
1
1
2
1
1
1
1
1
1
2
1
1
1
1
1
1
1
2
2
2
1
1
2
1
1
1
1
1
1
1
2
1
1
5
2
1
1
1
1
1
1
1
2
1
1
1
1
1
4
2
1
1
3
1
1
1
1
6
2
1
1
1
1
1
1
1
1
1
1
1
1
1
1
1
2
1
1
1
1
1
1
1
1
1
1
1
1
1
1
1
1
1
1
2
1
2
1
2
1
1
1
1
1
1
1
1
1
1
1
1
1
1
1
1
1
1
1
1
1
1
2
4
1
1
1
1
4
1
1
1
1
1
4
2
1
3
1
1
1
1
1
1
1
1
1
1
1
1
1
1
1
1
1
3
1
2
1
1
1
1
1
1
1
1
2
1
1
2
1
1
1
1
1
1
3
3
1
1
1
1
1
1
1
1
1
1
1
1
1
1
1
1
1
1
1
3
1
1
1
1
1
1
1
1
1
1
5
1
1
1
1
1
1
1
1
1
1
1
1
1
1
1
1
2
2
1
1
1
1
1
1
1
1
1
1
1
1
1
1
1
12
1
1
1
1
1
1
3
1
1
2
1
7
1
1
1
2
1
1
1
1
1
1
1
2
1
1
1
1
2
1
2
1
9
1
10
9
1
10
3
1
1
1
1
1
1
2
1
1
1
1
1
1
1
1
1
1
2
1
1
3
2
1
1
1
1
1
1
1
1
1
1
1
1
1
1
1
1
1
1
2
1
1
2
1
1
1
1
1
1
1
1
1
1
2
1
1
2
1
2
2
1
1
1
1
1
1
1
1
1
1
1
1
2
1
1
10
1
1
1
1
1
1
1
1
1
1
1
1
1
2
1
1
1
1
1
1
1
1
1
1
1
1
1
1
1
1
1
1
1
1
1
1
1
2
1
1
1
1
2
1
1
1
1
1
1
1
1
1
1
1
1
1
1
1
1
6
1
1
1
2
1
1
1
1
1
2
1
1
1
1
2
2
1
1
1
1
1
1
1
1
1
1
3
1
2
2
3
1
1
1
1
1
1
1
1
2
1
1
1
1
2
1
1
2
1
1
2
1
1
1
1
1
1
1
1
2
1
1
1
1
1
1
1
2
1
1
1
1
1
3
1
3
5
1
1
1
2
1
1
2
1
1
1
1
6
4
4
2
2
9
2
5
9
1
1
1
7
1
1
1
8
3
1
1
5
3
2
1
1
1
1
1
1
1
1
16
1
1
1
1
1
1
1
1
1
1
1
1
1
1
1
2
4
1
1
1
1
1
1
2
1
1
4
1
1
2
1
1
2
2
1
1
1
1
25
21
1
3
1
3
1
5
1
1
1
1
17
1
1
1
1
2
1
1
1
1
1
1
1
1
1
1
1
2
1
1
1
15
1
1
1
1
1
1
1
1
1
1
1
1
1
1
2
1
1
1
1
3
3
1
1
1
2
2
1
1
1
1
1
1
1
1
1
1
2
1
1
1
1
2
2
3
1
2
1
1
1
1
1
1
1
1
1
1
1
1
1
1
1
1
1
3
1
1
1
1
1
1
1
1
2
1
1
1
1
1
1
1
1
1
1
1
1
1
1
1
2
2
1
1
2
1
1
1
1
1
1
1
3
1
1
1
1
1
2
1
1
1
1
1
1
1
1
3
1
1
1
1
1
1
3
1
1
1
1
1
1
1
1
1
1
1
1
1
1
1
1
1
1
1
1
1
1
1
1
1
2
1
1
1
1
1
1
1
1
1
1
1
1
1
1
1
1
1
1
1
1
1
1
2
2
1
1
1
1
1
1
1
1
1
1
1
1
1
2
1
1
1
1
1
1
1
1
1
1
1
1
2
1
1
2
1
1
1
1
1
1
1
1
1
2
1
1
4
1
1
1
2
1
3
1
1
1
1
1
1
1
1
1
1
1
1
1
3
1
1
2
2
1
2
1
1
2
3
1
1
1
2
1
1
1
1
1
1
1
1
1
1
1
1
1
1
1
2
1
2
1
1
1
2
1
1
1
1
1
2
1
1
1
1
1
1
1
1
1
1
1
2
1
1
1
1
1
1
2
2
1
1
1
1
1
1
1
1
1
1
1
1
1
1
1
1
1
1
1
1
6
1
1
1
2
2
1
1
2
3
1
1
1
1
2
1
1
1
1
1
1
1
1
1
1
1
1
1
1
1
1
1
1
1
1
1
1
1
1
1
1
1
1
1
2
1
1
1
1
2
2
1
4
1
1
3
1
1
1
1
1
1
1
4
1
1
1
1
1
9
1
1
1
2
2
1
23
1
1
1
1
1
1
1
1
1
1
1
1
1
12
1
1
1
1
1
1
1
1
1
1
1
2
1
1
1
1
1
1
1
1
1
1
1
2
1
1
1
2
1
1
1
1
2
7
1
1
1
2
3
2
1
4
1
2
4
1
1
2
1
1
1
1
1
1
1
3
1
1
1
1
1
1
1
2
2
1
1
1
1
1
1
1
1
1
1
1
2
1
3
1
2
1
1
1
1
1
1
1
1
2
1
1
1
1
1
1
1
1
1
2
1
1
1
1
1
1
1
1
1
1
1
1
1
1
1
1
3
2
1
1
1
1
1
1
1
1
1
1
1
1
1
1
1
1
1
2
1
1
1
2
1
1
1
1
1
1
1
1
1
1
1
2
1
1
1
1
1
1
1
1
1
3
9
1
2
1
1
1
2
1
1
1
1
1
1
1
8
1
1
1
1
1
2
1
1
1
1
2
1
7
5
2
28
1
1
1
2
2
1
1
1
1
2
1
1
1
1
1
1
1
2
1
1
1
1
2
1
1
1
1
1
1
1
1
1
1
2
2
1
1
1
1
1
3
1
1
2
1
3
1
1
1
1
3
1
3
1
1
1
1
1
1
4
1
1
1
1
1
1
2
1
1
1
1
2
4
1
2
1
1
1
1
2
1
3
1
2
1
2
1
2
1
1
1
1
1
1
2
5
1
2
1
2
1
2
1
1
3
1
1
1
2
1
2
11
8
1
1
1
1
1
1
1
2
1
1
1
1
2
1
1
2
1
2
1
1
1
1
2
1
1
1
1
1
1
7
2
5
4
1
3
1
10
1
1
2
1
1
1
1
1
1
1
2
1
1
2
1
1
1
2
1
1
1
1
1
1
1
1
1
1
1
1
1
1
1
1
1
1
1
1
1
1
1
1
1
1
1
1
2
1
1
1
1
1
1
1
1
1
1
1
1
1
1
1
1
1
1
1
2
1
1
1
1
1
2
2
2
1
1
1
2
1
1
1
1
1
1
1
2
6
1
1
1
1
1
1
1
1
3
1
1
1
1
1
1
1
57
1
1
1
1
2
1
1
1
1
1
1
5
1
1
1
1
1
1
1
1
1
1
1
1
1
1
1
1
1
1
1
1
1
5
1
1
12
13
1
22
1
1
1
1
1
1
1
1
1
1
1
1
1
2
1
4
1
2
1
1
1
1
1
1
1
1
1
1
1
5
2
1
1
1
1
1
1
2
1
1
1
1
1
1
1
1
1
1
1
1
1
1
1
1
4
1
1
4
1
4
1
1
1
1
1
1
1
1
2
1
1
1
1
1
1
1
2
1
1
1
1
1
9
1
1
1
1
1
1
1
1
1
1
1
1
1
1
1
1
1
1
1
1
1
1
1
1
1
1
1
1
1
1
1
1
1
3
1
1
1
1
1
1
1
1
1
1
1
1
1
4
1
1
1
1
1
1
1
1
1
1
1
1
2
1
1
1
1
1
1
1
1
1
1
1
1
1
1
1
1
2
1
1
1
1
1
1
1
1
1
1
5
1
1
1
1
1
1
1
1
1
2
1
1
1
1
1
1
2
1
1
1
1
1
1
1
1
1
1
1
1
1
3
2
1
1
1
1
1
2
1
1
1
1
1
1
1
1
1
1
2
1
1
1
1
1
1
1
1
1
1
1
1
2
1
1
1
1
1
1
1
1
1
1
1
1
3
1
5
1
4
1
1
1
1
1
1
1
1
2
1
1
1
1
1
1
1
1
1
1
1
1
2
2
1
2
1
1
1
1
1
1
1
1
1
1
1
1
1
1
1
2
1
1
2
1
1
8
7
1
5
1
1
1
1
1
1
1
1
1
3
1
1
1
2
1
1
1
1
1
1
1
1
2
1
3
1
2
2
1
1
1
1
2
1
1
1
1
1
1
1
1
1
1
1
1
1
1
1
1
1
1
1
1
1
1
3
1
1
1
1
1
1
1
2
1
1
1
1
3
1
1
1
2
1
1
1
2
1
1
1
2
2
1
1
1
1
1
1
1
1
1
1
1
1
1
1
1
1
1
1
1
1
1
1
1
1
2
1
1
1
1
1
6
1
2
5
1
1
1
1
1
1
1
1
1
1
1
1
1
3
1
1
1
1
1
1
1
1
1
1
2
1
1
1
1
1
1
1
1
1
1
1
1
1
1
3
1
1
1
1
2
1
1
1
1
1
1
10
2
1
2
1
1
1
2
1
1
2
2
1
1
1
1
1
1
1
1
1
8
1
2
1
1
1
1
1
1
1
1
1
1
1
1
1
1
1
1
1
1
1
1
2
1
1
3
1
1
1
1
1
1
1
1
1
1
1
1
1
1
1
1
1
1
2
1
1
1
1
1
1
1
1
3
1
1
1
1
1
1
1
5
2
1
1
1
1
1
1
1
6
1
1
1
2
2
1
1
2
4
1
1
1
1
1
1
1
1
1
1
1
1
2
1
1
1
4
2
9
2
2
28
2
1
2
1
1
1
1
2
1
1
1
1
2
2
4
1
1
1
1
1
4
1
1
1
1
1
3
2
4
1
1
2
1
1
1
1
2
1
1
1
1
1
2
1
1
2
2
1
2
1
1
1
1
1
1
1
1
1
1
1
1
1
1
1
1
1
1
1
1
1
1
1
2
1
1
1
1
1
2
1
1
2
1
2
1
1
1
1
1
1
1
1
1
1
2
1
3
1
1
1
1
4
2
1
1
1
1
2
1
1
1
1
1
1
1
1
2
1
1
1
1
1
1
1
1
1
1
1
1
1
1
1
1
1
2
1
1
1
1
2
1
3
1
1
1
1
1
2
1
1
1
1
1
2
1
1
1
1
1
1
1
1
1
1
1
1
1
1
1
1
1
1
1
1
1
1
1
1
1
1
1
1
2
1
1
6
1
1
1
1
1
1
1
1
1
1
1
1
1
1
1
1
1
1
1
1
1
1
1
1
1
2
1
1
3
1
1
1
1
1
1
1
1
3
1
1
1
1
1
1
1
1
1
2
1
1
1
1
1
1
1
1
1
1
1
1
1
2
1
1
8
2
3
1
2
9
1
8
1
5
1
3
4
5
8
1
1
1
4
2
1
1
4
3
4
4
1
1
1
2
1
1
1
1
1
1
1
1
1
1
1
1
1
1
1
1
1
1
1
1
1
1
1
1
1
1
1
1
1
1
10
8
3
1
1
1
1
1
2
1
1
1
4
1
1
1
1
1
1
1
1
1
1
1
2
1
1
1
1
1
1
1
1
1
1
1
3
1
1
1
1
1
1
1
1
1
1
1
1
1
1
1
1
1
1
1
1
1
1
2
2
1
1
3
2
3
10
1
1
1
1
1
1
1
2
1
1
1
1
1
1
1
2
1
2
1
1
1
1
1
1
1
1
1
1
1
1
1
3
1
1
1
1
1
1
1
1
1
1
1
1
2
1
1
1
1
1
1
1
2
1
1
1
1
2
2
1
1
1
1
1
1
2
1
1
4
2
1
1
1
1
1
1
1
1
1
1
1
1
1
1
1
1
1
1
1
1
1
1
1
1
1
1
1
1
5
1
1
1
1
1
1
2
1
1
1
2
1
1
2
2
1
3
1
1
1
1
2
3
1
1
1
1
1
1
1
1
5
1
1
1
1
1
1
1
1
1
1
2
1
1
1
1
1
1
1
1
1
1
1
1
1
1
1
1
1
1
1
1
1
1
1
1
1
1
1
2
1
1
1
1
1
1
1
1
1
1
1
2
3
1
7
2
1
17
1
1
1
1
5
2
1
1
1
1
2
1
2
1
1
1
1
1
1
1
1
1
1
1
1
1
1
5
1
1
1
1
1
1
1
1
1
1
1
1
1
1
1
1
2
1
1
2
2
1
1
1
1
1
2
1
1
1
1
1
1
1
1
1
1
1
1
1
3
2
1
2
2
4
1
1
2
1
1
1
1
1
1
1
3
1
1
2
1
1
1
1
1
1
1
1
1
1
1
1
1
1
1
1
3
1
1
1
1
1
1
1
1
1
1
1
1
1
1
2
1
1
1
1
1
1
1
1
1
1
1
1
1
1
4
1
1
1
1
3
1
1
1
1
1
1
1
1
1
1
1
3
1
1
1
1
1
1
1
1
1
1
1
2
1
1
1
1
1
1
1
1
1
1
1
1
1
1
1
1
1
1
1
1
1
1
1
1
1
1
1
2
1
2
1
3
1
1
1
1
1
1
1
3
1
4
2
1
1
1
1
1
3
1
1
1
1
1
1
1
1
2
1
1
1
1
1
3
1
1
1
1
2
1
1
1
1
1
1
1
1
1
1
1
1
1
1
1
2
1
1
1
1
2
1
1
1
1
1
1
1
1
1
1
1
1
1
1
1
1
1
1
1
1
1
3
1
1
1
1
1
1
1
1
2
2
1
1
1
1
10
1
1
1
1
3
1
3
1
1
6
1
4
1
4
1
1
2
3
1
1
1
2
1
1
1
1
2
1
1
1
1
1
1
1
1
1
1
1
1
1
1
2
1
1
1
1
1
1
3
1
1
2
1
1
1
1
1
1
1
2
1
2
1
2
1
1
1
1
1
2
1
1
1
1
1
1
1
1
1
1
4
1
1
1
1
5
2
1
1
1
1
1
1
2
1
1
1
1
3
1
1
1
1
1
1
1
1
1
2
3
3
1
2
1
15
1
2
1
1
1
1
1
1
1
2
1
1
1
1
1
1
1
1
1
1
1
1
1
1
2
1
1
2
1
2
1
1
1
1
1
1
1
1
1
1
1
1
1
1
1
1
4
1
1
1
1
1
1
1
1
1
1
1
1
1
1
1
1
1
1
1
1
1
1
1
1
1
2
2
1
1
1
2
1
1
1
1
1
1
1
2
1
20
1
1
8
1
1
1
1
1
1
1
1
1
1
16
1
1
1
1
1
1
1
2
1
1
1
2
2
1
2
1
1
1
1
1
1
1
1
1
1
1
2
2
2
1
1
1
1
2
1
1
2
1
1
2
1
1
1
1
1
1
1
1
1
2
1
2
1
1
1
2
1
1
1
1
1
1
1
1
2
1
2
2
1
1
1
1
1
1
1
2
1
1
1
1
1
1
2
1
1
1
1
1
1
2
1
1
1
1
1
1
2
1
1
1
1
1
1
1
5
1
1
1
1
1
1
1
1
1
1
1
1
1
1
1
1
1
1
1
1
1
4
1
1
1
1
1
1
1
1
15
5
17
1
1
1
1
3
2
1
1
4
1
1
1
1
1
1
1
1
1
2
1
1
1
1
1
1
1
2
1
1
1
1
1
1
1
1
3
2
3
1
1
1
1
1
1
1
1
1
1
1
1
1
1
1
1
1
1
1
3
1
1
1
1
1
1
4
1
2
3
1
1
1
1
1
1
1
1
1
1
4
1
1
1
1
2
1
1
1
1
1
1
1
1
1
1
2
1
1
1
1
1
3
2
1
2
1
1
1
1
2
1
1
1
1
1
1
1
1
1
1
1
1
1
1
1
1
1
1
1
1
1
1
1
3
1
2
1
1
1
1
1
1
1
1
1
1
1
1
1
1
1
1
1
1
1
1
1
7
35
1
1
2
1
1
3
1
1
2
1
2
1
3
1
1
2
1
1
1
1
1
1
1
1
1
1
1
1
1
1
1
1
1
1
1
1
1
1
1
2
1
1
1
1
1
1
1
1
1
1
1
1
1
2
1
1
2
2
1
1
1
1
2
1
1
1
1
1
2
1
1
1
1
1
1
2
1
1
1
1
1
1
2
1
1
1
1
1
1
1
1
1
1
1
1
1
3
1
1
1
1
1
1
1
1
1
1
1
1
1
1
1
1
2
1
1
1
5
7
1
1
1
1
1
1
1
1
1
1
1
1
1
1
1
1
1
1
1
1
1
1
1
1
1
1
1
3
1
1
1
8
2
1
5
1
7
3
2
1
1
1
1
1
3
1
1
1
1
1
1
1
1
1
2
1
1
1
1
1
1
2
4
1
1
1
1
1
1
1
1
1
1
1
1
1
1
2
4
1
1
1
1
1
2
1
1
1
1
1
1
2
1
1
1
1
1
1
1
1
1
1
1
1
1
1
1
1
1
1
1
1
1
1
1
1
1
3
1
2
1
1
1
2
1
3
1
2
1
8
1
2
1
1
2
1
1
1
1
1
1
1
1
1
1
3
1
3
1
1
1
1
1
1
1
1
3
8
1
1
1
1
1
1
1
4
1
1
1
2
1
1
1
1
6
1
1
1
1
1
1
1
1
1
1
1
1
1
2
2
1
1
1
2
1
1
1
1
1
1
1
1
2
1
1
1
1
1
1
1
1
1
1
1
1
2
2
1
1
1
1
1
1
1
1
1
1
1
1
1
1
1
1
1
1
5
1
1
1
1
1
1
1
1
1
2
2
1
2
1
1
1
1
1
1
1
3
1
1
1
1
1
1
2
1
1
2
1
2
1
2
1
1
1
1
2
2
1
1
1
1
1
1
1
2
1
1
1
1
1
2
1
1
2
2
2
2
3
3
4
1
1
1
1
1
1
1
1
1
1
1
1
1
1
3
1
1
1
1
1
1
1
1
1
1
1
3
1
1
1
1
2
1
1
1
1
1
1
2
1
1
1
1
2
1
1
1
1
1
1
1
1
1
2
1
1
1
1
1
1
4
1
1
1
1
1
1
1
1
1
1
1
1
1
1
1
1
1
1
1
1
1
1
1
2
1
1
21
1
1
2
1
1
2
1
1
1
1
1
2
2
1
1
1
1
1
1
1
1
1
1
1
1
1
1
1
1
1
2
1
1
1
1
1
1
1
1
1
1
2
1
1
1
1
2
1
1
2
1
1
2
1
1
3
1
1
1
1
2
1
1
1
1
2
1
1
1
1
1
1
1
1
1
1
1
1
1
1
1
1
1
1
1
1
1
1
2
1
1
1
1
1
2
1
2
1
2
1
1
1
1
1
1
1
1
1
2
1
2
1
1
1
2
3
1
1
1
1
2
33
1
1
1
1
1
1
1
1
1
3
1
1
1
1
1
1
2
1
1
1
1
1
1
1
1
1
1
1
1
1
1
2
1
1
1
1
1
1
2
1
1
1
1
1
2
1
2
1
1
1
1
34
1
1
1
1
1
3
1
1
1
3
1
1
1
1
4
1
1
1
1
1
1
1
2
1
1
2
1
2
6
1
1
1
1
1
2
1
1
1
1
1
1
1
1
1
1
1
1
1
1
1
1
2
1
1
1
1
1
1
1
1
2
1
1
1
1
1
1
1
1
1
1
1
1
1
1
1
1
1
1
1
1
1
1
1
1
1
1
1
2
1
1
2
1
1
1
1
1
1
1
1
1
1
1
1
1
1
1
1
1
1
1
1
1
1
1
1
1
1
1
1
1
1
1
1
1
1
1
1
2
1
1
1
1
1
1
1
1
1
1
1
1
1
1
1
1
1
1
1
1
1
1
1
1
2
1
1
1
1
1
1
1
1
1
1
1
1
1
1
1
1
2
1
5
1
1
1
1
1
1
1
1
1
1
1
1
1
3
1
1
1
1
1
1
1
1
1
1
1
1
1
1
2
1
1
1
1
1
1
1
1
1
1
1
1
1
1
1
1
1
1
1
1
1
1
1
2
1
1
1
1
1
2
1
1
1
1
1
1
1
1
1
1
1
2
2
1
2
1
1
1
1
1
1
1
1
1
2
1
1
5
2
1
1
1
1
1
1
1
16
2
1
2
1
3
1
2
2
1
1
1
1
1
2
1
1
1
3
4
2
2
1
1
1
1
1
1
1
1
1
1
3
4
1
2
1
6
2
3
1
1
3
1
1
3
1
1
2
2
5
1
2
1
2
1
1
2
3
1
1
1
1
1
1
2
1
4
6
1
1
1
1
1
1
1
6
1
1
1
2
1
1
1
1
1
1
1
1
1
1
1
1
1
2
1
2
1
1
1
1
1
2
2
2
1
1
1
1
1
1
1
1
1
1
1
1
1
1
1
1
1
1
2
1
1
1
1
1
1
1
1
2
2
4
1
1
1
1
1
1
1
1
1
1
1
1
1
1
1
1
1
1
1
1
1
1
1
1
1
1
1
1
1
1
1
1
1
1
1
1
1
1
1
1
2
1
1
1
1
1
2
1
1
1
4
1
8
1
2
2
3
1
1
1
1
3
1
1
1
1
2
1
1
1
1
1
1
2
2
1
1
2
1
1
1
1
1
1
1
1
1
2
1
1
2
1
3
1
1
2
1
1
1
9
1
1
1
1
1
4
1
1
1
2
2
1
1
1
1
1
1
1
1
2
1
2
1
1
1
1
1
2
1
1
1
1
1
1
1
1
1
1
2
1
2
1
1
1
1
1
1
2
2
1
7
3
1
1
2
1
3
1
2
1
1
1
1
1
1
1
1
1
1
1
1
1
1
1
1
1
1
1
1
1
1
1
1
1
1
1
1
1
2
1
1
1
1
1
1
1
1
1
1
1
1
1
1
1
1
1
1
2
1
1
1
1
1
1
1
1
1
1
1
1
1
1
1
1
1
1
1
2
1
1
1
1
1
1
1
2
2
1
1
2
1
1
1
1
1
1
1
1
1
1
1
1
1
1
1
1
1
1
1
1
1
1
5
3
1
1
1
1
1
1
1
1
1
1
1
1
1
1
1
1
1
1
1
1
1
1
2
1
1
1
2
1
1
3
1
1
2
1
1
1
2
1
1
1
1
1
1
1
1
1
1
1
1
1
1
1
1
1
1
2
1
2
2
1
1
2
1
2
1
1
2
1
1
2
1
1
2
1
1
1
1
1
1
1
2
2
6
1
2
2
1
3
1
1
1
1
1
1
1
1
1
1
1
1
1
1
1
1
1
1
1
9
2
3
1
1
1
1
2
1
1
1
2
1
1
1
1
1
2
8
1
1
1
1
1
3
7
1
2
1
1
1
1
1
1
1
2
1
1
1
1
1
1
1
2
1
1
1
1
1
1
1
1
1
1
1
1
1
1
1
1
1
1
1
1
1
4
2
1
1
1
1
1
1
1
1
1
1
2
1
1
2
2
5
2
1
1
1
1
1
1
1
1
1
1
2
2
1
1
1
1
1
1
1
1
1
1
1
1
1
2
1
1
1
1
1
1
1
1
1
2
1
2
2
1
1
1
1
2
2
1
2
1
4
1
1
1
1
1
1
1
1
2
2
1
1
2
1
1
1
2
1
1
3
1
10
1
1
1
1
1
1
1
1
1
1
2
1
1
1
1
1
2
1
1
2
4
1
2
1
1
1
1
1
1
1
2
3
1
1
1
1
1
1
1
1
1
4
1
1
1
1
1
2
1
1
1
1
1
1
1
1
1
1
1
2
4
1
1
1
1
1
1
1
1
1
1
1
1
1
1
1
1
1
1
2
2
1
1
7
6
3
1
1
1
1
1
4
3
2
1
1
1
2
1
1
2
1
2
3
1
1
1
2
4
1
2
6
1
7
1
1
1
1
1
1
1
1
1
1
1
1
1
1
2
1
1
1
3
1
3
1
1
1
3
9
2
7
2
1
1
1
1
1
1
1
3
1
1
1
1
1
2
1
1
4
1
1
1
1
1
1
1
1
1
1
1
1
1
1
1
1
1
1
1
1
1
1
1
1
1
1
2
1
1
1
1
1
1
1
1
1
1
1
1
1
1
1
1
1
1
2
4
2
1
1
1
1
1
1
1
1
1
1
1
1
1
1
1
1
1
2
4
1
1
1
1
4
2
1
1
1
1
1
1
1
1
1
1
2
1
1
1
3
1
1
1
10
1
1
1
2
2
1
1
1
1
1
1
3
1
1
1
1
1
7
1
1
1
1
1
1
1
1
1
1
2
1
2
2
1
1
1
2
1
1
4
1
2
1
1
1
1
1
1
1
1
2
1
2
1
1
1
1
1
1
1
1
2
1
1
1
1
3
1
1
1
1
1
1
1
1
1
1
1
1
1
1
4
1
1
1
2
2
1
1
1
1
2
2
2
1
5
1
1
1
2
1
2
1
2
1
1
1
1
1
1
1
2
1
1
1
1
1
2
2
2
1
2
1
1
1
2
2
3
1
1
1
4
1
1
1
1
1
1
1
2
1
1
1
1
1
1
1
1
1
1
1
1
2
3
1
1
1
1
1
1
2
1
1
1
2
1
1
1
1
1
4
1
1
1
2
1
2
4
1
1
1
1
3
1
1
1
1
1
1
2
1
1
2
1
2
5
1
3
1
1
1
1
1
1
1
1
1
1
1
1
1
1
1
2
1
1
1
1
1
1
1
1
1
1
2
1
2
1
1
1
1
2
1
1
1
1
1
1
1
2
1
1
1
1
1
1
1
1
2
1
3
1
1
2
3
2
1
2
1
1
1
1
1
1
1
1
1
1
1
1
2
2
2
1
1
1
1
4
1
2
1
1
1
1
1
1
1
1
2
1
1
2
1
1
1
1
1
1
1
1
1
1
4
1
1
1
1
1
3
2
1
1
2
1
1
1
1
1
1
1
1
1
1
1
2
2
2
1
1
1
1
1
1
1
1
1
1
1
2
1
2
1
1
2
1
1
2
1
1
1
1
1
1
1
1
1
1
1
1
1
1
1
1
2
1
1
1
2
1
1
1
1
1
1
1
1
1
1
1
1
1
1
15
1
1
1
1
1
2
1
1
1
1
1
1
1
1
1
1
3
1
1
3
1
1
1
1
1
1
10
1
2
1
12
1
1
1
1
1
1
1
1
3
7
1
2
1
2
1
1
2
1
1
1
1
1
1
4
1
1
1
1
1
1
1
1
1
1
1
1
1
1
1
1
1
1
2
1
1
1
1
1
1
1
1
1
1
1
1
1
1
1
1
1
1
1
1
1
1
1
1
1
2
1
1
1
1
1
2
1
1
1
1
1
1
1
1
1
1
1
2
1
1
1
1
2
1
7
1
1
1
1
1
1
1
1
2
1
1
1
2
1
1
1
3
1
1
1
2
1
1
2
1
1
4
1
1
1
3
1
1
1
1
2
1
2
13
2
1
1
1
5
1
4
4
1
1
1
1
2
1
1
1
1
2
1
1
1
1
1
2
1
2
1
1
1
1
1
1
1
1
1
1
1
2
1
1
1
1
1
1
1
1
1
2
1
1
1
1
1
1
1
1
1
2
1
1
1
1
2
1
1
1
1
1
1
2
1
1
1
1
1
2
1
1
1
1
1
1
1
1
1
1
1
1
1
1
1
1
1
1
1
1
1
2
1
1
1
3
1
1
1
8
1
1
1
1
1
1
1
1
1
1
3
4
2
1
1
1
1
1
2
1
2
1
1
1
1
1
3
1
1
1
1
2
1
1
1
1
1
1
1
1
1
1
1
1
3
28
5
1
1
1
1
2
1
1
1
1
1
1
1
1
1
1
1
1
1
1
1
15
1
1
1
4
10
4
6
3
1
1
1
1
1
3
2
1
1
2
4
1
1
1
1
1
1
1
1
2
5
4
1
1
1
1
1
1
1
1
1
1
1
4
1
1
1
1
1
1
1
2
1
1
1
1
1
3
1
1
4
1
1
1
1
1
4
1
1
1
1
1
1
1
2
1
1
1
1
1
2
1
3
1
1
2
1
1
1
1
1
1
1
1
1
1
6
1
1
1
1
1
1
1
1
1
1
1
1
1
2
4
1
1
1
1
1
1
2
2
1
1
2
1
1
1
2
1
1
4
3
1
2
1
1
1
1
1
1
1
1
1
1
1
2
1
1
1
2
1
1
1
1
1
1
1
1
1
1
1
6
3
1
1
1
1
1
2
1
1
2
1
1
1
1
1
1
1
1
5
2
1
1
1
1
1
1
1
6
4
2
1
2
1
1
3
1
3
2
3
1
1
1
2
2
1
1
1
1
2
1
1
1
1
1
1
1
2
1
1
2
1
2
1
2
1
1
2
1
1
1
1
1
2
1
1
1
1
1
2
1
1
1
1
1
1
1
1
1
1
1
1
1
2
1
1
3
1
1
1
1
1
5
1
1
2
1
1
1
3
1
1
1
1
1
1
1
2
1
1
1
11
1
1
1
1
1
2
1
1
1
1
1
1
1
1
1
1
1
1
2
2
1
1
2
1
1
1
1
1
1
1
1
1
1
1
1
1
2
1
1
1
1
1
1
1
1
1
1
1
1
1
1
1
2
2
1
1
1
1
1
1
1
2
1
1
1
1
1
1
1
1
1
1
1
1
1
1
2
1
1
1
1
2
1
1
1
1
1
1
1
1
5
1
2
1
1
1
1
5
1
2
1
1
1
2
2
1
1
1
2
1
1
1
2
1
1
1
9
1
2
1
1
1
1
3
1
1
2
1
1
1
1
1
1
1
1
1
2
4
1
1
1
1
1
1
1
1
2
1
1
1
1
1
1
1
1
1
1
1
2
1
1
1
1
3
1
1
2
1
1
1
1
1
1
1
1
1
1
1
1
1
1
2
1
1
1
1
1
1
1
1
1
1
2
1
1
1
1
1
2
1
1
1
1
1
1
1
1
1
1
1
1
1
1
2
1
3
1
4
2
1
1
1
1
1
1
2
1
1
1
1
1
1
1
1
2
2
1
2
1
1
1
1
1
1
2
2
1
4
1
1
2
6
2
1
1
2
1
1
1
1
1
1
1
2
1
1
1
1
1
1
1
1
2
1
1
2
1
1
1
5
1
1
1
1
1
1
6
4
1
1
1
1
1
1
1
1
1
1
2
1
1
1
1
1
1
1
1
1
1
5
7
2
1
9
2
1
2
2
1
1
2
1
3
1
1
1
1
1
3
1
1
2
3
1
1
1
1
2
1
1
2
1
1
1
1
1
8
1
1
1
3
8
6
1
1
1
1
1
1
1
1
1
1
1
1
1
4
1
1
1
2
1
1
1
1
1
1
1
1
1
1
2
1
2
1
2
1
2
1
1
1
1
1
2
1
3
1
1
1
1
1
1
2
1
1
2
1
1
1
5
1
1
1
1
2
1
1
1
2
2
2
1
1
1
1
1
1
1
1
1
5
1
1
1
1
2
1
1
1
1
1
2
1
1
1
1
2
1
1
1
1
1
1
1
1
1
1
1
1
1
2
1
1
1
1
1
1
1
2
3
1
1
1
1
4
2
1
1
1
1
1
1
1
1
1
1
1
1
1
1
1
1
1
1
1
1
2
2
1
1
1
2
1
1
1
1
1
1
1
1
1
1
2
1
1
4
1
3
1
1
1
1
2
3
1
2
1
3
1
1
1
1
1
1
3
1
1
1
1
1
2
2
1
2
1
2
1
3
1
1
1
1
1
1
2
1
1
1
1
1
1
1
1
1
2
2
1
3
1
1
1
4
1
1
1
1
1
2
2
2
1
2
1
1
1
1
1
2
1
1
1
1
2
1
2
2
5
2
3
1
1
1
1
2
1
2
1
1
1
1
1
1
1
1
1
1
1
1
1
2
1
1
1
1
1
1
1
1
1
1
2
3
1
2
1
1
2
1
2
1
1
1
1
1
1
1
1
2
2
2
1
2
1
1
1
1
1
1
1
1
1
1
1
1
1
1
1
1
3
1
1
1
1
1
1
2
1
1
2
1
2
1
1
1
1
3
1
1
1
1
1
4
1
1
1
2
1
1
1
1
1
1
1
2
1
1
1
1
1
1
6
3
2
1
2
2
2
2
1
1
2
1
1
1
1
1
1
1
1
1
5
3
1
2
3
1
1
1
1
5
1
1
3
1
1
2
1
1
2
1
1
1
1
1
1
1
1
3
1
1
1
1
1
1
1
2
2
1
1
1
1
1
1
1
1
1
1
1
2
2
1
2
1
1
1
1
1
1
1
1
1
1
1
1
1
1
1
1
1
1
1
2
2
1
1
1
1
1
1
1
1
1
1
1
1
1
1
1
1
1
1
1
1
1
1
1
1
1
1
1
1
1
1
3
1
1
1
1
1
1
3
1
1
1
1
1
1
1
2
1
1
1
1
1
2
1
2
1
1
1
1
1
1
1
1
1
1
1
1
1
1
1
2
1
2
2
1
1
1
1
1
1
1
1
1
1
1
1
1
1
1
1
1
1
1
2
1
2
1
1
2
1
1
1
1
1
2
2
1
1
1
1
1
1
1
3
3
1
1
1
2
1
1
1
1
1
2
1
1
1
1
1
1
1
1
1
1
1
1
1
1
1
1
1
1
1
1
1
1
1
1
1
1
1
1
2
1
1
1
1
1
1
1
1
1
1
1
1
2
1
1
1
1
1
1
1
1
1
3
1
1
1
1
1
1
1
1
1
1
1
1
1
1
1
1
1
1
2
2
13
13
9
4
1
1
1
1
1
2
1
1
1
1
1
1
1
1
1
1
1
4
3
21
2
1
1
1
1
1
1
1
1
1
1
4
1
1
2
1
2
7
1
7
1
1
1
1
1
1
2
1
2
2
1
1
1
1
3
1
1
1
1
1
1
1
1
2
1
1
2
1
1
1
1
1
4
1
1
1
2
1
1
1
1
1
1
3
1
1
1
1
1
3
2
1
1
1
1
1
2
1
1
1
1
1
1
1
1
1
1
1
1
1
1
1
1
1
1
1
1
2
1
2
1
2
2
1
1
1
2
1
1
2
1
2
2
1
1
1
1
1
1
1
1
1
1
1
1
4
1
1
2
1
1
3
1
1
1
1
1
1
1
1
1
1
1
1
1
1
1
1
9
1
1
1
1
1
2
1
3
1
1
1
1
2
1
1
1
1
1
1
1
1
1
1
1
1
1
1
1
2
1
1
1
1
2
1
1
1
2
1
1
1
1
1
2
1
2
1
1
1
1
1
1
1
1
1
1
2
1
4
3
2
1
6
3
17
2
1
1
1
1
1
1
1
1
1
1
1
1
1
6
1
1
1
1
2
1
1
1
1
1
1
1
1
1
2
2
1
1
1
1
4
2
1
1
1
1
1
1
1
1
1
1
1
1
1
1
1
2
1
2
1
1
1
1
2
1
1
1
2
1
28
1
1
1
1
1
1
1
1
1
1
1
3
1
1
1
1
1
1
1
1
1
1
1
1
1
1
1
1
2
1
1
3
2
1
1
1
1
1
1
1
2
1
4
2
1
2
1
1
1
1
2
1
2
1
1
1
1
1
1
1
2
1
1
1
1
1
1
1
1
3
1
1
1
2
1
1
4
1
1
2
1
1
2
1
1
1
2
1
1
1
1
2
1
1
2
1
1
1
1
3
1
1
3
1
1
1
1
2
1
1
1
1
1
1
1
1
1
1
1
1
1
1
1
1
1
1
1
1
1
1
10
1
2
1
1
1
1
1
4
1
5
1
2
1
2
10
1
1
1
8
1
1
1
1
1
1
1
1
1
1
1
1
1
1
1
1
1
1
1
1
1
1
1
1
1
1
1
1
1
1
1
1
1
1
1
1
4
1
1
1
1
1
1
1
1
1
1
7
1
1
1
1
2
1
1
2
1
1
1
1
1
1
1
1
1
5
1
2
1
1
1
1
1
1
1
1
1
1
1
1
1
1
1
1
1
1
1
1
2
2
1
1
1
1
1
1
1
1
5
1
1
1
2
1
1
2
1
1
1
1
1
1
1
1
5
1
1
1
1
1
1
1
4
2
1
1
1
1
1
1
1
1
1
1
1
1
1
1
2
1
1
1
2
1
1
1
2
1
1
1
2
1
1
1
1
1
1
1
1
2
1
2
1
2
4
1
1
2
2
1
1
3
1
1
1
1
1
2
1
1
1
1
1
1
2
1
2
2
1
1
1
1
4
1
1
1
1
1
1
1
1
1
2
1
2
1
1
1
3
1
1
2
2
1
1
3
1
1
1
1
1
2
1
2
1
3
1
1
1
1
1
1
1
1
2
1
1
1
1
1
3
1
1
1
1
1
1
1
1
1
2
2
1
1
1
1
1
1
1
1
13
1
1
1
1
1
1
1
4
1
1
1
1
1
1
1
1
1
1
2
1
1
3
4
1
4
3
1
3
3
1
2
3
1
1
1
1
1
1
1
2
1
2
2
1
2
1
1
1
1
1
1
1
1
2
1
1
1
1
1
1
2
1
1
1
2
3
1
1
1
1
2
1
1
1
1
2
1
1
2
1
1
3
2
2
1
1
2
1
2
1
1
1
1
1
1
1
1
1
1
1
1
1
1
3
1
1
1
1
1
1
1
1
1
1
1
1
1
2
1
1
1
1
1
1
2
1
1
1
3
3
2
1
1
2
1
1
1
1
1
1
1
1
1
1
1
1
1
1
1
1
1
1
1
1
1
1
2
1
1
4
1
1
2
1
1
1
1
1
1
1
1
1
1
1
1
1
2
2
2
1
2
1
1
1
1
1
1
1
1
1
1
2
1
1
1
2
1
1
1
1
2
1
1
2
1
2
1
1
1
1
1
1
1
1
1
1
1
1
1
1
1
1
1
1
1
1
1
1
1
1
1
1
1
1
1
1
1
1
1
1
1
1
1
1
10
1
1
2
1
1
1
1
1
2
1
1
1
1
1
1
2
2
3
2
1
2
1
2
1
1
1
1
1
1
2
1
1
1
1
1
1
5
14
1
1
1
1
2
1
1
1
1
1
1
1
1
1
1
2
1
1
1
1
1
2
1
1
1
1
1
1
1
18
6
1
1
1
3
1
2
1
1
1
1
2
1
1
1
1
1
1
1
1
1
1
1
1
1
1
1
1
1
1
2
1
1
1
1
1
2
1
2
1
1
2
1
1
1
1
1
1
2
1
1
1
1
2
1
1
1
2
5
1
1
2
1
2
1
1
1
1
1
1
1
1
1
1
1
1
1
1
1
1
1
3
2
1
1
1
1
4
1
1
1
1
1
1
2
1
1
1
1
1
1
3
4
1
1
1
1
1
1
1
1
1
1
1
8
6
1
1
1
2
1
1
2
3
1
1
3
1
2
1
1
1
1
1
1
1
1
1
1
1
1
1
1
1
1
1
2
3
1
1
1
1
1
1
2
1
1
1
1
1
1
1
1
1
1
3
1
2
1
1
1
1
1
1
1
1
1
1
1
1
1
1
1
1
3
1
1
1
1
1
1
1
1
1
1
2
1
3
1
1
3
1
1
1
1
1
1
1
5
1
1
1
1
1
2
1
1
1
1
1
1
1
1
1
1
1
1
1
2
1
1
1
1
2
2
1
1
1
4
1
1
1
1
1
1
1
1
1
1
1
1
1
2
1
1
1
1
1
1
2
1
1
2
1
1
1
1
2
1
1
1
1
1
1
1
1
1
1
1
2
1
1
1
1
1
1
1
1
1
1
1
2
1
1
1
1
1
1
1
1
1
1
1
1
1
1
1
1
1
1
1
1
2
1
1
1
1
1
2
1
1
1
1
3
1
1
1
1
1
1
1
1
1
1
4
1
1
1
2
1
1
1
1
1
1
1
1
2
1
1
1
1
2
1
3
2
6
1
2
1
1
2
1
1
2
1
1
1
1
1
1
1
1
1
1
1
1
1
1
1
1
1
1
1
1
1
1
1
1
1
17
1
6
5
2
6
6
5
2
4
1
1
1
1
1
1
1
1
1
1
1
1
1
1
1
1
3
1
1
1
2
1
1
1
1
1
1
1
1
1
1
1
1
1
1
1
2
1
1
1
1
2
1
1
1
1
1
1
1
1
1
1
1
1
2
1
3
12
1
1
5
13
5
1
1
1
13
2
1
1
1
1
1
1
1
1
1
1
1
1
1
1
1
1
1
1
1
1
2
1
1
43
1
1
5
4
2
6
5
2
2
1
1
1
1
1
2
1
1
1
1
2
2
1
4
1
1
2
1
1
1
1
1
1
1
1
2
1
6
1
1
1
1
1
1
1
2
1
1
2
1
1
1
1
1
1
5
1
1
1
1
1
1
1
1
1
1
1
1
1
1
1
1
1
1
1
1
1
1
5
1
3
1
1
5
1
1
1
1
2
1
1
1
2
2
1
1
1
1
2
1
1
1
1
1
1
1
1
1
1
1
1
2
1
1
1
1
1
1
1
1
1
1
1
1
1
1
1
1
1
1
1
1
1
3
1
1
1
4
1
3
1
2
1
3
6
3
1
1
1
1
1
1
1
3
1
3
1
1
1
1
1
1
2
1
2
1
1
2
1
1
1
1
1
1
1
2
1
1
1
1
1
1
1
1
1
2
1
2
2
1
1
1
1
1
1
1
1
1
1
1
1
2
1
1
3
1
2
1
1
1
1
1
1
1
1
2
1
1
1
1
1
2
1
1
1
1
1
1
1
1
1
1
1
1
2
1
1
1
1
2
1
1
1
1
2
1
1
1
1
1
1
1
1
1
1
1
1
1
2
1
1
1
1
1
1
2
1
1
1
1
1
1
1
1
1
1
1
1
1
1
2
3
1
1
1
1
2
2
1
1
1
1
1
1
1
1
1
1
1
2
1
1
1
1
1
1
16
9
9
2
9
1
6
1
1
2
1
1
1
1
1
1
1
1
1
4
1
4
1
1
1
1
1
1
2
1
1
1
3
2
2
2
2
1
1
1
1
1
1
1
1
1
1
1
2
1
3
1
4
1
1
1
1
1
1
1
1
1
1
3
1
1
1
1
1
2
2
1
1
1
1
1
1
1
1
1
1
1
1
1
1
1
1
1
1
3
1
1
1
1
1
2
6
1
1
3
1
1
2
1
9
2
1
1
2
1
3
1
1
1
1
1
1
1
1
1
1
1
1
1
1
2
1
1
1
1
1
1
1
1
1
1
2
1
1
1
1
1
1
2
1
1
1
2
1
1
1
1
3
1
1
1
4
1
2
1
1
1
1
1
1
1
1
1
1
1
1
1
1
3
1
3
1
9
4
1
1
1
2
2
1
21
23
1
1
1
3
1
1
16
2
2
6
2
5
1
1
1
2
1
1
1
1
1
1
2
1
1
1
1
1
1
1
1
1
1
1
1
1
1
1
1
1
1
1
1
1
1
1
1
1
1
1
1
3
1
2
1
1
4
1
1
1
1
1
1
1
1
1
1
1
1
1
1
1
1
1
3
1
1
1
1
1
1
1
1
1
1
1
1
1
1
1
3
1
1
1
1
1
1
2
1
1
1
1
1
1
1
1
2
1
1
1
1
1
1
2
1
1
1
1
1
1
1
1
2
1
1
1
1
1
1
1
2
2
1
1
1
1
1
1
1
1
1
1
1
1
1
1
1
1
1
1
1
1
2
3
1
1
1
1
1
1
1
1
1
1
1
1
1
2
1
1
1
1
1
1
2
1
3
1
1
1
2
1
1
1
1
1
1
1
1
1
1
1
1
1
1
1
2
1
1
1
1
2
1
1
1
1
1
1
1
1
1
1
1
1
1
1
1
1
1
1
1
2
1
1
1
3
1
1
1
1
1
1
1
1
1
1
1
4
8
1
4
2
1
1
1
4
1
10
1
1
3
1
1
1
1
1
1
1
1
1
1
1
1
1
1
1
1
1
3
1
2
1
2
3
1
1
1
1
2
1
1
1
2
1
1
1
1
1
1
1
1
1
1
2
1
1
1
1
1
1
1
3
1
3
4
1
1
1
2
2
1
1
1
1
1
1
1
1
1
1
1
1
1
2
1
1
2
1
2
1
1
1
1
1
1
1
1
1
1
1
1
2
1
1
1
2
1
1
2
1
1
1
1
5
1
2
1
1
1
1
1
6
1
1
1
1
1
1
1
1
1
1
1
1
1
1
1
3
1
1
1
1
1
1
1
1
1
1
1
2
2
1
1
1
1
1
1
1
1
1
1
1
1
1
1
1
1
1
1
1
1
1
3
2
4
8
5
1
3
5
5
1
1
1
1
1
1
1
1
1
1
1
1
1
1
1
1
1
1
1
1
1
1
1
1
1
1
1
1
1
1
1
1
3
2
2
2
1
1
1
1
1
2
1
1
1
1
1
2
1
1
1
1
2
1
1
1
1
2
1
1
1
1
1
1
1
1
1
2
1
1
1
1
1
1
2
1
1
1
1
1
1
2
1
3
1
1
1
1
1
2
1
1
6
1
1
1
1
1
1
1
2
1
1
1
1
1
1
1
1
2
1
1
1
1
1
1
1
1
1
1
1
1
1
1
1
1
3
1
1
1
1
1
1
1
1
1
1
1
1
1
1
1
1
1
1
1
2
1
1
1
1
1
1
1
1
1
1
1
1
1
1
1
2
1
1
1
1
1
1
1
1
1
1
1
1
2
1
1
1
1
1
1
1
2
16
1
2
1
2
1
1
2
1
1
10
1
1
1
2
1
1
1
1
1
2
1
3
1
1
1
1
1
1
1
1
2
1
1
1
1
1
1
1
1
1
5
3
1
1
2
2
1
1
1
1
1
1
1
1
1
2
1
1
1
2
1
1
1
1
1
1
1
1
1
1
1
3
1
11
1
1
1
1
1
1
2
2
1
1
2
1
1
1
2
1
1
3
2
7
1
1
1
1
1
1
1
1
2
1
1
1
1
1
2
1
2
1
1
1
5
1
1
2
1
2
1
1
1
1
1
1
1
2
3
1
3
1
1
1
1
2
1
1
2
1
1
1
1
1
1
1
1
1
1
1
2
1
1
1
1
1
1
2
2
1
2
1
1
1
1
2
2
1
1
1
1
1
2
1
2
1
1
1
1
1
1
1
1
2
1
2
1
1
1
1
1
1
1
1
1
1
1
1
1
1
1
1
1
1
1
1
1
1
1
1
1
1
1
1
1
1
1
1
1
3
1
1
1
1
1
1
2
1
1
1
1
2
1
1
1
1
1
1
2
1
8
1
1
1
1
4
1
1
3
2
1
1
1
1
1
1
1
1
1
1
1
2
1
1
1
2
2
2
1
6
1
1
1
1
1
1
2
1
1
3
29
5
12
2
1
1
1
1
1
1
1
1
1
1
1
1
1
1
1
2
1
1
2
1
4
1
1
3
1
1
1
1
1
1
1
2
1
1
1
1
1
1
2
1
1
1
1
2
1
2
2
1
2
1
1
1
1
1
1
1
1
1
1
1
1
1
1
1
1
1
1
1
2
1
1
1
2
1
1
1
3
1
1
1
1
1
2
1
1
2
1
1
1
1
1
2
3
2
1
1
2
1
2
2
1
1
1
1
1
1
2
1
1
1
1
1
1
1
1
1
1
1
1
1
1
1
1
1
1
1
1
1
1
1
1
1
1
1
1
1
1
3
1
1
1
1
1
1
1
1
1
1
1
1
1
1
1
1
1
1
1
1
1
2
1
1
1
3
4
1
1
1
1
1
1
1
1
1
1
1
1
1
1
2
2
1
1
1
1
1
2
1
1
1
1
1
1
1
1
1
1
1
2
1
2
1
1
2
1
2
1
1
1
1
1
1
3
1
1
1
1
2
1
1
1
1
1
1
1
1
1
1
1
1
1
1
2
1
1
1
1
2
1
1
1
1
1
1
1
1
1
1
2
1
1
1
1
1
1
2
1
1
1
1
1
1
1
1
1
1
1
1
1
1
1
1
1
1
1
1
1
1
1
1
1
1
1
1
1
1
1
1
1
2
1
1
2
1
3
1
1
1
1
1
1
1
1
1
1
1
2
1
1
1
1
1
1
1
1
1
1
1
1
1
1
1
1
2
1
1
1
1
1
1
5
1
1
1
1
1
1
1
1
3
1
1
1
2
1
1
1
1
1
1
1
1
1
1
1
2
1
1
1
1
2
1
1
1
2
1
2
1
1
1
1
1
1
1
1
2
1
2
2
1
1
1
1
1
5
1
1
1
1
1
1
3
1
2
4
1
1
1
1
3
1
1
1
1
1
2
1
8
3
1
1
1
1
1
1
1
2
1
1
1
1
1
1
1
1
1
1
1
1
1
1
1
1
1
1
1
1
1
1
1
3
1
1
1
2
1
1
1
1
1
5
2
1
2
1
1
1
1
1
3
1
1
1
1
2
1
1
1
3
1
1
1
1
1
1
2
1
2
1
1
1
1
1
1
1
1
1
1
1
1
1
1
1
1
1
1
1
2
1
2
1
1
1
1
1
1
1
1
2
1
1
1
1
1
1
1
1
1
1
1
1
1
1
1
1
1
1
1
1
1
1
1
1
2
1
1
3
1
1
1
1
3
1
2
1
1
1
1
1
1
1
1
1
1
1
1
1
1
1
1
1
2
1
1
1
1
1
1
1
1
1
1
2
1
1
2
1
1
1
1
3
1
2
1
1
1
1
1
2
3
2
1
1
2
1
1
1
1
1
1
1
1
1
1
1
2
2
1
1
1
1
1
1
1
1
2
1
1
1
1
1
1
1
1
2
1
1
1
1
1
1
1
1
1
1
1
4
2
1
1
2
1
1
1
1
3
1
1
1
2
2
1
1
1
1
2
1
1
1
1
3
3
1
1
1
1
1
1
1
1
1
1
1
1
1
1
1
1
1
1
1
1
1
2
1
5
2
1
1
1
1
1
1
1
1
1
1
1
1
1
1
2
1
1
1
2
2
1
1
1
2
1
1
1
1
1
1
1
1
2
1
4
1
1
1
2
2
1
1
4
1
1
1
1
2
1
1
1
4
1
1
1
1
1
1
1
1
1
1
2
1
1
1
1
1
1
2
1
1
1
1
1
1
1
1
1
1
3
1
1
1
1
1
1
1
1
1
1
1
2
1
1
1
1
1
1
1
1
1
1
1
1
1
2
1
1
2
1
1
1
1
1
1
2
3
1
1
1
1
1
1
1
1
3
2
1
1
1
2
1
1
1
1
1
3
1
1
1
1
1
1
1
1
1
5
1
1
1
2
1
1
1
1
1
1
1
1
1
1
1
1
1
1
3
1
1
1
1
1
1
2
4
1
1
1
2
1
1
1
1
1
5
1
1
1
1
1
1
1
1
1
1
1
1
1
1
1
1
1
1
1
1
1
1
1
3
1
1
1
2
1
1
1
1
1
1
1
1
1
1
1
1
1
1
2
1
1
2
1
1
1
1
1
1
1
1
1
1
1
1
1
3
1
1
1
1
1
1
1
2
1
1
1
1
1
2
1
1
1
1
1
1
1
1
1
1
2
3
1
1
2
1
1
1
2
2
7
1
1
1
1
1
1
1
1
2
1
1
8
2
3
3
1
1
2
1
1
1
1
1
1
1
1
1
1
1
1
1
1
1
1
1
1
1
1
2
1
1
1
1
1
2
1
1
1
1
1
1
2
2
2
1
1
1
2
1
1
1
1
1
1
1
3
1
1
2
1
2
1
1
1
1
1
1
1
2
9
1
2
1
1
1
1
1
1
1
1
1
1
1
1
2
2
3
2
1
2
1
1
1
1
5
1
1
9
1
1
2
1
1
1
1
1
1
1
1
1
1
2
1
1
2
1
1
2
1
2
1
3
1
8
1
1
1
1
1
1
1
1
1
1
1
3
1
1
1
1
1
1
1
3
1
1
1
1
1
1
1
1
2
1
1
1
1
1
1
1
1
3
2
1
1
1
1
1
1
1
1
1
2
1
1
3
1
1
1
1
1
1
1
1
1
1
1
1
1
1
1
1
1
3
1
1
1
2
1
1
1
1
3
1
2
1
1
1
1
1
1
1
1
1
1
1
1
1
1
1
1
1
1
1
11
10
1
1
4
1
3
2
1
1
1
1
2
1
5
1
7
2
3
2
1
6
1
10
1
1
1
1
1
1
1
1
1
1
1
1
1
1
1
1
2
1
1
2
1
2
1
1
1
8
1
1
1
1
1
1
1
1
1
1
1
1
1
1
1
1
1
1
1
1
1
2
1
1
1
1
1
1
3
1
1
1
1
1
1
1
1
1
1
1
1
1
1
1
1
1
2
1
2
1
1
1
1
1
1
1
1
1
2
1
2
1
1
1
1
1
1
1
1
1
1
1
1
1
1
1
1
1
1
1
1
1
1
1
1
1
1
2
1
1
1
1
1
1
1
1
1
2
1
1
1
1
1
1
1
1
1
1
1
1
1
1
1
1
2
1
3
2
5
1
1
3
2
1
1
1
1
1
1
1
1
1
1
2
1
1
4
1
1
1
1
1
1
4
1
1
1
1
2
6
1
1
1
1
1
1
1
1
2
1
1
1
1
1
2
1
2
1
1
3
1
4
1
1
1
1
1
1
1
1
1
1
2
1
1
1
2
1
1
2
1
1
2
1
1
1
6
1
1
1
1
1
1
1
1
1
1
1
2
1
2
1
1
1
1
1
1
1
2
4
1
1
1
1
1
1
1
1
1
1
1
1
1
1
1
2
1
1
1
1
1
1
1
1
1
2
1
1
1
1
1
1
1
1
1
1
1
1
1
1
2
1
1
3
1
1
1
1
2
1
1
1
1
1
1
1
1
4
2
1
1
1
1
1
1
1
1
1
4
2
1
1
1
2
1
2
1
1
2
1
1
1
1
2
1
1
1
1
2
1
2
1
1
2
1
1
1
1
1
1
1
1
1
1
1
1
1
1
1
1
1
1
1
1
1
10
1
1
1
1
6
2
1
2
1
1
2
1
1
1
1
1
1
1
1
1
1
1
2
1
1
1
1
1
2
1
1
1
1
1
1
1
1
1
1
2
1
1
1
1
1
1
1
1
2
1
2
1
1
1
2
1
1
1
2
1
1
6
1
1
1
1
1
1
1
1
1
1
1
1
1
1
1
1
1
1
1
2
1
1
1
1
1
1
1
1
1
1
1
1
1
6
5
1
2
1
1
2
1
1
1
1
1
1
1
1
1
1
1
1
1
1
1
1
1
1
3
2
1
1
1
1
1
1
1
1
1
1
1
1
1
1
1
1
1
1
1
1
1
1
1
1
1
1
1
2
1
1
1
1
1
1
1
1
1
1
1
1
1
1
1
1
2
3
1
1
1
1
1
1
1
2
1
1
1
1
1
1
1
2
1
1
1
1
2
1
2
1
1
1
1
1
2
1
1
1
1
3
2
1
1
2
1
1
1
1
1
1
1
1
1
1
1
1
1
1
1
5
1
1
1
1
1
1
1
1
1
1
1
1
1
1
1
1
1
3
2
1
1
1
1
1
1
2
1
2
1
1
1
1
1
1
1
1
1
2
1
2
1
1
2
1
1
1
1
1
1
1
1
1
1
2
3
2
1
1
1
1
1
1
1
1
4
5
1
9
2
1
1
1
1
1
1
1
1
2
5
1
1
1
1
2
1
1
1
1
3
1
1
2
1
1
1
1
10
1
21
1
1
1
1
2
1
1
2
1
1
1
1
1
3
1
2
1
2
5
1
1
9
1
1
1
2
1
1
1
1
8
2
4
1
1
1
1
1
1
1
1
2
1
1
1
1
1
1
1
47
12
1
1
1
1
3
1
1
50
1
1
1
1
1
1
1
1
2
1
1
1
1
1
1
1
1
2
1
1
1
1
2
1
4
1
1
1
1
1
1
1
1
2
1
2
1
1
1
1
1
1
1
1
1
1
1
3
2
1
1
1
2
1
1
1
1
1
2
1
1
1
1
1
1
2
1
1
1
1
1
1
1
1
1
1
1
1
1
2
1
1
2
1
1
2
1
1
2
1
1
2
1
1
1
2
1
1
1
1
3
1
4
2
1
1
4
1
1
1
2
1
1
1
1
1
1
1
1
1
1
1
1
1
16
1
2
1
1
1
2
1
3
36
1
1
1
1
2
1
1
1
1
1
1
1
1
1
1
2
3
5
1
1
1
1
2
2
1
1
1
1
1
1
1
1
1
2
1
1
1
1
1
1
1
1
1
1
1
1
2
1
1
1
1
1
1
1
1
1
2
1
1
1
1
2
2
1
1
2
10
2
1
1
1
1
1
2
1
1
1
1
2
1
4
1
3
1
1
1
1
2
1
2
3
1
1
1
1
1
1
1
1
1
1
2
1
2
2
1
1
1
2
1
1
1
1
1
1
1
1
1
1
1
1
1
1
2
1
1
1
1
1
1
1
1
1
1
2
1
1
1
1
1
1
1
1
1
1
1
1
1
1
1
1
1
4
1
2
5
1
1
1
2
1
1
2
1
1
1
1
1
1
2
1
2
1
2
1
1
4
2
1
1
2
1
1
1
1
1
2
1
2
1
1
1
1
1
1
1
1
1
1
1
1
1
1
1
1
1
1
1
1
1
1
1
1
1
1
1
1
1
1
1
1
1
1
1
3
1
1
1
1
2
2
1
1
1
1
1
1
2
1
1
1
1
1
1
1
2
4
2
1
1
6
1
1
2
4
1
1
1
1
1
3
1
1
1
3
3
3
2
1
2
5
1
1
1
1
1
1
1
1
1
1
1
1
1
1
1
1
1
1
1
2
1
3
1
1
1
1
1
1
1
1
1
2
1
1
1
1
1
1
1
1
1
1
1
1
1
1
1
3
1
2
1
1
1
1
1
1
1
1
2
1
1
1
1
1
1
1
2
1
1
1
1
1
1
1
1
1
1
1
1
11
1
6
1
1
1
1
1
1
1
1
1
1
1
1
1
1
1
1
1
1
1
1
1
1
1
1
1
1
1
1
1
1
1
1
1
5
1
1
2
1
1
1
1
1
1
1
3
1
1
1
1
1
1
1
1
2
2
1
1
3
1
1
1
2
2
1
1
1
1
1
2
1
1
1
1
1
1
2
1
4
1
1
1
1
1
1
2
2
1
2
1
1
1
1
1
1
2
2
1
1
2
1
1
1
1
3
1
1
1
2
1
1
1
6
1
1
1
1
1
1
2
1
1
1
1
1
1
1
1
1
2
1
1
1
1
1
1
1
1
1
2
1
1
3
1
1
2
1
1
1
1
1
1
1
3
1
1
1
1
1
3
4
11
3
6
1
2
1
1
1
2
1
1
1
1
4
1
4
1
3
1
1
1
2
1
1
1
1
1
6
1
1
20
1
1
6
1
1
2
2
3
2
2
1
5
8
1
1
1
1
1
1
1
2
1
1
2
1
1
1
1
1
1
1
1
1
1
1
1
1
1
2
1
1
1
1
1
1
1
1
1
2
1
1
2
1
1
1
2
1
1
1
1
1
1
2
1
2
1
1
1
1
4
1
1
1
2
1
1
1
1
1
1
1
1
1
1
2
1
18
1
1
1
1
1
1
1
1
1
1
1
1
1
1
1
2
1
1
1
1
3
1
1
1
1
1
1
1
2
1
1
1
1
1
1
3
1
1
1
1
1
1
2
1
1
1
1
1
3
2
1
5
1
1
1
1
1
1
1
1
1
1
1
1
1
1
1
1
1
1
2
1
1
1
1
1
2
4
2
1
1
1
1
1
1
1
1
1
1
1
2
3
20
2
1
1
1
1
8
2
1
1
2
1
1
1
2
1
3
1
1
1
1
1
1
1
1
1
1
1
1
1
1
1
1
1
1
1
1
1
1
1
1
1
1
1
1
1
1
1
1
1
1
1
1
2
1
1
1
1
1
1
1
2
1
2
2
1
1
1
1
1
1
1
1
1
1
1
1
1
1
1
1
1
1
2
1
1
1
1
1
1
1
1
1
1
1
1
1
1
1
2
1
1
1
1
1
1
1
1
1
1
1
1
1
1
1
1
1
1
1
6
1
1
1
2
1
5
1
2
1
2
1
2
1
1
1
1
1
1
3
1
1
2
1
1
1
2
1
1
2
1
3
1
1
1
1
2
1
1
1
1
1
1
1
1
2
1
1
2
2
2
3
4
1
1
1
3
1
4
1
1
1
1
1
1
1
2
1
2
3
1
2
1
6
2
1
1
2
1
1
2
2
1
1
1
2
2
1
1
1
4
1
2
1
1
1
1
1
1
1
2
1
1
1
6
1
2
1
1
1
2
1
2
1
2
1
1
1
1
1
1
1
2
1
3
2
1
3
1
3
1
1
1
1
1
1
1
1
1
1
1
1
1
1
1
1
1
1
1
1
1
1
1
1
1
1
1
1
1
1
1
6
1
1
1
1
2
1
1
1
1
1
1
1
1
1
1
1
1
1
1
3
1
1
1
1
1
1
2
1
1
1
1
1
1
1
1
1
1
3
1
1
1
1
2
1
1
1
1
1
1
1
1
1
1
1
1
1
1
1
2
1
1
1
1
1
1
1
1
1
1
1
1
1
1
1
1
1
1
1
1
1
1
1
1
1
3
1
1
1
1
1
1
1
1
1
2
1
1
2
1
1
1
1
1
1
2
1
1
1
1
1
1
1
1
1
1
1
1
1
1
1
3
1
1
1
1
1
1
1
1
1
2
1
1
1
1
1
1
1
1
1
1
1
1
2
1
1
1
1
2
1
3
1
1
10
29
1
4
2
1
1
1
1
1
1
1
1
1
1
1
1
2
1
1
1
1
1
1
1
1
1
1
1
1
1
1
1
1
1
1
1
1
1
3
1
1
1
1
1
1
1
2
1
1
1
1
1
1
1
5
1
2
1
1
1
2
1
1
9
1
2
1
1
1
1
1
1
1
1
1
2
1
1
2
1
1
2
3
2
1
1
2
1
1
1
1
1
1
1
2
1
1
1
1
3
1
1
1
1
1
1
1
2
3
1
1
1
1
2
1
1
2
1
1
2
2
2
1
1
1
1
1
1
2
1
1
1
1
1
1
2
1
1
2
1
1
1
1
1
1
1
1
2
1
1
1
1
2
1
2
2
1
2
1
1
1
1
1
1
1
1
2
3
1
3
1
1
1
1
1
5
1
1
1
6
1
1
1
1
2
1
1
1
1
2
1
1
1
1
1
3
1
1
1
1
1
2
1
1
1
1
2
1
1
1
1
1
1
2
2
4
2
2
1
1
1
2
1
1
2
1
1
1
1
1
1
1
1
1
2
3
2
1
2
1
1
1
1
2
7
2
11
2
1
1
3
1
1
2
1
1
1
1
1
1
1
1
1
1
2
1
1
2
1
1
3
1
1
1
1
1
1
1
1
1
1
2
1
2
1
1
1
1
1
1
1
6
2
1
1
2
1
2
1
2
1
1
1
2
1
1
1
1
1
2
1
1
1
1
1
1
1
2
1
1
1
2
1
1
1
1
1
1
1
1
1
2
1
1
1
1
1
1
1
1
1
1
2
1
1
3
7
1
1
1
1
1
1
1
1
2
1
2
1
1
1
1
1
1
1
2
1
1
1
1
1
1
1
1
1
1
1
1
1
1
1
10
18
1
1
1
1
1
1
4
1
1
1
1
1
1
1
1
1
1
3
1
73
2
2
1
1
1
1
1
1
1
1
1
1
1
3
1
3
86
2
2
2
1
1
1
1
1
1
1
1
1
1
2
1
2
1
1
4
1
1
1
2
1
1
1
1
1
1
1
1
4
1
1
1
2
31
1
1
1
1
1
1
1
1
1
1
1
1
1
1
1
1
1
1
1
1
1
1
1
1
1
1
1
1
1
1
1
1
1
1
1
2
1
1
1
1
1
1
1
1
1
2
1
1
1
2
1
1
1
1
1
1
1
1
1
2
1
1
2
1
1
1
2
1
1
1
1
2
2
2
1
1
1
1
2
1
1
2
1
1
1
1
1
1
1
1
4
2
2
1
2
1
1
1
2
2
1
2
2
1
1
2
1
1
1
2
1
2
1
1
1
1
1
3
1
1
2
1
1
1
2
1
1
1
1
2
1
1
1
2
2
3
1
1
4
1
1
1
2
3
1
1
1
2
3
2
1
1
1
2
1
2
1
1
1
2
2
1
3
2
4
1
1
1
2
1
1
1
1
1
1
1
1
4
2
1
1
1
1
1
1
1
2
3
1
2
1
1
2
1
1
3
4
1
1
1
1
3
1
1
2
1
1
1
1
1
1
2
1
1
1
2
1
1
3
1
1
1
1
2
1
1
1
1
4
2
1
1
1
1
1
1
1
1
1
1
1
1
1
3
1
1
1
1
1
3
1
1
1
1
1
1
1
1
1
8
1
1
1
1
1
1
1
1
1
1
1
1
1
1
1
1
1
1
2
1
1
1
1
1
1
1
1
1
1
1
1
1
2
1
1
1
1
1
2
2
2
2
2
1
1
1
1
1
1
1
1
1
1
1
1
1
1
1
1
1
1
1
1
1
2
1
1
1
1
1
1
1
1
1
1
1
1
1
4
3
1
1
2
2
3
1
1
1
1
1
1
2
1
1
1
2
1
1
4
2
1
1
1
1
7
1
1
4
1
1
1
1
1
1
1
2
3
1
1
1
2
1
1
1
1
1
1
1
2
3
1
1
1
1
1
1
1
1
1
1
1
1
1
2
1
3
1
1
1
1
1
1
1
1
1
1
2
2
2
1
1
1
1
1
1
1
1
1
2
1
1
1
1
3
1
1
1
1
1
1
1
1
1
1
1
1
2
1
2
1
1
1
2
1
2
1
1
1
1
1
8
3
2
2
4
3
3
1
2
1
1
2
2
1
1
1
1
1
2
1
1
1
1
1
1
1
1
1
1
1
1
1
1
1
1
1
1
2
1
1
1
1
1
1
1
1
1
1
1
1
1
1
1
1
1
1
1
1
1
1
1
1
1
1
1
1
1
1
1
1
1
1
1
1
1
1
1
2
1
1
4
1
1
2
3
6
2
11
1
1
1
1
2
1
1
1
1
1
1
1
1
1
1
1
1
1
1
1
1
4
1
1
1
3
1
1
2
1
1
1
1
1
3
1
1
1
1
5
1
16
1
1
2
1
1
8
1
1
1
1
1
1
1
1
1
1
2
4
1
1
1
1
1
3
1
1
3
2
1
5
1
1
1
1
1
1
1
5
1
1
1
1
1
1
1
1
1
1
1
1
1
1
1
1
1
1
1
1
1
1
2
1
1
1
1
1
1
1
1
1
1
1
2
1
1
1
1
1
1
1
1
1
1
1
1
1
1
2
1
1
1
1
1
1
1
1
2
1
1
1
1
1
1
1
1
1
1
1
1
1
1
2
1
1
1
1
1
2
1
1
1
1
1
1
1
1
1
1
1
1
1
1
1
2
1
1
1
1
1
1
1
1
1
1
1
1
2
1
1
1
1
1
1
1
1
2
1
1
1
1
1
1
1
1
1
1
1
1
1
1
1
1
1
1
1
1
1
1
1
1
1
1
1
1
1
1
1
1
1
1
2
1
1
1
1
1
1
2
1
2
1
1
2
1
2
2
1
1
1
1
1
1
1
1
1
1
1
1
2
1
1
1
1
1
1
1
1
1
3
22
1
4
2
1
1
1
1
1
4
1
3
1
1
2
1
1
1
1
1
1
1
1
1
1
1
1
1
1
2
1
1
1
1
1
1
1
1
1
1
1
1
1
1
1
1
1
1
1
1
1
1
1
1
2
1
1
1
1
1
1
1
1
1
1
1
1
1
1
1
1
3
1
1
1
2
1
2
1
1
1
1
2
2
1
1
1
1
1
1
1
1
1
1
1
1
3
1
1
1
1
1
1
1
1
4
1
1
1
1
1
32
3
1
1
1
2
1
1
1
2
1
1
1
5
4
1
1
1
1
1
1
1
1
2
1
1
2
1
1
2
1
1
1
1
6
2
1
1
1
1
1
1
1
1
1
1
1
1
1
1
1
1
1
1
1
1
1
1
2
1
1
1
1
2
1
1
1
1
1
1
1
1
1
1
1
1
1
1
2
1
1
1
1
1
1
1
1
1
4
1
1
1
2
2
7
1
1
1
1
1
2
1
1
1
1
1
1
1
1
1
1
1
1
1
1
1
2
1
1
1
1
1
1
1
2
1
1
1
1
1
1
1
1
1
1
1
1
1
1
1
2
1
3
1
1
1
1
1
1
11
2
2
1
1
1
2
1
1
1
2
1
1
1
1
2
1
2
1
1
1
2
1
3
2
1
1
1
1
1
1
1
1
1
2
1
4
1
2
1
1
2
1
1
1
1
1
1
1
1
1
1
1
1
1
1
1
1
1
2
2
1
2
1
1
1
2
1
1
1
1
1
1
1
1
1
1
1
1
1
1
1
1
1
1
3
1
1
1
1
1
1
1
3
1
1
1
1
1
1
2
1
1
1
1
2
2
1
1
1
1
1
1
1
1
1
1
2
1
1
2
2
2
1
1
1
1
1
1
1
1
2
1
1
1
1
2
1
2
1
2
1
1
1
1
1
2
1
1
1
2
1
1
1
1
1
1
1
1
1
1
1
1
1
2
2
1
1
1
1
1
1
1
1
2
1
1
1
1
1
1
1
1
1
2
1
1
2
5
1
1
1
1
2
1
3
5
1
2
1
1
1
1
1
1
1
2
1
1
1
1
1
1
1
1
2
1
1
1
1
1
1
2
1
1
1
1
1
1
1
1
1
1
1
1
1
1
1
1
1
1
1
1
2
1
1
1
1
1
1
1
1
1
1
1
1
8
1
1
4
1
1
1
1
1
1
2
1
1
1
4
2
1
1
1
1
1
1
1
1
2
2
1
2
1
2
1
2
7
1
2
1
1
1
1
2
1
1
1
2
1
1
1
2
1
1
1
1
1
1
1
1
1
1
1
3
1
1
1
1
1
1
1
2
2
1
1
1
1
2
1
3
2
1
1
2
1
5
1
1
1
2
1
1
1
1
16
6
5
4
2
1
1
1
1
2
3
1
1
1
1
1
1
1
1
1
1
1
2
2
1
1
1
1
2
2
2
3
1
1
1
1
4
1
1
1
1
1
1
1
1
1
1
1
2
1
1
2
1
1
3
1
1
1
7
1
1
1
6
1
1
1
1
1
1
1
1
1
1
2
1
1
1
1
1
1
1
1
1
1
1
1
3
1
1
1
1
1
1
1
1
1
1
1
1
1
1
1
1
1
1
1
1
1
1
3
11
11
2
2
1
1
3
1
2
2
1
1
1
1
1
2
1
1
1
1
1
1
3
1
1
2
1
1
2
2
1
1
1
2
3
4
2
1
3
2
2
2
1
1
1
1
1
1
1
1
1
2
1
1
1
1
1
4
1
1
3
3
7
5
1
1
1
1
1
1
1
1
1
1
1
1
2
1
2
1
1
1
1
2
1
1
3
1
1
1
1
1
1
3
1
1
1
1
1
3
1
2
1
1
1
5
2
11
1
1
1
1
2
1
1
3
2
2
1
1
1
1
1
1
1
56
1
1
1
1
1
1
2
2
1
1
1
1
1
1
1
7
1
1
1
1
1
3
1
1
1
1
1
1
1
1
1
1
1
1
1
1
1
1
1
1
1
1
1
2
1
1
1
1
1
1
3
1
1
1
1
1
1
1
1
1
2
2
1
1
1
1
1
1
1
1
1
9
5
1
2
1
1
1
1
1
1
1
1
1
2
1
1
1
1
1
1
1
1
2
1
1
1
1
1
1
1
2
1
1
2
1
2
1
1
1
1
2
1
1
1
1
1
1
3
1
1
1
6
1
1
1
1
2
1
2
1
1
1
1
1
2
1
1
1
1
1
1
1
2
1
1
1
1
1
1
1
1
1
1
1
1
3
2
2
1
1
1
1
1
1
1
1
1
1
1
1
1
1
1
1
1
1
1
2
1
1
1
1
1
1
1
1
2
1
1
1
1
1
1
1
2
1
1
1
1
1
1
1
1
1
1
1
1
1
2
1
1
1
1
1
1
1
1
1
2
1
1
1
2
2
2
1
1
3
1
1
1
1
1
5
3
14
2
5
1
2
5
2
1
3
2
1
1
1
1
1
1
1
1
1
1
2
4
1
2
3
2
1
1
2
1
1
2
1
1
1
1
1
1
1
1
1
2
1
1
1
1
1
1
1
2
1
1
1
2
2
1
1
1
1
1
1
1
1
1
2
1
1
1
1
1
1
1
1
1
2
1
1
1
1
1
1
1
2
2
1
1
1
2
2
1
1
1
1
1
1
1
1
1
1
2
1
4
5
1
1
3
5
1
1
1
4
1
4
1
1
1
1
1
1
1
1
1
1
1
1
1
2
1
1
1
1
1
1
1
1
1
3
1
1
1
1
1
1
1
1
1
1
1
1
1
1
1
1
1
1
1
1
1
1
1
1
1
1
1
1
1
2
1
3
1
1
1
1
1
1
1
1
1
1
1
1
1
1
2
1
1
1
1
3
2
1
1
1
2
1
1
2
1
1
1
1
2
1
1
1
1
1
1
1
1
1
1
1
1
1
1
2
1
1
1
2
1
1
1
1
1
1
1
1
1
2
1
1
1
1
1
1
1
1
1
1
1
1
1
1
1
2
1
1
1
1
2
1
1
1
1
1
1
1
1
1
3
1
1
1
1
2
1
1
1
2
1
1
1
1
1
1
1
1
1
1
1
1
1
2
1
1
2
1
1
1
1
1
2
1
2
1
1
3
1
1
2
1
1
1
4
4
1
2
1
2
1
1
2
2
1
1
3
2
1
1
1
1
2
1
2
1
2
1
2
3
1
1
4
1
1
2
1
3
1
1
1
2
2
1
1
1
1
1
1
1
1
1
1
1
3
4
1
1
1
1
1
4
1
1
1
1
1
1
1
1
1
1
1
1
1
1
1
1
1
1
1
1
2
1
2
1
1
1
1
1
1
1
2
2
1
3
1
1
1
1
1
3
2
1
1
1
1
1
3
2
3
1
1
1
2
1
1
3
1
1
1
2
1
1
1
2
1
1
1
2
1
1
1
1
1
1
1
1
1
1
1
1
1
2
1
1
2
1
1
1
2
1
1
1
1
1
1
1
1
1
2
1
1
1
1
1
1
1
1
1
1
1
1
1
1
1
1
2
1
1
1
1
2
1
3
4
4
1
1
1
1
1
1
1
1
1
1
1
1
1
1
3
1
1
1
1
1
1
2
2
1
1
1
1
1
1
1
1
2
1
1
4
1
1
1
1
1
1
1
1
1
1
1
1
1
1
1
1
3
1
1
2
1
1
1
1
1
1
1
1
1
1
1
1
1
1
1
3
1
1
1
1
1
2
1
1
1
1
1
1
2
1
1
1
1
3
1
1
1
1
1
1
1
3
1
1
1
1
1
1
1
2
1
1
1
1
1
1
1
1
1
1
1
1
1
1
1
1
2
1
1
1
1
1
1
1
2
1
1
1
1
2
1
2
1
2
1
1
1
1
2
2
2
2
1
1
1
1
3
1
1
1
1
1
1
1
1
2
1
2
1
1
1
1
1
1
1
3
1
1
1
1
1
2
1
1
2
2
1
1
2
1
1
1
1
1
1
1
1
2
1
1
1
1
1
1
1
2
1
1
2
1
1
1
2
1
1
1
1
1
1
1
1
1
1
1
1
1
3
1
1
1
1
1
2
4
1
1
1
1
1
1
5
1
1
1
1
1
1
1
1
2
1
2
1
2
1
1
2
1
2
1
1
3
1
1
3
1
1
1
1
1
1
1
1
1
1
1
3
1
1
1
1
1
1
1
1
3
2
1
1
1
15
1
1
1
1
2
1
1
1
1
1
1
1
1
1
1
1
1
1
1
1
1
1
1
1
1
2
1
1
1
1
2
1
1
1
1
1
1
3
1
3
1
1
1
1
1
1
1
1
1
2
1
1
1
1
1
1
2
1
1
1
2
1
2
1
1
1
1
1
2
1
2
1
1
1
1
2
2
1
13
1
2
1
1
2
1
1
1
1
1
1
1
1
2
1
1
1
1
1
1
1
1
1
1
1
1
1
1
1
1
3
1
1
1
1
1
1
1
1
1
1
1
1
1
1
1
2
1
1
1
1
1
1
1
3
1
1
2
1
1
2
1
3
3
2
1
1
1
5
1
1
1
1
2
1
1
1
1
1
1
1
1
2
1
3
4
1
1
1
1
1
1
1
1
2
2
1
1
10
1
4
2
2
1
1
1
1
1
1
1
1
2
1
2
1
2
2
1
2
1
1
1
1
1
1
1
2
1
1
1
1
2
1
1
1
1
1
1
1
1
1
1
1
1
1
1
1
1
1
1
1
1
1
1
1
1
1
1
1
1
1
2
1
1
1
2
1
1
1
1
1
1
1
1
1
1
1
1
4
1
1
1
2
2
1
1
1
1
1
1
1
2
1
1
1
1
1
1
1
1
1
1
1
1
1
1
1
1
1
1
1
1
1
1
1
1
1
1
1
1
1
1
11
1
1
2
1
2
1
1
1
1
1
2
1
1
2
1
1
1
7
1
1
1
1
3
1
1
1
1
2
1
1
1
1
1
1
1
1
1
5
1
4
2
4
1
1
2
1
2
1
4
1
2
1
1
1
1
3
1
1
1
1
1
1
1
1
1
1
1
1
2
1
1
3
1
1
1
1
1
1
1
1
1
1
1
1
1
2
1
2
2
1
1
4
1
2
1
3
1
2
1
1
1
1
1
1
2
1
1
2
1
1
1
1
1
1
1
1
1
2
1
1
1
2
1
1
1
1
1
1
1
1
1
1
1
1
1
1
1
1
1
1
2
2
1
1
1
1
2
1
1
3
1
1
1
1
4
1
1
2
1
1
3
1
1
1
1
1
1
1
1
2
1
1
1
2
3
1
1
1
1
1
1
1
1
1
1
1
1
1
1
1
1
1
2
1
1
1
1
1
2
1
1
1
1
2
1
1
2
1
1
1
1
1
1
1
1
1
1
1
1
1
1
1
1
1
1
1
1
1
1
1
1
1
2
1
1
1
1
1
2
4
1
1
2
1
2
1
1
1
14
3
2
1
4
2
1
2
1
3
1
1
1
1
1
1
4
1
2
3
1
12
1
4
1
1
1
1
1
1
1
1
1
1
2
1
1
1
1
1
1
1
1
1
1
1
1
1
1
1
2
1
1
1
2
1
1
1
1
1
5
2
1
1
1
1
1
1
1
2
1
1
1
1
1
1
1
1
1
1
1
1
1
1
1
1
1
1
1
1
1
1
1
4
1
1
1
3
1
1
3
3
5
3
1
1
1
1
2
1
1
1
5
2
4
1
1
3
1
1
1
1
1
1
1
1
1
1
1
1
1
1
1
1
1
1
1
1
1
1
1
1
1
1
1
1
1
1
1
2
1
1
2
9
1
2
1
1
1
1
1
1
1
3
1
1
1
1
1
1
1
2
1
3
1
1
1
1
2
2
1
3
1
1
1
1
1
1
1
1
1
1
1
1
1
2
1
1
4
2
1
1
1
1
1
1
1
1
1
1
1
1
1
2
1
1
1
1
1
1
1
1
1
1
2
1
1
1
1
1
1
1
1
1
1
1
1
1
1
1
2
1
1
1
1
1
1
1
1
1
1
1
1
1
1
1
1
1
3
1
1
1
1
2
1
1
1
1
1
2
1
1
1
1
1
1
2
1
1
1
1
1
1
1
1
2
1
1
1
5
1
2
2
1
17
1
3
1
3
1
1
1
1
1
1
1
1
1
1
1
2
1
1
1
1
1
1
1
1
1
2
1
4
10
2
1
3
2
6
1
1
1
1
4
1
11
1
6
3
3
6
1
1
2
1
1
1
1
1
1
3
1
1
1
1
1
1
1
1
1
1
1
1
1
1
1
1
1
1
2
1
1
3
1
1
1
1
1
1
1
1
2
1
1
1
2
2
1
2
1
1
1
1
9
1
1
1
1
1
1
1
2
1
1
1
1
1
1
3
1
1
1
1
1
1
1
15
1
5
1
48
1
1
1
1
14
1
1
1
4
1
4
1
1
1
1
1
1
3
1
1
1
1
1
2
1
1
1
3
1
1
1
2
1
1
1
4
1
2
3
2
6
5
1
1
1
1
1
1
1
2
1
1
1
1
1
1
1
1
1
1
16
1
1
1
1
1
1
1
1
1
1
5
1
1
4
2
1
1
1
1
1
1
1
1
1
1
2
1
1
1
1
1
1
1
1
1
1
1
1
1
1
1
1
1
1
1
1
2
3
1
1
1
1
1
1
1
2
1
1
1
1
1
1
1
1
1
1
1
1
1
1
1
1
1
1
1
1
1
1
1
1
1
1
1
1
1
1
1
1
1
1
1
1
1
1
1
1
1
1
9
1
1
1
1
1
1
1
1
1
1
1
1
1
3
1
4
2
2
1
1
1
1
1
1
1
3
1
1
1
1
1
1
1
1
2
1
1
2
1
1
1
1
1
1
1
1
1
2
2
1
2
1
2
1
1
1
1
1
1
1
2
1
1
1
2
1
1
1
3
1
3
1
1
1
1
3
1
1
1
1
1
1
1
1
3
1
1
5
1
2
2
7
9
1
3
1
1
1
1
1
1
1
1
1
1
1
1
1
1
1
2
1
1
1
1
1
2
1
1
1
1
2
1
1
3
1
1
1
1
1
1
3
1
1
1
3
1
1
1
1
1
1
1
1
1
1
1
1
1
1
2
1
5
1
1
3
1
2
1
1
1
1
1
1
1
1
1
1
1
1
1
1
1
1
1
3
1
2
1
1
1
2
1
1
1
1
1
1
1
1
1
1
1
1
1
1
1
9
1
1
8
1
8
1
1
1
1
1
1
2
1
1
1
1
1
2
1
6
1
1
1
1
1
1
1
1
1
1
2
1
1
1
1
3
1
1
1
1
10
2
1
2
4
1
1
1
2
2
1
1
1
2
1
1
1
1
1
1
1
1
1
1
1
2
1
1
12
2
22
1
1
3
1
1
1
2
1
2
1
1
1
1
2
2
1
1
1
1
1
1
4
1
2
1
1
5
1
1
3
1
1
1
1
6
1
1
1
1
1
1
1
1
1
1
1
1
1
1
1
1
1
1
1
1
1
1
1
1
1
1
3
1
1
1
1
1
1
2
2
1
1
3
2
1
1
3
3
1
1
1
1
1
1
1
1
1
1
1
1
1
1
1
2
1
1
1
1
1
1
1
15
2
1
1
1
1
1
1
24
23
1
1
1
1
1
1
1
1
1
4
11
1
2
1
1
1
1
1
1
2
1
5
2
1
1
1
1
1
2
1
1
1
1
1
1
1
1
1
3
1
1
1
2
1
1
2
1
1
1
2
1
2
1
1
1
1
1
1
1
2
1
1
1
1
1
1
1
1
2
1
1
1
1
1
1
1
1
1
1
1
1
1
1
1
1
1
1
2
1
1
1
1
1
2
7
1
4
1
1
1
1
1
1
1
1
1
3
1
3
1
1
1
2
1
1
1
1
1
1
1
1
1
5
3
1
1
1
1
1
1
1
1
1
1
1
1
1
1
1
5
1
1
1
1
1
2
3
1
5
1
1
1
1
1
2
1
1
1
1
1
1
1
1
1
1
1
1
1
1
1
1
1
1
1
1
1
1
1
1
1
2
1
1
1
1
1
2
1
1
1
3
2
1
1
1
2
3
1
1
1
1
1
1
3
1
1
1
1
1
1
1
1
1
1
2
1
1
1
1
1
1
1
1
1
1
1
1
1
2
1
1
1
1
1
1
1
1
1
1
1
1
1
1
1
1
2
1
1
1
1
1
1
2
1
1
1
2
1
1
1
1
1
1
1
2
1
1
1
1
1
1
1
1
1
1
6
1
1
6
1
2
1
1
1
3
1
1
1
1
1
2
1
1
1
1
1
2
1
2
1
1
1
1
1
1
1
1
1
1
1
1
1
1
2
1
1
1
1
1
1
4
2
1
1
1
1
1
1
1
1
1
1
1
1
2
2
1
1
1
1
1
1
1
1
2
1
1
1
1
1
1
2
2
1
1
1
2
1
1
1
1
1
2
1
2
1
1
1
1
1
1
1
1
1
1
1
1
2
2
1
2
1
2
2
1
1
1
1
1
3
1
1
2
1
1
1
1
1
1
1
1
2
2
1
1
1
1
1
1
1
1
3
1
1
2
2
1
1
1
1
1
2
1
1
1
1
1
1
2
1
1
2
1
2
2
2
1
1
7
1
3
2
2
1
1
1
1
1
1
1
1
2
1
2
2
1
1
1
1
2
1
2
2
1
1
2
2
1
1
1
1
2
2
1
3
1
1
1
2
3
1
1
1
3
1
1
4
1
1
1
1
1
1
1
1
1
1
1
1
2
1
1
1
1
1
1
4
1
1
4
2
1
1
2
1
1
1
1
2
1
1
2
1
1
1
1
3
2
1
2
2
1
8
1
1
1
1
2
1
1
1
1
3
1
1
1
1
1
1
1
1
1
1
2
1
1
1
1
1
2
1
2
1
1
4
1
1
1
1
1
9
1
1
1
1
1
1
1
1
1
4
1
1
2
1
1
1
1
2
1
4
1
1
1
1
1
1
2
1
1
1
1
1
1
1
1
1
1
1
1
1
1
1
1
1
1
1
1
1
1
1
1
1
1
1
1
1
1
2
2
1
1
1
1
2
1
1
1
2
3
1
1
1
2
1
1
1
1
1
1
1
1
1
2
4
1
2
1
2
1
1
1
1
1
1
1
1
1
2
1
1
1
1
2
2
1
5
1
1
1
9
2
1
3
1
1
2
1
7
5
1
1
1
1
1
1
6
1
1
1
1
1
3
1
1
1
1
1
1
1
1
1
1
1
1
1
1
1
2
1
1
1
1
1
1
1
1
1
2
2
1
1
2
2
1
1
1
1
1
1
1
1
1
3
1
2
1
1
3
1
1
1
3
1
1
1
1
2
1
1
1
1
5
1
1
1
1
1
2
1
1
2
1
3
1
1
1
1
1
1
1
1
1
1
1
1
1
1
1
1
1
1
1
1
1
1
1
1
1
2
1
1
1
2
1
1
1
1
1
1
1
2
1
3
1
3
1
2
1
1
1
2
1
1
1
1
1
1
1
1
1
1
1
1
1
1
1
1
1
1
1
1
1
2
3
1
1
1
1
1
1
2
1
1
1
1
2
1
1
2
1
1
1
1
1
1
1
1
1
1
1
1
2
20
1
1
2
1
1
1
1
1
1
1
1
2
1
2
1
1
1
1
1
2
1
1
1
1
1
1
1
1
1
1
1
1
1
1
1
1
1
1
1
1
1
4
1
2
3
1
1
1
1
1
2
1
1
1
1
1
1
1
1
1
1
1
1
1
3
1
1
1
1
1
1
1
2
1
1
1
1
1
2
1
1
1
1
1
1
1
1
1
1
1
1
1
1
3
2
1
1
1
1
1
2
2
1
1
1
1
1
1
1
1
1
1
2
1
1
1
2
1
1
1
1
1
1
1
1
1
1
1
3
1
1
1
1
1
1
1
1
1
1
1
2
1
1
1
2
1
1
2
1
2
1
1
1
2
1
2
1
1
1
3
1
1
1
1
1
1
1
1
1
1
1
1
1
1
1
1
1
1
1
1
1
1
1
1
1
1
1
1
1
1
1
1
1
1
1
1
1
1
3
1
1
1
1
1
1
1
1
1
1
1
2
1
2
1
1
1
2
1
1
1
1
1
1
1
1
1
1
1
3
1
1
1
1
1
1
2
1
1
1
1
1
1
1
2
1
1
1
1
1
2
7
1
1
1
1
1
1
1
3
1
1
4
1
1
4
2
4
1
1
1
3
1
2
1
1
1
1
5
1
1
1
1
1
1
1
1
1
1
1
1
1
1
2
1
1
1
1
1
1
1
1
1
1
1
1
1
1
1
1
2
1
2
16
1
1
1
2
1
3
1
1
1
1
1
1
1
2
1
1
1
1
1
1
1
1
1
1
1
1
1
1
1
1
3
1
1
1
3
1
1
1
1
1
1
3
1
2
2
1
1
2
1
1
2
1
1
1
1
1
1
1
1
8
4
2
1
1
1
4
1
4
4
1
2
1
1
1
1
1
1
1
1
1
1
1
1
1
1
1
2
1
1
1
6
1
1
1
1
1
1
1
1
2
1
1
1
1
1
1
1
1
1
1
5
1
3
1
1
1
1
1
1
1
3
1
1
1
1
1
2
1
1
1
1
1
1
1
1
1
1
1
1
1
1
1
2
1
1
2
1
1
1
1
2
1
1
1
1
1
1
1
1
1
1
1
1
1
2
1
2
1
1
1
1
3
2
2
1
1
1
1
1
1
1
1
1
1
1
1
2
1
1
1
1
1
1
1
1
2
1
1
1
1
1
1
1
2
4
1
1
1
1
1
1
1
1
1
1
1
1
1
1
1
1
1
2
1
2
2
1
1
1
1
1
1
1
4
1
1
1
1
1
2
1
1
1
1
1
2
1
3
1
1
1
1
1
1
1
1
1
1
1
1
1
1
3
1
1
1
1
1
1
1
1
1
2
1
1
1
1
1
1
1
1
1
1
2
1
1
1
1
4
2
1
1
1
1
2
2
1
1
2
2
3
1
1
2
2
1
2
1
2
1
1
1
1
2
1
1
3
6
1
1
2
1
1
2
1
1
1
1
3
1
2
3
1
1
2
1
1
1
1
1
1
3
3
1
1
1
1
1
1
2
1
1
2
1
1
1
1
1
1
1
1
1
1
1
1
1
1
1
6
1
1
1
1
1
1
1
1
1
2
1
1
1
2
1
1
1
1
4
1
1
1
1
1
1
1
3
1
3
2
3
1
3
2
2
1
2
1
1
1
3
1
1
1
2
1
3
2
3
1
2
1
1
2
1
1
4
2
2
1
1
1
1
1
1
1
3
1
1
1
1
1
6
2
2
7
5
1
5
2
1
1
1
3
1
1
2
2
1
2
10
1
2
1
1
1
1
1
1
1
1
1
1
1
1
1
1
2
1
2
1
1
1
1
1
1
1
1
1
1
1
1
1
1
1
1
2
1
1
1
1
1
1
12
2
3
2
1
1
1
2
1
1
1
1
1
1
1
1
1
1
1
1
1
1
1
1
2
1
1
1
1
1
1
1
1
1
1
1
1
1
1
1
1
2
1
1
2
1
1
1
1
1
1
1
1
1
1
2
1
1
1
1
3
1
1
1
1
1
2
1
1
1
1
1
2
2
1
1
1
1
1
1
1
1
1
1
2
1
2
1
1
1
1
1
3
1
1
1
1
1
1
1
1
1
2
1
1
2
5
1
2
1
1
1
2
1
1
1
2
2
1
1
1
1
1
1
1
1
1
1
1
1
1
1
1
1
1
1
1
1
1
2
1
1
1
1
1
2
1
1
1
1
1
1
1
1
1
2
1
1
1
1
1
1
1
1
1
2
1
1
1
1
1
2
1
1
1
1
1
1
1
1
1
2
1
1
1
1
2
1
1
1
1
1
1
1
1
1
1
1
1
1
1
1
1
1
1
1
1
1
2
1
1
1
1
1
1
1
1
1
1
1
1
1
1
1
1
2
1
1
1
1
1
3
1
1
1
1
1
1
1
1
1
1
1
1
2
1
1
1
1
1
1
1
1
1
1
1
1
1
1
1
1
1
1
1
1
2
1
1
1
1
1
2
1
1
1
1
1
1
2
1
1
2
2
2
1
5
1
1
1
1
1
1
1
1
1
1
1
1
1
1
1
1
1
2
1
1
1
1
1
1
1
6
1
1
1
3
2
1
1
1
1
1
1
3
3
3
2
1
1
1
1
1
3
1
1
1
1
1
3
1
2
6
2
1
4
6
4
1
1
6
1
4
1
1
1
1
1
1
1
2
2
1
4
2
2
1
1
1
3
1
1
1
1
1
1
1
1
1
1
1
1
1
2
1
1
1
1
1
1
1
1
2
1
1
1
1
1
1
1
1
1
1
1
1
1
1
1
1
1
1
2
1
1
1
1
1
1
1
2
1
1
2
1
1
1
1
1
1
1
1
1
1
1
1
1
1
1
1
1
1
1
2
1
1
1
1
1
1
1
1
2
1
3
1
1
1
1
1
1
1
1
2
1
1
5
1
1
1
1
1
1
1
1
1
1
1
1
1
1
1
1
1
1
1
1
1
1
1
1
1
1
1
1
2
1
1
1
1
1
7
2
2
1
1
3
1
3
6
4
3
1
1
1
2
1
2
1
2
1
1
1
1
2
1
1
2
1
2
1
1
1
1
1
1
1
1
1
1
4
1
1
2
1
1
1
1
1
1
1
1
1
1
1
1
1
1
17
1
1
1
1
1
1
1
1
1
1
2
1
2
1
1
2
4
2
1
1
2
1
1
1
1
1
1
1
1
1
3
3
1
1
1
1
1
1
1
1
1
1
6
6
3
8
6
3
2
32
2
1
1
1
1
1
1
1
1
1
1
1
2
1
1
1
1
1
3
1
1
1
1
2
1
2
2
1
1
1
2
1
1
1
1
2
1
1
1
1
1
1
1
1
1
2
1
1
2
1
1
4
1
1
1
1
1
1
4
2
1
2
1
1
1
1
1
1
1
1
1
1
1
1
1
1
1
1
1
1
2
1
1
1
1
1
2
1
1
1
1
1
3
1
1
1
1
1
1
1
1
1
1
1
1
1
1
4
1
1
1
1
1
1
1
1
1
1
1
1
1
1
1
1
1
1
1
1
1
1
1
1
1
1
1
1
1
1
1
1
1
2
1
1
2
1
1
1
1
1
2
1
1
1
1
1
2
1
1
1
1
1
1
1
1
1
2
1
1
1
1
1
1
1
1
1
1
1
2
1
1
2
1
1
1
3
1
1
1
1
1
1
1
1
1
1
1
1
1
1
2
1
1
1
1
2
1
1
1
1
1
1
2
1
1
9
1
1
1
1
1
2
2
1
1
1
1
1
3
1
1
1
1
1
1
1
1
1
1
1
1
1
1
1
1
1
3
1
1
1
1
1
1
1
1
1
1
1
1
1
1
1
1
1
1
1
1
1
1
1
2
1
1
1
5
2
1
1
1
1
1
1
1
1
1
1
1
1
1
1
1
2
1
2
2
1
2
1
1
1
1
2
1
1
1
1
7
2
6
2
2
2
6
2
2
2
1
1
2
1
1
1
1
1
1
1
1
1
1
1
3
1
1
1
1
1
1
1
1
2
1
2
17
1
21
4
1
2
1
1
12
2
6
2
1
3
2
2
1
1
1
1
1
1
2
1
1
1
1
1
1
1
1
1
1
2
1
2
1
1
1
1
1
1
1
1
1
1
1
1
1
2
1
1
2
1
1
1
1
1
1
1
1
3
1
7
2
1
1
1
1
2
1
2
1
1
1
1
1
1
1
1
3
1
5
1
1
1
1
1
1
4
1
1
1
1
1
1
1
2
1
1
2
1
1
1
2
1
1
1
1
1
1
1
1
2
1
1
1
2
1
2
1
1
1
1
1
1
1
1
1
1
1
17
1
1
1
1
2
1
1
1
1
5
2
1
1
1
1
1
1
1
1
1
1
1
1
1
1
1
2
1
1
1
1
1
1
1
1
1
2
1
1
1
1
1
1
1
1
1
2
1
1
1
1
1
1
1
2
1
1
1
2
1
3
2
1
1
1
1
1
1
1
8
1
1
4
1
1
2
1
1
1
1
1
2
1
1
2
1
1
1
1
1
1
2
4
1
1
1
1
1
1
1
1
1
1
1
1
1
3
1
1
1
1
1
1
2
1
1
2
1
1
1
1
1
1
1
1
1
1
1
1
1
1
1
1
1
2
1
1
1
1
1
1
1
1
1
1
1
1
1
1
1
1
1
1
1
4
1
1
1
2
2
1
1
1
1
2
1
1
1
1
1
1
1
1
1
1
1
1
1
1
1
1
1
1
1
1
1
1
1
1
1
1
3
2
1
1
1
1
1
1
1
1
1
1
1
21
1
1
2
1
2
1
1
1
1
1
1
1
1
1
1
1
3
1
1
1
1
2
1
1
2
1
1
1
1
2
1
1
5
1
1
1
1
1
1
1
2
2
1
1
1
1
1
5
1
1
1
1
1
2
1
1
1
1
1
1
1
2
1
1
1
1
1
1
1
1
2
1
1
1
1
1
1
1
1
2
1
1
2
1
1
1
1
1
1
1
1
2
1
1
1
1
1
1
1
1
1
1
1
1
2
1
1
1
1
1
1
1
1
1
1
1
5
1
1
1
1
1
1
1
1
1
1
1
1
1
2
1
1
1
1
3
1
2
2
1
1
1
4
23
1
1
1
1
1
1
1
1
1
1
1
1
1
1
1
1
1
1
1
1
3
2
1
2
1
1
2
2
1
1
1
1
1
1
2
1
2
1
1
1
1
1
1
1
1
1
1
1
1
1
1
1
1
1
1
1
2
1
1
2
1
16
1
1
1
1
1
1
1
1
1
3
1
1
1
1
2
1
1
2
1
2
1
1
1
1
1
1
1
1
1
1
1
1
1
1
1
1
1
1
1
1
2
1
1
1
1
1
2
1
2
1
1
1
1
2
1
1
2
1
1
1
1
1
1
6
1
2
1
1
1
1
1
1
1
1
1
1
1
2
1
1
1
2
1
1
1
1
1
1
1
1
1
1
1
1
1
1
1
2
1
2
1
1
1
1
1
1
1
1
1
1
1
1
1
1
2
1
1
1
1
1
1
1
1
1
1
4
2
1
1
1
2
1
1
2
4
2
1
1
1
1
1
1
1
1
1
1
1
1
2
3
1
1
1
2
1
1
1
8
1
1
1
1
1
1
1
2
1
1
1
2
2
1
1
1
1
1
1
1
1
2
1
1
1
1
1
1
1
1
1
2
1
1
1
1
1
1
2
1
1
2
1
1
1
1
3
1
1
1
1
1
1
2
1
1
2
1
1
1
1
2
1
1
2
1
1
1
1
1
1
1
1
1
4
1
1
1
1
1
1
1
1
1
1
1
1
2
1
1
1
2
1
1
1
1
1
1
1
3
1
1
4
1
1
1
1
1
1
1
1
1
1
1
3
1
1
1
1
1
1
5
3
1
1
1
2
1
2
1
2
1
1
1
1
1
1
2
1
1
5
1
1
1
2
1
1
1
1
1
1
1
1
1
1
1
1
1
1
1
1
1
1
2
1
1
1
1
1
1
1
1
1
1
1
1
1
2
1
2
1
1
1
1
1
1
1
1
1
1
1
1
1
1
1
1
1
1
1
1
2
1
1
1
1
1
1
1
2
2
1
1
1
1
1
1
2
1
1
1
1
1
1
1
1
3
1
1
2
1
1
1
1
1
2
2
1
1
1
1
1
1
1
1
1
1
1
1
2
1
1
1
1
1
1
1
1
1
1
1
1
1
1
1
1
1
1
1
1
1
1
1
1
1
1
1
1
1
1
1
1
1
1
1
1
1
1
1
1
4
1
2
1
1
1
1
1
2
1
1
1
3
2
1
2
1
3
1
1
1
1
1
1
1
1
1
1
3
3
2
1
1
1
1
1
1
1
1
1
1
1
2
2
1
1
1
1
1
1
1
1
3
1
3
1
1
1
1
1
1
1
1
1
1
4
5
4
1
1
1
1
1
1
4
1
3
1
1
3
1
1
4
6
1
1
1
1
2
1
1
1
1
1
2
1
1
1
1
2
3
1
1
1
2
1
10
1
1
1
2
1
1
2
1
6
1
1
1
1
1
1
1
1
10
1
1
1
1
3
1
1
1
1
2
1
1
1
1
1
1
3
1
1
1
1
1
1
1
1
1
2
1
1
1
1
1
1
1
1
1
1
1
1
1
1
1
1
1
3
1
1
1
1
1
1
1
6
3
1
1
1
1
1
2
1
1
2
1
2
1
1
1
5
2
1
1
1
1
1
1
3
1
1
1
1
2
1
1
1
1
4
1
2
1
1
2
1
1
1
1
1
1
1
2
1
1
1
1
1
1
1
1
1
1
1
1
1
2
2
1
1
7
1
1
2
1
1
1
1
1
2
1
1
1
1
1
1
1
2
2
1
1
1
1
2
2
1
1
1
1
1
1
1
2
1
1
1
1
1
7
2
1
1
1
1
1
20
1
1
1
1
1
1
1
1
1
1
2
1
1
2
1
1
5
1
1
1
1
1
1
1
1
1
1
1
1
1
1
1
1
1
1
1
1
1
1
1
1
1
1
1
1
1
2
1
1
1
2
1
3
2
4
1
2
1
1
1
1
1
1
1
1
1
2
1
1
1
1
2
2
1
1
1
1
1
1
1
3
1
1
1
1
1
2
1
1
1
1
1
1
1
1
1
1
2
1
1
1
2
1
1
1
1
1
1
1
3
1
1
1
1
3
1
2
1
1
1
1
1
1
1
1
1
1
1
1
1
1
3
6
2
2
1
1
1
1
1
1
1
1
1
1
1
1
1
1
1
2
1
1
1
1
1
1
1
1
1
14
1
1
1
1
2
1
1
1
2
1
1
1
1
1
1
1
2
1
1
1
2
1
1
1
1
1
1
1
1
1
2
1
1
1
1
1
1
2
3
1
3
1
1
1
2
1
1
1
1
1
3
1
1
1
1
1
1
1
1
1
1
1
1
1
1
1
1
2
1
1
1
1
1
1
1
2
1
1
1
1
2
1
1
1
1
1
1
1
1
1
1
2
1
1
1
2
3
1
1
1
2
3
1
2
1
1
1
1
1
1
1
1
1
1
1
1
1
1
2
1
1
1
1
1
1
1
1
1
1
1
1
1
1
1
1
1
1
3
1
1
1
1
1
1
1
1
3
1
1
1
1
3
1
1
1
1
1
1
1
1
1
1
3
1
2
1
2
1
1
1
1
1
1
2
1
1
1
2
1
1
1
1
5
2
10
2
3
3
1
4
1
5
1
1
1
1
1
1
1
1
1
1
4
1
1
2
1
1
1
1
1
1
1
1
1
1
1
1
1
1
1
1
2
1
1
1
3
1
1
2
1
2
1
1
3
2
1
1
4
3
3
1
3
1
1
7
1
4
2
1
1
1
1
1
1
1
1
1
2
1
1
1
1
1
1
3
1
1
3
1
1
2
1
1
1
1
1
1
1
1
1
1
1
1
1
1
1
1
1
1
1
1
1
1
1
2
1
1
1
1
1
1
1
1
1
1
1
1
1
1
2
1
1
2
1
1
2
1
1
1
1
1
1
1
1
1
1
1
1
2
1
1
1
1
1
1
2
1
1
1
1
2
1
1
1
1
1
1
3
8
3
1
1
1
1
1
1
1
1
3
1
2
1
1
1
1
1
1
1
1
1
1
1
1
1
1
1
1
2
1
1
1
1
1
1
1
1
1
2
1
1
1
2
1
1
1
1
2
1
1
2
1
1
2
1
1
2
1
1
1
1
1
1
1
1
1
1
1
1
1
1
4
1
1
2
1
1
1
1
1
1
1
1
1
1
2
3
1
1
1
1
1
1
1
1
1
2
1
1
1
1
1
1
4
1
1
3
2
1
2
1
1
2
2
1
1
1
1
1
1
3
1
1
1
1
1
3
1
1
3
1
1
2
1
1
1
1
2
1
1
1
1
1
1
1
1
2
1
1
1
1
1
2
1
2
1
3
1
1
1
1
1
2
1
1
2
1
1
1
1
1
1
1
1
1
1
1
1
1
1
1
1
1
2
1
2
1
1
1
1
1
1
1
1
1
1
1
1
1
2
1
1
2
2
1
1
1
1
1
1
1
1
2
1
1
1
2
2
1
1
1
1
1
2
1
1
1
1
1
1
1
1
1
1
1
1
1
2
1
1
2
1
1
1
2
1
1
3
1
1
1
1
1
1
2
1
1
1
4
1
1
1
1
1
3
1
1
6
1
3
1
1
1
1
1
1
1
2
1
1
1
1
1
1
1
1
1
2
2
2
1
1
3
1
1
1
2
2
1
2
1
1
4
11
1
1
1
2
1
2
1
1
1
2
1
1
1
1
1
2
1
1
2
1
1
2
4
1
2
3
4
1
1
1
1
3
1
1
1
1
11
1
1
2
16
1
3
1
1
1
2
2
8
26
12
6
2
2
12
1
11
1
2
1
1
1
2
1
1
1
1
1
1
1
1
1
1
1
1
2
1
4
1
1
1
1
1
1
1
1
2
1
2
2
4
2
1
2
1
1
1
1
1
2
1
2
1
1
1
1
1
1
1
1
2
1
1
1
1
1
1
2
1
2
1
1
1
1
3
1
1
1
1
1
1
1
1
1
1
4
1
1
1
1
1
1
1
2
3
1
1
1
3
2
1
1
1
2
2
1
1
1
1
2
1
1
19
1
1
1
1
2
1
1
1
1
1
1
1
1
1
1
2
1
1
1
1
1
1
1
1
1
1
1
1
1
1
1
1
1
2
4
21
1
1
11
1
8
1
1
2
1
1
1
1
1
1
1
1
1
1
1
1
1
1
1
1
1
1
1
1
1
1
1
1
1
1
1
1
1
1
1
1
1
1
1
1
1
1
1
1
1
1
2
1
1
1
1
1
1
1
1
1
2
1
1
1
1
1
1
1
1
1
1
1
1
1
5
1
1
1
1
1
1
1
1
1
1
2
1
1
1
1
1
3
1
1
1
1
1
1
1
1
1
1
1
1
1
1
1
1
1
1
1
2
4
1
1
2
1
1
1
1
1
1
2
1
1
1
1
1
1
1
1
1
1
1
1
1
1
3
5
1
1
1
1
1
1
2
1
1
6
1
1
1
1
1
1
1
1
1
1
1
1
1
1
1
1
1
1
1
1
1
2
1
2
1
1
1
1
1
1
1
2
1
1
1
1
1
1
1
1
1
1
1
1
1
2
1
1
1
1
1
1
1
1
3
1
2
1
1
1
1
3
1
1
2
1
1
1
1
1
2
1
2
1
1
1
3
1
1
1
1
1
1
1
1
1
1
1
1
1
1
1
6
1
1
1
1
1
1
1
1
2
1
1
1
2
1
1
2
2
1
1
1
1
1
6
1
1
1
1
1
1
1
1
1
1
2
1
1
1
1
1
1
1
1
1
1
1
1
3
1
1
1
1
1
1
1
1
1
1
1
1
1
1
2
1
1
1
1
1
1
1
1
1
2
1
1
1
1
1
1
1
1
1
1
2
1
1
1
1
1
1
1
1
1
1
1
1
1
1
1
1
1
1
1
1
1
1
1
1
1
1
1
1
1
1
2
1
1
1
1
1
1
1
1
1
1
1
1
2
2
1
1
5
2
1
1
1
1
1
2
1
1
1
1
1
1
1
1
1
2
1
1
1
1
1
2
2
1
1
1
1
1
1
1
1
1
1
2
1
1
1
1
2
3
1
1
1
1
1
1
1
1
1
1
1
1
1
1
1
1
1
1
1
2
6
1
2
1
1
1
2
1
1
1
1
1
1
1
1
1
1
1
1
1
1
1
1
1
1
1
1
1
1
1
1
5
1
1
1
1
4
1
1
1
1
1
1
1
1
2
1
1
1
1
1
1
1
12
1
1
1
1
1
1
1
1
1
1
1
1
1
1
2
1
1
1
1
1
2
1
1
1
2
1
1
1
1
1
1
1
1
1
1
1
1
1
3
1
1
1
1
1
2
1
1
1
2
1
1
1
1
1
1
1
1
2
1
1
1
1
1
1
2
1
2
1
2
2
1
1
1
1
1
1
1
1
1
1
1
1
1
1
1
1
1
1
1
1
1
1
1
1
2
1
1
2
1
1
1
1
1
1
1
1
1
2
1
1
1
1
1
1
1
1
1
2
2
1
1
1
1
1
1
1
1
1
1
1
1
1
2
1
1
1
1
1
1
1
9
1
1
1
1
1
1
1
1
1
1
1
1
1
1
1
1
1
1
1
1
1
1
1
1
1
1
1
2
1
1
1
1
1
1
1
1
1
1
1
1
1
1
1
1
1
1
1
1
1
1
1
3
2
1
1
1
1
1
1
1
1
1
1
1
1
1
1
1
1
1
1
1
2
1
1
1
1
1
1
1
1
1
1
2
2
1
1
1
1
1
4
1
1
1
2
2
1
1
2
1
1
1
3
1
4
2
2
1
1
1
2
1
1
1
1
1
2
1
1
1
1
1
1
1
1
1
1
1
1
1
1
1
1
1
1
1
3
2
1
1
3
2
1
1
1
1
1
1
1
1
1
1
1
2
1
1
1
1
1
1
1
1
1
1
2
1
1
1
1
1
1
19
1
2
1
1
1
3
1
1
1
1
1
1
1
1
1
1
1
1
3
1
1
1
1
1
1
4
1
1
1
1
2
1
1
1
1
1
9
1
1
1
2
1
1
1
1
1
1
2
2
1
1
1
2
1
9
4
1
1
1
1
1
1
1
1
1
1
1
1
1
1
1
1
1
1
1
1
1
1
1
2
1
1
1
1
1
1
8
2
1
1
6
3
3
1
2
2
1
1
1
1
1
1
1
1
1
2
1
1
1
1
1
1
2
2
1
1
1
1
1
2
1
1
2
1
1
1
1
1
1
1
1
1
1
1
1
1
1
1
1
1
1
1
1
1
2
1
1
1
1
1
1
1
1
4
5
1
1
2
1
1
1
1
2
1
1
2
1
2
1
1
1
1
1
1
1
1
1
2
1
1
1
2
1
1
1
1
1
1
1
4
1
3
1
1
1
1
1
1
1
1
1
1
1
2
1
1
3
1
1
1
1
1
1
1
1
1
1
1
2
1
1
1
1
1
1
1
1
1
1
1
1
1
1
1
1
1
1
1
2
1
1
1
2
1
1
1
4
1
1
1
1
2
1
1
1
1
1
6
3
5
1
1
1
2
1
2
1
1
1
1
1
1
2
1
2
1
1
1
1
1
1
1
2
1
2
2
3
1
1
1
1
1
2
2
1
2
5
1
1
1
1
1
1
3
1
1
1
2
1
1
1
1
2
1
1
2
1
1
1
1
4
1
1
1
1
1
1
2
2
1
2
1
2
1
1
3
1
2
1
1
1
2
1
1
1
1
1
1
1
1
1
1
1
2
1
1
2
1
1
1
1
1
1
1
1
1
1
1
2
1
1
2
1
1
1
2
1
1
2
1
1
3
1
1
1
1
1
1
1
3
2
1
1
1
1
1
1
1
1
1
1
1
3
1
1
1
2
1
1
1
1
1
1
1
1
1
1
1
1
1
3
1
1
1
1
1
1
1
1
1
1
7
1
1
8
2
1
1
1
1
1
1
1
1
1
1
1
1
2
1
1
1
2
2
3
1
1
1
5
1
1
1
1
1
8
1
1
1
2
3
1
1
1
1
1
1
2
2
1
1
2
1
1
1
1
1
1
1
1
1
1
1
1
1
1
1
1
1
1
1
1
3
11
1
1
1
1
1
1
2
1
1
1
2
1
1
1
1
2
5
1
1
1
1
1
1
1
1
1
1
1
1
1
1
1
1
1
1
1
1
2
1
1
1
1
1
3
14
1
8
1
1
42
1
2
1
1
1
1
1
1
1
1
1
1
1
1
1
1
1
1
1
1
1
1
12
1
1
1
1
1
1
1
1
1
1
1
1
1
1
1
1
1
1
1
1
1
1
1
1
1
1
1
1
1
2
1
1
1
1
1
3
1
1
1
1
1
1
1
1
1
2
1
2
1
1
1
3
6
1
1
1
1
1
1
2
1
1
2
1
1
1
1
1
1
1
1
1
1
1
1
1
3
1
1
1
1
1
1
1
2
1
1
1
1
1
1
2
1
1
1
1
1
1
1
1
1
1
2
2
1
1
2
1
1
2
3
2
3
1
2
1
1
1
1
1
1
1
1
1
1
1
1
1
1
2
1
1
1
1
1
1
1
3
1
1
1
1
2
2
1
1
1
1
1
1
2
1
1
1
1
1
1
13
1
3
1
1
1
1
1
1
1
2
1
1
12
1
1
1
1
1
1
1
1
1
1
2
2
1
1
1
1
1
1
1
1
17
1
1
1
1
1
1
1
1
2
2
3
3
2
1
1
1
1
1
1
3
1
5
1
1
1
1
3
1
1
1
1
1
1
1
1
1
1
2
1
1
1
1
1
2
1
1
1
1
1
1
1
2
1
1
1
1
1
1
1
1
1
1
1
1
1
1
1
1
1
1
1
1
1
1
1
1
2
1
1
1
1
1
2
1
1
1
1
8
1
1
1
1
1
1
2
1
2
2
1
1
1
1
7
1
1
1
1
1
1
1
1
1
1
1
1
1
1
3
1
1
1
1
2
1
1
1
1
1
1
2
1
1
2
1
1
6
3
1
1
1
2
1
1
2
1
1
1
1
1
1
2
1
2
1
1
1
1
1
1
1
1
1
1
1
2
1
1
1
1
1
1
5
2
1
1
4
1
1
4
1
1
1
2
1
1
1
1
1
1
1
1
1
3
3
3
6
1
3
1
1
3
1
1
1
2
1
1
1
1
1
1
1
1
3
1
1
1
1
1
1
4
2
1
1
1
1
1
1
1
1
1
1
1
1
1
1
1
1
1
1
1
1
1
1
1
1
1
1
1
1
1
1
3
4
3
1
1
2
1
2
1
1
1
1
2
1
2
1
1
1
1
1
1
1
1
1
1
1
1
1
1
1
1
1
1
1
1
1
1
1
1
1
1
1
1
1
1
1
2
2
1
1
1
2
1
1
1
1
1
1
1
3
1
1
2
2
2
1
1
3
1
1
1
1
1
1
1
2
1
2
1
1
1
1
1
1
1
1
1
2
1
1
1
1
1
2
1
1
2
1
1
1
1
1
1
1
1
1
1
1
1
1
1
1
1
2
1
1
1
1
1
1
2
1
1
1
1
1
1
1
2
2
1
1
1
1
3
1
1
5
1
1
1
1
1
1
1
1
1
1
1
1
1
1
2
2
1
1
1
1
1
1
1
1
1
2
5
1
1
1
1
1
1
1
1
1
5
1
1
1
1
1
1
1
1
1
1
1
1
1
1
1
1
1
2
2
1
1
1
1
1
1
1
1
1
1
2
1
2
1
1
1
1
2
2
1
1
1
1
2
2
1
1
1
1
4
1
1
1
1
1
1
1
1
1
1
1
1
1
2
1
1
1
1
1
1
1
1
2
1
1
1
1
1
2
1
1
1
1
1
1
1
1
1
2
1
1
1
2
1
1
2
1
1
1
1
1
1
1
1
1
1
1
2
1
2
1
1
1
2
1
3
1
1
1
1
1
1
1
1
1
1
1
1
1
1
1
1
1
2
3
1
1
1
1
1
1
2
1
1
1
1
4
1
4
1
1
2
1
1
1
1
1
1
1
1
2
1
1
1
2
2
1
1
1
1
1
1
1
2
1
1
1
1
1
1
1
2
1
2
5
1
1
1
1
1
1
1
1
1
2
1
6
1
1
2
1
1
1
1
1
1
2
1
1
1
1
1
1
1
1
1
1
1
1
2
2
1
1
1
1
1
1
1
2
1
1
1
1
1
1
1
1
1
1
1
1
1
1
1
2
1
1
2
1
2
1
2
1
1
1
1
1
1
1
1
1
1
1
1
1
1
1
1
2
1
1
1
1
1
1
2
1
1
3
1
1
1
3
1
1
3
1
1
1
1
1
1
1
1
1
1
3
1
1
2
2
1
1
1
1
1
1
1
1
2
1
1
1
1
1
2
1
2
1
1
1
1
1
1
1
1
1
1
2
1
2
1
1
1
1
1
1
1
1
1
2
1
2
1
1
2
1
1
1
1
1
1
1
1
1
1
1
1
1
1
1
1
1
2
1
6
1
7
1
1
2
1
1
1
1
4
3
2
1
3
1
2
1
1
3
1
1
1
1
2
2
1
1
1
1
3
3
2
2
1
2
1
1
1
1
2
1
3
5
1
1
1
1
1
3
1
2
1
1
1
1
1
1
1
2
2
2
1
1
1
1
1
3
1
4
1
1
2
1
2
2
1
1
2
2
2
1
1
1
2
2
1
7
4
1
1
1
1
1
2
1
1
1
1
2
1
1
1
1
2
1
1
1
1
2
1
1
1
1
2
2
1
1
1
1
2
2
1
1
6
2
1
1
1
1
1
2
3
2
1
1
1
1
1
2
1
3
1
3
2
1
1
2
2
1
1
1
2
3
1
1
1
1
4
1
3
1
1
1
3
1
2
1
1
1
1
1
1
1
1
1
2
2
1
1
1
2
1
1
1
1
1
2
2
1
1
1
3
1
2
3
1
2
6
1
1
2
1
1
1
1
1
3
2
2
2
1
1
1
1
2
1
1
1
1
1
1
1
1
1
2
1
1
1
1
1
1
1
1
1
1
1
1
2
1
1
1
1
3
1
1
1
1
4
1
1
1
1
1
2
1
1
1
3
1
2
1
2
2
1
1
1
3
1
1
3
2
3
1
3
1
1
1
1
1
1
1
1
1
1
1
1
1
8
1
1
1
1
1
1
1
1
1
1
3
1
1
1
1
1
1
1
1
1
1
1
1
1
1
1
1
2
1
1
1
1
1
2
1
1
1
1
1
1
1
1
1
1
1
1
1
1
1
1
1
1
1
2
1
9
16
1
1
1
1
1
1
1
1
1
1
1
2
1
6
1
1
1
1
1
1
1
1
4
2
2
1
3
1
1
1
1
1
1
1
1
1
1
1
1
1
1
1
1
3
2
1
1
1
1
1
15
1
1
1
1
1
1
1
1
1
1
1
1
1
1
1
1
1
1
1
1
1
1
1
1
2
1
1
1
1
1
1
1
1
7
2
1
1
4
4
2
1
1
2
1
1
1
1
1
1
1
5
1
3
4
1
1
1
1
1
1
1
2
1
1
1
1
1
2
1
1
1
1
1
1
1
1
1
2
1
1
1
1
1
1
1
1
1
1
1
1
1
1
1
1
1
1
1
1
2
2
1
1
1
9
14
19
1
3
2
1
6
1
1
1
1
1
1
1
1
1
1
1
2
1
1
1
1
1
1
1
2
1
1
1
1
2
1
2
2
1
1
1
1
1
1
1
7
1
1
1
4
2
2
1
1
1
1
1
1
1
1
1
1
1
1
1
1
1
1
1
1
1
1
1
1
1
1
1
1
1
1
1
2
1
1
1
1
1
6
3
1
4
1
1
2
1
4
1
1
7
2
1
1
4
1
4
7
2
1
1
1
1
4
1
1
1
1
1
1
1
1
1
1
1
1
1
1
1
1
1
1
1
1
1
4
1
1
1
1
1
7
1
11
1
1
1
1
1
1
1
1
3
3
1
1
4
1
2
2
1
1
1
1
1
1
1
1
2
1
1
1
1
1
1
1
1
1
1
1
1
2
1
1
1
1
1
1
1
1
1
1
1
1
1
2
1
2
2
1
2
1
1
2
2
1
2
1
2
1
2
1
2
1
1
1
1
1
1
1
2
1
1
1
1
1
1
1
1
3
1
1
1
1
1
1
1
1
1
1
1
1
1
1
1
1
4
1
1
1
1
4
1
1
1
4
1
3
2
1
5
11
7
1
1
1
1
2
1
1
1
1
1
1
1
1
1
1
1
1
1
1
1
2
1
1
2
1
1
1
1
1
1
1
3
1
5
1
1
2
1
1
1
1
1
1
1
1
1
1
1
1
1
1
1
1
1
1
1
1
2
1
1
1
10
1
1
1
2
1
2
1
1
1
1
1
1
1
1
1
1
2
1
11
1
9
1
1
1
2
1
1
1
1
1
1
1
1
1
1
1
1
1
1
1
1
1
1
1
1
1
1
1
4
3
1
1
1
1
1
2
1
1
1
1
1
1
1
1
1
1
1
1
1
2
1
1
1
1
2
1
1
1
8
1
2
1
1
1
1
1
1
1
1
1
1
1
1
1
1
2
1
1
1
1
2
2
1
1
1
2
1
2
1
1
2
1
1
1
1
1
1
1
2
1
4
1
1
1
1
1
1
1
1
2
1
2
1
1
1
1
1
51
1
1
1
1
1
1
1
1
1
1
1
1
1
1
1
1
1
1
2
1
1
1
1
1
1
1
1
1
9
1
1
1
1
1
4
1
1
1
4
1
1
1
2
1
1
1
1
1
1
1
1
1
1
1
2
1
1
6
1
1
1
2
1
2
3
1
1
1
1
1
2
2
1
1
1
1
2
1
2
1
1
1
1
1
1
1
1
1
1
1
2
1
1
1
1
1
1
1
1
1
1
1
1
1
1
1
1
1
1
1
2
1
1
1
1
1
1
1
1
1
1
1
1
1
1
1
3
1
2
12
7
1
1
1
1
1
1
1
4
1
3
1
3
1
1
1
1
1
1
2
1
1
2
1
1
1
1
2
1
2
1
1
1
1
1
1
1
1
1
1
3
1
1
1
3
4
1
1
1
1
1
1
1
1
1
1
1
1
1
2
1
1
1
1
1
2
1
1
2
1
1
1
1
1
1
2
1
1
1
1
1
1
1
1
1
1
1
1
1
1
1
1
1
1
1
1
1
1
1
1
1
1
1
1
1
1
2
1
1
1
2
1
1
1
1
1
1
1
1
1
1
1
1
1
1
1
1
1
1
1
1
1
1
1
1
2
1
1
1
1
1
1
1
1
1
1
1
1
1
1
1
1
1
1
1
1
1
1
1
1
1
1
1
1
1
1
1
1
1
1
1
1
1
1
1
1
1
1
1
1
1
1
1
2
1
1
1
1
2
1
1
1
1
1
7
17
2
3
1
6
3
1
3
1
1
1
1
1
1
1
2
1
2
1
1
1
1
1
1
1
1
1
1
4
1
1
11
1
1
1
2
1
2
3
2
3
10
1
1
1
6
1
2
1
5
1
2
1
1
1
2
1
1
1
1
1
1
1
1
1
1
1
1
1
1
1
1
1
1
1
1
1
2
1
2
1
1
1
1
1
1
1
1
1
2
1
1
1
1
1
1
1
1
2
1
1
1
1
2
1
1
1
2
1
1
1
1
1
1
2
1
1
1
1
1
1
1
2
1
1
1
1
1
1
1
1
1
1
1
1
3
1
1
2
1
1
1
1
1
1
1
1
1
1
1
1
1
1
1
1
1
3
1
10
1
1
1
1
1
1
1
2
1
1
4
1
1
2
1
1
1
2
1
1
1
1
3
3
1
1
2
1
1
1
1
1
1
1
1
1
1
1
1
1
1
1
1
4
11
1
1
1
1
3
1
1
1
3
1
1
1
1
1
1
1
1
1
1
1
1
1
1
1
2
1
1
3
1
1
1
1
1
1
1
1
1
1
1
1
1
1
1
1
2
1
1
1
1
1
1
1
1
1
1
4
2
1
1
1
1
1
1
1
1
1
1
1
1
1
1
1
1
1
1
1
1
3
1
1
1
1
1
1
1
1
2
1
1
1
1
1
1
1
1
10
1
1
1
1
2
1
1
1
1
1
1
1
1
1
1
1
1
1
1
1
1
1
1
1
1
1
1
1
1
1
1
1
1
1
1
2
1
1
1
2
1
1
1
1
1
3
2
2
1
1
2
1
1
1
1
1
1
1
1
1
1
2
1
1
1
1
1
1
1
1
1
1
1
1
1
1
1
1
1
1
1
1
1
1
1
1
1
1
1
2
1
1
1
1
1
1
1
1
1
1
1
1
1
1
1
1
1
1
1
1
2
1
1
1
2
1
1
2
1
1
1
1
2
1
1
1
1
1
1
1
1
1
2
1
2
1
1
1
1
1
1
1
1
1
1
1
1
1
1
3
1
1
1
33
1
1
1
1
1
2
1
1
1
1
1
1
1
1
1
1
1
1
1
1
1
1
1
1
1
1
1
1
1
1
1
1
1
1
1
1
1
1
3
2
1
1
1
2
1
1
2
2
1
1
1
1
1
1
1
1
1
1
1
1
2
1
3
1
1
2
2
1
1
3
1
1
1
1
1
1
1
1
1
1
1
1
1
1
1
1
1
1
1
1
1
1
1
1
1
1
1
1
1
1
1
1
1
1
1
4
4
1
3
1
3
1
1
1
1
1
1
1
1
1
1
2
1
1
1
1
3
1
1
1
2
2
1
1
1
1
1
2
1
1
1
2
1
2
2
1
1
1
1
1
1
1
1
1
1
1
2
1
3
4
1
1
1
1
1
2
1
1
2
1
1
2
1
1
1
1
1
1
1
2
1
1
1
1
1
2
1
3
1
1
1
2
1
1
1
1
1
1
1
1
1
1
1
1
1
1
3
1
1
1
3
1
1
1
1
2
1
2
1
1
1
1
1
2
1
1
1
1
1
1
1
1
1
1
1
1
1
1
1
1
1
3
1
1
1
1
2
1
2
1
2
1
1
1
2
1
1
1
1
1
1
1
1
1
2
1
1
1
1
1
15
1
1
1
1
1
1
1
1
1
1
1
1
3
2
1
1
1
1
1
1
2
1
5
1
1
2
1
1
1
1
1
1
1
1
1
2
1
1
1
1
1
1
1
1
1
1
1
1
1
1
1
1
1
1
1
1
1
1
1
1
2
1
1
1
1
1
1
5
4
2
1
1
1
1
1
1
1
1
1
1
1
1
1
1
1
1
1
1
1
1
1
1
3
1
1
2
1
1
7
1
1
1
1
1
1
1
1
1
2
1
1
1
1
1
2
1
1
2
1
1
1
1
1
1
1
1
1
1
1
1
1
1
1
2
1
1
1
1
3
1
1
1
1
1
1
1
3
1
1
1
1
1
1
1
1
1
1
1
1
2
1
1
2
1
1
1
1
1
1
1
1
1
1
14
1
1
1
1
13
1
1
1
2
1
1
1
1
1
1
2
2
1
1
1
1
1
1
1
1
1
1
1
1
1
2
1
1
1
1
1
1
1
1
1
1
1
1
1
1
1
1
1
1
1
1
1
1
1
1
2
1
1
2
1
1
1
1
1
1
2
1
2
1
1
1
1
1
1
1
1
3
1
1
1
1
1
1
4
1
1
2
1
1
2
1
1
1
1
1
1
1
1
1
1
1
1
1
1
1
1
1
2
1
1
1
1
1
1
1
1
1
2
1
2
1
1
2
1
1
1
1
1
1
2
1
3
1
1
1
3
1
1
1
1
1
1
2
1
1
1
1
1
1
2
8
2
3
1
2
2
1
1
18
1
1
3
1
1
1
1
1
1
1
2
12
1
1
1
1
1
1
1
1
1
1
1
1
1
1
1
1
1
1
1
3
1
2
1
1
1
1
1
1
1
1
1
3
5
1
1
1
1
1
1
1
1
2
1
1
1
1
1
1
2
1
1
1
1
1
1
1
1
1
1
1
1
1
1
1
1
1
5
1
1
1
1
1
2
1
1
3
1
5
3
1
1
1
1
1
1
1
1
1
3
2
1
1
3
1
2
3
3
2
1
1
1
3
2
1
1
2
1
1
1
1
1
1
1
1
1
1
1
1
1
1
1
1
1
1
1
1
1
2
1
1
1
1
1
1
1
2
21
1
1
1
2
1
1
1
1
1
1
1
1
2
1
1
1
1
1
1
1
4
1
1
1
1
7
1
1
1
1
1
1
1
1
1
1
1
1
1
1
1
1
1
1
2
1
1
2
2
1
1
2
1
1
1
1
1
1
2
1
1
1
1
1
1
1
1
1
1
2
3
1
1
1
1
2
1
3
1
1
1
1
1
1
1
3
1
1
1
1
1
1
1
1
1
1
1
1
1
1
1
1
1
1
1
1
1
1
1
1
4
1
1
1
1
1
4
1
1
1
1
1
1
1
1
1
3
1
1
1
1
1
1
1
2
1
3
1
1
2
1
1
1
5
2
1
2
1
1
1
1
1
2
1
2
2
1
3
1
1
1
1
2
2
1
2
1
2
1
1
2
1
1
5
2
1
1
1
1
1
6
2
1
1
1
1
1
1
1
3
2
2
1
1
1
1
1
1
1
1
1
1
1
1
2
1
1
1
1
1
1
1
2
1
1
1
1
1
2
1
1
1
1
1
1
1
1
1
2
2
1
1
1
1
1
1
1
2
2
1
2
1
1
2
1
1
1
2
1
1
1
1
1
1
1
1
1
1
1
1
1
1
1
1
1
1
2
1
1
1
1
1
1
1
1
1
1
1
1
2
1
1
2
1
1
1
2
1
1
1
1
1
1
1
1
2
1
1
1
1
1
1
1
1
1
1
1
2
1
1
2
1
2
1
1
1
1
2
1
1
1
1
6
1
1
3
11
1
3
1
1
1
1
1
1
1
1
4
1
3
1
2
2
2
1
1
1
1
1
1
1
1
1
2
1
3
1
1
1
1
1
1
1
11
1
1
1
1
1
2
1
1
1
2
1
1
3
1
1
3
1
1
1
1
2
1
1
1
1
1
1
2
1
1
1
1
1
1
1
2
1
1
1
1
1
1
1
1
1
1
1
1
1
1
3
2
1
1
2
1
2
1
1
1
1
1
1
2
2
1
1
2
1
1
1
1
1
1
1
1
2
1
1
1
1
1
1
1
1
6
1
1
1
1
1
1
1
1
3
1
2
1
1
2
1
1
3
1
1
1
1
1
1
1
1
1
1
1
1
1
1
1
1
2
1
1
1
1
1
1
1
1
1
1
1
2
3
2
1
2
1
1
1
1
1
1
1
1
1
2
1
1
2
1
1
1
2
1
1
1
1
1
1
1
1
1
3
1
1
1
1
1
3
1
1
1
2
2
1
1
1
1
1
1
1
1
1
1
1
2
1
2
1
1
1
2
1
1
1
1
1
1
1
2
1
1
1
1
1
1
1
1
1
1
1
1
2
1
1
1
1
1
1
1
1
1
1
1
6
1
1
1
1
6
2
2
1
1
1
1
1
2
1
1
1
1
1
2
1
1
1
1
1
1
1
2
1
2
1
1
1
2
1
2
1
1
1
2
2
1
1
1
2
1
2
1
1
1
1
2
1
2
1
2
1
1
1
1
2
1
1
1
1
1
1
1
1
1
1
1
2
1
1
1
2
3
1
1
1
1
1
1
1
1
1
1
1
1
3
1
1
1
1
2
2
1
1
4
2
1
1
1
2
1
1
2
1
1
1
1
2
2
1
1
1
1
1
1
1
1
1
1
1
1
1
1
1
1
1
1
1
6
1
20
8
4
8
1
1
1
4
1
1
1
1
1
1
2
1
1
1
1
1
1
2
1
1
1
1
1
1
1
1
1
1
1
1
1
1
5
2
1
1
1
3
1
1
1
1
1
2
2
1
2
1
2
1
2
1
1
2
2
1
1
1
1
1
1
1
1
1
2
1
1
1
1
1
1
1
1
1
1
1
1
1
1
1
1
1
1
1
1
1
1
1
1
2
9
3
1
1
2
3
1
1
3
1
1
2
1
1
1
1
1
1
1
1
2
1
7
4
1
1
1
1
1
1
1
1
1
3
5
1
1
2
1
1
1
1
1
1
1
1
1
1
1
1
2
1
1
1
1
1
1
1
1
1
1
1
2
1
1
1
1
1
1
3
1
1
1
1
1
1
1
2
1
1
1
3
2
3
1
1
2
1
1
4
3
1
1
1
1
1
1
1
1
4
2
1
2
1
1
1
2
1
1
1
1
1
1
1
1
1
1
1
1
1
1
1
1
4
1
1
1
1
1
1
2
1
1
1
1
1
2
2
1
1
1
1
1
1
1
1
1
1
3
1
1
1
1
1
1
1
1
1
1
1
1
5
1
2
1
1
2
1
1
1
1
1
1
1
2
1
1
1
1
2
1
1
2
1
1
1
1
1
1
1
1
1
1
1
1
3
1
2
1
1
3
1
2
1
1
1
1
1
1
34
1
1
1
1
1
1
2
2
1
1
1
1
1
1
2
1
1
1
1
1
2
1
1
3
3
1
1
1
1
1
1
1
1
1
1
2
1
1
1
1
2
1
1
1
1
1
1
1
1
1
1
1
2
1
2
2
1
1
1
1
1
1
1
1
1
1
1
1
1
1
1
1
1
1
1
2
1
2
1
1
2
1
1
1
3
1
1
1
1
1
1
1
1
1
5
1
1
1
1
1
1
1
1
1
1
1
2
1
2
1
1
1
1
1
1
3
1
1
2
1
1
1
2
1
1
2
1
1
1
1
1
1
1
1
1
1
5
1
1
1
1
1
2
1
1
1
1
1
1
2
2
2
1
1
1
1
2
1
1
1
1
1
1
1
3
1
2
1
2
1
1
1
1
1
1
1
1
1
1
1
1
1
1
1
1
2
1
1
1
1
1
1
1
4
2
2
1
2
1
2
1
1
1
1
1
1
1
1
1
1
1
1
1
1
1
1
1
1
1
1
1
1
1
1
1
1
1
1
1
1
2
1
1
2
1
1
1
3
2
3
1
3
2
2
1
1
2
1
3
1
1
1
1
1
1
1
2
1
1
1
1
1
1
1
1
1
1
1
1
1
1
1
1
1
1
1
1
1
1
1
1
1
1
1
1
1
1
1
1
1
1
1
1
1
1
2
2
2
3
5
1
1
6
1
1
1
1
1
2
1
1
1
1
1
1
1
1
1
1
1
1
1
5
1
1
15
1
1
1
2
1
1
1
1
1
1
1
2
1
3
1
2
3
1
1
1
1
1
1
1
1
1
1
1
1
1
1
1
1
1
1
1
5
1
1
1
2
1
1
1
1
1
1
1
2
1
1
1
1
1
1
1
1
1
1
1
1
1
1
1
1
1
1
1
1
1
1
1
1
1
1
2
1
1
1
2
1
1
4
1
2
3
2
1
1
1
1
1
2
1
2
1
1
2
1
1
1
2
1
1
1
1
1
1
3
1
1
1
1
1
2
3
1
1
1
1
1
1
1
1
1
1
1
2
1
2
2
1
1
1
1
2
1
1
1
1
1
1
1
1
1
1
1
1
1
1
1
1
1
1
1
1
1
1
1
3
1
3
1
1
1
1
1
1
1
1
5
1
1
2
1
1
1
1
1
1
2
1
1
1
1
1
1
1
1
1
1
1
1
2
1
1
1
1
1
1
1
1
1
1
1
1
1
1
1
1
1
2
1
1
8
1
1
1
1
1
2
1
1
1
1
1
1
2
1
1
1
2
1
1
1
2
1
1
1
1
1
2
1
1
1
1
1
1
1
1
2
1
1
1
1
1
1
1
1
2
1
2
1
1
1
1
1
1
1
1
1
1
1
6
1
1
1
1
7
3
1
2
2
1
2
2
2
1
1
1
1
1
1
1
1
1
1
1
2
2
1
1
1
1
1
1
2
1
1
1
1
1
1
1
1
1
2
1
1
1
2
1
1
1
1
1
1
1
3
1
1
1
1
1
2
1
2
1
1
3
3
2
1
2
1
4
2
1
12
1
1
1
1
1
1
1
2
1
1
1
1
1
1
1
2
1
1
3
1
1
1
1
1
1
2
1
1
1
1
1
7
3
1
1
1
1
1
1
1
1
1
1
1
1
1
1
5
1
1
1
1
1
1
1
1
1
1
1
1
1
1
3
6
1
1
3
2
1
1
2
1
1
1
1
2
1
2
1
1
2
1
2
1
1
1
1
1
1
1
1
4
1
1
1
1
1
1
2
1
3
1
1
1
1
1
1
1
1
1
2
1
1
1
1
1
1
1
2
1
19
2
1
1
1
2
2
1
2
1
1
1
1
1
1
1
2
1
1
2
1
1
1
1
1
3
2
2
1
1
1
1
1
1
1
1
1
1
1
1
1
1
1
1
1
1
2
1
1
1
1
2
1
1
1
3
1
1
1
2
1
1
1
4
1
1
10
1
1
1
1
1
1
1
1
1
1
1
1
3
1
1
1
1
1
2
1
1
1
1
1
1
1
1
1
1
1
1
4
1
1
3
4
1
1
1
1
2
1
1
1
1
1
1
2
1
1
2
1
1
3
2
2
2
2
1
1
2
1
1
2
1
1
3
1
1
1
1
1
3
1
1
1
1
1
1
1
1
2
1
1
1
1
1
1
1
1
1
1
1
1
1
1
1
1
1
1
1
2
1
2
4
1
1
1
1
2
1
1
1
2
1
1
1
1
1
1
1
1
3
1
1
1
3
2
1
1
2
2
1
2
2
1
3
7
2
3
1
1
1
2
1
1
3
2
2
2
1
6
2
1
2
1
1
1
1
6
1
1
1
2
1
1
1
1
1
1
1
1
1
2
1
1
1
2
1
3
3
1
1
1
1
1
1
1
1
2
1
1
1
1
1
2
1
2
2
1
1
1
1
1
1
2
1
1
1
1
1
1
1
1
1
1
3
1
1
1
1
1
1
1
6
1
2
1
1
1
2
1
1
1
1
1
1
1
1
10
1
1
1
1
1
3
1
1
1
1
1
1
1
2
1
1
1
1
1
1
1
2
1
1
1
3
1
1
1
1
1
1
1
1
1
1
1
1
1
1
37
1
1
1
1
1
1
1
1
1
1
1
1
1
1
24
1
1
1
1
1
2
1
1
2
1
1
1
1
1
2
1
1
1
1
1
1
1
1
1
1
1
1
1
1
1
1
1
1
1
1
1
2
1
1
1
1
1
1
1
1
1
1
2
1
1
1
1
2
1
2
1
1
1
1
1
1
1
1
1
1
1
2
1
2
1
1
1
1
1
1
1
1
1
1
1
2
1
1
2
2
1
2
3
1
1
1
1
1
1
1
1
1
1
1
1
1
2
1
1
1
1
1
1
1
1
2
1
1
1
2
1
1
1
1
1
1
1
1
1
1
1
1
1
1
1
1
1
1
3
1
1
1
1
1
1
1
1
1
3
1
1
1
1
1
1
1
1
4
1
1
2
1
1
2
1
1
1
1
3
1
1
1
1
1
1
1
1
1
1
2
1
1
1
7
1
1
1
1
15
1
1
1
1
1
1
3
2
1
1
1
1
1
2
1
1
1
1
1
1
1
1
1
1
1
1
1
1
3
1
1
2
1
1
1
8
1
2
1
1
1
1
1
1
1
1
1
1
1
2
1
1
1
1
1
1
1
1
1
1
1
1
1
1
1
1
1
1
1
1
1
1
1
1
1
2
2
1
1
1
1
1
1
1
1
1
1
2
1
1
1
1
2
1
1
1
1
1
1
1
1
1
1
1
1
3
1
1
1
1
2
2
1
1
1
1
1
1
1
1
1
1
2
1
1
1
1
1
1
1
1
1
1
1
1
1
1
1
1
1
1
1
1
1
1
1
1
1
2
1
2
2
1
1
1
1
1
1
1
1
1
1
1
1
1
1
1
1
1
1
1
1
1
1
1
1
1
5
1
2
2
1
1
2
1
1
1
1
1
2
1
1
2
2
1
2
1
1
2
1
1
1
1
1
1
1
1
1
2
1
1
1
3
3
1
1
2
1
1
2
1
1
1
1
1
2
1
1
1
1
1
1
1
2
2
1
1
1
1
1
4
1
1
1
1
1
1
1
1
2
1
2
1
1
1
1
1
1
1
1
1
1
1
1
1
1
2
1
5
1
1
1
1
1
1
1
1
1
2
1
1
1
1
1
1
1
1
1
1
1
1
2
1
1
1
1
4
1
1
1
1
1
2
1
1
1
1
4
1
1
1
1
1
1
1
1
1
1
1
1
1
1
1
1
1
4
6
1
1
1
1
2
1
2
1
1
1
1
1
1
2
1
1
6
1
1
1
1
3
1
1
1
1
4
2
3
1
1
1
1
1
1
1
1
1
1
1
1
1
13
8
1
1
2
1
1
17
1
1
1
1
1
1
1
3
1
2
1
1
1
1
1
1
1
1
1
1
1
1
1
1
1
1
1
1
1
1
1
1
1
1
1
1
1
1
1
1
1
1
1
1
1
1
1
2
1
2
1
1
1
1
1
1
1
2
2
1
1
2
1
3
1
1
3
1
3
1
1
1
1
2
1
1
2
1
1
1
1
1
1
1
1
1
9
7
1
1
1
1
1
1
1
1
1
1
1
1
1
1
1
1
1
1
1
1
2
1
1
1
1
1
1
1
1
3
1
1
1
1
1
3
1
1
1
1
1
1
1
1
1
1
1
1
2
1
1
1
1
1
1
1
1
1
1
3
1
4
1
1
1
1
1
1
1
1
1
1
1
1
1
1
2
1
1
1
1
1
1
1
1
1
1
1
1
1
1
1
1
1
1
2
2
1
1
2
5
2
2
3
2
1
2
2
5
2
2
1
3
1
1
1
1
1
1
1
1
1
1
1
1
1
1
1
1
1
2
1
1
4
2
1
2
1
1
2
1
5
1
1
1
1
1
1
1
2
2
1
1
1
1
1
1
1
1
1
1
1
1
1
1
1
1
1
1
1
1
1
1
1
2
1
25
1
1
1
1
1
1
1
3
1
1
1
1
1
1
1
2
1
1
5
1
1
1
2
1
1
1
3
1
1
2
1
1
1
1
1
1
2
2
1
1
1
2
1
3
2
1
1
1
1
1
1
1
1
1
1
1
1
1
1
1
1
1
1
1
1
1
1
1
2
1
1
2
1
1
1
1
1
5
1
1
1
1
8
1
1
1
1
1
1
1
1
1
1
1
1
1
1
1
1
1
1
2
1
1
1
1
2
1
1
1
1
1
1
1
1
1
1
1
2
1
1
2
1
1
1
1
1
1
1
1
1
2
1
1
1
1
2
1
1
1
1
1
1
1
1
1
1
1
1
1
3
1
2
4
1
2
1
2
1
1
1
1
1
2
2
1
1
1
1
1
1
1
1
1
1
1
1
1
1
1
1
1
2
1
1
2
2
2
2
3
1
1
2
1
2
1
1
1
1
2
1
1
1
1
1
1
1
1
1
1
1
1
1
2
5
2
2
16
1
1
1
1
1
1
1
1
1
1
1
1
1
3
1
1
1
20
1
1
1
1
1
1
1
1
1
2
1
1
1
1
1
1
1
2
2
1
2
1
1
2
1
1
1
1
1
1
1
1
1
1
1
1
1
1
1
1
1
2
1
1
1
1
1
1
1
1
1
2
1
2
2
2
2
1
2
1
1
1
1
6
1
1
1
1
4
2
1
1
1
1
1
1
2
1
1
1
2
1
1
1
1
2
1
1
1
6
1
1
1
1
1
1
1
1
2
1
1
2
1
1
2
1
2
1
1
2
1
1
1
1
1
1
1
1
2
1
1
1
3
1
1
1
1
1
1
1
1
1
1
1
1
1
1
1
1
1
1
1
1
1
1
1
1
1
1
1
1
1
2
1
1
1
1
2
1
1
1
1
1
1
1
1
1
1
1
1
1
2
1
1
1
1
1
1
1
2
1
2
1
1
1
3
1
1
1
2
2
1
1
1
2
1
3
1
1
2
1
1
1
3
1
1
1
1
2
1
1
1
1
1
2
1
1
1
1
1
1
1
1
1
2
3
1
1
1
1
1
1
1
1
1
1
1
3
1
1
1
1
1
2
1
1
1
2
1
1
1
1
1
1
2
1
1
2
1
1
1
1
1
1
1
2
1
1
1
1
1
1
1
3
1
2
3
1
1
1
1
1
1
1
1
1
1
2
2
1
1
1
1
1
1
2
4
1
1
1
3
2
2
1
2
5
2
2
1
1
2
1
1
2
2
1
1
1
1
1
2
1
1
1
1
3
1
1
1
1
2
2
1
1
1
1
1
1
1
1
1
1
1
1
1
1
1
1
1
1
1
1
1
1
1
1
1
1
2
1
2
1
2
3
1
1
1
4
2
1
2
1
1
1
1
1
1
1
1
2
1
1
2
1
1
1
1
1
1
1
2
1
2
1
1
2
1
1
1
2
1
2
4
1
1
2
1
1
1
1
2
2
2
2
1
4
1
1
2
4
1
1
1
1
1
2
1
1
1
1
1
1
1
1
1
1
1
1
2
1
1
1
1
1
1
2
2
1
1
1
1
1
1
1
2
2
2
2
2
3
1
1
1
1
1
1
1
1
1
1
1
2
1
2
1
3
1
1
1
1
1
1
1
2
1
1
1
1
2
1
1
1
1
1
3
1
1
2
1
1
1
1
1
1
1
1
1
1
1
1
1
2
1
1
1
1
1
1
1
1
1
1
1
1
3
3
5
1
1
1
1
1
1
1
1
1
1
1
4
1
1
1
2
1
4
1
1
1
1
1
1
1
1
2
2
1
1
1
1
1
1
1
1
1
1
2
1
1
1
1
1
1
1
1
2
1
1
1
1
1
1
5
1
2
1
1
1
1
1
1
1
2
2
2
1
1
2
2
1
2
1
1
1
1
1
1
1
3
3
1
2
4
1
1
2
1
1
1
1
1
2
1
1
1
1
2
1
1
2
1
1
1
1
1
1
1
1
1
1
1
1
3
4
1
1
1
1
1
1
1
1
1
1
1
1
1
1
1
1
1
1
1
1
2
2
1
1
2
1
1
1
1
1
1
1
1
1
1
1
2
1
2
1
1
1
2
2
1
1
2
1
1
1
1
1
1
1
1
1
1
1
1
1
1
1
2
1
2
1
1
1
1
1
1
1
1
1
1
1
1
1
1
1
1
1
1
2
1
1
1
1
1
1
1
1
1
1
1
1
1
1
1
1
1
2
2
2
1
1
1
1
1
1
1
1
1
1
1
1
1
1
1
1
1
1
1
1
1
3
1
1
1
1
1
1
1
1
1
1
1
1
1
1
1
1
1
1
1
1
2
1
1
1
1
1
1
3
1
1
1
1
1
2
1
1
1
1
1
2
2
1
1
1
1
1
1
1
1
2
1
1
1
1
1
1
1
3
2
1
1
1
1
1
1
3
2
1
1
1
1
2
1
1
1
1
1
1
3
2
3
1
1
1
1
1
1
1
1
1
1
1
1
1
2
2
1
2
1
1
1
1
1
1
1
1
1
1
3
1
1
1
1
2
1
1
1
2
1
1
1
1
1
1
1
1
1
1
1
1
2
1
2
1
1
1
1
2
1
1
1
1
1
1
1
2
1
1
1
1
1
1
1
1
1
1
1
1
1
5
1
2
1
1
1
1
5
1
4
1
1
1
3
2
2
1
1
1
1
1
1
1
1
1
2
1
1
1
1
1
1
1
1
1
1
1
1
1
1
1
1
1
2
1
1
1
3
1
3
2
1
1
2
1
2
1
1
1
1
1
1
1
1
1
1
1
1
1
1
5
71
1
1
1
1
1
1
1
1
1
1
1
1
3
8
5
1
1
1
1
1
1
8
2
1
1
1
1
1
1
1
2
1
1
2
1
1
1
16
1
1
1
1
2
1
1
1
1
1
1
2
1
1
1
1
3
1
2
1
1
5
2
2
1
4
1
1
1
1
1
1
1
2
1
1
2
1
9
1
1
1
2
7
1
1
1
1
3
1
1
1
1
2
1
1
1
4
1
1
1
1
1
1
1
2
1
1
1
1
1
1
1
4
1
1
1
1
1
1
1
1
1
1
1
1
2
1
1
1
1
1
2
2
1
1
1
1
2
2
1
1
1
1
1
1
1
5
4
6
1
1
1
1
1
1
1
1
1
1
1
1
2
1
1
1
1
1
1
2
1
1
1
1
1
1
1
1
1
1
1
2
1
1
1
1
1
1
2
1
1
1
10
1
3
2
1
1
1
1
1
1
1
1
6
5
2
5
1
1
1
1
1
1
1
1
1
1
1
1
1
1
1
1
1
1
1
1
1
1
1
1
1
1
2
1
1
1
1
3
1
1
1
1
2
1
1
1
1
1
1
1
1
1
1
1
2
1
1
1
1
1
1
1
1
1
1
1
1
1
1
1
1
1
1
1
1
1
1
1
1
1
1
2
1
1
1
1
1
1
1
1
1
1
1
1
1
1
1
1
1
1
3
14
1
1
1
1
1
1
1
2
4
1
1
1
1
1
1
2
1
1
1
1
1
1
1
1
1
1
1
3
1
1
1
1
1
1
1
3
1
1
1
2
1
1
2
1
1
1
2
1
2
1
3
1
5
3
1
4
1
1
1
1
1
2
1
1
1
4
3
1
1
1
1
1
2
1
1
2
1
2
1
1
1
1
1
1
2
1
1
1
1
1
1
1
1
3
1
1
1
1
1
1
2
3
1
1
1
1
2
1
1
4
2
1
1
1
13
1
1
1
1
1
2
1
1
1
1
1
1
1
1
1
1
1
6
1
1
1
1
1
1
2
1
2
1
2
2
1
1
1
1
1
1
1
1
1
1
1
1
2
1
1
1
1
1
1
1
1
1
1
1
1
1
1
1
1
2
1
1
2
1
1
1
1
2
1
1
1
1
1
10
2
2
1
1
1
1
1
1
1
1
1
1
1
1
1
2
1
1
1
3
1
1
2
1
11
1
5
1
1
1
1
1
1
1
1
1
1
1
1
1
1
2
2
3
1
1
1
1
1
1
1
2
3
1
1
1
1
3
1
3
1
2
1
6
2
1
1
3
1
1
1
2
1
1
1
2
2
1
1
2
1
1
1
1
4
3
1
1
1
1
1
1
1
1
2
2
2
1
1
1
1
1
2
1
1
1
1
1
1
2
1
1
1
1
1
1
2
2
1
1
1
1
1
1
1
1
1
1
1
1
1
1
1
1
1
2
1
1
2
4
1
1
1
2
2
2
1
1
2
2
1
1
2
1
1
3
2
1
1
1
2
1
1
1
1
1
2
1
2
2
1
1
1
1
1
1
1
2
1
1
2
1
1
1
2
3
4
2
1
1
1
1
2
1
3
1
3
1
1
2
3
1
3
1
1
1
2
3
2
1
1
1
1
1
1
2
1
1
1
1
1
1
2
2
1
1
1
1
1
1
1
3
1
3
1
1
1
2
2
1
1
1
1
2
2
1
1
1
1
1
1
1
1
1
1
1
1
1
2
1
2
1
1
2
1
1
1
1
1
1
4
1
1
1
1
1
1
1
1
2
1
1
1
1
2
1
1
1
1
1
1
1
1
1
1
1
1
1
2
1
1
8
1
1
1
1
1
1
1
1
2
1
1
1
2
1
1
1
1
1
1
2
2
1
1
1
1
1
1
1
1
1
1
1
1
1
1
1
1
1
1
3
1
2
1
1
1
1
1
1
1
1
1
2
1
1
1
1
1
1
1
1
2
2
2
1
1
1
2
1
1
1
2
1
1
1
1
1
1
1
1
1
1
1
1
1
1
1
1
1
2
1
1
2
1
1
1
1
1
2
2
2
1
1
1
1
2
1
1
1
1
2
1
1
2
1
1
1
2
1
1
1
1
1
1
1
1
1
1
6
3
1
1
1
1
1
1
1
1
1
1
1
2
2
14
1
1
1
2
2
1
1
2
1
1
1
1
6
1
1
1
1
1
1
1
1
1
1
1
2
1
1
1
1
1
1
1
1
1
1
1
1
2
1
1
1
1
1
1
1
1
1
1
1
1
1
1
2
1
1
1
1
1
1
1
2
1
1
1
1
1
1
2
7
2
2
1
1
1
1
1
1
1
1
1
3
1
2
1
2
1
4
1
1
1
1
1
1
2
2
1
1
1
1
1
1
1
1
1
11
4
1
2
1
1
1
1
1
1
1
1
1
1
1
1
1
1
1
1
1
1
1
1
1
1
1
1
1
1
1
1
1
1
1
2
1
1
1
1
1
1
1
1
1
2
1
1
1
1
1
1
1
1
2
1
1
1
1
1
1
1
2
1
1
1
3
2
1
1
1
1
1
1
7
4
1
1
1
1
1
1
1
1
2
1
1
2
1
4
1
1
1
1
2
4
1
1
1
1
1
1
1
1
1
1
1
1
1
1
3
5
1
1
1
1
2
1
1
1
1
1
1
1
1
1
1
1
1
1
1
1
3
1
1
1
1
1
1
1
1
1
1
1
2
3
1
1
1
1
1
1
1
1
1
1
1
1
1
1
2
1
1
2
1
1
2
1
1
1
2
1
1
1
1
1
1
1
3
1
1
1
1
1
1
1
1
1
1
1
1
1
1
1
1
1
1
1
1
1
1
1
1
1
1
1
1
1
1
1
1
1
2
1
1
1
1
1
1
1
1
1
4
1
1
1
1
1
1
1
1
1
1
1
1
1
1
1
1
1
1
1
1
1
1
1
1
2
3
1
2
1
2
1
1
1
1
1
1
1
1
1
1
1
1
1
1
1
1
1
1
1
1
1
1
1
1
1
1
1
1
1
2
1
1
1
1
1
1
1
1
3
1
1
1
1
1
1
1
1
1
2
1
1
1
1
1
1
1
1
1
1
1
1
1
1
1
1
1
1
1
1
1
2
1
1
1
1
1
1
1
1
2
2
1
1
1
1
1
1
1
1
1
1
1
1
1
1
2
1
2
2
1
1
1
1
1
1
1
1
1
40
1
1
1
1
1
1
1
2
2
1
1
2
1
1
1
1
2
1
2
1
1
1
1
1
2
1
1
1
1
1
1
2
1
1
1
1
1
1
1
1
1
1
1
1
1
1
1
1
1
1
1
1
1
1
1
1
3
1
2
1
2
1
2
1
2
1
1
1
2
1
1
1
1
1
1
1
1
1
1
3
1
1
1
1
2
1
2
2
1
1
1
1
1
1
1
1
1
1
1
3
14
4
1
1
14
1
2
1
16
1
1
1
1
1
1
1
2
2
1
1
1
2
1
1
1
1
1
1
1
1
1
1
7
1
2
3
2
1
1
1
1
6
1
1
1
1
2
1
1
1
1
1
1
1
1
1
2
1
1
2
1
1
1
1
1
2
1
1
1
1
1
1
1
1
1
1
1
1
1
1
1
1
2
30
1
1
1
1
1
1
1
1
1
1
3
1
2
4
1
4
3
2
14
2
1
1
1
1
1
1
1
1
1
1
1
1
1
1
1
1
1
1
1
1
1
1
1
1
2
2
1
1
1
3
2
6
1
1
1
2
4
1
1
1
1
1
1
1
1
1
1
1
1
2
1
1
1
3
1
1
2
6
1
1
3
1
1
1
1
1
1
2
1
1
1
1
2
1
1
1
1
1
1
1
1
1
2
1
1
1
1
1
5
1
1
1
1
1
1
1
1
1
1
1
1
1
1
1
1
1
1
1
1
3
1
1
1
1
2
1
1
1
1
1
1
1
24
1
1
1
2
1
1
1
1
1
1
1
1
1
1
1
1
1
1
1
1
1
1
1
2
1
1
1
1
1
2
2
1
1
1
2
1
1
1
1
1
1
1
1
1
1
1
1
1
1
1
1
1
1
1
1
1
1
2
1
1
1
1
1
1
1
1
1
1
1
1
2
1
1
1
1
1
1
1
1
1
1
1
1
1
1
5
1
1
1
1
2
1
1
1
1
1
1
1
1
1
1
1
1
3
1
1
1
1
1
1
1
1
1
1
1
1
1
1
1
1
1
1
3
3
4
1
1
1
1
1
1
2
1
1
1
1
1
1
1
1
3
1
1
1
1
2
1
3
2
2
1
1
1
1
1
1
1
1
1
1
1
2
2
1
1
1
1
1
1
3
2
1
1
1
3
1
1
1
1
1
1
4
1
3
1
1
1
1
2
14
5
18
1
1
1
1
1
1
1
1
1
5
1
1
2
1
1
1
1
1
1
1
1
1
1
1
1
1
1
1
3
1
1
1
1
1
1
1
1
1
1
1
1
2
1
1
1
1
1
1
1
1
1
1
1
1
2
2
1
1
1
1
2
1
1
1
1
1
1
1
1
1
1
1
1
1
1
1
1
1
1
1
1
1
2
1
4
2
1
2
1
1
1
1
1
1
2
2
7
1
3
2
1
3
1
1
1
1
1
1
1
1
5
1
1
3
1
1
1
2
1
1
1
1
1
2
1
2
1
1
1
1
2
1
1
2
1
1
1
1
1
1
8
1
1
1
1
1
1
1
1
2
1
1
1
1
1
1
1
1
1
1
1
3
1
1
1
1
1
1
1
1
1
2
1
1
1
1
1
1
48
1
1
1
1
1
1
2
1
1
1
1
1
1
1
1
1
1
1
1
1
1
4
1
1
1
1
1
1
5
2
2
1
2
1
1
1
1
1
1
1
1
1
1
1
1
3
1
1
3
1
1
1
3
1
1
1
1
1
4
1
1
1
1
1
1
1
1
1
1
1
2
1
1
1
3
1
1
1
1
1
1
1
1
1
1
1
1
1
1
1
1
1
1
1
1
3
1
1
2
1
1
1
1
1
1
1
1
2
1
1
1
1
1
1
2
2
1
1
1
1
1
1
1
1
1
1
3
1
2
1
1
1
1
1
2
1
3
2
1
2
1
6
2
1
4
1
1
2
1
1
1
1
2
1
1
2
1
1
1
1
1
1
1
1
1
1
1
1
1
1
1
2
1
1
1
1
1
1
1
2
1
2
1
1
1
13
1
1
1
1
1
1
1
1
3
1
1
1
1
1
2
1
1
1
1
1
1
1
1
1
1
1
1
1
1
1
1
1
1
1
1
1
3
1
2
1
2
1
1
2
1
13
2
1
1
1
5
1
1
1
2
1
1
1
2
2
1
1
1
1
1
1
1
3
2
1
1
1
1
1
1
1
2
1
1
2
2
2
1
1
1
3
3
1
1
1
1
1
1
1
1
1
1
1
1
1
1
1
1
1
3
2
2
2
1
2
1
2
1
1
1
1
1
1
1
1
1
1
1
1
1
1
1
1
1
12
1
1
1
1
1
1
1
2
1
1
1
1
1
1
1
1
1
2
1
1
2
1
1
1
1
1
1
1
1
1
1
2
2
1
1
1
1
2
1
1
1
3
1
1
1
1
1
1
2
1
1
1
1
1
2
1
1
1
1
1
1
1
2
1
1
1
1
1
1
1
2
1
1
1
28
9
1
2
2
1
1
3
1
3
3
3
1
1
5
2
1
1
2
1
1
1
1
1
1
1
1
1
1
1
1
1
1
1
1
1
2
1
1
1
1
1
3
2
1
2
1
2
1
1
2
1
1
2
2
1
1
1
1
1
1
1
1
1
1
1
1
1
2
1
1
1
1
1
1
1
1
1
1
1
1
3
1
7
3
1
6
2
3
2
1
4
4
1
1
1
2
1
2
1
5
1
5
1
1
1
1
2
2
2
3
1
1
2
1
1
1
1
1
2
3
1
1
1
1
1
2
2
3
1
1
1
2
1
2
1
1
1
1
1
1
1
1
1
1
1
1
2
1
1
1
1
2
1
1
1
1
1
1
1
1
1
1
1
2
1
1
1
1
1
1
2
1
1
1
1
1
1
1
1
2
1
1
1
1
8
8
11
3
1
1
1
1
2
2
3
1
2
1
1
1
11
1
1
1
4
1
1
1
1
1
1
1
1
2
1
4
2
1
1
1
1
1
1
1
1
1
3
3
1
1
1
1
3
1
1
1
2
1
1
1
1
2
1
1
1
1
1
1
1
1
1
1
1
1
1
1
1
1
1
1
1
1
1
1
2
1
1
1
1
3
1
1
1
1
1
1
1
1
1
1
1
1
1
2
2
1
1
1
1
1
2
1
5
1
1
51
1
2
1
5
1
9
1
1
3
1
1
1
1
1
1
2
1
1
1
5
1
1
1
1
1
1
2
1
1
1
1
1
1
1
1
1
2
1
1
1
1
1
1
5
1
1
1
1
1
1
1
1
1
1
1
1
1
3
1
1
1
1
1
1
1
1
1
1
1
1
2
1
1
1
3
1
1
1
1
1
1
1
1
1
1
1
1
1
1
1
1
1
1
1
1
1
1
1
1
1
1
1
1
1
2
1
1
1
1
1
1
1
1
1
1
3
2
1
1
1
1
1
1
1
1
1
1
1
1
1
2
1
1
2
1
1
1
1
1
1
1
1
1
1
1
1
2
2
1
1
1
1
1
1
1
2
1
1
1
1
1
2
1
1
1
2
1
1
2
1
1
1
1
1
1
1
1
1
1
1
1
1
1
1
1
1
1
1
1
1
1
1
1
2
1
1
1
2
1
1
1
1
1
2
1
2
1
1
1
1
1
1
1
3
1
1
1
1
1
1
1
1
1
1
1
1
1
4
1
1
1
1
1
3
1
2
1
1
1
1
1
1
1
1
1
1
1
1
1
2
1
1
2
1
1
1
1
1
1
1
2
1
1
1
1
1
1
1
1
1
2
3
1
2
1
1
1
1
1
1
1
4
1
1
2
1
1
1
1
1
1
2
1
1
1
1
2
1
1
1
1
1
2
1
1
1
1
1
1
4
1
1
1
1
1
1
1
1
1
1
1
1
1
1
1
2
1
1
1
1
2
1
1
3
1
1
3
1
1
1
1
1
1
2
2
1
2
1
1
1
1
1
1
1
1
1
1
1
1
2
1
1
1
1
1
1
1
1
1
2
1
1
1
3
2
1
3
1
1
4
1
1
3
2
1
1
1
4
1
6
1
1
1
1
1
1
1
1
1
9
1
1
1
1
1
1
1
2
1
1
1
1
1
1
1
2
2
1
1
1
1
2
1
2
2
4
1
1
5
1
7
1
1
2
1
1
1
1
1
1
1
2
1
1
1
1
1
1
1
1
1
1
1
1
1
1
1
3
1
1
1
1
1
1
1
1
1
1
1
1
1
1
1
1
1
1
1
1
1
1
1
1
1
1
1
1
1
1
1
2
1
1
2
1
1
1
1
1
1
1
1
1
1
2
1
1
3
2
1
1
1
1
1
3
1
1
1
1
1
1
1
2
1
1
1
1
1
1
1
1
1
2
1
1
1
1
1
1
1
1
1
1
1
1
1
2
1
1
9
19
1
9
2
4
1
1
1
1
1
1
1
1
1
1
1
1
2
2
1
2
1
1
1
1
1
1
1
1
1
1
1
1
1
1
3
1
1
2
3
1
2
1
1
2
1
1
1
2
1
2
1
1
1
1
1
5
1
2
2
1
1
1
1
1
2
1
1
1
1
1
1
1
1
1
1
1
1
1
4
1
1
1
1
1
2
1
1
1
1
1
3
1
1
1
1
1
2
1
1
1
1
1
1
1
1
1
1
1
1
1
1
1
1
1
1
1
1
1
1
1
1
1
2
1
1
1
1
1
1
2
1
1
1
1
1
1
1
1
1
1
1
1
1
1
1
1
2
1
1
1
1
1
1
1
1
1
2
1
1
2
1
1
1
2
2
1
1
1
1
3
5
1
1
1
1
1
1
1
1
1
2
1
1
1
1
1
1
1
1
1
1
1
1
1
2
1
2
1
1
1
1
2
2
1
1
1
1
1
1
1
1
1
1
1
1
1
1
1
1
1
1
1
2
1
1
1
1
1
1
1
1
1
1
1
1
1
3
1
1
1
7
2
3
1
1
1
1
1
1
1
1
1
1
1
1
1
1
1
1
1
1
1
2
1
1
2
1
1
1
1
1
1
1
1
4
1
1
1
1
1
1
1
2
1
1
1
4
1
1
1
1
1
2
1
2
1
1
1
1
1
2
2
1
1
1
5
1
1
1
1
2
1
1
1
1
1
1
1
2
1
2
1
4
1
1
1
1
1
1
1
7
1
1
3
3
1
1
1
1
1
1
1
2
1
1
1
1
1
1
1
1
1
1
1
1
1
1
1
1
4
1
1
2
5
1
1
1
1
1
1
1
1
1
1
1
1
2
1
1
1
1
1
2
1
1
1
1
1
1
1
1
2
1
1
1
1
1
1
1
1
1
1
1
1
5
1
1
1
3
1
1
22
1
1
1
1
1
2
1
1
3
5
1
1
1
1
1
1
1
1
1
1
1
1
1
1
1
1
1
1
1
1
1
1
1
1
1
1
1
1
1
1
2
1
1
1
1
1
1
1
1
1
1
2
1
2
3
2
2
1
1
2
1
1
1
1
1
1
1
1
2
1
1
1
2
1
1
1
1
1
1
1
1
1
1
1
1
1
1
1
1
1
1
1
2
1
1
1
2
1
1
1
1
1
2
1
1
1
1
1
1
1
1
1
2
1
1
1
2
1
1
2
1
1
1
1
1
3
1
1
1
3
1
1
1
1
2
1
1
2
4
7
1
1
1
1
1
1
1
1
1
2
1
2
1
3
2
1
1
1
1
1
1
1
1
2
1
2
4
1
1
1
9
1
1
1
1
1
1
1
1
1
1
2
2
2
2
1
1
1
1
1
2
2
1
1
4
1
2
1
1
4
1
1
1
3
1
1
1
1
1
1
4
6
8
1
1
1
1
1
1
1
3
5
1
1
1
2
1
1
2
1
1
1
1
1
1
2
1
1
1
1
1
1
1
1
3
1
5
1
1
1
1
1
1
1
1
2
1
1
1
1
2
2
1
2
1
6
4
1
1
1
1
1
1
1
1
1
1
1
1
1
1
2
1
1
1
1
1
1
1
1
1
1
1
1
1
1
1
1
1
1
3
1
1
1
1
2
1
1
1
1
1
1
1
1
1
1
1
1
1
1
1
1
1
1
1
1
1
1
1
7
1
1
1
1
1
1
1
1
2
1
1
1
1
1
1
1
2
1
1
1
2
1
1
1
1
1
1
1
1
1
1
2
1
1
1
1
1
1
1
1
1
1
2
1
2
3
1
3
1
1
1
1
1
1
1
1
1
1
1
1
1
1
1
1
1
1
1
1
1
1
1
2
3
1
1
2
2
1
2
1
1
1
1
1
1
1
1
1
1
1
1
2
1
1
1
1
1
2
1
1
1
1
2
1
3
1
1
2
1
1
2
1
1
1
1
1
1
1
2
1
2
1
1
1
3
1
1
1
1
2
1
1
2
2
2
2
1
1
1
1
1
1
1
1
1
1
1
1
4
1
1
1
1
1
3
5
1
1
1
1
1
1
13
1
1
1
3
2
1
1
6
1
2
1
1
1
1
1
2
1
2
1
1
1
1
1
1
1
3
1
1
1
1
1
1
1
1
1
1
1
1
1
1
2
1
1
1
1
1
2
1
1
1
1
1
2
1
1
1
1
1
1
1
1
1
1
1
1
1
1
1
2
2
1
6
1
1
1
1
1
1
2
1
1
1
1
1
1
1
1
2
1
1
1
1
1
1
1
2
1
1
1
1
1
1
1
1
4
1
4
3
1
1
1
1
1
1
1
1
2
1
1
1
1
1
1
1
1
1
1
1
2
1
1
2
1
1
3
1
2
1
1
1
1
1
1
1
4
1
1
1
1
1
1
1
1
1
1
1
1
3
1
1
1
1
1
1
1
1
1
1
1
1
3
1
1
1
1
1
3
1
1
1
1
1
1
1
1
1
1
1
1
1
3
1
1
1
1
1
1
1
1
1
3
2
1
1
1
1
1
1
1
1
1
1
1
1
1
1
1
1
1
1
1
1
1
1
2
10
1
1
1
1
1
1
1
1
2
1
1
1
1
1
1
3
2
1
5
1
1
1
1
2
1
1
1
2
1
1
1
1
1
1
1
3
1
1
2
1
1
1
1
2
1
1
1
1
2
1
1
1
1
1
3
1
1
1
1
1
1
1
1
2
1
1
1
2
1
1
1
1
1
1
1
1
1
1
1
1
1
1
1
1
1
2
2
1
1
1
1
1
1
1
5
1
1
1
1
1
1
2
1
3
1
3
2
1
1
1
1
1
1
1
1
3
1
1
1
6
2
1
1
1
1
1
1
1
2
1
1
1
1
1
1
1
1
1
1
1
1
1
1
1
1
1
2
1
1
1
1
3
1
1
1
1
1
1
1
1
1
1
1
1
1
1
1
1
1
1
2
1
1
1
2
1
1
1
1
1
1
1
1
2
1
1
1
1
1
1
1
1
2
1
1
1
1
2
1
1
2
1
2
1
1
6
1
1
1
2
1
1
1
1
1
1
1
1
1
1
1
1
1
1
2
1
1
1
2
1
1
3
1
1
1
1
1
1
1
2
1
1
1
2
1
1
1
1
1
22
1
1
1
1
1
1
1
1
2
1
3
1
2
1
1
1
1
2
2
1
1
1
1
1
1
1
1
2
1
1
1
1
1
1
2
1
1
1
1
3
6
1
1
1
1
1
1
1
1
1
1
1
1
1
2
1
2
1
1
1
1
1
2
1
1
1
2
1
1
1
1
3
1
1
1
1
1
1
1
2
1
1
1
1
1
1
1
1
1
1
2
1
1
1
1
15
1
1
1
1
1
1
1
1
1
1
1
1
1
2
1
1
1
1
1
1
1
1
1
1
1
1
1
2
1
1
1
5
1
2
1
1
1
1
1
1
1
1
5
1
1
2
1
1
1
1
1
1
1
2
1
1
1
1
1
1
1
1
8
2
1
1
1
1
1
1
1
1
2
1
1
1
1
1
1
1
1
1
1
1
1
2
2
1
1
1
1
1
4
1
1
1
1
3
1
2
1
3
1
1
1
2
1
1
1
1
2
1
1
1
1
1
1
1
1
1
1
3
1
1
1
1
1
2
2
1
1
2
1
1
1
1
1
1
1
1
1
1
1
2
1
1
1
1
1
1
1
1
1
2
1
1
1
5
1
2
1
2
1
1
1
1
1
1
1
3
1
1
1
1
1
1
1
1
1
1
3
1
1
1
1
1
1
1
3
1
1
1
2
1
2
1
3
1
1
1
1
2
1
1
1
1
1
1
4
1
1
1
1
1
1
1
1
3
1
1
1
1
4
1
1
1
1
1
1
1
1
1
2
1
1
1
1
1
1
1
1
1
1
1
1
1
1
2
1
1
1
2
1
1
1
1
1
1
1
1
1
1
1
1
1
1
1
1
1
1
1
1
1
1
1
1
3
1
2
1
1
1
1
1
1
1
1
1
1
1
1
1
1
1
1
1
1
1
5
1
1
1
1
1
1
1
1
1
2
1
1
1
1
1
1
1
1
1
1
1
7
10
1
1
1
1
2
1
1
2
1
1
1
2
1
1
1
1
1
1
1
2
1
1
1
3
16
4
1
2
1
2
2
1
1
1
1
1
2
1
1
1
2
1
1
1
2
1
1
1
1
1
1
1
1
1
1
16
4
1
1
1
2
3
1
2
1
2
1
1
1
1
1
1
1
1
2
1
1
1
1
1
1
1
1
1
8
1
1
1
1
1
1
1
1
1
1
1
1
1
1
3
1
1
1
1
2
2
3
1
1
1
1
1
1
1
1
1
1
1
1
1
1
1
1
1
1
1
1
4
1
1
1
1
2
4
1
1
2
1
1
1
1
1
1
1
1
1
2
1
2
1
1
1
1
2
1
1
2
1
1
1
1
1
1
1
1
1
1
1
1
12
12
1
1
1
1
1
1
1
1
1
1
1
1
1
1
1
2
3
1
1
1
1
2
1
1
1
1
1
2
1
1
1
1
3
1
1
1
1
1
1
1
1
3
1
1
1
1
1
1
1
1
1
1
1
1
1
1
1
1
1
3
1
1
1
1
1
1
1
1
1
2
1
17
2
1
1
1
74
2
1
1
1
2
1
1
1
1
1
1
2
1
1
1
1
1
1
1
1
1
1
2
4
4
1
1
3
1
1
1
1
1
1
1
2
1
1
1
1
1
1
1
1
1
1
1
1
1
1
1
1
1
1
1
1
1
1
1
1
1
1
1
2
4
1
1
1
1
1
1
1
2
1
1
1
1
1
1
1
1
1
1
1
1
2
1
3
2
1
1
2
1
1
2
1
1
1
1
1
1
1
1
1
1
1
1
1
1
2
1
1
1
1
1
1
1
1
1
1
1
1
1
1
1
1
1
1
1
1
1
1
1
1
1
1
1
1
1
1
1
1
1
12
1
1
2
2
1
1
1
1
2
1
1
1
1
1
1
1
2
1
1
1
1
1
1
1
1
2
2
1
1
1
1
1
1
1
1
1
2
1
1
1
1
1
1
1
1
1
1
1
1
4
1
1
1
1
1
1
1
1
1
1
1
2
1
1
1
1
1
1
1
1
1
1
1
1
1
1
1
1
1
1
1
1
1
1
1
1
1
1
1
1
1
1
1
1
1
1
2
1
3
1
3
1
1
1
1
1
1
1
1
1
1
1
1
1
2
1
3
2
1
1
3
1
1
1
1
2
2
1
1
1
1
2
1
1
1
1
1
1
1
1
1
1
1
1
1
3
1
1
1
2
4
1
1
1
1
2
1
1
1
1
1
1
1
1
1
1
1
3
1
1
1
1
3
1
1
1
3
1
1
1
1
1
2
3
2
1
1
1
1
1
1
1
1
2
3
1
2
2
1
1
1
1
1
3
1
1
1
1
1
1
1
1
1
1
1
1
1
1
4
1
1
1
1
1
2
1
1
1
1
2
3
1
1
1
1
1
1
1
2
1
2
1
2
1
2
1
1
1
1
3
1
2
1
1
1
2
1
1
1
1
1
1
1
1
1
1
2
1
1
1
1
1
2
1
1
1
1
2
1
1
1
1
1
1
18
3
1
1
1
1
1
2
1
1
1
1
1
1
3
1
1
1
1
2
1
1
1
1
1
1
1
1
1
1
1
1
10
1
1
2
1
1
1
1
1
1
1
1
2
1
1
2
1
1
1
1
1
1
1
1
1
1
1
1
1
3
1
1
1
1
1
1
1
1
1
1
1
1
1
1
1
1
1
1
2
1
1
1
1
1
1
1
1
1
1
1
3
7
1
1
1
2
1
1
1
2
1
1
1
1
1
2
1
1
2
1
1
1
1
1
1
1
1
2
2
1
1
1
1
1
1
1
1
1
1
1
1
1
1
2
1
1
1
1
1
1
1
1
1
1
1
1
1
1
1
1
1
1
1
1
1
2
1
2
1
1
1
1
1
1
1
1
3
1
1
1
1
1
1
1
1
1
1
1
1
1
1
3
1
1
1
1
1
1
1
1
1
1
1
1
3
1
1
1
1
5
2
1
1
3
3
1
2
1
1
1
1
2
1
1
1
1
1
1
1
1
1
1
2
1
1
1
1
1
1
1
2
1
1
1
1
1
1
1
1
1
2
1
1
1
1
1
1
1
1
1
1
1
1
1
1
1
1
1
1
2
2
1
1
1
1
1
2
1
1
2
1
3
3
1
1
2
2
1
2
1
1
1
1
1
1
1
1
1
2
1
1
1
1
3
1
1
1
1
1
1
4
1
2
1
1
1
1
1
1
2
1
1
1
1
3
1
1
1
1
1
1
1
1
1
1
1
1
2
1
1
1
1
1
1
1
1
1
1
1
2
2
1
1
1
1
22
1
1
1
1
2
3
1
1
2
1
1
1
1
1
1
1
1
1
1
1
2
1
1
6
1
1
1
2
2
2
2
1
1
1
2
1
3
1
1
1
1
2
2
2
1
1
1
1
1
1
1
4
3
1
1
2
1
1
2
1
1
1
1
2
1
9
1
1
2
2
1
1
1
3
1
1
1
1
1
1
1
1
1
1
1
1
1
1
1
1
1
1
1
2
2
1
1
1
1
1
1
1
1
1
1
1
1
1
2
1
1
1
1
1
1
1
1
1
1
1
1
1
1
1
2
1
1
1
1
1
1
1
1
1
1
2
1
1
2
1
1
1
1
1
1
1
1
1
1
1
1
1
2
6
1
1
1
3
4
1
1
2
1
3
4
1
1
1
1
1
1
1
1
1
1
1
1
1
1
1
1
2
1
1
1
1
1
1
1
1
1
2
1
1
1
3
1
1
1
1
1
2
1
1
1
1
3
1
1
1
1
2
1
1
1
1
1
1
2
3
1
2
1
1
1
1
1
1
1
2
1
1
1
1
1
1
1
1
1
1
1
1
1
3
2
1
1
1
1
1
1
1
1
1
1
1
1
1
1
1
1
1
2
1
2
1
1
1
7
1
1
2
1
2
1
1
1
1
2
5
4
2
4
1
3
1
1
1
1
1
1
1
1
1
1
1
1
1
1
1
1
1
1
1
1
1
1
1
1
2
1
2
1
5
1
1
1
1
1
1
1
1
1
1
1
1
1
1
1
1
1
1
1
1
3
1
1
1
1
3
2
1
1
1
1
1
1
1
1
1
1
1
1
1
1
1
1
1
1
1
1
3
1
1
1
2
1
6
1
1
1
1
1
1
1
1
1
1
1
2
1
1
1
1
1
1
1
1
1
1
1
1
1
1
1
1
2
1
1
2
1
1
4
1
1
1
5
1
1
1
1
1
1
1
1
1
3
1
2
1
1
1
1
1
1
2
2
1
1
1
1
3
1
1
1
1
3
4
1
3
1
9
3
4
3
3
3
1
2
1
1
1
2
1
2
1
1
1
1
1
1
2
1
1
2
1
1
3
1
1
1
1
1
1
1
1
1
1
1
1
1
2
2
1
3
1
2
1
1
3
1
1
1
1
1
1
1
2
1
2
1
1
1
1
3
2
1
1
2
2
3
1
1
1
1
1
1
1
1
1
1
1
1
1
1
1
1
1
2
1
1
1
1
1
1
2
1
1
1
1
1
6
2
1
1
1
1
1
1
1
1
1
2
2
1
2
1
1
1
4
1
1
1
1
5
1
1
1
1
1
1
1
1
2
1
1
1
1
1
1
1
1
1
1
1
1
1
1
1
1
1
2
1
1
1
1
1
1
1
1
1
1
1
1
2
2
1
1
1
1
1
1
1
1
1
1
1
1
1
1
1
1
1
1
2
1
1
1
1
1
1
1
1
1
1
2
1
1
1
1
2
6
1
1
1
1
1
1
1
1
1
1
1
1
1
1
1
1
1
2
9
1
1
1
1
1
1
1
1
1
1
1
1
1
1
1
1
1
1
1
1
1
1
1
1
1
1
1
1
2
1
2
1
1
1
1
1
1
3
1
1
1
1
1
1
1
1
1
1
1
7
1
1
1
1
1
1
1
1
1
1
1
1
1
1
2
1
2
2
1
1
4
1
1
1
1
1
1
1
1
1
1
1
2
1
1
1
1
1
1
2
1
1
1
2
1
1
1
1
2
21
10
1
1
1
2
1
1
1
1
1
1
1
1
1
1
1
1
1
1
1
1
1
1
2
1
3
2
1
2
1
1
1
1
1
1
1
1
1
1
1
1
1
1
1
1
1
1
1
1
1
1
1
2
2
1
1
1
1
1
2
1
1
1
1
1
1
1
1
1
1
1
3
3
1
1
1
1
4
1
1
1
1
1
1
1
1
2
1
1
1
1
1
3
1
2
1
1
1
1
1
5
1
1
1
1
1
1
1
1
1
1
1
1
1
1
1
1
2
1
1
1
2
1
1
1
1
1
2
1
1
1
1
1
1
1
2
1
2
4
1
1
2
1
2
2
1
1
1
1
1
1
1
1
1
2
3
1
2
1
1
2
1
1
1
1
1
1
1
3
1
1
1
1
3
1
2
1
1
1
2
1
1
1
1
1
1
1
2
2
1
2
2
1
1
1
1
1
1
1
1
1
1
1
1
1
1
1
1
1
1
1
1
1
2
1
1
1
1
1
1
1
1
1
1
1
1
1
2
1
1
1
1
1
1
1
5
3
1
1
1
1
1
1
2
1
1
1
1
2
1
1
1
1
1
2
1
1
1
1
1
1
1
1
1
1
1
2
1
1
1
1
1
1
1
1
1
1
2
4
1
1
1
1
1
2
1
1
1
1
3
5
1
4
1
5
1
1
1
1
1
1
4
1
1
1
1
1
1
1
1
1
1
2
1
1
1
1
1
1
3
1
1
1
1
1
1
1
2
1
1
1
1
2
1
1
2
1
1
1
2
1
1
1
1
1
1
1
2
1
1
1
1
1
1
1
1
1
1
1
2
1
1
1
4
4
4
1
7
3
9
1
1
6
1
2
1
1
1
1
2
30
5
1
1
2
1
1
1
1
3
2
1
1
1
1
1
2
1
1
1
1
1
2
1
32
1
1
1
1
1
1
1
1
1
1
1
1
1
1
3
1
1
1
3
1
1
2
1
1
1
1
1
1
1
2
2
1
1
1
1
1
1
1
1
3
1
1
1
2
2
1
3
1
1
1
1
1
1
1
1
1
1
1
1
3
2
1
1
1
1
1
1
1
1
1
1
1
3
1
1
1
1
5
1
1
2
1
1
1
2
1
1
1
1
1
2
1
1
1
1
1
2
1
1
1
2
1
1
1
2
1
1
1
1
1
1
1
1
1
1
1
1
1
1
1
1
2
1
1
1
1
1
3
1
1
1
1
1
1
1
1
3
1
1
1
1
1
1
1
3
1
1
1
1
1
1
1
1
1
1
1
1
1
1
1
1
1
1
2
7
1
1
2
1
1
1
1
1
1
2
1
1
2
1
2
1
2
1
1
1
1
2
1
1
1
1
1
1
1
1
1
1
1
1
1
1
1
1
2
1
2
1
1
1
1
1
1
2
1
3
2
1
1
1
1
1
1
1
1
1
1
1
1
3
1
4
1
1
1
1
1
1
1
2
3
1
1
1
1
1
2
1
1
1
1
1
2
1
1
1
1
1
1
1
1
1
1
1
1
1
2
14
10
2
1
1
3
2
1
2
3
1
2
4
1
2
1
2
2
4
1
1
2
1
1
1
1
1
1
3
1
2
1
4
1
1
4
1
1
1
1
1
1
1
1
1
1
1
1
1
1
1
1
1
2
1
1
1
1
2
1
2
1
1
2
1
1
1
1
1
2
1
1
1
1
6
1
1
1
1
1
1
1
1
1
1
1
1
1
1
1
2
1
2
1
1
1
1
2
2
1
1
1
1
2
1
1
1
1
1
2
1
1
1
1
1
1
1
1
1
3
2
1
1
1
1
3
1
2
2
2
1
1
1
1
1
4
2
3
1
3
1
1
1
1
1
1
1
1
1
1
1
3
1
31
1
1
1
19
1
8
1
1
4
9
1
1
1
1
1
1
1
1
1
2
1
1
1
1
1
1
1
1
1
1
1
1
1
1
1
1
1
2
1
1
1
1
1
1
1
3
1
1
2
1
1
1
1
3
3
1
1
2
1
1
2
1
2
1
1
1
1
1
3
1
1
2
1
1
1
1
1
1
1
1
1
1
1
1
1
2
1
1
1
1
2
1
1
1
1
1
1
1
1
1
1
2
1
1
1
1
1
1
1
1
1
1
3
1
1
1
1
1
1
1
1
1
1
1
1
1
1
1
1
3
1
1
1
2
1
1
1
1
1
1
1
2
1
1
1
1
1
2
1
2
1
1
1
1
1
1
1
1
1
1
2
1
1
1
1
3
1
1
1
1
1
1
1
1
1
1
1
1
1
1
1
1
1
1
2
1
1
1
1
1
1
1
1
1
1
1
1
1
1
1
1
2
1
1
1
1
1
11
1
1
3
1
1
3
2
1
1
1
1
2
1
2
1
1
1
1
2
1
1
1
1
2
2
1
1
2
2
1
1
1
1
1
1
2
1
1
1
2
1
1
1
1
1
1
1
1
1
2
1
3
4
2
1
1
1
2
1
1
1
1
1
1
1
1
1
1
1
1
1
1
1
1
1
1
1
1
1
1
1
1
1
1
2
1
1
2
1
1
1
1
1
1
1
1
2
3
1
1
1
1
1
2
1
1
1
1
1
1
1
2
1
1
1
2
1
1
1
1
1
1
1
1
1
1
1
2
1
1
1
1
1
1
1
1
1
1
1
1
1
1
2
1
3
2
1
1
2
1
1
5
1
1
1
1
2
8
3
1
1
1
1
2
1
1
1
1
1
2
1
1
1
3
1
1
3
1
7
4
1
1
1
1
1
1
1
1
1
1
1
2
1
1
1
1
1
1
1
1
1
2
2
1
1
1
7
1
1
1
1
1
1
1
6
3
3
1
1
1
1
1
2
1
1
3
1
1
2
1
1
1
1
1
2
1
1
1
1
2
1
1
1
1
1
1
2
1
1
1
1
1
1
1
1
2
2
1
1
1
1
1
9
1
1
5
4
1
2
2
5
4
3
1
1
1
1
1
1
1
1
3
1
1
3
1
1
1
1
1
1
1
1
1
1
1
1
3
1
1
1
3
1
3
1
2
11
1
1
1
4
1
1
1
1
1
1
1
1
1
1
1
1
1
1
1
1
1
1
1
1
1
1
1
1
1
4
1
1
1
1
1
1
1
1
1
1
1
1
1
1
1
1
1
1
1
3
1
2
1
1
1
1
1
1
2
1
1
1
1
1
2
1
1
1
2
1
1
3
1
1
1
1
1
7
1
1
1
1
1
1
1
1
1
1
2
2
1
1
1
1
2
1
1
1
1
2
1
1
1
1
1
1
1
1
1
1
1
2
1
1
1
1
1
1
1
1
1
3
1
1
2
1
1
1
1
1
1
1
2
2
1
1
3
1
1
2
1
1
1
1
1
1
1
1
1
1
1
1
2
2
3
1
1
1
1
1
1
1
1
1
1
1
1
1
2
1
1
2
1
1
1
1
1
3
1
1
1
1
2
3
1
4
2
2
1
1
1
1
1
1
1
1
1
3
1
1
1
1
1
1
2
2
1
1
1
1
1
1
1
1
2
1
2
1
1
1
3
1
1
1
1
1
1
1
3
1
3
1
5
2
1
1
1
1
1
2
1
2
1
1
1
1
1
1
1
1
1
1
1
1
1
1
1
1
1
1
1
1
1
5
1
1
1
1
2
1
1
1
1
1
1
1
2
3
1
1
1
1
1
1
1
1
1
1
1
1
1
2
1
1
1
1
1
1
1
1
1
1
1
1
1
4
1
1
3
6
2
1
2
1
1
1
1
1
1
2
2
1
1
1
1
1
6
4
3
1
2
1
2
1
1
1
1
1
1
1
1
1
1
1
1
1
1
1
1
2
1
1
1
1
1
1
1
1
1
1
1
1
1
1
1
2
2
1
1
1
1
1
2
1
1
1
1
1
1
1
1
1
1
1
1
1
1
3
1
1
1
1
1
1
1
1
1
1
1
1
1
1
1
1
1
1
1
1
2
1
1
1
1
1
1
2
1
1
1
1
1
1
1
1
1
1
1
1
2
1
1
1
1
1
1
1
1
1
1
1
1
4
2
1
1
2
1
1
1
1
1
1
1
1
6
1
1
1
1
1
1
1
1
4
1
1
1
1
1
1
1
1
1
1
1
1
1
1
1
1
1
1
1
1
1
2
1
2
1
1
3
1
1
1
1
1
1
1
6
2
5
2
9
1
1
1
1
2
1
1
1
1
1
1
1
1
1
1
1
1
3
1
1
1
1
1
4
1
2
2
1
1
1
2
1
1
1
1
1
1
1
1
1
1
1
1
1
1
2
1
1
2
1
1
1
1
2
1
2
1
1
4
2
1
1
1
1
1
1
1
1
1
4
2
1
1
1
1
5
1
2
4
1
1
2
1
1
3
2
1
1
1
1
1
1
1
1
1
1
1
1
1
1
1
2
1
1
1
1
1
1
1
1
1
1
1
1
1
2
1
1
10
1
1
1
1
5
1
1
13
1
1
1
1
1
1
1
1
1
1
1
1
1
2
1
1
1
1
1
1
1
3
1
1
1
1
1
1
2
1
2
1
1
1
1
1
1
1
1
1
1
1
1
1
1
1
1
1
1
1
1
1
1
1
1
1
1
1
1
1
1
1
1
2
4
1
1
1
2
1
1
1
2
1
1
1
1
1
1
1
1
1
1
1
1
1
1
1
2
1
1
1
1
1
1
1
1
2
1
1
1
1
1
2
1
1
1
1
1
1
1
1
1
1
1
1
1
1
1
1
1
1
1
3
4
2
1
1
2
3
1
2
1
2
1
1
3
1
1
1
1
1
1
1
1
1
6
1
1
1
1
1
1
2
2
1
1
1
1
2
1
2
1
1
2
1
2
3
1
1
1
1
1
2
1
1
1
3
2
2
1
1
1
2
5
1
1
1
1
1
1
1
1
2
1
1
1
1
1
1
1
1
1
1
1
1
1
1
1
1
1
1
1
1
1
1
1
1
2
1
1
1
1
1
1
1
1
1
2
2
4
1
1
3
1
1
3
1
1
1
1
1
1
1
5
1
1
1
1
2
2
2
1
1
1
2
1
1
1
3
1
3
1
1
1
1
1
1
1
1
1
1
1
2
1
1
1
1
1
1
1
1
3
1
1
1
2
1
1
1
1
1
1
1
1
1
1
1
1
1
1
1
2
1
1
1
1
1
1
1
4
1
1
1
1
9
1
2
1
1
1
1
1
1
2
1
2
1
1
1
1
1
1
3
1
2
1
1
1
1
1
2
2
2
1
1
1
1
1
1
1
1
2
1
3
1
2
1
1
2
2
1
1
1
1
1
2
1
1
1
1
1
2
1
1
1
1
1
2
1
1
1
4
1
1
1
2
1
1
1
1
1
2
1
1
1
1
2
2
2
1
1
1
1
1
3
3
1
1
4
1
1
1
1
1
1
1
1
3
1
1
1
1
1
2
2
2
1
2
4
1
1
1
1
1
1
1
1
2
1
1
1
1
1
1
1
1
1
1
1
16
1
1
2
1
2
1
1
1
2
1
2
1
1
1
2
1
1
1
1
1
1
2
1
1
1
4
2
6
1
1
1
1
1
1
1
1
1
2
1
1
1
2
2
1
1
1
1
1
1
1
1
1
2
1
1
6
2
1
1
8
1
1
1
1
1
1
1
2
1
1
1
1
1
2
1
1
1
1
2
1
8
1
1
1
1
1
2
1
1
1
1
1
1
3
20
1
1
2
1
1
1
1
1
1
1
1
2
1
1
1
1
1
2
1
1
1
1
1
1
1
2
2
4
1
1
1
1
1
1
1
4
1
1
4
1
2
1
8
2
1
1
45
1
1
1
1
1
1
1
1
8
1
1
1
5
1
1
1
1
1
1
1
10
1
1
1
1
1
1
1
1
1
1
1
1
2
1
4
2
1
1
1
1
3
1
2
1
3
1
1
1
1
1
1
2
3
1
1
1
1
1
1
1
1
1
1
2
1
2
1
1
1
1
2
1
2
5
1
1
1
1
1
1
1
3
1
1
1
1
1
1
1
1
3
2
1
1
1
2
1
1
1
2
1
1
1
1
1
1
1
1
2
2
1
1
1
1
1
1
3
4
1
1
3
1
1
2
1
2
1
1
1
1
2
1
1
1
1
1
2
2
1
1
1
1
1
1
1
4
1
1
1
1
1
1
1
1
2
2
1
2
1
2
1
1
1
1
1
2
1
2
1
2
5
2
1
1
1
1
1
1
1
2
1
1
1
1
1
2
1
1
1
1
1
2
1
1
1
1
1
1
2
1
2
3
1
1
2
1
1
2
2
1
2
1
1
1
1
4
2
1
1
1
1
1
1
1
1
1
2
1
1
1
1
1
1
1
1
1
2
1
3
2
1
1
1
1
1
1
1
1
3
1
1
1
1
1
1
1
1
1
1
1
1
1
2
1
1
1
1
1
1
1
1
1
2
1
1
1
1
1
1
1
1
3
1
1
1
1
1
1
1
1
1
1
4
1
1
1
1
1
1
1
1
1
1
1
2
1
1
1
1
1
1
1
1
1
2
1
1
1
1
1
1
1
1
1
1
1
1
1
1
1
1
1
1
1
1
2
1
1
1
1
1
1
1
1
1
1
1
1
1
1
1
1
2
4
7
1
1
1
1
1
1
2
1
1
2
1
1
1
1
1
1
1
1
1
1
1
1
1
1
2
2
1
1
1
1
1
1
1
1
1
1
1
1
1
3
1
1
1
1
1
1
2
1
1
1
1
2
1
1
1
2
1
1
1
1
4
3
1
2
1
2
6
1
1
1
1
1
1
1
1
1
1
1
1
3
1
1
2
1
1
1
1
1
1
1
2
3
1
1
1
3
1
2
1
2
5
1
1
2
2
4
1
1
1
1
2
1
1
1
1
1
1
2
1
1
3
1
1
1
1
2
1
1
1
1
1
1
2
1
1
1
1
5
2
1
2
2
1
1
1
1
3
1
2
1
1
1
2
1
1
1
1
1
1
1
1
2
1
1
1
1
1
2
1
1
1
1
1
1
1
1
1
1
1
1
1
1
1
1
1
1
1
1
1
1
1
1
1
1
1
1
3
2
1
1
1
1
1
1
1
1
1
1
1
1
1
1
1
1
1
1
1
1
1
1
2
1
1
1
1
1
1
1
1
1
1
5
1
1
2
2
7
1
1
1
1
1
1
1
2
1
3
1
1
1
1
1
1
1
1
1
1
1
1
1
1
1
1
1
1
1
1
1
1
1
1
1
1
2
2
1
1
1
1
1
1
1
1
1
1
1
1
2
1
1
1
1
2
1
1
1
1
1
1
2
3
2
1
2
2
1
1
1
3
2
1
1
1
2
5
3
3
1
1
5
4
2
3
3
2
2
1
1
26
3
1
4
3
3
3
1
2
3
1
2
2
1
1
1
1
1
1
1
1
1
1
1
1
1
2
1
1
2
1
1
1
1
1
1
2
2
1
1
1
1
1
1
1
1
1
1
1
2
1
2
1
3
1
1
2
1
4
1
2
1
1
1
2
2
2
1
1
2
3
1
1
2
1
4
2
2
2
1
1
3
1
1
3
5
2
1
1
1
1
1
1
4
1
2
1
1
2
1
1
2
1
4
1
1
1
1
1
1
3
1
3
1
1
1
3
1
1
2
1
1
1
1
1
1
1
1
1
2
1
1
2
4
2
1
1
2
3
1
1
1
1
1
1
2
1
1
1
1
1
1
1
2
4
1
2
1
2
1
1
1
1
2
1
1
2
2
1
1
2
1
4
3
1
1
1
1
2
1
1
1
1
1
3
1
3
1
1
2
1
1
2
1
2
1
1
2
1
1
1
1
1
1
1
1
1
1
1
1
1
1
1
1
1
2
1
1
1
5
1
1
1
3
2
1
1
3
1
2
1
1
1
1
1
1
1
2
2
1
1
1
5
1
3
2
2
1
1
1
6
1
1
2
1
1
2
1
1
1
1
1
1
1
1
2
1
1
1
1
1
1
1
1
2
2
1
1
1
1
1
1
1
1
1
1
1
1
1
1
1
1
2
1
1
1
1
1
1
1
1
3
1
1
1
3
1
2
1
1
1
1
1
1
1
1
1
1
1
1
1
1
1
1
1
1
1
1
1
1
1
1
2
1
1
1
1
3
1
1
1
1
1
1
6
1
1
1
1
1
1
1
1
1
1
1
1
1
1
1
5
2
1
3
1
1
1
1
2
1
1
1
1
1
1
1
1
1
1
2
1
2
1
1
1
1
1
1
2
1
2
1
1
1
1
1
1
1
1
1
2
1
1
1
1
1
1
1
3
1
1
1
1
1
1
1
1
1
1
1
1
1
1
1
1
1
1
2
2
1
1
1
1
1
1
1
1
1
1
1
1
1
1
1
1
1
2
1
1
1
1
6
1
1
1
1
1
1
1
1
2
1
5
1
1
1
1
1
1
1
1
1
1
2
1
1
1
1
1
1
1
1
1
1
1
1
3
1
1
3
1
1
1
1
1
2
3
1
2
1
1
1
1
1
1
1
1
1
1
1
1
2
2
1
1
1
1
1
1
1
1
1
1
1
2
2
1
1
1
1
1
1
1
1
1
1
1
1
1
1
1
1
1
1
1
1
1
1
2
1
1
1
1
1
1
1
1
1
1
1
1
1
1
1
1
1
1
1
2
1
1
2
2
1
2
2
1
1
1
2
1
1
1
1
1
1
1
1
1
1
5
1
1
1
1
1
1
1
1
1
1
1
1
3
2
3
1
1
1
1
1
1
1
1
1
1
1
1
1
1
1
1
1
1
1
1
1
1
1
1
1
1
1
1
1
1
1
5
3
2
1
1
1
1
1
1
1
1
1
1
1
1
1
1
1
1
1
1
1
1
1
1
1
3
8
1
1
1
1
1
7
1
1
1
1
1
5
1
1
1
1
1
2
1
1
1
1
1
1
1
2
1
1
1
1
1
1
1
1
1
1
1
2
1
1
1
1
1
1
1
5
1
1
1
1
1
1
1
1
1
1
1
2
2
1
1
1
1
9
2
1
1
1
1
19
1
1
1
1
1
1
1
1
1
1
1
1
2
1
1
1
1
1
1
2
1
1
1
1
1
1
1
1
1
2
1
1
7
1
1
1
1
1
1
1
1
1
1
1
1
1
1
1
1
1
2
1
1
1
1
1
1
1
1
1
1
1
1
1
1
1
1
2
1
1
1
1
1
1
1
1
1
2
1
1
1
1
1
8
6
1
1
1
1
1
1
1
1
1
1
1
6
3
1
1
3
1
1
1
1
1
1
1
1
1
1
1
1
1
1
4
1
1
1
1
1
3
5
1
1
2
1
1
4
1
1
1
2
1
2
1
1
1
5
1
1
1
2
2
1
1
3
1
1
1
1
1
1
1
1
1
1
2
1
1
1
1
1
1
2
1
4
1
4
4
2
1
1
1
1
1
1
1
2
1
2
2
1
1
8
1
1
1
3
1
2
1
1
1
1
1
1
2
1
1
1
1
1
1
1
1
1
1
1
1
1
1
1
1
1
1
1
1
1
1
4
1
1
3
1
1
1
1
1
1
3
1
2
1
1
1
2
1
1
1
1
2
1
1
1
1
1
1
1
1
1
2
1
1
3
1
1
5
1
1
1
1
1
1
1
2
3
1
2
1
1
2
1
2
1
1
1
1
1
1
1
1
1
1
1
5
2
2
1
1
4
1
1
1
2
4
1
2
3
1
1
1
5
2
1
1
1
9
1
1
1
1
1
1
1
1
1
1
1
1
1
2
1
1
1
1
5
1
1
1
3
1
1
1
1
1
2
2
1
1
1
1
1
1
1
1
1
1
1
1
1
1
1
3
2
1
1
1
1
1
2
1
1
1
1
1
1
1
1
1
1
1
1
1
1
1
1
1
1
1
1
1
1
1
1
3
1
1
1
1
1
1
3
1
1
1
1
1
1
1
2
1
1
3
1
1
1
1
1
1
1
1
1
1
1
1
1
1
1
1
1
1
1
1
1
1
1
1
1
1
2
1
1
1
1
1
1
1
1
1
1
2
2
1
2
1
1
1
1
1
1
1
1
1
1
1
2
1
1
1
1
1
12
2
1
1
1
1
1
1
1
1
1
1
1
1
1
2
1
2
2
2
2
1
1
2
1
2
1
1
1
3
2
2
1
3
1
1
2
1
2
1
1
1
2
1
1
1
1
1
1
1
1
1
1
2
1
1
2
2
2
1
1
1
1
1
1
1
1
1
1
1
1
1
1
1
1
1
1
1
1
1
1
1
1
1
1
1
1
1
1
1
2
1
1
2
1
1
3
1
1
1
1
1
1
1
1
2
3
1
1
1
1
1
1
1
1
1
1
1
3
1
1
2
1
1
1
1
1
1
1
1
1
1
1
1
1
1
2
1
1
1
1
1
1
1
1
1
1
1
1
1
1
1
1
1
1
1
1
1
2
1
1
1
1
1
1
1
1
2
1
2
2
1
1
2
1
1
1
5
1
1
1
1
1
2
2
1
1
1
2
1
1
1
1
1
1
1
1
1
1
2
1
1
1
1
1
10
1
1
1
5
1
1
1
1
1
1
1
1
2
1
1
1
1
1
1
1
1
1
1
1
1
1
1
1
1
1
1
1
1
3
1
1
2
1
1
1
1
1
2
1
1
2
1
1
1
1
1
1
1
2
2
1
1
1
1
6
1
2
2
6
2
3
1
8
1
1
1
1
1
1
1
3
1
1
1
1
1
1
1
2
1
1
1
1
1
1
2
1
1
1
2
1
1
1
1
1
1
1
1
1
1
1
2
1
1
1
1
1
1
1
1
1
1
3
2
1
1
1
1
1
1
1
1
1
1
2
1
1
1
1
1
2
2
1
1
1
1
1
1
2
1
1
1
1
1
1
10
1
3
2
1
1
2
2
2
3
1
1
2
1
2
2
1
1
2
1
1
1
1
1
1
1
1
1
1
1
1
1
1
1
2
1
1
1
1
1
1
1
1
1
1
1
1
1
1
1
2
1
2
1
1
1
3
1
1
1
1
1
1
2
1
5
1
1
1
1
1
1
2
1
1
1
1
1
1
1
1
2
1
1
1
1
1
1
1
1
1
1
1
3
2
1
1
1
3
1
13
1
1
1
2
1
1
1
1
3
1
1
1
1
1
2
1
1
1
1
1
1
1
1
4
8
2
1
1
1
1
1
1
1
1
1
1
2
2
1
1
1
6
1
1
1
1
1
1
1
2
1
1
1
1
1
1
1
1
1
2
4
1
1
1
1
1
3
4
1
1
2
1
3
1
1
1
1
2
1
1
1
6
1
1
1
1
2
1
1
1
1
1
1
1
1
5
1
2
1
1
1
1
1
1
1
1
1
1
1
1
1
1
1
1
1
1
2
1
1
2
1
1
1
2
1
1
1
1
1
1
1
2
1
1
1
1
1
1
1
2
1
1
1
1
1
1
1
1
1
1
1
1
1
1
1
1
1
1
3
1
1
1
1
2
1
1
1
1
1
1
1
1
1
1
1
1
1
1
1
1
1
1
1
1
1
1
2
1
1
1
1
1
1
2
1
1
1
1
1
1
1
3
1
1
1
1
1
1
1
2
1
1
1
1
2
1
2
1
1
1
1
1
2
1
1
1
1
2
1
2
1
1
1
1
2
1
2
1
1
2
1
2
1
1
1
2
1
1
2
1
2
1
1
1
1
1
1
1
1
1
1
1
1
1
1
1
1
1
1
2
1
1
2
1
1
6
2
2
1
1
2
5
1
1
1
1
2
1
2
2
1
3
3
7
1
1
1
1
1
1
14
1
1
1
1
1
1
1
2
1
1
1
1
1
1
1
1
1
7
1
1
1
1
1
1
1
1
1
2
1
1
2
2
1
1
1
1
1
2
3
1
1
1
1
2
1
3
1
3
1
1
2
1
1
2
1
1
1
2
4
1
1
1
1
1
1
1
1
2
1
1
1
1
1
1
1
1
1
1
1
1
1
2
2
1
1
1
1
1
1
1
1
1
1
2
1
1
1
1
3
1
5
1
1
3
1
2
1
1
1
1
1
2
2
1
1
1
1
2
1
1
1
1
2
1
2
1
1
2
1
1
1
1
2
4
1
1
1
1
1
1
2
1
1
1
1
1
2
2
3
1
4
2
2
1
1
4
1
1
1
2
1
2
1
1
1
1
1
1
1
1
1
1
3
1
1
3
1
1
1
1
2
1
3
2
1
1
2
2
1
1
1
1
1
1
2
1
1
2
1
1
1
1
1
1
1
1
1
1
3
2
1
1
1
1
1
1
2
1
1
1
1
1
1
1
1
1
1
1
1
1
3
1
2
1
1
1
1
2
1
1
1
1
1
1
3
1
1
3
1
4
1
1
1
1
1
1
1
2
1
1
1
1
1
2
1
1
1
1
1
1
2
1
1
1
1
1
1
1
1
1
1
1
1
1
1
1
1
1
1
1
2
1
1
1
1
1
1
1
1
1
1
1
1
1
1
1
1
1
2
1
1
1
2
1
1
1
1
1
1
2
2
1
2
2
1
1
1
1
1
1
1
1
1
2
1
1
1
1
1
1
1
1
1
1
1
1
1
1
1
2
1
1
1
1
2
1
1
1
1
1
2
2
1
2
1
1
1
1
1
1
1
1
1
1
1
1
1
1
1
1
1
3
1
3
1
1
1
1
2
1
2
11
9
1
1
2
1
1
1
1
1
1
1
1
1
1
1
1
2
1
1
2
1
1
1
1
1
1
1
1
1
1
1
1
1
1
1
1
1
1
1
1
1
1
2
5
1
1
2
2
1
1
1
1
1
1
1
1
1
1
1
1
1
4
1
1
3
11
1
1
1
1
1
1
1
1
1
1
1
1
1
1
1
1
2
1
1
1
1
2
1
1
1
1
2
1
2
2
1
1
1
2
1
1
1
1
2
1
1
1
1
1
2
1
1
1
1
1
1
1
1
1
1
1
1
1
1
1
1
1
1
1
2
1
1
3
1
1
1
2
1
1
1
1
1
2
2
1
1
2
1
2
1
1
2
1
9
1
1
1
1
1
1
1
1
1
4
1
1
1
1
1
1
1
1
1
1
1
1
1
4
1
1
1
2
1
1
1
1
1
1
1
1
1
1
1
1
2
1
2
2
1
1
1
1
1
1
1
1
1
1
1
3
3
1
1
1
2
1
1
1
1
3
1
1
2
1
1
1
1
1
1
1
1
1
1
1
1
1
1
1
1
1
1
1
1
1
1
2
1
1
1
1
2
2
1
1
1
1
1
1
1
1
1
2
1
1
2
1
1
1
1
1
1
1
1
1
1
1
1
1
1
1
1
1
3
1
1
1
1
1
1
1
3
2
1
1
1
1
1
1
1
1
1
1
1
1
1
1
1
1
1
1
2
1
1
1
1
1
1
1
1
1
1
1
1
1
1
1
1
3
1
1
1
1
1
1
2
5
1
1
2
1
14
1
1
2
1
1
1
1
1
1
2
1
1
1
1
1
6
1
3
1
2
2
1
2
1
1
2
1
1
1
1
1
1
1
1
3
1
3
1
1
1
1
1
1
1
1
1
1
1
1
1
1
3
1
1
1
1
1
1
1
3
1
1
1
1
1
1
1
1
11
1
1
1
1
1
1
1
1
1
2
1
1
1
1
1
1
1
1
1
1
4
4
1
1
9
1
1
2
5
5
6
1
1
1
1
1
1
1
1
1
4
7
1
1
2
1
2
1
2
1
1
1
1
1
2
1
1
1
1
1
1
1
1
1
1
1
1
1
1
3
1
1
4
1
2
1
1
2
14
6
3
1
1
1
1
13
1
2
1
1
1
1
1
4
1
1
2
1
1
3
3
2
1
8
1
1
1
1
1
1
1
1
1
1
1
1
1
1
1
13
1
4
2
3
1
2
3
1
1
1
1
1
1
1
1
1
1
2
1
1
1
1
1
1
1
1
1
2
1
1
1
1
9
1
1
1
1
1
1
1
1
1
1
6
4
3
1
2
2
4
6
1
6
1
1
1
1
3
1
3
1
1
1
2
1
1
1
1
1
2
1
2
1
1
2
1
4
1
1
1
1
3
1
1
1
1
1
2
1
1
1
1
1
1
1
1
1
1
1
1
3
1
1
1
1
1
1
1
2
6
1
1
1
1
4
2
1
1
1
1
1
1
1
1
1
1
1
1
1
2
1
1
1
1
1
1
1
1
2
20
1
1
1
1
1
1
1
2
1
1
1
1
1
1
2
1
1
1
1
1
1
1
1
5
1
1
1
2
1
1
1
1
1
2
1
1
2
2
1
1
1
1
1
1
1
2
1
1
2
1
1
2
1
1
1
5
1
1
1
1
1
1
1
1
1
2
1
1
1
2
1
1
1
1
1
2
2
1
1
3
2
1
1
2
1
1
1
2
1
2
1
1
1
3
2
1
1
1
1
2
1
1
1
1
1
2
1
1
1
1
1
2
1
1
1
1
2
1
1
1
1
1
1
1
1
2
1
1
1
1
2
2
1
1
1
4
2
1
4
2
1
1
1
1
2
4
1
1
1
1
5
2
1
1
2
1
1
1
2
1
1
1
2
1
1
1
1
1
1
1
1
1
1
1
1
1
1
1
1
1
1
1
1
1
1
2
1
1
1
1
2
1
1
1
1
2
1
1
1
1
1
1
1
2
1
1
1
6
1
1
1
1
1
1
1
1
1
1
1
1
1
1
1
1
1
1
1
1
1
1
1
1
1
1
1
1
1
2
1
1
1
1
1
1
1
1
1
1
1
1
1
1
1
1
1
1
1
1
1
1
1
1
1
1
1
1
2
1
1
1
1
1
1
2
1
1
1
1
1
1
1
2
1
3
1
1
1
1
1
1
1
1
1
1
1
1
2
1
1
2
1
1
1
1
1
1
1
1
1
1
1
2
1
1
1
2
1
1
1
2
2
1
2
1
1
1
1
1
1
1
1
2
1
1
6
25
2
1
1
1
1
2
1
1
3
1
1
1
1
1
1
1
1
1
1
1
1
1
1
1
1
1
1
1
1
1
3
1
1
1
1
1
4
1
1
1
1
1
1
1
1
3
1
3
1
1
1
1
1
1
1
1
1
1
1
7
1
1
5
3
2
3
1
19
1
2
1
5
2
1
1
1
1
2
1
4
1
1
1
2
2
1
1
8
18
19
1
2
6
2
1
1
3
1
1
1
1
1
2
1
1
2
1
1
1
1
1
2
1
1
2
1
1
1
1
1
1
1
1
1
1
1
1
1
1
1
3
1
1
1
1
1
1
1
1
1
1
2
1
1
1
1
4
1
1
1
1
1
1
1
1
1
1
1
1
1
2
1
1
1
1
1
1
2
1
1
1
4
1
1
2
1
1
1
1
2
1
1
1
1
1
1
1
1
1
1
1
1
1
1
1
1
1
2
2
1
1
1
1
1
1
1
2
1
1
1
3
2
1
1
1
1
1
1
1
1
1
1
2
1
1
1
1
1
1
1
1
1
1
1
1
1
3
1
1
1
1
1
1
1
2
1
4
1
1
1
1
1
1
1
1
1
1
1
1
1
1
1
1
1
1
1
1
1
1
2
1
2
1
1
1
3
1
1
1
2
1
1
2
3
3
1
1
1
1
1
1
1
1
2
1
1
3
1
1
1
1
1
1
2
1
1
1
1
1
1
1
1
1
2
1
1
1
1
2
1
2
2
2
1
1
1
2
1
1
1
1
1
1
3
1
4
1
2
2
1
2
4
1
2
1
1
1
1
2
1
1
2
3
1
1
1
1
1
5
4
1
1
1
1
2
1
1
1
1
1
1
1
1
1
1
1
1
1
1
1
1
1
1
1
1
1
1
1
1
3
1
1
1
2
4
1
1
1
1
2
1
1
1
1
2
1
1
1
1
1
1
1
1
1
1
1
1
1
1
1
1
1
1
1
2
2
1
2
3
1
1
1
1
1
1
1
1
1
1
1
1
1
1
1
1
1
6
3
8
1
1
1
1
1
1
1
1
1
4
1
1
1
1
1
3
1
1
1
1
1
1
1
1
1
8
1
1
1
2
1
1
1
1
1
8
1
1
2
1
1
1
1
1
1
1
1
3
1
1
1
1
2
1
2
1
1
3
1
1
1
1
1
1
1
1
1
1
1
1
1
1
1
2
1
1
1
1
1
1
1
1
1
1
1
1
1
1
1
1
1
10
1
1
3
1
1
2
2
1
1
1
2
1
1
1
1
1
1
1
1
1
1
1
4
2
2
2
2
1
1
1
1
1
1
1
1
1
1
1
1
2
3
7
1
1
1
1
1
1
3
1
1
1
1
2
1
1
2
1
1
1
1
1
1
1
1
1
1
1
1
2
1
1
1
1
1
1
1
1
1
1
1
1
3
1
1
1
4
2
3
1
1
1
1
1
1
1
1
2
1
1
1
1
1
1
1
1
1
1
2
1
1
1
3
3
1
1
1
1
1
1
1
1
1
2
1
1
1
1
3
1
1
1
1
1
1
1
3
1
4
1
15
1
1
1
1
3
5
1
1
1
1
5
1
1
1
1
3
5
1
1
1
1
1
1
1
1
2
1
1
2
2
1
1
1
1
2
1
2
1
1
3
1
1
1
1
1
1
1
3
1
1
1
1
1
1
1
1
1
1
3
1
1
8
1
1
2
1
1
1
1
1
1
1
2
1
1
1
1
1
1
2
1
1
1
1
1
1
1
1
2
3
1
1
2
1
1
1
1
1
1
1
3
1
4
1
1
1
1
1
1
2
3
1
1
1
1
1
1
1
1
1
2
1
4
1
1
1
2
1
1
1
1
1
1
1
2
1
1
1
2
1
1
2
1
1
1
1
1
1
1
1
3
1
1
1
1
1
2
1
1
1
1
1
1
1
1
1
2
1
1
1
1
1
1
1
1
1
1
2
2
1
2
1
1
1
2
5
1
2
1
2
1
1
1
1
1
1
1
1
2
2
2
1
1
1
1
1
1
1
1
1
2
1
1
1
1
1
1
1
1
1
1
2
1
2
1
1
1
1
2
1
1
1
2
1
1
1
1
2
2
1
1
1
1
3
1
1
1
2
1
1
2
1
1
2
1
1
1
1
1
1
1
2
2
5
1
3
1
4
1
1
1
3
2
3
3
1
1
1
1
1
1
6
1
1
2
1
1
2
1
1
1
1
2
1
2
2
2
1
1
1
1
1
1
1
4
1
1
1
2
1
1
3
3
1
2
2
1
3
1
1
1
1
1
2
3
4
3
1
2
2
2
1
1
6
1
1
2
1
1
3
5
1
5
1
1
2
1
1
4
1
1
2
2
2
3
1
3
2
1
1
2
2
1
1
4
2
2
2
1
1
2
1
2
2
3
1
1
1
1
2
1
5
2
1
2
1
1
1
1
2
1
1
1
1
1
1
1
1
2
3
1
3
1
1
1
1
3
1
1
2
1
7
2
1
1
1
1
4
1
1
1
1
1
2
2
3
1
2
1
1
1
1
1
1
4
1
2
1
1
2
1
1
3
1
1
1
1
1
2
1
1
2
1
2
1
1
1
2
1
1
1
1
1
2
2
1
1
2
2
2
1
1
1
5
2
1
1
2
1
1
1
1
1
1
1
1
1
2
1
2
1
1
1
2
2
1
1
2
1
1
1
3
3
1
1
2
1
1
1
1
1
1
1
1
1
1
1
1
1
1
1
1
1
1
1
1
1
1
1
1
1
1
1
1
1
1
1
2
1
1
1
1
1
1
1
1
1
1
1
1
2
1
2
1
1
1
2
1
2
2
2
1
1
1
1
1
1
1
1
1
1
1
1
2
2
1
1
2
1
2
1
1
1
1
2
2
1
1
1
1
1
1
1
3
1
1
1
1
1
1
4
1
1
1
2
1
1
1
1
2
1
2
1
1
6
1
1
1
1
1
1
1
1
1
1
1
1
1
2
1
1
1
1
1
1
1
1
1
2
1
1
1
1
1
1
1
1
1
1
3
1
1
1
1
1
1
1
1
1
1
1
2
1
1
1
1
1
1
1
1
1
1
2
1
1
1
1
1
1
1
1
1
1
1
2
1
1
1
1
1
1
1
1
1
1
1
1
1
3
1
1
1
1
1
4
1
1
1
1
1
1
2
14
1
2
1
1
1
4
5
1
1
1
1
1
2
1
1
1
1
1
1
1
1
1
1
1
1
1
1
1
1
1
1
1
1
1
2
1
1
1
1
1
1
1
1
1
1
1
1
1
1
2
1
1
1
1
1
3
1
1
1
6
7
1
2
1
3
1
1
1
1
1
1
1
2
1
1
1
1
1
1
1
1
1
1
1
1
2
2
1
1
1
1
1
1
1
1
1
1
1
1
1
1
1
5
1
1
1
1
1
1
2
1
1
1
1
1
1
2
1
1
1
1
1
1
1
1
2
1
1
1
1
1
1
1
1
1
1
1
1
1
1
1
1
2
1
1
1
1
1
1
1
1
1
1
2
1
1
1
1
1
1
1
2
2
1
1
1
1
1
1
1
5
1
1
33
2
1
1
1
1
1
1
1
1
1
1
2
1
2
1
1
1
1
1
1
1
1
1
1
1
1
1
1
1
1
1
1
1
1
5
1
1
1
1
1
1
1
1
1
1
1
1
2
1
1
1
1
1
1
2
1
2
2
1
1
1
1
1
2
1
1
1
1
2
1
2
2
2
1
1
1
1
1
1
1
2
1
4
13
1
1
1
1
1
1
1
1
4
2
1
1
2
4
1
10
2
7
9
2
1
1
1
1
1
1
1
1
1
1
2
1
1
1
5
2
2
1
1
9
2
1
1
1
1
1
1
1
1
1
1
1
1
1
1
3
4
1
1
1
1
1
1
1
1
1
2
1
1
1
1
1
1
1
1
1
1
1
1
1
2
1
1
1
1
1
1
1
1
1
1
1
1
2
1
1
1
1
1
1
1
1
1
1
1
1
1
1
1
1
1
1
1
1
1
1
1
2
1
1
1
2
2
1
1
1
1
1
1
2
1
1
1
1
1
1
1
1
1
2
3
2
1
1
1
1
1
5
1
1
1
1
1
1
1
1
1
1
3
1
1
2
1
1
1
1
1
1
1
1
1
1
1
1
1
1
1
1
1
1
2
1
1
1
1
1
2
1
3
1
1
1
1
1
1
5
1
1
1
1
1
1
1
1
1
1
1
3
1
1
1
1
1
2
1
1
1
1
1
1
2
1
1
1
1
1
1
1
1
1
1
1
1
1
1
1
1
1
1
1
2
1
1
1
1
1
2
1
1
1
1
1
5
2
1
1
1
1
1
1
1
1
1
1
2
1
1
2
1
1
1
1
1
1
1
1
1
1
1
1
1
1
1
1
1
1
1
1
1
1
1
1
1
1
1
2
1
2
1
1
1
2
1
1
1
1
1
1
1
2
2
1
1
1
1
1
1
1
1
1
1
1
11
1
1
1
1
1
1
1
1
1
1
1
1
1
1
1
1
1
1
1
1
1
1
1
1
1
1
2
1
1
1
1
1
1
1
1
1
1
1
1
1
2
1
1
1
1
1
1
1
1
1
2
1
1
1
1
2
1
8
7
1
1
1
1
1
1
1
1
1
1
1
1
1
1
1
1
3
2
1
1
2
1
2
1
1
1
1
1
6
1
1
4
1
1
2
1
2
1
1
1
1
1
1
1
1
1
1
3
2
1
1
1
2
1
1
1
1
1
3
6
2
1
2
2
1
1
4
1
1
1
2
1
1
1
2
1
1
1
1
1
1
1
1
1
1
1
1
1
1
1
1
1
1
1
1
1
1
1
1
1
1
1
1
1
1
1
1
1
1
1
2
2
1
1
2
1
1
13
1
1
1
1
1
1
21
1
1
1
1
1
1
1
1
1
1
1
1
1
1
2
1
2
14
1
1
1
2
1
1
1
1
1
1
1
1
2
1
1
1
1
1
1
1
1
1
2
1
1
1
2
1
1
1
1
1
3
1
1
1
1
1
1
1
1
1
1
1
1
1
1
1
1
1
1
1
1
1
1
1
1
1
3
4
1
1
1
1
1
1
1
1
3
2
1
1
1
1
1
1
1
1
1
1
1
1
1
1
1
1
1
1
1
1
1
1
1
2
3
1
6
1
1
1
1
2
1
2
1
1
1
2
1
1
1
1
1
1
2
1
1
1
1
1
1
1
1
1
1
1
1
1
12
1
1
1
1
1
1
2
1
1
3
2
1
1
1
1
1
1
1
1
1
1
2
1
1
1
1
1
1
3
1
3
1
1
2
1
1
1
2
1
1
2
1
2
1
1
1
1
2
1
1
1
1
1
1
1
2
1
1
2
1
1
1
2
2
1
3
1
1
4
1
1
1
1
1
1
1
1
1
1
1
1
1
1
1
1
1
2
1
1
1
1
2
1
1
1
12
2
2
1
1
4
2
1
1
2
3
4
1
1
1
1
1
1
1
2
1
1
1
1
1
1
2
1
1
1
1
1
1
2
1
6
1
2
2
2
1
5
1
1
1
1
6
1
1
1
1
1
2
1
1
1
1
1
3
7
1
1
3
1
2
1
1
1
1
1
2
1
1
1
1
1
1
1
1
1
1
2
1
1
1
1
1
1
1
1
2
1
1
2
1
1
2
1
1
1
1
1
1
1
1
1
1
1
1
1
2
1
1
1
1
1
1
1
1
1
1
1
1
2
4
1
1
1
1
1
1
1
1
1
2
1
1
1
1
2
1
1
3
1
1
1
1
1
1
1
1
1
1
1
1
1
1
1
1
1
1
1
1
1
1
5
2
1
1
1
1
1
1
1
2
1
1
1
1
1
1
1
1
9
1
1
1
1
1
1
1
1
1
1
1
1
1
2
1
1
2
1
1
1
1
1
2
1
1
1
1
1
1
2
1
1
2
1
1
1
1
1
2
1
1
1
1
1
1
1
1
1
1
1
1
2
1
1
1
1
2
1
1
1
1
1
1
1
2
1
1
1
1
1
1
1
1
1
4
1
10
1
1
1
1
1
1
1
2
1
1
1
1
1
1
1
1
1
1
1
1
1
1
1
1
1
1
1
1
1
1
1
1
1
1
1
1
1
1
1
3
1
2
4
1
1
1
1
1
1
1
1
1
1
1
1
2
1
1
1
1
1
1
1
1
2
1
2
1
1
1
1
1
2
1
1
1
1
1
1
1
1
2
1
1
1
1
1
1
2
1
1
1
1
1
2
1
1
1
1
1
1
1
1
2
1
1
1
1
1
2
2
1
2
1
1
2
1
1
1
1
1
1
1
1
1
1
1
1
1
1
1
1
1
3
1
1
1
2
1
1
2
1
1
1
1
1
1
4
1
1
1
1
2
1
1
1
1
1
1
1
1
1
1
1
2
1
2
2
1
1
1
3
1
3
1
1
2
1
1
1
1
1
1
1
1
1
1
1
1
1
3
1
1
2
1
1
1
1
1
1
1
1
2
1
1
1
1
1
1
1
4
1
1
1
1
1
1
2
1
1
1
1
1
1
1
1
1
1
1
1
1
3
1
2
1
1
1
1
1
1
1
2
1
1
1
1
1
1
2
1
1
1
2
2
4
1
1
1
2
1
1
2
4
1
1
1
2
1
1
1
1
1
1
1
2
1
1
1
1
1
1
1
2
1
1
1
1
4
4
1
2
6
1
10
1
1
1
1
7
1
1
1
23
1
5
1
2
2
1
1
1
1
3
1
1
1
6
1
1
1
1
1
2
2
1
1
1
1
1
1
1
1
1
3
1
3
3
11
2
1
1
1
8
1
1
1
1
1
1
1
1
1
1
1
1
1
1
1
1
1
1
1
1
1
2
2
1
1
1
2
1
1
1
1
1
1
1
1
34
1
1
2
1
1
1
1
1
1
1
1
1
1
1
1
1
2
2
1
1
2
1
1
4
1
1
1
3
1
1
1
1
2
1
1
1
1
1
1
1
1
1
2
3
1
1
1
1
1
1
1
1
2
1
1
1
1
1
1
1
1
1
1
1
1
1
1
1
1
1
1
1
1
1
1
1
1
1
1
1
1
1
1
1
1
1
1
1
2
3
1
1
3
1
3
1
1
3
1
1
1
5
1
4
1
1
3
1
1
1
1
1
1
1
1
2
1
1
1
3
1
3
1
1
1
1
2
3
1
1
2
3
1
1
3
1
2
1
1
1
1
1
1
1
1
1
1
1
1
1
1
1
1
1
1
1
1
1
1
1
1
1
1
2
1
1
1
1
1
1
1
1
1
1
1
1
1
5
1
1
1
2
1
1
1
2
2
1
1
1
1
1
1
2
1
1
2
1
1
1
1
1
1
1
1
1
2
1
1
1
1
1
1
1
1
1
1
1
1
1
1
1
1
1
1
1
1
1
2
1
1
1
1
1
2
1
1
3
2
2
1
1
6
2
5
1
1
2
8
1
2
1
3
1
3
3
3
4
4
2
14
2
3
3
6
2
1
1
1
2
1
1
1
1
1
1
1
1
2
1
2
1
1
1
1
1
1
1
2
1
1
1
1
1
2
4
4
1
3
1
1
2
5
5
1
1
1
1
1
1
2
1
1
1
1
1
1
1
1
1
2
1
3
1
1
1
2
1
2
1
2
1
3
1
1
1
1
1
1
1
1
1
1
1
1
1
1
2
1
1
1
1
1
1
1
2
1
1
1
2
2
1
1
1
1
2
1
2
4
1
1
2
1
1
2
1
2
1
1
1
3
1
1
1
2
1
1
1
1
3
1
1
1
1
1
1
1
1
1
2
2
1
2
1
1
2
1
2
1
1
1
1
5
1
1
1
1
4
1
1
2
1
1
1
1
2
2
1
2
3
1
1
1
3
2
1
2
2
1
1
1
1
1
1
1
1
1
1
1
1
3
1
4
2
1
1
1
1
2
1
1
1
1
1
1
1
3
1
1
2
1
1
3
1
1
1
1
3
1
1
2
2
1
1
1
1
1
1
1
1
1
4
1
1
1
1
1
1
1
1
1
1
1
1
1
1
1
1
1
1
2
1
1
2
1
1
1
1
4
1
2
1
1
2
1
1
1
1
1
1
2
1
2
2
1
1
1
1
1
1
1
1
2
2
1
1
2
1
1
1
4
1
1
2
1
1
1
1
1
1
1
1
1
1
1
1
1
1
1
1
1
1
1
1
1
1
1
1
1
1
1
1
1
1
1
1
1
1
1
1
1
1
1
1
1
13
1
1
1
2
1
1
1
2
2
1
1
1
3
1
1
1
1
1
1
1
1
1
1
1
1
1
2
1
3
1
1
1
1
1
4
1
1
1
1
1
1
1
1
2
1
1
1
1
2
1
1
1
1
1
1
1
1
1
9
1
1
1
1
1
1
1
1
1
1
1
1
1
1
4
1
1
1
1
1
1
1
2
1
1
1
1
1
1
2
1
1
1
1
1
1
4
2
1
1
2
1
1
1
1
1
1
1
1
1
1
4
1
1
1
1
1
1
2
1
1
1
1
1
2
1
4
3
1
3
1
1
1
1
1
1
2
1
1
1
1
1
1
1
1
3
1
2
3
1
1
7
2
3
1
1
11
3
1
1
1
1
5
1
1
1
1
1
1
4
1
1
1
1
2
1
1
1
1
1
1
2
2
3
1
5
1
1
2
1
4
1
1
1
1
5
1
1
1
4
1
1
2
2
1
1
1
1
1
1
1
1
1
1
3
2
1
2
1
1
1
1
1
2
1
2
1
1
1
2
1
1
1
1
1
1
1
1
1
1
1
1
1
3
1
1
1
1
1
1
1
1
1
1
1
2
1
1
1
2
1
1
1
1
1
1
1
1
1
1
1
3
1
2
1
1
1
2
1
1
1
1
1
1
1
1
1
1
1
1
1
1
1
2
1
1
1
1
3
1
1
2
1
1
1
1
2
1
1
1
1
1
1
1
2
2
1
1
1
1
1
1
1
2
2
1
1
4
2
1
2
2
1
1
1
1
1
1
1
1
1
1
1
1
1
1
2
1
1
1
1
1
2
1
1
1
1
1
1
1
1
2
1
1
1
1
1
1
2
1
1
1
1
2
1
1
1
1
1
1
1
1
1
1
1
1
1
1
1
1
1
1
1
1
1
1
2
1
1
1
1
2
1
1
1
1
1
1
1
1
1
1
3
1
1
3
1
1
2
1
9
2
1
1
1
1
1
1
1
1
1
13
2
1
1
3
1
2
2
2
3
1
1
1
1
1
2
1
13
3
1
10
4
3
1
1
56
1
9
2
1
1
1
1
1
1
1
3
1
1
14
1
1
1
1
1
1
1
1
1
1
1
1
3
2
1
1
1
1
1
14
1
1
1
1
1
2
1
1
1
2
1
2
1
4
1
1
1
1
1
1
1
3
1
1
1
1
1
1
1
1
1
1
1
2
1
1
2
1
1
2
2
1
1
2
1
2
1
1
1
1
1
1
1
1
3
1
7
1
2
1
3
1
2
1
1
1
1
1
1
1
4
11
2
1
1
1
1
1
1
1
2
1
1
3
1
2
1
1
1
1
1
1
1
1
1
1
1
1
1
3
2
1
1
1
1
1
1
1
1
1
1
1
1
1
1
1
1
1
1
1
1
1
1
1
1
1
1
1
2
1
1
1
1
1
1
1
1
1
1
1
1
1
1
1
4
2
1
2
1
1
1
2
1
1
1
5
1
1
1
1
1
1
2
1
1
1
1
1
1
1
1
1
3
1
1
1
1
1
1
1
2
1
3
1
1
1
2
1
1
1
1
1
1
1
1
1
1
1
1
3
1
1
1
3
1
1
1
1
1
1
1
1
1
1
1
1
1
1
1
1
1
1
1
1
1
1
1
1
1
2
1
1
1
2
1
2
1
1
1
1
1
1
1
1
1
1
1
1
1
1
1
1
1
1
2
1
1
1
1
1
1
1
1
1
1
1
1
1
1
1
1
1
1
1
1
1
1
2
1
1
1
1
2
1
1
1
1
1
1
1
1
1
2
1
1
1
1
1
1
1
1
1
1
1
2
1
1
1
1
2
1
1
1
1
1
1
1
1
1
1
2
1
2
1
2
2
3
2
2
1
1
2
1
3
1
2
1
1
1
1
1
2
1
2
2
1
2
1
1
1
1
1
1
1
1
1
1
1
1
1
1
1
3
1
2
1
1
1
1
1
1
1
1
1
1
1
1
1
1
1
1
1
1
1
1
1
1
1
1
1
1
1
1
2
1
2
1
1
1
1
1
2
1
1
1
1
4
1
1
1
1
1
1
1
1
1
1
1
1
1
1
1
1
1
1
1
1
1
1
1
1
1
1
1
1
1
1
1
1
1
1
1
1
1
1
1
1
3
1
5
1
2
1
1
1
1
1
1
1
1
1
1
3
1
1
1
1
1
1
3
1
13
2
1
1
1
2
1
1
1
1
1
1
1
2
1
3
1
1
1
8
5
1
1
1
2
2
2
1
2
1
1
1
1
1
1
4
1
2
1
2
1
1
2
1
1
1
2
1
1
1
3
1
1
1
1
1
1
1
1
1
1
1
1
1
1
1
3
2
1
1
5
1
1
1
1
1
1
1
1
1
1
1
2
2
1
1
1
2
2
1
1
1
1
1
1
1
1
1
11
9
13
4
1
2
2
1
1
1
1
1
1
1
1
1
2
1
1
1
1
2
1
1
1
1
1
3
1
1
1
1
1
2
1
3
1
1
1
1
1
1
1
1
1
1
1
1
1
1
1
1
1
3
1
2
1
1
1
1
1
1
1
1
1
1
1
1
2
1
1
2
2
1
1
1
1
1
1
1
1
1
1
1
1
1
1
1
1
1
1
1
1
1
1
1
1
1
1
1
1
1
1
1
1
1
1
1
1
1
1
1
1
2
1
1
1
1
1
1
1
1
1
2
1
1
1
2
1
1
3
1
1
1
1
4
1
10
2
1
1
2
1
1
1
1
1
1
1
1
3
1
4
1
1
1
1
3
1
1
1
1
1
1
1
1
1
1
2
1
8
1
1
1
1
1
1
1
1
1
1
5
1
1
2
1
1
1
1
1
1
1
2
1
1
1
1
1
1
1
1
1
2
1
1
1
2
1
1
1
1
1
1
5
1
1
1
1
1
1
2
1
1
1
1
1
3
1
1
1
1
1
1
2
1
1
1
1
1
1
1
2
1
1
1
1
1
1
1
1
1
1
1
1
1
1
1
1
1
4
1
1
1
1
1
1
1
1
1
1
1
1
1
1
7
2
1
1
1
2
2
2
1
5
5
1
1
1
2
1
1
1
5
2
11
1
1
9
1
14
6
1
1
1
2
1
1
1
2
1
1
1
2
1
1
3
1
1
1
1
1
1
1
1
1
1
1
1
1
1
1
1
1
1
2
1
1
1
1
2
2
1
1
1
1
1
1
1
2
1
1
1
2
1
1
1
1
2
1
1
1
1
1
1
1
1
1
1
1
1
1
4
1
1
1
2
1
1
1
2
1
1
1
1
1
1
1
1
1
1
1
1
1
1
1
1
1
1
1
1
5
2
1
1
1
1
1
1
2
3
1
1
1
1
2
1
2
2
1
1
2
1
1
1
1
1
1
1
2
1
1
2
2
1
1
1
1
1
1
1
1
1
2
1
1
1
1
1
1
1
1
1
1
1
1
1
1
1
1
1
1
1
1
1
1
1
1
1
1
3
1
1
1
1
1
1
1
2
1
1
1
1
4
3
2
2
3
3
1
2
13
1
2
3
1
1
1
1
1
2
1
4
1
1
1
1
3
1
1
1
1
1
1
1
1
1
1
2
1
1
1
1
1
1
1
1
1
2
1
1
1
1
1
1
1
1
1
1
1
1
1
1
1
1
3
1
1
1
1
1
1
1
1
1
1
1
1
1
2
1
1
1
1
3
1
1
1
1
1
1
1
2
2
1
1
1
1
1
2
1
1
1
1
1
1
2
4
1
1
1
1
1
1
1
1
1
1
2
1
1
1
1
7
2
1
1
1
1
2
2
1
1
1
1
1
3
1
1
1
1
1
1
2
1
1
1
2
1
1
3
1
1
1
1
1
1
1
1
1
2
1
1
3
1
1
1
1
1
1
1
1
1
2
1
1
2
1
1
1
1
1
1
1
1
1
1
1
2
1
1
1
1
1
1
1
3
1
1
13
2
1
1
1
1
1
1
1
1
1
4
1
1
1
1
1
1
1
1
1
1
1
1
1
1
2
1
1
1
1
1
1
1
1
1
1
1
1
1
1
1
1
4
1
1
1
1
1
2
1
1
1
2
2
1
1
1
1
1
1
1
1
1
1
1
1
2
1
1
2
1
2
1
11
2
4
2
6
1
1
1
1
2
2
3
1
1
1
1
1
1
1
1
1
1
1
1
1
1
1
1
1
1
1
2
1
1
1
1
1
1
1
1
1
1
1
1
6
1
1
3
1
1
1
1
4
2
1
1
1
1
1
1
2
1
1
1
1
2
1
1
1
1
1
1
1
1
1
6
8
1
1
2
1
1
1
2
1
2
1
5
1
1
1
1
1
1
1
1
1
1
1
2
1
1
1
1
1
1
3
1
2
1
1
1
1
1
1
1
1
1
1
1
1
1
2
1
1
1
1
1
1
1
1
1
1
1
1
1
1
1
1
1
2
1
1
1
1
1
1
1
1
1
1
1
1
1
1
1
1
1
1
1
2
2
2
10
1
2
1
2
1
1
1
2
1
1
1
1
1
1
1
1
2
1
1
1
1
1
1
1
1
1
1
1
1
1
1
1
1
1
1
1
2
1
1
1
1
1
3
1
1
1
1
1
1
1
1
1
1
2
1
1
3
1
1
1
1
1
1
1
1
1
1
1
1
1
1
2
1
1
1
1
1
1
5
2
1
1
2
1
1
1
1
1
1
1
1
1
1
1
1
1
1
1
1
1
1
1
1
1
1
1
1
1
1
5
2
1
1
1
3
1
1
1
1
1
2
1
1
1
1
3
1
1
1
1
1
1
2
1
1
1
1
1
2
1
1
1
2
1
2
1
1
1
2
1
1
1
1
1
1
1
1
2
1
1
2
1
1
1
1
3
8
1
1
21
1
1
10
1
1
1
1
1
1
1
1
1
1
1
1
1
1
15
1
2
1
1
1
2
1
1
1
1
1
1
1
1
1
1
1
2
1
1
1
1
1
1
1
1
1
1
1
1
1
1
2
1
1
1
1
1
1
1
1
1
2
1
2
3
1
1
1
1
3
1
1
1
1
1
1
2
1
1
1
1
1
1
1
1
1
1
1
1
1
1
1
1
1
2
1
1
1
1
1
1
1
1
1
1
2
1
1
2
1
2
2
1
1
1
1
1
1
1
1
1
1
2
1
1
1
1
1
2
1
1
1
1
1
1
1
2
2
1
1
2
1
1
1
1
4
3
2
1
2
1
1
1
1
1
1
1
1
2
1
1
1
1
1
1
1
2
1
1
1
1
1
1
3
1
1
1
2
1
1
1
1
1
1
1
2
1
1
1
1
1
1
1
2
1
1
1
1
1
2
1
1
2
1
1
3
1
1
1
1
1
1
1
1
1
1
1
1
1
1
1
1
1
1
1
1
5
1
1
21
1
1
1
1
1
1
1
2
1
6
5
5
7
7
1
1
2
1
1
1
1
1
1
1
1
1
1
1
1
1
2
1
2
1
2
1
1
1
1
1
1
2
1
1
1
1
1
1
1
1
1
1
1
1
1
1
3
1
1
4
1
1
2
1
1
2
5
9
6
3
1
1
1
1
1
1
1
1
3
1
1
1
1
2
1
1
1
1
1
2
1
1
5
1
2
1
1
3
1
1
1
1
1
1
1
1
1
2
1
1
1
2
1
1
1
1
1
1
1
1
1
2
11
1
2
1
1
1
1
1
1
1
1
1
1
1
1
1
1
1
1
1
1
1
5
1
1
1
1
1
1
1
1
1
1
1
1
1
1
1
1
2
1
1
1
1
1
1
6
3
1
1
1
1
1
1
1
1
1
3
1
1
2
1
1
1
1
1
1
4
1
1
2
3
1
1
2
1
1
1
1
4
1
1
1
2
1
1
4
1
1
1
1
1
2
1
1
1
1
1
1
1
1
1
2
1
1
1
2
1
1
1
1
3
4
1
1
1
2
2
1
1
1
1
1
1
1
1
1
1
1
1
1
1
1
1
1
1
2
1
1
1
1
1
1
1
1
1
1
1
2
1
1
1
1
1
1
1
3
1
3
2
1
1
1
1
1
1
1
1
1
1
1
1
4
1
1
1
1
1
1
1
1
1
1
1
1
1
1
1
2
1
1
1
2
1
1
1
1
1
1
1
1
1
1
1
1
1
1
1
1
1
1
1
1
1
1
1
1
1
1
1
1
2
1
4
1
1
1
1
1
2
1
1
1
1
1
1
1
1
1
1
1
1
3
2
1
3
1
3
1
1
1
1
1
1
3
1
1
3
1
1
1
1
1
2
1
1
1
4
1
3
1
5
1
2
1
1
1
1
1
7
1
7
1
1
6
1
2
1
1
1
1
1
1
1
1
1
1
1
1
1
3
1
1
1
1
1
1
2
1
2
1
2
2
1
1
1
1
1
2
1
4
1
1
1
1
1
1
1
1
1
4
1
1
2
1
1
1
1
1
1
2
1
1
1
1
1
1
1
1
1
1
1
1
1
1
1
1
1
1
1
1
1
1
1
1
1
2
1
1
1
1
1
2
1
1
2
1
1
1
1
1
1
1
1
1
1
1
1
1
1
1
1
2
1
1
1
1
1
1
1
2
1
1
1
1
1
2
1
2
1
1
1
1
1
1
1
1
1
1
1
1
1
1
1
1
1
1
1
1
1
3
7
2
1
1
2
20
1
1
2
1
1
1
1
1
1
3
1
1
15
3
1
1
1
3
1
1
3
1
1
1
1
1
1
1
2
3
20
1
1
2
1
2
1
1
2
1
1
1
1
1
1
1
1
3
1
1
1
2
1
1
1
1
1
1
1
1
1
1
8
1
1
1
1
3
1
1
2
1
1
1
1
1
2
2
2
1
1
1
1
1
1
1
1
1
1
1
1
1
1
1
1
1
1
1
1
2
1
1
1
1
1
5
1
1
1
1
1
1
1
1
1
1
1
1
1
1
1
3
1
2
1
1
1
1
1
1
1
1
1
1
1
1
1
1
1
1
1
1
1
4
1
1
1
1
1
1
1
1
1
2
1
1
1
1
2
1
1
1
2
1
1
1
1
2
3
1
1
1
4
1
1
1
1
1
1
1
1
1
1
1
1
1
1
2
1
1
1
1
1
1
1
1
1
1
1
2
1
1
1
1
1
1
1
1
1
1
1
11
2
1
1
2
1
1
2
1
1
1
2
1
1
1
1
2
1
1
1
1
1
2
1
1
1
1
1
2
1
1
1
1
1
14
3
1
1
1
1
1
1
1
1
1
1
3
1
1
1
2
1
1
1
2
1
14
1
1
1
1
1
1
1
1
1
1
1
1
1
1
1
1
1
1
1
1
1
1
6
1
1
1
1
1
1
1
1
1
1
1
1
1
2
1
1
2
1
1
2
1
1
1
1
1
1
1
1
1
1
1
1
1
1
1
1
2
1
1
1
1
1
1
1
1
1
1
1
1
2
1
1
1
1
1
1
1
1
1
2
2
1
1
1
1
1
1
1
1
1
1
1
1
1
1
1
1
1
1
1
1
1
1
1
1
1
3
1
1
1
1
1
1
1
1
1
1
1
1
1
1
1
1
1
1
1
1
1
1
1
1
2
1
1
3
1
2
1
2
1
2
1
1
1
1
1
2
1
1
1
1
2
1
1
2
1
1
1
1
2
1
1
2
1
1
1
1
1
1
1
1
1
1
2
1
1
1
1
1
1
1
1
1
1
1
1
1
1
2
1
1
3
2
3
2
5
1
1
1
1
1
8
2
1
1
1
10
1
1
1
1
1
1
1
1
1
1
1
1
1
1
1
1
1
1
1
1
2
1
5
12
1
1
1
1
1
4
1
1
1
1
5
1
1
1
1
1
1
1
1
1
1
5
1
1
1
1
1
1
1
1
1
2
1
1
1
1
2
2
2
3
1
1
1
1
1
1
1
1
1
1
1
67
1
2
1
1
1
1
1
1
1
1
11
1
1
1
1
1
1
1
1
1
1
1
1
1
1
1
1
1
1
1
2
1
1
3
11
4
3
4
1
3
3
1
1
1
1
1
3
1
1
1
1
2
1
1
1
1
1
1
1
1
2
1
1
1
1
1
2
1
1
1
1
1
1
1
1
4
1
1
1
1
1
1
1
1
1
1
1
2
2
1
3
2
2
1
1
1
1
1
2
2
1
2
1
3
1
3
1
1
1
1
1
1
1
1
1
2
1
1
1
1
1
1
1
1
1
1
1
1
1
1
1
1
1
1
1
1
2
1
1
1
1
1
1
1
1
1
1
1
1
1
1
1
1
1
1
1
1
1
1
1
1
1
1
2
1
1
1
1
1
1
1
1
1
1
1
1
1
1
1
1
3
1
2
1
1
1
1
1
1
1
1
1
2
1
1
1
1
1
1
1
1
1
1
2
3
1
1
1
1
1
1
5
1
1
2
1
2
1
1
1
2
1
1
1
1
1
1
2
1
1
1
1
1
1
1
1
1
1
1
1
1
1
1
1
1
1
1
1
1
1
1
2
1
1
1
1
1
1
1
3
1
1
2
1
1
1
1
1
3
3
3
3
3
1
2
4
3
1
2
1
1
1
2
1
1
1
1
2
3
2
1
1
1
2
3
1
2
2
1
1
1
1
1
1
1
1
1
1
1
1
2
1
1
2
1
1
2
1
1
1
1
1
1
1
1
1
1
5
2
2
6
1
1
1
1
1
1
3
1
1
2
1
1
1
1
1
1
1
1
1
1
1
3
7
1
1
1
1
2
1
1
1
1
2
2
2
1
2
4
1
4
1
2
1
8
1
1
2
1
1
1
1
1
2
1
2
1
1
2
1
1
1
1
1
1
1
1
1
5
1
1
1
3
2
1
1
1
2
8
1
2
2
4
1
1
1
2
1
2
1
1
1
1
1
1
1
1
1
1
1
1
1
1
1
2
1
1
1
1
1
1
1
1
1
1
1
1
2
1
4
1
5
2
2
1
1
1
1
1
1
1
1
1
1
1
20
5
3
1
5
1
2
1
1
5
2
1
1
1
1
1
3
2
2
2
1
1
2
4
3
1
2
1
5
2
1
4
3
1
3
2
1
1
2
1
2
1
1
1
1
1
1
1
5
1
1
2
1
2
23
1
1
1
2
2
2
1
2
3
1
1
2
1
1
2
1
1
1
1
1
2
1
1
1
1
1
1
1
1
1
1
1
1
1
1
1
1
1
1
1
1
1
4
1
1
18
1
1
1
1
1
1
2
1
1
1
1
1
1
3
1
1
1
1
1
1
1
1
1
1
1
1
1
2
1
1
1
1
1
1
1
1
1
1
1
1
2
1
1
1
1
1
1
1
1
1
1
1
1
1
1
1
1
2
1
1
1
1
1
1
1
1
1
1
1
1
1
1
1
1
1
1
2
2
1
1
1
5
1
1
1
2
1
1
1
1
1
1
1
1
1
1
1
1
2
1
24
1
1
1
1
1
2
1
1
1
1
7
2
1
1
1
1
1
1
1
1
1
1
1
5
1
1
1
1
1
1
1
1
1
1
1
1
2
1
1
1
1
1
1
1
1
1
2
1
1
2
1
3
1
1
1
1
1
1
1
1
1
1
1
4
1
1
1
1
1
1
1
1
1
1
1
1
2
1
1
1
1
1
1
1
1
1
1
1
1
1
2
1
1
1
1
1
1
1
1
2
18
1
1
1
1
1
1
2
1
1
2
4
1
2
1
1
1
1
1
1
1
1
1
1
1
2
1
1
1
2
2
1
1
12
1
1
1
1
1
1
2
1
1
1
1
1
1
1
1
1
1
1
1
1
1
1
1
2
1
3
1
2
2
2
1
1
1
2
1
10
1
1
3
1
1
1
1
1
1
1
1
1
1
1
1
1
1
2
1
1
1
1
1
1
2
1
1
1
1
1
1
1
1
1
1
1
1
1
1
1
1
1
1
2
1
1
1
1
1
1
2
1
1
1
1
1
1
1
1
1
1
1
1
1
1
1
1
1
1
1
3
1
1
1
1
1
1
3
1
2
1
2
2
3
1
2
1
1
1
1
1
1
1
1
1
1
1
1
1
1
25
4
1
1
1
1
1
1
1
1
1
1
1
1
1
1
1
1
1
1
1
1
1
1
1
1
1
1
1
1
1
1
1
1
1
1
1
1
1
1
1
3
1
1
1
1
1
1
1
1
1
1
1
1
1
1
2
3
1
1
2
1
1
1
1
1
1
1
2
1
1
1
1
3
1
1
1
1
1
1
1
2
1
1
1
1
1
1
1
1
1
1
2
1
1
1
1
2
1
1
1
1
1
1
1
1
2
1
2
1
2
1
1
1
1
1
1
1
1
1
1
1
1
2
1
1
1
1
1
1
1
1
1
1
1
1
1
1
1
3
1
1
1
1
1
1
1
1
1
1
1
1
1
1
1
1
1
1
1
2
1
1
1
1
1
1
1
1
1
3
1
1
1
10
1
1
1
1
1
1
1
1
1
1
6
1
1
1
1
1
1
1
1
1
1
1
1
1
1
1
2
3
1
1
1
3
1
2
1
5
1
3
1
1
18
7
1
1
1
1
2
6
1
11
1
1
1
1
4
1
1
1
1
1
1
1
1
1
1
1
2
1
3
1
1
1
1
1
1
1
1
2
1
1
2
1
2
1
1
1
1
1
1
1
1
2
1
1
2
2
1
1
2
1
2
1
1
1
1
1
2
1
1
1
2
1
1
1
2
1
1
1
1
1
1
1
1
1
3
1
1
1
1
1
1
1
1
1
1
1
1
2
1
1
1
1
1
2
1
1
1
1
1
1
2
1
1
1
1
1
2
1
3
1
1
1
1
1
1
1
1
1
1
1
1
1
1
1
1
1
2
1
1
2
1
1
1
1
1
1
1
1
1
1
1
1
4
1
1
1
1
2
1
1
1
2
1
1
2
2
2
1
2
1
1
1
1
1
1
1
1
1
1
1
1
1
1
1
1
1
1
1
1
1
1
1
1
1
1
1
1
1
1
1
1
1
1
1
1
1
1
64
1
1
1
1
1
1
1
1
21
1
1
1
1
1
1
1
1
1
1
1
1
1
1
2
1
1
1
1
1
11
1
1
1
1
2
2
1
1
1
1
1
2
10
2
1
1
1
1
34
15
1
1
13
2
1
1
1
1
1
1
1
1
1
1
2
1
1
1
1
1
1
1
1
1
1
1
1
1
1
1
2
1
1
2
4
1
3
1
2
1
1
3
1
1
3
4
2
14
1
2
1
1
1
1
1
2
1
2
3
2
2
1
1
1
1
3
1
1
2
1
2
1
1
1
1
1
1
1
2
2
1
1
1
1
1
2
1
3
2
1
1
1
4
2
1
1
1
1
3
3
1
3
1
1
1
1
1
1
1
1
2
1
1
1
1
1
1
1
1
3
1
4
1
1
1
1
1
1
1
1
1
1
1
1
1
1
1
1
1
1
1
1
1
1
1
1
1
2
1
1
1
1
1
3
1
1
1
4
2
2
1
1
5
1
2
1
1
1
2
1
1
1
1
9
1
1
1
1
1
1
1
1
1
1
1
1
3
1
1
1
3
1
1
8
1
1
1
1
2
1
1
1
1
1
1
1
1
18
1
1
1
1
1
1
1
1
1
2
1
1
1
1
1
1
1
1
1
1
1
1
2
1
1
1
1
1
1
1
1
1
1
1
1
1
1
1
2
1
1
1
1
1
1
1
1
1
1
1
1
2
2
1
1
1
9
2
1
2
2
1
1
1
2
2
1
1
1
1
1
1
1
1
1
1
2
1
1
1
1
1
1
1
1
1
1
1
1
1
1
1
1
1
1
1
1
1
1
2
1
2
1
1
1
1
1
1
2
2
1
1
1
1
2
1
1
1
2
1
1
1
1
1
1
2
1
1
1
3
1
5
4
1
1
1
1
1
29
1
1
1
1
1
1
1
1
1
1
1
1
1
1
1
1
1
1
1
1
2
1
2
1
1
1
1
2
2
1
1
3
1
3
1
1
1
1
1
2
1
2
1
1
2
2
1
1
1
1
1
1
1
1
1
1
1
1
1
1
1
1
32
1
1
2
1
1
1
1
1
1
2
1
1
1
1
1
1
1
1
1
1
1
1
1
1
1
1
1
1
1
1
1
1
2
1
1
1
1
1
1
1
1
1
1
1
1
1
1
1
2
1
1
1
1
1
1
1
1
1
1
1
1
1
1
1
1
1
1
1
1
1
3
1
1
1
1
2
2
1
1
1
1
1
1
1
1
1
1
1
1
1
1
1
1
3
1
1
1
1
1
1
1
2
1
1
9
1
1
1
1
13
1
1
8
1
1
2
1
1
1
6
1
1
1
1
1
1
1
1
1
1
2
1
1
1
1
1
1
1
2
1
1
1
1
1
1
1
1
2
1
1
1
1
1
1
1
1
2
1
1
1
2
1
1
1
1
1
1
1
1
1
1
1
2
1
1
1
1
1
1
1
1
1
1
1
1
1
1
1
1
1
1
1
1
1
1
1
2
1
1
1
1
1
1
1
1
2
2
1
1
1
1
1
1
1
1
1
1
1
1
3
1
1
1
1
1
1
1
1
1
1
1
1
1
1
1
2
1
1
1
1
1
1
1
1
1
1
1
1
1
1
1
1
1
1
1
1
1
2
1
1
1
1
2
1
2
1
1
1
1
1
1
1
5
1
1
1
1
1
1
1
1
1
1
1
2
1
1
1
1
1
2
1
1
1
1
1
1
1
1
2
1
1
2
2
1
1
1
1
2
2
1
1
1
2
1
1
1
1
1
1
1
1
1
1
1
1
1
1
1
3
1
2
1
1
1
1
1
1
1
1
1
1
1
1
1
1
2
1
2
1
1
1
1
9
1
2
18
1
1
1
1
1
1
2
4
1
1
1
1
1
1
1
1
1
1
1
1
1
1
1
1
1
1
1
3
1
2
1
1
4
1
1
1
1
1
1
2
1
1
1
1
1
1
3
1
1
1
1
2
1
1
1
1
1
1
1
1
1
1
1
1
1
1
6
1
1
1
1
1
1
1
1
1
1
1
1
2
1
1
1
1
1
1
2
1
3
2
3
8
1
1
1
1
1
1
1
1
1
1
1
1
1
1
1
1
1
1
1
1
2
1
1
1
1
1
2
1
1
1
1
1
1
2
1
1
1
2
1
1
1
1
1
1
1
1
1
1
1
2
1
1
1
1
3
1
1
1
1
1
1
1
1
1
1
2
1
1
1
1
1
4
1
1
1
1
1
1
1
1
2
1
1
1
1
1
1
1
1
1
3
2
2
1
1
1
1
1
1
1
1
2
1
1
1
1
1
1
1
1
1
1
1
1
1
1
2
1
1
3
2
1
1
2
1
1
1
1
1
1
1
1
1
1
1
1
1
1
1
1
1
1
1
1
1
1
1
4
1
1
1
5
1
1
2
4
1
1
5
1
14
2
2
1
16
4
2
2
1
9
3
1
1
2
3
2
4
1
4
1
3
3
1
1
5
1
1
1
1
1
1
3
1
1
1
3
2
1
1
1
1
1
1
1
1
1
1
1
1
1
1
1
1
2
1
1
1
2
1
1
1
1
1
1
2
1
1
1
1
1
1
1
1
1
1
1
1
1
1
1
1
1
1
1
1
1
1
2
2
1
1
1
1
1
1
1
3
1
2
2
2
1
2
1
1
1
1
1
1
1
1
1
1
1
1
2
2
1
3
1
1
1
1
1
1
1
2
1
1
1
2
1
1
1
1
1
1
1
1
1
3
1
1
1
1
1
1
1
4
1
3
2
1
3
1
1
3
1
1
1
1
2
1
1
1
5
1
1
1
1
1
1
1
1
1
1
3
1
1
1
2
6
1
2
4
1
1
2
1
1
1
2
1
1
1
1
1
1
1
2
2
1
1
1
1
1
1
1
2
1
1
2
1
1
1
2
1
1
1
1
1
2
1
1
1
1
2
2
4
1
1
2
1
1
1
1
1
1
1
1
1
1
1
1
1
1
1
1
1
1
1
1
1
1
1
1
1
1
1
1
1
1
1
1
1
1
1
1
1
1
1
1
3
1
1
1
1
1
1
1
1
1
1
1
1
1
2
1
2
1
1
2
1
1
1
1
1
1
1
1
1
1
1
1
1
1
1
1
1
1
1
2
1
2
1
1
3
1
1
1
1
1
1
1
1
1
1
1
1
1
1
2
1
1
1
4
2
4
1
1
1
1
1
1
1
1
1
1
2
1
2
1
1
1
1
1
7
2
1
1
1
1
1
1
2
1
1
1
1
1
1
1
1
1
1
1
1
1
1
1
1
1
1
1
1
1
1
1
1
1
1
1
1
1
1
2
1
1
1
1
1
1
1
1
1
1
1
1
1
1
1
1
1
1
1
1
1
1
1
1
1
1
4
1
1
3
2
1
1
2
1
1
1
1
1
1
2
1
1
1
2
1
2
1
8
1
1
1
4
1
1
1
1
1
1
1
1
2
1
1
1
1
1
1
1
1
1
1
1
1
1
1
2
1
1
1
1
4
1
1
2
1
1
1
1
1
1
1
1
1
1
1
1
1
1
2
1
1
1
1
1
1
1
1
1
6
1
2
3
1
1
3
3
3
2
1
1
2
1
1
1
1
1
1
3
1
2
1
1
1
1
1
1
1
2
1
1
1
3
1
1
1
1
1
1
1
1
1
1
1
1
1
1
1
1
1
1
1
3
1
1
1
1
1
1
1
1
1
1
1
1
1
1
1
1
1
1
1
1
1
1
1
1
1
1
1
1
1
1
1
1
2
1
1
1
1
1
1
1
1
1
4
2
1
2
1
1
1
2
1
1
1
1
3
5
1
2
1
1
1
3
1
2
2
1
1
1
1
1
1
1
1
1
1
1
1
1
1
1
1
1
1
1
1
1
1
1
1
1
3
1
1
1
1
1
1
1
1
2
5
1
1
1
1
2
1
1
1
1
1
1
1
1
1
1
1
1
1
1
1
1
1
2
1
1
1
1
3
1
1
1
2
1
2
1
1
1
1
1
1
1
1
1
2
1
2
4
1
1
2
1
2
1
4
1
1
1
1
1
1
1
1
1
1
1
2
1
2
1
1
1
1
1
1
1
1
1
1
1
1
3
1
1
1
1
1
1
1
3
1
1
1
1
1
1
1
1
1
1
1
1
1
2
12
6
1
1
1
1
1
1
1
1
1
1
1
2
1
1
1
1
1
2
6
9
4
1
1
1
1
2
1
1
1
1
1
1
1
1
2
1
1
1
2
5
1
1
1
1
1
1
1
1
1
1
1
1
1
2
9
2
1
1
2
1
1
1
1
1
2
1
1
1
2
2
6
3
1
1
1
1
1
1
1
1
1
1
1
4
1
1
4
2
1
1
1
2
1
1
1
1
1
2
1
2
4
1
7
9
8
2
1
2
1
2
2
1
1
1
1
1
1
1
3
2
1
1
1
1
1
1
1
1
1
1
1
2
1
1
1
2
1
1
1
1
1
1
1
1
1
2
1
2
1
1
1
1
4
1
1
2
1
1
1
2
1
1
1
1
1
3
2
1
1
1
1
1
1
1
1
1
1
1
1
1
1
1
1
1
1
1
1
1
1
3
1
1
10
1
1
1
1
1
1
1
1
2
1
1
3
1
4
2
1
1
1
1
1
1
3
3
4
7
1
5
1
2
3
1
1
1
2
2
1
1
1
1
1
1
1
1
1
1
1
1
1
1
1
1
1
1
1
1
1
2
2
1
1
4
3
1
1
2
2
1
2
1
1
2
2
1
3
1
1
1
1
1
1
1
2
1
3
1
1
1
1
1
1
1
1
2
1
3
1
1
1
1
4
1
1
6
1
1
1
1
1
1
1
1
1
1
1
1
1
1
1
1
1
1
1
1
1
3
1
1
1
1
1
1
2
1
2
1
1
1
1
1
1
1
1
1
1
1
1
2
1
1
1
1
1
1
1
1
1
1
2
1
1
1
1
1
1
1
1
1
1
1
1
1
1
1
1
1
1
1
1
1
1
1
1
1
1
1
1
1
1
1
2
1
1
1
1
1
1
1
2
1
1
1
1
1
1
1
1
1
1
1
1
1
1
1
1
1
1
1
1
1
1
1
1
1
1
2
1
1
1
1
1
1
1
7
1
1
1
1
1
1
1
1
1
1
1
1
1
1
1
2
1
1
1
2
1
1
1
1
3
1
1
1
1
1
3
1
1
1
1
1
1
1
1
1
1
1
2
2
1
1
1
1
1
1
1
3
1
1
1
1
1
1
2
1
1
1
1
1
1
1
1
2
1
1
1
1
1
1
1
1
1
1
1
10
5
4
2
1
1
1
2
1
5
1
1
1
1
1
1
1
1
1
1
1
1
1
1
1
1
1
1
1
1
1
1
1
1
2
1
1
1
1
3
1
1
1
1
1
1
1
1
1
1
1
1
1
1
3
1
1
1
1
1
1
1
1
1
1
1
2
2
1
1
1
1
1
1
3
1
1
1
1
1
1
1
1
1
1
1
6
2
1
2
3
1
2
5
1
1
11
1
1
2
1
1
1
1
1
1
2
1
2
1
1
1
1
1
1
1
1
1
1
1
1
2
1
1
1
1
2
2
1
7
1
1
2
8
1
1
1
5
2
1
1
1
1
1
1
1
1
1
1
1
8
1
1
1
1
1
1
1
2
1
1
1
1
1
1
1
1
1
1
5
2
1
1
1
1
1
1
1
1
1
1
1
1
1
1
4
1
4
1
1
1
1
1
1
1
1
1
1
1
1
1
1
1
1
1
1
1
1
1
1
2
1
1
1
1
1
1
1
1
1
1
1
1
1
1
1
1
1
1
1
1
1
1
1
1
3
1
1
1
3
1
1
1
1
1
1
1
1
1
1
1
1
1
1
1
1
1
1
1
1
1
1
1
3
1
1
1
1
1
1
2
2
1
1
1
1
1
1
1
1
1
1
1
1
1
1
1
2
1
1
1
1
1
1
1
1
1
1
5
1
1
1
2
1
1
1
2
1
1
1
1
1
1
1
1
4
2
7
1
1
2
1
1
1
1
1
1
1
1
1
1
1
2
1
2
1
1
1
2
1
1
1
4
1
1
1
1
1
1
1
2
1
1
1
1
1
1
1
1
1
1
1
1
1
1
1
1
1
1
2
1
1
2
1
1
1
1
1
1
1
1
2
3
1
1
1
1
1
1
1
1
1
1
1
1
1
5
4
1
1
1
1
1
8
1
1
2
1
3
1
1
1
1
1
1
2
1
1
1
2
1
1
1
1
1
1
1
1
1
1
1
1
1
1
1
1
1
1
1
1
1
2
1
1
2
1
2
6
1
2
4
2
1
1
1
1
1
1
1
1
1
1
1
2
1
1
1
1
1
1
1
1
1
1
1
1
1
2
1
1
2
1
1
1
1
1
1
1
1
1
1
1
1
2
1
1
1
3
1
1
1
1
2
2
1
1
1
2
1
1
1
1
1
1
1
1
1
1
1
1
1
1
1
1
1
1
1
9
1
1
1
1
2
1
1
1
1
3
1
1
1
1
1
1
3
1
1
1
1
1
1
1
1
1
1
1
1
1
1
2
1
2
1
1
1
5
1
1
1
1
1
1
1
1
1
1
1
1
1
1
1
1
1
1
1
1
1
2
2
1
1
1
1
2
1
1
1
1
1
1
2
1
1
1
3
1
2
1
1
1
1
1
1
1
1
1
1
1
1
1
1
1
1
1
1
1
1
1
1
1
1
1
2
2
1
2
1
1
2
1
1
1
1
1
1
1
7
1
1
1
1
1
1
1
2
1
4
1
1
3
2
5
1
1
1
2
3
1
7
1
2
1
1
1
2
1
2
3
4
1
1
1
5
1
2
1
1
1
4
1
1
1
1
1
1
1
2
1
1
1
1
1
5
1
1
1
1
1
1
1
1
1
1
1
3
12
1
6
3
1
1
1
1
5
1
1
2
2
1
4
1
2
1
1
1
4
2
1
1
1
1
3
1
1
4
1
3
2
1
1
1
4
2
1
8
2
1
1
2
1
1
1
1
2
2
1
1
1
1
1
1
1
1
1
1
1
1
1
1
1
1
1
1
1
1
1
2
1
2
1
1
2
2
1
1
1
1
1
1
1
1
1
1
1
1
1
1
1
1
1
1
1
2
1
1
1
1
1
1
1
1
1
1
1
1
1
1
1
1
1
1
1
1
1
1
2
1
1
2
1
1
1
1
1
3
1
1
1
1
1
1
1
1
1
1
1
1
4
1
1
1
1
1
1
1
1
1
1
1
1
2
1
1
1
1
1
2
1
1
1
2
1
1
1
1
2
2
1
1
1
1
1
1
1
1
1
1
1
1
3
1
2
1
1
8
1
1
1
1
1
1
1
1
1
1
4
1
1
1
1
2
2
1
1
7
4
4
1
1
1
1
1
2
3
1
1
4
1
1
3
1
3
1
1
1
1
1
1
1
1
1
1
1
1
1
1
1
1
2
1
1
1
1
1
1
1
1
1
1
1
1
1
1
1
1
1
1
1
1
1
1
1
1
1
1
1
1
1
1
1
1
1
1
1
1
1
1
1
1
1
1
1
1
1
1
3
1
2
1
1
1
1
1
1
1
2
1
1
1
1
1
1
1
1
1
1
1
1
1
1
1
1
1
1
1
1
1
1
1
1
1
1
1
2
1
1
1
1
1
1
1
1
2
1
1
1
1
1
1
3
1
1
1
1
1
1
1
1
1
1
1
1
1
1
1
4
1
1
2
1
1
1
1
1
1
1
1
1
1
1
1
1
1
1
2
1
1
1
1
1
5
1
1
5
1
1
1
1
1
2
3
1
2
1
3
2
1
1
1
1
1
1
1
2
1
2
1
1
1
1
1
1
1
1
1
1
1
1
3
3
1
1
1
1
1
1
1
1
1
1
1
1
1
1
1
1
1
1
1
1
1
1
1
1
1
1
1
1
1
2
1
1
1
1
43
9
2
1
51
1
1
2
2
1
1
1
1
1
1
2
1
1
31
2
1
8
4
6
3
1
1
1
2
1
1
3
1
1
1
1
1
1
2
1
1
1
2
2
8
1
3
1
2
1
1
1
1
30
1
1
1
1
1
3
1
3
2
1
1
1
1
1
1
1
2
1
1
1
1
2
3
1
1
1
1
1
1
1
1
1
1
1
1
2
1
1
1
1
1
1
1
1
1
1
1
1
1
1
1
1
1
1
1
1
1
1
1
2
1
1
2
1
1
1
1
1
1
1
2
1
2
1
1
1
1
1
1
1
2
1
1
1
1
1
1
1
1
1
1
1
1
1
2
1
1
1
2
1
1
1
1
1
1
1
1
1
1
1
1
1
4
3
1
1
5
3
1
1
1
1
1
1
1
1
1
1
1
2
1
1
1
1
1
1
1
1
1
1
1
1
1
1
1
1
2
1
1
1
1
1
1
1
1
1
3
1
1
1
1
1
1
1
1
2
1
1
1
2
1
1
1
1
1
1
1
1
2
1
2
1
2
1
1
2
1
1
1
79
1
1
1
2
1
1
1
1
1
1
1
2
2
2
9
8
2
2
1
2
1
1
1
1
1
1
3
1
1
2
1
2
1
1
1
1
1
1
1
1
1
1
1
1
1
1
1
1
1
1
1
2
1
1
1
1
1
1
1
1
1
1
1
1
2
1
1
1
1
1
1
1
1
1
3
4
1
1
1
1
1
1
1
1
1
1
1
1
1
1
1
1
1
2
1
1
1
1
1
1
1
2
1
1
1
1
1
1
1
1
1
16
1
1
1
1
1
1
1
1
34
1
1
1
1
1
1
1
1
1
1
1
1
1
1
1
1
1
1
1
1
1
1
1
2
1
1
1
1
1
2
1
1
1
1
1
2
1
1
1
1
1
1
1
1
1
1
1
1
1
1
2
3
2
1
1
1
1
1
1
1
1
1
1
1
1
1
2
1
1
1
1
1
2
1
1
3
1
1
1
1
1
1
1
1
1
1
1
1
1
1
1
1
1
1
1
1
1
1
2
1
2
2
1
1
5
1
1
1
1
1
1
5
1
1
2
3
1
1
2
1
1
1
3
1
1
1
1
1
1
1
1
1
1
1
1
1
1
1
1
1
1
1
1
2
1
2
1
1
1
1
1
1
1
1
1
1
1
1
1
2
1
1
1
1
2
2
1
1
1
2
1
1
1
1
1
1
1
1
1
1
1
1
2
1
2
1
2
1
1
1
1
1
1
1
1
1
2
1
1
1
2
1
1
1
1
1
1
1
2
1
1
1
1
1
1
1
2
1
1
1
2
1
1
1
1
2
2
1
1
1
1
1
1
1
1
1
1
1
1
1
2
1
1
1
1
1
1
1
1
1
1
1
1
22
1
1
1
1
1
1
1
3
1
4
1
2
1
2
6
1
1
2
1
3
1
3
1
1
1
1
1
1
1
1
2
2
1
5
1
1
1
1
1
1
1
1
2
1
1
1
1
1
2
1
1
1
3
1
1
1
1
1
1
1
1
1
1
1
1
3
1
2
1
1
1
2
1
1
1
2
1
1
1
1
1
1
1
1
1
2
1
1
1
1
1
1
1
1
1
1
1
3
1
1
1
1
1
1
2
2
1
2
1
1
1
1
1
1
3
1
1
2
3
9
3
16
2
1
1
1
1
1
1
1
1
1
1
2
2
1
1
1
1
1
1
1
1
1
1
1
1
1
3
1
1
1
1
1
1
1
1
1
1
1
4
2
1
1
1
1
1
1
1
1
1
1
1
1
1
1
2
1
1
1
1
1
1
1
1
1
1
1
2
3
1
1
1
1
1
1
1
1
1
1
1
2
1
2
1
2
1
2
1
1
3
1
1
1
1
1
1
1
1
1
1
1
1
1
1
1
2
2
1
1
1
1
1
1
1
1
1
1
1
1
1
3
3
1
1
2
1
1
1
2
1
2
2
1
1
1
1
1
1
3
1
1
1
1
1
1
1
1
1
1
1
1
1
1
1
1
1
1
1
1
1
1
1
1
1
2
1
1
1
1
2
1
1
1
2
1
3
6
1
1
1
1
1
1
3
5
8
1
1
1
2
1
1
1
1
1
1
2
2
1
1
4
1
1
1
1
1
1
1
1
2
1
1
1
1
1
1
1
1
1
1
1
1
1
1
1
1
1
1
1
1
1
2
1
1
1
1
1
1
1
1
1
1
1
1
1
1
2
1
2
1
1
2
1
1
1
1
1
1
1
1
1
4
1
1
1
1
1
1
1
1
1
1
1
1
1
1
1
1
1
1
1
1
1
1
1
1
1
1
1
1
1
1
1
1
1
1
1
3
1
1
1
1
1
2
1
1
1
1
1
2
1
2
1
1
2
1
1
3
1
2
6
7
1
1
1
1
1
1
1
1
1
1
1
1
1
1
1
1
1
3
2
2
3
3
1
1
1
1
2
1
1
2
1
1
1
2
1
1
1
1
8
1
1
1
1
1
3
1
1
1
1
1
1
1
1
1
1
1
1
1
1
2
1
1
2
1
1
3
1
1
1
1
1
2
1
1
1
1
1
1
1
1
1
1
1
9
1
1
1
1
1
1
1
1
1
1
1
1
1
1
1
1
1
1
1
2
1
2
1
2
1
1
1
1
1
1
1
2
1
1
2
3
1
1
1
1
1
2
1
1
1
1
1
1
1
1
1
1
1
1
1
2
1
1
2
1
1
2
1
1
1
1
1
2
1
1
1
1
1
1
1
1
3
1
1
1
1
2
1
1
1
2
1
1
1
1
1
1
1
1
1
1
1
1
1
1
1
1
1
1
2
2
1
1
1
1
5
1
1
1
1
1
1
2
6
2
2
1
1
4
1
1
1
1
1
1
1
1
3
1
1
1
1
1
1
1
1
1
1
1
1
1
2
1
1
2
1
1
1
1
1
1
3
1
1
2
1
2
1
1
1
1
1
1
1
1
2
3
1
3
1
1
1
1
2
1
1
1
2
1
1
1
1
1
1
1
1
1
2
1
1
1
2
1
2
1
1
2
1
1
1
1
4
3
3
1
1
2
1
1
1
1
1
1
1
2
1
1
1
1
1
1
1
1
1
1
1
1
1
1
1
2
1
1
1
1
4
1
1
1
2
1
1
1
1
1
1
1
2
1
1
1
1
1
2
1
1
1
1
1
2
1
1
1
1
1
1
1
1
1
1
1
2
2
1
2
1
3
1
1
2
1
1
1
3
1
1
1
2
2
4
1
1
1
1
1
2
2
1
1
1
1
1
1
2
1
3
1
1
1
2
1
2
3
3
2
1
1
1
1
1
1
1
1
1
1
1
1
1
1
1
1
1
2
1
1
1
1
2
1
1
1
2
1
1
1
1
1
1
2
1
1
1
1
1
3
1
1
1
1
1
2
1
3
1
1
1
1
1
1
1
1
1
5
1
1
4
1
1
2
1
4
5
6
1
1
4
3
1
1
1
1
1
1
1
1
1
2
1
1
1
1
1
1
2
1
2
1
1
1
1
2
1
1
1
1
2
1
1
1
1
1
1
1
1
1
1
1
3
1
1
1
1
1
1
1
1
1
2
1
1
1
1
1
1
1
1
1
1
1
1
1
1
1
1
1
1
1
1
1
1
1
1
1
1
2
1
1
1
1
1
1
2
1
4
1
2
1
1
1
1
1
1
1
1
1
1
1
1
1
1
1
1
1
1
1
1
1
1
1
1
1
1
1
1
1
1
1
1
1
2
1
21
1
1
1
2
1
1
1
1
5
2
1
1
1
1
1
1
1
1
1
1
1
1
1
1
1
1
2
1
1
1
1
1
1
2
1
1
1
1
1
1
1
1
1
1
1
1
2
1
1
1
1
1
2
1
1
1
1
1
1
1
1
1
2
1
1
1
1
1
1
1
2
1
3
1
5
1
1
1
1
1
1
1
2
1
2
1
1
1
1
1
1
1
2
3
1
1
1
1
3
1
1
1
1
1
1
1
1
1
1
1
2
1
1
1
1
1
1
1
2
1
1
1
1
1
1
1
1
1
1
1
1
1
1
1
1
1
1
1
1
1
1
1
1
1
1
1
1
1
1
1
2
1
1
1
1
1
1
1
1
1
2
1
4
1
1
1
1
1
1
1
1
1
1
1
1
1
1
1
1
1
5
1
1
1
1
2
1
1
1
1
1
1
7
1
1
1
1
1
1
1
1
2
1
1
1
1
1
1
1
3
2
6
1
1
2
1
1
1
1
3
1
1
1
2
1
1
33
1
1
1
1
1
2
1
1
1
2
1
1
1
1
2
1
2
1
1
1
1
1
1
1
1
1
1
3
1
1
1
1
1
1
2
1
3
2
1
1
1
1
1
1
1
1
1
1
1
1
1
2
1
1
1
1
1
1
2
1
2
1
1
1
2
1
1
2
1
1
1
1
2
1
6
1
1
1
1
1
1
1
1
2
1
1
1
1
8
1
1
1
1
1
1
1
1
1
1
1
1
1
1
1
1
1
1
1
1
2
1
1
1
1
1
1
1
1
1
1
1
1
1
1
6
2
1
1
2
1
1
1
1
1
1
1
1
1
1
1
1
1
1
1
1
1
1
1
1
1
1
1
1
1
1
1
1
1
1
1
1
1
2
1
1
3
1
1
2
2
2
1
1
1
1
1
1
1
1
1
1
1
1
1
1
1
1
1
1
1
1
1
1
1
1
1
2
1
1
1
1
1
1
2
1
1
2
1
5
1
2
1
1
2
1
1
1
1
1
3
1
1
3
1
1
1
1
1
1
1
2
1
1
1
1
1
2
1
1
1
1
3
2
1
1
3
1
1
1
1
3
2
1
1
1
1
1
1
1
1
2
1
2
1
1
1
3
1
2
1
2
1
2
3
3
1
2
1
1
1
1
1
1
2
3
1
2
1
1
1
1
1
1
1
2
1
1
1
1
1
2
1
1
1
1
2
1
1
1
1
4
1
1
1
1
1
2
1
1
3
1
1
1
1
1
1
1
1
2
1
1
2
1
1
1
1
3
1
3
1
2
1
1
1
2
1
3
1
1
1
1
2
1
2
3
1
1
1
1
2
1
1
1
1
2
2
1
1
1
1
1
1
2
2
1
1
1
1
1
1
1
1
1
2
1
2
1
2
1
1
1
1
1
1
2
1
1
1
1
1
1
1
1
1
1
1
1
1
1
1
1
2
1
1
1
1
1
1
3
5
2
3
3
3
2
5
5
2
4
1
1
3
1
2
2
1
1
1
1
1
1
1
1
1
1
1
1
1
1
1
1
1
2
2
1
1
1
1
1
1
2
1
1
1
1
1
1
1
1
1
2
7
1
1
1
1
1
1
1
1
1
1
1
1
1
1
1
1
1
1
1
1
2
1
1
1
1
1
1
1
1
1
1
1
1
1
1
1
1
1
1
2
1
1
1
2
1
1
1
1
1
1
1
1
1
1
4
1
1
2
1
1
1
1
1
1
1
1
1
1
1
1
1
1
2
4
1
1
1
2
1
1
1
1
1
2
1
1
1
1
1
1
1
1
1
1
1
1
2
1
1
1
1
1
2
1
1
1
1
1
1
1
1
2
1
1
1
1
1
3
1
1
5
1
1
1
1
1
2
1
1
1
1
2
1
1
1
1
1
2
1
1
2
1
1
1
1
1
1
1
1
1
1
1
1
1
2
1
1
1
1
1
1
1
1
1
1
1
1
1
1
2
1
1
7
23
1
6
1
1
1
2
1
1
1
1
1
1
2
1
1
1
2
10
1
2
1
1
1
1
1
1
1
3
1
1
1
1
1
1
1
1
1
1
1
1
1
1
1
1
1
1
1
1
1
1
1
1
1
2
1
1
3
1
1
1
1
1
1
1
1
1
1
1
1
2
2
1
1
1
1
2
1
1
1
1
1
1
1
1
1
1
1
3
1
3
2
1
1
1
1
1
1
3
1
1
1
1
1
2
1
1
6
1
2
1
1
1
1
1
1
1
1
1
1
1
1
1
1
1
1
3
1
1
1
2
1
1
1
1
1
2
1
1
1
1
1
1
1
1
1
1
1
1
1
1
2
1
1
1
1
1
1
1
1
1
1
1
1
1
1
1
1
1
1
1
1
1
1
1
1
2
1
1
1
1
1
1
1
1
1
2
1
1
2
1
1
1
1
1
1
1
1
1
1
1
1
1
1
1
1
1
1
1
2
1
1
1
1
1
2
1
1
1
1
1
2
1
1
1
1
1
1
1
1
1
1
1
1
1
1
2
1
2
1
3
2
1
1
2
1
1
1
1
1
1
1
1
1
1
2
1
1
2
5
1
1
1
1
1
1
1
1
1
1
1
1
1
1
2
1
2
2
1
1
1
1
1
1
1
1
3
1
1
1
1
1
1
1
1
2
1
2
2
1
1
1
1
1
1
1
13
1
1
1
1
1
1
1
2
1
2
1
8
1
1
1
1
1
1
1
1
1
1
1
1
1
1
1
1
1
1
1
1
1
1
1
1
1
1
1
1
1
3
1
1
1
1
1
1
1
2
1
1
1
1
1
1
2
1
1
1
1
1
1
1
2
1
1
1
3
1
1
5
1
1
1
1
1
1
1
1
1
1
1
2
1
2
1
1
1
1
1
1
2
2
1
1
1
1
1
2
1
1
1
1
1
1
1
1
1
1
1
1
1
1
2
1
1
1
1
1
1
2
1
1
1
1
5
2
1
3
1
1
1
1
1
1
1
1
1
1
1
2
1
1
1
1
1
2
1
1
1
2
1
1
3
1
1
1
1
1
1
1
1
1
1
1
1
1
1
1
5
2
1
1
1
1
1
1
1
1
1
1
1
1
1
1
1
1
2
1
2
1
1
1
2
1
1
1
1
1
1
1
1
1
1
1
2
1
1
2
1
1
1
1
1
1
2
2
1
1
1
1
1
1
1
1
1
1
1
1
1
1
2
1
1
1
1
1
1
1
1
1
2
1
2
1
6
1
1
1
3
1
2
1
1
1
2
2
1
1
1
1
1
1
1
1
1
1
2
1
1
1
1
1
1
1
1
1
1
1
1
1
2
3
1
1
1
1
2
1
1
1
1
1
1
1
1
1
1
1
1
1
1
1
1
1
1
2
1
1
1
1
2
2
1
1
1
1
1
1
2
1
1
1
1
1
1
1
3
1
1
1
1
2
1
1
1
1
1
1
2
1
1
1
1
3
1
1
1
1
1
1
1
1
1
1
1
1
1
1
2
1
2
1
1
1
1
1
1
2
2
1
3
1
1
2
1
1
1
2
1
1
3
1
2
1
2
2
1
1
1
1
1
1
1
1
1
1
2
1
2
1
2
1
1
1
5
1
1
1
1
1
1
2
2
1
1
4
1
3
1
1
5
4
1
1
1
3
4
1
1
1
1
2
2
5
1
1
1
1
1
1
1
1
2
1
2
1
1
1
1
1
1
1
1
1
2
8
1
1
2
1
4
2
3
1
2
1
1
1
1
3
2
1
1
1
2
1
1
1
1
1
2
1
1
1
2
1
1
1
1
1
1
1
1
2
1
1
1
1
1
1
2
1
1
1
1
2
1
1
1
1
2
1
3
5
1
1
2
3
2
1
1
2
1
2
1
2
1
1
1
1
1
2
1
1
1
1
1
1
4
1
1
1
1
1
1
1
1
1
1
1
1
1
1
1
1
1
1
1
1
1
1
1
1
1
1
1
1
1
1
1
1
1
1
1
1
1
1
1
1
1
1
1
1
1
1
1
1
1
1
1
1
1
1
1
1
1
1
1
1
1
1
4
1
2
1
2
1
2
4
1
1
2
1
1
1
1
1
1
1
2
1
2
1
1
2
2
1
2
1
1
6
2
2
1
2
1
2
1
1
1
3
2
2
1
2
1
1
2
1
1
1
7
1
1
2
1
1
1
1
1
3
1
1
1
1
2
1
1
1
1
1
1
1
1
1
1
1
1
1
1
1
1
1
1
1
1
1
1
1
2
1
1
2
1
1
1
1
1
1
1
1
1
1
1
1
1
1
1
1
1
1
3
1
1
1
1
1
1
1
1
1
1
1
1
1
1
1
1
1
1
1
6
2
1
1
1
1
1
1
1
1
1
1
1
1
1
1
1
1
1
1
2
1
1
1
2
1
1
1
1
1
1
1
1
1
1
1
1
1
1
3
1
1
1
1
1
1
1
1
1
1
1
1
1
1
1
1
1
1
1
1
1
2
1
1
1
1
1
1
1
1
1
1
1
1
1
1
3
2
1
2
1
1
1
1
1
1
1
2
4
1
1
2
1
1
1
1
1
4
1
1
1
1
1
1
1
1
1
1
1
1
1
1
1
1
1
1
1
1
2
1
2
1
1
1
1
1
1
1
1
1
1
1
1
2
2
1
1
1
1
1
1
1
1
1
1
1
1
1
1
1
1
1
1
1
1
1
1
2
1
1
1
1
1
2
1
1
3
1
1
1
1
1
2
1
1
1
3
1
1
1
1
2
1
1
1
1
1
2
1
2
1
1
1
1
1
1
1
1
1
1
1
1
1
1
1
16
1
1
1
1
1
1
2
1
1
2
1
1
1
1
1
1
1
1
1
1
1
1
1
1
1
1
1
1
1
1
1
5
1
1
1
1
1
1
1
2
1
1
1
1
2
1
1
1
1
1
1
1
1
1
1
1
1
1
1
1
1
1
1
1
1
1
3
1
1
1
2
1
1
2
1
1
3
1
1
1
1
1
1
1
3
1
1
2
3
1
1
1
10
5
1
1
1
1
2
1
1
1
1
1
3
1
1
1
1
1
1
1
2
1
1
1
1
3
1
1
1
1
1
1
1
1
1
1
1
2
2
1
1
1
2
2
1
2
3
9
1
1
2
2
1
1
1
1
1
1
2
1
1
1
1
1
3
1
1
2
1
1
1
1
1
2
1
1
1
1
1
1
1
1
1
1
1
3
1
7
1
1
1
1
1
2
1
2
1
1
1
1
1
1
1
1
1
1
1
1
1
1
1
1
3
1
1
1
1
1
1
1
2
1
2
1
3
1
1
1
1
1
3
1
1
2
1
1
1
1
2
1
1
2
2
1
2
1
1
8
1
1
2
1
1
1
1
1
1
1
1
1
1
1
1
1
1
1
1
1
1
1
1
1
1
1
1
1
1
1
1
1
3
1
1
2
1
1
1
1
1
1
11
1
1
1
1
1
1
3
1
1
1
2
1
1
1
4
1
1
1
1
7
2
3
1
2
1
2
1
1
1
1
1
1
1
1
1
1
2
1
1
1
1
1
1
1
1
1
2
2
1
1
1
1
1
2
1
1
3
2
1
1
2
7
1
1
1
1
1
1
1
1
1
1
1
1
1
1
3
2
1
2
2
1
1
1
1
2
1
1
1
1
1
2
2
1
1
2
1
1
1
2
1
1
1
2
1
2
1
1
1
1
1
1
6
3
1
1
1
1
1
1
1
2
1
1
1
1
1
1
1
1
1
1
1
1
1
1
3
1
1
1
1
1
1
4
1
1
1
1
1
1
2
1
1
1
1
1
2
2
2
1
1
1
1
1
1
1
1
2
1
1
1
1
2
1
2
1
3
1
1
1
2
1
1
1
5
1
1
1
1
4
1
1
1
1
1
1
1
1
15
1
1
1
1
1
1
1
1
1
1
1
2
1
2
1
1
1
1
1
2
1
1
1
1
1
1
2
1
2
1
3
1
1
1
1
1
1
1
1
1
1
1
1
1
1
1
1
1
1
1
1
2
1
1
1
1
1
1
1
1
1
1
1
1
1
1
1
1
1
1
1
1
1
1
1
1
2
1
1
1
1
1
1
1
5
2
7
1
1
1
1
1
4
1
1
1
1
1
2
1
1
1
1
1
1
1
1
1
1
1
1
1
3
1
1
1
1
1
1
1
1
1
1
1
1
1
1
1
1
2
1
1
1
1
1
1
1
1
1
1
1
2
1
1
1
1
1
1
1
1
1
1
1
1
1
1
1
1
1
2
1
1
2
1
1
1
1
1
1
1
1
1
1
1
1
1
1
1
1
1
1
1
1
1
1
1
1
1
1
1
1
10
1
1
1
1
1
1
1
1
1
1
1
2
1
1
1
1
1
1
1
1
5
1
1
1
1
1
2
1
1
1
1
1
1
2
1
1
1
1
1
1
1
1
2
3
3
2
3
3
1
1
1
1
1
1
1
1
2
4
4
13
4
5
1
1
1
1
1
1
1
1
1
3
1
1
1
1
1
1
1
1
1
1
1
1
1
1
1
2
1
1
1
1
1
1
1
1
1
1
1
1
4
3
1
1
1
2
2
1
1
1
1
1
1
1
1
1
1
1
1
1
1
3
1
1
1
1
1
1
1
1
1
1
1
1
1
1
1
1
1
2
1
1
1
1
1
1
1
1
1
1
1
1
1
1
1
1
1
1
1
1
1
1
1
2
1
1
1
1
1
1
1
1
2
2
1
1
1
1
1
2
1
1
1
2
1
1
1
1
1
1
1
1
1
1
1
1
1
1
1
1
1
1
1
1
3
1
1
1
1
1
2
1
1
1
1
1
1
1
2
1
1
2
1
1
1
1
1
1
1
1
1
1
1
2
1
1
1
1
3
1
2
3
1
1
1
1
1
1
2
1
2
1
2
1
1
1
1
1
1
1
1
1
1
1
24
1
1
1
1
1
1
1
1
1
1
1
2
1
1
5
1
2
2
1
1
1
1
2
1
1
1
1
1
1
1
1
1
1
1
1
1
1
1
1
1
1
1
1
1
1
2
4
1
1
1
1
1
1
2
1
1
4
1
2
2
1
1
1
1
1
1
1
1
1
1
1
1
1
1
1
1
1
2
1
1
1
1
1
1
1
1
1
1
1
2
1
3
1
1
1
1
1
1
1
1
1
1
1
1
1
1
1
1
2
1
1
1
1
1
5
4
1
8
2
1
1
1
1
1
1
1
1
1
1
1
1
1
1
1
1
1
1
1
1
1
1
1
1
1
2
1
1
1
1
1
1
1
1
1
1
1
1
1
1
1
1
1
1
2
1
1
1
1
1
1
1
1
1
1
1
1
1
1
1
1
1
2
1
1
1
2
1
2
1
1
1
1
1
1
1
1
1
1
1
1
1
1
1
1
1
1
1
1
1
1
1
1
1
1
1
1
1
1
1
1
3
1
2
1
1
1
1
1
1
1
1
1
1
1
1
3
1
1
1
1
2
1
1
2
1
1
1
1
4
1
1
1
1
1
1
1
1
1
1
1
1
1
1
1
1
1
1
1
1
1
1
1
1
1
1
1
1
1
1
2
1
1
1
5
4
5
2
3
3
2
2
1
4
1
1
1
1
1
1
1
1
2
1
1
11
6
2
2
2
1
1
1
1
1
1
1
1
1
1
1
2
1
1
1
1
1
1
1
1
1
1
1
1
1
1
1
1
1
1
1
1
1
1
1
1
1
1
1
2
2
1
1
1
1
4
1
1
1
1
1
1
1
2
1
5
1
1
1
1
1
1
2
1
1
1
1
1
1
1
1
1
1
1
1
1
2
1
1
1
1
1
4
1
1
1
1
2
1
1
1
1
1
1
1
1
1
1
1
1
1
1
1
1
1
1
1
1
1
1
2
2
1
1
1
1
1
1
1
1
1
1
1
1
1
2
1
3
1
1
1
3
1
1
1
1
2
2
1
1
1
1
1
2
1
1
1
1
1
2
1
1
1
1
1
1
1
1
1
1
1
1
1
1
1
1
1
1
1
1
2
1
1
1
1
2
1
1
1
1
1
1
1
1
1
1
1
1
1
1
1
1
1
1
1
1
1
1
1
1
1
1
1
2
1
2
1
1
1
1
1
1
1
1
1
1
1
1
1
1
1
1
1
1
2
1
1
1
1
1
1
1
1
1
2
1
1
1
1
1
1
1
1
1
1
1
1
1
1
1
1
1
1
1
1
1
1
29
1
3
1
1
1
1
1
2
1
1
1
1
1
1
1
1
1
1
1
2
1
2
1
1
1
1
2
1
2
3
1
1
2
1
1
1
3
1
1
1
1
1
1
1
1
1
1
1
1
5
1
1
1
2
2
4
1
1
1
1
1
13
2
2
2
1
1
1
1
1
1
4
2
1
1
1
1
1
1
1
1
1
1
1
1
1
1
1
1
1
1
1
1
1
1
1
1
1
1
1
1
1
1
2
1
1
1
1
1
1
1
1
2
1
1
1
1
1
2
2
4
1
1
1
3
1
1
1
1
1
1
1
1
1
1
1
2
1
1
6
1
3
1
3
3
1
1
1
1
1
4
1
1
1
1
1
1
1
1
1
1
1
1
1
1
1
1
1
1
2
1
1
1
1
1
1
2
1
1
1
1
1
1
1
1
1
1
1
1
2
1
2
4
1
1
1
1
1
1
1
1
1
1
1
1
1
1
1
1
1
2
1
1
1
1
3
1
1
1
1
1
4
1
1
1
1
1
1
1
1
1
2
1
2
1
1
2
1
1
1
1
1
1
2
1
1
1
1
1
1
4
5
1
3
1
1
1
1
1
1
1
1
1
1
1
2
1
1
1
1
1
1
1
1
1
1
1
1
1
1
1
1
1
1
1
1
1
1
1
1
1
1
1
2
1
2
1
1
1
2
1
1
1
1
1
1
1
1
1
1
1
2
1
1
1
1
1
1
1
1
1
1
1
1
1
1
1
1
1
1
1
2
2
1
1
1
1
2
1
1
1
1
1
1
1
2
1
2
1
1
1
1
2
1
2
2
1
1
1
1
1
1
1
1
2
1
2
1
1
1
1
1
1
1
1
1
1
5
1
1
1
1
1
1
2
2
1
1
1
1
1
1
1
2
1
1
2
1
1
1
1
1
1
1
1
1
1
1
1
1
2
1
1
1
1
1
1
1
1
1
1
1
1
2
2
3
1
1
1
1
1
1
1
1
1
1
1
1
1
1
1
2
1
1
5
1
1
1
1
1
1
1
1
1
2
2
1
1
1
2
1
1
1
1
1
1
19
1
1
1
2
1
2
1
2
1
1
1
1
34
11
4
2
2
2
1
1
1
1
1
1
1
1
1
1
1
1
1
1
1
1
1
2
1
1
1
1
1
1
2
1
1
1
1
1
1
1
1
1
1
2
1
1
1
1
1
1
1
1
1
1
1
1
1
1
1
7
3
1
1
1
1
1
1
1
1
1
2
1
1
1
1
1
1
1
1
1
1
1
1
1
1
1
8
1
1
1
1
1
1
1
1
1
1
1
1
1
1
1
1
1
6
5
2
1
1
1
1
1
1
1
1
1
1
1
1
1
1
1
1
1
1
1
1
7
1
1
1
1
1
1
1
1
1
1
1
1
1
1
1
1
1
1
2
2
1
2
1
1
1
1
1
1
1
1
1
1
1
1
1
1
1
1
8
1
1
2
1
1
2
3
1
1
2
1
2
1
4
2
1
1
1
1
1
1
1
1
1
1
1
5
1
2
1
1
1
1
1
1
1
1
1
2
2
1
1
1
1
1
1
1
1
2
1
1
1
1
1
1
1
1
1
1
1
1
1
1
1
2
1
1
1
1
1
1
1
1
1
1
1
1
1
1
1
1
1
1
1
5
7
1
1
1
1
1
1
1
1
1
1
1
1
1
1
1
1
1
1
1
2
1
1
1
1
1
2
1
1
1
1
1
1
1
1
1
1
1
1
1
1
1
1
1
1
1
1
1
1
1
2
2
1
1
1
1
1
1
1
1
1
1
1
1
1
1
1
1
1
1
1
1
1
4
1
1
3
1
1
1
3
1
1
1
1
1
1
1
1
1
1
1
1
1
1
1
1
1
1
1
1
1
1
1
1
1
1
1
1
1
1
1
1
1
2
1
1
1
1
1
2
1
1
3
1
1
2
1
1
1
1
1
1
1
1
1
1
1
1
1
1
1
1
1
1
1
3
1
1
1
1
1
1
1
1
2
2
1
1
1
1
1
1
1
1
1
1
1
1
1
1
1
2
2
1
1
1
1
2
1
1
1
1
1
1
1
1
1
3
2
1
5
6
1
5
1
4
3
1
1
1
1
1
1
1
1
1
1
1
1
1
1
1
1
1
1
1
1
3
1
1
1
1
2
1
1
1
1
3
1
1
1
1
1
1
1
2
2
1
1
1
1
2
1
1
1
3
3
3
2
2
3
3
3
3
3
2
2
2
1
1
2
1
1
1
3
1
1
3
1
1
2
1
2
2
1
1
1
1
1
2
2
1
1
1
1
1
1
1
2
1
1
4
1
1
1
1
2
2
2
1
1
1
1
1
3
1
1
1
1
1
1
1
6
2
1
1
3
1
1
2
1
1
1
2
1
1
8
2
1
1
1
2
1
1
1
1
2
1
1
3
1
1
1
1
2
2
2
7
2
2
1
3
2
1
1
1
1
1
2
1
4
2
1
1
1
1
2
1
1
7
2
1
1
1
3
1
1
3
2
1
2
1
2
1
1
2
1
1
1
1
1
2
1
1
1
3
1
1
6
1
1
1
1
1
2
1
1
1
1
1
1
1
1
1
1
1
1
1
2
2
2
1
1
2
3
1
1
2
1
1
1
1
1
2
1
1
1
1
1
1
1
1
1
1
2
2
1
1
1
2
1
2
2
1
2
1
2
1
3
2
1
1
1
1
1
1
2
1
1
1
1
1
1
2
1
2
1
1
1
1
1
1
1
1
1
1
1
1
1
4
1
1
1
1
1
1
1
1
1
2
1
1
1
1
1
1
1
1
1
1
1
1
1
4
1
1
1
1
1
2
1
1
1
1
1
2
2
1
1
1
1
2
1
1
1
1
1
1
1
3
1
1
1
1
1
1
1
1
1
1
1
1
1
1
2
3
1
1
1
1
1
1
1
1
1
1
1
2
1
1
1
1
1
4
2
4
1
1
1
1
1
1
1
2
1
1
1
2
1
1
1
1
2
1
1
1
1
1
2
1
1
1
1
1
1
1
1
1
1
1
1
3
2
1
1
1
1
2
1
3
1
1
1
1
2
1
1
1
1
1
2
1
1
1
1
1
1
3
1
2
1
1
1
3
4
1
1
3
1
1
3
16
1
1
1
1
1
1
1
1
1
1
3
1
1
1
2
2
1
1
1
1
1
1
2
1
1
1
1
1
1
2
1
3
1
1
1
2
1
1
1
1
3
1
1
1
1
2
1
1
1
1
1
1
1
1
1
1
1
1
1
1
1
1
2
1
1
1
1
1
1
1
3
3
1
1
1
2
1
1
1
1
1
1
2
2
1
1
1
1
1
1
2
1
1
1
4
1
1
1
1
2
1
1
2
2
1
3
1
1
1
1
1
1
1
2
1
1
1
1
1
1
1
1
1
2
1
3
5
1
1
1
3
2
2
1
1
2
1
1
1
1
1
1
1
1
2
1
1
1
1
1
1
1
1
1
2
5
2
1
1
1
2
1
1
1
1
1
1
1
2
1
1
1
1
1
5
1
1
1
1
1
1
2
1
1
1
1
1
1
1
1
1
2
2
2
1
1
1
1
1
1
2
1
1
1
1
1
1
1
1
1
6
1
1
1
1
2
1
1
2
1
1
2
4
1
1
1
1
1
1
1
1
1
1
1
1
1
1
2
1
1
1
2
4
3
4
6
2
2
1
1
1
1
1
1
1
1
1
1
1
1
1
2
1
1
3
1
2
1
12
1
6
1
1
1
1
1
2
1
4
1
4
1
1
1
1
1
2
1
1
1
1
1
2
1
3
3
1
1
1
2
2
1
1
1
1
3
1
1
2
1
1
1
1
2
1
2
1
8
1
1
1
1
1
1
1
2
1
1
1
1
1
1
1
1
2
1
1
1
1
1
1
1
1
1
1
1
1
1
1
1
2
1
1
1
1
2
2
3
1
1
1
10
1
1
1
5
3
1
3
1
1
1
1
1
1
1
1
1
1
1
1
1
1
1
1
2
1
1
1
1
2
1
1
46
1
1
1
2
1
1
2
2
2
1
2
1
1
1
2
1
1
1
1
1
1
1
1
1
1
1
1
1
1
1
1
1
1
1
1
1
3
1
1
1
1
1
1
1
1
2
1
1
1
1
1
1
1
1
1
1
1
2
1
1
1
1
1
1
1
1
1
1
1
1
1
1
1
1
1
1
1
1
1
1
1
1
1
1
1
1
1
2
1
1
1
1
1
1
1
1
1
1
1
1
1
1
1
1
1
1
1
1
1
1
1
1
1
1
1
1
1
1
1
1
2
1
1
1
1
44
1
1
1
1
1
1
2
1
1
1
2
1
1
1
1
2
1
1
1
1
1
1
1
2
1
1
1
1
1
2
1
1
1
1
3
2
1
1
1
1
1
1
1
1
1
1
1
1
1
1
1
2
1
1
1
1
1
14
4
1
1
1
1
2
1
1
1
1
1
1
1
1
3
2
3
3
1
1
3
1
1
1
7
1
1
5
2
3
4
1
2
1
1
5
1
1
1
1
1
1
1
1
3
1
1
1
1
1
1
1
1
1
2
1
1
1
1
1
1
1
1
1
1
1
1
1
1
1
1
1
1
1
1
1
3
1
1
2
1
1
1
1
1
1
1
1
1
1
1
1
1
1
1
2
2
1
1
1
1
1
1
1
1
1
1
1
1
1
1
1
1
2
1
2
1
1
1
1
1
1
1
1
1
2
1
5
1
2
3
14
1
1
1
1
1
1
1
1
1
1
1
1
1
1
1
1
1
1
1
1
1
1
5
1
5
1
1
1
1
1
1
1
4
1
1
2
1
1
1
1
1
1
1
1
1
1
1
1
1
2
1
1
4
1
1
1
1
1
2
1
1
1
4
1
3
1
1
1
1
1
1
1
1
1
1
1
1
1
1
2
1
1
1
1
2
1
1
1
1
1
1
1
1
2
1
1
2
1
1
1
1
2
1
1
1
1
1
1
1
1
1
1
1
1
1
1
1
1
1
1
1
1
1
1
1
1
1
1
1
1
1
1
1
1
1
1
1
1
3
1
1
1
1
1
1
1
1
1
2
1
5
1
1
1
1
1
1
2
1
4
1
1
1
1
1
1
1
1
1
1
1
1
1
1
2
1
2
1
1
1
1
1
1
1
1
1
1
1
1
1
1
1
1
1
1
1
1
1
1
1
2
1
1
1
2
1
1
1
1
1
1
1
1
5
2
1
2
1
1
1
1
1
1
1
1
1
3
1
1
1
1
1
1
1
1
1
1
1
1
1
1
1
1
1
1
1
1
1
2
3
1
3
5
1
2
3
1
2
1
1
1
2
1
2
3
1
1
2
1
3
1
1
1
1
1
1
2
1
2
1
1
1
3
1
1
1
1
2
1
1
1
1
1
1
1
1
1
1
1
1
1
1
1
1
3
1
1
1
1
1
1
1
1
1
1
1
1
1
1
1
1
1
1
1
1
2
1
1
1
1
1
1
1
1
1
1
1
2
2
1
1
1
4
1
1
1
1
1
1
1
1
2
1
1
2
1
3
1
1
1
1
1
1
1
1
1
3
1
1
1
1
2
1
2
1
4
2
2
1
2
1
1
2
4
1
1
1
1
1
2
1
1
2
1
2
1
2
1
1
1
1
1
4
1
1
1
1
1
1
1
3
3
1
1
1
1
2
1
1
3
2
2
1
1
3
1
1
1
4
1
1
2
1
1
2
1
3
1
1
1
1
1
1
1
2
1
2
1
1
1
1
1
1
1
2
1
1
1
1
1
1
2
1
1
1
1
1
1
1
1
1
1
1
2
1
1
1
1
1
1
4
1
1
1
1
1
1
1
1
1
1
1
1
1
1
1
1
1
1
1
1
1
1
1
1
1
4
1
2
2
1
2
1
1
1
1
1
1
1
1
1
1
1
1
1
1
1
2
1
1
1
1
6
1
1
1
1
1
1
1
1
1
1
1
1
1
1
1
1
1
1
1
1
1
1
1
1
1
1
1
1
1
1
1
20
1
1
1
1
1
1
1
1
1
3
1
1
1
2
1
1
1
4
1
1
1
1
1
1
1
1
1
1
1
1
1
3
1
1
1
2
1
1
1
2
2
1
1
1
1
1
1
1
1
1
1
1
1
1
1
1
1
1
2
1
1
1
1
1
1
2
1
1
1
1
1
1
1
1
1
1
2
1
1
1
1
2
1
2
1
1
1
1
1
1
1
1
1
1
1
1
1
1
1
1
1
8
1
1
5
2
1
1
1
2
1
1
1
1
1
1
1
1
1
1
1
1
1
1
1
1
2
1
1
1
1
1
2
1
1
1
1
1
1
1
1
1
1
2
1
1
1
1
2
1
1
1
1
1
1
1
1
1
1
1
1
1
1
1
1
1
1
1
2
2
1
2
2
1
1
1
1
1
7
2
1
1
2
1
1
1
1
1
1
1
1
1
1
1
1
1
1
1
1
1
1
2
1
1
1
1
2
3
1
1
2
1
1
2
1
2
1
1
1
1
1
2
1
1
1
1
1
1
2
1
1
1
3
1
1
3
5
1
1
1
1
1
3
1
1
1
1
3
1
2
1
1
1
2
1
1
1
1
3
2
1
1
1
1
1
1
1
1
1
1
1
1
1
3
1
1
1
2
1
1
1
1
1
1
1
1
1
1
1
1
1
1
1
1
1
1
1
1
1
1
1
1
1
1
1
2
1
1
2
1
1
1
1
1
1
2
1
1
1
1
2
1
2
1
1
1
1
1
1
1
1
1
1
1
1
1
2
1
1
2
3
6
1
1
2
1
2
1
1
1
6
3
1
1
1
1
2
1
1
1
1
1
1
1
1
1
1
1
1
1
2
1
1
1
1
1
1
11
1
1
1
1
1
1
1
1
1
1
1
1
1
1
1
1
14
1
78
1
1
1
1
1
1
1
1
1
1
1
1
1
2
1
1
1
1
2
1
1
1
1
1
1
2
1
2
1
1
1
1
1
1
1
1
1
1
1
2
1
2
1
1
1
1
2
1
9
1
2
1
1
1
1
1
1
1
1
3
1
1
1
1
1
2
1
2
2
3
1
1
1
1
1
1
2
1
1
1
1
1
1
1
1
2
1
1
1
2
1
1
1
1
1
1
1
1
1
1
1
1
1
1
1
1
1
2
1
1
1
1
1
1
1
2
1
3
1
1
1
1
1
1
2
3
1
3
1
1
1
1
1
1
1
1
2
1
1
3
1
1
1
1
1
1
1
1
1
1
1
1
1
2
1
1
1
1
1
1
1
1
1
1
1
1
3
2
1
1
1
1
1
1
1
1
7
2
1
1
1
1
1
1
1
1
1
1
1
1
2
1
1
1
1
1
1
2
1
1
3
2
1
3
1
1
3
1
1
2
1
2
1
1
1
1
1
2
1
1
1
2
2
4
1
1
2
1
2
1
1
2
1
1
1
3
1
1
1
1
1
1
3
2
2
1
3
3
1
2
5
1
2
1
1
1
1
3
1
1
2
1
1
1
1
1
1
1
1
6
1
1
1
1
2
4
1
2
1
1
1
1
4
1
1
1
2
1
3
1
4
1
1
1
1
1
2
1
1
2
4
1
4
4
1
1
2
4
4
1
1
1
1
1
1
1
1
1
1
1
1
1
1
1
2
1
5
1
1
1
1
1
1
1
1
1
1
1
1
1
2
1
1
3
1
1
1
1
1
1
1
1
1
1
1
1
1
1
1
1
1
1
2
1
1
1
1
1
1
1
1
1
5
1
1
1
1
1
1
1
1
1
1
1
1
1
1
1
1
1
1
1
1
1
1
1
1
1
1
1
1
1
1
1
1
1
1
1
1
1
1
2
4
1
1
1
2
1
1
1
1
1
1
1
1
1
1
1
1
1
1
1
1
1
1
1
1
1
1
1
1
1
1
1
1
3
1
3
2
1
1
1
1
1
1
1
1
1
1
1
1
1
1
1
2
1
1
2
1
1
1
1
1
1
1
1
1
2
1
1
1
1
1
1
1
1
1
1
1
1
2
2
1
1
1
1
2
1
1
1
1
1
1
1
1
1
1
1
1
1
1
1
1
1
1
2
5
1
3
1
1
1
1
1
1
1
1
2
1
1
2
1
2
1
1
1
1
1
1
1
2
1
13
1
1
1
1
1
1
1
1
12
1
1
1
1
1
1
1
1
1
1
6
1
1
2
2
2
1
5
3
1
1
3
1
2
4
3
1
1
1
1
1
1
1
1
6
1
1
2
1
1
1
1
1
1
1
1
2
2
1
2
1
1
1
1
1
1
1
1
2
1
1
1
1
1
1
1
1
1
1
2
1
1
1
1
1
2
1
1
1
1
1
1
1
1
1
1
1
1
1
1
1
1
1
1
2
1
1
1
1
1
1
1
1
1
2
1
1
1
1
1
1
1
1
1
1
2
1
2
1
1
2
1
1
4
1
2
1
3
1
1
1
1
1
1
1
2
1
1
1
1
3
1
1
1
1
4
1
1
7
1
1
1
1
1
1
1
1
1
1
1
1
1
1
1
1
1
1
1
4
1
1
2
2
1
1
1
1
1
1
1
1
1
1
1
1
1
1
1
1
1
1
2
1
1
2
1
1
1
3
1
2
1
1
1
3
1
1
1
1
2
1
1
1
1
1
1
1
2
1
3
1
1
1
1
1
1
1
1
1
1
1
4
3
3
1
1
1
1
1
1
1
1
1
1
1
1
1
1
1
1
1
1
1
1
1
1
1
1
1
1
1
1
1
1
1
1
1
1
2
1
1
1
11
1
1
1
1
1
1
1
1
3
2
1
1
1
1
1
1
1
5
1
1
1
1
1
1
1
2
1
1
2
1
1
1
2
1
1
1
1
1
2
1
1
1
1
1
1
1
1
1
1
2
2
1
1
2
1
1
1
1
1
1
1
1
1
1
1
1
1
1
1
1
1
1
1
1
1
1
1
1
1
1
1
1
1
1
1
1
1
1
1
1
1
1
1
1
1
1
1
1
1
1
2
1
1
1
1
1
1
1
1
1
1
1
1
1
2
2
1
1
1
1
1
2
1
1
1
1
1
1
1
1
1
3
1
1
1
2
1
1
5
1
3
1
1
2
1
2
3
1
1
1
1
2
2
1
1
1
1
1
3
1
1
1
1
1
1
1
1
1
1
1
2
2
3
1
1
1
1
2
2
1
1
1
1
1
1
1
1
1
1
1
1
1
1
1
1
2
1
1
1
1
1
2
1
1
2
1
1
1
1
1
1
1
1
1
1
2
1
1
1
4
1
1
1
1
1
1
2
1
1
1
1
2
5
2
4
16
14
4
1
11
1
1
1
1
1
3
2
1
1
1
3
1
1
1
1
1
1
2
1
1
1
1
1
1
1
1
1
1
1
1
1
1
1
1
1
1
1
1
2
1
1
1
1
2
2
2
1
1
2
1
1
1
1
1
1
1
1
1
4
1
1
2
1
1
1
1
1
1
1
1
1
1
1
1
1
1
4
1
1
1
1
1
1
1
1
2
1
1
1
1
1
1
1
2
2
2
2
3
1
1
1
1
1
1
3
1
1
1
1
3
2
1
1
1
4
1
1
1
1
1
1
1
1
1
1
1
1
1
1
1
1
1
1
1
1
1
1
1
1
1
1
1
1
1
1
2
1
1
1
1
1
1
2
1
1
1
1
1
1
1
2
1
1
3
2
1
1
2
3
1
1
1
1
1
1
1
2
1
1
2
1
1
1
1
1
1
1
1
1
1
1
1
1
2
1
1
2
1
1
1
1
3
1
1
1
2
4
1
1
3
1
3
2
1
2
4
2
1
2
1
1
1
2
2
1
1
1
3
2
2
1
1
1
1
1
3
1
1
1
1
1
1
1
1
1
1
1
2
1
1
3
1
3
1
1
1
1
2
1
3
1
1
1
1
1
1
1
1
1
1
1
1
1
1
1
1
1
1
1
1
1
1
1
2
1
3
1
1
1
1
1
1
1
1
1
1
1
1
3
1
1
1
1
1
1
1
2
1
1
1
1
1
1
1
1
2
1
2
1
1
2
1
2
1
1
1
1
1
1
1
1
1
1
1
1
2
1
3
1
1
1
1
1
1
1
1
1
1
1
1
2
1
1
1
1
1
2
1
1
1
1
1
1
1
1
2
2
2
1
1
1
1
1
1
1
1
1
1
1
2
2
1
1
1
1
1
1
7
1
1
1
2
1
3
1
1
1
1
2
2
1
1
2
1
1
1
1
1
2
1
1
1
1
1
1
1
1
1
1
1
1
1
1
1
1
1
1
1
1
1
1
1
1
6
1
1
2
1
1
3
1
1
1
1
1
2
1
1
1
1
1
1
2
1
1
2
1
1
1
1
1
1
1
1
1
1
1
1
1
2
1
1
1
1
1
1
1
1
1
1
1
1
1
1
1
1
1
1
1
1
1
1
1
1
1
1
1
1
8
1
1
1
1
1
4
1
1
8
2
1
2
1
1
2
1
1
1
1
1
1
2
1
1
1
2
1
1
1
1
1
1
1
1
1
1
1
1
1
1
1
1
1
1
1
1
2
1
1
2
1
1
1
1
1
2
2
1
1
1
1
1
1
1
1
1
1
1
1
1
1
2
1
1
1
1
1
1
1
3
1
1
2
1
1
1
1
1
1
1
1
1
1
3
4
1
1
1
1
1
1
1
1
2
1
1
1
1
1
1
1
1
1
1
1
1
5
1
1
1
1
1
1
1
1
1
1
2
1
1
1
1
1
1
1
1
1
1
1
1
1
1
1
1
1
1
1
1
1
1
1
1
1
2
1
1
2
1
5
2
3
2
2
1
1
1
1
1
1
1
1
1
1
1
2
1
1
1
1
1
1
1
1
1
1
1
1
1
1
1
1
2
1
3
1
1
1
1
1
1
1
1
1
1
1
1
1
1
1
2
1
1
1
1
1
1
1
1
1
1
1
1
1
1
1
1
1
1
2
1
1
1
1
1
2
1
1
1
1
2
1
2
1
1
1
1
1
1
1
4
1
1
1
1
1
1
1
1
1
1
1
2
1
1
1
1
1
2
2
1
1
1
1
1
1
1
1
1
1
2
1
1
1
2
1
1
1
1
1
2
2
2
1
1
1
2
2
2
3
1
5
1
5
1
1
1
2
1
1
1
1
1
2
1
1
1
2
1
1
3
2
2
1
1
2
1
1
1
1
1
1
1
1
1
1
1
1
1
1
1
2
1
1
2
1
1
1
1
1
1
1
1
1
1
2
1
2
3
1
1
2
1
1
1
2
1
1
1
1
1
1
1
1
2
1
2
1
1
1
1
1
2
1
2
1
3
1
1
1
2
1
1
1
1
1
1
1
1
1
1
1
5
2
1
1
1
1
2
2
1
1
1
1
1
1
1
1
1
1
1
1
1
1
1
1
1
1
2
1
7
1
1
2
1
2
1
1
1
1
1
1
1
1
1
1
1
2
2
1
1
1
1
1
2
1
1
1
1
1
3
1
1
4
1
1
1
1
1
1
1
1
1
1
1
1
1
1
1
1
1
1
1
1
2
1
1
2
2
1
1
1
2
1
1
1
1
2
1
1
1
1
1
1
1
1
1
1
1
1
1
1
1
1
1
1
3
3
1
2
1
2
1
1
2
1
1
1
1
1
1
1
1
1
1
1
1
1
1
1
1
1
1
1
3
1
1
1
2
1
1
1
1
1
1
1
2
1
2
1
1
2
1
1
1
1
1
1
1
1
1
1
1
1
1
1
1
1
1
1
1
1
2
2
1
1
1
1
1
1
2
1
4
1
1
1
1
2
1
1
1
1
1
1
1
6
1
3
2
2
1
1
1
2
1
1
1
1
1
1
2
1
1
1
1
1
1
1
1
1
1
1
1
1
3
1
1
6
1
3
6
1
3
1
1
2
2
1
3
1
2
3
6
4
2
3
1
1
1
1
1
1
1
4
1
1
1
1
1
1
3
1
1
1
1
1
1
1
1
1
2
1
1
1
1
1
1
1
1
1
1
1
1
1
1
1
1
1
4
1
1
1
1
2
1
1
1
1
1
1
1
3
1
1
2
1
1
1
1
3
1
1
4
2
1
1
1
1
3
1
1
1
1
2
1
1
1
1
1
1
1
1
1
1
1
1
1
1
1
1
1
1
1
1
1
1
1
1
1
1
1
1
1
1
1
1
1
1
1
1
1
1
1
1
1
1
1
1
1
3
1
1
1
2
1
1
2
2
1
2
1
2
1
1
1
1
2
1
1
2
2
1
1
1
1
1
1
1
1
2
1
1
4
4
1
1
3
1
1
1
1
1
1
1
1
1
1
1
1
1
1
1
2
1
1
2
1
2
1
1
1
1
1
1
1
1
1
1
3
1
1
1
1
2
1
1
1
1
1
1
1
2
1
1
2
1
1
1
1
2
1
1
2
1
1
1
1
1
1
3
1
1
1
1
1
1
1
1
1
1
1
1
1
1
1
2
1
1
1
1
1
1
4
1
1
2
1
1
1
1
1
1
1
1
1
1
1
1
2
1
1
1
1
2
3
1
1
14
1
2
1
3
1
3
1
2
4
1
1
2
1
2
3
2
1
1
1
1
1
2
1
1
1
1
2
1
2
1
1
1
1
1
3
1
1
1
1
1
1
1
1
1
1
1
1
2
1
2
1
1
1
1
1
1
2
2
2
1
1
5
1
2
1
1
1
1
1
1
1
1
1
1
1
2
1
4
1
1
1
1
1
1
2
1
1
1
2
16
1
1
1
2
2
1
1
1
1
1
1
1
1
1
2
1
1
1
2
1
1
1
1
1
1
1
1
1
1
1
1
1
1
1
1
1
1
3
1
1
2
1
1
1
1
1
2
2
1
2
1
11
1
3
3
1
1
1
1
3
1
1
1
1
1
1
1
1
1
1
1
1
1
1
1
8
1
1
1
2
1
1
1
1
1
1
2
1
1
1
1
1
1
1
1
1
1
1
1
2
1
1
2
1
1
2
1
1
1
2
1
1
3
1
1
2
1
1
1
1
1
1
1
1
1
1
1
1
2
1
6
3
1
1
1
1
3
1
1
1
1
1
2
1
2
1
1
1
1
1
1
1
1
1
1
1
1
1
1
1
1
1
1
1
1
1
3
1
1
1
1
1
2
1
3
5
16
4
1
1
1
1
1
1
1
1
1
1
1
2
1
2
1
1
1
1
1
2
1
1
2
1
1
1
1
1
1
2
1
1
5
2
4
2
2
2
1
12
1
3
1
1
1
1
1
1
5
1
1
1
1
1
1
1
1
2
1
1
2
2
1
1
1
1
1
3
1
1
1
1
3
2
2
1
1
1
1
1
1
1
1
1
1
1
1
1
1
1
1
1
1
1
2
1
1
3
1
1
1
1
1
2
2
1
1
1
1
1
1
1
1
2
1
1
2
1
1
1
1
2
1
1
1
1
1
2
1
3
1
1
1
1
1
1
1
1
1
1
1
1
1
1
1
1
1
1
1
1
1
1
1
1
1
1
1
2
1
1
2
1
1
1
1
1
1
1
1
1
1
2
1
1
1
1
1
1
1
4
2
1
1
1
1
1
1
1
1
1
1
12
1
3
1
1
1
1
2
1
1
1
1
1
1
2
1
2
1
1
1
1
2
1
1
1
1
1
1
1
1
1
1
1
1
1
2
1
2
1
1
1
1
1
4
1
1
4
1
1
1
1
1
1
1
2
2
2
2
1
1
1
2
1
1
1
2
1
2
1
1
1
1
2
1
1
1
1
1
2
1
1
1
1
1
1
1
3
1
3
1
1
1
1
2
1
2
1
1
3
2
1
1
1
1
1
1
1
2
1
1
1
1
2
1
2
1
1
1
1
2
1
2
1
2
2
1
1
1
1
1
1
1
2
1
1
1
1
1
4
1
1
1
1
1
1
2
1
1
1
1
1
2
1
1
1
1
1
1
1
1
1
2
1
1
1
1
1
1
1
1
3
2
1
1
1
1
1
1
8
2
1
2
1
1
2
1
1
1
2
1
1
1
1
1
2
1
1
1
1
1
2
2
1
1
3
1
1
1
1
1
1
1
2
1
1
1
1
1
1
1
1
1
1
1
2
1
1
1
1
1
2
2
1
7
2
3
2
1
1
1
1
1
1
1
1
1
1
1
1
1
1
1
1
1
1
1
1
1
1
1
1
2
1
1
1
1
1
2
1
1
1
1
1
1
1
1
1
1
1
1
2
1
1
1
1
1
1
1
1
1
1
1
1
1
1
1
2
1
1
1
1
1
2
1
1
1
1
2
1
1
1
1
4
1
1
1
1
1
1
1
2
2
1
1
1
1
1
2
1
1
1
1
1
2
1
3
1
1
1
1
3
1
1
2
1
1
1
1
1
1
1
1
1
1
1
1
1
1
1
1
2
1
1
1
1
1
1
1
2
7
1
3
1
1
1
1
1
1
1
1
1
1
1
2
5
1
1
1
1
2
1
1
1
1
1
1
1
1
1
1
1
1
1
1
2
1
1
2
1
1
3
1
1
1
1
1
1
1
1
1
2
2
1
1
1
1
1
2
1
1
3
1
1
2
1
1
1
3
1
1
1
1
1
5
1
19
1
12
1
1
2
1
1
1
1
1
1
4
1
1
1
1
1
1
1
11
1
1
1
1
1
1
1
1
1
1
1
1
1
1
1
1
2
1
1
1
1
1
4
1
1
1
1
1
1
1
1
2
1
1
1
1
1
1
2
1
2
1
7
1
1
1
1
5
1
1
2
1
1
1
1
1
2
1
1
1
1
1
1
1
1
1
1
2
2
1
1
3
1
1
1
1
2
1
1
1
1
1
1
1
1
2
1
1
1
1
1
2
1
1
1
1
1
1
1
1
1
1
1
1
1
1
1
1
1
1
1
1
2
1
1
1
1
1
2
1
1
1
1
1
1
1
1
1
1
2
2
1
1
1
1
1
1
1
2
3
1
1
1
1
1
1
1
1
1
1
1
1
2
1
1
1
2
2
1
1
1
1
3
2
2
1
1
24
4
1
1
1
1
1
1
1
1
1
1
1
1
1
1
1
1
1
1
1
1
1
1
1
4
4
2
1
1
2
1
1
1
1
2
1
2
1
1
1
1
1
2
1
1
1
1
1
1
1
1
1
1
1
1
1
1
1
1
1
1
1
1
1
1
1
1
1
1
1
1
1
1
1
1
1
1
1
2
1
1
1
1
2
1
1
2
1
1
1
1
1
1
1
2
1
1
1
1
1
8
1
2
1
1
1
1
1
3
1
1
1
1
1
2
1
1
1
1
1
1
2
1
1
1
1
1
1
1
1
1
1
1
1
1
2
1
1
1
1
1
1
1
4
1
3
1
1
2
2
1
2
1
1
3
1
1
1
1
1
1
1
1
1
1
1
2
1
1
1
1
1
1
1
1
1
1
1
1
1
1
1
1
1
1
1
1
5
3
2
1
1
1
2
2
1
5
2
1
1
3
1
3
4
3
1
1
1
1
1
1
1
1
1
1
1
1
3
1
1
1
1
1
2
1
1
1
1
1
1
1
1
1
3
40
1
1
1
1
1
1
1
1
1
1
1
2
1
1
1
1
1
2
3
1
1
2
3
1
9
15
7
1
1
8
1
6
3
1
4
3
18
1
1
1
5
1
1
1
1
1
1
2
1
1
1
1
1
3
1
1
1
1
1
1
1
1
1
1
1
1
1
1
2
1
1
1
1
2
1
1
1
1
5
6
1
1
4
1
2
1
1
1
1
2
2
1
1
1
1
1
1
1
1
1
1
1
1
1
1
1
1
1
1
1
1
1
1
1
1
1
1
1
1
1
1
1
1
1
1
2
1
1
1
1
1
1
1
1
1
1
1
1
1
1
1
1
1
1
1
1
1
1
1
2
1
3
1
1
1
1
1
1
2
1
1
1
1
2
1
2
1
1
1
1
1
2
1
2
1
3
2
3
1
1
1
1
1
1
1
1
2
1
1
1
1
2
1
1
1
1
1
1
2
1
1
1
1
1
1
2
1
1
1
1
1
1
2
1
1
1
1
1
1
1
3
1
21
1
3
1
1
1
1
2
1
4
4
1
1
2
1
1
1
1
1
1
1
1
1
1
1
1
1
1
1
1
1
1
1
1
2
1
1
1
1
1
2
2
1
1
1
1
1
1
1
1
1
1
1
1
1
1
1
1
1
1
1
1
1
1
1
2
1
2
1
4
1
2
1
1
1
2
1
1
1
2
1
2
1
1
1
14
1
1
2
1
2
1
1
1
1
1
1
1
1
1
1
1
1
1
2
1
1
1
1
1
1
1
1
1
1
1
1
1
1
1
1
2
1
1
1
1
1
2
1
1
1
1
1
1
1
1
1
1
3
1
1
2
1
1
1
1
1
1
1
1
1
1
2
1
1
5
2
1
2
1
1
1
1
1
1
1
1
1
1
1
1
1
1
1
1
1
1
1
1
2
1
1
1
1
1
2
2
1
2
1
2
3
2
6
1
1
2
2
2
1
4
2
1
1
1
1
2
2
1
1
2
1
2
2
2
1
2
2
1
1
3
1
1
2
1
1
8
1
1
1
1
1
1
1
1
2
1
1
1
1
1
1
1
2
2
3
1
1
1
1
1
2
1
1
1
1
1
1
1
1
1
2
1
2
1
3
1
1
1
1
2
1
2
1
1
2
1
1
1
1
1
1
1
2
2
1
2
1
1
1
2
1
1
1
1
1
1
1
1
1
1
1
1
2
1
1
1
1
1
1
1
1
1
1
1
1
1
2
1
1
1
2
1
1
1
1
2
14
1
1
1
1
1
1
1
2
1
2
1
1
1
1
1
2
1
2
1
1
1
1
1
1
1
1
1
2
1
2
1
1
1
1
2
2
1
1
1
1
1
1
1
2
1
1
1
1
1
2
1
1
2
1
2
1
1
2
2
1
1
1
1
1
2
12
14
3
1
1
1
1
1
1
1
2
1
1
1
1
2
1
3
1
1
1
1
1
1
2
1
1
1
1
1
1
1
1
2
1
1
1
1
1
1
1
1
1
1
1
2
1
1
1
1
2
1
7
1
1
1
1
1
1
2
1
2
1
1
1
1
7
1
1
1
2
1
1
1
1
1
1
1
1
1
1
1
1
1
2
3
1
1
1
1
4
1
1
1
1
1
1
1
1
1
1
2
1
1
1
2
1
2
2
1
3
2
1
2
1
1
1
1
1
2
1
1
1
1
1
1
2
1
1
1
1
3
1
1
1
1
5
1
1
1
1
1
1
1
1
1
1
1
1
2
1
1
2
1
1
1
1
1
1
1
1
1
3
1
1
1
1
3
1
1
1
1
1
2
1
1
1
1
1
1
1
1
1
1
2
2
1
1
1
1
1
1
3
1
1
1
1
1
1
1
2
1
1
1
1
2
1
1
1
1
1
1
1
1
2
1
1
1
2
1
1
2
1
1
2
1
1
1
1
1
1
1
1
1
1
1
1
1
1
1
1
1
1
1
2
1
1
1
1
1
1
1
1
1
1
1
1
1
1
1
2
1
2
1
2
1
1
1
1
3
1
1
1
2
2
2
1
1
1
1
1
1
1
1
1
1
1
1
1
1
1
1
1
1
1
1
1
2
1
1
1
1
1
1
31
2
1
32
33
6
1
1
1
1
1
1
1
1
2
1
1
1
2
2
3
1
2
1
1
1
1
1
2
11
1
11
1
3
1
1
2
2
2
1
2
1
1
2
2
1
1
1
1
1
1
1
2
1
1
1
1
1
1
1
1
1
1
1
1
1
1
1
1
1
2
1
1
1
1
1
1
3
1
1
1
1
1
2
2
1
2
1
1
1
1
1
1
1
1
1
2
1
1
1
1
1
1
4
1
1
1
1
2
2
2
1
1
1
2
1
1
1
1
1
1
1
1
1
2
1
1
2
1
2
1
1
1
1
1
1
3
1
1
1
1
1
2
1
1
1
1
1
2
1
1
1
1
1
1
1
1
1
2
1
2
1
1
3
2
2
1
1
1
1
1
1
1
1
1
1
1
1
1
1
1
3
1
1
1
1
1
2
1
1
2
1
1
6
1
1
2
1
3
3
3
1
1
1
3
1
1
4
2
1
2
3
1
1
1
2
1
1
1
1
1
1
1
1
1
2
2
1
1
1
1
1
2
1
1
1
1
1
1
1
1
1
1
3
1
1
1
1
1
1
3
3
2
3
4
1
1
1
1
1
1
1
1
2
1
1
6
2
9
1
1
2
1
1
1
1
1
1
3
2
1
1
1
4
1
2
1
1
1
1
1
2
1
2
1
1
1
1
1
1
1
1
1
1
1
1
1
1
1
1
1
1
1
1
3
1
1
1
1
1
1
1
1
1
1
1
2
1
1
1
1
1
1
1
1
1
1
1
1
1
1
1
1
1
1
1
1
2
1
1
1
1
1
1
1
1
1
1
1
1
1
1
1
1
1
1
1
1
1
1
1
1
1
1
1
1
16
2
1
1
2
1
1
2
1
1
8
3
1
1
2
1
1
1
2
1
1
1
1
1
2
1
1
3
1
1
1
1
1
1
1
1
1
3
1
1
1
1
1
1
2
1
2
1
1
1
2
1
1
1
1
12
1
1
1
1
1
1
1
1
1
1
1
1
3
1
1
1
1
1
1
1
1
1
1
2
1
1
1
1
1
1
1
2
3
1
1
1
1
1
1
1
1
2
1
1
1
1
1
1
1
1
1
1
1
1
1
1
1
1
1
1
1
1
1
1
1
1
1
1
1
1
1
1
1
4
1
2
2
2
1
1
14
1
1
1
1
2
1
2
2
1
1
1
5
1
2
1
1
1
1
5
2
4
1
2
1
5
1
6
1
1
2
3
1
1
1
1
1
1
1
1
1
1
1
2
1
1
1
1
1
1
1
1
1
3
2
3
1
1
1
1
1
1
1
1
1
1
1
1
1
2
1
1
1
1
3
1
1
1
1
1
1
1
1
1
1
1
1
1
1
1
1
3
1
1
1
1
1
1
1
1
1
1
1
1
1
1
3
5
1
1
1
1
1
1
1
1
1
1
1
2
1
1
1
1
1
1
1
2
3
2
1
2
1
7
1
1
1
1
3
2
2
1
1
6
1
1
1
1
1
1
1
1
1
1
1
1
1
2
1
1
1
1
1
1
1
1
2
1
1
1
1
2
1
1
1
1
1
1
1
2
1
1
1
1
1
1
2
1
2
1
1
1
1
1
1
6
10
1
56
1
2
1
1
1
1
1
1
1
1
1
4
1
1
2
1
1
2
1
1
1
1
2
1
2
1
1
1
3
1
1
1
2
1
1
2
1
2
1
2
1
3
1
1
2
3
1
2
1
1
1
2
1
1
1
1
1
1
4
1
1
2
1
2
1
1
1
1
1
1
1
1
1
2
1
1
1
2
3
2
1
1
1
1
2
1
1
1
1
1
1
1
1
1
1
2
1
3
1
1
1
1
1
2
1
3
1
1
1
1
2
1
2
2
1
3
1
1
1
2
2
1
3
1
2
2
1
1
1
1
3
1
1
1
2
1
2
1
1
1
1
1
2
1
1
1
1
1
1
1
1
1
1
3
2
2
3
1
1
1
1
1
1
1
1
1
1
1
1
1
1
1
1
1
2
1
1
1
1
1
2
1
1
1
1
1
1
3
1
1
1
2
1
1
1
1
1
2
2
1
1
1
1
1
1
1
1
1
2
1
1
1
1
1
1
1
1
1
1
2
1
1
2
1
1
1
1
1
2
1
1
1
1
3
1
1
1
1
1
1
6
1
1
1
1
1
1
1
2
1
2
1
1
1
1
1
2
1
1
2
1
1
1
1
1
1
1
1
2
1
1
2
1
1
6
1
1
1
1
1
2
1
1
1
1
2
3
2
1
1
1
3
1
1
1
1
1
1
1
1
1
2
1
1
1
1
1
3
3
1
3
1
1
1
1
1
1
1
1
1
1
1
1
3
1
1
1
13
1
1
4
1
1
1
1
1
1
2
1
23
1
1
1
1
1
1
1
8
1
1
1
2
1
1
1
1
1
1
2
1
2
2
1
1
1
1
3
1
1
1
1
1
1
1
1
1
1
2
1
2
3
1
2
1
1
1
1
1
1
3
1
1
1
2
1
7
1
1
2
1
1
2
1
1
2
6
1
1
1
1
1
1
1
1
1
2
1
1
1
1
1
2
1
2
3
1
1
1
1
1
1
2
1
1
1
2
1
1
1
1
1
5
2
2
3
1
1
1
2
1
2
3
2
4
1
1
1
1
1
1
1
1
1
1
1
1
1
1
1
1
1
1
1
2
1
1
2
1
1
2
1
1
2
1
1
1
1
1
1
1
1
1
1
1
1
1
1
1
1
1
1
2
1
1
1
1
1
2
2
1
1
1
1
1
1
1
2
1
1
1
1
1
2
3
1
3
1
1
1
1
3
1
1
1
3
1
12
1
1
1
1
1
1
1
1
1
1
1
1
1
1
2
1
5
4
1
1
1
1
1
2
1
2
4
1
1
1
1
1
1
3
1
1
2
1
1
1
1
1
1
1
1
2
1
1
1
1
1
1
1
1
1
1
1
1
1
1
1
1
1
1
1
1
1
1
1
1
1
1
1
1
1
1
1
1
1
1
1
1
1
1
1
1
1
1
4
1
1
1
1
3
1
1
1
5
1
1
1
1
1
1
1
1
1
1
1
2
1
1
1
1
1
1
1
1
1
1
1
1
1
3
1
1
1
2
1
3
1
1
2
1
1
1
1
1
2
1
1
1
1
1
1
1
1
1
1
1
1
1
2
1
1
1
1
1
1
2
1
1
3
1
1
1
1
1
1
1
2
2
2
1
1
1
1
1
1
1
1
1
2
1
1
1
1
1
1
1
1
1
1
1
1
1
1
2
2
1
1
1
1
1
1
1
1
2
1
1
1
1
1
1
2
1
1
1
1
1
1
1
1
2
3
1
1
1
1
1
10
1
1
1
1
1
1
1
1
1
1
1
1
1
1
1
1
1
1
3
1
1
1
2
1
2
1
1
2
2
1
1
1
1
1
1
1
1
1
1
1
2
2
1
1
1
1
1
1
1
1
1
1
1
2
1
1
1
2
1
1
1
1
1
1
1
1
1
1
1
1
1
1
1
1
3
1
1
1
1
1
1
2
1
1
1
1
1
2
1
25
1
1
1
1
1
1
1
1
1
1
1
1
1
1
1
1
1
1
1
1
1
1
1
1
1
2
1
1
1
1
1
1
1
1
1
1
1
1
1
6
1
1
1
1
1
2
1
1
1
1
1
1
1
1
4
1
1
1
1
1
1
1
1
1
1
2
3
2
1
2
1
1
1
2
1
1
1
1
2
1
1
1
1
1
1
8
3
3
2
1
1
1
2
1
2
1
7
2
1
1
2
1
1
1
1
1
1
1
1
1
1
1
1
1
1
2
3
1
2
2
1
3
3
1
1
2
5
1
1
1
1
1
1
3
10
1
2
1
1
1
1
5
1
1
1
1
1
3
1
1
1
1
1
1
1
1
1
1
2
1
1
1
1
1
1
3
1
1
1
1
1
1
1
1
1
1
1
1
1
1
1
1
1
1
1
1
1
1
1
1
4
2
1
1
1
1
1
1
2
2
1
1
1
1
1
1
1
1
1
1
1
1
1
1
1
1
1
2
1
1
2
1
1
1
1
2
3
1
1
2
2
1
1
1
4
1
1
1
1
2
1
1
1
1
1
1
2
1
1
1
1
3
1
1
1
1
1
1
1
1
1
2
1
1
2
1
2
2
2
1
1
1
1
1
1
1
2
1
1
1
1
2
1
1
1
1
1
1
1
1
1
1
1
1
1
1
1
1
1
1
1
2
1
1
1
1
1
1
1
1
1
1
1
1
1
1
1
1
1
1
3
1
5
1
1
1
3
1
3
1
1
1
5
1
1
1
1
1
1
1
1
1
1
2
1
1
2
1
1
1
1
1
1
1
1
1
13
1
1
1
1
2
6
1
1
1
1
1
1
4
1
1
1
1
1
1
1
3
1
1
1
1
1
1
1
1
1
1
2
1
1
1
1
1
1
1
1
1
1
1
1
1
1
1
1
1
1
1
1
1
1
1
1
1
1
1
1
1
1
2
1
1
1
1
1
1
1
1
1
1
1
1
5
4
2
1
1
1
1
1
1
1
1
1
1
1
1
1
1
1
1
1
1
1
1
1
1
1
1
1
1
1
1
1
1
1
1
2
1
1
1
1
1
8
1
1
1
1
1
1
1
3
1
3
2
7
1
1
1
1
1
1
2
1
1
4
1
1
1
1
1
1
1
1
1
2
1
1
1
1
1
1
1
3
1
3
1
1
1
1
2
2
1
1
1
1
1
1
2
1
2
1
1
1
1
1
1
1
2
1
1
1
1
1
1
10
1
2
1
1
1
1
1
1
1
1
1
1
1
1
1
1
2
1
4
2
4
3
9
1
7
5
2
1
2
1
1
3
1
1
2
3
6
5
1
1
5
2
1
1
1
3
1
3
1
7
2
8
2
1
1
1
1
1
14
4
1
1
1
1
1
3
1
1
3
1
1
1
1
1
11
1
4
1
1
1
1
31
1
1
5
2
1
1
1
2
1
1
1
1
3
1
1
1
1
1
1
1
1
1
2
1
1
1
1
1
4
1
1
1
1
1
1
1
3
1
1
1
1
3
1
1
1
1
1
1
1
1
1
1
1
1
1
1
2
1
2
1
1
1
1
1
1
2
3
1
1
1
3
1
1
1
1
1
2
1
1
2
1
1
1
1
1
1
1
1
1
2
1
1
1
1
1
1
7
2
1
1
10
7
1
1
4
1
1
1
1
1
1
1
1
1
1
5
1
16
1
1
3
2
1
1
1
1
3
2
1
1
1
1
3
1
2
1
1
1
2
1
1
1
1
1
1
1
1
1
1
1
1
1
1
1
1
1
1
1
1
1
1
1
2
1
1
1
1
1
1
1
2
1
1
1
1
1
1
1
1
1
1
1
1
1
1
1
1
1
1
1
1
1
1
1
1
1
1
1
1
1
4
2
1
1
1
2
17
1
1
3
1
2
3
1
1
1
1
1
1
1
1
1
1
1
1
1
1
1
2
1
1
13
1
1
1
1
1
1
1
1
1
1
1
1
1
2
2
1
1
1
24
1
1
1
1
1
1
1
2
4
1
1
1
1
1
2
1
1
1
1
1
1
1
1
1
2
2
1
1
1
1
1
1
1
1
1
1
1
1
1
1
1
2
5
13
4
1
1
1
2
2
2
1
2
1
1
1
1
1
2
1
1
1
1
1
1
1
1
1
1
1
2
2
2
1
1
1
1
1
1
2
1
1
1
1
1
1
1
1
1
1
1
1
1
1
1
1
1
1
1
1
1
2
2
1
1
1
2
1
1
1
1
1
1
1
1
1
1
2
1
1
1
1
1
1
2
1
1
1
1
1
2
1
2
1
1
1
1
1
1
1
1
1
1
1
2
1
1
1
1
1
1
1
1
2
2
1
1
1
2
2
1
1
1
1
1
1
1
1
2
1
2
1
1
1
1
1
1
1
1
2
2
1
1
1
1
1
1
3
1
1
1
1
5
1
1
1
1
2
1
1
1
1
1
1
3
1
1
1
1
1
3
1
1
1
1
1
1
1
1
1
2
1
1
1
1
2
1
2
1
1
1
1
1
1
1
1
1
2
1
1
1
1
1
1
1
1
1
1
1
1
1
1
1
1
4
1
1
1
1
1
2
1
1
1
1
1
1
1
1
1
1
1
1
1
1
2
1
1
1
1
1
3
1
1
1
1
1
1
1
1
1
1
1
1
2
1
1
1
1
1
1
1
1
2
1
1
1
1
1
1
1
1
1
1
2
1
1
1
1
1
2
1
1
1
1
1
1
1
1
1
1
1
18
4
1
1
1
1
1
1
2
2
1
1
1
1
1
1
3
1
1
1
1
1
1
1
1
1
1
1
1
1
1
1
1
1
1
1
2
1
2
2
1
1
2
1
1
1
1
1
1
1
1
1
1
1
1
2
1
1
1
1
2
1
1
1
1
1
1
1
1
1
1
1
1
1
1
1
1
1
1
1
1
1
1
2
1
1
1
1
1
1
1
1
1
2
1
1
3
1
1
1
2
1
1
1
1
1
2
1
1
1
1
1
2
3
1
1
1
4
1
2
1
1
1
1
1
1
1
1
1
1
1
2
1
1
1
1
1
1
1
1
1
1
1
2
1
1
1
1
1
2
1
1
1
2
1
5
8
1
2
1
1
1
2
1
1
1
1
1
1
3
1
1
1
1
1
1
1
1
1
1
1
2
1
1
1
1
2
1
1
1
1
2
1
1
3
1
1
1
1
3
1
1
1
1
1
1
1
1
1
1
1
1
1
1
1
1
1
1
1
1
1
1
1
1
1
1
1
1
1
1
1
1
1
1
1
1
1
3
2
1
1
1
1
1
1
1
1
1
1
1
1
1
2
1
1
1
1
1
2
1
1
1
1
1
1
1
1
1
1
1
2
1
1
1
2
1
1
1
1
2
1
1
3
1
2
1
1
2
1
2
1
1
2
1
1
1
3
1
1
1
1
1
1
1
1
2
1
1
3
1
1
1
1
1
1
1
1
1
1
3
1
1
2
1
2
1
1
2
1
1
1
2
1
2
1
1
1
2
1
1
1
1
1
1
1
1
1
2
1
2
1
1
1
1
1
1
1
1
1
1
1
1
1
2
1
1
1
1
1
1
1
1
1
1
2
1
1
1
1
1
1
1
1
1
1
1
1
1
1
1
1
1
2
2
1
1
1
1
1
1
1
1
1
1
1
1
1
1
1
1
1
1
1
1
1
1
2
1
1
1
2
1
3
4
1
1
1
1
1
1
1
2
2
6
1
1
1
1
1
5
1
1
1
2
1
2
1
2
1
2
1
2
1
1
2
1
1
1
1
1
1
1
1
1
1
1
1
1
1
1
1
1
1
1
1
1
1
1
2
1
1
1
1
1
1
2
1
1
1
1
5
1
1
1
2
1
1
1
1
7
3
1
3
1
4
2
3
1
3
1
2
3
3
3
4
1
1
1
3
1
4
1
1
1
1
1
1
1
1
1
1
1
1
1
1
1
1
1
1
1
1
1
1
1
1
1
2
1
1
1
1
3
1
1
1
1
2
1
2
1
1
1
1
1
1
1
2
3
1
2
1
1
1
1
1
1
1
1
1
1
1
1
1
1
1
1
1
1
2
1
1
1
1
2
1
1
1
2
1
1
1
1
1
1
1
1
1
1
1
1
1
1
2
1
1
1
1
1
1
1
1
1
2
1
1
5
1
1
1
1
1
1
1
1
1
1
1
1
1
1
1
1
2
1
1
1
1
1
1
1
1
1
1
1
1
2
1
1
1
1
1
1
1
1
1
1
2
1
1
1
1
1
1
2
13
1
2
1
1
1
1
1
1
1
1
1
1
1
2
1
1
13
1
1
1
1
1
2
1
1
1
1
1
1
1
1
2
1
1
1
1
1
1
1
1
1
1
1
1
1
1
1
2
1
2
2
1
1
1
1
1
1
1
1
3
1
2
1
2
1
1
1
1
1
1
1
1
1
1
3
1
1
2
1
2
2
2
2
1
1
2
1
1
1
1
1
1
2
1
1
1
1
1
1
1
1
1
1
1
1
1
1
1
1
1
1
1
1
1
1
1
1
1
2
1
1
1
1
1
1
2
1
1
1
1
1
2
1
1
1
1
1
1
2
1
1
1
1
2
1
1
1
1
1
1
1
1
1
1
3
1
2
1
1
1
1
1
2
9
1
1
1
1
2
1
1
1
1
3
1
1
1
1
1
1
1
5
1
6
1
1
1
1
1
2
2
1
1
1
1
1
1
1
1
1
1
1
1
1
1
1
1
1
2
1
1
1
1
2
1
1
1
1
1
1
1
1
1
1
1
1
1
1
1
1
1
1
3
1
1
1
1
1
1
1
1
1
2
1
1
2
3
2
1
1
1
1
1
1
1
1
2
1
1
1
5
3
1
1
1
1
1
1
2
1
1
1
1
1
1
1
1
2
1
1
1
1
1
1
1
1
1
1
1
2
1
1
2
2
1
1
1
1
1
2
1
1
2
1
1
1
1
1
1
1
1
1
1
1
5
1
1
4
1
1
1
1
1
1
1
1
1
1
1
1
1
1
2
1
1
1
1
1
1
1
3
2
1
2
2
1
1
1
1
1
1
1
1
2
7
1
1
1
1
1
1
1
1
1
1
2
1
3
1
1
1
1
1
1
1
1
1
1
1
1
1
1
1
1
1
1
1
1
1
1
1
1
1
2
1
1
1
1
1
1
3
2
1
1
1
2
2
2
8
1
2
1
1
1
8
1
1
1
1
1
1
1
1
1
1
2
1
1
4
1
1
1
1
2
1
2
1
1
1
1
1
1
1
2
1
1
1
1
1
1
1
2
1
2
3
2
1
1
3
1
1
1
1
1
1
2
1
1
1
1
1
1
1
2
1
1
1
1
1
1
1
1
3
1
1
1
2
1
1
1
2
1
1
1
1
5
1
1
1
2
1
1
1
1
1
1
1
1
2
1
1
1
1
1
1
1
1
1
1
1
2
1
1
1
1
1
1
1
1
1
1
1
1
1
1
2
2
1
1
2
2
4
1
1
1
1
1
3
2
2
1
1
1
2
1
1
1
1
2
3
1
1
1
1
2
2
1
1
1
3
1
1
1
3
1
1
1
1
1
1
1
1
1
1
3
1
1
1
1
2
4
2
1
2
2
1
1
2
1
2
1
1
6
1
1
1
2
2
1
2
3
1
1
1
2
2
1
1
1
1
1
2
1
1
1
1
1
1
1
1
1
1
2
1
1
1
3
2
1
1
1
1
3
1
1
1
1
1
2
1
1
1
1
2
3
1
2
1
1
1
1
1
3
2
2
1
1
1
1
1
1
1
1
1
3
1
1
1
1
2
1
2
2
1
2
1
1
1
1
1
1
1
1
1
1
1
1
1
1
2
1
1
3
1
2
1
2
1
1
1
1
1
1
1
1
1
2
1
1
1
1
1
1
1
1
1
1
3
1
2
1
1
1
1
1
1
1
2
2
1
2
1
1
1
2
1
1
1
1
1
1
1
1
1
1
1
1
1
1
1
2
3
1
1
1
1
1
1
1
1
1
1
1
1
1
1
1
1
2
1
2
1
1
1
2
1
4
1
1
1
1
2
1
1
3
1
1
1
1
1
1
1
1
1
1
1
1
1
1
1
1
1
1
1
1
1
1
1
1
1
1
1
1
1
1
1
1
1
1
2
1
1
2
1
1
1
1
1
1
1
1
1
2
1
1
1
1
4
1
2
1
1
1
1
1
1
1
1
1
1
1
1
1
3
2
1
1
1
1
1
2
1
1
2
2
2
1
1
1
1
1
4
1
7
1
1
1
1
1
1
1
1
1
1
1
2
1
1
1
1
6
2
4
1
1
1
2
1
1
1
1
1
1
2
2
1
1
1
1
1
1
1
1
1
1
1
1
1
1
1
1
1
1
2
1
1
1
12
3
1
1
1
1
1
1
1
1
2
1
1
1
1
1
1
1
1
1
1
1
1
1
1
1
1
1
1
1
1
1
1
7
1
1
1
1
1
1
1
1
1
1
1
1
1
1
1
1
1
1
1
1
2
1
1
2
1
1
5
1
1
1
1
1
2
5
1
1
1
1
2
1
1
1
2
1
1
3
5
1
1
1
2
1
2
3
1
1
1
2
1
1
1
1
1
1
2
1
1
1
1
1
1
1
1
1
1
3
2
2
1
1
1
1
1
1
1
2
1
1
1
1
1
1
1
1
1
3
1
1
1
1
2
1
2
1
1
1
1
1
1
1
1
1
1
1
6
1
1
1
1
1
1
2
1
1
1
1
2
1
1
1
1
1
1
1
1
1
2
1
2
1
1
1
1
1
2
1
1
2
1
1
1
1
1
1
1
1
1
1
1
1
1
1
1
1
1
1
1
1
1
1
1
1
2
1
1
1
1
1
1
1
1
1
1
1
2
1
1
2
2
2
3
1
2
1
1
1
1
1
3
3
1
1
1
1
1
2
1
2
1
2
1
1
1
2
1
1
1
1
1
1
2
1
1
1
1
1
2
2
1
2
1
1
1
1
1
1
1
1
1
1
1
1
1
1
3
3
1
1
1
1
2
1
1
1
1
1
1
1
1
1
2
2
1
1
2
1
1
1
1
3
1
4
1
1
1
1
1
1
2
1
1
1
2
1
1
1
3
1
1
2
1
2
2
1
1
2
1
2
1
1
1
1
1
1
1
1
1
1
1
1
1
1
2
1
1
1
1
1
1
2
1
1
1
18
1
1
1
1
1
1
2
1
1
1
25
7
13
1
1
1
2
3
2
1
1
1
1
1
1
2
1
3
1
1
1
1
2
1
1
1
1
1
5
2
1
2
1
1
1
2
1
1
1
1
1
1
1
2
1
1
1
1
1
3
1
1
1
1
1
2
2
1
1
1
1
1
2
1
1
2
3
2
1
1
1
1
1
1
3
3
1
6
4
2
1
2
1
1
1
1
2
1
4
1
1
1
1
1
1
3
1
3
3
1
1
1
8
1
1
1
1
1
1
1
1
1
2
1
3
8
1
2
14
1
5
1
1
1
1
15
1
1
1
1
1
1
1
1
1
1
1
1
1
1
1
2
1
2
1
1
2
1
1
2
1
1
1
1
1
1
1
1
1
1
1
1
1
1
2
1
1
2
1
2
2
1
1
1
1
1
1
1
1
1
1
1
1
1
1
1
1
3
1
1
1
5
1
1
1
2
1
1
1
2
1
2
1
2
1
1
1
1
1
1
3
1
1
1
1
1
1
1
1
1
1
1
1
1
1
1
1
1
1
1
1
2
1
2
1
3
1
1
1
1
1
1
1
1
1
2
1
1
2
1
1
1
1
2
1
1
1
1
1
1
1
1
1
1
2
1
1
2
2
1
1
1
1
1
1
1
1
1
1
1
1
2
2
1
2
1
1
1
3
1
1
1
1
1
1
1
1
1
1
2
2
1
1
1
1
2
2
1
1
3
5
2
1
2
1
16
1
5
3
1
1
1
1
2
1
1
1
1
1
1
1
1
1
1
1
3
1
2
3
1
1
1
2
1
1
1
4
1
1
2
2
2
1
1
1
1
1
1
1
2
1
2
1
1
1
1
1
1
1
1
3
2
2
1
1
1
1
1
1
3
3
2
1
3
1
1
1
1
2
1
3
1
2
1
1
2
1
1
1
1
1
1
1
1
1
2
1
2
1
1
1
2
1
1
1
1
1
2
1
1
1
1
1
2
1
2
1
2
1
1
4
3
1
5
5
1
2
2
1
1
1
1
1
1
1
2
1
1
1
1
2
5
1
1
1
1
1
1
4
1
1
2
1
1
2
1
1
1
4
3
1
1
1
1
2
1
2
1
1
1
1
1
1
1
1
1
1
1
1
1
1
1
1
2
1
1
1
1
1
1
1
2
1
1
1
1
1
1
1
2
3
1
1
1
2
1
1
1
1
1
1
1
1
1
1
1
1
2
1
1
1
1
1
1
1
1
1
1
1
1
1
1
1
1
1
1
1
1
1
1
1
1
1
1
1
1
1
1
1
1
1
1
1
1
1
1
1
1
1
1
1
1
1
2
1
1
1
1
1
1
1
1
1
1
2
1
1
2
3
1
3
1
1
4
1
1
1
1
2
1
2
1
1
1
1
1
1
1
2
1
1
2
2
1
1
1
2
1
1
1
1
1
1
1
1
1
1
1
1
2
1
1
1
1
1
1
2
2
1
1
2
1
1
1
3
3
3
1
18
1
1
1
2
8
1
1
12
2
2
15
11
1
2
1
1
1
1
1
1
1
3
1
1
1
1
1
1
1
1
2
1
1
1
1
1
1
1
2
3
1
1
1
1
1
2
1
3
1
1
1
1
4
5
2
1
2
1
1
2
1
1
1
3
4
3
1
2
2
1
1
1
1
6
1
3
1
1
2
1
1
3
1
1
1
4
4
1
2
1
1
2
1
1
1
1
1
2
1
1
2
3
2
1
2
2
1
1
1
1
1
1
1
1
1
1
1
1
1
2
1
1
1
1
1
2
1
2
1
2
1
1
1
1
1
1
1
4
1
1
1
1
1
1
2
1
2
3
1
1
1
1
2
1
3
1
1
3
1
1
1
1
3
1
1
6
1
3
1
1
1
1
1
1
1
1
1
2
1
1
1
1
1
1
1
1
1
1
1
2
1
1
1
1
1
2
1
1
1
1
1
1
1
2
1
1
1
2
1
1
1
1
2
1
1
1
1
2
1
1
1
1
1
1
1
1
1
1
1
1
1
1
1
1
1
2
1
1
1
1
4
1
1
1
1
1
1
1
1
1
1
1
1
1
1
1
1
1
1
1
1
1
2
1
1
1
1
2
1
1
1
1
2
1
1
1
1
1
1
1
1
1
3
1
1
1
1
1
1
1
1
1
1
1
1
1
1
1
6
1
1
1
1
1
5
1
1
1
1
1
1
1
1
1
1
1
1
1
1
2
1
1
1
1
5
2
1
1
1
1
1
1
1
2
4
2
1
2
2
1
2
1
1
1
1
1
1
1
1
1
1
1
1
1
1
1
1
1
1
1
2
1
1
1
2
1
2
2
1
1
1
1
2
1
1
1
1
1
9
1
1
1
1
1
1
1
2
1
1
1
1
1
1
2
1
1
1
1
1
1
1
1
1
1
1
1
2
1
1
1
1
1
1
1
1
1
1
1
1
1
1
1
2
1
1
1
1
1
1
1
1
1
1
1
1
1
1
1
1
1
1
7
1
1
1
1
1
1
1
1
1
2
2
1
1
1
1
1
1
1
1
1
1
1
1
1
1
1
1
1
1
2
1
2
1
2
1
1
1
1
1
1
1
1
1
1
1
1
1
1
1
2
1
1
1
1
1
1
1
1
2
1
1
1
2
1
1
1
1
2
3
1
1
1
1
1
1
1
1
1
1
1
1
1
1
1
1
1
2
1
1
1
1
2
3
1
3
1
1
1
1
1
1
1
1
1
1
2
1
2
2
1
1
1
1
1
1
1
1
2
1
1
1
1
1
2
1
1
1
1
1
1
1
3
2
2
2
1
1
1
4
1
1
5
1
1
1
1
2
1
1
2
1
4
1
1
2
3
1
1
1
1
1
1
1
1
1
1
1
1
1
1
1
1
2
1
1
1
1
1
1
1
3
1
1
2
1
1
1
1
1
1
2
1
1
1
1
1
1
1
1
1
1
1
1
1
1
1
1
1
1
1
1
1
2
1
2
1
1
2
1
2
1
1
1
1
1
1
1
1
1
1
1
1
1
3
2
1
1
1
2
1
1
1
2
1
1
1
1
1
1
1
2
1
1
1
1
1
1
1
1
33
4
1
1
1
1
1
1
1
1
1
1
1
2
1
1
1
1
1
1
1
1
1
1
1
1
1
1
2
1
1
1
1
1
1
2
1
1
1
1
1
1
1
1
1
1
1
1
1
1
1
1
1
1
2
1
1
2
1
1
1
1
1
1
1
2
1
1
1
1
1
1
1
1
1
1
1
1
1
1
1
1
1
1
1
1
1
1
1
1
1
1
1
1
1
1
1
1
1
1
1
1
1
1
1
1
1
1
1
1
1
1
1
1
1
1
1
1
1
1
1
1
1
1
1
1
2
2
1
2
5
5
1
1
2
6
1
2
1
1
2
33
3
27
1
2
1
1
1
1
1
1
1
1
1
7
2
1
2
9
12
5
1
1
1
1
1
1
1
1
2
2
2
1
2
1
1
1
2
2
1
1
1
1
1
1
1
1
1
1
1
1
1
1
2
1
4
1
1
1
2
1
1
1
1
1
1
1
1
1
1
2
1
1
1
1
1
1
1
1
1
1
1
1
1
3
1
1
1
1
2
1
1
2
1
1
1
1
1
1
1
2
1
1
1
1
1
1
1
1
1
2
1
1
1
1
1
1
1
1
2
1
1
1
1
2
1
2
1
1
1
2
1
1
1
2
1
1
1
1
1
1
1
1
1
1
1
2
1
1
2
1
1
1
2
1
1
1
1
1
1
1
2
1
1
2
1
1
1
1
1
2
1
4
1
1
1
1
3
1
1
1
3
1
1
1
1
1
1
1
7
2
4
1
1
1
9
1
1
1
1
1
1
1
1
1
1
1
1
1
1
1
1
1
1
1
1
1
1
1
1
1
1
1
1
1
1
2
2
1
1
1
1
1
1
1
1
1
1
1
1
1
2
2
1
1
1
1
1
1
1
4
1
1
1
1
1
5
20
1
1
1
2
18
1
2
1
1
1
1
1
1
1
1
1
1
1
1
1
1
1
2
1
2
1
1
1
1
1
1
4
1
7
1
1
1
1
1
1
2
1
1
1
1
1
1
1
3
1
1
1
1
1
1
1
2
1
1
1
1
1
1
1
1
3
1
2
1
1
1
1
2
1
1
1
1
1
1
1
1
1
1
1
1
1
1
1
1
1
1
2
1
1
1
1
1
1
1
1
1
1
1
1
1
1
1
1
1
2
1
1
1
1
1
1
1
1
1
1
2
1
1
1
1
1
1
2
3
1
1
2
1
2
2
1
1
1
1
1
1
2
1
1
1
1
1
1
1
1
1
1
1
1
1
1
1
1
1
1
1
2
1
1
1
1
1
1
1
1
1
1
1
1
1
1
1
1
1
1
1
1
1
1
1
9
2
10
1
2
1
2
1
1
1
1
2
1
1
1
6
1
1
1
1
1
1
1
1
1
3
2
2
1
1
1
1
1
1
1
1
1
3
1
2
3
1
1
1
1
1
2
1
2
1
3
1
1
1
1
2
1
1
1
1
1
1
1
1
1
1
1
1
1
1
1
1
1
1
1
1
1
1
1
1
1
1
1
1
1
1
1
1
1
1
1
1
2
1
1
1
1
1
1
1
1
1
1
1
2
1
1
1
1
1
2
1
1
1
1
1
1
2
1
1
1
2
1
1
1
1
1
1
1
2
1
1
1
1
1
1
1
1
1
1
2
1
1
1
1
2
1
1
1
3
2
1
1
1
1
1
5
1
1
1
1
1
3
1
2
1
3
1
1
1
2
1
1
1
1
1
1
1
2
1
1
2
4
1
1
3
1
1
1
1
1
1
1
1
1
1
1
1
1
1
1
1
1
1
1
3
1
1
1
1
1
1
1
1
2
1
2
1
1
1
2
1
1
1
1
1
1
1
1
1
1
1
1
2
1
1
1
1
1
1
1
1
1
1
1
1
1
1
1
1
1
1
2
1
1
1
1
3
1
1
1
1
1
1
1
1
1
3
2
1
1
1
1
1
1
2
1
1
1
1
1
1
1
1
1
3
1
1
1
1
1
1
1
1
1
1
1
1
1
1
3
1
1
2
1
1
1
1
1
1
1
1
1
1
1
1
1
1
1
1
1
1
1
2
1
1
1
1
1
1
1
1
1
1
1
1
1
1
1
1
1
2
2
4
3
2
1
1
1
1
10
3
1
1
1
1
1
1
1
1
2
1
1
1
1
3
1
1
1
2
1
1
2
2
3
1
1
1
1
2
1
1
1
1
2
1
2
1
2
1
1
1
1
2
1
1
1
1
1
2
1
3
2
1
1
1
2
1
1
2
2
1
2
1
2
1
1
1
1
1
1
1
1
1
1
1
1
1
1
1
1
1
1
1
2
1
1
1
1
1
2
1
1
1
1
1
1
1
1
1
1
1
1
1
2
1
1
1
1
1
1
1
1
1
1
1
2
2
1
1
1
1
1
1
1
1
1
1
1
1
1
1
1
1
1
1
1
1
1
1
2
1
1
1
1
1
1
1
1
1
2
1
1
1
1
1
1
2
3
2
1
1
1
1
1
1
1
1
1
1
2
1
1
1
1
1
1
1
1
1
1
1
16
6
5
3
6
1
5
1
2
1
1
1
1
1
1
1
1
1
1
1
3
2
1
1
1
1
1
1
1
7
1
1
1
2
1
1
1
1
1
2
1
1
1
3
1
1
2
1
1
1
1
1
1
2
8
2
1
1
2
1
2
1
2
1
1
3
2
1
1
1
1
1
1
1
1
1
1
1
1
1
1
1
1
1
1
1
1
1
2
1
1
1
8
3
2
1
1
1
1
2
1
1
1
1
1
1
1
1
1
1
1
3
2
1
2
1
1
1
1
1
1
1
1
1
1
3
1
1
1
1
3
1
1
1
1
1
1
2
1
1
1
1
2
1
3
2
2
2
2
6
1
1
1
1
1
1
1
1
1
1
1
2
1
1
1
1
2
1
1
1
1
1
1
1
1
4
7
1
1
1
1
1
2
1
1
2
1
1
1
1
1
2
1
2
1
1
1
1
1
1
1
1
1
1
1
1
1
1
1
1
1
1
1
1
1
2
1
1
1
1
1
1
1
1
1
2
1
2
3
1
1
1
1
1
1
1
1
1
1
1
1
2
1
1
1
1
1
1
1
1
2
2
2
16
1
1
1
1
1
1
1
1
1
1
1
1
1
1
1
1
1
1
1
1
1
1
1
1
1
1
1
1
1
1
1
1
1
1
1
1
1
1
1
1
1
1
2
1
1
1
1
1
1
1
1
1
1
1
1
1
1
1
1
1
3
1
1
1
1
1
1
1
1
1
1
1
1
2
2
1
1
1
1
1
2
1
1
1
1
1
1
1
1
1
1
1
1
1
2
1
1
1
2
1
1
1
5
1
1
4
1
1
2
1
1
1
1
1
1
1
1
1
1
1
1
1
1
1
1
2
1
1
1
1
1
7
1
2
2
1
7
1
1
1
1
1
1
1
1
1
1
1
1
1
1
1
1
1
1
1
1
1
1
1
1
1
1
1
1
1
1
1
1
1
1
1
1
1
1
1
1
2
1
1
1
1
1
2
1
1
1
1
1
1
2
1
1
1
1
1
1
2
4
1
1
1
1
1
1
1
1
1
1
2
1
1
2
1
1
1
5
1
1
1
1
1
1
2
1
1
1
1
1
1
1
2
1
1
1
1
1
1
1
1
1
1
3
1
1
1
1
1
1
1
1
1
1
1
1
1
1
1
1
2
3
2
1
1
1
4
1
3
2
2
1
1
1
1
1
1
1
1
1
2
1
1
1
1
1
1
1
1
1
1
3
1
2
1
1
1
2
2
1
1
2
1
1
1
1
2
1
1
1
1
1
1
1
1
1
1
1
1
1
1
1
1
3
1
1
1
1
1
2
1
1
1
1
1
1
2
1
3
2
2
3
1
1
1
2
1
1
1
2
1
1
1
1
1
1
2
1
1
1
1
1
1
1
1
1
1
1
1
1
1
1
1
1
1
1
7
1
1
2
29
1
4
1
1
1
2
12
2
2
1
1
1
1
1
1
1
4
4
1
2
1
1
4
1
1
1
1
7
1
1
3
1
1
1
5
2
1
1
1
1
1
1
1
1
1
1
1
1
1
1
1
1
1
1
1
1
1
1
1
1
1
8
1
2
1
1
1
1
1
1
1
2
1
1
1
1
1
1
1
1
1
1
1
1
1
1
1
1
1
1
1
1
1
1
1
1
2
1
1
1
1
2
19
1
1
1
1
1
1
2
1
1
3
1
1
1
1
1
1
1
1
1
1
1
1
1
1
1
1
1
1
1
1
1
1
1
1
1
2
1
1
1
1
1
1
1
3
1
1
1
2
3
1
2
1
1
2
3
1
1
11
4
3
1
1
1
1
1
1
1
4
1
1
1
1
1
1
1
1
1
1
1
1
1
1
1
1
1
1
3
3
3
1
1
1
1
1
1
2
1
1
1
1
1
1
1
1
1
1
1
1
1
1
1
1
1
1
1
1
1
1
1
2
1
3
1
3
1
1
1
1
1
1
1
1
1
1
1
1
1
1
1
1
1
1
1
1
1
1
1
1
1
1
1
2
1
1
1
1
2
1
1
1
1
1
1
1
1
1
1
1
1
1
4
1
1
1
1
1
2
1
3
1
1
1
1
2
1
1
1
4
1
1
1
11
1
3
1
1
1
1
2
5
5
1
6
6
1
1
1
1
1
1
1
2
1
1
1
1
1
1
1
1
1
1
1
1
2
1
1
1
1
1
2
1
1
3
9
1
2
1
2
1
1
1
1
1
1
1
1
1
1
1
1
1
1
1
1
1
1
1
1
1
1
1
1
1
2
1
1
1
1
2
1
1
1
1
1
1
1
3
1
1
3
1
1
2
1
2
1
1
1
1
1
1
1
1
1
1
1
1
1
1
1
2
1
1
1
1
1
1
1
1
1
1
1
1
1
1
2
1
1
1
1
1
1
1
3
3
1
1
1
1
1
1
1
2
1
1
1
1
1
1
1
2
1
1
2
1
4
1
6
1
1
1
2
2
30
3
1
1
1
1
2
2
1
1
1
1
1
1
1
3
1
1
4
1
1
1
1
1
1
1
1
1
3
1
1
1
2
1
1
1
1
1
1
4
1
1
1
1
1
1
1
1
1
1
1
1
1
1
1
1
1
1
1
1
1
1
1
1
1
1
1
1
1
1
1
2
1
3
5
1
1
1
1
1
1
1
1
1
1
1
1
1
2
1
1
1
1
2
23
1
2
1
1
1
1
2
2
1
6
1
1
1
1
1
1
3
1
1
1
1
1
1
2
1
1
1
1
1
1
1
2
2
1
1
1
1
1
1
1
2
1
1
1
1
1
1
1
1
1
2
1
1
1
1
1
1
1
1
1
1
1
1
1
1
1
1
1
1
1
1
1
1
1
1
1
2
2
2
2
1
1
1
1
1
1
1
1
1
1
1
1
1
2
1
1
1
1
1
1
1
2
1
1
1
1
1
1
1
1
1
1
1
1
1
1
1
1
2
1
1
1
1
1
1
1
1
1
1
2
1
1
1
1
2
3
1
2
1
2
2
1
1
1
1
1
1
2
2
1
2
1
2
1
3
1
1
1
1
1
1
1
1
1
1
1
1
1
1
1
1
3
1
1
1
1
1
1
1
1
1
1
1
1
1
2
2
1
1
1
1
1
2
1
1
1
1
1
1
2
1
1
1
1
1
1
1
1
1
1
1
2
1
1
3
1
2
1
1
1
1
1
1
1
1
2
1
1
1
2
1
2
1
1
1
1
2
1
1
1
2
1
2
1
1
1
1
1
1
1
1
1
1
1
1
1
1
1
1
2
2
5
1
1
1
1
1
1
1
1
1
1
1
1
4
1
1
2
1
4
1
1
1
1
1
1
1
3
1
2
1
2
1
1
1
1
1
1
1
1
1
1
1
3
1
1
1
1
1
1
1
3
3
1
1
1
4
1
1
1
1
1
1
3
1
1
1
1
1
1
1
1
2
1
1
1
1
1
1
1
1
1
2
1
1
1
5
2
1
1
1
1
1
1
1
1
1
1
1
1
1
1
1
1
2
1
1
1
1
1
1
1
10
1
1
1
1
1
1
1
1
1
1
1
1
1
2
1
1
1
1
1
3
2
2
4
1
2
4
3
2
1
2
4
4
1
2
1
1
1
1
1
1
1
1
1
3
1
1
1
1
1
1
1
1
1
1
1
1
1
1
1
1
1
1
1
1
1
1
2
1
1
1
1
1
1
1
1
1
2
1
1
1
1
1
1
1
1
1
1
1
1
2
1
1
2
1
1
1
2
1
1
1
2
1
1
1
1
1
1
1
1
1
1
2
1
1
1
1
2
1
1
1
1
1
1
1
2
1
1
2
1
1
1
1
1
1
1
1
1
1
1
1
1
1
1
1
1
1
1
1
3
1
1
1
1
1
2
3
1
2
1
1
1
1
1
1
1
1
1
1
1
1
1
1
1
1
1
1
1
2
10
1
1
4
1
1
1
1
1
1
2
1
1
1
1
1
1
1
2
1
1
2
3
1
2
1
2
1
2
1
1
4
1
2
2
3
1
1
1
1
1
1
4
1
1
1
1
1
1
2
1
1
1
1
3
1
2
1
1
1
1
1
1
1
1
1
1
1
1
1
2
1
1
2
1
1
1
1
1
1
1
1
1
1
1
1
1
1
4
1
1
2
1
2
1
1
1
1
2
1
1
1
1
1
2
1
1
1
1
2
1
2
1
1
1
1
2
1
1
1
1
1
1
1
1
1
1
1
1
2
1
1
1
1
1
1
1
1
1
1
1
1
1
1
3
2
1
1
1
1
1
1
1
2
1
1
1
3
6
1
2
1
1
1
1
11
1
1
1
1
2
2
4
3
2
1
1
1
1
2
1
1
1
1
1
1
1
3
1
9
3
1
1
1
1
1
1
1
1
1
1
1
1
1
1
1
1
1
1
1
2
1
1
2
1
3
2
1
1
2
1
1
2
1
1
1
1
2
1
1
1
2
2
2
1
1
1
1
2
4
2
1
1
1
1
1
1
1
1
1
1
1
1
2
1
3
1
2
1
2
2
3
1
1
1
1
1
1
2
1
1
2
1
2
3
1
2
1
1
1
1
1
1
2
1
2
1
1
1
3
2
1
1
2
1
1
3
1
1
3
3
3
1
1
1
1
1
1
5
1
1
2
1
3
1
1
1
1
1
1
1
1
1
1
1
1
1
2
1
1
1
1
1
1
1
1
1
1
3
3
1
2
1
1
1
1
1
1
1
1
1
2
11
1
1
2
1
1
1
7
1
1
1
1
1
1
2
1
1
1
1
1
1
1
1
3
1
1
1
1
8
1
1
1
2
1
2
4
16
1
3
1
1
1
1
1
1
1
1
1
1
1
1
1
1
1
1
2
1
1
1
1
1
1
1
2
1
1
2
1
1
1
1
3
1
2
1
1
1
1
1
1
3
1
1
1
1
1
2
1
1
2
1
1
1
1
1
1
1
1
1
1
2
1
1
1
1
1
1
1
3
1
1
2
3
1
1
2
1
2
2
1
1
1
1
4
2
1
2
2
2
1
1
1
2
1
1
1
1
1
1
1
1
1
1
1
1
1
1
1
1
1
1
1
1
2
1
1
1
1
1
1
1
1
1
1
1
1
1
1
1
1
1
3
2
2
1
1
1
1
1
1
1
2
1
1
1
2
1
1
1
1
1
1
1
1
2
1
2
1
1
1
1
1
1
1
1
1
1
1
1
1
1
2
1
1
1
1
1
1
1
1
1
1
3
2
3
1
1
1
1
1
1
1
13
2
1
1
1
2
1
1
1
1
2
1
1
1
1
1
1
1
1
1
1
1
2
1
1
1
3
1
1
1
1
1
1
1
1
1
1
1
1
3
2
1
1
1
1
1
1
1
1
1
1
1
1
1
1
1
1
1
1
1
1
1
1
2
1
1
1
3
1
1
2
1
1
1
1
1
1
2
1
1
1
4
1
1
1
6
1
1
1
1
1
1
2
1
1
4
1
1
1
1
1
2
1
3
1
3
2
2
1
1
1
1
1
4
2
1
1
3
1
1
2
4
1
2
2
1
2
2
1
1
2
1
2
2
1
1
1
1
1
1
1
1
1
1
1
3
2
1
1
1
2
2
3
1
2
1
1
2
1
1
1
3
1
1
1
1
1
1
4
1
1
1
1
1
3
1
1
3
1
1
1
1
1
2
3
2
1
1
2
1
1
3
1
5
3
1
2
3
1
1
2
2
1
2
2
1
2
1
8
2
1
1
1
1
1
3
2
1
1
1
2
2
1
1
1
2
1
1
1
1
1
1
1
1
1
1
1
1
1
1
1
1
1
1
1
3
2
1
1
1
1
1
1
2
1
1
2
1
1
1
1
1
1
1
1
1
1
1
1
1
1
1
1
2
1
1
1
1
1
1
1
1
1
1
1
1
1
3
1
1
1
1
1
1
1
1
1
2
1
1
1
1
1
1
1
1
1
1
1
1
1
1
1
1
2
1
1
1
1
1
1
1
1
1
1
1
1
1
1
3
1
1
2
1
2
1
2
1
1
1
1
1
1
1
1
1
1
1
1
1
1
1
1
1
1
1
1
1
1
1
1
1
2
1
1
1
1
1
1
1
1
1
1
2
1
1
1
3
1
1
1
1
1
1
1
1
1
1
1
1
1
2
1
11
5
1
1
1
1
1
1
1
1
1
1
1
1
1
1
1
1
3
3
2
1
3
1
2
1
1
1
1
1
2
1
1
1
1
1
1
1
1
1
2
1
1
1
1
1
1
1
1
1
2
1
1
1
2
1
1
1
1
1
1
1
1
1
15
1
1
1
1
1
1
1
1
1
1
1
1
1
3
1
1
1
1
1
2
1
1
1
1
2
2
1
1
1
1
2
2
1
1
1
1
1
1
1
1
3
2
1
1
1
1
1
1
1
1
1
2
1
1
1
1
1
1
3
1
1
1
2
1
2
1
1
1
1
2
1
1
1
1
1
1
2
1
1
1
1
1
1
1
1
1
1
1
1
1
1
1
3
2
1
3
1
2
1
1
1
1
1
1
1
1
1
1
1
1
1
1
1
1
1
1
1
1
2
1
1
1
1
1
3
1
1
6
1
1
2
1
1
1
1
1
1
1
1
1
1
1
1
1
1
1
1
1
4
1
2
2
1
1
1
4
2
15
1
1
1
3
1
3
2
1
1
1
1
1
1
1
1
2
1
1
1
1
1
1
1
1
2
1
2
1
2
1
1
1
1
1
1
1
3
1
1
1
1
1
1
1
1
1
1
1
1
1
2
1
1
1
1
3
1
1
2
1
1
1
1
1
1
2
2
1
1
1
2
1
1
1
1
1
1
1
1
1
1
1
1
1
1
1
1
1
1
1
1
1
1
7
2
1
2
2
1
1
1
2
1
1
1
1
1
1
1
1
1
1
1
2
1
1
1
2
1
1
1
1
1
1
1
1
1
3
1
1
2
1
1
1
1
1
1
2
2
3
1
1
1
1
1
1
1
1
1
1
2
1
1
1
1
1
1
1
1
1
1
1
1
1
3
1
1
1
1
1
1
1
1
1
1
1
1
1
1
2
1
1
1
1
1
3
1
1
1
1
1
1
1
1
1
1
1
1
2
2
1
2
1
1
2
7
1
2
1
3
1
1
1
1
1
1
1
1
1
1
1
1
1
1
1
1
1
1
1
1
1
1
1
1
1
1
1
1
2
1
1
1
1
1
1
1
10
1
1
1
1
2
1
1
2
1
1
7
2
2
1
4
2
1
1
1
2
1
1
1
1
2
1
1
1
1
1
1
2
1
1
1
1
1
1
1
1
1
1
1
1
1
1
1
1
1
2
2
1
2
1
1
1
1
1
1
1
1
1
1
2
1
3
1
1
1
1
1
1
1
1
2
1
1
1
1
1
1
1
1
1
1
1
1
1
1
1
1
1
1
1
2
3
2
1
1
2
1
1
3
1
1
1
1
1
2
1
1
1
1
1
1
1
3
1
2
1
1
1
1
1
1
1
1
1
1
1
1
1
1
1
3
3
1
1
1
1
2
1
2
1
1
2
2
4
1
1
1
1
1
1
1
1
1
1
1
1
2
1
1
1
2
1
1
1
2
4
2
3
1
1
1
1
1
1
1
1
1
1
2
1
1
1
1
1
1
1
1
1
1
1
1
1
1
1
7
1
1
2
6
1
1
1
1
2
1
1
1
2
7
2
6
1
1
1
1
1
1
1
1
1
1
21
1
1
1
1
27
1
3
2
2
4
4
4
3
2
1
1
5
1
1
1
1
1
1
7
1
1
3
2
1
1
1
1
1
1
1
1
1
1
1
1
3
1
1
1
1
1
3
2
1
1
2
2
1
2
1
1
1
1
1
1
1
1
1
1
1
1
1
1
1
1
1
2
1
1
1
3
3
1
1
1
1
1
1
4
1
1
1
2
1
1
1
1
1
1
1
1
1
1
1
1
2
1
1
2
1
2
2
2
1
1
1
1
1
1
1
1
1
2
1
1
1
1
2
1
1
3
1
1
1
1
1
1
1
1
1
1
1
1
1
2
1
1
1
1
2
2
1
1
1
1
1
1
1
1
1
1
1
1
1
1
1
1
1
1
1
1
1
1
1
1
1
1
1
2
2
1
1
1
2
1
1
1
3
9
1
1
1
1
3
2
2
1
19
1
3
1
1
1
1
1
1
1
1
1
1
1
1
1
1
1
1
1
1
1
1
1
1
1
2
1
3
1
1
2
1
1
1
1
1
1
1
1
1
1
1
1
1
1
3
3
1
1
1
1
1
1
1
1
1
1
1
1
1
1
1
1
1
2
1
1
1
1
1
1
1
1
1
1
3
2
1
1
1
1
1
1
1
2
2
1
1
1
1
1
1
1
1
2
2
1
1
1
1
1
1
1
1
1
1
1
3
1
1
1
1
1
1
1
1
1
1
1
1
1
4
1
2
1
1
1
2
1
1
1
1
1
1
1
1
1
1
1
1
1
1
1
2
1
2
2
1
1
1
1
1
2
1
1
2
1
1
1
1
1
4
1
1
1
1
1
1
1
1
1
1
1
1
1
1
1
1
1
1
2
1
1
1
1
1
2
1
1
1
1
1
1
4
1
1
1
1
3
1
1
1
1
1
1
2
1
1
1
1
1
1
1
1
1
2
2
4
2
3
1
1
5
1
1
1
1
1
1
2
4
1
1
1
1
1
1
1
2
1
1
1
1
1
1
1
1
1
2
1
1
1
1
1
1
1
4
5
2
2
2
1
1
1
2
1
1
1
1
1
2
2
3
1
1
1
1
1
1
1
1
1
1
1
1
1
2
1
1
1
1
1
1
1
2
1
1
1
1
9
1
2
1
2
3
1
1
1
1
1
1
2
1
1
1
1
4
2
1
1
3
5
1
1
1
1
1
4
1
1
1
1
1
1
1
1
1
1
2
1
1
1
1
1
1
1
2
1
1
1
1
1
1
1
1
2
1
1
2
1
2
1
1
1
1
2
1
1
1
1
1
1
1
1
1
1
1
1
2
1
1
1
1
2
1
1
1
1
1
1
1
1
1
1
1
1
1
1
2
1
1
1
7
1
1
1
1
1
1
1
2
1
1
2
1
1
2
2
2
1
1
1
2
1
1
2
1
1
1
2
1
1
1
1
3
1
1
1
1
1
1
1
1
1
1
1
1
4
1
4
3
1
1
1
1
1
1
1
1
1
1
1
1
1
1
1
1
1
1
1
2
1
2
3
1
2
1
2
1
1
2
1
3
1
1
2
1
1
1
1
1
1
1
1
1
1
2
1
1
1
1
1
1
1
1
1
1
1
1
1
2
1
1
1
1
1
1
1
1
1
1
1
1
1
1
1
1
1
1
1
1
3
1
1
1
1
1
1
3
2
1
1
1
1
1
2
3
1
3
6
1
1
2
2
4
1
1
1
1
13
1
1
1
1
1
1
1
1
14
1
1
1
1
1
1
1
1
1
1
2
1
18
1
1
1
1
1
1
1
1
3
1
1
1
1
1
1
1
1
1
1
4
1
1
3
1
1
2
1
2
2
8
11
1
1
1
2
1
1
1
1
2
1
2
1
1
2
11
2
1
1
1
1
1
1
5
1
2
8
5
5
5
1
6
1
2
6
6
2
1
2
3
1
1
1
1
1
1
3
1
1
1
1
1
1
1
2
1
3
1
1
1
1
1
1
1
1
1
1
1
1
1
2
2
1
1
1
1
1
1
1
1
1
2
1
1
1
1
2
1
1
1
1
1
2
1
1
2
1
1
1
1
1
1
1
1
1
1
1
1
1
2
1
1
3
7
1
1
1
2
1
1
1
2
1
1
2
1
1
1
1
1
1
1
1
1
1
1
1
1
2
1
1
1
1
1
1
1
1
1
1
1
1
1
1
2
1
1
2
1
1
1
1
1
1
1
2
2
1
1
1
1
1
1
1
1
1
1
1
1
1
1
1
1
1
1
1
2
1
1
1
1
1
1
1
1
1
2
1
1
1
1
1
1
1
2
1
1
1
1
1
1
1
4
1
1
1
2
1
1
2
2
1
2
1
2
2
2
2
4
1
1
1
1
1
1
1
1
1
1
1
1
1
1
1
1
4
2
1
1
1
1
1
1
1
1
1
1
1
1
1
1
2
1
1
1
1
2
1
1
1
1
1
1
5
1
1
5
3
1
1
1
1
2
2
1
1
1
1
1
1
1
1
1
1
1
1
2
1
1
1
1
2
1
2
1
1
1
1
1
1
1
1
1
1
1
1
1
1
1
1
1
1
1
1
1
1
1
1
1
1
1
1
1
1
1
1
1
1
1
1
1
1
1
1
1
2
1
1
1
1
6
1
1
2
1
1
1
1
1
1
1
1
1
1
1
1
1
1
1
2
3
1
1
1
1
1
1
1
1
1
1
1
1
6
1
2
1
1
1
1
1
1
1
1
1
1
2
1
1
1
1
1
1
1
1
1
1
3
1
1
1
1
1
1
1
1
1
1
1
1
1
1
1
1
1
1
1
1
1
3
1
1
1
1
2
1
1
2
1
1
1
1
1
1
2
1
1
1
3
1
2
1
1
7
4
3
5
1
2
1
1
1
1
1
1
2
2
1
1
2
1
1
1
3
1
3
1
1
1
1
8
17
1
1
1
2
1
1
1
1
1
8
1
4
10
2
1
1
2
1
1
1
1
1
11
1
1
1
1
1
1
1
1
1
1
1
1
1
1
2
1
1
2
2
1
1
1
1
1
1
2
1
1
1
1
1
1
1
1
2
1
1
1
1
1
3
2
1
1
1
1
1
1
1
1
1
1
1
1
1
1
2
1
2
2
1
1
1
1
1
1
3
1
1
1
3
1
1
1
1
1
1
1
3
1
1
1
1
1
1
2
1
1
3
1
1
3
1
1
1
1
1
3
2
2
1
1
1
1
1
1
1
1
2
1
1
1
1
1
1
1
1
2
1
1
1
1
1
1
1
1
1
1
1
1
1
1
2
1
1
1
5
1
1
2
1
1
1
1
1
1
1
1
1
1
1
1
1
1
2
1
2
1
1
1
1
1
1
1
2
1
1
1
2
1
1
3
1
1
1
1
1
1
1
1
1
1
1
5
2
1
1
1
1
1
1
1
1
1
1
1
1
1
1
1
1
1
1
1
1
1
1
1
1
1
1
1
1
1
1
1
1
1
1
1
1
2
2
1
1
1
1
1
1
1
1
1
1
2
2
1
1
1
1
1
1
1
1
1
1
5
1
1
1
1
1
2
1
1
1
1
1
3
1
1
1
1
2
14
1
1
1
1
1
1
2
1
1
1
1
1
1
1
2
1
8
1
1
1
6
3
1
7
1
1
1
2
1
3
2
2
1
1
1
6
1
2
2
1
1
1
3
1
1
1
1
1
1
1
1
1
1
4
5
1
1
2
1
1
1
1
4
1
1
1
1
1
31
1
1
1
1
1
1
1
1
1
1
2
1
1
1
1
1
1
2
1
1
1
1
1
2
1
1
1
1
1
1
1
1
1
1
1
2
1
1
1
1
1
1
1
1
1
1
1
1
1
1
1
1
1
1
1
7
1
2
1
1
1
1
1
1
1
1
1
1
1
1
1
5
1
2
1
1
1
3
1
1
2
2
2
1
1
2
1
1
1
1
1
2
2
1
1
1
2
1
1
1
13
1
1
1
1
1
1
1
1
5
1
1
1
1
1
2
3
1
1
1
1
1
1
2
1
2
1
1
1
1
1
1
1
1
1
1
3
1
2
1
1
2
1
1
1
1
1
1
1
1
1
1
1
1
1
1
1
1
3
2
1
1
1
1
1
5
6
1
1
1
2
1
1
1
2
1
1
1
1
1
1
1
1
1
1
1
1
1
1
1
1
3
1
1
1
2
1
1
1
1
1
1
3
1
1
1
2
1
2
1
1
1
1
1
2
1
3
2
4
3
3
1
1
1
1
1
1
1
1
1
1
2
1
1
1
2
4
1
1
1
1
1
4
4
1
1
1
2
1
1
1
1
1
1
1
2
1
1
1
1
1
1
1
1
4
3
3
2
6
1
1
1
1
1
1
2
1
1
5
1
1
1
1
1
1
1
1
1
1
1
1
3
2
2
1
1
1
1
1
1
1
1
1
1
1
1
1
1
6
2
2
3
3
3
2
9
2
2
1
2
2
1
1
1
1
1
1
1
2
1
1
1
2
1
1
1
1
1
1
3
2
1
1
1
1
3
1
1
1
1
1
1
1
1
1
1
1
1
1
1
1
1
1
1
1
1
1
1
1
1
1
1
1
1
1
2
1
1
1
1
3
16
25
1
1
1
2
1
1
1
1
1
2
1
1
1
1
1
1
1
1
1
1
1
2
1
3
1
1
1
2
1
1
2
1
1
1
1
2
2
1
1
2
3
3
1
1
5
1
1
3
1
1
1
1
1
1
1
1
1
1
3
1
1
1
1
1
1
1
1
1
1
1
1
1
1
1
2
1
1
1
1
1
1
1
1
1
1
1
1
1
1
1
1
2
1
1
3
1
1
1
1
1
4
1
1
10
1
1
1
1
2
1
1
1
1
1
1
2
1
2
1
1
2
1
1
1
1
1
1
5
1
4
2
1
4
2
1
1
1
1
1
1
1
1
1
1
2
1
1
1
12
3
1
1
1
1
1
2
1
14
1
1
1
1
1
1
1
2
1
1
1
2
2
1
1
1
2
1
1
1
1
1
1
1
1
1
2
1
3
1
2
3
3
1
1
3
1
1
1
1
1
1
1
4
1
3
1
1
1
1
1
1
1
1
1
1
1
1
1
1
2
1
1
1
1
1
1
1
1
1
2
1
1
1
1
1
2
1
2
1
1
1
2
1
1
1
1
1
1
2
2
1
3
1
1
1
1
1
1
1
1
1
1
1
2
1
2
2
1
1
1
1
1
2
1
2
1
1
1
1
1
1
1
1
1
1
1
1
1
1
1
1
1
3
1
2
1
1
1
1
1
2
1
1
1
1
1
1
1
1
2
1
1
1
1
1
1
1
1
1
1
1
1
1
1
1
1
4
1
2
1
1
19
1
1
1
2
1
1
1
1
2
1
1
1
1
1
1
1
1
1
1
1
1
1
1
1
1
1
1
1
1
1
1
6
1
4
1
1
1
1
1
1
1
1
1
4
9
1
1
1
1
1
2
1
1
1
1
2
2
1
2
2
1
7
1
1
1
1
1
1
1
1
1
2
1
1
1
1
1
1
1
2
1
1
1
1
1
1
3
2
2
1
1
1
1
1
2
2
1
1
1
1
1
1
4
1
1
3
1
1
1
1
1
1
1
2
1
1
1
1
1
1
1
1
1
1
1
1
1
1
1
1
2
1
1
1
1
1
2
1
1
1
1
1
1
1
1
1
1
1
1
1
1
1
2
3
2
1
4
1
1
1
2
1
1
1
1
1
2
1
1
1
1
1
1
1
1
1
1
1
1
1
1
1
1
1
1
1
2
1
1
1
3
1
1
1
1
1
1
1
1
1
1
3
1
1
1
1
1
1
1
1
2
2
1
1
1
1
1
1
1
1
1
1
1
1
1
1
1
1
1
1
1
1
1
2
1
1
1
1
1
1
1
1
1
1
1
1
1
1
2
1
1
1
1
1
1
1
1
1
1
1
1
1
1
1
1
1
1
1
1
1
1
3
1
1
1
1
1
1
1
1
1
1
1
2
1
3
1
1
1
2
1
1
1
1
1
1
1
1
1
1
1
1
1
3
1
1
1
1
1
1
1
1
1
1
3
1
2
1
1
1
1
1
1
1
1
1
1
1
1
2
2
6
1
1
2
1
3
2
1
1
1
1
1
1
1
3
3
1
1
1
3
5
3
2
4
3
2
1
1
1
3
1
1
1
1
1
1
1
1
1
1
2
4
1
2
1
3
1
1
1
2
9
2
1
3
1
1
1
1
1
1
1
1
1
1
2
1
1
1
1
2
1
1
1
1
1
1
1
1
1
1
1
2
1
1
1
1
1
1
1
1
1
1
1
1
1
1
1
1
1
1
1
1
1
1
1
1
1
1
1
1
3
1
1
1
1
1
3
1
1
4
1
1
1
1
1
1
1
1
1
1
2
1
1
1
1
1
1
1
2
1
1
1
1
1
1
1
1
1
1
1
1
1
1
1
1
1
2
1
1
1
1
1
1
2
1
1
2
1
1
1
1
1
1
1
1
1
1
1
4
1
2
1
2
1
1
1
1
1
1
1
1
1
1
1
1
1
1
1
1
1
1
1
1
1
1
1
2
8
3
1
1
1
1
3
1
2
1
1
1
1
2
1
1
1
3
1
1
1
1
1
2
1
1
1
1
2
1
1
1
1
1
1
1
1
1
1
1
1
1
1
2
1
1
1
1
1
1
1
1
1
1
1
1
1
1
1
1
1
1
1
1
9
1
1
1
2
1
1
1
1
1
1
1
1
1
1
1
1
1
1
1
1
1
1
1
2
1
1
1
1
1
1
2
1
1
2
1
1
1
1
1
1
1
1
1
1
2
1
1
1
1
5
1
1
1
1
1
2
1
1
1
1
1
1
1
1
1
1
1
1
1
1
1
1
1
1
1
2
1
1
1
1
1
1
1
1
1
1
1
1
1
1
1
1
1
1
3
1
2
1
2
2
1
1
1
1
3
1
1
1
1
1
1
1
1
1
1
1
1
1
1
1
1
1
1
1
1
2
3
3
1
1
1
1
1
1
6
1
1
1
1
1
1
1
1
1
1
1
6
9
1
3
5
1
2
1
3
1
1
1
1
1
1
1
1
1
1
1
1
1
2
1
1
1
1
1
1
6
1
1
1
1
1
1
1
1
1
1
1
3
1
1
1
2
1
1
1
1
1
1
1
1
2
1
1
1
2
1
1
2
1
1
1
2
1
1
1
1
2
1
1
1
1
1
1
1
1
1
1
1
1
2
1
3
3
5
1
1
1
1
2
1
1
17
1
1
1
1
1
1
4
1
1
1
1
1
2
1
1
4
6
1
1
1
1
1
1
1
1
1
1
1
7
3
9
1
1
1
1
1
1
1
1
1
1
1
1
1
1
2
1
1
1
1
2
1
2
1
1
1
1
1
7
1
1
1
1
1
1
3
5
1
1
1
1
1
1
1
1
3
1
1
1
1
2
1
3
1
2
1
1
1
1
1
1
1
1
1
1
2
1
1
1
1
1
1
3
1
1
1
1
3
1
1
3
2
1
1
1
2
2
1
1
1
1
1
1
1
1
1
1
2
1
1
1
1
1
1
1
1
1
1
1
2
1
1
1
1
1
1
1
1
1
1
1
1
1
3
2
1
1
1
1
1
1
1
1
1
2
2
1
1
1
1
3
1
3
2
1
1
4
1
1
1
1
1
2
1
2
2
2
1
1
1
1
1
1
1
1
1
1
2
1
1
1
1
1
1
1
1
1
2
1
1
2
1
1
2
1
1
1
2
1
1
1
1
1
2
1
1
1
1
1
1
1
2
1
1
1
1
1
1
3
1
1
1
2
1
1
1
1
1
1
2
1
1
1
1
1
2
1
2
2
1
1
1
1
1
1
2
1
1
1
1
1
1
1
1
1
1
1
2
1
2
1
1
1
1
1
2
1
1
1
1
1
1
1
1
1
1
1
2
1
1
1
1
1
1
1
1
3
1
1
1
1
1
2
1
1
1
1
1
4
1
1
1
1
1
1
1
1
1
5
2
4
2
1
1
1
1
1
1
1
2
1
3
2
2
1
4
1
1
1
1
1
1
1
1
1
10
2
1
2
1
2
4
3
1
1
1
1
1
1
1
1
1
1
1
1
1
1
1
1
1
1
1
1
1
1
1
1
1
1
1
1
1
1
1
1
1
1
2
1
1
3
1
1
1
1
1
2
1
1
1
1
1
1
1
1
1
1
1
1
1
1
1
1
5
2
1
1
1
1
1
1
1
1
1
1
1
13
1
1
2
1
1
2
1
1
2
1
5
1
2
1
3
4
1
1
1
1
3
1
1
1
1
1
1
1
1
1
1
1
1
1
1
1
2
1
1
2
1
1
1
1
1
1
1
1
1
2
1
1
2
1
1
1
1
1
1
1
2
1
1
1
1
3
1
11
2
1
2
1
1
1
1
1
1
1
1
1
1
1
1
1
1
3
1
1
2
1
1
1
1
1
1
1
1
1
1
1
1
1
1
1
1
1
1
1
1
1
1
1
1
1
1
1
1
1
2
1
1
1
1
1
1
1
1
1
1
2
1
2
1
1
1
1
1
1
1
1
1
1
1
1
1
1
1
1
1
2
1
1
1
1
1
2
2
1
1
3
1
1
6
1
1
3
1
1
3
1
1
2
1
1
1
1
3
1
1
1
3
1
3
1
1
1
2
1
3
5
1
1
1
1
1
1
1
2
2
1
1
2
1
2
1
1
1
1
1
1
1
1
1
1
1
1
1
1
1
2
3
1
1
1
1
1
1
1
1
1
4
1
1
3
1
1
1
12
2
13
1
1
1
1
1
14
1
1
1
1
2
2
1
1
1
1
1
1
1
1
1
1
1
1
1
1
1
1
2
1
1
1
1
1
2
1
1
1
1
1
1
1
1
1
1
1
1
1
1
1
1
1
1
2
1
2
1
1
1
2
1
1
1
1
1
1
1
1
1
1
1
1
1
1
6
1
1
1
1
1
1
1
2
1
1
2
1
1
1
1
1
1
1
1
1
1
1
1
1
1
1
3
1
1
1
1
1
1
1
1
1
1
1
2
1
1
1
1
1
1
1
1
1
1
3
1
1
1
1
2
1
1
2
1
1
1
1
1
1
1
1
1
1
1
1
1
1
1
1
2
1
1
3
1
2
1
3
5
2
1
1
1
1
1
1
1
1
2
1
5
2
1
1
1
1
1
1
1
1
2
1
1
2
1
1
1
1
1
1
1
1
1
3
1
1
1
1
2
2
4
2
1
1
2
3
1
1
1
2
1
2
1
2
5
1
1
1
1
1
2
1
1
1
1
1
1
1
1
1
1
3
1
1
1
1
1
1
1
1
2
1
1
1
1
1
1
1
1
1
1
1
1
1
1
2
1
1
1
1
1
1
1
1
1
1
1
1
1
1
1
1
1
1
1
1
2
1
1
1
1
1
1
2
1
1
1
1
1
2
1
2
1
1
1
1
1
4
1
1
1
1
1
1
1
1
2
1
1
1
1
1
1
1
1
1
1
1
1
1
1
1
1
1
3
1
2
1
1
3
2
1
1
1
2
2
1
1
3
2
1
2
1
1
1
2
1
1
2
2
1
1
1
1
8
2
1
1
1
1
1
1
2
1
2
1
1
1
3
1
1
1
1
2
1
1
1
1
1
1
1
5
1
1
1
1
1
1
1
1
1
1
1
1
1
1
2
1
1
1
1
1
2
1
1
1
4
1
1
5
1
1
2
1
1
1
5
4
1
1
1
4
1
1
1
1
1
1
1
1
1
3
1
1
1
1
2
1
1
1
1
1
1
1
1
2
1
1
1
1
1
1
2
1
1
5
1
1
1
1
1
1
4
1
1
1
1
1
1
1
2
1
1
1
1
1
1
1
1
1
1
1
2
1
1
1
1
1
1
1
1
2
1
3
1
1
1
2
1
1
2
1
1
1
1
1
1
1
1
1
1
1
1
1
1
1
2
3
1
1
1
1
1
1
1
1
1
1
1
1
1
2
1
2
1
50
1
1
1
1
1
1
2
1
1
1
1
1
1
1
1
1
1
1
1
1
1
1
1
1
2
1
1
1
1
1
1
1
1
1
1
1
1
1
1
1
1
1
1
2
1
1
1
1
1
1
1
1
1
1
1
1
1
1
1
1
1
2
1
1
17
1
1
1
1
2
1
1
1
1
4
3
1
1
1
1
1
1
2
2
1
1
1
1
1
1
1
2
1
1
1
1
1
1
1
1
1
1
1
6
1
1
2
1
1
1
1
5
1
1
15
3
1
1
2
1
1
1
1
1
1
2
2
2
1
1
1
1
3
2
1
1
1
2
1
1
1
1
1
1
2
1
1
1
3
1
1
1
2
1
1
2
1
2
1
1
1
3
1
1
1
1
2
1
2
1
2
1
1
1
1
1
6
1
1
1
1
1
1
1
1
2
2
1
2
1
1
1
1
1
1
1
2
1
2
4
1
3
2
2
2
1
1
1
1
1
5
1
1
2
1
1
1
1
1
1
1
1
1
1
1
1
4
1
1
1
1
1
1
1
1
1
1
2
1
1
1
1
1
1
2
1
1
2
3
5
2
1
1
1
1
2
1
1
1
1
1
1
1
2
1
1
1
1
1
1
1
1
1
1
1
2
1
1
1
6
1
1
1
1
1
1
1
1
1
1
1
1
1
1
1
1
1
2
1
1
1
1
1
1
1
1
1
1
1
1
1
1
1
1
2
1
1
1
1
1
1
1
1
1
1
5
1
1
5
1
1
2
2
1
1
1
1
1
1
1
1
1
1
1
1
1
2
1
1
1
1
1
2
1
1
1
1
2
1
4
1
1
1
1
1
2
1
1
1
1
1
1
1
2
1
2
1
1
1
1
1
2
1
1
1
1
2
2
2
2
1
1
2
1
1
1
1
1
1
1
1
1
1
1
2
1
1
2
8
1
1
1
1
1
1
1
2
2
1
1
1
1
1
1
1
1
1
1
1
1
6
1
1
1
1
1
1
1
2
1
1
1
1
2
1
3
1
1
1
1
1
1
1
3
2
1
1
1
1
1
1
1
1
1
1
1
1
2
1
1
1
2
1
2
1
1
1
1
1
1
1
1
8
1
1
1
1
1
1
1
1
1
1
1
1
1
5
1
1
1
1
1
1
1
1
2
2
1
2
1
1
1
1
35
14
16
3
1
1
1
1
1
1
1
1
2
2
1
1
1
1
1
1
1
3
1
1
2
1
3
1
1
1
1
1
1
1
1
2
1
1
2
1
3
2
1
1
1
1
1
1
1
1
1
3
1
1
3
1
1
2
3
1
2
1
1
2
1
1
1
3
2
2
1
1
3
1
1
1
1
1
1
2
1
1
1
1
1
1
1
1
2
1
1
3
2
1
1
1
3
2
1
1
2
1
2
1
2
2
2
1
3
2
1
1
3
1
1
1
1
1
1
1
1
1
4
2
1
1
1
2
2
1
1
2
1
1
1
1
1
2
1
1
1
1
2
1
1
1
2
1
2
1
2
2
1
1
1
2
2
1
1
2
1
1
1
2
1
3
1
1
1
1
1
3
1
2
1
3
1
1
1
1
1
2
1
1
1
1
3
1
1
1
1
1
1
3
1
1
1
1
1
1
1
1
1
1
1
2
1
2
1
1
3
1
1
1
1
2
2
1
2
2
3
1
1
1
1
2
1
1
6
4
1
1
4
1
1
1
1
2
1
1
1
1
1
2
1
1
2
2
1
2
1
1
1
1
1
1
1
1
3
1
1
1
1
3
1
1
1
1
1
1
1
1
3
1
1
1
1
1
2
1
1
1
1
1
1
1
2
1
1
1
1
2
2
1
1
1
1
1
1
1
1
1
1
1
1
1
1
1
1
1
1
1
2
1
1
1
1
1
1
1
1
2
1
1
1
1
1
1
1
1
1
1
1
1
1
1
1
1
1
1
2
1
1
1
1
2
1
1
1
1
1
1
1
1
1
2
1
1
1
1
1
3
1
1
1
1
1
1
1
1
4
1
1
1
1
1
1
1
3
1
1
1
1
1
1
1
1
1
1
1
1
5
1
2
4
1
1
3
1
1
7
1
3
1
1
1
1
1
1
1
1
1
1
1
1
1
1
1
2
1
2
1
1
1
1
1
1
1
3
1
1
1
1
1
14
1
13
1
1
1
1
1
2
1
2
1
1
1
1
1
1
1
1
1
1
1
1
1
1
1
1
1
1
1
1
8
1
3
1
1
1
1
4
1
3
5
1
1
1
1
2
6
1
1
1
8
1
1
3
1
1
3
4
1
1
1
1
1
1
1
1
2
1
1
1
1
1
1
1
1
1
1
1
1
1
1
1
2
1
1
2
1
2
1
1
1
2
1
5
1
1
1
7
2
1
2
1
1
1
1
1
1
1
1
1
1
1
1
2
1
1
1
2
1
1
2
1
1
1
1
1
1
1
1
1
1
1
1
1
1
2
1
1
1
1
1
1
2
1
5
1
3
1
1
3
1
1
1
1
1
2
1
1
1
2
1
1
1
1
1
1
1
1
2
1
2
2
1
1
2
1
1
1
1
1
2
3
2
1
1
1
1
1
1
1
1
1
1
2
1
1
1
1
1
1
1
1
1
1
1
1
1
1
1
2
1
3
1
1
1
1
1
1
1
2
4
1
1
1
1
1
1
2
1
3
1
1
1
1
1
1
1
1
1
1
1
1
1
2
1
1
1
1
1
1
1
1
9
1
2
1
1
6
1
1
2
1
1
1
2
2
1
1
1
1
4
1
3
1
1
1
4
1
1
1
1
1
1
1
1
3
1
2
1
1
3
2
1
8
2
1
4
1
1
1
1
1
1
1
1
1
1
1
1
1
1
1
2
1
1
1
2
1
1
9
1
1
1
1
1
1
1
1
1
1
1
1
1
2
1
1
3
1
1
1
1
1
1
1
1
1
1
1
1
2
2
1
1
1
1
1
2
1
1
1
1
1
1
2
1
1
1
1
1
1
2
1
1
1
1
2
1
1
1
1
1
2
2
1
1
1
1
1
1
1
1
1
1
1
1
1
1
1
1
2
1
3
1
2
1
1
1
1
1
1
1
1
1
1
1
1
1
1
1
1
1
1
1
1
1
2
1
1
18
1
1
1
1
1
1
1
1
1
2
1
1
1
1
4
1
1
1
1
1
1
1
2
1
1
1
1
1
1
1
1
1
1
1
1
1
2
1
7
1
1
1
2
2
1
1
1
1
1
3
1
1
1
1
1
1
3
1
1
1
1
1
1
1
1
1
1
1
1
2
1
3
1
1
1
1
2
1
1
1
1
1
1
1
1
1
1
1
1
1
1
1
2
1
1
1
2
1
1
1
1
1
1
4
1
1
1
1
1
1
3
1
1
1
1
2
1
1
1
1
1
1
1
1
1
1
1
1
1
1
1
1
1
1
1
1
2
1
1
1
2
1
1
2
1
1
1
1
1
1
1
1
1
1
1
1
1
1
2
1
1
1
1
1
1
1
1
1
1
1
1
1
1
1
1
1
2
1
1
1
1
1
1
1
1
2
1
1
2
1
1
3
1
1
1
1
1
1
1
2
1
1
1
1
1
1
1
1
1
1
1
1
1
1
1
1
1
1
1
2
1
1
1
1
1
1
1
1
1
2
1
1
1
1
1
1
1
1
1
1
2
1
1
1
1
1
1
1
1
1
1
1
1
1
3
1
1
1
1
2
1
1
2
1
1
1
1
1
1
1
1
1
1
1
1
1
1
1
4
1
1
1
3
1
1
2
1
1
3
1
2
1
1
1
2
1
1
1
2
1
1
1
1
1
1
1
1
1
1
1
1
1
1
1
1
1
1
1
1
1
1
1
1
1
1
1
2
1
1
3
1
1
3
1
1
1
1
1
1
1
1
1
1
2
1
1
2
1
1
1
1
7
4
4
2
3
1
1
4
2
2
3
2
3
1
1
1
1
1
2
2
3
1
1
2
2
1
1
1
1
1
1
3
1
3
1
3
1
1
1
1
1
3
1
1
1
1
1
1
1
1
1
1
1
1
1
1
22
1
1
1
2
1
1
1
3
1
1
1
1
2
1
1
1
1
2
1
1
1
1
1
1
1
1
1
1
1
1
1
1
1
1
1
2
5
1
2
2
3
1
1
1
2
1
1
1
1
1
2
1
1
1
1
1
2
6
1
1
1
1
1
1
1
1
1
5
3
1
7
1
2
1
1
1
1
1
1
1
1
1
1
1
1
1
1
1
4
1
4
1
1
1
1
1
1
3
1
4
1
2
1
1
1
1
1
2
1
1
1
1
1
7
1
1
1
1
4
2
1
3
1
7
1
1
1
2
1
1
1
1
1
1
1
1
1
1
1
1
1
1
1
1
1
1
1
1
1
2
1
1
1
1
1
1
1
1
1
1
1
1
1
1
1
1
2
1
1
1
11
2
1
1
1
1
3
1
3
3
1
1
1
1
1
1
1
1
1
1
1
1
1
1
1
2
3
1
1
1
2
2
1
1
1
1
1
1
1
1
1
1
1
1
1
4
1
1
2
1
3
2
1
1
1
1
1
2
1
1
1
1
1
1
1
1
1
1
1
1
2
2
1
1
2
1
1
1
1
1
1
1
1
1
1
1
1
2
1
1
1
1
1
1
1
1
1
3
1
1
5
1
1
2
1
1
1
1
2
1
1
2
3
3
1
3
1
2
1
2
1
1
1
1
1
1
1
1
1
1
1
1
1
1
1
1
2
1
1
1
1
1
1
1
1
2
2
1
1
1
1
2
1
1
1
1
1
1
1
1
9
2
1
1
1
2
2
1
1
1
1
1
8
1
5
1
1
1
1
3
1
1
1
1
1
1
1
1
1
1
1
1
1
1
1
1
1
1
1
1
1
1
1
1
1
1
1
1
2
3
2
1
1
1
1
1
2
1
2
1
1
1
1
1
1
1
1
2
1
1
1
1
1
1
1
1
1
1
2
1
1
1
1
1
1
1
1
1
1
2
1
2
2
1
1
1
1
1
1
1
1
1
1
3
2
1
1
1
1
1
1
1
1
1
1
1
1
3
1
1
1
1
1
1
1
1
1
1
1
1
1
1
5
1
1
1
1
1
1
1
1
1
1
1
1
2
8
5
8
1
1
1
3
1
1
1
1
1
1
2
1
2
1
1
1
4
2
1
1
1
2
1
1
1
2
1
3
1
1
1
1
1
1
1
1
1
1
1
1
1
1
3
1
1
1
1
1
1
1
1
1
1
1
2
1
1
1
1
1
1
2
2
1
1
1
1
1
1
1
3
1
1
1
1
1
2
1
1
1
1
2
1
1
1
12
1
1
9
1
3
3
12
1
1
1
1
1
1
1
1
1
1
1
1
1
1
1
1
3
2
2
1
1
1
1
2
1
1
1
1
1
1
2
1
1
2
2
1
1
1
1
1
1
1
1
1
1
1
1
1
1
1
1
1
1
1
1
1
1
1
1
1
1
1
2
1
3
1
1
1
1
1
4
1
1
1
1
1
1
1
1
1
1
1
1
1
1
1
1
1
1
1
1
1
1
3
3
1
1
1
2
1
1
2
1
1
1
1
1
1
1
3
1
1
1
2
2
1
1
2
1
1
1
1
1
1
1
2
1
1
1
1
1
1
1
2
3
1
1
1
3
1
1
1
1
2
1
1
1
1
1
1
1
1
1
1
1
1
1
1
1
1
2
1
1
1
1
2
1
1
1
1
3
1
1
1
1
1
1
1
1
1
1
1
1
1
2
1
2
1
1
1
1
1
2
1
1
2
2
3
1
1
1
1
1
1
1
1
2
1
3
1
1
1
1
1
1
1
3
1
1
2
1
2
1
1
1
1
1
1
1
1
2
1
1
2
1
1
2
5
2
1
1
2
1
1
1
1
1
1
1
1
1
2
1
2
1
1
1
1
1
1
2
1
1
1
1
1
1
1
1
1
1
1
1
1
1
1
1
1
1
1
1
1
1
1
1
2
1
3
2
1
1
1
1
1
1
1
6
1
1
1
1
1
1
1
1
1
1
1
1
1
1
1
1
1
2
1
1
1
3
1
1
1
1
2
1
1
1
3
1
1
1
2
1
1
1
1
1
1
1
1
1
2
1
1
1
3
1
1
1
1
1
1
1
1
1
1
1
2
1
1
2
1
1
1
1
2
1
1
1
1
1
2
1
1
1
1
1
1
1
1
1
1
1
1
1
1
1
2
1
1
1
1
1
1
1
1
7
1
1
1
1
3
1
2
3
1
1
1
1
1
1
2
1
2
1
1
1
1
1
1
1
1
1
1
1
1
1
1
1
1
1
1
1
1
1
1
2
1
1
2
2
1
1
1
2
1
1
1
1
1
1
3
1
1
1
1
1
1
1
1
1
1
1
1
13
1
1
1
1
2
1
3
1
1
5
1
1
1
1
1
1
2
1
1
1
2
1
1
2
2
2
1
3
1
1
1
8
1
2
2
1
2
1
1
2
1
1
1
1
1
1
1
2
3
4
4
2
5
1
1
1
1
2
1
2
1
1
1
1
10
1
1
1
2
4
1
3
2
1
1
1
1
2
1
1
1
1
1
1
1
4
2
2
2
3
1
1
4
1
1
1
1
1
1
1
1
1
1
2
1
1
1
1
1
1
1
1
1
1
1
2
1
1
1
1
1
1
1
1
1
1
1
1
1
1
1
1
1
1
1
1
1
1
2
1
1
1
1
1
1
1
1
1
1
1
1
1
2
1
1
1
1
1
1
1
1
1
1
1
1
1
1
1
1
2
1
1
1
1
1
1
1
1
1
1
1
3
1
1
1
1
1
1
2
1
1
1
1
1
1
1
2
3
1
1
1
1
1
1
1
1
1
1
1
1
2
1
1
4
1
1
1
1
2
1
1
1
1
1
1
4
1
1
1
1
2
2
2
1
1
1
1
1
1
1
1
1
1
1
3
1
1
1
2
2
1
1
1
1
1
1
1
1
1
1
1
1
2
1
1
1
1
1
1
1
2
1
1
1
1
1
2
1
1
1
1
1
1
1
1
2
1
1
1
2
2
2
2
5
1
3
1
1
1
1
1
1
1
1
1
5
1
1
1
2
1
2
1
2
1
1
1
1
2
1
1
1
1
1
1
1
1
1
1
1
1
1
3
1
1
1
1
1
1
1
1
1
1
1
1
2
1
1
1
1
1
1
1
2
2
2
1
1
1
1
1
1
1
1
2
9
4
2
1
1
1
1
1
1
1
1
1
1
2
1
1
1
1
1
1
1
1
1
1
1
1
1
1
1
1
1
1
1
1
2
1
1
1
1
1
1
1
2
2
1
3
1
1
1
1
2
1
1
1
1
1
1
1
2
1
1
1
1
2
1
2
1
3
1
1
1
1
1
2
1
6
1
2
1
1
1
1
1
1
1
2
1
1
1
1
1
1
1
1
1
1
1
1
1
1
1
1
1
1
2
1
1
1
1
1
1
1
1
1
1
2
1
1
1
1
1
1
1
1
1
2
2
2
1
1
2
1
1
3
1
1
1
1
1
1
1
1
1
1
1
1
1
1
1
1
1
1
1
1
1
1
1
1
2
1
2
1
1
1
1
1
1
1
1
1
1
1
1
1
2
1
1
1
1
2
1
4
1
1
1
1
1
1
1
1
1
1
1
2
1
1
2
3
4
1
1
1
2
1
1
1
2
1
1
1
1
1
2
5
1
1
2
3
3
1
1
2
1
1
1
1
1
1
1
2
1
1
1
1
1
1
3
4
1
1
1
3
4
1
5
1
1
1
1
1
1
1
1
1
1
1
1
3
1
1
1
3
1
2
1
1
1
1
1
2
1
1
2
1
1
1
1
1
1
1
1
1
2
1
1
1
1
1
1
1
1
1
1
2
1
1
1
1
1
1
1
1
1
1
1
1
1
1
1
3
4
1
4
2
4
1
1
1
2
1
1
1
1
1
1
1
1
1
3
1
2
1
1
2
1
1
1
1
1
1
2
1
1
1
1
1
1
1
1
1
2
1
1
1
1
1
1
1
1
1
1
2
1
1
1
2
1
1
1
1
1
1
1
1
1
1
1
1
4
1
2
1
1
1
3
1
1
1
1
1
1
1
1
1
1
1
1
1
1
1
2
1
2
1
1
2
2
2
2
1
1
1
2
1
1
1
1
1
3
1
1
1
1
3
3
3
1
1
2
1
1
1
1
1
1
2
1
1
2
1
1
1
1
1
1
1
1
1
2
1
1
1
1
1
1
1
1
1
1
1
1
1
1
1
1
1
1
1
1
1
1
2
1
1
1
1
1
3
1
1
1
1
1
3
1
1
1
1
1
1
1
1
1
3
2
1
1
1
1
2
1
1
2
1
1
1
2
1
1
1
1
1
2
1
1
1
1
1
1
1
1
1
1
1
1
1
1
1
1
1
18
1
18
1
1
1
1
1
1
1
1
1
2
1
1
2
1
1
1
3
1
1
1
1
1
1
1
1
1
1
1
1
2
1
1
1
1
1
4
1
1
1
1
1
1
1
1
5
3
1
2
3
2
1
1
1
2
1
1
12
2
1
1
1
1
4
1
1
1
1
1
1
1
1
1
1
1
1
1
1
4
1
1
1
1
1
1
5
1
2
1
2
1
1
1
1
1
1
1
1
1
1
2
2
1
1
1
1
1
1
1
1
1
4
1
20
1
8
7
1
1
1
2
1
2
1
2
1
1
1
1
1
1
1
1
1
2
1
1
1
1
1
1
1
1
1
1
1
1
1
1
1
1
1
1
1
1
1
1
1
2
1
1
1
1
1
3
1
2
3
1
1
1
1
1
1
1
2
2
1
1
1
1
1
1
1
1
1
1
1
1
1
1
1
1
1
1
1
2
2
1
1
1
1
3
1
1
1
1
1
1
1
1
1
1
1
1
1
1
1
1
1
1
1
1
1
1
2
1
1
3
1
1
1
1
1
1
1
1
2
1
1
3
1
1
1
2
1
1
1
1
1
1
1
1
1
1
1
1
1
1
1
1
1
2
1
1
1
1
1
1
1
1
1
4
2
1
1
2
1
1
3
2
1
7
1
1
1
1
2
1
1
11
1
2
3
1
1
1
1
1
1
1
1
1
1
1
1
1
1
1
5
1
1
1
1
3
1
1
1
1
1
1
1
1
1
1
1
1
1
1
1
1
1
1
1
2
1
1
1
1
1
1
1
1
1
11
1
3
1
1
1
1
5
1
1
2
1
1
1
1
1
1
1
1
1
2
1
1
1
1
1
1
1
1
2
1
1
1
1
1
1
1
1
1
1
1
1
1
1
1
2
1
3
7
4
2
1
1
1
1
1
1
1
1
1
1
1
1
5
1
1
1
1
1
1
1
5
1
1
1
1
1
1
1
1
1
2
1
1
3
2
1
1
1
1
1
1
1
2
2
1
1
1
1
1
1
1
3
5
1
1
1
2
1
1
1
1
1
1
1
1
1
1
2
1
1
1
1
1
1
1
1
1
1
1
1
1
2
1
1
1
2
1
1
1
1
3
1
1
1
1
2
1
1
1
1
1
1
2
3
1
2
2
1
2
1
1
1
1
1
1
1
1
1
2
1
2
1
1
1
1
1
1
1
1
1
2
1
1
1
1
1
1
1
1
1
6
1
1
50
18
7
1
1
3
1
1
1
1
1
1
2
1
1
1
1
1
1
1
1
1
3
1
1
1
1
1
3
1
1
1
1
1
1
1
1
1
1
2
1
1
1
3
1
1
1
1
3
1
4
4
1
1
1
1
2
1
1
1
2
21
2
1
1
1
1
1
1
1
1
1
1
1
2
2
1
1
1
1
1
1
1
1
1
1
1
1
1
1
1
2
1
1
1
1
1
1
1
1
1
1
1
1
1
1
1
1
1
1
1
1
1
1
1
1
3
2
1
1
1
1
1
1
1
1
1
1
1
1
1
1
1
1
2
1
1
1
1
1
1
1
1
1
1
1
1
1
1
2
1
1
1
2
2
3
1
1
3
1
1
1
1
1
1
1
1
3
1
1
1
1
1
1
1
1
1
2
1
1
1
1
1
1
1
1
1
1
1
1
1
1
1
1
1
1
1
1
2
2
1
1
1
1
2
1
1
1
1
1
1
1
1
1
1
1
1
1
1
1
1
1
1
1
1
2
1
2
2
1
1
1
1
1
1
1
1
1
1
2
1
1
2
1
1
1
2
1
1
1
1
1
1
1
1
1
1
1
1
1
1
1
1
1
1
1
1
1
1
1
1
1
2
1
1
1
1
1
1
2
1
1
1
1
1
2
1
1
1
1
1
1
1
1
1
1
1
1
1
1
4
1
10
4
5
1
1
1
2
1
1
2
1
1
1
1
1
2
1
1
1
3
1
1
1
1
1
1
1
1
1
1
1
1
1
1
1
2
1
2
2
1
1
1
1
3
1
1
1
1
1
1
1
1
1
1
1
1
2
1
1
1
1
1
3
2
2
2
1
1
1
1
1
1
1
1
1
1
1
1
1
1
1
1
1
1
1
2
1
1
1
1
1
1
1
1
2
1
1
1
10
1
1
1
1
1
1
1
1
4
1
1
2
1
2
2
1
1
3
1
14
1
1
1
1
2
1
1
2
2
1
1
3
1
2
1
1
2
1
1
1
1
2
1
1
1
1
1
3
1
1
1
9
1
1
1
1
1
3
1
1
1
1
1
1
1
1
1
1
1
1
1
1
3
1
1
1
1
1
1
1
1
1
1
1
1
2
1
1
1
1
1
1
1
1
1
1
2
1
1
1
1
2
1
1
1
1
1
1
1
2
1
2
1
1
1
1
1
1
3
1
1
1
1
2
6
6
3
3
2
1
1
4
7
2
2
1
2
6
3
1
1
1
1
1
7
8
4
5
1
1
5
1
2
1
16
2
9
1
1
1
1
1
1
1
1
1
13
1
1
1
1
2
2
18
5
1
2
1
1
1
1
1
1
1
1
1
1
1
1
1
1
1
1
1
1
1
1
1
1
1
1
1
1
1
1
5
1
1
3
1
2
3
1
3
1
3
2
3
2
3
2
1
3
2
1
2
2
1
1
4
1
1
1
1
1
1
1
1
1
1
1
1
1
1
1
1
2
1
1
1
1
1
1
1
1
2
1
1
1
1
1
1
1
1
2
1
2
1
1
2
1
1
1
2
1
1
6
1
1
1
1
1
1
1
1
2
1
1
2
1
1
1
1
2
1
1
1
2
1
1
1
1
2
1
1
1
2
1
1
2
1
1
1
1
1
1
1
1
1
1
1
1
1
1
1
3
1
2
1
1
1
1
1
1
1
2
1
3
2
3
1
5
1
1
1
1
1
1
1
1
2
1
1
1
1
1
2
1
1
1
1
1
1
1
1
1
1
1
1
1
1
4
1
1
1
1
1
3
1
1
1
1
1
1
1
1
1
1
1
1
1
1
1
1
1
1
1
1
1
2
1
1
1
1
1
1
2
1
1
1
1
1
1
1
1
1
1
1
1
1
2
1
1
1
1
1
1
1
1
1
1
1
1
1
1
2
1
2
1
1
3
5
1
10
1
2
1
1
1
1
1
1
1
1
1
2
1
1
3
3
1
1
1
1
1
1
1
1
1
1
1
1
1
1
2
1
1
1
1
1
1
3
1
1
1
2
1
1
1
1
1
2
1
1
1
1
1
1
9
1
1
2
1
1
1
1
2
1
1
1
1
1
1
2
2
2
3
1
8
1
1
1
1
1
1
1
1
1
1
1
1
1
1
1
1
1
1
1
1
1
1
1
2
3
1
1
1
1
1
1
1
1
2
1
1
1
2
1
1
1
1
1
1
1
1
2
1
1
1
1
1
1
2
1
1
1
1
1
1
2
1
1
1
2
3
1
1
1
1
1
2
1
1
1
1
1
1
2
1
1
1
1
1
1
1
1
1
1
1
1
1
1
1
2
1
1
1
1
1
1
1
1
1
1
1
1
1
1
1
1
8
1
1
2
1
1
1
1
1
1
1
1
1
1
1
1
1
2
1
1
1
2
2
1
1
1
1
1
1
1
1
1
1
1
1
1
47
1
1
1
2
2
1
16
15
2
1
1
1
1
1
2
1
1
2
1
1
1
1
1
1
1
1
1
1
2
1
1
1
1
1
2
1
1
1
1
1
1
1
1
2
1
14
1
1
1
1
1
1
1
1
1
1
1
1
1
1
1
1
1
1
1
1
1
1
1
1
1
1
1
1
3
1
5
1
1
1
1
3
1
1
1
1
1
2
1
2
11
1
1
1
1
1
1
1
1
1
1
1
1
1
1
1
1
1
2
1
1
1
1
1
1
1
1
1
1
2
1
1
1
1
1
1
1
1
1
1
1
1
1
1
1
1
1
3
1
3
1
1
1
1
1
1
4
1
1
4
1
1
1
5
2
1
1
1
1
1
1
1
1
1
1
1
4
2
2
1
1
5
2
1
1
3
2
1
1
1
1
1
3
1
1
1
2
1
2
1
2
1
1
1
2
7
1
1
1
1
1
1
2
1
1
1
1
1
1
3
1
1
1
1
1
1
1
1
1
1
2
1
1
2
1
1
1
1
1
1
18
1
1
1
1
1
1
1
2
1
1
2
1
1
1
1
2
1
2
1
1
1
1
1
1
1
1
2
1
1
2
1
1
3
1
1
1
1
1
1
1
1
1
1
1
1
1
1
1
1
1
1
1
1
1
1
1
1
1
1
1
1
1
1
3
3
2
1
1
1
1
1
1
1
2
1
1
1
1
1
1
1
1
1
1
1
1
1
1
1
1
1
1
1
1
3
1
1
1
1
2
4
1
1
1
1
1
1
1
2
1
2
1
1
1
1
1
1
1
1
1
1
2
1
1
1
1
1
1
3
2
1
1
1
1
1
1
1
1
4
1
6
1
1
8
3
1
1
1
1
1
1
1
1
1
1
2
1
1
1
4
1
1
1
1
1
1
1
1
1
1
1
1
1
1
1
1
1
1
1
1
1
1
1
1
1
1
1
1
1
1
1
1
2
1
1
2
1
1
5
1
1
1
1
1
1
1
1
1
1
2
2
1
1
2
1
1
1
1
1
1
1
1
1
1
1
1
1
1
1
1
1
1
1
1
1
1
1
1
1
1
1
1
1
1
1
2
1
1
2
1
1
3
10
1
1
1
3
1
1
1
1
1
2
3
7
3
3
1
1
1
1
1
1
1
1
1
2
2
1
1
11
1
1
3
1
1
3
3
2
1
1
2
1
3
1
1
1
1
1
1
1
1
1
1
1
1
1
1
1
1
1
1
1
1
1
1
2
1
1
3
1
2
1
1
1
1
1
1
1
1
1
1
2
1
1
1
1
1
1
1
1
1
1
1
1
1
1
1
1
1
1
1
1
1
1
2
1
1
3
1
2
1
1
1
1
1
1
2
1
2
1
1
1
1
1
1
1
1
2
1
1
1
1
1
1
1
2
1
1
1
1
2
1
1
1
1
3
1
1
2
3
3
9
2
10
6
8
2
9
5
4
9
3
6
3
2
1
1
1
2
1
1
1
1
1
1
2
1
1
1
1
1
1
1
1
1
1
1
1
1
1
1
1
1
1
1
1
1
1
1
1
1
1
1
1
1
1
1
1
1
1
1
1
1
1
1
1
1
1
1
1
1
1
1
1
1
1
1
1
1
1
1
1
1
1
3
3
1
1
1
1
1
1
1
1
1
1
2
1
2
10
1
1
1
1
1
2
1
1
1
1
1
1
1
1
1
1
2
1
1
1
2
1
1
1
2
1
1
1
1
1
1
1
1
1
1
2
2
1
2
1
1
2
2
2
2
2
1
1
1
2
1
1
1
1
1
1
1
1
1
1
1
1
3
1
1
1
2
1
1
1
1
1
1
2
1
1
1
4
1
1
1
1
1
1
1
1
1
2
2
1
1
1
1
1
1
1
1
1
1
1
1
1
1
3
1
1
1
1
1
1
1
1
1
1
1
1
1
1
1
1
1
1
1
1
1
1
1
2
2
1
1
1
1
1
2
1
1
1
1
1
4
1
3
10
1
1
1
1
6
1
1
2
5
2
1
3
3
1
1
1
1
1
1
1
2
1
1
1
1
1
2
1
1
1
1
2
1
1
1
1
1
1
1
3
2
1
1
3
5
1
2
2
2
1
1
2
1
1
1
2
1
4
2
1
2
2
1
1
1
2
1
1
2
2
6
1
5
3
9
2
1
3
3
8
5
1
1
1
1
1
1
1
5
2
1
1
1
1
1
1
1
1
1
1
1
1
1
1
1
2
1
1
1
2
1
2
1
1
2
1
3
1
1
1
1
1
1
1
1
1
1
1
1
1
1
1
1
1
1
1
1
1
1
2
1
2
1
1
1
2
1
1
2
2
1
1
1
1
1
1
1
1
1
1
10
1
1
1
1
5
1
1
1
1
1
1
1
1
1
1
1
1
1
1
1
1
1
1
1
1
2
1
1
1
2
1
1
1
1
1
1
1
1
1
1
1
1
1
2
3
1
1
1
2
1
1
1
1
1
1
1
1
1
1
1
1
1
2
1
1
1
1
5
24
2
1
1
1
2
1
1
1
1
2
1
1
1
5
10
2
1
1
2
1
1
1
1
1
1
1
1
1
1
2
1
1
1
1
1
1
1
1
3
1
1
1
1
1
1
1
1
1
3
1
1
1
1
1
1
1
1
1
1
3
1
1
1
1
1
1
1
2
1
4
2
1
1
2
2
1
1
1
1
2
1
1
1
1
1
2
5
4
1
1
2
1
2
1
1
1
1
2
1
3
3
3
1
1
2
2
1
1
1
2
3
4
1
1
2
1
1
1
2
1
1
4
1
1
1
1
1
1
3
1
2
1
1
1
1
1
1
1
1
1
12
1
1
1
1
1
1
1
1
1
1
1
1
1
1
1
1
1
1
1
1
1
1
1
3
1
1
1
1
1
4
26
1
3
1
1
1
1
1
1
1
1
1
5
1
1
1
1
1
2
1
2
7
5
3
2
1
5
1
1
1
1
1
1
1
1
1
1
1
1
1
1
1
3
1
2
1
1
2
1
1
4
12
4
1
1
1
1
2
1
1
1
1
1
1
1
1
1
1
1
1
1
1
1
1
1
1
1
1
1
1
1
1
1
2
1
2
1
1
2
1
1
1
1
1
1
1
1
1
2
1
2
1
1
5
1
1
3
1
1
1
2
1
3
1
1
1
1
1
1
1
1
1
1
1
1
1
1
2
1
1
1
2
1
1
1
1
1
1
1
1
1
1
1
1
1
1
1
2
1
1
1
1
1
1
1
1
1
3
1
1
1
1
1
5
1
1
2
1
1
1
1
1
1
1
1
2
2
1
1
1
1
1
1
1
1
1
2
1
1
2
1
1
1
1
1
1
1
2
1
1
1
1
1
1
1
1
1
1
1
1
2
1
1
1
1
3
1
1
3
1
1
1
1
3
1
1
2
9
2
1
1
1
1
1
1
2
1
1
1
1
2
2
1
2
1
1
1
2
4
1
1
1
2
1
1
3
1
1
1
2
1
1
1
1
1
1
2
1
1
1
1
1
1
3
1
1
1
1
1
1
1
1
1
1
10
1
1
1
1
3
2
1
3
4
1
1
1
4
1
1
1
1
41
2
1
2
1
1
1
3
1
1
1
19
1
1
1
1
1
2
2
1
1
1
1
2
1
2
1
1
1
1
1
1
2
1
1
2
2
1
1
1
1
1
1
2
1
1
1
1
1
2
1
1
2
2
1
1
1
1
1
2
1
11
2
1
1
13
1
1
3
1
1
1
1
1
1
1
1
1
1
2
1
1
1
1
1
1
1
1
1
1
1
1
1
1
1
3
1
1
1
2
1
1
1
1
1
1
1
1
1
1
1
1
1
1
3
1
1
1
1
1
1
1
1
1
1
1
1
7
1
1
1
1
1
1
1
1
1
2
2
1
1
1
1
1
1
1
1
1
1
1
1
1
1
1
1
1
1
2
1
1
3
1
1
1
1
1
1
4
1
2
1
2
1
1
1
1
1
1
1
1
1
1
1
1
1
1
1
1
1
1
1
1
1
1
1
2
1
1
1
7
1
1
1
1
1
2
2
6
1
1
1
1
1
1
2
1
1
1
1
1
1
1
1
1
1
1
1
1
2
1
1
1
1
1
1
1
1
2
1
1
1
1
1
1
1
1
1
1
1
1
1
1
2
1
1
1
1
1
1
1
1
1
1
1
1
1
1
1
1
1
2
1
1
1
1
1
2
1
1
1
1
2
1
1
1
1
1
2
2
3
1
2
2
1
1
1
2
1
1
1
1
3
3
2
1
1
2
1
1
2
1
2
1
1
1
1
1
3
1
1
1
1
1
2
1
1
1
1
2
3
3
1
1
1
3
1
1
1
1
1
1
1
2
1
2
1
1
1
1
1
1
5
1
1
1
2
1
6
1
1
1
2
1
1
1
1
1
2
1
1
1
1
1
1
1
1
1
1
1
1
1
1
1
2
3
2
2
2
1
2
1
1
1
2
1
2
1
1
1
1
1
1
1
1
1
2
1
1
2
1
2
1
1
1
1
1
2
2
1
2
6
1
1
1
3
1
3
1
1
1
1
2
3
1
1
1
1
1
1
1
1
1
1
1
2
1
1
1
1
1
1
1
1
1
1
1
1
1
1
2
2
1
1
1
1
1
1
1
1
1
1
1
1
1
1
1
1
1
2
1
1
2
1
1
1
1
2
1
2
2
1
1
2
3
2
1
2
3
1
25
1
1
1
1
1
2
1
1
1
1
1
1
1
1
1
1
1
1
1
1
1
1
1
1
1
1
1
1
1
1
1
1
1
1
2
1
1
1
1
1
1
1
1
1
1
1
1
1
1
1
1
1
1
1
1
2
1
1
1
2
1
1
1
1
1
1
1
1
2
1
3
1
1
2
1
1
1
1
1
1
1
1
1
1
1
1
1
1
1
1
1
2
1
34
1
1
1
1
1
1
1
1
1
1
1
2
1
1
1
1
1
1
1
1
1
1
1
8
3
7
3
2
1
1
1
1
1
1
1
1
1
1
1
1
1
1
6
1
1
1
1
1
1
1
1
1
1
2
1
1
1
1
1
1
1
1
1
1
1
1
1
1
1
1
1
1
1
1
1
1
1
1
1
1
1
1
1
1
1
1
1
1
1
2
4
2
1
1
1
1
1
2
1
1
1
3
1
1
1
1
1
1
1
1
2
1
1
2
1
1
1
1
1
1
1
1
1
2
1
1
1
1
2
1
1
1
1
1
1
3
1
5
1
3
2
1
1
3
1
1
1
1
2
1
2
1
1
2
1
1
1
1
1
1
1
1
1
1
1
1
1
1
1
1
1
1
1
1
1
1
2
1
1
2
1
1
1
1
1
1
2
2
1
1
1
1
1
1
1
1
6
1
1
1
1
1
1
1
1
1
2
1
1
1
1
1
1
1
1
1
1
1
1
1
1
2
1
1
1
1
1
1
1
1
1
1
2
1
1
1
1
1
2
1
1
1
1
1
1
1
1
1
2
1
1
1
1
1
1
1
1
1
2
1
1
1
1
1
1
1
2
3
1
2
2
1
2
1
1
1
3
1
2
2
1
1
1
1
2
1
1
1
1
1
1
1
3
1
1
1
1
5
2
1
1
1
2
6
1
3
2
3
1
7
2
6
1
1
1
3
1
1
1
1
1
1
2
1
1
1
1
1
1
2
1
1
1
2
1
1
1
1
1
1
2
1
1
1
1
1
1
1
1
1
1
2
1
2
1
1
1
3
2
1
1
1
1
1
1
1
1
2
1
2
2
2
2
3
1
2
1
1
1
1
1
2
1
2
1
1
1
1
1
2
1
2
1
2
1
1
1
1
1
2
2
1
2
6
1
1
2
1
1
4
2
1
17
3
1
1
2
2
1
1
1
4
1
1
1
2
1
1
1
1
1
1
3
2
2
1
1
1
1
1
1
1
1
3
1
2
1
1
1
4
1
1
1
1
1
1
1
1
3
1
2
1
1
1
1
1
1
1
1
1
1
1
1
1
1
1
1
1
1
1
1
1
2
2
1
1
1
1
1
1
1
1
1
1
1
1
1
3
1
2
1
1
1
3
1
1
1
4
1
1
1
1
1
1
1
1
2
1
1
1
1
1
1
4
1
1
1
1
1
1
2
1
1
1
1
1
1
1
1
1
1
1
1
1
1
1
1
1
1
1
1
1
1
1
1
1
1
1
1
1
1
3
2
1
1
1
1
1
1
2
1
1
1
1
1
1
1
1
1
1
1
1
1
1
1
1
1
2
1
4
1
1
1
1
1
1
2
1
2
1
1
1
1
1
1
1
1
1
1
1
1
1
1
1
1
1
2
1
1
1
1
2
11
1
1
1
1
1
1
1
1
1
1
1
1
2
1
1
1
2
1
1
1
1
1
2
2
1
1
1
1
2
1
1
1
1
1
1
1
1
1
1
1
1
1
1
1
1
2
1
1
1
1
1
1
1
1
4
1
1
1
1
1
3
1
1
9
1
1
2
1
1
2
1
1
5
1
2
1
10
1
1
1
6
3
1
1
3
1
1
1
1
1
1
1
2
4
1
1
1
1
1
2
1
1
1
1
1
1
1
2
1
1
1
1
1
2
1
1
1
1
1
1
1
1
1
1
1
1
1
1
1
2
1
1
1
2
1
2
1
1
1
1
1
1
1
1
1
1
1
2
1
2
1
1
3
2
1
1
1
2
1
1
1
4
1
1
1
3
1
3
1
1
1
1
1
1
1
4
3
1
1
1
1
1
1
1
1
1
1
4
1
1
1
1
1
1
1
1
1
1
1
1
1
1
4
3
1
4
1
1
1
1
1
1
1
2
1
1
1
1
1
2
1
1
1
1
1
1
1
1
1
1
1
2
1
2
1
1
1
1
1
1
1
1
1
1
1
1
2
1
1
1
2
1
2
1
1
1
1
2
2
1
1
3
1
1
1
1
1
1
1
1
1
1
1
1
1
1
1
1
2
1
2
1
5
1
1
1
2
4
1
1
1
1
1
2
1
2
1
1
1
1
1
1
1
1
1
3
12
1
1
1
1
1
1
1
1
2
2
2
1
1
1
1
1
1
1
1
1
1
1
1
1
1
1
1
2
2
1
1
1
1
1
1
1
1
2
1
1
1
1
1
2
1
1
2
1
1
1
1
2
1
1
2
1
1
1
2
1
1
1
1
1
1
1
1
1
1
1
1
1
4
1
1
2
2
1
1
1
4
1
1
1
1
1
1
1
1
1
2
1
1
1
1
1
1
1
1
1
1
1
1
1
1
1
1
1
36
1
1
1
2
3
1
1
1
1
1
1
1
1
1
1
2
1
1
1
3
1
1
1
2
1
1
5
2
1
1
3
1
1
1
1
1
1
1
1
1
1
1
1
1
1
1
1
11
1
1
1
2
1
2
2
1
1
1
3
22
8
2
11
9
1
1
5
7
4
1
1
1
1
1
1
1
1
1
1
1
1
1
2
1
2
1
2
1
1
2
2
1
1
1
1
1
29
1
5
7
1
1
1
1
1
1
1
4
1
1
1
1
1
1
1
1
1
1
1
1
1
1
1
1
1
32
1
1
1
2
1
1
1
1
1
1
1
2
3
1
1
1
4
1
1
1
11
11
1
2
1
2
1
1
1
4
1
4
1
1
1
1
1
6
1
1
1
2
1
1
1
1
1
1
1
1
2
1
2
1
1
1
1
1
1
1
1
1
1
1
1
1
1
1
1
1
1
1
1
1
1
1
1
1
1
2
1
1
1
1
1
1
1
1
1
1
1
1
1
1
1
1
1
1
1
2
1
1
1
1
1
1
1
1
1
1
1
1
1
2
3
1
1
12
1
1
10
1
3
1
1
1
3
6
2
2
1
1
1
1
2
1
3
1
8
2
1
2
2
2
1
1
1
2
1
1
1
1
6
1
1
1
1
3
1
1
1
1
1
1
1
5
1
1
1
1
1
1
1
2
1
1
1
1
2
1
1
1
1
1
1
1
1
1
1
1
1
1
1
1
1
1
1
1
1
1
1
1
1
13
1
1
1
1
1
1
1
1
1
2
2
1
1
1
1
1
1
1
2
10
2
3
2
1
3
1
1
1
1
1
1
1
1
1
1
1
1
1
2
2
1
1
1
1
1
1
1
1
1
2
1
1
2
2
1
1
1
1
1
2
1
2
1
2
1
1
20
1
2
3
1
2
1
1
2
2
1
1
1
1
1
1
1
2
1
1
1
2
2
2
1
1
1
4
1
1
1
2
2
2
2
3
1
1
1
3
1
2
3
1
1
1
1
1
1
1
3
3
1
1
1
2
1
1
1
3
3
1
1
1
2
1
1
1
1
1
4
2
4
1
2
1
1
5
1
2
1
2
1
1
4
2
3
1
1
2
3
1
7
1
1
1
2
1
1
2
1
1
2
1
1
1
1
4
1
1
1
1
1
1
1
1
2
1
1
1
1
1
1
1
1
2
1
4
2
1
1
1
2
2
1
1
1
5
2
1
4
1
2
1
1
1
2
1
2
3
2
1
1
1
2
1
1
2
2
1
1
1
1
1
1
1
1
1
1
1
2
1
1
2
1
1
1
1
2
2
1
1
1
1
1
2
1
1
2
1
1
1
1
1
1
1
1
3
1
1
2
1
1
1
1
1
1
1
1
1
1
1
1
1
1
1
1
1
1
1
1
1
1
1
1
1
1
7
1
2
1
1
1
1
1
2
1
1
1
1
1
1
4
1
1
1
1
1
1
1
1
1
1
2
1
1
1
1
1
1
3
1
1
1
1
1
1
1
1
1
1
2
1
1
1
1
1
1
1
1
2
1
1
1
1
2
1
1
1
1
1
1
1
2
1
1
1
1
1
1
1
1
1
1
1
1
1
1
1
4
1
5
3
1
1
2
1
1
1
1
2
1
1
1
1
1
1
1
1
1
1
1
1
2
3
1
1
1
1
2
1
1
1
1
1
1
8
1
1
1
2
6
1
1
2
1
2
1
1
1
2
1
1
1
1
1
2
1
1
1
1
4
1
4
1
2
4
1
1
1
1
1
1
1
1
2
1
1
1
1
1
2
2
1
3
1
1
1
1
3
1
1
1
1
1
1
1
1
1
1
1
1
2
2
1
1
1
1
1
1
1
1
1
1
1
1
1
1
1
1
1
1
1
1
1
1
1
1
1
1
1
1
1
1
1
1
1
2
2
1
1
1
2
1
1
1
1
1
1
1
2
1
1
3
1
1
1
1
1
1
1
1
1
1
1
1
1
1
1
1
1
2
1
1
1
1
2
2
3
2
2
1
1
1
1
1
3
1
2
1
1
1
1
2
1
2
1
3
1
2
1
2
3
1
1
1
1
1
1
1
1
1
2
1
1
1
1
2
1
1
1
1
1
1
3
1
1
2
1
1
1
1
1
1
1
2
1
1
1
1
2
1
1
1
1
1
1
1
1
2
1
1
2
1
1
1
1
1
1
1
1
1
1
1
1
1
1
1
2
5
1
1
1
1
1
1
1
1
1
1
1
1
1
1
1
1
1
2
1
1
2
1
1
1
2
1
1
3
2
1
2
2
1
1
1
1
1
1
1
1
1
1
1
1
1
1
1
1
1
4
1
1
1
1
1
1
1
1
1
1
1
1
5
1
1
1
1
1
1
1
1
33
2
1
1
2
1
1
1
1
1
1
1
1
1
1
1
1
1
1
1
1
1
1
2
1
2
1
1
1
1
1
1
1
1
1
1
2
7
1
2
1
1
1
1
1
1
1
1
2
1
1
1
3
1
2
1
1
1
1
1
1
1
1
1
1
3
1
1
1
1
1
1
1
1
1
1
1
1
1
1
1
1
2
1
1
1
1
2
1
1
1
1
2
1
1
8
1
1
1
1
1
1
2
1
1
1
1
1
1
1
1
1
1
2
1
1
2
1
1
1
1
1
1
1
1
1
1
1
1
1
1
1
3
1
1
1
1
1
1
1
1
2
1
1
1
1
1
1
1
2
1
1
1
1
1
1
1
1
1
1
4
1
1
1
1
1
1
1
1
3
3
1
6
1
1
1
1
4
2
1
3
1
1
2
1
1
3
1
1
2
2
2
1
2
1
1
1
1
1
1
1
3
1
1
1
1
1
1
1
2
1
2
1
1
1
1
1
1
1
1
2
1
1
1
1
1
2
1
2
1
1
3
1
1
1
1
1
1
1
1
1
1
1
1
1
2
1
1
2
1
1
1
1
2
1
1
1
2
1
1
1
1
1
1
1
1
1
1
1
2
1
2
3
2
1
2
1
1
6
1
1
2
1
1
1
2
1
1
1
1
2
1
1
1
1
1
1
1
1
1
1
1
1
1
1
1
1
1
1
1
1
1
1
1
1
1
1
1
1
1
1
1
1
2
1
1
1
1
1
1
2
1
1
1
1
1
1
1
1
1
2
1
1
1
1
1
1
1
1
1
1
1
1
2
1
1
1
1
2
1
1
1
1
1
1
1
1
1
1
1
1
5
1
2
1
2
1
3
2
1
1
1
1
1
1
1
1
1
1
1
1
2
1
1
1
1
1
2
1
1
1
2
1
1
1
1
1
1
1
1
1
1
1
1
1
1
1
1
1
1
1
2
1
1
2
1
1
3
2
2
1
1
2
1
1
1
1
1
1
1
1
1
1
1
4
3
1
1
1
4
1
1
1
1
1
1
1
7
1
1
1
1
1
1
1
1
4
1
1
1
2
1
1
1
4
1
1
2
1
1
1
2
1
1
2
3
1
1
1
1
1
1
1
2
6
1
1
2
1
3
2
2
2
1
1
1
1
1
1
1
2
2
1
1
1
1
1
1
1
1
1
1
1
2
1
1
1
1
1
1
2
1
1
2
1
1
1
1
1
4
1
2
1
1
1
9
1
1
1
1
2
1
1
1
1
1
1
1
1
1
1
1
2
4
2
2
1
2
1
3
1
3
1
1
2
1
2
1
1
2
1
1
1
1
1
1
1
1
1
3
3
4
3
3
1
1
1
1
1
1
1
1
1
2
1
1
2
2
6
1
1
1
1
1
1
2
1
3
1
1
1
1
1
1
1
1
2
1
1
1
2
2
5
3
5
2
1
1
1
3
2
2
1
2
1
1
1
1
1
1
1
3
1
1
1
1
1
1
6
1
1
1
1
1
1
1
3
3
1
1
1
4
1
1
1
1
1
1
1
1
1
1
1
2
1
1
1
1
2
1
1
1
1
1
1
1
1
1
1
1
18
3
1
1
1
1
1
4
2
1
2
5
1
1
1
1
1
3
1
1
1
16
1
1
1
1
1
1
1
1
1
1
1
1
2
1
1
1
1
1
3
1
1
1
1
3
2
1
1
3
1
1
1
1
1
1
1
1
1
1
1
9
1
1
1
3
1
2
2
1
1
1
3
3
2
1
1
1
1
1
1
2
1
1
1
1
1
1
1
2
1
1
2
1
2
1
2
1
1
1
1
1
2
1
2
1
1
1
1
1
1
1
1
1
1
1
3
1
1
1
1
2
1
2
2
1
1
1
1
1
6
2
1
1
1
1
1
1
1
1
1
1
1
1
1
5
11
10
5
1
1
1
1
1
1
2
1
2
1
1
1
1
1
1
1
1
4
1
2
2
1
1
2
1
1
1
1
2
1
1
1
1
1
5
4
1
1
1
5
2
1
1
24
1
1
1
1
1
1
1
1
1
1
1
1
2
1
1
1
1
1
2
1
1
2
1
1
1
1
1
1
1
1
2
1
1
2
1
1
1
1
1
1
1
1
1
1
1
3
1
1
1
2
2
1
1
1
2
2
6
1
1
1
1
2
1
2
1
1
1
1
1
1
1
1
1
3
1
2
1
1
1
1
1
1
1
1
1
1
1
1
1
1
1
2
1
1
1
1
1
1
1
1
1
1
1
1
1
1
1
1
1
1
1
1
1
1
1
1
1
1
1
1
1
2
1
1
1
1
1
1
2
1
1
1
1
1
1
1
1
2
1
1
1
1
2
1
1
1
1
1
2
1
1
1
1
1
2
3
1
1
2
1
1
5
1
1
1
1
1
1
1
7
1
1
1
1
1
1
2
1
1
1
1
2
1
1
1
1
3
1
2
1
1
1
2
1
1
1
1
1
1
3
1
1
1
1
1
1
10
1
1
1
1
1
1
2
1
1
1
1
1
1
1
3
1
2
1
1
1
1
1
1
6
1
1
2
1
1
2
1
1
1
1
1
1
1
1
1
1
1
1
1
1
1
1
1
2
1
1
1
1
1
1
1
1
1
3
1
1
1
1
2
7
1
1
1
4
2
1
1
1
4
1
1
1
1
1
1
1
1
1
1
1
1
1
1
1
1
1
1
1
1
3
1
1
1
1
3
1
1
1
1
1
1
1
1
1
1
2
1
1
1
1
1
1
3
1
1
1
1
2
1
1
1
1
3
1
1
1
1
2
1
2
1
1
1
1
1
3
1
1
2
2
1
1
1
1
1
10
1
3
1
2
1
1
1
1
1
1
2
2
1
2
2
1
1
6
3
1
1
1
1
1
1
1
4
2
1
1
1
1
1
1
4
4
1
1
1
1
1
1
1
1
3
2
1
1
2
1
3
1
1
1
1
1
1
1
1
1
1
2
4
1
4
3
1
1
1
1
1
1
3
1
2
1
1
1
1
1
1
1
1
1
1
1
2
1
1
1
1
1
1
1
1
1
1
1
5
1
1
1
1
1
1
1
1
1
1
1
1
1
1
1
1
1
1
1
1
1
1
1
1
3
1
1
1
1
1
1
1
1
2
1
1
1
1
1
1
10
1
1
1
1
2
2
3
1
1
1
2
1
1
1
1
1
3
3
1
1
1
1
1
1
1
1
1
1
1
1
2
1
1
1
1
1
2
1
3
1
1
1
1
1
2
1
1
1
1
1
1
1
1
1
1
1
1
1
2
1
1
1
1
1
1
2
16
6
1
1
1
1
1
2
1
1
1
2
2
1
1
3
1
2
1
1
1
1
1
1
1
1
1
4
1
1
1
1
1
1
1
1
2
1
1
1
1
1
1
1
1
1
1
1
11
1
1
4
1
1
1
2
1
2
1
1
1
1
1
1
1
1
1
1
1
2
1
1
1
1
1
1
1
1
1
1
1
1
1
1
1
1
1
1
1
1
1
1
1
1
1
1
1
1
1
1
2
3
8
3
1
11
2
2
10
1
1
15
2
19
3
1
1
32
2
1
1
4
2
7
2
1
1
1
1
1
1
2
1
1
1
1
2
1
1
1
1
1
1
1
1
1
1
1
1
1
1
1
1
1
1
1
1
2
1
1
1
1
1
1
1
1
1
1
1
1
1
1
1
9
1
4
1
1
1
1
1
1
1
1
1
1
1
5
6
1
3
2
1
1
1
1
1
1
1
1
1
1
1
1
1
1
1
1
1
3
1
1
1
1
1
1
1
1
3
2
1
1
3
1
6
1
1
1
2
1
1
1
2
1
1
1
1
1
1
1
1
1
1
1
1
1
1
1
1
1
12
16
2
20
1
1
1
1
1
1
1
1
2
1
1
1
1
2
1
1
1
1
1
1
1
1
2
1
1
3
1
1
1
1
1
1
1
1
1
1
1
2
1
1
1
1
1
1
1
1
1
1
2
2
1
4
1
1
1
1
1
1
12
2
1
2
1
4
1
1
1
1
1
1
2
1
4
1
1
1
1
1
1
1
1
1
1
2
1
1
2
1
1
1
1
1
2
1
3
1
1
1
1
1
1
1
1
1
1
1
1
1
2
2
1
1
2
1
1
1
1
1
1
1
1
3
1
3
1
1
1
1
1
1
1
1
1
1
1
1
2
1
1
1
1
1
2
1
1
1
1
1
1
1
1
1
1
1
1
1
1
1
2
1
3
1
1
1
2
1
2
1
1
1
1
1
1
2
1
1
1
4
1
1
2
1
1
1
1
1
1
1
1
1
7
2
1
1
1
1
1
1
1
1
1
1
1
1
1
2
1
1
1
1
1
1
1
1
1
1
1
2
1
1
1
1
1
1
1
1
1
1
1
1
1
1
1
1
1
1
1
1
1
1
1
1
1
1
1
1
1
1
1
1
1
3
1
1
1
1
1
1
2
1
1
5
1
6
1
1
1
1
2
1
2
1
1
1
1
1
1
1
1
1
1
1
1
1
1
2
1
2
2
2
1
1
1
1
1
1
1
1
1
1
1
1
1
1
1
1
1
1
1
1
1
1
1
1
3
3
1
1
4
1
1
6
1
1
1
2
1
1
1
1
1
1
1
1
1
1
1
1
1
1
1
1
2
1
1
1
1
3
1
1
1
2
1
1
1
1
2
1
2
1
2
1
1
1
1
1
1
1
1
1
1
1
3
1
1
1
1
6
1
1
1
1
1
1
1
1
1
2
1
1
1
1
2
1
7
1
1
1
2
1
1
1
2
2
1
1
1
2
1
1
1
2
1
1
1
1
1
1
1
1
1
1
1
2
1
1
1
1
4
1
1
1
1
1
1
1
1
1
1
1
1
2
3
1
1
1
1
1
2
1
1
1
1
1
1
1
1
1
1
1
1
1
2
1
1
1
1
1
1
1
1
1
1
2
1
1
1
1
1
1
2
1
1
1
1
2
1
1
1
1
1
1
1
1
1
1
1
1
1
1
1
2
1
3
1
1
1
2
1
2
1
1
1
1
1
2
1
1
1
2
3
1
1
2
1
1
1
1
2
2
1
1
1
1
1
1
1
1
2
1
1
1
1
1
1
2
2
1
1
1
1
1
1
1
1
1
1
1
1
1
1
1
2
2
1
2
1
1
1
2
2
1
1
2
1
1
2
1
1
1
1
1
1
3
1
1
1
1
1
3
1
1
1
1
1
1
1
2
1
1
1
2
5
1
1
1
1
5
1
1
1
1
1
1
1
1
1
2
1
1
1
1
1
1
1
1
1
1
1
1
1
1
1
2
1
1
1
1
1
1
2
2
1
1
1
1
1
1
1
1
1
1
1
1
1
1
2
1
1
1
1
1
1
1
2
1
1
1
1
1
1
1
1
1
1
1
1
1
1
1
1
4
1
1
1
1
1
2
1
1
1
1
1
1
1
1
2
1
1
1
1
3
1
1
1
1
1
1
1
1
1
1
2
2
1
4
1
1
1
1
1
1
4
2
1
1
1
1
2
1
1
1
1
1
1
3
1
1
2
1
1
1
1
1
1
1
1
1
1
1
1
1
1
1
1
1
1
1
1
1
1
1
3
1
1
1
1
2
1
1
1
1
1
1
1
1
1
4
7
1
1
1
1
1
1
1
1
1
2
1
1
1
1
1
1
1
3
1
1
1
1
1
1
1
1
1
1
1
1
1
1
1
1
1
1
1
1
1
1
1
1
1
1
1
1
1
1
1
1
1
2
1
2
1
1
2
1
1
1
1
2
1
1
1
1
1
1
1
2
1
2
1
1
2
1
1
1
1
1
2
1
1
1
1
2
1
5
1
1
1
1
1
2
3
1
1
1
1
1
1
1
1
1
2
1
1
1
1
1
1
1
1
1
1
1
1
1
1
1
1
1
1
1
1
1
1
3
1
1
1
1
1
1
1
1
1
1
1
2
1
1
1
1
1
1
1
1
1
1
1
2
1
1
1
1
1
1
1
1
1
1
1
1
4
1
1
1
1
2
2
2
1
1
2
1
1
1
1
1
2
1
1
1
1
1
1
1
1
1
1
1
2
1
1
1
1
1
7
1
1
4
2
1
2
1
1
1
2
1
2
1
1
1
1
1
1
1
1
1
1
1
1
1
1
1
1
1
1
1
1
1
2
1
1
1
4
1
1
3
1
1
1
1
1
1
2
2
1
1
7
3
1
4
1
3
2
1
1
1
1
1
1
2
1
1
1
1
1
1
1
1
1
1
1
1
1
1
2
2
1
1
1
1
1
1
1
1
2
1
1
1
1
1
1
1
1
1
1
2
1
1
1
1
1
2
1
1
1
1
1
6
2
1
3
2
1
1
1
1
1
1
1
1
1
1
1
1
1
1
2
1
2
1
1
1
1
1
1
1
1
1
1
1
1
1
1
1
1
1
4
1
1
1
2
1
1
4
22
2
1
1
1
1
1
1
1
1
1
2
1
1
1
3
2
1
1
1
1
1
1
1
1
1
1
1
1
1
1
1
1
1
1
1
2
2
1
1
2
1
1
1
1
1
1
1
1
1
3
1
1
1
1
1
1
2
1
1
1
1
1
1
2
1
1
1
1
3
1
2
1
1
1
1
1
1
1
1
2
1
1
1
1
1
1
1
1
2
6
1
1
2
1
4
1
1
2
1
1
1
1
1
1
2
1
3
1
1
1
1
2
1
1
1
1
1
3
1
1
1
2
4
1
1
3
1
2
2
2
1
2
1
1
1
1
3
1
1
1
1
3
2
1
1
4
1
1
2
2
1
1
1
1
1
1
1
1
1
2
1
1
1
1
2
1
2
1
1
1
1
1
1
1
1
1
1
1
2
1
1
1
1
1
1
2
1
1
1
1
1
2
1
1
1
1
2
1
2
2
1
4
4
1
1
2
1
2
2
1
1
2
1
1
28
4
1
1
1
1
1
1
3
1
1
1
1
1
1
1
1
1
1
2
3
1
1
1
1
1
1
1
1
1
2
1
1
1
1
1
1
1
1
1
1
1
1
1
1
1
1
1
1
1
1
3
1
1
1
1
2
1
2
1
2
1
2
1
1
1
1
2
1
1
1
1
1
1
1
2
3
2
2
1
1
1
1
1
1
2
1
1
1
1
2
1
1
1
2
2
2
1
1
1
1
1
1
1
1
1
1
1
1
1
1
2
1
3
1
4
1
1
1
1
1
1
1
2
1
2
1
1
1
1
1
1
1
1
1
1
1
1
1
1
1
2
2
1
1
1
1
1
1
1
1
1
1
1
2
1
1
2
1
1
1
1
1
1
1
1
1
1
1
1
1
1
1
1
1
1
1
1
1
1
1
1
1
1
1
1
1
1
1
2
1
1
3
1
1
1
6
2
4
2
1
1
1
1
1
1
2
1
1
2
1
1
1
1
2
1
1
1
2
1
1
1
1
1
1
1
1
1
1
1
2
3
1
1
2
1
1
1
1
1
1
1
1
1
1
1
1
1
1
1
1
1
1
1
1
1
1
1
1
1
1
2
1
1
1
1
2
1
1
1
2
1
1
1
1
1
1
4
1
2
1
1
1
1
1
1
1
1
3
2
1
1
1
2
2
1
1
1
1
1
1
1
1
1
1
2
45
1
1
1
3
1
3
1
1
1
1
1
1
1
1
1
2
1
1
1
1
2
1
1
1
3
1
1
1
14
1
1
1
1
1
2
1
1
1
1
3
1
3
1
3
2
2
2
1
1
1
1
1
1
1
1
1
1
1
1
1
1
1
1
1
1
1
2
1
1
1
1
1
1
1
1
1
1
1
1
1
3
2
1
1
1
1
1
1
1
1
1
1
1
1
5
1
1
1
1
1
1
1
3
1
1
1
2
6
1
2
2
1
3
1
1
2
2
1
2
2
1
1
37
3
1
5
7
1
1
1
1
1
1
1
2
1
6
1
1
1
1
2
1
1
1
1
2
3
1
3
1
1
1
1
1
1
1
1
1
2
1
1
1
1
1
7
1
1
1
1
1
1
1
1
1
2
2
1
1
1
2
1
1
1
1
1
1
1
1
1
2
1
1
1
1
2
1
1
1
1
1
1
1
1
2
1
2
1
2
1
1
1
1
1
1
1
1
8
1
1
4
3
1
1
1
1
1
1
1
2
2
1
1
1
1
1
1
1
1
1
1
1
3
1
1
2
1
1
1
1
1
1
1
1
1
1
1
1
1
2
1
1
1
1
1
3
1
3
2
1
2
2
3
1
1
1
1
1
1
1
1
1
3
1
1
1
1
1
1
1
1
8
1
4
1
1
1
1
1
2
1
1
1
1
2
1
1
1
1
1
1
1
1
1
1
1
1
1
2
2
1
1
1
1
1
1
2
1
1
3
2
1
1
6
1
1
1
1
3
1
1
1
1
1
3
1
2
1
1
1
1
3
1
1
1
1
1
1
1
5
1
1
2
1
1
1
2
1
1
2
1
2
1
1
1
1
1
1
1
1
4
1
1
1
1
1
1
1
2
1
1
1
1
1
1
2
1
2
1
1
2
1
1
2
1
1
1
1
1
1
1
1
1
1
3
1
1
1
1
1
2
1
2
1
1
3
4
1
1
3
2
2
1
2
1
1
1
1
2
1
1
1
1
2
1
1
1
13
3
1
1
1
1
1
1
2
2
1
1
1
1
1
2
1
1
1
1
2
1
2
1
1
1
1
1
1
1
1
1
1
3
1
1
1
1
1
1
3
2
1
2
1
1
1
3
2
2
1
1
1
3
2
1
1
3
1
2
1
1
1
1
1
11
4
13
1
1
2
4
1
1
2
1
1
1
1
1
1
3
1
2
2
1
2
2
3
1
1
1
1
2
1
3
1
1
2
3
1
1
1
2
1
1
2
1
1
1
3
1
2
1
1
1
1
1
1
1
1
2
2
1
2
1
1
2
2
1
2
2
1
1
1
1
2
1
1
1
1
1
1
3
4
1
1
3
1
1
1
1
1
1
1
1
1
1
1
1
1
1
1
1
1
1
1
1
1
1
1
1
1
1
1
1
1
1
1
1
1
1
1
1
1
10
2
6
1
1
1
1
1
1
1
1
1
1
1
1
2
1
1
1
1
1
1
1
1
1
1
1
1
1
2
2
1
2
1
1
1
2
1
1
3
1
11
5
1
7
1
1
1
1
1
2
1
1
1
1
1
1
1
32
1
2
1
1
1
1
7
12
7
1
1
1
2
1
1
2
1
1
1
1
1
1
1
1
1
1
1
2
1
1
1
1
1
1
1
1
1
1
1
1
1
1
1
1
1
1
1
2
1
2
1
2
1
1
1
1
1
4
1
2
1
1
1
1
3
15
2
2
1
1
1
1
1
1
1
1
1
1
1
1
1
1
4
1
1
1
1
1
1
4
18
1
3
1
1
1
1
4
1
1
1
1
1
1
1
1
1
1
2
1
1
1
1
1
1
1
1
1
1
1
1
1
1
1
2
1
1
2
2
1
2
1
1
1
1
1
1
2
6
1
1
1
1
1
1
1
2
1
1
1
1
2
1
1
1
2
4
1
1
1
1
2
1
1
1
1
1
1
1
1
1
1
17
1
1
1
1
1
1
1
1
1
1
1
1
1
1
1
1
1
2
1
1
1
1
1
1
1
1
1
2
1
1
1
1
2
1
1
1
1
1
1
2
1
1
1
1
4
1
1
1
3
5
1
1
1
1
1
1
1
1
1
1
1
1
1
1
1
1
1
1
1
1
1
1
1
1
1
1
1
1
1
1
1
1
1
1
2
1
1
1
1
1
1
2
1
1
1
1
2
1
1
1
1
1
1
1
1
1
1
1
1
2
1
1
5
1
1
1
1
1
1
1
3
1
1
1
1
2
1
1
1
1
1
2
1
4
1
1
1
1
1
1
1
1
1
1
1
1
1
1
1
1
1
1
2
1
1
1
1
3
1
1
3
1
1
2
2
2
8
1
1
1
1
1
1
1
1
1
1
1
1
1
1
2
4
1
1
1
1
1
1
1
1
1
1
1
1
1
1
1
1
1
1
1
1
1
1
1
1
1
1
1
1
1
1
1
1
1
1
2
1
1
3
3
2
2
3
3
1
1
1
4
2
1
1
1
1
1
1
2
1
1
1
1
1
1
1
1
1
2
1
1
1
1
6
1
2
1
1
1
1
1
1
1
1
1
1
1
1
2
1
1
3
1
1
4
1
1
1
1
1
1
1
1
1
1
1
1
1
1
1
1
1
1
1
1
1
1
1
3
1
1
1
1
1
1
2
1
1
1
3
1
1
1
1
1
3
1
2
1
3
1
4
1
4
1
1
1
2
1
1
1
1
2
1
1
1
1
1
1
1
1
1
1
1
1
1
1
2
1
1
2
1
1
1
1
1
1
1
1
1
1
1
1
1
1
1
1
2
1
1
3
1
1
2
1
1
1
2
1
1
1
1
1
1
1
2
1
1
1
1
1
1
4
1
2
1
1
1
1
1
1
1
3
1
1
1
1
1
1
1
1
1
1
1
1
1
2
5
1
1
1
1
1
1
1
1
1
1
1
1
1
1
1
1
2
1
1
1
2
1
1
1
1
1
1
1
2
4
1
1
1
1
1
1
1
2
1
1
2
1
1
1
1
1
1
1
1
1
1
2
1
1
1
1
1
1
1
2
1
2
1
1
1
1
1
1
1
1
1
1
3
1
1
1
1
1
1
1
1
2
1
1
1
1
1
1
1
1
1
2
1
1
1
1
1
1
1
1
1
1
2
1
1
1
1
1
2
1
1
1
1
1
1
1
1
1
2
1
1
1
1
2
1
1
3
1
1
2
1
1
1
1
1
1
4
1
1
1
2
1
1
1
3
2
1
5
2
1
1
1
1
2
6
2
1
2
2
1
1
1
1
1
3
2
3
1
2
3
1
1
1
1
1
1
1
1
1
1
1
1
2
1
1
3
1
1
2
2
1
1
2
1
3
1
1
1
1
1
2
1
1
1
1
3
1
1
1
1
1
1
1
2
1
1
1
1
1
1
1
1
1
1
2
1
1
2
1
1
1
1
1
1
1
1
1
1
1
1
1
1
1
1
1
1
2
1
1
1
1
1
1
1
1
4
1
1
1
1
1
1
1
1
1
1
1
1
3
2
2
1
2
1
1
1
2
1
1
1
1
3
2
2
1
1
1
1
2
2
1
1
1
2
1
1
2
1
1
1
1
1
1
1
1
1
1
1
1
1
1
1
1
1
1
1
1
1
1
1
1
1
1
1
1
2
2
1
1
1
1
1
1
2
1
1
2
1
1
1
1
1
2
2
2
1
1
1
2
1
1
3
1
1
1
1
1
1
4
3
1
1
1
2
1
1
1
1
1
1
1
1
1
1
1
1
1
1
1
1
1
1
1
2
1
1
1
1
1
1
2
3
4
1
1
1
1
1
1
1
1
1
1
1
1
2
1
1
1
1
2
2
1
1
1
1
1
1
1
1
3
1
1
1
1
1
1
1
1
1
1
1
1
1
1
2
1
1
1
1
2
1
1
1
1
1
1
1
1
2
1
1
1
1
3
1
1
1
1
1
1
1
1
1
1
1
1
1
1
1
1
1
1
1
2
1
1
1
1
1
1
1
1
3
1
1
1
1
1
2
1
1
1
1
1
2
1
3
1
1
1
2
1
1
1
1
1
1
1
1
1
1
1
1
1
1
1
1
1
1
1
2
1
2
1
1
1
1
1
1
1
1
1
1
1
1
1
1
2
1
1
1
1
1
1
1
1
1
1
1
1
1
1
1
1
1
1
1
1
2
1
1
1
2
1
1
1
1
1
1
1
1
2
1
1
1
1
1
1
1
2
1
1
1
1
2
1
1
1
4
1
1
1
1
1
2
1
1
1
1
1
1
1
1
1
1
1
3
1
2
1
2
1
1
1
1
1
1
1
1
2
1
2
2
2
3
1
1
2
1
1
2
1
1
1
1
1
2
1
1
1
1
1
1
1
1
1
1
1
1
1
1
1
1
1
1
1
1
1
1
1
1
1
2
1
1
1
1
1
1
1
1
1
1
1
1
1
1
1
1
1
3
2
1
1
1
11
2
1
1
1
1
1
1
1
1
1
1
1
1
2
1
1
1
3
2
1
1
7
1
1
1
1
1
1
1
1
1
2
1
1
1
1
1
1
1
1
1
1
1
1
2
1
1
1
1
1
1
1
1
2
1
1
1
1
1
1
1
1
1
1
1
3
1
1
1
4
2
3
6
1
2
2
1
1
2
1
1
1
1
1
1
1
1
1
2
1
1
1
1
1
2
1
1
1
1
1
1
1
1
1
1
1
1
1
1
1
1
1
1
1
4
1
1
1
1
1
1
1
1
2
1
1
1
1
1
3
1
1
1
1
1
1
1
1
1
2
1
1
1
1
1
1
1
1
4
1
1
2
1
4
1
1
1
1
1
2
1
1
1
1
1
1
1
1
2
1
1
1
3
1
1
1
1
1
1
1
1
1
1
2
1
2
1
1
1
2
1
1
1
2
1
1
1
1
1
1
1
1
1
1
1
1
1
1
1
1
1
1
1
1
1
1
2
1
2
1
1
1
1
1
1
2
2
1
1
2
1
1
1
1
1
2
1
1
1
1
1
1
1
1
1
1
1
1
1
1
1
1
4
1
1
1
1
2
2
1
1
1
1
1
1
1
1
1
1
1
1
1
2
1
1
1
1
3
1
2
1
1
1
1
1
1
2
6
2
1
1
1
1
2
1
1
1
2
1
1
1
1
2
1
1
1
1
1
1
1
1
2
1
1
1
1
1
1
1
1
2
1
1
1
1
1
1
1
1
1
1
1
1
1
1
2
1
1
4
1
1
2
1
1
1
1
1
1
1
1
1
1
1
1
1
1
1
1
1
1
1
1
1
1
1
1
2
1
1
1
1
1
1
1
1
1
2
1
1
1
1
1
1
1
2
1
1
1
1
1
1
1
1
2
1
2
1
1
6
1
2
1
1
1
1
2
2
1
2
1
1
2
1
1
1
1
36
6
1
1
1
1
1
1
1
1
1
1
1
5
1
3
1
1
1
1
1
1
1
1
1
1
1
1
1
1
1
1
1
1
1
1
1
1
1
1
1
1
1
1
1
1
2
1
1
1
1
1
1
1
1
1
1
1
1
1
2
1
1
1
1
2
1
1
1
1
5
1
1
5
1
2
2
3
1
1
1
1
1
1
1
1
1
1
1
3
1
1
1
1
2
1
1
2
1
1
1
1
1
1
1
1
1
1
1
1
1
1
1
1
1
1
1
1
1
1
1
1
1
1
1
1
1
1
1
1
1
1
1
1
1
1
1
1
1
1
1
1
1
1
1
1
1
1
1
1
1
1
1
1
1
7
1
1
1
1
1
1
1
1
1
1
1
1
1
3
1
1
1
1
1
1
1
1
2
1
1
1
1
1
1
1
1
1
1
1
1
2
3
1
1
1
2
2
1
1
1
1
1
1
2
1
2
1
1
1
1
1
1
2
2
1
3
1
1
1
1
1
1
1
1
1
3
1
1
1
1
1
1
1
2
1
1
1
2
1
1
1
1
1
2
3
1
1
1
1
2
1
1
1
1
1
2
1
1
2
1
1
1
2
1
1
1
1
1
1
2
1
1
3
2
1
2
1
1
2
3
2
1
1
1
1
1
2
1
1
1
1
1
2
1
1
1
1
1
1
1
1
1
3
1
3
1
1
1
1
1
1
2
1
1
1
1
3
1
2
1
1
1
1
2
1
1
2
1
1
1
3
1
3
1
1
1
1
1
3
2
1
1
1
1
1
1
2
1
5
2
1
11
4
1
1
2
2
1
1
1
1
2
1
3
1
1
1
1
1
1
1
1
1
1
3
1
1
1
2
1
1
1
1
1
1
2
1
1
1
2
2
1
3
1
1
1
1
1
2
2
2
1
2
1
2
1
1
1
1
1
1
1
1
1
1
1
1
1
1
1
1
1
1
2
1
1
1
1
1
1
1
2
1
1
1
1
1
1
1
1
2
1
1
1
1
1
1
1
1
1
1
1
1
1
1
1
1
2
1
1
1
1
2
1
1
1
1
1
1
1
1
1
1
1
1
2
1
10
1
2
1
1
1
1
1
1
2
1
1
1
1
1
1
2
1
1
1
1
1
1
1
1
2
1
1
1
1
2
3
1
1
1
1
1
2
1
1
1
1
1
1
4
1
2
1
2
1
1
1
1
1
1
1
1
1
1
1
1
1
2
1
1
1
1
1
1
2
1
2
2
1
1
3
1
1
1
2
1
1
1
1
1
2
1
1
1
1
1
1
1
1
1
1
1
1
1
1
1
1
1
7
1
1
5
1
1
1
1
2
1
1
1
1
6
1
2
2
1
1
1
1
1
1
1
1
1
1
1
2
1
1
1
1
1
1
1
2
3
3
1
1
3
1
1
1
1
1
1
2
1
1
1
1
1
1
1
2
1
1
1
1
1
1
1
1
1
1
1
1
1
1
1
1
1
1
1
1
1
1
4
1
1
3
1
1
3
1
3
3
1
1
1
4
2
4
1
1
2
4
3
1
1
1
1
1
3
1
1
1
1
1
1
1
1
1
1
1
1
1
1
2
1
1
1
2
1
1
1
1
1
1
1
1
1
1
2
4
1
2
1
1
1
3
1
1
1
1
1
1
1
1
1
1
1
1
1
2
1
1
1
1
1
1
1
1
1
1
1
1
1
1
1
4
2
4
3
1
11
1
1
1
11
1
1
1
34
1
19
1
12
1
1
1
1
1
1
1
1
1
1
1
1
1
1
1
1
10
1
1
1
1
1
2
1
1
1
1
1
2
1
1
1
1
1
1
1
1
3
1
1
1
3
1
1
1
4
3
1
1
1
1
2
1
1
1
1
1
1
1
2
2
1
2
1
1
1
1
1
1
1
1
1
1
1
1
1
1
1
1
1
5
1
2
2
1
1
2
1
1
1
2
2
1
4
1
2
1
1
1
1
1
2
1
1
1
1
1
2
1
1
1
1
1
1
3
1
2
1
1
1
1
1
1
2
1
1
1
2
1
1
1
1
1
1
1
1
1
1
2
2
1
1
1
1
1
1
1
1
1
1
1
2
1
1
1
1
1
1
8
2
1
1
1
2
1
1
1
1
1
1
1
1
1
1
3
1
1
1
1
1
1
1
1
1
1
1
1
2
1
1
1
1
1
1
1
1
1
1
1
2
2
2
1
1
2
1
1
1
1
1
1
2
2
1
1
1
1
1
1
2
1
1
1
1
1
1
1
1
1
1
1
1
1
1
1
1
1
1
1
1
1
1
1
1
2
1
2
1
1
1
5
1
1
1
1
1
1
1
1
1
1
1
2
1
3
2
3
1
1
1
1
1
1
1
1
1
1
2
1
1
1
1
2
1
1
1
1
2
1
1
1
1
2
1
1
2
1
1
1
1
1
2
1
2
1
1
1
2
1
1
1
1
1
1
3
1
1
1
1
1
1
1
1
1
1
1
1
1
1
1
1
1
1
1
2
1
1
1
1
1
1
1
1
2
1
2
1
1
1
1
1
1
1
1
1
1
1
1
1
1
1
1
2
1
1
1
1
1
1
1
1
1
1
1
1
2
1
1
1
2
1
1
1
2
1
1
1
1
1
1
1
1
1
1
1
1
1
1
2
1
1
1
1
1
1
2
1
1
1
1
1
1
1
2
1
1
1
2
1
5
2
1
1
1
1
2
7
1
1
2
1
1
1
1
1
1
1
1
1
1
1
2
1
1
1
1
1
1
1
1
1
1
1
1
1
2
1
1
1
1
1
1
1
1
1
1
1
1
1
1
2
1
1
1
1
1
1
1
1
2
1
1
1
1
1
1
1
2
1
1
1
1
3
1
1
1
1
1
1
1
1
1
1
2
1
1
1
1
1
1
1
1
1
1
1
1
1
1
1
2
2
6
1
1
2
1
1
1
1
1
4
1
1
1
1
1
1
1
1
1
2
1
1
3
1
1
2
1
1
2
1
5
3
1
2
2
2
2
3
5
1
1
4
1
1
1
1
1
1
1
1
3
1
2
1
1
1
1
1
1
1
1
1
1
1
1
1
1
1
1
1
1
1
1
1
1
8
1
1
1
1
1
1
1
1
2
1
1
1
1
1
1
1
1
1
1
1
1
1
1
1
3
2
1
1
2
1
1
1
1
1
4
1
1
1
3
1
2
1
1
1
1
1
1
1
1
1
1
1
1
1
2
1
2
1
1
1
1
1
1
1
1
1
1
1
1
1
1
2
1
1
1
1
1
1
1
1
1
1
1
1
1
1
1
1
1
1
1
1
1
1
1
1
1
2
1
1
1
1
2
1
2
1
1
1
1
1
1
1
1
1
1
1
1
2
1
2
3
1
1
1
1
1
1
1
2
1
1
1
1
1
1
1
1
1
1
1
1
1
1
1
1
1
2
1
1
2
1
1
1
1
2
1
1
1
1
1
1
1
1
1
1
1
1
5
3
3
1
2
1
2
1
5
6
1
1
1
1
7
4
1
7
3
3
1
1
1
1
1
1
1
1
1
1
1
1
5
1
1
3
1
1
3
1
1
1
2
1
1
1
1
1
1
1
1
1
4
1
1
1
1
1
1
1
1
1
1
1
1
6
1
1
2
1
1
1
1
1
1
1
1
1
1
1
1
1
1
2
1
1
1
1
1
2
1
1
1
1
2
1
1
1
1
1
1
1
1
1
1
1
1
1
2
1
1
1
1
1
1
1
1
1
5
3
1
1
1
1
1
1
1
1
1
1
1
1
2
1
1
1
1
1
1
1
1
1
1
1
1
2
2
1
1
1
1
1
1
1
1
1
2
1
1
4
1
1
1
1
1
1
1
2
1
1
2
1
1
1
1
2
1
2
1
4
2
1
1
1
1
1
1
1
1
1
1
1
1
1
1
1
1
1
1
1
1
1
2
1
1
1
1
1
1
1
1
1
1
1
2
2
1
2
2
1
1
1
1
1
1
1
1
2
1
1
1
1
1
1
3
1
1
1
2
1
1
3
1
1
2
1
1
1
1
1
1
1
1
1
1
1
2
1
1
1
1
2
1
1
8
1
2
1
1
4
1
1
2
1
1
2
1
1
1
1
1
1
1
1
1
1
1
1
1
1
2
1
1
1
1
2
2
1
1
1
1
1
1
1
1
1
1
1
1
1
1
1
1
1
1
1
1
1
1
2
1
3
1
1
1
1
1
3
1
1
1
1
1
1
1
1
1
1
1
1
1
1
1
1
1
1
1
1
1
1
1
1
1
1
1
1
1
1
2
1
1
1
1
1
1
1
1
2
1
1
3
1
1
1
1
1
1
1
1
1
1
1
1
1
1
1
4
3
1
1
3
1
1
2
2
1
2
3
2
1
2
1
1
1
3
1
1
2
2
1
1
1
2
5
2
1
1
1
1
2
1
1
1
1
1
1
1
1
2
1
1
1
1
1
1
1
1
1
1
1
1
1
1
1
1
1
1
1
3
1
1
1
1
1
1
9
1
2
1
1
1
1
1
1
1
1
1
1
1
1
1
1
1
2
1
1
1
1
1
3
1
1
1
2
1
1
1
1
1
2
1
1
1
1
2
2
1
1
1
2
5
3
1
3
1
1
1
1
1
1
1
1
1
1
1
1
1
1
1
1
1
1
1
1
1
1
1
1
1
1
1
1
1
1
4
1
1
1
1
1
1
1
1
1
1
1
1
1
1
1
1
1
1
1
1
1
2
1
1
1
1
1
1
1
1
1
1
1
2
1
1
1
1
1
1
1
2
1
1
1
1
1
1
1
1
1
1
1
1
3
2
1
1
1
1
1
1
1
1
1
1
1
1
1
1
1
1
1
1
1
1
1
2
6
8
1
1
1
1
1
1
1
1
1
2
1
1
2
1
1
1
1
1
3
2
1
1
1
1
1
1
2
1
1
1
1
1
1
1
1
1
1
1
1
2
1
1
1
1
1
1
1
1
1
1
1
5
1
1
1
1
1
1
1
2
1
2
1
1
1
1
2
1
1
1
2
1
1
1
1
1
2
1
1
2
3
1
1
1
2
1
1
1
1
2
1
1
1
1
1
1
1
1
1
1
2
1
1
1
1
1
1
1
2
1
1
1
1
1
1
1
1
1
1
1
1
1
1
2
1
1
1
1
1
1
2
1
1
1
1
1
2
2
2
1
1
1
1
1
1
1
1
1
1
1
1
2
2
1
1
1
1
2
1
1
1
1
1
1
1
2
1
2
1
1
2
2
4
1
2
1
1
7
2
1
1
1
1
1
1
1
1
1
1
1
1
1
1
1
1
1
3
1
1
1
2
1
1
1
1
1
3
1
1
1
1
1
2
2
1
2
1
1
1
1
1
1
1
1
1
2
2
1
1
1
1
4
3
1
2
1
3
2
1
1
1
1
12
1
1
1
1
2
1
1
1
1
1
1
1
1
1
1
1
1
1
1
2
1
1
2
1
1
1
1
1
2
2
1
1
1
1
1
1
1
1
3
1
1
1
1
1
1
1
1
1
1
1
2
1
1
1
1
1
1
3
1
1
1
1
1
1
1
1
1
1
8
1
1
1
2
2
1
1
2
2
1
1
1
1
2
1
1
1
1
1
2
1
1
1
1
2
1
1
2
2
1
1
1
1
1
1
1
1
1
1
2
1
1
2
1
8
1
1
1
1
1
1
1
1
1
1
1
2
1
1
1
1
1
2
1
1
1
1
1
1
1
1
1
1
1
1
1
1
1
1
12
1
1
1
1
1
1
1
1
1
3
1
2
1
1
1
1
2
1
1
1
1
1
1
2
1
1
1
1
1
1
33
24
2
1
1
1
1
1
1
1
1
1
1
1
1
1
3
1
1
1
1
1
1
1
1
1
1
1
1
1
1
1
1
1
1
1
1
1
1
1
1
1
1
1
1
3
1
1
1
1
3
2
2
2
1
1
2
1
1
1
1
1
1
1
1
1
1
1
4
7
1
1
1
1
1
1
1
1
1
1
1
1
1
4
1
1
1
6
4
2
1
1
1
1
1
1
1
1
1
2
2
1
1
1
1
1
1
1
12
1
1
1
1
1
58
1
15
1
2
1
1
1
1
1
1
3
3
2
1
2
1
1
1
1
2
1
1
1
1
2
1
1
1
1
1
1
1
1
1
1
1
1
1
1
2
2
2
1
1
1
1
1
1
1
1
2
1
2
2
1
1
1
2
1
1
1
1
1
2
1
1
1
3
1
1
1
1
1
1
1
2
1
1
1
2
2
1
1
1
3
1
1
1
1
1
1
1
1
1
1
3
1
3
2
1
2
1
1
1
1
2
2
1
3
1
1
1
1
1
1
1
1
1
1
1
1
1
1
1
1
1
2
6
1
1
1
1
1
1
1
1
1
1
1
1
1
2
1
1
1
1
1
1
1
1
1
1
1
10
2
2
1
1
1
2
1
1
1
1
1
1
1
1
1
1
1
1
1
3
2
1
1
1
1
1
1
1
1
1
1
3
1
1
1
1
4
1
1
1
1
1
1
1
2
1
2
2
1
1
2
1
1
4
3
1
1
1
1
1
1
1
1
1
1
1
1
1
1
1
1
1
12
1
5
1
1
1
1
1
1
1
1
1
1
1
1
1
1
1
1
1
1
1
2
1
1
1
1
20
1
1
2
2
1
1
1
1
3
4
1
1
1
2
1
1
1
1
1
1
1
1
1
1
1
1
2
1
1
1
1
1
1
1
1
2
1
1
1
1
1
1
1
1
1
1
1
2
1
3
1
1
1
1
2
1
1
1
1
1
1
1
1
1
1
1
1
1
1
1
1
1
1
1
1
2
1
1
1
1
1
2
1
1
1
1
1
1
1
1
1
1
1
3
1
1
1
1
1
1
1
1
1
1
1
1
1
1
3
2
2
1
1
1
2
1
2
1
2
1
1
1
1
2
1
3
1
1
1
1
1
1
1
1
1
3
3
1
1
2
1
5
1
1
1
1
1
3
4
3
1
1
1
2
1
1
1
1
5
1
1
6
4
1
1
1
3
1
3
5
1
1
1
7
1
1
1
3
3
1
7
1
1
1
2
1
1
1
1
3
1
1
1
1
2
1
1
1
1
1
1
1
1
1
1
12
1
1
1
1
2
1
1
1
17
1
1
1
1
1
2
1
1
2
1
1
1
1
1
1
1
1
3
2
1
1
1
1
1
1
1
1
1
2
1
1
2
1
1
1
2
1
1
2
1
1
1
1
1
1
1
1
1
1
1
1
1
1
2
1
1
1
1
1
2
1
1
2
1
1
2
2
1
1
2
1
1
1
1
1
1
3
1
1
1
1
1
1
2
1
1
1
1
1
1
2
1
1
1
1
1
1
1
1
1
2
1
1
1
4
2
1
1
1
1
1
1
1
1
1
1
1
1
1
1
1
1
1
1
1
2
1
1
1
1
2
4
1
1
3
1
1
1
1
2
1
1
1
1
2
1
1
1
1
1
2
1
2
1
1
1
2
1
1
1
2
2
1
1
1
1
1
1
1
1
6
2
1
1
1
1
1
4
1
1
2
1
1
1
1
1
1
1
2
1
1
1
1
1
1
1
1
1
1
1
1
1
1
1
1
1
1
1
1
1
1
1
1
1
1
1
1
1
1
2
1
1
1
1
1
1
1
1
2
1
1
1
2
2
1
1
1
1
1
1
1
1
1
1
1
2
1
1
1
2
1
1
1
1
1
3
1
1
1
1
1
2
69
1
2
2
1
1
1
1
1
1
1
1
1
1
4
2
1
2
1
1
1
4
2
2
3
2
2
1
1
1
1
1
1
1
1
2
1
1
1
1
1
1
1
3
1
1
1
2
1
1
1
1
1
1
1
2
1
3
1
1
3
1
1
1
1
3
1
1
1
2
1
1
1
1
4
1
1
1
1
1
1
3
1
2
1
12
1
1
1
1
1
1
4
1
3
3
1
1
1
3
1
1
1
1
1
1
1
1
1
1
1
7
2
1
1
3
1
1
1
1
1
1
1
2
1
1
1
1
1
44
1
1
1
1
1
1
1
1
2
1
1
1
1
1
1
1
1
1
1
1
1
1
1
1
1
1
1
1
1
1
1
1
1
2
2
1
1
1
1
2
1
1
1
1
1
1
3
1
1
1
2
1
1
2
1
1
1
1
1
1
1
2
1
1
2
1
1
1
2
1
1
1
2
1
1
1
1
1
1
2
1
1
1
1
1
1
1
1
3
1
1
2
1
1
1
1
1
1
3
1
1
2
1
1
1
1
1
1
5
1
2
4
3
2
3
4
1
1
1
1
1
23
8
7
3
1
1
3
1
1
1
1
2
1
1
1
1
1
1
1
1
1
1
1
8
3
1
1
1
1
1
2
1
1
1
1
1
1
8
1
1
1
1
2
1
1
1
1
1
1
1
1
1
1
2
1
1
2
1
1
1
2
1
2
2
1
1
1
1
1
1
1
1
1
1
1
1
1
1
1
1
1
1
1
1
1
1
1
1
1
1
3
1
1
1
1
1
1
1
1
1
1
1
1
4
1
1
1
2
1
1
1
1
1
1
1
1
1
1
2
1
1
1
1
1
1
1
1
1
1
1
2
1
1
1
1
1
1
2
1
1
1
1
1
2
1
1
2
1
1
3
4
1
1
1
1
1
3
1
2
5
1
1
1
1
2
1
1
3
1
2
1
2
1
1
2
1
1
3
2
1
1
1
1
2
1
1
1
1
2
1
1
1
1
1
1
1
1
1
1
2
1
1
1
1
2
1
1
1
1
1
2
1
2
3
1
1
2
1
1
1
1
1
2
1
4
2
1
1
1
1
1
1
3
1
1
4
1
5
1
2
1
1
1
1
2
1
1
3
1
1
1
1
1
1
4
1
3
1
1
1
1
1
1
3
4
1
1
3
1
1
1
1
1
1
1
1
1
1
4
1
1
1
1
1
1
1
1
1
1
1
1
1
1
1
2
1
1
1
1
2
1
4
9
1
2
1
1
1
1
1
1
2
1
2
3
3
2
1
6
1
2
1
1
1
1
1
9
1
1
1
2
1
1
1
1
1
1
1
1
1
1
1
1
1
1
1
1
1
2
1
2
1
2
1
1
1
1
1
1
2
1
1
2
1
15
1
2
1
1
1
1
1
1
1
1
1
1
1
1
1
1
1
1
1
1
1
1
1
1
1
1
1
1
1
1
1
1
1
1
3
1
1
1
1
1
1
1
1
1
1
1
1
1
1
7
8
1
1
1
1
1
1
1
1
1
2
2
1
1
1
1
1
1
1
1
1
1
1
1
1
1
1
1
1
1
1
1
1
1
1
1
1
1
1
1
1
1
1
1
1
1
3
1
1
1
1
1
1
1
1
4
1
1
1
2
1
1
1
1
1
1
1
1
1
1
1
1
1
1
1
2
1
1
1
1
1
1
1
2
1
1
1
1
1
1
1
1
15
1
1
1
1
1
1
1
1
2
4
3
1
1
1
1
1
2
1
1
1
2
1
1
1
1
1
1
1
3
1
2
1
1
2
1
6
3
2
3
3
3
2
2
1
4
8
9
2
1
1
1
2
1
1
1
1
1
1
1
1
1
1
1
1
1
1
2
1
1
1
1
1
1
10
3
2
5
2
2
2
1
3
1
1
2
2
1
1
1
1
18
1
1
1
1
1
1
1
1
3
1
1
1
1
1
1
1
1
1
2
1
1
1
1
1
1
1
1
1
1
1
1
1
1
1
1
2
2
1
1
1
1
1
1
1
1
1
1
1
1
1
1
1
1
1
1
1
1
2
1
2
1
1
1
1
1
1
1
1
1
3
1
1
1
1
12
4
1
1
1
1
1
1
1
1
1
1
2
1
5
1
1
1
1
1
3
1
1
1
1
1
1
2
3
1
2
1
3
1
1
1
1
1
2
1
1
1
1
1
1
1
1
1
1
2
3
1
1
1
1
1
1
1
1
1
1
1
1
1
1
1
1
1
1
1
1
1
1
1
1
1
6
9
10
1
1
1
2
1
1
1
1
1
1
1
1
1
1
2
1
1
1
1
2
1
1
1
1
1
4
1
1
1
2
2
1
1
2
4
1
4
1
1
3
1
1
1
1
1
1
12
1
1
2
1
1
1
1
1
1
1
1
1
1
1
1
1
1
1
1
1
1
1
1
1
1
1
1
1
1
1
1
1
1
2
1
1
1
1
1
1
1
1
2
1
1
1
1
1
1
1
1
1
2
1
3
5
1
1
1
1
1
1
1
1
1
1
1
1
1
1
1
4
2
1
1
1
2
1
2
1
2
1
1
2
1
2
1
1
1
1
1
1
1
1
1
1
1
1
1
1
10
1
1
1
1
1
1
5
1
2
2
1
2
1
1
1
1
1
1
1
1
1
1
1
2
1
2
1
1
1
1
1
1
1
1
3
1
1
1
1
1
1
1
1
3
3
1
1
1
1
1
1
2
1
2
1
1
3
1
1
1
1
2
1
1
1
2
1
1
1
1
1
1
1
1
1
1
3
1
2
1
1
8
1
3
1
2
17
1
1
1
1
1
1
1
3
1
1
1
1
2
3
1
1
1
1
1
1
1
1
7
1
2
1
2
1
2
1
1
1
1
1
2
1
1
1
2
1
1
1
1
1
1
1
1
1
1
1
1
1
1
1
1
1
1
1
1
1
1
1
1
1
1
1
1
1
1
1
1
1
1
1
1
1
1
1
1
1
1
1
6
1
1
3
1
1
2
1
1
1
1
1
1
1
4
1
1
1
3
1
1
1
2
1
2
7
1
1
1
1
1
1
1
1
1
1
1
1
1
1
1
1
2
1
1
1
1
1
1
1
2
1
1
1
1
1
2
1
1
1
1
1
1
1
1
1
3
1
1
1
1
1
1
1
4
4
1
1
1
1
1
2
1
1
1
1
1
1
1
1
1
1
1
1
1
3
1
1
1
15
1
1
1
1
2
2
1
1
1
3
1
1
2
1
1
1
1
3
1
1
1
1
1
1
1
1
1
1
1
1
1
1
1
1
2
1
1
1
1
7
45
12
27
1
28
1
1
1
1
1
1
1
1
1
27
16
2
1
1
1
1
1
1
3
1
2
1
1
1
1
2
2
2
8
5
3
1
2
2
4
8
1
1
1
1
2
1
1
1
1
1
1
1
1
1
1
1
3
1
2
1
1
1
1
1
1
1
2
1
1
1
2
1
1
1
1
1
2
1
1
1
25
1
5
3
1
3
1
3
1
1
1
1
1
1
1
1
1
1
1
1
2
2
1
1
1
1
1
1
1
1
1
1
1
1
1
3
1
1
1
1
1
1
1
1
1
3
1
1
1
4
1
1
1
1
1
1
1
1
1
1
1
1
1
1
1
2
1
1
1
1
1
1
1
1
6
1
1
2
1
2
2
1
1
1
1
1
1
1
2
1
1
2
1
1
1
1
1
2
2
1
1
2
1
1
1
1
1
1
1
1
1
1
1
1
1
1
1
1
1
1
1
1
1
1
1
2
1
1
2
1
1
1
1
2
1
1
1
1
1
1
1
1
1
1
1
1
1
1
1
2
3
1
1
1
1
1
1
1
1
1
1
1
1
1
1
1
1
1
1
1
1
2
1
1
1
1
1
1
1
1
1
1
3
1
1
1
1
1
1
1
1
1
1
1
1
1
1
1
2
2
1
1
1
1
2
1
1
1
1
1
1
1
1
1
1
1
1
1
1
1
1
1
1
1
1
1
1
1
1
1
1
1
1
16
1
1
1
1
1
1
1
1
1
1
1
2
1
1
1
1
1
1
1
1
1
1
1
4
2
1
1
2
1
1
1
2
1
1
1
1
1
1
1
1
2
1
1
1
1
1
1
1
1
1
1
1
1
1
1
1
1
1
1
1
1
1
2
1
1
1
1
1
1
1
1
1
1
4
1
1
1
3
1
5
1
1
1
2
1
1
1
1
1
1
2
1
1
1
1
1
1
5
1
2
1
1
1
1
1
1
1
3
2
2
1
1
1
1
2
2
5
1
1
1
1
1
2
1
2
1
1
1
1
1
1
1
1
1
1
4
2
1
1
1
1
1
1
1
1
1
1
1
3
4
1
1
1
1
1
1
3
1
2
2
1
1
1
1
2
1
1
1
1
1
1
1
1
1
2
1
2
3
3
2
1
5
1
2
2
1
1
2
1
1
1
1
2
1
1
5
1
3
4
3
4
1
1
1
1
3
2
1
1
1
1
1
1
1
1
1
1
1
1
1
1
1
1
2
3
1
1
1
1
3
1
1
1
1
1
1
1
1
2
1
1
1
1
1
1
1
2
1
1
1
1
1
1
2
1
1
1
1
1
1
1
1
1
1
1
1
1
1
1
1
1
1
1
1
1
1
1
1
2
2
1
1
2
1
1
1
1
1
1
1
1
1
1
1
2
2
1
1
1
1
1
1
1
2
4
2
1
1
2
1
1
1
2
1
1
1
1
1
1
1
1
3
1
1
3
1
2
2
3
1
1
2
1
1
1
2
2
1
1
3
1
1
1
2
1
1
1
1
1
1
1
1
1
1
1
1
1
1
1
1
1
2
1
1
1
2
1
2
1
1
1
1
1
1
1
3
1
2
1
1
1
1
4
1
1
1
1
2
1
1
1
1
1
1
1
1
1
1
1
1
1
1
1
1
1
1
2
1
1
1
1
1
1
3
2
1
1
1
1
1
1
1
1
8
1
1
1
1
1
1
4
2
1
1
1
1
1
1
1
1
1
1
1
1
1
1
1
1
1
1
1
1
1
1
2
1
4
1
1
1
1
1
1
1
1
1
1
1
1
1
2
1
2
1
1
1
1
1
2
1
1
1
1
1
1
1
1
1
2
1
1
1
1
1
1
1
1
1
1
1
1
3
1
1
1
3
1
1
1
1
3
1
2
1
1
1
2
1
1
2
2
1
1
1
1
1
2
1
1
1
1
3
6
1
2
1
1
1
1
1
1
1
1
2
1
1
1
1
1
1
3
1
6
1
2
1
1
2
1
1
1
1
1
2
1
1
1
1
2
2
1
1
1
1
1
1
1
1
1
1
1
1
4
3
1
2
1
1
1
1
1
1
1
1
5
1
1
1
1
1
1
1
1
2
1
2
1
1
1
5
1
2
1
1
4
4
1
1
1
3
3
1
1
1
1
1
1
2
1
1
1
2
1
1
1
1
1
1
1
1
1
1
2
1
1
1
1
1
1
2
1
1
1
1
1
1
2
1
1
1
1
1
1
1
1
1
1
1
1
1
2
2
1
2
2
1
1
1
1
1
1
1
1
1
1
1
1
1
1
1
1
1
1
1
1
1
1
5
1
2
1
1
1
1
1
1
1
2
1
1
1
1
2
1
1
1
1
1
1
1
1
1
1
1
1
1
1
1
7
1
1
1
1
2
1
1
1
1
1
1
1
1
1
1
1
1
2
1
1
1
1
1
1
2
1
1
1
1
1
4
1
1
1
1
5
1
1
3
1
1
2
1
1
2
1
1
1
2
1
1
1
1
1
2
1
1
1
1
2
2
1
5
1
1
1
1
2
1
1
1
2
2
1
1
1
1
1
1
1
1
2
1
1
1
1
2
2
1
1
1
2
1
1
1
1
1
1
1
1
5
3
1
1
12
1
2
1
1
1
1
1
4
2
1
4
2
1
1
2
1
1
1
1
1
1
3
1
1
1
2
1
1
1
21
2
1
1
8
1
2
1
1
1
1
1
1
1
3
1
1
1
1
1
3
1
1
1
1
1
1
1
1
1
1
1
1
1
1
1
1
1
1
4
1
1
2
1
1
1
1
1
1
1
1
1
1
2
3
1
1
5
1
1
1
1
3
1
1
1
1
1
1
1
1
1
2
2
1
1
2
1
1
1
1
1
1
1
1
1
1
1
1
1
2
1
2
1
1
1
1
1
1
1
1
1
1
1
1
2
1
2
1
1
1
1
1
1
1
1
1
2
1
1
1
1
1
1
1
1
1
1
1
1
1
1
1
1
2
1
1
1
1
2
2
1
1
1
1
1
1
1
1
1
3
1
1
1
1
1
1
2
4
2
4
2
1
3
1
1
1
2
1
1
1
1
1
1
1
1
1
1
1
1
1
1
1
1
1
1
1
1
1
1
1
1
1
1
1
1
1
1
1
1
1
2
3
1
3
1
1
1
1
1
2
1
1
2
2
1
1
1
1
1
1
1
1
1
1
5
1
2
1
1
4
1
1
1
1
1
1
1
1
1
3
1
1
3
1
1
1
1
1
2
1
1
1
1
1
1
2
1
1
1
1
1
1
1
1
1
1
1
1
1
1
1
1
1
1
1
2
1
1
2
1
1
2
1
1
1
1
1
1
1
1
1
1
1
1
1
1
1
1
1
3
1
1
1
1
1
1
1
1
1
2
1
1
1
2
1
1
1
7
1
2
1
1
1
2
1
2
1
1
1
1
1
2
1
2
2
1
3
1
1
1
1
1
1
1
1
1
1
1
1
1
1
1
1
2
1
1
1
1
1
1
1
1
3
1
1
1
1
2
1
1
1
1
1
1
1
1
1
1
1
1
1
1
1
1
1
1
1
1
2
2
1
1
1
2
1
1
2
1
1
2
1
1
1
1
1
1
1
1
1
1
1
1
1
1
1
1
1
1
1
2
1
2
1
1
1
1
2
1
1
1
1
1
1
1
2
1
1
1
1
1
1
1
1
1
1
1
2
1
1
1
1
2
2
1
1
1
2
1
1
1
1
1
1
1
1
3
1
1
1
1
1
1
3
1
1
1
1
1
1
1
2
1
2
1
1
1
1
3
1
1
1
1
1
1
1
2
1
1
1
1
1
1
1
1
1
1
1
1
2
1
1
1
1
6
1
1
2
1
1
1
1
1
2
22
21
1
11
1
2
2
4
10
1
2
1
1
1
2
1
1
1
2
1
2
1
1
1
4
1
1
1
1
1
1
1
1
1
2
1
1
1
1
1
1
3
1
1
1
1
1
1
1
1
1
1
1
1
1
1
6
1
2
2
1
1
1
1
1
1
1
1
1
1
2
1
1
1
1
2
1
1
1
1
1
1
1
1
2
1
1
1
1
1
1
1
2
1
1
1
1
3
1
6
1
1
1
1
2
1
1
1
1
1
2
1
1
1
1
1
1
1
2
1
1
1
1
1
1
1
1
1
7
1
7
1
3
2
1
4
3
1
1
1
1
1
1
1
1
22
1
1
2
1
1
1
2
1
1
2
1
4
1
1
1
1
1
1
1
2
1
1
1
1
1
1
1
1
1
52
1
1
1
1
1
1
1
1
3
1
1
1
1
4
1
1
1
1
1
1
1
1
1
1
1
1
1
1
1
1
1
2
3
1
1
1
1
1
1
2
1
1
1
1
1
1
1
1
1
1
2
1
1
1
1
1
1
1
1
4
1
1
1
2
2
1
1
1
1
1
1
1
1
2
1
1
1
1
1
1
1
2
1
1
1
1
3
1
1
1
1
1
1
1
1
1
1
1
1
1
1
1
1
1
1
2
1
1
1
1
1
6
2
1
1
1
1
2
1
1
1
1
1
1
1
1
1
1
1
3
1
1
4
1
1
1
1
1
1
2
1
1
1
2
1
1
1
1
1
1
1
1
1
1
2
1
1
1
2
4
3
1
1
1
1
1
1
2
1
1
1
1
1
1
1
1
1
2
2
1
1
1
1
1
1
1
1
2
1
1
1
1
1
1
1
2
1
1
1
1
1
1
1
1
1
1
1
1
1
1
1
1
1
7
1
1
1
1
1
1
2
1
1
1
1
1
1
1
1
1
1
3
2
2
1
1
1
2
1
1
1
1
1
2
1
1
2
2
1
1
1
1
1
1
1
1
1
1
1
1
1
1
1
1
1
1
1
1
1
1
2
1
1
1
1
1
1
1
1
1
1
1
1
1
1
2
2
1
1
1
1
1
3
2
1
1
1
1
1
1
1
2
1
6
1
1
1
3
1
1
1
2
1
1
1
1
1
1
1
1
1
1
1
1
1
1
1
1
1
1
1
1
1
1
1
1
1
3
1
1
1
1
1
1
1
1
1
1
1
1
1
1
1
1
2
2
1
1
2
1
1
1
1
1
1
1
1
1
1
1
1
1
1
1
2
1
2
1
1
1
1
1
1
1
1
1
1
1
1
4
1
1
1
1
1
4
1
1
1
3
1
1
2
1
1
1
1
1
1
1
1
1
1
1
1
1
1
1
2
1
1
1
1
2
1
1
1
2
1
1
1
1
1
1
1
1
1
1
2
1
1
1
1
1
1
1
1
1
2
1
1
1
1
1
1
1
2
1
1
1
1
1
1
1
1
1
1
1
1
1
2
2
1
1
1
1
1
1
4
2
2
12
3
1
1
3
1
1
2
8
2
1
2
5
1
2
3
1
1
1
1
1
1
2
1
1
3
1
1
1
1
1
1
1
1
2
1
1
7
1
1
1
1
3
1
1
1
2
1
1
1
2
2
2
1
1
1
1
1
1
1
1
1
5
1
1
1
1
1
1
1
1
1
1
1
1
1
1
1
2
1
1
1
1
1
1
2
1
1
1
1
1
1
4
1
1
1
1
1
1
1
1
1
1
1
2
1
1
1
1
2
1
1
1
1
1
1
1
1
1
1
1
1
1
1
1
1
1
1
1
1
1
1
1
1
1
1
2
1
1
1
1
1
1
1
1
1
1
1
1
1
1
1
1
1
4
2
1
1
1
1
1
2
1
1
2
1
1
2
2
1
1
1
1
1
1
1
1
2
1
1
2
1
1
4
1
1
2
1
1
1
2
1
1
1
1
1
1
1
1
6
1
1
1
1
1
2
2
1
2
1
1
2
1
2
2
1
2
1
2
1
5
1
1
1
1
1
1
1
1
1
1
1
1
1
1
1
1
1
4
1
1
1
1
1
1
1
1
1
1
1
1
1
1
1
1
1
1
1
1
1
2
1
1
1
1
1
1
1
1
1
1
1
1
1
1
1
1
1
3
2
2
1
1
1
1
1
1
1
1
1
3
1
1
1
1
1
1
1
1
1
1
1
1
2
2
1
1
1
1
1
3
1
1
1
1
1
1
2
1
1
1
5
1
1
1
1
2
2
1
1
1
1
1
1
1
1
1
1
1
1
1
1
1
2
1
2
1
1
1
1
1
1
1
1
1
3
1
1
1
1
1
1
2
1
1
1
5
1
1
1
1
1
1
1
1
1
1
1
1
1
1
1
1
2
2
1
1
1
1
1
1
1
1
1
1
1
2
1
1
1
1
1
1
1
6
1
1
1
1
1
1
1
1
1
1
6
1
2
2
1
1
1
1
1
1
1
1
1
1
1
1
1
1
1
1
1
1
1
1
1
1
1
2
2
1
1
2
1
1
1
1
1
1
12
1
1
7
4
1
1
1
1
1
1
1
1
2
1
2
1
1
1
2
1
1
1
1
1
1
2
1
1
1
1
1
1
1
1
3
1
1
1
1
1
1
1
1
1
1
1
1
1
1
1
1
1
1
2
1
1
1
1
1
1
1
1
1
1
1
1
1
1
2
3
1
1
3
1
1
1
7
2
2
1
1
1
1
1
1
1
1
1
1
3
2
1
1
1
1
1
2
1
1
1
1
1
1
1
1
1
2
1
1
1
1
1
1
1
1
1
1
1
1
1
1
2
1
1
1
1
1
1
1
1
1
1
3
1
1
1
1
2
1
1
1
1
1
1
1
1
2
1
1
1
1
1
1
1
9
7
1
2
1
1
2
3
2
1
4
1
5
1
1
1
1
1
1
3
1
4
1
1
1
1
1
2
1
2
2
5
3
2
3
1
9
1
1
1
1
1
1
1
1
1
4
1
1
4
1
1
9
1
1
4
1
1
1
1
1
2
1
3
1
1
1
1
1
2
2
1
1
2
1
1
1
1
1
1
2
2
2
1
1
1
1
1
1
1
2
2
2
2
2
1
1
1
2
2
1
1
1
1
1
1
1
1
1
1
1
1
1
1
1
3
1
2
1
2
1
1
2
3
2
2
1
1
3
2
2
1
1
2
1
3
1
2
1
4
1
1
2
2
1
1
1
1
1
3
1
1
3
1
2
1
1
2
1
1
1
2
1
1
1
2
1
2
2
1
1
3
1
1
1
1
1
2
2
1
2
1
1
2
1
1
1
1
4
7
1
3
1
2
1
3
1
3
2
1
1
1
1
1
3
1
2
1
1
1
2
1
1
2
1
1
1
1
5
1
1
1
1
1
2
1
1
1
1
1
1
1
1
2
1
1
1
1
1
1
1
2
1
1
1
1
2
1
6
1
1
1
1
4
3
3
1
1
1
1
1
1
1
1
1
2
2
3
1
1
2
1
2
8
1
1
3
2
1
3
1
1
2
1
1
2
1
1
7
6
1
1
1
1
1
1
3
14
1
1
1
3
12
22
1
1
1
2
1
1
1
1
1
1
1
2
1
1
1
4
1
1
1
4
1
3
1
2
1
1
4
1
1
2
1
3
2
6
1
1
1
7
1
1
1
1
1
1
2
1
5
3
1
1
27
1
7
1
1
1
1
1
1
1
2
2
1
1
2
1
1
1
1
1
1
1
1
6
1
1
1
1
1
1
1
1
1
1
1
1
1
1
1
1
1
2
1
2
1
1
1
2
1
1
1
1
1
1
1
1
1
1
1
1
1
1
1
1
1
1
1
3
1
1
1
1
1
2
1
1
2
1
1
1
2
2
1
1
1
1
1
1
1
1
1
1
1
1
1
1
1
1
1
1
3
1
1
1
1
1
1
1
1
2
1
1
1
1
1
1
1
1
1
1
1
1
1
2
1
1
1
1
1
1
1
1
1
1
1
1
1
1
1
1
2
1
1
1
1
1
1
1
1
1
1
1
20
1
1
1
1
1
1
1
1
1
1
2
1
4
1
1
1
1
1
1
1
1
1
1
1
4
1
1
1
1
1
1
1
1
1
1
1
1
2
1
1
1
1
1
1
1
1
1
1
1
1
1
1
3
2
4
1
1
1
1
1
1
1
4
1
1
1
1
1
1
1
2
1
1
1
1
2
1
1
1
1
1
1
1
2
1
1
1
2
2
1
1
1
1
1
4
1
1
1
9
2
1
1
3
3
1
1
1
1
1
1
1
5
1
1
1
2
1
1
1
1
1
1
6
2
1
1
1
1
1
1
1
1
1
1
1
1
1
1
1
1
1
3
1
1
1
1
1
1
1
1
1
1
1
1
1
1
1
1
1
2
1
1
1
1
3
5
6
1
2
6
2
2
1
3
3
1
3
5
2
1
1
1
1
9
5
1
3
2
1
5
2
18
3
9
1
1
9
8
4
4
3
1
1
6
1
1
2
1
1
2
1
1
1
1
1
2
1
1
1
2
2
1
3
3
10
3
1
4
1
1
2
3
2
3
1
3
1
1
1
4
1
1
2
1
1
1
1
1
1
1
1
1
1
2
2
24
1
1
1
1
3
1
1
1
1
1
1
1
1
1
1
1
1
1
1
1
2
1
2
1
1
1
1
2
1
1
1
1
1
1
1
2
1
1
1
1
2
1
1
1
2
1
1
1
1
1
1
6
1
1
1
10
1
2
1
3
2
8
1
2
3
2
1
1
2
1
2
1
1
1
1
21
1
1
1
1
1
1
1
1
1
1
1
1
1
1
1
1
1
1
1
1
1
1
1
1
1
1
1
1
1
1
1
1
1
1
1
1
1
1
1
1
1
1
1
1
1
1
1
1
1
2
2
2
1
1
1
2
1
1
1
1
1
1
1
1
1
1
2
1
1
1
1
2
1
1
1
4
1
1
1
1
1
1
1
2
1
1
1
1
1
1
1
1
1
1
1
1
1
1
3
1
1
1
1
1
2
1
1
1
1
3
1
1
1
1
1
1
1
1
1
1
1
3
2
1
1
1
1
1
2
1
1
1
1
1
1
7
1
1
1
1
1
3
1
1
1
1
1
2
1
3
1
4
1
1
1
1
1
1
1
2
1
1
2
1
1
1
3
1
1
1
2
1
1
1
1
2
1
1
1
1
1
2
1
1
1
1
1
1
1
1
1
1
1
1
1
1
1
1
1
1
1
1
1
1
1
1
1
1
1
1
1
1
1
1
1
1
1
1
1
1
1
1
1
1
1
1
1
1
1
1
1
1
1
1
1
1
1
1
1
1
1
1
1
1
1
1
1
1
6
5
1
1
5
1
2
1
1
1
1
1
2
1
2
1
2
1
2
1
1
2
1
2
1
1
7
1
1
1
2
1
1
1
1
1
3
1
1
1
2
1
1
1
1
1
1
1
1
1
1
1
1
1
1
1
1
1
1
1
1
1
1
1
1
1
1
1
1
1
1
1
1
1
1
1
1
1
1
2
1
1
1
1
1
1
1
1
1
1
2
2
3
1
1
1
1
7
1
1
1
1
1
1
1
1
1
2
1
1
1
1
1
1
1
1
1
1
1
1
1
1
1
1
1
1
1
1
2
2
1
1
1
1
1
1
1
5
1
1
1
1
2
1
1
1
1
1
1
1
4
1
1
2
1
1
2
1
1
1
1
1
1
1
4
1
1
1
1
3
4
1
2
1
1
1
1
1
1
1
1
1
1
1
17
1
1
1
2
1
2
1
1
1
1
1
1
1
1
3
1
1
1
1
1
1
1
1
1
1
1
1
1
1
1
1
1
1
1
1
1
1
2
2
1
1
2
1
1
1
1
1
2
1
1
1
1
1
1
1
2
1
4
3
1
1
3
1
1
1
1
1
1
1
1
1
1
1
1
1
1
4
1
3
3
5
2
3
1
3
1
3
8
7
2
1
1
1
1
4
1
1
1
1
1
1
1
1
1
2
3
1
1
2
2
1
1
1
1
1
1
2
2
1
1
1
1
1
1
1
1
1
2
1
1
1
1
1
1
1
1
2
1
1
1
1
1
1
1
1
1
2
1
1
2
1
7
1
1
1
1
1
1
1
1
1
1
1
1
31
1
1
1
1
2
1
2
2
3
1
1
1
1
1
1
1
1
1
3
1
1
1
1
1
1
1
1
1
2
1
1
1
1
1
1
1
1
1
1
1
1
1
1
1
2
4
1
2
1
1
1
2
1
2
2
2
1
1
1
1
1
2
1
1
1
1
1
1
1
3
1
1
2
1
1
2
1
1
1
1
3
2
1
7
1
2
7
1
1
1
1
1
1
1
1
1
3
4
2
8
27
20
1
2
1
1
1
1
12
1
1
6
1
1
1
1
2
60
1
3
1
1
1
1
2
6
2
1
3
2
1
1
1
1
8
1
2
3
1
1
7
1
1
1
1
1
2
2
1
1
1
1
1
2
1
1
4
1
1
2
1
1
1
1
1
1
1
1
1
1
1
1
1
2
1
1
1
1
1
4
1
1
4
1
1
1
1
1
1
10
1
1
1
2
1
1
1
1
1
1
1
1
1
1
1
1
1
1
1
1
1
2
2
2
1
1
1
1
1
1
1
1
1
1
2
1
1
1
1
2
1
1
1
1
1
1
1
1
1
1
1
1
1
1
1
1
1
1
1
1
1
1
1
2
1
2
1
2
1
1
2
1
1
12
3
1
1
1
2
1
1
1
1
1
1
2
1
1
1
1
1
1
1
1
2
1
2
1
1
1
1
1
1
2
1
1
1
1
1
1
1
1
1
1
1
1
1
1
1
10
1
1
1
1
1
2
1
4
1
1
1
1
1
1
1
1
1
1
1
1
1
1
1
1
1
1
1
1
4
1
1
28
2
1
1
1
4
2
1
1
1
1
2
1
1
1
2
1
1
1
9
1
1
1
1
1
1
1
2
1
2
1
2
1
1
2
1
1
1
3
1
1
1
1
1
3
1
1
2
1
1
1
1
1
2
1
1
1
1
1
1
1
1
1
1
1
1
1
1
1
3
2
1
1
1
1
1
1
1
1
3
1
2
1
1
1
1
1
1
1
4
1
1
1
1
1
1
1
1
1
1
1
3
1
1
1
1
1
1
1
1
1
1
1
1
1
1
1
1
1
1
1
1
1
1
1
1
1
1
7
1
2
1
1
2
6
3
1
1
1
1
1
1
2
2
1
1
1
1
1
1
1
1
1
1
1
1
1
1
1
1
1
1
1
2
1
1
1
2
1
1
1
1
1
1
1
1
1
1
1
1
1
1
1
1
1
1
1
1
1
2
1
1
1
2
1
1
1
1
1
1
3
1
1
1
2
1
1
1
1
1
1
1
1
1
1
1
1
2
1
1
1
1
1
1
1
1
2
1
2
1
1
3
2
2
1
1
1
1
1
1
1
1
1
1
1
1
1
4
1
4
1
1
1
1
3
3
1
1
1
1
1
1
1
2
1
2
1
1
1
9
3
1
1
1
1
1
2
1
9
1
1
1
1
1
4
1
1
1
2
5
1
1
1
1
1
1
1
1
1
1
1
1
2
1
1
1
3
1
1
1
1
1
1
1
1
3
1
1
1
1
1
1
1
2
3
8
3
3
3
1
4
2
1
1
1
3
1
3
1
1
1
1
1
1
2
2
1
1
1
1
1
1
2
1
2
1
1
1
3
2
1
1
1
1
1
1
1
1
1
1
1
1
1
1
1
38
1
1
2
1
2
1
1
1
1
2
1
1
1
1
1
1
1
1
1
1
1
1
1
1
1
2
1
1
1
1
1
2
1
1
1
1
1
1
3
1
1
1
1
1
1
2
5
1
1
1
1
1
2
1
1
1
1
1
1
1
3
1
1
1
1
1
2
2
1
2
1
2
1
1
1
1
3
1
1
2
1
1
4
1
1
1
1
1
1
1
1
1
1
1
1
1
1
1
1
1
1
1
1
1
1
1
1
3
2
2
1
1
1
1
2
1
1
1
1
1
1
1
1
1
5
2
2
1
1
1
2
3
1
1
1
2
1
1
1
1
3
1
1
1
1
1
1
1
1
2
1
1
2
3
1
1
1
1
1
2
2
1
1
1
1
1
2
1
1
1
1
1
1
1
1
1
1
1
1
1
1
1
1
1
1
1
1
1
2
1
1
2
4
1
1
1
1
2
10
1
1
1
1
2
1
1
1
2
1
1
1
1
8
1
1
1
1
1
1
1
1
1
1
1
1
1
3
1
2
1
1
1
1
1
2
1
2
1
1
1
1
1
1
1
2
1
1
1
1
1
2
1
1
1
1
2
1
2
1
1
1
1
2
1
1
1
1
1
1
2
1
1
1
1
3
1
1
3
1
4
1
1
5
2
1
1
1
2
8
13
4
2
1
2
1
2
1
1
1
1
1
1
1
1
1
1
1
1
1
1
3
1
2
1
1
1
1
1
1
1
1
1
1
1
1
1
1
2
2
1
1
2
1
1
2
1
2
1
1
2
1
1
4
2
1
1
1
1
1
1
1
1
1
1
1
1
1
3
1
1
1
1
1
1
1
1
1
1
1
2
1
2
4
2
1
1
2
1
1
1
1
1
1
1
2
2
1
1
2
1
1
1
1
1
1
1
1
1
1
1
1
1
1
1
3
1
1
23
1
1
1
1
1
1
1
1
1
1
1
1
1
1
2
10
1
1
1
1
1
1
1
1
1
4
1
1
1
1
1
1
1
2
1
8
1
1
1
5
1
1
1
1
1
1
1
1
2
1
1
1
1
1
1
1
1
1
1
2
3
1
1
1
1
1
1
1
1
1
1
1
1
1
1
2
1
2
1
2
1
1
1
1
1
2
1
1
1
3
1
1
1
1
1
1
1
2
2
1
2
1
1
1
1
1
1
1
1
1
1
1
1
1
1
1
1
2
1
1
1
1
2
1
1
1
1
1
1
1
1
1
1
1
1
1
1
2
1
1
2
1
1
1
1
1
1
2
1
1
1
1
2
1
1
1
1
1
1
1
1
1
2
1
2
1
1
1
1
1
1
1
1
1
1
1
1
1
1
3
1
1
1
1
1
1
1
1
10
1
1
1
1
3
1
1
1
2
1
1
1
1
1
1
1
1
1
1
1
1
1
2
2
1
1
1
2
1
3
1
1
1
1
1
1
1
1
1
1
1
1
1
1
1
1
1
1
1
1
1
1
1
2
1
1
1
2
3
1
1
1
2
9
1
1
1
2
1
2
1
1
1
1
1
1
1
1
1
1
1
1
1
1
3
2
1
1
1
1
1
1
1
1
2
1
1
1
2
1
1
3
1
1
2
4
1
1
2
1
9
1
1
1
1
1
1
1
2
1
1
1
1
1
1
1
1
2
1
1
2
1
1
1
1
1
1
2
2
1
1
7
1
1
1
2
5
1
1
1
1
1
1
2
1
1
1
1
1
1
1
1
1
1
1
1
1
1
1
1
1
1
1
1
1
1
1
2
1
1
1
2
2
1
1
1
4
1
1
1
1
1
1
1
1
1
1
1
1
1
1
1
1
1
1
1
1
1
2
1
1
1
1
1
2
4
1
2
1
2
1
1
1
1
1
1
1
1
1
1
1
1
1
1
1
1
1
1
1
1
1
2
2
1
1
1
1
2
1
1
1
1
2
1
1
1
1
1
2
2
2
1
3
1
1
1
1
1
1
2
1
1
1
1
1
1
1
1
2
1
1
1
1
1
1
1
1
1
1
6
1
4
2
1
1
1
3
2
1
1
1
1
3
1
2
1
1
1
1
1
1
1
2
1
1
1
1
1
1
1
1
1
1
1
1
1
1
1
1
1
1
1
1
1
1
1
1
1
1
1
1
1
1
1
1
1
1
1
1
2
1
1
1
3
1
1
1
1
1
1
1
1
1
1
1
1
1
1
1
1
1
1
1
1
1
1
1
1
1
1
1
1
1
1
1
1
1
1
1
1
1
2
1
1
1
1
1
2
2
8
1
1
1
1
1
1
1
1
1
1
1
1
1
1
1
1
1
1
1
1
1
1
1
1
1
1
1
3
2
1
1
3
1
3
1
2
1
1
1
3
1
1
1
1
1
1
1
1
2
1
2
2
1
1
1
2
1
1
1
1
1
1
1
1
1
1
1
1
1
1
1
1
1
1
1
1
1
1
1
1
2
1
1
1
1
1
1
1
3
1
1
4
1
1
2
1
1
1
1
1
2
1
1
2
3
1
6
1
2
1
1
1
1
1
1
1
1
1
1
1
2
1
1
1
2
1
1
1
1
1
1
1
1
3
1
1
1
1
1
1
1
1
1
1
1
1
1
1
1
1
1
1
1
1
1
1
1
1
1
1
1
1
1
1
1
1
1
1
1
1
1
2
1
1
1
1
1
1
1
1
1
1
1
1
1
1
1
1
1
1
1
1
2
1
1
1
1
1
1
1
1
1
1
1
1
1
1
1
1
1
1
1
1
1
1
1
1
1
1
1
1
1
1
1
1
1
1
1
1
1
1
1
1
1
1
1
1
1
2
2
1
1
1
1
1
1
1
1
1
1
1
1
1
1
1
1
1
1
1
1
1
2
1
1
2
1
1
1
1
1
1
1
1
1
1
1
1
1
1
1
1
1
10
1
1
1
1
2
1
1
3
1
1
1
1
1
1
1
1
1
1
1
1
1
1
1
2
1
1
2
2
1
1
1
1
1
1
1
1
1
1
1
1
1
1
1
1
1
1
1
1
1
1
1
1
1
1
1
1
1
1
1
2
1
1
2
1
1
2
2
1
2
1
1
1
1
1
1
1
1
1
1
1
1
1
1
1
1
1
1
1
1
1
1
1
1
1
1
1
1
1
1
1
3
1
1
1
1
1
1
2
1
1
1
3
1
1
1
1
1
2
1
1
1
2
1
1
1
1
1
2
1
1
1
1
1
5
1
2
2
2
2
1
1
1
1
1
1
1
1
1
1
2
1
1
1
1
1
2
1
1
1
3
1
1
1
1
1
1
3
1
1
1
2
3
1
1
1
2
1
1
1
1
1
1
2
1
1
1
1
1
1
1
1
1
1
2
1
2
1
1
6
1
1
1
1
1
1
1
1
1
1
1
1
1
1
2
1
2
4
5
19
5
6
1
4
5
6
7
5
1
1
15
2
1
3
4
3
1
2
1
9
3
1
2
1
1
1
1
1
2
1
1
1
1
2
1
1
1
1
1
1
1
1
1
1
1
1
1
1
1
1
1
1
1
1
3
1
1
1
1
1
1
1
1
1
1
2
2
4
3
2
1
1
3
2
1
1
1
1
1
1
1
1
1
1
1
1
1
1
1
1
1
1
1
3
1
1
1
1
1
1
2
2
1
1
2
1
1
1
1
1
1
1
1
3
5
1
1
1
1
1
1
1
1
1
1
1
1
1
1
1
1
2
1
2
1
1
1
1
1
1
8
1
1
1
1
2
1
1
1
1
2
1
1
1
1
1
2
2
1
3
3
1
1
1
2
1
1
1
1
1
1
3
1
1
4
1
1
1
1
1
1
1
1
1
1
1
1
1
1
1
1
4
1
1
2
1
1
1
1
1
1
4
1
1
1
1
1
1
1
1
1
1
1
1
1
1
1
1
5
1
1
3
1
1
1
1
1
1
1
1
11
1
1
1
2
1
1
1
1
1
1
1
1
1
1
1
1
2
1
1
1
1
1
11
1
1
1
1
1
1
1
1
1
1
1
1
1
1
2
1
1
1
1
2
1
1
1
2
1
1
1
1
1
2
1
1
1
1
1
2
1
1
1
1
1
1
1
1
1
1
3
1
1
1
1
1
1
1
1
1
1
1
1
2
1
1
1
1
1
1
1
1
1
1
1
2
1
1
2
1
1
2
1
2
1
2
1
1
1
1
1
1
2
1
1
1
1
1
1
1
1
1
1
2
7
2
1
1
1
1
2
2
1
1
1
1
2
1
2
1
1
1
1
1
1
12
3
1
1
1
2
2
2
1
2
1
1
1
1
2
3
1
1
1
3
1
2
1
1
1
1
2
2
1
1
2
2
2
1
1
1
1
4
1
1
9
1
1
1
2
1
1
1
1
3
1
4
1
1
1
1
1
2
1
1
1
1
1
1
1
2
2
2
1
1
2
3
2
1
2
1
1
1
1
1
1
1
1
1
1
1
1
4
1
1
1
2
1
1
1
1
1
2
1
1
1
1
1
1
1
2
1
1
1
2
1
1
1
1
1
2
1
1
1
1
1
1
1
2
1
1
1
1
1
3
1
2
1
1
2
1
1
1
1
1
1
1
1
2
1
1
1
1
1
1
1
1
1
1
1
1
1
1
1
1
1
2
1
1
1
1
1
1
1
1
1
1
1
2
1
1
1
1
2
1
3
1
3
1
1
2
1
4
1
1
1
1
1
1
1
1
1
1
1
1
1
1
1
1
1
1
1
1
1
2
4
1
2
1
1
1
8
1
1
1
2
2
1
1
1
1
1
1
1
1
1
1
1
1
1
1
1
1
1
1
1
1
1
1
1
1
1
1
1
1
2
1
2
1
1
1
1
2
1
2
1
1
1
1
1
1
1
1
1
1
1
1
1
1
1
2
1
1
1
1
1
1
4
1
1
1
1
1
1
1
1
1
1
1
1
1
1
1
1
2
1
1
1
1
1
5
1
2
1
1
2
1
1
1
1
1
1
1
2
4
1
1
1
1
1
1
1
1
1
3
1
1
1
1
1
1
1
1
1
2
2
1
1
1
1
1
6
1
1
1
1
1
2
1
1
1
1
1
1
1
1
1
1
1
1
1
1
1
1
1
1
1
1
1
1
1
1
1
2
1
3
1
2
1
1
1
1
1
2
1
1
1
1
1
1
1
2
1
1
1
1
1
1
1
1
2
1
2
2
2
1
1
2
1
1
1
1
1
1
1
1
1
1
1
1
1
4
3
2
4
1
2
4
1
1
9
1
5
2
2
2
1
1
1
1
1
2
1
2
5
1
1
1
1
1
1
1
1
1
1
1
1
1
1
1
2
1
1
1
1
1
1
1
1
1
1
1
1
1
1
1
5
1
1
2
1
1
1
1
1
1
1
1
1
1
1
2
1
1
1
1
2
1
3
8
19
1
1
1
1
1
1
1
1
1
2
1
1
1
1
1
2
1
1
1
2
1
1
1
1
1
1
1
1
2
1
1
1
1
1
1
1
1
1
1
1
1
1
1
1
1
1
2
1
2
1
1
1
1
1
1
1
1
1
1
2
1
1
1
2
1
1
1
1
1
1
1
3
1
1
1
1
2
1
1
1
1
1
1
1
1
1
1
1
1
1
2
1
1
1
1
1
1
1
1
1
1
1
1
1
1
1
1
1
1
1
1
1
11
10
1
1
1
1
1
1
1
1
1
1
1
1
1
1
1
1
1
1
1
1
1
1
5
1
1
1
1
2
4
2
1
1
1
1
1
1
1
1
1
1
1
3
1
1
1
1
1
1
1
1
1
1
1
1
1
1
1
1
5
1
1
1
2
2
10
1
1
1
1
1
1
1
1
1
1
1
1
1
11
3
13
1
1
2
1
1
1
1
1
1
1
2
1
1
1
1
1
4
5
1
1
1
1
2
1
1
1
1
2
1
2
1
1
1
1
1
1
1
1
1
1
1
2
1
1
1
1
1
1
1
1
1
3
1
1
3
1
2
1
1
1
1
1
1
1
2
1
1
1
1
2
1
1
1
1
1
1
1
1
1
1
1
1
1
1
1
1
1
1
1
1
3
1
1
2
1
1
1
2
1
2
2
1
1
1
1
1
1
1
3
1
1
1
4
1
1
2
1
1
1
1
1
1
1
1
1
1
3
1
1
1
1
3
1
1
1
1
1
1
1
1
1
2
1
1
1
1
1
1
1
1
1
1
1
1
2
2
1
2
1
1
1
1
1
1
1
2
1
2
1
1
1
1
2
1
1
1
1
1
1
1
1
1
5
1
1
1
1
1
1
1
2
1
2
1
1
2
3
2
1
4
1
1
1
2
1
1
1
1
1
1
1
1
1
1
1
2
1
1
1
1
1
2
1
2
1
1
2
1
1
1
1
1
3
1
1
1
2
1
2
1
4
4
1
2
2
1
2
1
1
1
2
1
1
1
1
1
1
1
1
3
1
1
3
2
1
1
1
2
1
1
2
1
1
3
1
1
3
1
3
2
1
1
2
1
1
1
1
1
1
1
3
1
2
1
1
3
1
1
2
1
1
1
2
2
1
1
1
2
2
1
1
1
2
1
1
2
1
1
2
1
1
1
1
1
2
2
1
1
1
1
1
1
1
1
1
1
1
1
1
1
1
1
3
1
1
1
1
2
1
1
1
2
1
1
2
1
1
4
3
1
2
1
3
1
1
1
1
1
1
1
1
1
1
3
1
1
1
1
2
1
1
1
1
1
1
1
3
1
1
1
2
1
1
1
1
1
2
3
1
1
1
1
1
1
3
1
1
1
3
1
1
1
1
1
1
1
1
2
1
1
1
1
4
1
1
1
1
1
1
1
1
3
1
1
1
1
4
1
6
7
1
6
1
1
1
1
1
1
1
1
1
1
1
1
3
4
1
4
1
1
1
3
2
7
4
5
4
1
1
1
1
1
1
1
1
17
1
1
1
1
6
1
1
1
1
1
1
1
2
1
1
1
16
1
15
2
2
1
1
1
1
1
2
1
1
2
1
1
1
1
1
1
1
1
1
1
1
1
1
1
1
1
1
2
1
5
1
2
2
1
1
3
1
1
1
1
1
1
1
4
1
1
1
3
1
1
1
1
1
1
1
1
1
1
1
1
1
1
1
1
1
1
1
1
1
4
1
2
1
1
1
1
1
1
1
1
1
1
1
1
2
1
2
1
1
1
1
1
1
1
2
1
3
1
4
1
1
2
1
2
1
1
2
1
1
1
1
1
1
2
1
1
1
1
1
2
2
1
1
1
1
1
1
1
1
1
1
1
1
1
1
1
1
1
3
1
1
1
3
1
1
10
1
1
1
7
1
1
1
1
1
1
1
1
1
1
1
1
1
1
1
1
2
1
1
1
1
6
1
1
1
1
1
1
1
1
1
1
2
1
1
1
1
1
1
1
1
1
1
1
1
1
1
1
1
1
3
1
1
1
1
1
1
1
1
1
1
2
1
1
1
1
1
1
1
1
1
1
1
1
1
1
1
1
1
1
1
1
1
1
1
1
1
1
1
1
1
1
1
1
1
1
1
2
2
1
2
1
1
1
1
1
1
1
1
1
1
1
1
1
1
1
1
2
1
1
1
2
1
1
1
1
1
2
1
1
1
1
1
2
1
3
1
1
1
1
1
1
1
2
1
1
1
3
1
1
1
1
4
1
1
1
3
1
5
1
1
1
3
1
1
1
1
1
1
1
1
1
1
1
1
1
1
1
1
1
1
1
1
2
1
8
2
1
6
1
1
1
1
1
1
1
1
1
1
1
1
1
1
1
2
1
1
1
1
1
1
1
1
1
2
1
1
6
2
1
1
1
1
1
1
1
20
3
1
1
1
1
1
1
2
1
1
1
2
1
2
1
1
1
1
1
1
1
1
1
1
1
1
1
1
1
1
1
1
1
1
1
1
1
1
1
1
1
1
1
1
1
3
1
2
1
1
1
1
1
1
1
1
2
1
1
4
11
16
1
1
2
1
1
1
1
1
2
1
1
1
1
1
1
1
1
1
1
1
1
1
2
1
1
1
3
1
3
1
1
2
2
1
2
1
1
1
3
1
1
2
1
1
2
1
1
1
1
1
1
2
1
2
1
1
1
1
1
1
1
4
1
5
1
3
1
2
1
1
1
3
2
1
1
1
1
3
4
1
1
4
1
2
1
2
1
2
1
1
1
1
1
1
1
1
1
1
1
2
1
1
1
1
3
2
1
1
1
1
2
1
2
1
2
1
1
1
1
1
1
1
1
2
1
2
1
1
2
1
2
1
1
1
1
1
1
1
1
1
1
1
1
2
1
1
3
1
1
1
1
1
2
1
2
1
1
2
1
1
3
1
1
1
4
1
1
1
5
1
2
1
1
3
3
1
1
1
3
1
3
1
1
1
1
1
1
1
1
1
2
1
5
2
1
1
2
1
1
2
2
1
1
2
1
8
1
1
1
1
1
1
1
2
1
1
1
2
1
2
4
1
1
1
3
2
1
1
2
1
1
2
1
1
1
1
2
2
1
2
3
1
1
1
1
1
1
1
2
1
2
1
1
1
1
2
1
1
1
1
2
2
1
1
3
1
2
1
2
1
1
2
1
3
1
1
1
1
2
1
1
1
1
1
2
4
1
1
1
1
1
1
1
2
1
1
2
2
5
1
2
1
1
3
1
4
3
1
5
3
1
3
1
1
1
1
1
1
2
3
1
1
1
1
1
1
1
1
1
2
1
1
1
1
1
1
1
1
3
1
1
1
2
1
1
1
1
2
1
1
1
1
2
1
1
1
1
2
1
1
1
1
1
2
4
1
1
1
1
1
1
1
1
1
2
1
2
1
1
1
1
1
1
1
1
2
1
1
1
1
4
2
1
1
1
2
1
3
1
3
1
2
1
1
2
1
1
1
1
1
1
1
2
1
1
1
1
2
2
2
2
1
7
1
1
1
1
1
1
1
1
1
1
1
2
1
1
2
13
1
1
1
1
1
1
1
1
1
1
1
1
1
4
1
1
1
1
1
1
1
3
1
1
1
1
4
1
1
1
1
1
1
6
1
1
1
1
1
1
1
1
1
1
2
1
1
1
2
1
3
1
1
1
1
1
1
1
2
1
1
2
1
2
1
1
1
1
1
1
1
1
1
1
1
1
1
1
1
1
1
1
2
1
1
1
1
1
2
1
2
1
2
1
1
1
1
1
14
1
1
1
3
1
1
1
2
2
3
1
2
35
2
1
1
2
2
1
1
1
1
1
1
2
1
1
1
1
1
1
1
1
1
1
1
1
1
1
1
1
2
1
1
2
1
1
1
1
3
1
1
1
1
1
1
1
1
2
1
1
1
2
1
1
1
2
1
1
1
1
1
1
1
1
1
1
1
1
2
1
1
1
1
1
1
1
1
2
1
1
1
1
1
1
1
1
1
1
1
6
1
1
1
1
1
1
1
1
1
1
2
1
2
1
1
1
1
2
1
1
1
1
1
1
1
1
1
1
1
1
2
1
1
1
1
1
1
1
1
1
1
1
1
1
1
1
1
1
1
1
1
1
1
1
1
1
1
2
1
1
1
1
1
2
1
2
1
1
1
3
1
1
1
1
1
2
1
1
1
1
4
1
1
1
1
1
1
1
1
1
1
1
1
1
1
1
1
1
1
1
1
1
1
1
1
1
1
1
1
1
1
1
1
1
1
1
1
1
1
1
1
1
1
1
1
1
1
1
1
1
1
1
2
1
1
1
4
1
2
4
1
3
1
3
1
3
1
1
1
2
1
1
1
1
1
1
1
1
1
2
1
1
2
1
1
1
1
3
2
1
1
1
1
1
1
1
1
1
2
1
1
1
1
1
1
1
1
1
1
1
1
1
1
1
1
1
1
1
1
1
1
1
1
1
1
2
1
2
1
1
1
1
1
1
1
1
1
1
1
1
1
1
1
1
1
1
2
1
1
1
1
1
1
1
1
1
5
1
1
1
1
1
1
1
1
1
1
1
1
1
1
1
1
1
1
1
1
1
1
1
1
1
1
1
1
2
1
1
1
1
1
1
1
1
1
1
2
1
1
1
1
1
2
3
1
1
1
1
1
1
1
1
1
1
1
1
1
1
1
1
2
1
1
1
4
1
1
1
1
1
1
3
1
1
1
1
2
1
2
1
1
1
1
1
1
1
1
1
1
1
1
1
1
1
1
1
1
1
1
1
1
1
1
1
1
1
1
1
1
1
1
9
1
1
1
2
2
1
1
1
1
1
1
2
2
1
1
1
2
1
1
1
1
1
1
4
1
1
1
2
1
1
1
1
2
1
2
1
1
2
1
1
1
1
4
3
1
2
1
1
1
1
1
1
1
1
1
1
1
1
1
1
1
1
1
1
2
1
1
1
1
1
1
1
1
1
1
1
1
1
1
4
1
1
1
1
1
3
6
1
1
1
1
1
1
6
1
2
2
1
2
1
1
1
1
1
1
1
2
1
1
1
1
1
5
1
1
1
1
1
3
1
1
1
1
1
1
1
3
1
1
1
1
1
1
2
1
1
1
1
2
1
1
2
1
1
1
1
1
1
1
1
1
1
1
1
1
2
1
1
1
1
1
1
1
1
3
1
1
1
1
1
1
1
1
1
1
1
1
1
1
1
2
2
1
1
1
1
1
1
1
1
1
1
2
1
1
1
1
1
1
1
1
2
1
1
1
1
2
1
1
1
1
1
1
1
3
1
1
2
1
3
1
1
1
2
1
1
1
2
1
1
1
2
1
1
1
1
5
2
1
1
1
1
2
1
1
1
1
1
1
2
1
3
1
1
1
1
1
1
5
1
1
1
1
1
5
1
1
1
1
1
2
1
1
1
2
1
1
1
1
1
1
1
1
1
1
1
1
2
1
1
1
1
1
1
1
1
1
1
1
1
1
1
1
1
1
2
1
1
3
3
1
1
1
1
1
1
1
1
1
1
1
1
1
1
1
1
1
1
1
1
1
1
1
1
1
1
1
2
6
9
1
1
10
9
3
13
2
7
2
2
7
3
2
7
5
5
9
1
4
1
6
5
11
1
6
3
2
5
4
2
1
1
1
2
1
2
1
1
1
1
3
1
1
1
1
1
1
1
1
1
1
1
1
1
1
1
1
1
1
1
1
1
1
1
1
1
1
1
2
2
1
1
1
1
1
1
1
1
2
1
1
1
1
1
1
1
1
1
2
1
1
1
1
1
1
1
1
1
1
1
1
1
1
1
1
1
1
1
1
1
2
1
1
2
1
1
1
1
1
1
1
1
1
1
1
1
1
1
1
2
1
1
1
1
1
1
1
1
1
1
1
1
1
1
1
1
1
1
1
1
1
1
1
1
1
1
1
1
1
1
1
1
1
1
2
1
1
1
2
4
2
2
1
1
1
1
2
1
1
1
1
1
1
1
1
1
1
1
2
1
1
1
1
3
1
2
1
1
1
3
2
2
1
1
6
6
3
1
1
1
1
1
1
1
1
1
1
1
1
1
1
1
1
5
1
1
1
1
1
1
1
1
1
1
1
1
1
1
1
1
1
1
1
1
1
1
1
1
1
1
1
1
1
1
1
1
1
1
1
1
1
1
1
1
1
1
2
1
1
2
1
1
1
1
1
1
1
1
3
3
1
1
2
1
1
2
1
1
4
5
1
1
3
3
1
1
1
1
2
1
1
2
2
1
1
2
1
1
1
3
1
1
1
5
2
4
5
3
1
3
3
1
7
2
1
1
4
1
1
1
1
1
1
1
1
1
1
1
1
1
2
1
2
1
1
2
1
1
1
1
2
1
1
1
1
1
1
1
1
2
1
1
1
1
1
1
1
2
1
1
1
1
1
1
1
1
1
1
1
1
1
1
1
1
1
1
1
1
2
1
1
2
1
1
2
1
2
1
1
1
2
1
3
1
1
2
4
2
3
2
2
3
1
1
5
1
1
1
1
1
3
1
1
1
1
1
1
2
1
1
1
1
1
1
1
1
1
1
1
1
1
1
1
3
1
1
1
1
1
1
1
1
1
1
1
1
1
1
1
1
3
3
1
1
1
1
1
2
1
1
1
1
1
1
2
2
1
1
1
3
2
1
1
1
1
1
1
1
2
1
1
1
1
1
1
2
1
1
2
1
1
2
1
1
1
1
1
3
1
2
1
1
2
1
3
1
1
1
3
1
1
1
1
1
1
1
1
1
1
1
1
1
1
28
1
2
1
1
1
3
1
1
1
1
1
1
1
1
1
1
1
2
1
1
2
1
2
1
1
1
1
1
1
1
3
2
2
1
1
2
1
5
1
1
1
3
1
1
1
1
1
1
1
1
1
1
2
1
1
1
1
1
1
2
1
1
1
1
1
1
1
1
1
1
1
1
4
2
2
5
2
13
1
1
2
1
1
2
1
1
1
1
1
1
1
1
1
1
1
1
1
1
1
1
1
1
1
1
1
1
2
1
1
1
3
1
1
1
1
3
1
1
1
1
15
1
1
1
1
8
1
1
1
1
1
7
6
1
1
23
1
2
1
1
2
1
1
1
1
1
2
1
1
1
1
1
1
1
1
2
1
1
1
1
2
1
1
1
1
1
1
1
2
1
1
1
2
1
1
1
1
1
1
1
1
1
1
1
1
2
1
1
1
1
1
1
1
1
1
1
1
1
1
1
1
2
1
1
1
1
1
1
1
1
1
1
2
1
1
6
1
1
2
2
1
1
1
4
1
1
1
2
1
1
1
1
1
1
1
1
4
4
2
2
1
1
1
1
1
1
1
10
1
1
2
3
1
1
3
1
1
1
1
1
1
4
1
1
1
1
1
2
4
1
1
1
1
1
1
1
1
1
1
1
1
1
1
1
1
1
1
2
1
1
1
1
2
1
2
1
1
1
1
1
1
1
1
1
1
1
2
1
1
1
3
1
1
1
1
1
1
1
1
1
1
1
1
1
1
1
2
1
1
1
2
1
1
1
2
1
1
1
2
1
3
1
2
1
1
2
1
1
1
1
1
1
1
1
1
1
1
1
1
1
3
1
2
1
1
1
2
1
1
1
1
1
3
1
2
2
1
2
1
1
1
1
1
1
1
1
1
1
1
1
1
1
1
1
1
1
1
1
1
1
1
1
1
2
1
1
1
1
3
1
1
2
1
1
1
3
1
2
2
1
1
1
1
1
1
1
1
1
1
1
1
3
1
1
1
1
1
1
1
1
1
1
1
1
1
1
1
1
2
1
2
1
1
1
1
1
1
2
1
1
2
1
1
1
1
1
2
2
1
1
1
2
1
1
1
1
1
1
1
1
1
1
3
1
1
1
1
1
2
1
1
1
1
1
2
1
1
1
1
1
1
1
1
1
2
1
1
1
1
1
1
1
2
1
1
1
1
1
1
1
1
1
1
2
1
2
1
1
1
1
1
1
1
1
9
1
1
1
1
1
1
1
1
1
1
1
1
1
1
1
1
1
2
2
1
1
1
1
2
1
1
1
1
1
1
1
1
1
1
1
1
2
1
1
1
1
1
1
1
1
1
1
1
1
1
1
1
1
2
1
1
1
2
1
1
1
1
1
1
1
1
1
1
2
1
1
4
1
1
2
1
1
1
2
2
1
1
1
1
1
4
1
1
2
1
2
4
1
1
2
1
3
1
1
1
1
8
2
1
1
1
1
3
1
1
1
1
2
1
1
1
1
1
1
1
1
1
1
1
1
1
11
1
1
1
1
1
1
1
1
2
1
1
5
1
1
1
1
1
1
1
1
1
1
1
1
1
5
1
1
1
1
1
5
6
2
1
1
1
1
1
1
1
1
2
1
1
1
1
1
1
1
1
1
1
1
1
1
1
1
1
1
2
1
1
3
1
1
2
3
1
1
1
1
3
1
1
1
1
1
1
1
2
1
1
1
1
2
2
1
3
1
1
1
1
1
1
1
1
2
4
1
3
1
1
4
1
1
1
1
2
1
1
1
1
1
1
1
2
1
1
1
1
1
2
14
1
3
1
1
1
1
1
1
1
1
1
1
1
1
1
1
3
1
1
1
1
2
1
1
1
1
3
1
1
1
1
1
1
1
1
1
1
1
1
1
1
1
1
1
1
11
1
1
1
1
2
1
1
1
1
2
2
2
1
1
1
1
1
1
2
1
1
3
12
1
1
1
1
1
1
1
3
1
2
1
1
1
1
2
1
14
1
1
1
1
1
1
1
1
1
1
1
1
1
1
2
1
1
1
1
2
2
1
1
1
1
1
1
1
1
1
1
1
1
1
1
1
1
4
2
1
2
4
1
2
1
1
1
1
1
1
1
1
1
1
1
3
1
1
1
1
1
1
1
1
1
1
2
1
16
5
1
1
1
1
1
1
1
1
1
1
1
1
1
1
1
1
1
1
1
1
1
1
2
1
1
1
1
2
1
1
1
1
1
1
1
1
5
1
1
1
2
1
1
1
1
1
1
1
1
2
1
1
1
1
2
1
1
1
1
1
1
2
1
3
1
1
1
1
1
1
1
3
1
1
1
3
1
1
1
1
7
1
1
1
1
1
1
1
2
1
1
1
1
1
1
2
1
1
2
18
5
1
1
1
1
1
1
1
1
1
1
1
1
1
1
1
1
1
1
1
1
1
1
1
2
1
1
1
1
1
2
5
1
13
1
1
1
1
2
1
1
1
1
2
1
1
1
1
1
2
1
1
1
1
2
1
1
1
1
1
1
1
1
1
1
12
5
1
1
1
1
1
1
1
1
1
1
1
3
1
1
1
1
1
1
1
1
1
1
1
1
1
1
1
2
1
3
1
2
1
1
1
1
1
2
1
2
1
1
1
1
2
1
1
1
2
5
1
1
1
1
1
1
1
1
2
1
1
2
3
2
1
2
1
1
1
1
1
1
1
1
1
1
1
2
1
2
1
1
1
1
1
1
1
1
1
3
1
1
4
1
4
2
1
1
5
1
1
1
1
1
1
2
1
1
1
1
1
1
1
1
1
1
1
2
2
1
1
1
1
1
1
1
1
1
1
2
1
1
1
8
1
1
1
1
1
1
1
1
3
1
1
1
1
1
2
1
2
1
2
1
2
1
2
1
1
1
1
1
1
1
3
1
4
1
1
1
1
1
1
1
1
1
3
1
1
1
1
1
1
1
1
1
1
1
1
1
1
1
1
1
1
1
1
2
1
1
1
1
1
1
1
1
2
3
1
1
1
1
1
1
1
1
1
1
2
6
1
1
1
2
1
1
2
1
1
1
1
1
1
1
2
1
1
1
2
2
2
4
2
1
2
1
1
1
1
1
1
1
1
1
1
1
2
1
1
1
1
1
1
1
4
1
1
1
1
1
1
1
1
1
2
1
1
1
1
1
1
1
3
1
1
1
1
1
1
2
1
1
1
1
2
1
1
1
1
1
1
1
1
1
1
1
2
1
1
1
5
1
1
1
1
1
2
1
1
1
8
2
12
1
1
1
1
2
1
1
1
1
2
1
1
1
1
2
1
3
2
2
3
3
3
3
1
2
2
3
1
1
1
1
1
1
1
4
1
1
4
1
4
3
1
1
1
1
1
1
1
1
1
1
1
3
6
1
1
1
1
1
1
1
1
4
1
1
2
2
1
1
1
3
1
3
2
1
1
1
2
1
1
1
3
1
1
3
1
1
3
3
1
1
2
1
7
3
1
1
1
1
1
1
1
1
1
1
1
2
1
3
1
1
1
1
2
1
1
2
1
1
2
1
1
1
1
1
3
1
1
1
2
5
4
2
1
1
1
1
1
2
2
1
1
1
1
1
1
1
1
1
1
1
2
2
2
1
1
1
1
1
1
1
1
1
1
1
1
1
1
1
2
1
1
1
1
1
1
1
1
4
1
1
2
1
3
1
2
1
1
5
6
1
1
1
1
1
2
1
1
1
1
1
2
1
1
1
1
2
1
1
1
1
1
1
1
1
1
1
1
1
2
1
2
1
1
1
2
1
1
2
1
1
1
2
1
1
2
2
1
1
1
1
2
1
2
1
1
1
1
1
2
2
2
1
1
1
1
1
1
1
1
2
1
1
1
1
1
1
1
1
1
2
1
1
1
1
1
2
1
1
2
1
1
2
1
2
1
1
1
1
1
1
1
3
1
1
1
1
1
5
1
1
1
1
1
1
1
1
1
1
1
1
1
1
3
1
1
1
1
1
1
1
1
1
1
1
1
1
2
1
1
2
1
1
1
1
1
1
2
1
2
1
2
2
1
2
1
1
1
1
2
1
1
2
1
1
1
3
1
1
1
1
1
1
3
1
1
1
1
1
1
2
2
1
1
1
1
1
1
1
1
1
16
2
1
1
1
1
1
1
2
1
1
1
1
1
1
1
2
1
1
1
3
1
1
1
1
1
2
1
1
1
1
2
1
1
3
1
1
1
2
1
1
2
1
1
1
1
1
1
1
1
1
1
1
1
1
1
1
1
1
3
1
1
1
1
1
1
1
1
4
1
1
1
1
1
2
1
1
1
1
1
1
1
1
2
2
1
1
1
1
1
1
1
1
3
1
1
1
1
1
1
1
1
1
1
1
1
1
1
1
1
1
1
1
2
1
1
3
1
1
1
1
1
1
1
1
1
1
2
1
1
1
1
1
1
1
2
1
1
1
2
1
2
1
1
1
2
1
2
1
1
2
1
2
2
2
1
1
3
1
7
2
1
1
1
1
1
1
1
1
1
1
1
1
1
1
1
1
1
1
1
1
1
1
1
2
1
1
1
1
1
1
2
2
1
1
2
1
1
1
1
1
1
1
1
1
1
1
1
1
1
1
1
1
1
1
2
1
1
1
1
2
1
1
1
1
1
1
1
1
1
1
1
1
1
1
1
1
1
1
1
1
1
1
1
1
1
1
1
2
2
1
1
1
1
1
2
1
2
1
1
1
1
1
1
1
2
3
1
1
5
5
1
1
1
1
1
1
2
3
1
3
1
1
1
1
2
1
1
1
1
1
1
2
1
1
1
4
2
1
1
1
2
1
1
3
1
1
1
1
1
1
1
1
1
1
1
1
1
1
1
1
1
1
1
1
1
1
1
1
1
1
1
1
1
1
1
1
1
1
1
1
1
1
1
1
1
1
1
1
1
1
1
1
1
1
1
1
3
1
1
1
1
1
1
1
1
1
1
2
2
1
1
1
2
1
1
1
1
1
1
1
1
1
1
1
1
1
1
1
1
2
1
1
1
1
1
1
1
1
2
2
1
1
1
1
1
1
1
1
1
1
2
1
1
1
1
1
1
1
1
1
1
2
1
1
1
1
1
1
1
1
3
1
1
1
1
1
1
1
2
1
3
1
1
1
1
2
1
1
1
1
2
1
1
1
1
3
2
3
1
1
2
1
1
2
1
2
1
1
1
1
1
1
1
1
1
1
1
1
1
1
1
2
1
1
1
1
1
4
4
1
1
1
1
1
2
1
1
1
2
1
1
1
2
1
1
1
1
1
1
1
5
1
1
1
2
1
1
1
1
1
1
1
1
2
2
1
1
1
5
1
1
1
1
1
1
1
1
1
3
2
1
1
1
1
1
1
1
1
3
1
1
1
8
1
1
1
1
1
1
1
1
1
2
1
1
2
1
1
1
1
2
1
1
1
1
1
1
1
1
2
1
1
1
1
1
1
1
1
1
1
1
1
1
1
8
1
1
1
1
2
1
1
1
1
1
1
1
1
1
1
1
1
1
1
5
1
1
1
1
1
1
2
1
1
1
1
2
1
1
1
4
2
1
1
1
3
2
1
1
2
1
1
3
1
2
1
1
1
1
1
1
1
2
2
1
2
1
1
1
1
1
1
1
1
1
2
1
1
1
1
1
1
1
1
1
1
5
3
2
3
7
1
2
4
2
2
1
1
1
3
1
1
1
1
1
2
1
1
1
2
1
1
7
8
1
1
1
1
1
1
1
1
1
1
1
1
1
1
1
1
5
1
1
1
1
1
1
1
1
1
1
1
1
1
1
1
1
3
3
1
5
1
1
1
1
1
1
1
1
2
5
2
4
10
14
1
6
4
1
2
1
1
5
14
1
1
1
2
1
1
1
1
1
1
1
2
1
1
1
1
1
2
1
2
1
1
2
1
2
4
1
1
1
1
1
1
1
1
1
2
1
1
1
1
1
9
6
8
4
1
5
2
8
1
8
3
1
4
3
2
1
1
1
1
1
1
1
3
1
9
1
1
1
2
1
3
1
1
1
1
1
1
1
1
1
1
1
1
1
1
1
1
1
1
1
1
1
1
1
1
3
1
1
2
1
1
1
1
1
1
1
1
1
1
1
1
1
2
1
1
1
1
1
1
1
1
1
1
1
1
1
1
1
1
2
2
1
1
1
2
2
1
3
2
1
2
1
1
1
1
1
1
1
1
1
1
1
1
1
1
1
1
1
1
1
1
1
1
1
1
2
2
1
1
1
3
1
1
1
1
2
1
1
2
2
2
1
1
3
2
1
1
2
1
1
1
3
1
1
1
1
1
1
1
2
1
2
1
1
1
1
1
1
1
1
1
1
1
1
2
1
1
1
2
1
2
1
1
1
1
1
1
3
3
1
1
2
1
1
2
1
1
1
1
1
1
1
1
1
1
1
1
1
1
1
1
1
1
1
1
1
1
3
2
1
1
1
1
1
1
1
1
1
2
1
2
1
1
2
1
1
2
1
1
1
4
1
1
2
1
1
3
1
1
1
1
1
1
1
1
1
1
1
1
1
1
1
1
2
1
1
1
1
1
1
1
1
1
2
1
1
1
1
1
1
1
1
1
1
1
1
1
1
1
1
3
1
4
2
1
2
2
1
1
1
1
1
1
1
1
1
1
1
1
1
1
1
1
1
1
1
1
1
1
3
1
1
1
1
1
1
1
1
1
1
1
1
1
1
1
1
1
1
1
1
2
1
1
1
1
1
1
1
1
1
1
1
3
1
1
1
1
1
1
1
1
1
1
1
1
1
1
1
1
1
1
2
1
1
1
1
1
2
3
1
1
1
1
1
3
1
1
1
1
1
1
1
1
1
7
2
1
1
1
1
1
1
1
1
5
1
1
2
1
1
1
1
1
1
2
1
1
1
1
1
1
1
1
1
1
1
1
1
1
1
1
1
1
1
1
1
1
2
1
1
2
2
1
1
1
1
9
5
1
1
1
2
1
1
1
3
1
1
1
1
1
1
1
1
1
2
1
1
1
1
1
1
1
1
1
1
1
1
7
1
1
1
1
2
1
1
1
1
1
1
1
1
1
1
1
1
1
1
1
1
1
1
1
1
1
2
1
1
1
2
1
1
1
1
1
1
1
1
1
1
4
1
1
1
1
1
1
1
1
1
1
9
1
2
1
1
1
1
1
1
1
1
1
1
2
1
1
1
2
1
15
1
1
1
3
1
2
1
1
1
1
1
2
1
1
1
1
1
1
1
1
1
1
1
1
1
1
1
1
1
1
1
1
1
1
1
1
1
2
2
1
1
2
1
1
6
1
1
1
1
1
2
1
1
1
1
1
8
1
1
1
1
1
2
1
1
1
1
1
1
1
1
1
1
1
1
1
2
1
2
1
1
1
1
1
1
1
1
1
15
2
6
6
1
1
1
1
1
1
1
2
1
1
1
1
1
1
1
1
1
1
1
1
1
1
1
1
1
1
1
1
1
1
1
1
1
1
5
6
2
1
1
2
2
1
1
2
1
3
1
1
1
1
1
2
1
1
1
1
1
1
1
5
2
1
1
1
2
1
3
1
1
1
3
3
1
1
1
1
3
1
1
1
1
1
1
1
1
1
1
1
1
1
1
1
1
4
5
3
1
3
1
14
2
1
1
1
1
1
1
1
1
1
1
1
1
1
1
1
1
1
1
1
2
1
1
1
1
1
1
1
1
1
1
1
1
2
2
2
1
1
1
2
1
1
1
2
1
1
1
2
1
1
1
1
1
1
2
1
2
1
1
1
2
4
1
1
1
1
1
1
2
1
1
1
1
1
1
1
1
1
1
2
1
1
1
1
1
1
1
1
1
1
1
1
1
1
2
1
1
2
1
1
1
1
1
2
1
4
1
1
1
1
1
1
2
1
3
1
2
1
1
1
1
1
1
1
1
1
2
1
1
1
1
3
1
2
1
1
1
2
1
1
1
1
1
1
1
1
1
1
1
1
1
1
1
1
1
1
1
1
1
1
1
2
1
1
1
1
1
1
1
1
1
1
1
1
1
1
1
1
1
1
1
1
1
1
2
1
1
1
1
2
2
1
1
1
2
1
1
1
1
1
1
2
3
1
1
1
1
1
1
1
1
1
1
1
1
1
1
1
2
2
1
1
1
1
2
2
2
1
4
2
2
1
1
1
2
1
1
1
1
1
1
1
1
1
1
1
1
1
1
3
1
7
1
1
1
1
1
1
1
1
1
1
1
1
1
1
4
1
1
1
3
1
1
1
1
1
1
1
2
1
1
1
1
1
1
1
1
1
1
2
1
1
1
1
1
1
1
1
1
1
1
1
1
1
1
1
1
1
2
1
1
1
1
1
2
1
1
1
1
1
1
1
1
1
4
1
1
1
1
1
1
1
2
1
1
1
1
1
1
1
1
1
1
2
1
1
1
1
4
1
1
2
1
3
1
1
1
1
1
1
1
2
4
1
1
1
1
1
1
1
1
1
1
1
1
1
1
1
1
2
3
1
1
1
1
1
1
1
1
4
2
1
2
1
1
2
2
1
1
1
2
1
1
1
1
1
1
1
2
3
1
1
1
1
1
1
1
1
1
1
3
1
1
2
1
1
2
1
1
1
1
3
1
1
1
2
1
1
1
1
1
1
1
1
1
1
4
1
1
2
2
1
1
1
1
1
1
1
1
1
1
2
1
2
3
2
3
1
1
1
1
2
2
2
1
1
6
1
1
9
1
1
1
2
1
1
1
6
1
1
1
1
1
1
6
5
1
1
2
1
1
1
1
1
1
1
1
3
1
1
1
1
1
1
1
1
1
1
2
1
1
1
1
1
16
1
1
1
2
12
1
1
1
1
1
2
1
1
2
1
1
1
1
1
3
1
1
3
1
2
1
1
1
1
1
1
9
1
1
1
1
1
1
1
2
1
1
1
1
1
1
1
1
1
1
1
1
1
5
1
1
1
1
2
1
1
1
1
1
3
1
1
1
1
1
1
1
1
1
1
1
1
3
1
1
2
3
1
1
1
1
1
1
1
1
1
1
2
1
1
1
1
1
1
1
1
1
1
1
1
1
1
2
1
1
1
1
1
1
1
1
1
1
1
2
1
1
1
4
1
2
1
1
1
1
1
2
1
1
1
1
1
1
1
1
1
1
1
2
1
2
1
1
1
1
1
1
1
1
2
2
1
1
1
1
1
1
2
1
1
1
1
1
1
1
1
1
2
1
1
2
1
1
7
1
1
2
1
1
4
7
5
1
1
6
8
6
1
1
1
3
2
1
2
1
1
1
1
1
4
1
3
1
1
1
1
1
2
2
1
1
4
1
1
1
1
1
1
1
2
1
1
1
1
1
1
2
1
1
1
1
2
1
2
1
1
1
1
2
1
1
2
1
1
1
2
1
1
1
1
1
1
1
1
1
5
1
1
1
1
2
1
1
1
1
1
1
1
1
1
1
1
1
1
2
1
1
1
1
2
1
1
1
1
1
1
6
2
1
1
1
1
1
1
1
1
1
1
1
1
1
1
1
1
1
3
1
1
1
1
1
1
1
1
1
1
1
1
1
1
1
1
1
2
1
1
1
1
1
1
1
1
2
1
1
1
2
1
1
2
1
14
2
2
1
1
1
1
1
1
1
1
1
2
1
1
1
1
1
1
1
1
1
1
1
1
1
4
1
1
3
1
1
1
1
1
1
1
1
4
1
1
1
1
1
1
1
1
1
1
1
1
2
3
1
2
1
2
1
1
3
2
1
1
1
1
3
1
7
1
1
6
1
1
1
1
1
1
1
1
1
1
2
6
1
1
3
1
1
1
1
3
2
1
1
1
1
1
1
1
1
1
3
1
1
1
1
1
1
1
1
1
1
1
1
2
1
1
1
1
1
1
1
1
1
1
1
1
1
1
1
1
5
1
1
2
2
1
1
1
1
12
13
4
1
1
14
3
1
1
2
1
1
1
2
1
7
1
7
2
1
1
1
6
1
1
1
1
1
1
1
1
1
1
1
1
1
1
1
1
1
1
1
1
1
1
1
1
1
1
1
1
1
1
1
1
1
1
1
1
1
2
1
1
2
5
1
2
2
1
1
2
2
2
1
1
1
1
2
1
1
1
2
2
1
1
1
1
1
2
1
1
1
1
2
1
1
1
2
1
1
2
1
1
1
1
4
1
1
1
1
1
1
1
1
1
1
1
1
1
1
1
1
1
1
1
1
2
1
1
1
1
1
1
1
1
1
1
1
1
1
1
1
1
1
1
1
1
6
1
1
1
1
1
1
1
1
3
3
1
1
1
1
1
1
1
1
1
1
1
1
1
1
2
1
1
2
1
1
2
1
3
1
1
1
1
2
1
2
2
1
1
1
1
1
1
1
1
1
1
1
2
1
1
1
1
1
1
1
1
1
1
1
1
1
1
1
1
1
1
1
1
1
1
1
1
1
1
2
1
2
1
1
1
1
1
1
1
1
2
1
2
2
1
1
1
1
2
1
1
1
1
2
3
3
3
1
2
1
1
1
1
2
1
1
1
1
2
1
1
1
4
1
2
1
1
2
1
1
2
1
1
1
1
1
1
1
1
1
19
1
2
1
1
1
1
1
1
2
1
1
1
1
1
1
1
1
1
1
1
1
1
1
1
1
1
3
1
1
3
1
3
1
2
1
1
1
1
1
1
1
1
1
1
2
1
1
1
1
1
1
1
1
1
1
2
1
1
1
1
1
1
1
1
1
1
1
1
1
1
1
1
1
1
1
1
1
2
1
1
1
2
2
1
1
1
1
1
1
1
1
1
2
1
1
1
2
1
1
1
1
1
2
1
1
1
1
1
1
1
1
1
1
1
1
1
1
1
3
1
1
1
11
1
4
5
1
1
1
2
2
3
1
1
3
1
3
3
1
1
4
2
1
1
1
1
2
1
1
1
2
2
2
1
1
1
1
1
1
1
1
1
9
1
2
3
1
2
1
1
5
1
2
1
1
2
1
1
1
1
1
1
1
1
1
1
1
1
1
1
1
1
1
2
1
1
1
1
1
1
1
1
1
1
1
1
1
1
1
1
1
1
1
2
1
1
1
1
1
1
1
1
1
1
6
1
1
1
1
1
1
1
1
1
1
1
1
1
1
1
1
1
1
1
1
1
1
1
1
1
1
2
1
1
1
1
1
4
1
1
1
3
1
1
1
1
1
1
1
1
1
1
1
1
1
1
2
1
1
1
1
1
1
1
1
1
1
1
1
1
1
1
1
5
1
1
1
1
1
3
1
4
1
1
1
1
2
1
1
1
1
1
3
3
2
3
3
4
1
3
1
2
1
1
1
1
1
1
1
1
1
1
1
1
1
2
13
1
2
2
1
1
2
1
1
2
1
1
4
1
1
1
1
1
2
1
1
2
1
1
1
1
1
1
1
18
4
1
6
1
2
1
1
1
1
1
1
2
1
1
1
1
1
2
2
1
3
2
1
5
25
1
1
1
1
1
1
2
1
1
1
1
3
1
1
1
1
1
1
1
1
1
1
1
1
3
1
2
1
1
1
1
1
1
1
1
1
2
1
3
2
1
1
1
2
1
1
1
1
3
1
1
1
2
1
1
1
1
1
1
23
2
1
4
2
2
2
1
1
1
1
1
1
1
1
1
2
1
1
1
1
1
1
1
1
1
1
1
1
1
1
1
1
1
2
1
1
1
1
1
1
4
1
1
1
1
1
1
1
1
2
1
2
1
1
1
1
1
1
1
1
2
1
2
1
1
3
1
2
2
3
1
1
1
1
1
1
1
1
1
2
1
1
2
1
1
1
1
1
1
1
2
1
1
1
1
1
1
1
1
4
1
2
1
1
1
1
5
3
1
1
1
1
1
1
2
1
2
1
2
1
1
1
1
2
3
1
1
1
2
1
2
1
2
1
1
1
1
1
1
1
1
1
1
1
1
2
1
1
1
1
1
1
1
1
1
1
1
1
1
1
1
1
2
1
1
2
2
1
2
1
1
3
4
1
1
6
4
1
1
2
2
1
1
1
2
1
1
1
1
1
1
1
1
4
7
1
1
1
1
1
2
1
4
1
1
1
1
2
1
1
1
1
1
1
1
2
1
1
1
1
1
1
1
3
2
1
1
2
1
2
1
1
1
1
1
1
4
2
6
2
1
1
1
1
1
1
1
1
2
1
1
1
3
2
1
1
1
1
1
1
1
1
1
1
1
2
2
1
1
1
1
1
1
1
1
1
3
1
1
1
3
1
1
1
1
2
1
1
1
2
1
1
1
1
1
1
1
1
1
2
1
1
1
1
1
1
1
1
1
1
1
3
1
1
1
1
1
1
1
1
1
2
1
1
1
1
1
1
1
1
1
1
1
1
2
1
1
1
1
16
1
1
1
1
1
4
1
1
1
3
2
1
3
1
1
1
1
1
1
1
2
1
1
1
1
1
1
1
3
5
1
1
1
1
1
2
1
1
1
1
1
1
1
1
1
1
1
1
1
1
3
1
2
1
1
1
4
1
1
1
1
1
1
1
1
2
1
1
1
1
1
1
2
1
1
1
1
1
1
1
1
1
1
1
3
1
2
2
2
1
1
1
1
8
2
1
1
1
1
1
1
1
1
1
1
1
1
1
1
1
1
1
1
1
1
2
1
1
1
1
1
1
1
1
1
4
1
1
2
1
1
1
2
1
3
2
2
1
1
1
2
1
1
1
1
1
1
1
1
2
1
1
1
1
1
2
2
1
1
1
2
1
1
1
4
1
1
1
1
1
1
1
1
1
1
1
1
1
1
1
1
1
1
1
1
1
1
1
1
1
1
1
1
1
1
1
1
1
1
1
1
1
1
2
1
1
1
1
2
1
1
2
1
3
1
1
1
1
1
2
1
1
1
1
1
1
1
2
1
2
1
1
1
1
1
1
1
1
1
1
1
1
1
3
1
1
1
1
1
1
1
6
1
1
1
1
3
1
1
1
2
1
1
1
2
1
2
1
1
1
1
1
1
1
1
1
1
1
2
1
2
1
1
1
1
1
1
1
1
1
1
1
1
1
1
2
2
1
1
1
1
1
2
2
1
28
1
1
1
1
1
1
3
1
1
1
1
1
1
1
1
1
35
2
2
2
1
1
1
1
1
11
1
2
1
1
1
1
2
1
1
2
1
2
1
1
1
1
2
1
1
1
1
1
1
2
1
1
2
1
2
1
4
1
1
1
1
1
1
1
1
1
3
1
1
1
1
1
1
2
1
1
1
1
6
2
1
1
1
1
1
1
2
1
1
1
1
2
2
1
1
1
1
1
1
1
1
1
1
1
1
1
1
1
1
1
1
1
1
2
1
1
1
1
1
1
1
1
1
1
1
2
4
1
2
1
4
1
1
1
1
1
1
1
1
2
2
2
2
1
1
1
1
1
1
1
1
1
1
1
1
1
1
1
1
1
1
1
1
1
1
1
1
1
1
5
2
1
1
1
1
1
1
1
1
1
1
2
1
1
2
1
1
1
1
1
1
1
1
2
1
1
1
1
1
1
1
1
1
1
1
2
2
3
2
4
1
3
2
2
2
1
1
1
1
1
1
1
1
1
2
4
1
1
1
1
1
1
1
1
1
3
1
1
1
2
1
1
2
1
1
1
1
1
1
1
3
1
1
1
7
2
2
3
2
3
1
1
1
1
1
1
2
1
1
1
1
2
1
1
6
4
1
5
2
1
1
1
1
1
1
1
1
1
1
1
1
1
1
1
1
1
1
1
1
1
1
1
1
1
1
1
1
1
1
1
1
1
1
1
1
1
1
1
1
1
1
28
1
1
2
1
1
1
1
1
1
1
1
1
2
2
1
1
1
2
1
1
1
1
1
3
8
1
1
1
2
1
1
1
2
1
1
1
1
1
1
2
1
1
1
1
1
1
1
3
1
1
1
1
1
1
1
1
1
1
1
1
1
1
1
2
1
1
1
1
1
1
2
1
1
1
1
1
1
1
1
1
2
1
1
1
1
1
1
1
2
1
1
1
1
1
1
3
1
2
2
1
2
1
1
1
1
1
1
1
1
1
1
2
1
2
3
2
1
1
1
1
1
1
1
1
1
1
1
1
1
1
1
1
1
1
1
1
1
1
3
1
2
1
1
1
1
1
1
1
1
1
1
3
1
1
1
1
2
1
1
1
1
1
1
1
1
1
1
2
1
1
4
5
4
1
1
1
1
5
1
3
2
1
1
1
2
2
1
1
1
1
1
1
1
2
2
1
1
1
1
3
12
17
5
19
1
1
1
1
1
2
1
1
4
1
1
4
1
1
1
2
1
1
2
1
1
4
1
4
1
4
1
1
1
1
1
2
3
2
1
1
1
1
1
1
2
1
1
1
1
1
1
1
1
1
1
1
1
1
1
1
1
2
1
1
1
1
1
1
1
1
1
2
1
1
1
1
1
1
3
1
1
1
1
1
1
2
1
2
3
1
1
1
2
1
1
1
1
1
1
1
1
1
2
1
2
1
1
2
1
1
1
1
1
1
1
1
1
1
2
1
1
1
1
2
1
2
1
1
1
2
1
1
4
1
1
1
2
1
1
1
2
1
1
2
2
1
1
1
2
1
1
1
2
1
1
1
1
2
2
4
1
1
1
1
2
1
2
1
1
1
1
2
1
2
1
1
1
1
2
1
2
2
9
1
2
2
2
1
1
1
1
1
1
1
1
1
1
1
1
1
1
1
1
1
1
1
1
1
1
2
1
1
2
1
1
1
5
1
2
1
1
1
1
1
1
1
3
1
1
2
1
1
1
1
1
2
1
1
2
2
1
2
1
1
1
3
1
1
1
1
1
1
1
1
1
3
1
3
1
1
1
1
1
1
1
1
1
1
1
1
1
1
2
1
4
1
3
1
3
8
1
1
1
1
1
1
1
1
2
1
1
4
1
1
1
1
2
2
1
1
1
1
2
1
1
1
2
1
1
1
1
1
1
2
1
1
1
2
1
1
1
1
2
2
1
1
1
4
13
1
1
1
1
1
1
1
2
1
1
1
1
1
1
2
1
1
1
1
1
1
1
2
2
1
1
1
1
1
1
1
1
1
1
1
1
1
1
1
1
1
1
1
1
1
1
1
1
1
1
1
1
1
1
2
2
1
2
1
1
1
1
1
1
1
1
1
1
1
1
1
2
1
1
1
1
1
1
1
9
1
1
1
1
1
1
1
3
1
1
1
3
4
1
1
1
1
1
1
1
1
1
1
1
1
1
1
1
1
1
1
1
3
1
1
1
1
3
1
1
1
2
1
2
1
1
1
2
2
1
4
1
7
13
4
5
2
1
1
1
1
1
1
1
4
1
1
1
1
1
1
1
1
2
1
1
1
1
1
2
1
1
1
1
1
1
1
1
1
1
1
1
1
2
1
1
1
1
1
2
1
1
1
1
1
1
1
1
1
1
1
1
1
1
1
1
1
1
1
1
1
2
1
1
1
1
1
1
1
1
1
1
1
1
1
1
1
1
1
1
1
1
2
2
1
1
1
3
1
1
1
1
1
1
1
8
1
1
1
11
1
1
1
1
1
1
1
1
1
1
1
1
5
3
2
2
1
2
1
1
1
1
1
1
1
2
1
2
1
1
1
1
1
1
1
1
2
1
1
1
2
7
1
1
1
1
1
1
1
3
2
1
1
1
1
1
1
1
1
1
1
1
1
1
1
1
1
1
1
1
1
1
1
1
1
1
1
1
1
1
1
1
1
1
1
1
1
1
1
1
2
1
1
1
1
1
1
1
1
1
1
1
1
1
1
1
1
1
1
2
1
15
1
14
1
1
1
9
1
3
1
1
1
1
1
1
1
1
1
1
1
1
1
1
1
1
1
1
1
1
1
1
1
2
1
1
1
1
1
5
1
1
1
1
1
1
1
1
1
1
1
6
1
1
1
1
1
1
1
1
1
1
1
6
2
1
1
1
1
1
1
1
1
1
1
1
1
1
1
3
2
1
1
1
1
1
1
1
1
1
1
2
2
2
2
1
1
1
1
1
1
1
2
2
1
1
1
1
2
1
2
1
1
1
2
1
2
2
1
1
1
1
1
1
2
1
1
1
1
1
1
1
1
2
1
1
1
1
1
1
1
2
1
1
1
1
1
1
1
1
1
1
1
2
1
1
1
1
3
1
1
2
1
3
1
1
1
1
1
1
1
1
1
1
2
1
3
2
2
1
1
1
1
1
2
1
1
1
1
1
1
1
1
1
1
1
1
1
2
1
1
1
1
1
3
1
1
1
1
1
1
3
1
1
2
1
1
1
1
1
2
1
1
1
2
1
1
1
2
1
1
4
1
2
1
1
5
1
7
1
1
2
1
1
1
1
1
1
1
1
2
5
1
1
1
2
1
1
1
1
1
1
1
1
1
1
2
2
1
1
1
2
1
1
2
1
1
2
1
1
1
1
1
1
1
1
1
1
1
2
1
1
1
1
2
1
1
1
2
1
1
1
1
1
1
1
1
7
1
1
1
1
1
1
1
1
1
1
2
1
1
1
1
1
1
1
1
1
1
3
4
1
1
1
1
1
1
1
1
1
1
1
1
1
1
1
1
1
2
1
1
1
1
1
1
1
3
1
1
1
1
1
1
1
1
1
1
1
1
1
1
1
1
1
1
2
1
1
1
1
1
1
1
1
1
1
3
1
2
1
1
6
1
1
1
2
1
1
1
1
1
1
1
1
2
1
1
1
5
1
1
1
1
2
2
1
1
1
2
1
2
1
1
11
1
1
1
2
1
1
1
2
1
1
1
1
1
1
1
2
1
1
1
3
2
1
1
1
1
1
1
1
1
1
2
1
1
1
1
1
2
1
1
2
3
1
6
1
1
5
2
9
2
2
1
2
1
5
1
1
3
1
4
1
2
1
2
1
3
1
2
3
1
1
1
2
2
1
3
1
1
8
2
3
2
1
1
2
1
1
1
2
1
1
1
1
1
3
1
1
10
2
1
3
1
3
1
2
2
1
4
1
1
1
1
1
2
2
1
1
1
1
1
2
2
6
9
1
1
3
2
2
1
5
1
1
1
1
1
1
1
1
1
1
1
1
1
2
1
1
1
1
1
1
1
1
1
1
1
1
1
1
1
1
1
1
2
1
1
1
1
1
1
3
1
1
1
1
1
1
1
2
1
1
1
1
1
1
1
1
2
1
1
1
2
1
1
1
1
1
[truncated: 1,752,872 more chars]
