# Supplementary material for: Major proliferation of transposable elements shaped the genome of the soybean rust pathogen Phakopsora pachyrhizi
Source: Nat Commun. 2023 Apr 1;14:1835. doi: 10.1038/s41467-023-37551-4 (PMC10067951; doi:10.1038/s41467-023-37551-4)
Supplement: Supplementary file 6 — Source Data [file 41467_2023_37551_MOESM6_ESM.zip › source_data/Source_data_Figure4/Figure4C_CircosPlot_UFV02andK8108_SyntenicRegions.txt]

Contigs	Start_Alignment	End_Alignment	Contigs	Start_Alignment	End_Alignment
Contig_128	927044	1234044	tig00031381_5810	107731	414809
Contig_128	549996	854094	tig00003069_1237	366722	62601
Contig_128	158540	460335	tig00013136_4240	187874	489632
Contig_128	854087	916677	tig00003069_1237	62563	1
Contig_128	1319400	1361555	tig00031381_5810	492185	534393
Contig_128	1286652	1310716	tig00031381_5810	468157	492185
Contig_128	40067	61423	tig00013136_4240	63430	84796
Contig_128	901711	919837	tig00031381_5810	78668	96790
Contig_128	1261244	1278546	tig00031381_5810	437900	455184
Contig_128	108692	122547	tig00013136_4240	144157	158028
Contig_128	122484	136118	tig00013136_4240	158045	171677
Contig_128	140256	151541	tig00013136_4240	171669	182922
Contig_404	228787	791276	tig00000976_399	2404697	1842227
Contig_404	91426	228213	tig00000976_399	2542068	2405317
Contig_404	4576	68826	tig00001498_614	93361	29120
Contig_404	68666	81283	tig00001498_614	29391	16807
Contig_404	2938	4489	tig00001498_614	95069	93517
Contig_218	80044	643977	tig00008959_3165	563875	1
Contig_218	975502	1028777	tig00031615_5993	3593	56867
Contig_218	31902	77958	tig00007159_2613	46037	1
Contig_218	1028777	1038968	tig00031615_5993	65661	75841
Contig_625	154191	595560	tig00031246_5715	1704035	1262788
Contig_625	49650	107544	tig00031247_5716	106786	48942
Contig_625	107122	154191	tig00031247_5716	49008	1904
Contig_625	595666	633039	tig00031246_5715	1262788	1225326
Contig_29	1554093	1733446	tig00003105_1255	183077	3623
Contig_29	1971658	2107887	tig00000804_332	140992	277323
Contig_29	710245	796540	tig00031931_6200	710558	796925
Contig_29	1888978	1970671	tig00000804_332	58388	140006
Contig_29	1059978	1127454	tig00031932_6201	160830	228293
Contig_29	812606	876325	tig00031931_6200	812969	876696
Contig_29	1480160	1535265	tig00019005_5247	4606	59795
Contig_29	1761804	1777459	tig00003592_1441	84295	68698
Contig_29	896052	911075	tig00031932_6201	28341	43366
Contig_29	1742473	1753895	tig00003592_1441	125841	114429
Contig_29	1780639	1791271	tig00003592_1441	51771	41140
Contig_68	699706	884334	tig00005037_1975	284008	468599
Contig_68	1272146	1409903	tig00008708_3086	153927	291642
Contig_68	1421902	1526032	tig00031738_6065	12332	116435
Contig_68	564141	653529	tig00005037_1975	145948	235292
Contig_68	1524704	1601385	tig00031738_6065	119309	195983
Contig_68	487240	563021	tig00005037_1975	68906	144685
Contig_68	321744	391694	tig00020363_5414	1	69869
Contig_68	418465	487317	tig00005037_1975	1	68908
Contig_68	1186514	1242738	tig00031817_6115	828289	772068
Contig_68	654029	700324	tig00005037_1975	235915	282206
Contig_68	1245391	1271813	tig00008708_3086	127593	153927
Contig_68	1174795	1191772	tig00008708_3086	63622	80659
Contig_68	906650	922594	tig00007928_2863	158	15978
Contig_68	971341	983600	tig00007928_2863	54741	67039
Contig_68	563133	563260	tig00005037_1975	144801	144923
Contig_89	1027719	1504755	tig00031300_5757	1239561	762272
Contig_89	567298	779123	tig00014267_4484	140269	351903
Contig_89	183350	377715	tig00031864_6150	10317	204697
Contig_89	114505	192780	tig00031863_6149	298942	377161
Contig_89	1	60263	tig00031863_6149	156578	216839
Contig_89	77674	100924	tig00031863_6149	245697	268913
Contig_89	878973	898117	tig00011168_3770	296719	315864
Contig_89	536178	554895	tig00014267_4484	108422	127136
Contig_89	490436	508399	tig00014267_4484	87084	104983
Contig_89	465349	482098	tig00014267_4484	64639	81401
Contig_89	948075	962229	tig00011168_3770	384886	399107
Contig_89	1009323	1023362	tig00011168_3770	439792	453816
Contig_89	866542	878305	tig00011168_3770	274808	286565
Contig_853	156027	379701	tig00007806_2818	1	223556
Contig_853	12897	178172	tig00006365_2403	60166	225395
Contig_526	247034	548611	tig00031224_5705	407065	708605
Contig_526	5641	133313	tig00031224_5705	149468	277122
Contig_526	133364	247034	tig00031224_5705	293241	406872
Contig_526	631023	680624	tig00031225_5706	22405	71961
Contig_526	599046	620307	tig00031224_5705	775826	797063
Contig_526	585837	599049	tig00031224_5705	757932	771122
Contig_148	68210	946505	tig00031379_5809	1005858	127247
Contig_148	948598	1058007	tig00031379_5809	109401	1
Contig_148	1	61976	tig00031379_5809	1077094	1014870
Contig_148	1255432	1287359	tig00000306_121	228184	260198
Contig_148	1031160	1060025	tig00000306_121	46651	75396
Contig_148	1146934	1168052	tig00000306_121	146023	167113
Contig_148	1237578	1254835	tig00000306_121	207412	224684
Contig_148	1124674	1140942	tig00000306_121	123458	139733
Contig_148	1081006	1093924	tig00000306_121	92893	105826
Contig_404	228787	791276	tig00000976_399	2404697	1842227
Contig_404	91426	228213	tig00000976_399	2542068	2405317
Contig_404	4576	68826	tig00001498_614	93361	29120
Contig_404	68666	81283	tig00001498_614	29391	16807
Contig_404	2938	4489	tig00001498_614	95069	93517
Contig_1067	161466	275599	tig00000438_156	480618	594637
Contig_1067	3272	94354	tig00000438_156	322274	413315
Contig_1067	276478	341225	tig00000438_156	595593	660300
Contig_1067	94420	154002	tig00000438_156	413461	472981
Contig_1067	346927	365686	tig00000438_156	660295	679065
Contig_1067	1	13242	tig00000438_156	318976	332264
Contig_1293	213305	317855	tig00031242_5713	306283	410842
Contig_1293	134204	210252	tig00031242_5713	227366	303376
Contig_1293	74237	134089	tig00031242_5713	167232	227065
Contig_1293	1	53499	tig00031242_5713	99060	152693
Contig_1293	59865	74237	tig00031242_5713	152685	167045
Contig_10	102928	123130	tig00014427_4515	259862	239655
Contig_10	123130	224576	tig00014427_4515	229154	127737
Contig_10	224555	243750	tig00014427_4515	127628	108458
Contig_10	296024	372108	tig00014427_4515	76320	273
Contig_10	367102	387548	tig00010738_3661	197167	217546
Contig_10	417203	438586	tig00010738_3661	162469	141045
Contig_10	446057	604390	tig00000754_304	1	158171
Contig_10	625562	638650	tig00000754_304	163071	176161
Contig_10	639557	656813	tig00000754_304	196359	213621
Contig_10	656000	667011	tig00000754_304	218674	229689
Contig_10	741351	768389	tig00000754_304	321657	348708
Contig_10	771095	806087	tig00000754_304	352627	387608
Contig_10	785781	861992	tig00004085_1633	423816	347652
Contig_10	862129	895775	tig00004085_1633	347657	314013
Contig_10	898627	945388	tig00004085_1633	311161	264448
Contig_10	985068	1000420	tig00004085_1633	244849	229473
Contig_10	1659368	2056614	tig00031603_5984	384207	781404
Contig_10	2060087	2098400	tig00031603_5984	784878	823184
Contig_10	2099884	2123088	tig00031603_5984	825004	848211
Contig_10	2107249	2177720	tig00004411_1766	1	70422
Contig_10	2177862	2442272	tig00004411_1766	70939	335325
Contig_10	2452357	2511220	tig00022872_5639	58852	1
Contig_10	2668346	2781836	tig00013475_4325	1	113431
Contig_10	2788913	2852204	tig00013475_4325	120650	183929
Contig_10	2852149	2869797	tig00013475_4325	183930	201551
Contig_10	2853415	2933206	tig00014546_4546	79753	1
Contig_10	2906169	2958897	tig00003815_1525	175189	122582
