# Supplementary material for: Major proliferation of transposable elements shaped the genome of the soybean rust pathogen Phakopsora pachyrhizi
Source: Nat Commun. 2023 Apr 1;14:1835. doi: 10.1038/s41467-023-37551-4 (PMC10067951; doi:10.1038/s41467-023-37551-4)
Supplement: Supplementary file 6 — Source Data [file 41467_2023_37551_MOESM6_ESM.zip › source_data/Source_data_Figure4/Figure4A_UFV02vsMT2006_TandemExpansion_size.txt]

size
327
204
8098
253
355
239
1204
2446
357
86
3398
67
2398
1152
10958
5210
2255
217
69
2642
2874
320
348
771
376
44
4188
11558
207
836
8486
321
2316
3132
717
7761
1277
355
2047
4742
981
8958
979
2885
6416
4700
96
136
108
58
4429
2535
110
2739
570
35
1828
6055
1501
1842
88
4825
8412
362
614
966
355
67
981
6176
355
1177
7872
965
6035
2621
2640
1394
2760
2883
8104
9877
1135
122
114
355
386
1765
2464
307
173
88
11660
3171
262
4
1669
354
2822
4786
6054
5004
295
1232
375
3382
7318
154
505
355
1513
2891
326
596
109
4151
132
870
3
1060
375
9039
2799
6380
355
517
1176
357
742
1059
698
169
175
2130
6419
15297
560
1355
1209
167
7509
3419
49
4593
544
168
2022
4699
7301
543
97
2382
92
382
356
2528
1152
355
62
1127
50
653
517
516
238
6622
2603
1893
375
2262
5504
8096
1853
355
61675
3070
279
2726
355
8
7212
129
838
570
356
11749
2862
4781
1507
1359
22162
1093
54
565
516
355
1802
313
37
135
103
147
2483
12403
1667
55
2104
757
1374
791
286
48
154
147
4577
6419
7533
2420
8094
196
1058
2412
453
6129
2913
14
72
10230
247
4936
87
355
516
1126
2401
1123
879
2426
179
4830
1448
358
848
242
4284
8103
3127
903
4680
147
150
190
8119
516
147
2583
2471
7343
1200
2059
205
48
76
4781
204
10
349
1732
6004
4106
766
373
4696
360
18541
250
1333
32755
357
87
4296
360
103
6068
1412
1175
84
8146
83
8490
375
156
186
2197
15806
2302
355
1514
72
1445
1141
5299
629
152
4378
7248
146
8012
227
8113
1275
10861
7893
6509
459
10
242
678
9263
873
204
519
1407
355
2604
7
9355
355
7872
1026
389
8141
186
375
7913
3892
1456
8197
3076
8816
39800
112
25469
7809
210
964
253
40
272
7030
95
1031
8054
1429
631
5700
8111
82055
3947
352
355
355
165
3202
358
1028
2018
162
