# Supplementary material for: Major proliferation of transposable elements shaped the genome of the soybean rust pathogen Phakopsora pachyrhizi
Source: Nat Commun. 2023 Apr 1;14:1835. doi: 10.1038/s41467-023-37551-4 (PMC10067951; doi:10.1038/s41467-023-37551-4)
Supplement: Supplementary file 6 — Source Data [file 41467_2023_37551_MOESM6_ESM.zip › source_data/Source_data_Figure4/Figure4A_Pri_vs_Secondary_UFV02_RepeatContraction_size.txt]

RepeatContraction_size_UFV02
42003
39387
5621
22978
5680
44414
7720
20627
44741
31234
103
21335
2049
61151
149
3
6271
1575
11596
7112
9712
242
1670
4006
993
18128
27408
10440
19693
2246
4051
4889
58
20685
8451
6030
8851
1454
98
20765
530
807
9520
18783
8391
1733
2265
20305
1992
3332
14388
3563
6268
10119
15906
786
20396
35513
96584
64003
8745
20114
11888
2656
44891
114
21315
9033
10735
5790
10856
136
11185
18811
3458
43
10916
10746
11344
5294
1583
10339
11601
2968
1344
660
16668
20166
1065
23020
7662
12477
52
4970
31681
5298
11383
4499
8814
22708
64120
5968
41656
58
10755
6065
6113
34834
213
19
27897
51649
6607
1946
171
38798
33987
4169
6912
142
260
1074
6441
5836
5393
19758
16060
15242
20720
257
38117
64
27367
85
11293
21321
11598
4084
1519
9512
26824
28930
9886
1924
45222
1926
56173
32657
8594
10273
361
4480
5802
33041
1759
3012
13
1676
28
35
9166
23582
53
3441
185
1617
14528
3509
713
6928
69234
10087
405
2439
325
10593
21603
10139
19664
205
410
117
11697
1695
1913
144
21
6676
4612
2723
54057
753
2767
19517
45123
7518
571
35687
16415
10199
57616
130
63563
4463
223
38782
72
20415
11039
38039
3009
5498
9987
15839
1899
37
644
12366
10642
13291
16875
10304
8835
62126
2144
3764
5050
11300
25852
47716
8536
13611
3001
8040
1886
9654
1269
2066
364
26837
14404
262
20807
14832
4006
488
66166
5196
5192
7283
9407
1628
4751
3505
348
1405
12311
425
5304
31034
3933
17222
416
37023
25198
34517
126
47042
42963
1875
20
26618
15725
5887
348
6617
7828
200
6825
25962
15856
11132
2308
71143
759
5633
602
9728
155
35368
695
4003
4688
8791
3373
16934
787
516
4618
20
18441
13172
180
6250
51298
5117
991
15
126
7932
22006
2918
19743
24783
91425
14841
5020
5837
7798
27296
9350
109
19767
492
31610
20069
11782
28054
8439
4522
1889
14190
22637
10540
5395
22317
27537
20074
1568
1387
1883
3979
19845
169
45692
606
12507
247
2151
29048
7513
6142
557
15692
32
21
11649
243
6657
2426
24223
5356
506
25717
1121
2
1017
4642
15407
359
67396
12155
15330
5442
17031
16885
5553
9137
22117
24906
27
5168
3139
9035
4952
10774
4706
10157
21078
4
5257
6424
3541
63686
10537
10067
27616
14418
22747
10136
69046
3307
19169
461
10059
6150
6546
113
5058
45375
23073
10962
43437
5392
266
223
28018
6007
14262
9731
11086
2609
9915
25208
5452
2267
1937
11354
9112
27520
309
63278
21538
8218
1044
5388
5154
77
12185
8738
14989
201
23
28523
17555
1756
5409
5563
21271
3402
6824
2259
7529
19043
710
2745
11475
21923
13215
893
468
13134
23249
1215
7619
11703
5569
1130
10206
27022
53
21082
2882
18008
2220
39499
1224
10
10326
4795
10070
482
1796
2743
10266
18362
2575
675
175
18042
674
569
15
38135
239
1073
6220
3315
267
40017
27324
2
9062
9095
29391
11519
90
48997
274
6786
15823
1175
562
250
11210
851
2762
2274
15327
51086
54728
12237
20306
49151
18000
90
21552
3796
5508
4785
1879
2452
46361
3537
706
17654
10774
12835
13990
7453
46156
6525
757
228
82178
1516
5839
6486
13003
12453
15227
7867
34892
18372
1561
20689
49983
60398
20280
16513
9773
15772
32485
24036
21631
572
206
6811
6639
8099
19748
165
6336
132
36239
31693
7151
1441
44483
630
6137
8309
161
11214
84806
10887
63
32626
5035
74213
56
4430
2917
2529
813
12951
96
108
18505
18198
13477
11178
667
1865
259
53739
9673
1133
39401
10343
13862
9555
131
168
14815
698
10088
4523
5962
27546
22642
342
11552
323
14988
2136
5870
28001
8460
39797
9836
8368
2840
50136
5020
261
17503
5479
17353
27290
2759
9631
3833
7227
1723
5403
19622
39198
11171
2854
3230
16979
1087
3728
27293
353
5476
24009
55506
13910
915
20248
1226
703
19
50235
10982
354
1888
25195
12132
3860
5491
23049
20647
957
16180
711
2938
15113
37
31167
505
12395
13515
14784
4560
13995
1237
8433
49
231
21239
137
1614
159
12222
4987
8012
3
8512
24131
21418
9002
33830
20080
231
98381
30635
11213
7288
8232
20186
30073
32552
7373
486
76
14442
23154
8664
10881
4347
3856
10881
1361
42010
2049
10142
1372
18377
369
8497
5175
2912
8236
27025
1101
3860
17970
26689
17568
13
53068
45554
2532
649
1501
4258
79673
26575
16688
19721
1628
5082
10657
8626
1631
8580
40730
11927
284
2407
8316
10699
623
44561
22023
4279
1911
9130
82623
15333
17283
457
692
9297
12067
3654
7217
2099
4999
159
1218
41663
13745
51639
326
77
304
139
316
18999
506
685
1757
206
14254
1575
14874
9662
6555
874
66
5709
7325
2
5561
33
32157
260
962
879
17635
14233
2364
1297
14287
1928
55
142
146
33988
1656
30282
8207
3967
322
26162
6010
7344
282
23219
9321
8860
8328
15896
35337
1782
9533
12293
3900
4097
1170
10546
2614
11746
2025
640
21316
3982
10491
10386
6767
3732
11046
3
17531
1072
8005
3376
5723
6767
9845
129
3271
150
6714
40
19473
9551
35043
4209
27876
13886
8682
1526
10900
78478
331
10086
14318
1200
5515
37770
2210
43030
9209
10247
8246
19286
3306
12440
5555
40165
421
2823
18
13530
11234
21937
15
470
16
351
9480
241
854
94
34198
14626
15211
84
6256
59186
23262
1072
1581
4885
8088
106
40
3418
42180
18934
38275
50451
10618
10273
58782
8075
17817
54924
6791
4257
207
10267
10753
39958
2285
4386
1099
10318
18133
1803
2532
5332
7944
4018
18801
2147
122
22737
9700
134
16107
221
12
19693
28285
1287
7684
49
5090
69770
9233
116
26215
31132
2718
346
17418
10075
4002
778
9062
24495
10760
2437
7154
24334
20774
10807
45741
47881
10457
2924
8793
248
34
183
92
6316
10203
9139
1374
11115
30014
17643
29666
5524
8780
16568
8259
10631
2210
35701
9060
11777
73042
10770
12684
1211
1530
7914
6873
213
10504
18023
37972
2216
231
9492
11811
3995
18510
86
8554
9892
35
147
7595
103
54
233
10050
9770
8377
107
5019
15813
23305
30231
201
2807
2926
7768
537
4183
31057
13508
10887
551
6801
811
42364
31636
7643
11181
40357
5113
14992
40423
9126
3656
1351
3345
3457
1836
14027
572
16125
10963
97
24999
16519
1003
13562
63
7599
12687
4723
21021
169
81
7920
68744
15301
1735
10200
1454
62416
12354
8282
98
24960
32810
36282
7845
82104
48275
62301
16415
4848
13816
13484
48700
9845
46229
4894
9923
11393
69
12086
34320
477
24406
8745
25426
4478
489
30670
31092
27374
210
12676
12981
46658
24732
10039
5536
10360
20753
1653
10585
114
71
16830
1329
27018
1842
128
54
114
10315
1397
663
1273
9678
19681
116
3750
1043
14238
10188
27559
16525
9422
2870
6009
5658
1587
10145
5214
1232
1039
11949
1333
702
3644
268
7160
27439
1837
2230
5782
7900
1690
78
84609
13972
6177
1198
10184
10750
5192
8273
4290
10990
8
293
28
25726
14965
3297
34029
2502
6535
19209
128
10653
978
1
7303
9281
36929
3855
2101
415
1986
10118
4988
44500
5127
223
5516
77
18316
77083
11
15
11087
412
166
5139
32267
5014
166
85
6068
13544
11155
20
733
7775
216
2166
25499
4701
10813
167
6013
51027
19246
1747
66624
4635
365
2283
919
67
9565
8406
17165
16922
30407
1476
2431
187
21970
14645
5487
33888
11121
14
24342
5013
21768
23225
145
20119
2131
18987
420
4355
4007
24004
10786
1966
33732
10344
10289
6354
27399
5305
8932
144
4861
14376
33764
5411
1882
10296
16197
15611
2058
21988
1422
11194
22314
6098
10858
1831
21631
37728
17719
1049
168
268
9805
10567
14095
30220
1660
107
3307
79046
339
1703
18174
19541
3284
18
209
8671
1748
40054
1519
141
6271
111
1094
8868
10243
1366
3915
9291
7467
15837
6238
2546
7985
45291
339
43559
9
4572
452
25291
30674
10396
9430
295
177
5438
1217
844
43876
88709
3526
7789
23269
21268
2233
15173
53297
7045
464
39302
184
42931
23504
1373
6229
24619
17520
19784
7610
20811
3671
1278
39228
9641
3485
589
7370
26506
64
33614
5425
20784
9974
6654
2701
149
824
15340
141
110
169
5801
21721
22020
4
6192
595
6228
330
139
611
116
17900
365
31060
29167
125
46
5609
94805
72090
239
11801
19325
1184
15
137
260
27586
11815
16815
25477
267
990
52800
28686
11331
222
47075
18076
7655
11555
406
191
118
187
78
21
1498
57958
724
11649
20483
10223
74222
81925
234
34528
4136
4719
28534
65
219
415
833
18040
20067
17091
16009
19741
24884
3894
17619
73
11575
117
1431
575
494
3135
67
14371
128
12323
18216
11610
9830
1388
1968
97
206
21453
6613
6202
22702
839
15687
117
855
5682
223
15088
20309
13262
9743
1590
9428
344
12796
30723
1607
9123
16818
5783
10024
16783
78136
26108
9175
4009
10104
1094
12097
11893
221
16251
1862
9621
10450
5780
18159
105
109
45225
18221
5183
62037
11610
15871
20641
698
15988
22729
7437
2387
82389
137
14
65322
9253
43415
600
90
8965
2631
26399
35293
55900
598
5622
1791
4049
12133
840
712
13980
121
6547
8978
22991
46
10358
113
14680
6265
9122
10304
34503
6967
6995
3418
661
436
892
6795
951
9717
1859
22336
10414
189
152
133
3963
48590
12
22
118
6096
147
57
23983
6698
1278
260
19861
4701
8187
29359
14169
8487
7505
14558
9298
7390
26512
145
1875
67372
1071
29335
864
77967
82262
100
321
37533
84
127
248
215
17
6953
473
176
18019
40
11151
97
14231
41
298
11668
12657
13679
11430
1868
19928
322
12874
9875
6061
5590
10023
7012
17037
18347
15216
3393
8859
24186
34065
4789
43399
12663
10763
11610
53310
22982
25331
831
1730
7182
22890
3824
697
77551
58
2
26
66
16651
4045
13239
45764
2104
35078
21622
144
2056
6095
14
4033
11293
24428
16527
2638
922
1448
5880
16021
29253
26904
1703
14
191
92
6188
10894
8540
1479
40085
10368
434
160
7471
7047
93481
23214
4934
27897
610
27
460
10
1588
11749
50940
14143
16010
5972
18781
55645
3883
2686
4550
10251
6102
25997
24612
3096
601
1071
2027
6619
785
833
4803
7833
14602
16460
28471
6929
9631
1146
8091
8436
333
10074
4895
61
5470
189
2703
9879
947
10272
9623
2008
220
237
30170
68
194
87486
29571
3770
323
21452
1930
4553
6146
16056
35268
31616
49085
35582
7303
6378
13019
26208
9929
21438
6964
7411
11491
10389
45
13459
78059
7481
9213
64
42624
5063
10752
161
3474
12684
20021
136
25702
25881
10101
1502
20705
9475
16333
6019
11870
5872
209
48981
11341
8992
203
24985
55450
23080
11144
8781
345
10632
58216
1880
509
29399
993
58
10
7667
11003
10825
19066
11426
18643
365
9442
4680
395
219
62
9
20964
53113
55
9298
19743
6968
1233
1217
9684
8686
25433
21112
40369
6066
1831
3124
150
36
2980
9284
5401
2415
1691
26
10896
946
920
1482
51643
13747
4596
101
7
2004
5282
20449
4510
8506
5321
1346
265
6431
8478
52061
427
10775
29374
5223
6127
20145
5465
5354
240
869
16663
22350
16391
1399
472
3222
11234
22226
145
27652
13475
1170
33849
4464
1629
17005
11242
24468
6800
14353
5245
12447
7414
8504
9899
33465
8649
13190
39148
146
67808
9336
11278
15
39
42
10017
48298
9867
63853
17988
2839
279
63
6
36176
73
17689
12252
3820
374
139
1
28984
7113
3428
2058
19871
7788
20316
30717
6177
6085
17
316
24132
6405
13908
23
8422
11087
30083
13059
30865
637
30835
26576
9518
24647
59314
769
66140
3269
1875
579
5799
8617
13812
1138
3635
764
30886
64
1477
206
6549
9376
4582
423
79727
2520
3048
50692
11243
9455
929
26022
9864
11937
6351
537
22865
588
874
12907
4634
1593
1364
12301
12534
9961
9843
9619
240
14189
118
6609
4724
11836
9734
81
11146
14532
1747
24782
50
799
2211
12889
74
16925
10682
39016
14421
3122
23768
7058
1192
1936
5760
220
5280
672
247
58955
8464
378
1290
17090
3131
38387
16014
21224
2740
1687
15437
6811
2145
6506
9745
11551
1881
78233
5669
3354
10845
16254
76560
41810
26496
1351
1740
6300
1047
9643
16011
135
16936
5028
10812
2962
279
5194
28213
16869
12608
18417
9766
14023
17614
1834
22870
42
1466
2357
6419
9180
260
10990
148
31776
38325
5554
10157
77
22538
11299
37
10090
10141
1298
9540
6327
5136
14355
4572
8656
11098
53391
1692
47127
81591
9830
22275
18614
2000
2
2426
32969
35107
2836
9588
12336
33
1345
7049
4607
34
16736
13755
10005
4233
9784
2941
3002
15999
12
13007
12062
16210
30537
10081
53231
13549
23585
6614
10845
16812
36197
1801
28221
4801
30631
2843
293
21352
97
10772
3972
1496
1870
30422
2249
3
1413
6170
15483
5356
5820
634
5428
63952
15529
10633
12203
485
30340
11574
10935
42
16719
1932
10985
20432
11419
39077
2637
8295
16062
314
247
5042
5491
1786
16792
47402
1153
8216
18375
2888
1002
13453
18881
1693
18348
25320
3819
10992
10858
881
193
2186
9892
13
195
2044
767
33682
24543
13742
8977
8481
1735
41425
2113
9024
6199
6009
16436
39801
1444
20018
20
29098
7609
496
10396
57906
1778
6266
692
5148
19187
19685
8
1211
93876
11701
226
5160
30925
13430
31259
2172
561
18175
11923
10574
10267
10005
101
11260
44167
19235
15856
11532
16457
6008
35087
810
19381
3458
2554
918
15537
2633
19483
23914
171
16118
23552
12098
19413
22972
3250
321
3246
3417
36550
6997
20997
19091
105
19373
1923
17239
146
11743
18905
2273
7
4757
89945
22399
9838
26654
5278
63378
4963
64
10486
375
10061
11974
5055
13878
24193
28279
9670
1714
2295
3999
970
63
6326
111
17094
4469
2347
7402
8771
8832
2
1842
3
15159
21993
3021
1432
5416
2279
9875
7144
6090
15081
9330
8908
21322
15885
628
28224
6596
3696
11644
19692
6534
4182
84
9387
11029
49704
17112
11063
27406
17386
790
14219
21356
31
10866
750
13239
44
13494
8726
23703
9045
58538
22899
2119
20131
327
5161
713
1646
35
3791
10584
761
983
16015
10103
5158
29741
44953
22870
57774
6579
54103
33650
19066
14150
17561
10096
30421
3435
783
4839
9386
14352
7918
26633
95
43205
7023
1329
21921
12847
2602
93341
4030
21593
9629
10674
1
8902
13310
7
721
797
28514
18767
64588
2210
10986
16101
17
14756
740
37960
24655
395
980
8878
62
223
1936
7366
68
1758
2331
633
8759
16093
15034
23986
1916
1882
1768
10296
5153
33075
22533
6537
1000
16087
9494
16514
60901
32069
24466
15408
5894
13455
456
138
96
28301
15755
34378
1409
5479
31891
1594
10718
25515
32363
11093
7712
1082
4656
2975
350
10814
21244
3053
9983
5761
16620
39265
16186
3359
11543
66
9885
33664
730
12311
9966
144
1659
129
31963
6773
7810
47
21820
3444
41
1103
29055
5764
87
17439
8883
10640
128
45379
1854
14146
34411
28287
10075
21493
50750
16351
12629
16656
27845
11754
8642
24649
185
7411
195
5130
2680
18598
21923
9793
6459
23856
31042
7956
3831
319
12912
2248
3015
43759
9164
89
1551
14216
117
4
8020
12512
23549
5829
4894
47932
4330
20551
6842
4464
1095
4401
23709
17
5762
16031
3704
16902
586
18676
11477
10742
1426
31815
203
15975
11672
11883
36051
979
19720
6785
19871
2790
5367
85
20115
3521
3753
9178
10236
13001
49161
16404
39017
19576
185
8233
2229
9383
602
26988
10752
52143
255
1027
9855
10457
5164
15203
4921
92
11717
1
23893
17147
17228
17472
12345
439
22538
11459
6109
24103
998
24898
9956
758
26
888
40317
41844
1106
85
647
31557
191
543
6019
49000
3826
45067
18624
12104
9354
4487
32518
1883
4060
18073
2721
16417
6769
7386
24201
447
8390
11223
18732
7322
8909
21761
2084
74088
34269
2220
9628
9813
148
44427
22806
3900
739
21807
6038
44034
9
16135
6568
44736
7893
17329
819
20935
1277
10474
3
20129
15580
10744
24078
5159
8627
599
30
28
22756
35494
1763
6091
58
46284
4102
19314
87629
100
5455
1
165
1193
4323
7407
14512
1568
1042
86
58842
3837
5527
3007
60620
367
21987
32743
40592
6779
17264
2747
88905
9499
1269
14192
15487
15760
31208
11772
5159
22100
659
11694
7046
15155
31750
177
8940
9731
508
109
22723
58513
7243
18261
25245
8582
72610
5224
16236
207
2887
5558
5163
3104
67443
58886
49566
5880
6121
1924
11963
1810
16566
137
8043
33756
34183
66200
147
27454
9744
13685
29740
17
2599
46819
38339
7898
863
187
2511
9816
19220
16865
16096
1856
603
9851
1415
4803
9491
3305
2159
29868
26998
13701
759
3470
299
1658
5570
3753
16818
213
25140
15160
25161
51765
5595
24935
2501
11673
13403
12646
10072
11869
259
19754
783
8135
11525
112
2970
38696
25940
520
28211
10208
1728
5632
9619
4787
13017
22911
5948
15715
7590
1638
29849
4989
11476
6245
1787
22642
4576
2817
28270
10974
28088
14399
474
23524
10277
6849
2481
13627
19602
14218
18769
12544
4846
13224
1546
17616
20769
5257
7189
33444
29375
4187
22168
826
2823
47378
47589
41216
12945
19349
11530
19287
42600
2032
5720
16710
1636
1797
4210
12732
2166
2336
4082
2330
11250
16475
19233
2988
4014
5673
30175
82508
969
10101
37353
16553
14237
9746
2359
156
9112
18241
70237
14626
24753
14
1508
10631
33808
15930
23890
4018
214
14153
26407
16700
11648
12159
470
26500
35415
17588
12553
19828
14266
12891
26448
141
33357
30497
25032
9570
4631
1784
179
16028
4806
8860
10841
7
1854
2630
88916
16250
1078
5905
2036
98122
448
55678
11086
23915
48008
6680
325
36516
42004
2074
64512
84215
52222
98336
30692
8808
2515
16190
34465
4987
36587
8427
37963
845
27453
36
10986
5678
5583
27516
19130
9263
9231
8213
243
10730
88381
11409
6401
2098
10874
20589
3623
9933
13284
39961
13529
7161
25780
12376
787
79
748
23164
9301
1114
11832
11579
31892
16079
6585
34362
62618
2346
6979
122
4676
13897
4070
2293
6118
227
8753
31607
3921
182
139
84694
496
19823
256
16970
54063
10666
157
67941
11539
6826
3613
25879
7216
109
20980
15015
1876
2477
4747
2307
1255
1548
15628
34336
1236
4490
312
6010
11112
1871
178
10114
2333
196
6846
21532
4235
4083
16592
16474
16543
12984
267
56279
118
18147
9995
9937
8860
34406
15861
47626
106
6636
34743
3446
1908
151
4543
229
136
817
1786
53
20917
3520
55960
22191
78913
14222
25375
1325
18767
19703
374
24109
2110
21481
558
14024
370
8511
6102
10806
5849
247
6481
592
17287
42632
31703
1116
1367
9852
3106
17814
32
17051
8894
19930
10338
27473
604
8631
12231
34882
4299
17339
489
1463
27233
1735
11344
4
42825
20683
15756
130
433
10930
27553
24909
11842
5269
14740
30698
52934
55097
888
620
4568
5976
19094
19290
7021
3857
19595
6032
6555
10011
21806
5673
82
2756
892
2018
17943
3959
4822
36
19374
24646
9822
6
12601
10230
1409
14047
318
208
15504
21
1341
5721
7673
370
8493
10156
8278
6580
20400
13159
6046
11436
17680
469
11364
5787
1193
1279
121
9276
9093
11834
2870
8037
9349
114
5
326
14545
4600
30684
13
18775
15935
13915
12421
12460
16275
9710
5151
78626
659
413
19248
74511
9907
20921
8429
11685
5303
33168
64
21942
1021
358
10882
834
7651
6756
14938
22864
56152
18279
140
6563
7574
28296
1312
1942
6033
15643
767
10001
6072
19743
25674
3917
9889
7607
5908
1643
4148
43135
8194
514
38990
9742
15056
6565
20400
9125
16981
11482
4314
22615
7212
239
3142
8221
77
10497
378
26155
17854
17909
2223
728
11153
9836
11168
4681
19588
1239
6336
23538
12153
778
6
3971
2082
3513
24034
87684
9663
105
3401
648
10502
9700
10023
10643
17940
5640
10953
5243
38
73767
2270
250
4651
43736
17807
2507
34519
11211
4678
10085
14312
655
11697
1934
2025
15278
16078
82397
42779
23649
9478
3770
5768
373
20123
11716
49384
1814
8766
25904
149
58276
39504
3765
9814
1457
5576
27368
6113
5
1597
2110
20585
7332
18349
517
12072
1490
10756
15582
20162
31865
15631
7687
7674
5854
39787
11053
17095
127
9934
3201
226
1019
21350
12658
4830
21256
9022
1531
7155
4576
35
43553
4618
39
9981
13816
4037
4201
2203
7424
23046
2246
14838
2612
89
82
7686
19923
13733
4390
2154
6295
19573
8796
7783
3624
1164
24191
25193
101
8455
5429
11409
6797
17326
602
6779
234
198
6349
1603
3358
22467
35709
8256
10344
1924
5534
12061
53
91507
1738
2088
17907
715
123
1349
940
13254
1698
6429
3915
13435
13067
97
1747
1550
38784
8406
2131
13910
5950
3997
6971
122
10453
2916
791
1227
9748
15826
2490
550
2115
8083
2890
5551
47079
715
11075
9746
6527
5386
18296
10832
8105
2258
86315
4632
11653
13367
12879
231
1309
20478
4887
921
15076
27310
14394
3883
6056
28715
640
1301
512
2440
387
188
8555
271
4185
47213
20633
1524
17312
4221
9
24632
9450
5991
14313
12106
10027
10
75
45473
1345
15488
5613
31499
28952
28192
2247
37660
32112
10453
9080
22955
55
20029
42
5344
3878
17590
173
9590
23637
73
31397
8265
20589
3807
5808
8325
18126
88
302
884
58339
2652
41559
1482
198
137
6613
2395
1050
18326
64
10057
4298
126
15770
37118
1876
40717
133
1292
22674
47567
15356
317
1689
28188
667
231
45439
1745
10022
367
309
459
801
120
211
12364
85
1198
68957
11270
7064
1287
8553
7673
569
9790
3
192
1242
226
684
3
28020
3481
19606
2691
26844
5055
9385
1923
32527
5991
2793
5852
24189
1649
4277
3503
10404
6760
136
16023
9538
7386
37349
583
49321
3577
9032
7886
18930
14150
421
66417
15784
1260
5387
40846
893
2304
7918
11719
17774
60
1736
4326
3890
5507
7666
11053
955
1592
20562
3255
32
8857
236
3969
19382
38876
4901
263
21291
802
99686
7459
13807
33773
97502
333
4241
1168
35542
12083
10774
13504
15004
12128
4002
684
5732
539
38854
25441
20425
1513
12734
8
7761
19170
19756
12176
10444
27095
2494
897
315
5861
63677
10661
17348
16028
1910
149
1022
5580
10174
1418
13711
142
10093
9464
8131
579
35027
7246
8739
27
8124
34652
110
30407
5963
11003
517
3203
9916
14382
5355
34824
8013
8831
12447
1729
24585
10256
9099
2364
200
14121
3182
10200
20968
4282
10566
10232
7256
17526
13322
30776
15914
212
19883
26
207
28244
37431
5
1042
8979
5938
6236
4678
9889
10105
730
21468
11630
2663
1816
13303
38840
683
6453
169
48484
146
36
1421
36066
9805
28458
7231
5276
107
13378
151
8978
822
10170
35980
84
176
225
20757
1390
25240
4023
37518
15990
852
93
16010
318
8003
420
17095
4445
25588
1961
