# Supplementary material for: Major proliferation of transposable elements shaped the genome of the soybean rust pathogen Phakopsora pachyrhizi
Source: Nat Commun. 2023 Apr 1;14:1835. doi: 10.1038/s41467-023-37551-4 (PMC10067951; doi:10.1038/s41467-023-37551-4)
Supplement: Supplementary file 6 — Source Data [file 41467_2023_37551_MOESM6_ESM.zip › source_data/Source_data_Figure4/Figure4A_UFV02vsK8108_RepeatExpansion_size.txt]

RepeatExpansion_size_UFV02vsK8108
25994
120
874
5
110
2168
81
2069
10380
80
77
342
41
137
25878
97
2882
31318
71
37
119
48
98121
24
272
7014
46
325
15
17522
242
18196
85
211
78
142
18
235
8348
13
91
5737
1780
691
5766
10493
3487
3146
22567
3119
16060
5138
66
9768
5
82
12
480
8614
940
17
422
329
14
1318
401
17
19
11
129
129
45
88
73
39
53
700
81
461
2
332
120
564
177
485
79
131
89
185
17
156
220
174
12
96
56
35187
5650
2329
132
53
13211
61
81
7875
23
79
113
221
404
276
44
90
29
5231
148
51
188
14
16993
784
4578
404
19
162
3
106
1725
33
325
61
1891
5675
5
50
553
2190
152
2331
8005
62
15
226
258
122
23
12
5924
156
2973
10666
1
131
816
777
483
4736
2268
4241
11369
1672
376
51
161
480
88
375
104
42
244
411
3
377
265
143
123
43
69
1969
2
80
12
70
858
14
4718
73
23
132
365
70
6118
53
206
54
69
137
898
12694
3240
87
210
25155
84
1033
34
3500
61
21
64
7
45
374
75
24
42
64
22
66
190
105
226
277
86
33
87
138
12933
156
76
231
196
59
69
138
2022
108
10
33
470
186
6165
1102
159
5
16
50
185
2275
35
181
188
270
79
470
194
30
17
2
62
60
1389
101
8075
3924
134
183
117
166
143
3868
91
188
88
91
1257
23
313
689
228
354
88
3146
333
179
29
130
15377
8390
19302
125
143
65
80
50
1809
321
11
3023
124
8371
17
56
104
77
236
39
123
50
109
3050
91
1026
213
262
102
270
14
187
9609
44
11268
154
184
5339
21
192
257
71
132
5037
4459
107
28
165
109
13274
102
13
112
11560
16068
60
186
94
516
52
8009
25157
39714
304
5566
804
673
362
347
105
2
7484
102
1224
115
265
888
625
2931
76
76
848
3258
96
34
48
143
179
47
59
291
2131
149
2
3
14
16
54
208
3242
80
17
3284
1371
414
89
74
11786
13
25754
64
117
265
4468
1778
45
3836
210
14
114
163
59
94
3717
109
338
34
2281
15792
8227
71
10444
8
47
15
87
337
22
209
1754
111
13998
43
10
469
56
192
201
1110
712
