# Supplementary material for: Major proliferation of transposable elements shaped the genome of the soybean rust pathogen Phakopsora pachyrhizi
Source: Nat Commun. 2023 Apr 1;14:1835. doi: 10.1038/s41467-023-37551-4 (PMC10067951; doi:10.1038/s41467-023-37551-4)
Supplement: Supplementary file 6 — Source Data [file 41467_2023_37551_MOESM6_ESM.zip › source_data/Source_data_Figure4/Figure4B_CircosPlot_Layer1_ContigsUFV02.txt]

Contig_UFV02	Order	Start_(bp)	End_(bp)
Contig_1	1	0	4158533
Contig_2	2	0	3788641
Contig_3	3	0	3616781
Contig_4	4	0	3597222
Contig_5	5	0	3574943
Contig_8	8	0	3071125
Contig_11	11	0	2908877
Contig_14	14	0	2700901
Contig_16	16	0	2627047
Contig_20	20	0	2492166
Contig_22	22	0	2443014
Contig_29	29	0	2120190
Contig_34	34	0	1986034
Contig_35	35	0	1950075
Contig_36	36	0	1936813
Contig_38	38	0	1922984
Contig_40	40	0	1875351
Contig_65	65	0	1654035
Contig_68	68	0	1621951
Contig_70	70	0	1611021
Contig_71	71	0	1603246
Contig_75	75	0	1572018
Contig_76	76	0	1569709
Contig_89	89	0	1504755
Contig_91	91	0	1497694
Contig_60	60	0	1689987
Contig_93	93	0	1487545
Contig_98	98	0	1479201
Contig_87	87	0	1518422
Contig_77	77	0	1564729
Contig_66	66	0	1651090
Contig_80	80	0	1551769
Contig_69	69	0	1617206
Contig_74	74	0	1572181
Contig_44	44	0	1838348
Contig_45	45	0	1827498
Contig_50	50	0	1784301
Contig_43	43	0	1840463
Contig_37	37	0	1936216
Contig_54	54	0	1734358
Contig_21	21	0	2466104
Contig_49	49	0	1784829
Contig_26	26	0	2221985
Contig_27	27	0	2217864
Contig_67	67	0	1646105
Contig_48	48	0	1807691
Contig_7	7	0	3099598
Contig_46	46	0	1812933
Contig_13	13	0	2749815
Contig_12	12	0	2846135
Contig_99	99	0	1479103
