# Supplementary material for: Major proliferation of transposable elements shaped the genome of the soybean rust pathogen Phakopsora pachyrhizi
Source: Nat Commun. 2023 Apr 1;14:1835. doi: 10.1038/s41467-023-37551-4 (PMC10067951; doi:10.1038/s41467-023-37551-4)
Supplement: Supplementary file 6 — Source Data [file 41467_2023_37551_MOESM6_ESM.zip › source_data/Source_data_Figure4/Figure4A_UFV02vsMT2006_Insertions_size.txt]

Insertions_size_UFV02vsMT2006
2
1
1
1
1
1
1
1
1
9
1
1
1
1
2
2
1
1
1
1
1
1
1
1
1
1
1
1
1
1
1
1
1
1
1
1
1
1
1
1
1
1
1
1
1
1
1
1
1
1
1
1
1
1
1
1
1
1
1
1
1
1
2
1
1
1
1
1
1
2
1
2
1
1
1
1
1
1
1
1
1
1
1
1
1
1
1
1
1
1
1
1
1
1
1
1
1
1
2
1
1
1
1
2
1
1
1
1
2
1
1
1
1
1
1
1
1
1
1
2
1
1
1
1
1
1
1
2
5
3
1
2
1
1
1
1
1
1
1
1
1
1
1
1
2
2
1
1
1
1
1
1
1
1
2
3
1
1
1
1
1
1
1
1
1
1
1
1
1
2
1
1
1
1
1
1
1
1
1
1
1
1
1
2
1
1
1
1
1
1
1
1
1
1
2
2
1
1
2
2
1
1
2
1
2
2
2
1
1
2
1
1
1
2
1
1
1
1
1
1
1
2
1
1
1
2
2
1
2
2
1
2
2
1
1
1
1
2
1
2
1
2
1
1
2
1
1
2
1
4
1
1
1
1
1
1
1
2
1
1
1
2
1
1
1
1
1
1
1
1
1
1
2
1
1
1
1
1
1
1
1
1
1
2
2
1
1
1
2
4
1
1
1
1
1
1
1
2
3
1
1
1
2
2
1
1
3
3
2
1
1
3
1
1
1
1
3
1
1
2
1
1
1
1
1
1
1
1
2
1
1
1
2
3
1
1
1
1
1
1
1
2
2
1
1
1
1
1
1
2
1
1
1
2
1
1
1
2
1
1
1
1
1
1
1
1
3
1
1
1
1
1
1
1
56
1
1
1
2
2
1
1
1
1
4
3
1
1
1
7
2
2
3
1
1
1
1
2
1
1
1
2
1
2
1
1
1
1
1
1
2
1
3
2
2
1
1
2
1
1
1
1
1
1
2
1
1
1
2
1
2
1
1
2
1
1
4
1
1
3
1
1
1
1
1
1
2
1
2
1
1
2
1
1
1
1
1
1
1
1
1
1
2
1
1
1
1
1
1
1
2
1
3
1
1
1
1
1
1
1
1
2
1
1
1
1
1
1
2
1
1
2
1
1
1
1
1
1
4
2
1
4
1
1
1
1
1
1
1
1
1
1
1
1
1
1
1
1
1
1
1
1
1
1
1
1
1
1
2
1
1
1
1
2
1
1
1
1
6
1
1
3
1
2
1
1
1
1
1
1
1
1
2
2
1
1
1
1
1
1
1
1
1
1
1
1
1
1
2
1
1
1
2
1
1
1
1
1
1
1
1
1
1
1
2
1
1
1
1
1
2
1
1
1
1
1
1
1
1
1
1
1
1
1
1
1
1
1
1
1
1
1
1
1
1
1
1
2
2
1
1
1
1
2
3
1
1
2
1
1
2
1
1
1
1
1
2
1
1
1
1
1
1
1
1
1
2
1
2
1
1
1
1
1
1
1
1
1
1
2
1
1
6
2
1
4
1
1
1
1
1
1
1
1
1
1
1
1
1
1
1
1
2
1
1
1
1
1
1
1
1
1
1
1
1
1
2
1
1
1
1
1
2
1
1
1
1
2
1
1
2
1
3
1
1
1
1
3
1
1
1
1
3
4
5
1
1
1
1
2
5
2
1
1
1
3
4
1
7
6
1
1
1
1
4
3
1
1
1
1
1
1
3
1
28
2
1
1
1
2
1
1
2
2
3
1
1
1
1
1
1
1
1
1
1
1
1
1
1
1
1
1
1
1
1
2
1
1
1
1
2
1
1
1
1
1
1
1
1
1
1
1
1
1
1
2
1
1
1
1
1
1
2
1
1
1
1
1
2
1
1
1
1
1
1
1
4
5
2
15
16
1
1
1
1
2
2
3
1
1
1
2
2
1
1
1
1
2
1
2
2
1
1
1
1
9
1
1
1
6
3
1
3
1
1
1
1
4
4
4
1
1
1
1
1
2
1
1
1
1
3
4
1
2
6
1
2
1
2
2
1
1
1
1
1
1
1
1
1
1
1
2
1
1
1
3
1
2
1
1
1
1
1
4
1
1
2
4
1
1
1
1
1
1
1
1
1
1
1
1
1
2
3
1
1
1
1
1
1
1
1
1
1
2
2
1
4
1
1
1
1
1
1
1
1
1
1
1
1
1
1
1
1
1
1
1
1
2
1
1
1
1
1
1
1
1
1
1
1
2
2
1
1
1
1
1
1
1
1
1
1
3
1
1
1
3
2
1
1
6
2
1
1
1
1
1
1
1
1
1
1
1
1
1
1
1
1
1
1
3
1
2
1
1
1
1
1
1
1
1
1
1
1
1
1
2
1
1
1
1
1
1
1
1
1
1
1
1
1
2
1
1
1
2
1
3
1
1
2
2
1
6
3
1
1
1
1
2
1
1
1
1
1
1
9
3
2
1
1
3
1
1
1
1
1
1
2
2
1
1
1
1
1
19
1
1
1
3
2
1
1
1
1
2
3
1
2
1
1
4
1
2
1
1
3
1
1
1
1
1
6
1
1
1
1
1
2
1
1
1
1
1
1
1
2
1
3
1
1
1
1
1
1
3
7
6
7
2
1
1
1
1
2
1
2
1
1
1
2
2
1
1
1
1
1
1
1
1
1
1
1
1
1
1
1
1
1
1
2
1
1
1
2
1
2
1
3
1
1
1
1
1
1
1
1
1
1
3
1
1
1
1
3
2
1
1
1
4
3
3
1
2
1
1
1
1
2
1
1
1
1
1
1
1
1
1
3
1
1
1
3
1
1
1
1
2
1
1
1
1
1
2
1
1
1
1
1
7
10
1
16
1
1
1
1
1
1
4
1
1
1
1
1
1
1
2
1
1
1
1
1
1
1
1
2
1
1
3
1
1
2
1
2
1
1
1
1
1
1
2
2
1
1
1
1
1
1
1
1
1
1
1
1
1
1
1
1
1
1
1
1
1
1
1
1
1
1
1
1
1
1
1
1
1
1
1
1
1
1
1
1
1
1
1
2
1
1
1
1
1
1
1
1
1
1
3
1
1
2
1
2
1
1
1
1
2
1
1
3
1
1
4
1
1
1
1
2
1
1
1
1
1
2
1
1
2
1
1
3
2
2
2
1
1
1
3
1
1
1
1
1
1
1
1
1
1
1
1
1
2
1
1
1
1
1
1
1
1
1
1
1
1
5
1
2
1
1
1
2
1
1
1
1
1
1
1
1
1
1
3
1
1
1
1
1
1
1
1
3
1
1
1
1
1
1
1
2
1
1
1
1
1
1
1
3
1
1
1
1
1
1
2
1
1
1
1
2
3
2
1
1
1
1
1
1
1
1
1
2
1
1
1
1
1
1
1
1
1
1
1
1
1
2
2
1
1
1
19
1
2
2
1
11
1
3
1
1
1
1
1
1
2
1
1
1
1
1
1
1
1
1
1
3
1
1
1
1
1
1
1
1
1
1
1
1
2
1
1
1
2
2
1
1
2
1
3
2
1
2
1
1
1
4
1
1
1
2
1
1
3
1
1
1
1
1
1
1
1
1
1
1
1
1
1
1
1
1
1
2
1
1
1
1
1
1
1
1
1
1
1
1
1
1
1
3
2
1
1
1
1
1
1
1
1
1
1
1
1
1
1
1
1
1
1
1
1
2
6
2
2
1
1
1
1
1
1
1
1
1
1
1
1
1
1
1
1
1
1
1
2
1
1
1
2
1
2
1
1
1
1
1
4
1
1
1
1
1
1
2
1
1
1
1
1
1
1
1
1
1
1
1
1
2
2
1
1
1
1
1
2
1
1
15
1
1
1
1
1
1
1
1
1
2
1
1
1
1
1
1
1
1
2
1
1
3
1
1
1
1
1
1
1
2
1
1
2
4
1
1
1
3
2
2
1
1
1
1
3
1
1
3
1
1
1
1
3
1
1
2
9
2
1
1
1
1
1
1
2
1
1
2
1
1
1
1
2
1
3
1
1
1
1
2
4
1
1
1
1
2
1
1
1
3
1
1
1
2
1
1
1
1
1
1
2
1
1
1
1
1
1
3
1
1
1
1
1
1
1
1
1
10
1
1
1
1
3
2
1
3
4
1
1
1
4
1
1
1
1
2
1
1
2
1
1
1
1
1
1
1
1
1
2
1
2
1
1
1
1
1
1
1
2
1
4
1
1
1
1
1
1
2
1
1
1
1
1
1
1
1
1
1
1
1
1
1
1
1
1
1
1
2
1
1
2
1
1
1
1
2
1
3
1
3
1
1
2
1
1
1
1
1
1
1
1
1
1
1
1
2
1
4
2
1
1
1
1
1
1
1
3
1
1
1
1
1
1
1
3
1
1
1
1
1
1
1
1
1
1
1
1
1
1
1
9
1
1
2
2
1
1
1
1
1
1
2
1
1
1
1
1
1
2
2
1
1
1
1
2
2
1
1
2
1
2
1
1
1
1
1
1
1
1
1
1
1
1
1
1
1
2
1
1
4
10
1
3
2
1
1
1
1
1
1
1
2
1
1
1
1
1
1
1
1
10
1
1
1
1
1
1
1
1
1
1
1
1
1
2
1
1
1
1
1
1
2
1
1
1
1
1
1
1
1
1
1
1
2
1
1
2
1
1
1
1
1
1
1
1
1
1
1
1
1
1
13
1
2
6
10
1
4
2
2
1
1
1
1
1
1
1
1
1
2
1
1
1
1
1
1
1
1
1
1
1
1
1
1
2
3
1
1
1
1
2
2
1
1
2
1
1
1
1
1
3
2
1
1
1
1
1
1
7
1
1
1
3
1
1
4
2
2
1
1
1
4
1
4
1
1
1
1
1
1
1
1
1
1
1
2
1
1
3
1
1
1
1
1
1
1
1
1
1
1
1
5
1
1
1
1
1
1
1
1
1
1
1
1
1
1
1
1
1
1
1
1
1
5
1
1
1
3
1
1
1
2
1
1
1
1
1
1
1
1
1
1
1
1
2
1
1
1
1
1
2
1
1
2
1
1
1
1
1
1
1
1
1
1
1
6
2
1
2
1
1
1
1
1
1
1
1
1
1
1
1
1
1
1
1
1
1
1
2
1
1
1
1
3
1
1
1
1
1
1
1
1
1
1
2
1
1
1
1
1
1
1
1
1
1
1
1
1
1
1
1
1
1
1
1
1
1
2
1
1
2
1
1
1
1
1
1
1
2
1
1
1
1
1
1
1
1
1
1
1
1
2
1
1
1
1
1
1
1
1
1
1
1
1
1
1
2
1
1
1
1
1
1
1
1
1
1
1
2
1
1
1
14
4
1
1
1
1
1
1
1
1
1
1
1
1
1
1
1
1
1
1
1
1
1
1
1
1
1
1
1
1
1
1
2
1
1
1
1
1
1
1
1
1
1
1
1
1
1
1
1
1
1
1
1
2
1
1
1
1
1
4
1
1
1
1
1
1
2
1
1
1
1
1
1
2
1
1
1
1
1
2
1
2
1
1
1
1
1
1
1
1
1
2
1
2
1
4
3
1
1
1
1
3
1
1
1
1
1
1
1
1
1
1
1
1
1
1
1
3
1
1
3
1
1
1
2
1
1
2
1
1
2
1
1
1
1
1
3
1
2
1
1
1
1
2
1
1
1
1
1
1
3
1
1
1
1
1
2
1
1
2
1
1
1
1
1
1
1
2
1
1
1
1
1
3
1
3
1
2
1
1
1
1
1
1
1
1
1
1
1
1
3
1
1
2
1
1
1
1
1
1
1
1
2
1
1
1
1
1
3
1
1
2
1
1
1
1
1
2
1
1
1
2
1
1
4
1
1
1
1
4
2
1
1
1
1
1
1
1
1
1
2
1
2
1
1
2
1
2
2
1
3
1
1
2
1
1
1
2
3
1
1
1
1
1
7
1
1
1
1
1
1
1
1
1
1
2
1
1
1
1
1
1
1
2
1
1
1
1
1
1
1
1
1
1
1
1
1
1
1
1
1
1
1
1
1
1
1
1
1
1
2
1
1
1
1
2
1
1
1
1
1
2
1
1
2
1
1
1
1
1
1
1
2
1
1
1
3
1
1
2
1
1
1
1
1
1
8
1
1
2
1
1
1
1
1
1
1
1
1
1
1
1
1
1
1
1
1
1
2
1
2
1
2
1
3
1
1
1
2
1
1
1
2
1
3
1
2
1
1
1
1
4
3
1
1
1
1
1
1
1
1
1
1
1
1
1
1
1
2
1
2
1
1
1
1
1
2
1
1
4
1
1
1
1
1
4
1
1
1
1
1
1
1
1
1
1
1
1
1
1
1
1
2
2
1
1
1
1
1
1
1
1
1
1
1
1
1
1
1
1
1
1
1
1
1
1
1
1
1
1
1
1
1
1
1
2
1
1
1
1
1
1
1
1
1
5
1
1
1
1
1
1
1
1
2
1
1
1
2
2
1
1
1
2
1
1
1
1
1
1
1
1
1
1
1
1
2
1
1
1
1
1
1
1
1
1
1
2
1
2
1
3
1
1
5
4
3
1
3
2
1
1
1
1
1
1
2
1
1
1
2
1
2
1
1
1
1
1
3
1
1
1
1
1
1
1
2
1
1
1
1
2
1
1
1
2
1
1
1
1
1
1
1
1
1
1
1
1
3
1
1
1
1
1
1
1
2
1
1
1
1
2
1
2
1
1
1
1
1
1
1
2
1
1
1
1
1
1
1
1
2
1
1
2
1
1
1
1
1
1
1
1
1
1
1
1
1
1
1
1
1
1
1
1
1
1
1
1
1
1
2
1
1
1
1
1
1
3
1
1
1
1
1
1
1
1
1
1
1
1
1
1
1
1
1
1
2
1
1
1
1
1
1
1
1
1
2
1
1
3
2
2
3
1
1
1
1
1
1
1
8
1
1
1
1
1
4
1
2
2
1
1
1
1
1
1
1
1
1
3
1
2
2
1
1
1
1
1
1
5
1
1
1
1
1
1
1
1
1
1
2
1
1
1
1
1
2
1
1
1
1
1
1
2
1
1
1
1
2
4
1
1
1
1
1
1
2
1
1
1
1
1
1
1
1
1
3
1
1
1
2
2
3
2
2
1
1
2
1
1
1
1
2
1
1
1
1
1
1
1
2
1
1
2
1
3
1
1
1
1
1
1
1
1
1
1
1
1
1
1
1
1
1
1
1
1
1
1
1
2
1
1
1
1
1
1
1
1
1
1
1
1
1
2
1
1
2
1
1
1
1
1
1
1
2
1
1
1
1
2
1
1
1
1
1
1
1
1
1
2
1
2
2
1
1
1
1
6
1
1
1
1
1
1
1
1
1
1
1
1
1
1
1
2
1
1
1
1
1
1
1
1
2
1
2
1
1
1
1
1
1
2
1
1
1
1
1
1
1
1
1
1
1
2
1
2
1
1
1
1
1
1
1
1
1
2
1
1
1
1
1
1
1
1
3
1
3
1
2
1
1
1
1
1
1
1
1
2
2
1
1
1
1
1
2
1
1
1
1
2
1
1
1
1
1
1
1
1
1
1
1
1
1
1
1
1
1
1
1
1
1
1
1
1
1
1
1
1
1
1
1
1
1
8
2
1
1
2
1
1
1
1
1
1
1
1
1
1
1
1
1
1
1
2
3
1
1
2
1
1
1
1
1
5
2
1
1
3
1
1
1
8
1
1
1
1
3
2
1
1
1
1
2
2
2
1
1
3
1
1
1
1
1
1
2
1
1
1
1
1
1
1
2
1
1
1
1
1
1
1
1
1
2
1
1
1
8
1
1
1
1
1
1
1
1
1
1
1
2
1
1
1
1
1
1
1
1
6
3
4
4
3
6
1
3
5
10
1
3
1
9
1
1
1
1
1
1
2
2
1
1
1
1
1
1
1
3
1
2
2
1
1
1
1
2
1
1
1
1
1
1
1
1
1
1
1
1
2
4
3
5
1
1
2
5
1
1
1
1
1
1
1
1
1
1
1
1
1
2
3
1
1
1
1
1
1
1
1
1
2
1
1
1
1
1
1
1
1
1
1
1
1
1
1
2
1
1
3
1
1
1
1
2
1
3
1
1
1
1
1
1
1
4
2
1
1
1
1
1
1
1
1
1
4
2
1
1
1
2
1
2
1
1
2
1
1
1
1
2
1
1
1
1
2
1
2
1
1
2
1
1
1
1
1
1
1
1
1
1
1
1
1
1
1
1
1
1
1
1
1
1
14
1
1
1
1
6
2
1
2
1
1
2
1
1
1
1
1
1
1
1
1
1
1
2
1
1
1
1
1
1
2
1
1
1
1
1
1
1
1
1
1
1
2
1
1
1
1
1
1
1
1
2
1
2
1
1
1
2
1
1
1
1
1
1
6
1
1
1
1
1
1
1
1
2
1
1
1
1
1
1
1
1
1
1
1
1
1
1
1
1
1
1
1
2
1
1
1
1
1
1
1
1
1
1
1
1
1
8
5
1
2
1
1
2
1
1
1
1
1
1
1
1
1
1
1
1
1
1
1
1
1
1
3
2
1
1
1
1
1
1
1
1
1
1
1
1
1
1
1
1
1
1
1
1
1
1
1
1
1
1
1
1
2
1
1
1
1
1
1
1
1
1
1
1
1
1
1
1
1
2
3
1
1
1
1
1
1
1
2
1
1
1
1
1
1
1
1
1
2
1
1
1
1
1
2
1
2
1
1
1
1
1
2
1
1
1
1
3
2
1
1
2
1
1
1
1
1
1
1
1
1
1
1
1
1
1
2
1
1
1
1
1
1
1
1
1
1
1
1
1
1
1
1
1
1
4
2
1
1
1
1
1
1
2
1
2
1
1
1
1
1
1
1
1
1
2
1
2
1
1
2
1
1
1
1
1
1
1
1
1
1
2
3
2
1
1
1
1
1
1
1
1
6
5
1
10
2
1
1
1
1
1
1
1
1
2
5
1
1
1
1
2
1
1
1
1
3
1
1
2
1
1
1
1
1
11
1
1
21
2
1
1
1
1
1
1
1
1
1
1
1
1
1
1
1
2
1
2
1
2
5
1
1
1
8
1
4
4
1
1
1
1
1
1
1
1
1
1
1
1
1
1
2
1
1
2
1
1
1
3
1
1
1
1
2
1
1
1
1
1
1
1
1
1
1
1
1
1
1
1
1
1
1
1
1
3
2
1
1
1
1
1
1
1
2
3
2
1
1
1
1
1
1
1
1
2
1
1
2
1
3
1
1
1
1
1
1
1
1
1
1
1
1
1
2
1
1
1
1
2
1
1
1
1
1
1
1
1
1
1
2
1
1
1
1
1
1
1
1
1
1
4
3
1
1
2
1
1
1
1
1
1
1
1
2
1
1
1
1
1
1
1
1
1
1
1
1
2
1
6
1
1
1
1
1
1
1
1
2
1
2
1
1
1
1
1
1
1
1
1
1
1
3
2
1
1
1
2
1
1
1
1
1
2
1
1
1
1
1
1
2
2
1
1
1
1
1
1
1
1
1
1
1
1
1
2
1
1
2
1
1
1
2
1
1
1
2
1
1
1
3
1
1
1
2
1
1
1
1
4
1
5
3
1
1
4
1
1
1
2
1
1
1
1
1
1
1
1
1
1
1
1
1
15
1
2
1
1
1
2
1
6
36
1
1
1
1
2
1
1
1
1
1
1
1
1
1
2
2
3
5
1
1
1
1
2
2
1
1
1
1
1
1
1
1
1
2
1
1
1
1
1
1
1
1
1
1
1
1
2
1
1
1
1
1
1
1
1
1
2
1
1
1
1
2
2
1
1
2
14
2
1
1
1
1
1
2
1
1
1
1
2
1
4
1
3
1
1
1
1
2
1
2
3
1
1
1
1
1
1
1
1
1
1
1
2
1
2
2
1
1
1
2
1
1
1
1
1
1
1
1
1
1
1
1
1
1
2
1
1
1
1
1
1
1
1
1
1
2
1
1
1
1
1
1
1
1
1
1
1
1
1
1
1
1
1
1
4
1
2
5
1
1
1
2
1
1
2
1
1
1
1
1
1
2
1
2
1
2
1
1
1
9
4
2
1
2
1
2
1
1
1
1
1
2
1
2
1
1
1
1
1
1
1
1
1
1
1
1
1
1
1
1
1
1
1
1
1
1
1
1
1
1
1
1
1
1
1
1
1
1
1
1
1
3
1
1
1
1
2
2
1
1
1
1
1
1
2
1
1
1
1
1
1
1
1
2
4
2
1
1
1
6
1
1
2
4
1
1
1
1
1
1
3
1
1
2
3
3
3
2
1
2
6
1
1
1
1
1
1
1
1
1
1
1
1
1
1
1
1
1
1
1
2
1
3
1
1
1
1
1
1
1
1
1
2
1
1
1
1
1
1
1
1
1
1
1
1
1
1
1
2
1
1
2
3
5
1
1
1
1
2
1
1
1
1
1
1
1
1
1
1
3
1
1
1
1
1
1
1
1
2
1
1
1
1
1
1
1
1
1
1
1
1
1
1
2
1
1
1
1
1
1
1
1
1
1
1
1
1
1
1
1
1
1
1
1
1
2
1
1
1
1
1
1
1
2
1
1
1
1
1
1
1
2
1
2
1
1
1
1
1
4
1
1
1
1
1
1
1
1
2
1
1
1
1
1
1
1
1
1
1
1
1
1
1
1
1
1
1
3
1
2
1
1
3
2
1
1
1
2
2
1
1
1
3
1
2
1
2
1
1
1
1
2
1
1
2
2
1
1
1
1
8
2
1
1
1
1
1
1
2
2
2
1
1
1
1
3
1
1
1
1
1
2
1
1
1
1
1
1
1
5
1
1
1
1
1
1
1
1
1
1
1
1
1
1
2
1
1
1
1
1
2
1
1
1
6
1
1
6
1
1
2
1
1
1
4
2
2
1
1
5
1
1
1
1
1
1
1
1
1
2
1
1
1
1
1
1
1
1
2
1
1
1
1
1
1
1
1
1
1
1
1
2
1
1
1
1
1
1
1
1
2
1
1
1
1
1
1
1
1
2
1
1
1
1
1
2
1
1
1
1
1
2
1
1
2
1
1
1
2
1
1
1
1
1
1
1
1
1
1
1
1
1
1
1
1
1
1
2
1
1
2
1
1
1
1
1
2
2
1
1
2
1
2
2
1
1
2
1
1
1
1
1
1
1
1
1
1
1
1
1
1
1
1
1
2
1
1
2
1
2
1
1
1
1
2
1
1
1
2
1
1
1
1
4
1
1
1
1
1
1
1
1
1
1
1
1
1
1
22
1
1
1
1
1
1
2
6
1
5
2
10
2
4
1
1
1
1
1
1
1
1
1
2
1
1
1
1
1
1
1
14
1
1
1
2
1
3
1
1
2
1
5
1
1
3
17
24
3
3
4
1
1
1
2
1
1
1
1
1
5
2
3
1
1
1
1
1
1
1
1
2
1
1
1
4
1
1
1
1
2
2
5
1
2
3
1
1
2
1
21
1
17
1
3
3
3
2
3
5
2
1
1
1
1
1
1
2
3
1
2
1
1
1
1
1
1
1
1
1
1
10
7
2
1
2
1
1
1
1
2
4
1
1
5
1
1
1
1
1
1
6
1
1
1
1
1
1
1
1
13
1
1
2
1
1
1
1
1
2
1
1
1
1
1
1
1
1
1
2
1
1
3
1
1
1
8
3
1
1
1
1
1
2
1
1
1
1
1
1
1
2
2
1
1
1
1
1
1
1
1
1
1
1
1
1
1
1
1
1
1
1
5
1
2
2
1
1
2
1
1
1
2
2
2
1
4
1
2
1
1
1
1
1
2
1
1
1
1
1
2
1
1
1
1
1
1
3
1
2
1
1
1
1
1
1
2
1
1
1
2
1
1
1
1
1
2
1
1
1
1
1
2
2
1
1
1
1
1
1
1
1
1
1
1
2
1
12
1
1
1
19
1
1
1
1
1
2
2
1
1
1
1
1
1
1
1
1
1
1
1
1
3
1
1
1
1
1
1
2
1
1
18
1
1
1
1
1
1
1
2
1
1
5
2
2
1
1
1
2
1
1
1
1
1
1
1
1
1
1
2
1
1
1
1
1
1
1
1
1
1
2
1
2
1
1
1
1
1
1
1
1
3
1
1
1
1
1
1
8
6
3
3
2
1
1
4
7
2
2
1
2
6
1
11
1
1
19
52
1
1
7
1
1
1
1
1
1
1
1
1
1
1
1
1
1
1
1
1
2
1
1
2
1
1
1
1
18
3
1
1
1
1
13
1
4
3
1
5
1
3
1
1
1
1
2
24
1
1
1
3
1
1
1
1
10
1
5
1
2
1
1
1
1
1
1
5
1
1
5
3
1
1
1
1
1
1
1
1
1
1
1
1
1
1
1
1
1
1
1
1
2
1
18
1
1
1
1
1
1
3
1
1
1
1
1
1
1
12
1
1
1
2
1
1
1
1
1
1
1
1
1
1
1
1
1
1
1
1
3
1
1
1
1
1
1
1
1
1
1
1
3
1
1
1
1
1
1
1
1
1
1
1
1
1
1
1
1
2
1
1
1
1
1
1
1
2
1
1
1
2
1
1
1
1
1
1
1
1
1
1
4
5
2
3
2
3
3
2
15
3
5
14
10
2
1
1
1
1
1
1
1
1
1
1
1
1
21
1
1
1
3
1
10
1
3
1
1
1
1
1
1
1
1
3
1
1
1
1
1
1
1
1
1
1
1
1
1
1
1
1
1
1
1
1
1
1
1
2
1
1
1
1
1
1
3
2
2
1
1
2
1
2
3
2
2
2
1
2
1
7
2
1
1
1
1
1
1
1
1
1
1
2
1
1
1
1
2
2
1
1
2
1
2
1
2
1
1
1
1
3
3
1
1
1
1
1
1
1
1
1
2
1
1
1
1
1
1
1
1
1
1
1
1
1
1
1
2
5
10
1
1
1
1
1
1
1
1
1
2
1
2
1
4
1
1
1
1
1
1
1
1
1
1
1
1
1
1
1
1
1
1
1
1
1
1
1
1
1
1
1
1
1
1
1
1
1
2
1
1
1
1
1
1
1
2
1
1
1
1
1
1
1
1
1
1
1
1
1
1
1
3
1
2
1
3
1
1
1
3
1
1
1
1
1
1
1
1
1
2
1
1
2
2
1
1
3
1
1
1
1
1
1
2
1
2
30
1
30
6
2
1
1
1
2
2
1
1
1
1
1
1
1
1
1
1
1
1
1
7
1
1
1
2
1
1
1
1
2
2
3
3
2
3
2
6
3
2
2
2
2
2
2
3
3
3
7
2
1
1
1
1
1
2
5
2
1
1
1
1
1
1
1
2
1
1
1
1
2
1
1
1
3
1
1
1
1
1
1
2
1
1
1
1
2
1
1
1
1
2
6
1
1
1
1
1
1
1
2
1
1
1
1
1
1
6
1
1
1
1
1
2
1
1
1
2
2
1
1
2
1
1
1
1
1
1
1
1
1
2
5
1
1
1
1
1
3
1
1
1
1
1
1
1
1
1
1
1
1
2
1
1
1
1
1
1
1
2
1
1
1
2
2
1
1
1
6
1
2
2
1
1
1
1
1
1
1
1
1
1
1
1
1
1
1
1
1
2
1
1
8
1
1
1
2
1
1
1
1
9
1
5
1
1
2
1
1
1
1
1
1
1
1
1
2
1
1
1
4
1
1
1
1
1
2
2
1
1
1
1
6
1
1
1
1
1
1
1
1
1
1
1
1
2
1
2
1
1
1
1
1
1
2
1
9
1
1
1
1
1
1
1
1
2
1
1
1
1
1
1
1
1
1
1
2
1
1
1
1
1
7
1
8
1
2
1
2
2
3
4
4
1
2
2
1
3
1
1
2
1
1
1
2
8
2
2
1
2
1
1
1
3
2
1
3
1
2
1
3
1
1
1
4
1
3
1
1
3
1
1
1
1
1
1
1
2
1
1
1
1
1
1
2
1
1
1
1
1
1
1
1
1
1
1
1
1
1
1
1
6
1
1
1
1
1
5
2
1
1
1
1
1
1
1
2
1
1
1
1
1
1
1
1
1
1
1
1
1
1
1
1
1
1
1
1
1
2
1
1
3
2
1
1
32
2
2
1
1
1
1
1
1
1
1
1
1
2
1
1
1
1
2
1
1
1
2
1
1
1
1
5
4
1
1
1
2
1
1
1
1
1
1
1
3
1
1
1
1
1
1
1
1
1
1
1
1
1
1
1
1
2
4
1
1
1
1
1
1
1
1
1
1
2
2
1
1
5
1
1
1
2
1
1
1
1
1
1
1
1
2
1
1
1
1
1
1
1
1
1
1
1
1
1
1
1
1
1
1
1
1
2
1
1
1
1
1
1
1
1
1
1
2
1
2
1
1
1
1
1
1
1
1
1
1
1
1
1
1
1
1
1
1
1
1
1
1
2
1
1
1
1
1
1
1
1
2
8
1
1
1
1
1
1
1
18
4
9
4
3
3
12
2
1
1
1
2
1
1
1
1
1
1
1
1
1
1
11
1
1
1
3
1
1
1
1
1
3
1
2
1
1
1
1
4
1
1
1
1
4
1
1
1
1
1
3
1
5
3
5
3
1
12
1
4
2
1
1
1
1
1
1
1
1
1
1
2
1
1
1
1
1
1
1
1
1
1
1
1
1
1
2
1
1
1
1
15
1
1
1
1
1
1
1
1
1
1
1
1
1
1
1
1
1
1
1
1
1
1
1
1
1
1
2
1
1
1
1
1
1
2
1
1
1
2
1
1
1
1
1
1
1
2
1
1
1
1
1
1
1
1
1
1
6
1
1
7
1
2
1
1
1
3
1
1
1
1
1
2
1
1
1
1
1
2
1
2
1
1
1
1
1
1
1
1
1
1
1
1
1
1
2
1
1
1
1
1
1
4
2
1
1
1
1
1
1
1
1
1
1
1
1
2
2
1
1
1
1
1
1
1
1
2
1
1
1
1
1
1
2
2
1
1
1
2
1
1
1
1
1
2
1
2
1
1
1
1
1
1
1
1
1
1
1
1
2
2
1
2
1
2
2
1
1
1
1
1
3
1
1
2
1
1
1
1
1
1
1
1
2
2
1
1
1
1
1
1
1
1
3
1
1
2
2
1
1
1
1
1
2
1
1
1
1
1
1
2
1
1
2
1
2
2
2
1
1
7
1
3
2
2
1
1
1
1
1
1
1
1
2
1
2
2
1
1
1
1
2
1
2
2
1
1
2
2
1
1
1
1
2
2
1
3
1
1
1
2
3
1
1
1
1
1
1
1
1
1
1
1
1
1
1
1
1
1
1
1
1
1
1
2
1
1
1
1
1
1
1
1
1
1
1
1
1
1
2
1
1
1
1
1
3
1
1
1
7
5
1
2
1
3
1
1
1
1
1
1
1
3
1
1
1
1
1
1
1
1
1
1
1
1
2
2
1
1
1
1
1
1
1
1
1
1
1
1
1
1
1
5
1
1
1
1
1
1
1
2
1
1
1
1
1
1
2
1
1
1
1
1
1
1
1
2
1
1
1
1
1
1
1
1
1
1
1
1
1
1
1
1
2
1
1
1
1
1
1
1
1
1
1
1
1
2
1
1
1
1
1
1
1
1
2
2
1
1
1
1
1
1
1
1
1
1
1
5
2
1
33
1
1
1
1
1
1
1
1
1
1
1
1
2
1
2
1
1
1
1
1
1
1
2
1
1
1
1
1
1
1
1
4
1
1
1
1
2
1
3
1
1
1
1
1
1
3
1
1
1
1
1
1
1
1
1
1
1
1
1
1
1
1
1
1
1
1
4
1
1
1
1
1
1
1
2
4
3
2
1
1
1
1
3
1
2
2
1
1
1
3
1
1
1
1
1
1
1
1
1
1
1
1
2
1
1
1
1
1
1
1
1
1
2
1
1
1
1
1
1
1
1
1
1
1
1
1
2
2
1
1
1
1
1
1
1
1
1
1
1
1
1
1
1
2
1
1
1
1
1
1
1
1
1
1
1
1
2
1
3
1
1
1
1
1
2
1
1
1
1
1
1
1
1
1
1
10
8
4
2
5
1
3
1
3
3
2
1
2
1
1
1
1
1
2
1
1
1
1
1
1
2
1
1
1
1
1
1
1
1
1
1
1
1
1
1
3
1
1
1
1
3
1
1
1
1
2
1
1
1
1
1
1
1
1
1
1
1
1
1
1
1
4
1
1
1
1
1
1
1
1
3
6
1
1
1
1
18
2
1
1
2
2
1
1
1
2
1
2
1
2
2
1
2
1
1
1
1
2
1
1
1
1
1
1
1
2
1
1
2
1
1
1
2
2
1
3
1
1
4
1
1
1
1
1
1
1
1
1
1
1
1
1
1
1
1
1
2
1
1
1
1
2
1
1
15
1
2
2
1
1
7
2
1
1
2
3
3
1
1
1
1
1
1
1
3
1
1
1
1
1
1
2
1
1
1
1
1
1
2
1
6
1
2
2
2
1
5
1
1
2
1
7
1
1
1
1
1
2
1
1
1
1
1
4
7
1
1
3
1
2
1
1
2
1
5
1
1
1
4
1
1
1
1
1
2
1
1
1
1
1
1
1
1
1
2
1
1
2
1
1
2
1
1
1
1
1
1
1
1
1
1
1
1
1
2
1
1
1
1
1
1
1
1
1
1
1
1
2
4
1
1
1
1
1
1
1
1
1
2
1
1
1
1
2
1
1
6
1
1
1
1
1
1
1
1
1
1
1
1
1
1
1
1
1
1
1
1
1
1
1
1
1
1
1
1
1
1
1
1
2
10
1
1
1
1
2
1
1
2
3
4
4
2
2
2
2
3
1
4
3
2
4
3
1
3
1
1
1
2
1
2
1
1
1
1
2
1
1
1
1
2
8
3
1
9
1
1
1
1
3
1
1
1
3
2
2
2
1
1
1
1
1
1
1
1
1
2
3
2
2
1
2
1
1
1
1
5
1
1
1
5
1
1
1
1
1
1
2
1
1
10
1
1
1
1
1
1
1
1
1
1
1
1
1
2
1
1
2
1
1
1
1
1
1
1
1
1
1
1
1
1
1
1
2
2
2
1
2
1
2
1
1
1
1
1
2
1
1
2
2
1
2
1
1
1
1
1
1
1
1
1
1
1
1
1
1
1
1
1
1
1
1
1
1
1
1
1
1
4
2
3
1
3
1
1
1
1
1
1
1
1
1
1
1
1
1
1
3
1
2
1
1
1
1
1
1
1
1
4
2
1
2
1
1
1
1
20
13
4
34
4
3
4
5
1
1
1
1
1
1
6
1
5
3
1
1
1
2
1
1
1
1
1
1
1
1
1
1
1
2
4
1
1
1
1
1
1
1
1
1
1
1
1
2
1
1
10
2
26
2
1
1
1
3
9
3
7
1
16
1
4
1
1
1
1
1
1
1
1
1
1
1
1
1
1
1
1
1
1
1
1
1
1
1
1
1
1
1
1
1
1
2
1
1
1
1
1
1
1
1
1
1
1
2
1
1
1
1
1
1
2
1
1
2
1
1
1
1
1
1
1
1
3
2
1
1
2
1
1
1
1
2
1
2
1
1
1
1
1
1
1
1
1
1
1
1
1
1
1
1
1
1
1
1
1
1
1
1
1
1
1
1
2
1
1
1
1
1
1
2
1
2
3
1
1
2
1
1
1
1
1
2
1
1
1
2
1
2
2
1
1
1
1
2
4
2
1
1
1
1
1
1
1
1
1
1
1
1
1
1
1
1
1
1
1
1
1
1
1
1
9
1
1
1
1
1
1
1
1
1
1
1
1
1
1
1
1
1
1
1
5
2
1
1
1
1
1
1
2
1
1
1
1
5
1
1
1
1
1
1
1
1
1
1
2
1
1
1
1
2
1
2
1
1
1
2
1
1
1
1
1
1
1
1
2
2
5
1
1
3
1
1
1
1
1
1
1
1
1
2
1
7
1
3
1
1
1
5
1
2
1
4
1
5
4
1
1
1
1
1
1
1
1
2
1
1
1
1
1
1
2
1
1
1
1
1
1
1
1
1
1
8
1
1
3
2
1
2
1
1
1
1
1
1
1
2
1
1
3
1
1
1
1
1
2
1
2
1
1
1
1
1
2
1
1
2
1
2
1
2
1
1
2
1
1
1
1
2
1
1
2
2
1
1
1
1
3
1
1
1
1
3
2
15
1
1
1
1
1
1
1
1
1
3
1
2
4
1
1
1
4
1
1
1
2
1
1
1
1
1
1
1
1
1
1
1
1
1
1
1
1
1
1
1
1
1
1
1
1
1
1
1
1
1
1
1
2
4
1
1
1
1
1
1
1
1
1
1
1
4
1
1
1
1
1
1
4
1
1
1
1
1
2
1
1
1
1
1
1
1
1
2
1
1
1
1
1
1
1
1
1
1
2
3
1
1
1
1
1
1
1
1
1
1
2
1
1
1
1
1
1
1
1
1
1
1
1
4
1
1
1
1
1
1
1
1
2
1
1
1
1
2
1
1
1
1
1
3
3
1
1
1
2
1
1
1
1
1
1
1
1
1
1
1
1
1
1
1
1
1
3
1
1
1
1
3
1
2
1
1
1
1
1
1
1
1
1
26
12
2
1
1
1
5
3
1
1
1
1
1
1
1
1
2
1
1
1
1
1
1
1
1
1
1
1
1
1
1
1
1
1
2
3
1
1
3
1
1
1
1
1
1
5
2
1
1
1
2
1
1
1
1
1
1
1
1
1
1
1
1
1
1
1
1
1
1
1
1
1
1
1
1
1
1
4
1
1
1
1
1
1
1
1
1
1
2
2
1
2
3
5
1
1
1
1
1
1
1
1
1
1
1
1
1
1
2
1
1
1
1
1
1
1
2
1
1
1
1
1
1
1
1
1
1
1
1
1
1
1
1
1
1
1
1
2
1
1
22
1
1
1
1
1
1
2
1
1
1
1
1
1
1
1
3
1
1
1
3
2
1
1
1
1
1
1
1
1
1
1
1
1
1
1
1
1
1
1
1
1
1
1
1
2
1
1
1
1
1
1
1
1
2
1
1
1
1
1
1
1
1
1
1
2
4
1
2
1
1
1
1
1
1
1
1
1
1
1
1
2
2
1
1
2
1
1
1
1
1
1
1
1
3
1
1
1
1
1
1
1
1
1
1
1
1
1
1
1
1
1
1
1
1
1
1
1
1
1
1
1
1
1
1
1
1
1
1
1
2
1
1
1
1
1
1
1
1
1
1
1
1
1
1
1
1
1
1
2
1
1
1
1
1
1
1
1
1
1
1
1
1
1
1
2
1
1
1
1
1
2
1
2
1
1
1
1
1
1
1
1
1
1
1
1
1
1
1
1
1
1
1
1
1
1
1
1
1
1
1
1
1
1
1
1
3
1
2
1
4
1
1
1
2
2
1
1
2
1
1
1
2
1
1
1
1
14
1
1
1
7
11
1
1
18
1
1
1
1
2
1
3
1
2
6
1
4
1
1
3
18
1
18
4
3
1
5
1
1
1
1
3
3
1
1
1
3
1
1
4
2
1
1
1
1
1
3
1
1
1
2
1
2
1
1
1
1
1
1
1
1
1
1
1
1
1
1
2
1
1
5
3
1
1
1
1
1
2
2
1
1
1
1
1
1
1
1
1
1
1
1
1
8
2
3
1
1
2
1
3
1
1
6
2
1
1
1
1
1
8
1
1
12
4
1
1
1
1
1
1
1
1
2
1
1
1
1
1
1
1
2
1
1
1
5
2
1
1
1
2
1
1
1
1
1
1
20
1
2
1
1
1
2
2
2
1
1
1
1
1
1
1
1
2
3
1
1
1
2
1
2
1
1
1
1
1
1
2
1
1
1
1
1
9
2
6
1
1
1
1
1
1
2
1
1
1
1
3
1
1
1
1
1
1
1
1
1
1
1
2
1
1
1
1
1
3
2
24
1
1
1
1
1
1
3
1
1
1
1
1
1
1
1
1
10
1
2
5
4
21
1
1
1
1
10
2
3
1
1
1
1
1
1
1
2
1
1
1
1
1
1
1
1
1
1
1
1
1
1
1
1
1
1
1
1
1
1
1
1
12
1
1
1
2
2
1
1
1
5
21
2
4
5
1
2
1
2
1
1
1
3
11
7
1
1
2
1
1
1
1
1
1
1
1
4
3
1
1
1
1
1
1
1
1
1
1
2
1
1
1
1
1
1
1
1
1
1
1
1
1
1
1
1
1
1
1
1
1
1
1
1
1
1
1
2
1
2
1
1
1
1
1
1
1
1
1
1
1
1
1
1
1
2
4
1
1
1
1
1
4
1
2
1
1
14
1
1
1
1
1
1
1
1
5
1
4
1
1
3
1
2
1
1
3
1
1
1
1
1
1
1
1
2
4
1
1
1
1
1
1
1
1
1
1
1
1
6
1
1
2
1
1
1
1
1
1
1
1
1
1
1
1
1
1
2
1
1
1
1
1
2
1
1
1
1
2
1
1
1
1
1
1
1
1
1
1
1
1
1
2
1
1
1
1
1
1
1
1
1
5
4
1
1
1
1
1
1
1
1
1
1
1
1
2
1
1
1
1
1
2
1
1
1
1
1
2
1
1
5
2
1
1
1
1
1
1
1
2
5
1
1
1
1
11
4
1
1
1
1
2
1
1
1
3
1
2
1
1
1
1
1
1
1
1
1
1
1
1
1
1
1
1
1
1
1
1
1
2
2
1
2
1
2
3
4
1
1
1
1
1
1
1
1
1
2
1
1
1
4
1
1
1
1
1
1
1
1
1
1
1
3
3
1
1
1
1
1
1
1
1
2
1
1
1
1
1
1
1
1
1
2
1
1
1
1
2
1
2
1
1
1
1
1
1
1
1
1
1
1
1
1
1
1
1
1
1
1
2
1
1
1
1
1
1
1
1
1
1
1
1
1
1
1
1
1
2
1
1
1
1
1
2
1
1
3
2
1
1
1
1
1
1
1
1
1
1
1
1
2
1
1
1
31
1
52
1
1
2
3
2
3
1
1
1
1
1
1
1
1
1
1
1
1
3
1
1
1
1
1
2
5
1
1
1
1
1
1
1
2
1
1
1
1
1
1
1
1
2
1
1
1
1
1
1
2
1
1
1
1
1
1
1
1
1
1
1
1
2
1
1
1
1
1
1
1
2
1
1
1
2
1
1
1
1
1
1
1
5
4
10
1
2
2
2
1
1
1
2
1
1
1
1
1
1
1
1
1
1
1
1
1
6
1
1
1
1
1
2
1
4
1
1
1
1
1
1
1
1
1
1
1
1
1
1
1
1
2
1
1
1
1
1
1
1
1
1
2
1
1
1
1
1
1
1
1
1
1
1
1
1
1
1
1
1
1
1
1
1
1
2
1
1
1
1
1
1
1
2
1
1
1
2
6
1
1
3
2
1
1
1
1
1
1
1
1
1
1
1
1
1
1
1
1
1
1
1
1
1
1
1
1
1
1
1
1
1
1
2
1
1
1
1
1
1
1
1
1
1
1
1
1
2
1
1
2
26
1
1
1
1
2
1
5
4
5
8
4
1
1
1
1
1
1
1
1
1
1
1
1
1
2
16
1
1
1
1
1
1
1
1
1
1
1
1
4
1
1
1
1
1
1
12
1
2
1
1
1
1
1
1
1
1
1
2
3
1
1
1
1
1
1
1
1
1
1
1
1
1
3
1
1
1
1
1
3
1
1
1
1
4
1
3
1
2
2
1
1
1
2
1
1
1
1
1
1
2
1
1
1
1
1
1
1
1
2
2
1
1
1
1
1
1
1
1
1
1
1
1
5
1
1
1
1
1
1
1
1
1
1
2
1
2
1
1
1
1
1
1
2
1
3
1
13
1
1
1
1
1
1
1
1
1
1
1
1
1
2
1
1
1
5
1
2
3
26
14
6
1
1
1
1
1
1
2
1
1
1
1
1
3
1
1
1
1
1
1
1
1
1
1
1
1
1
1
1
1
1
1
1
2
1
1
2
1
1
1
1
1
1
2
1
1
1
1
1
1
1
3
1
1
1
1
1
1
1
1
1
1
1
1
1
4
3
21
2
1
1
1
1
1
1
1
1
1
1
1
1
4
1
1
1
1
2
1
2
7
1
6
1
1
1
1
2
1
1
1
1
1
2
1
2
1
1
1
1
1
1
1
1
1
1
1
1
1
1
1
1
1
1
1
2
1
2
1
2
1
1
1
1
1
4
1
1
1
1
1
1
1
1
1
1
1
1
1
1
1
1
1
1
1
2
1
1
1
1
1
1
1
1
1
1
1
1
1
1
1
2
1
2
1
1
1
2
1
2
1
1
3
1
1
1
1
1
1
2
1
1
1
2
1
1
1
1
2
1
1
11
1
6
1
2
1
1
1
4
1
1
1
1
1
1
1
1
1
1
2
1
1
1
1
1
1
1
1
2
1
2
1
1
2
1
1
2
2
1
1
1
1
1
4
1
1
1
1
1
1
1
1
2
1
8
1
1
1
2
1
4
1
2
1
1
2
1
1
1
1
1
1
1
1
1
1
1
1
1
1
1
1
1
1
1
1
1
1
1
1
1
11
1
1
1
1
2
1
1
2
1
1
7
2
2
1
4
2
2
1
1
2
1
1
1
1
2
1
1
1
1
1
1
2
1
1
1
1
1
1
1
1
1
1
1
1
1
1
1
1
1
1
2
2
1
2
1
1
1
1
1
1
1
1
1
1
2
1
3
1
1
1
1
1
1
1
1
3
1
1
1
1
1
1
1
1
1
1
1
1
1
1
1
1
1
1
2
3
1
1
1
1
1
1
1
1
3
2
2
1
1
1
1
6
2
1
1
1
1
1
3
1
1
1
1
35
1
1
1
1
1
1
2
2
8
1
1
1
1
1
2
1
1
1
1
1
1
1
1
1
1
1
1
1
1
1
1
1
1
1
1
2
1
1
1
1
1
1
1
1
1
1
2
1
1
1
1
1
1
4
1
1
1
1
1
1
1
1
1
1
1
1
1
1
1
1
1
1
1
1
1
1
1
3
1
1
1
1
1
1
1
1
1
1
2
2
2
2
1
1
1
1
1
1
1
1
1
1
1
2
1
1
1
1
2
1
1
1
1
1
1
1
1
1
2
1
2
1
1
1
1
1
1
1
3
2
1
1
1
1
1
1
1
3
1
1
1
1
2
1
1
4
1
1
1
1
1
1
1
2
2
2
3
1
1
1
2
1
2
2
1
1
1
1
4
1
1
1
1
1
1
1
1
1
1
1
1
1
1
1
3
1
2
1
2
1
2
3
2
1
1
1
4
1
1
3
2
1
1
1
1
1
1
1
3
3
1
1
2
2
1
2
1
1
1
1
1
1
1
1
1
1
1
1
1
2
1
6
2
2
2
2
2
1
2
1
2
1
2
1
2
1
2
1
1
1
3
1
1
1
2
2
3
1
5
1
1
1
1
1
1
1
3
7
2
1
1
1
1
1
1
1
2
2
1
2
1
1
2
1
1
1
1
1
1
1
1
1
1
1
1
1
1
1
1
1
1
1
1
1
1
1
1
1
1
1
2
1
1
1
1
1
1
1
1
1
1
1
2
1
1
2
2
2
2
1
1
26
1
1
2
2
1
1
1
1
1
1
1
1
1
1
1
1
1
1
1
1
1
1
1
1
1
1
5
1
1
1
1
1
1
1
1
1
1
3
2
1
1
40
1
1
3
1
1
1
1
1
1
1
1
1
1
1
1
1
1
1
1
1
1
1
1
1
1
1
2
1
1
1
1
2
5
1
1
1
1
23
5
1
1
1
1
1
1
1
1
1
1
1
1
1
1
1
1
1
1
1
1
1
1
1
1
2
1
1
1
1
1
1
1
1
1
1
1
1
1
1
1
1
1
1
2
1
1
2
2
1
1
1
1
1
1
2
1
1
1
2
1
3
2
1
1
2
1
1
1
6
3
3
1
2
1
1
1
1
1
1
1
2
4
1
1
2
1
3
1
1
2
1
1
1
2
1
1
3
1
1
1
1
2
1
1
1
4
1
1
1
1
1
1
2
2
7
1
1
1
1
1
1
1
1
1
1
1
1
1
1
2
1
1
1
2
1
1
1
1
1
1
1
1
1
1
3
1
1
1
3
1
1
1
1
1
1
1
1
1
1
1
1
1
1
1
5
4
2
5
1
1
1
2
1
1
1
1
1
1
1
1
1
1
1
1
1
1
1
1
1
1
1
1
1
1
1
1
1
1
1
1
1
1
1
2
1
1
1
1
1
1
1
1
1
1
1
1
1
1
1
1
1
1
3
1
1
1
1
1
1
1
1
1
1
1
1
1
2
1
1
1
1
1
1
1
1
2
1
1
1
1
1
1
1
1
1
1
1
1
1
3
2
1
1
3
3
1
2
5
1
1
5
3
1
1
1
1
1
2
1
1
34
2
1
1
1
1
1
1
1
1
1
2
1
1
1
1
1
1
1
1
1
5
1
1
1
1
3
1
1
1
1
4
1
1
1
5
2
2
1
1
1
1
3
1
2
1
1
6
1
3
1
1
1
1
2
8
1
1
1
1
1
1
1
1
1
1
1
1
1
1
1
1
1
1
1
2
2
1
3
1
2
1
2
1
1
1
1
1
1
1
5
1
1
13
2
1
2
2
1
1
1
2
1
10
1
1
1
1
1
1
1
1
1
1
1
1
1
1
1
1
1
1
1
3
1
1
1
1
1
1
2
1
1
1
1
1
1
1
1
1
1
1
1
1
1
3
1
1
5
1
3
2
1
2
1
2
1
1
2
2
1
1
1
1
3
1
1
1
1
2
18
3
1
2
1
1
1
1
1
1
1
2
2
2
1
1
1
2
1
9
1
1
1
1
1
1
1
1
1
1
1
1
1
1
1
1
1
1
3
4
1
1
1
1
1
1
1
1
1
2
1
1
1
1
1
1
1
1
1
5
1
1
2
20
6
1
1
1
1
2
1
1
1
1
1
1
1
1
1
2
1
1
1
1
3
1
1
1
1
1
1
2
1
1
1
1
1
1
1
1
1
2
1
1
1
1
1
1
1
2
1
2
1
1
1
1
1
1
2
1
1
1
1
1
1
5
1
2
1
1
1
1
1
8
2
2
3
1
1
1
2
1
1
1
1
1
2
2
1
8
1
1
1
7
9
2
1
1
1
2
1
1
1
2
1
1
1
1
1
2
1
1
1
2
1
1
1
1
1
1
1
1
1
1
1
1
1
1
1
1
1
1
7
1
1
3
1
1
1
1
1
1
1
1
3
4
1
1
1
2
1
2
1
1
1
1
1
1
12
1
1
1
1
1
4
1
1
1
1
1
1
1
9
1
1
1
1
1
1
1
1
1
1
1
1
1
1
2
3
1
1
1
2
1
1
2
1
1
1
1
1
1
1
1
2
1
1
1
1
1
1
1
1
2
2
1
1
1
2
1
2
1
1
1
3
2
1
1
1
2
1
2
1
1
1
1
1
1
1
1
1
2
1
2
1
1
1
1
1
1
1
1
1
1
1
1
1
1
2
1
1
1
1
1
9
1
1
2
3
1
1
3
1
1
2
1
1
1
1
1
2
1
1
1
2
3
1
1
1
1
1
1
1
1
1
1
1
1
1
1
1
2
1
1
1
1
6
4
2
1
1
1
1
1
1
1
2
1
1
1
1
1
1
1
1
1
1
2
1
2
1
1
3
2
1
1
1
1
1
1
1
1
1
1
1
1
1
1
1
1
1
1
1
1
2
1
1
1
1
1
1
1
1
1
1
1
8
1
1
1
3
1
1
4
2
1
1
1
1
1
1
1
1
1
1
1
1
1
1
1
1
1
1
1
1
1
1
1
1
1
1
1
1
1
1
1
1
1
2
1
1
1
1
1
2
1
2
2
1
1
1
1
1
1
1
1
1
1
3
1
1
1
2
2
1
1
1
1
1
1
1
1
1
1
3
2
1
2
1
1
8
2
1
1
4
1
2
1
1
1
1
1
1
1
1
1
1
1
1
1
1
1
2
1
1
1
1
1
1
1
2
1
1
1
1
1
1
1
1
1
1
4
1
2
4
1
1
5
1
1
2
2
1
2
3
1
1
1
2
1
4
1
2
1
3
1
1
2
1
1
1
1
1
1
1
1
1
1
1
1
1
1
1
1
1
1
1
1
1
1
1
1
1
1
1
1
1
1
2
6
1
2
1
1
1
1
1
1
4
1
1
1
1
1
1
1
1
1
1
1
1
1
1
1
1
1
1
2
4
3
1
1
1
2
1
2
1
1
1
1
1
1
1
1
1
1
1
1
1
1
1
1
2
1
1
1
1
2
3
1
2
1
1
1
1
1
2
1
1
2
1
1
1
1
1
1
1
1
7
1
1
1
1
1
1
1
1
1
1
1
1
1
1
1
1
1
1
1
1
1
1
1
1
1
2
2
2
1
1
1
1
1
1
1
1
1
1
2
1
1
1
1
1
1
1
2
1
1
1
2
1
1
1
1
1
1
1
1
1
1
1
1
2
1
1
1
1
1
1
1
1
1
1
1
1
1
1
1
2
1
1
1
1
3
1
1
1
1
1
1
1
1
1
1
2
1
3
3
1
1
1
2
1
2
2
1
1
1
1
1
1
3
2
1
1
2
3
1
1
1
1
5
1
1
1
1
1
1
1
1
1
1
1
1
1
1
2
2
4
1
1
1
1
1
2
1
1
1
1
1
2
1
1
1
3
1
1
1
1
1
2
1
1
3
2
1
1
3
1
3
1
1
1
1
1
1
2
1
1
1
1
2
1
1
1
1
2
1
2
1
2
1
2
1
1
3
1
4
1
1
1
3
1
1
1
1
1
1
1
1
1
1
1
1
1
1
1
1
1
1
1
1
1
1
1
1
1
2
1
2
1
1
1
1
1
1
1
2
1
1
1
1
2
1
1
2
1
1
4
2
1
4
1
1
1
1
2
1
1
1
1
2
1
1
1
1
1
1
3
1
1
3
1
1
3
1
1
2
3
2
1
1
1
1
1
1
1
1
1
1
1
1
1
1
1
2
2
1
1
1
1
1
1
1
1
1
1
1
1
1
1
1
1
1
1
1
2
1
1
1
1
1
1
1
1
1
1
1
1
1
1
1
1
1
1
1
1
1
1
1
1
1
1
1
1
1
1
2
1
1
1
1
1
1
1
2
1
1
1
1
1
1
1
1
2
1
1
1
1
1
1
1
1
2
1
1
2
1
1
1
1
1
3
1
1
1
1
1
1
1
1
1
1
6
1
2
1
2
1
1
1
11
1
1
1
2
2
1
1
1
2
1
1
1
1
1
1
1
1
1
1
1
1
2
1
1
1
1
1
1
1
1
1
1
1
1
2
1
1
1
3
1
2
1
1
1
1
1
1
1
1
1
1
1
1
1
1
1
3
1
1
1
1
2
1
1
1
1
1
1
1
1
1
1
1
1
1
2
1
1
1
1
2
1
1
1
1
1
2
2
1
1
1
1
1
1
1
1
1
1
1
1
1
2
2
1
3
1
1
1
2
1
1
1
1
1
3
2
1
1
1
1
1
1
1
1
1
1
1
1
2
1
1
1
1
2
1
1
1
1
1
2
1
6
1
1
2
3
1
3
1
2
1
2
1
1
1
2
1
1
1
1
1
1
1
10
3
3
1
1
2
13
1
1
3
2
1
1
1
1
1
1
1
1
2
1
1
1
1
1
1
1
1
1
1
2
1
1
1
1
1
1
1
2
2
1
1
1
2
1
1
1
1
1
1
1
1
2
2
2
1
1
1
1
1
1
1
1
1
2
2
1
1
1
1
1
1
1
1
1
1
1
1
1
1
1
1
2
1
1
6
1
5
1
1
1
3
9
1
1
5
2
1
1
1
7
3
1
10
1
1
5
10
1
1
1
1
1
1
9
18
1
1
1
2
1
1
1
3
1
1
1
1
1
23
6
1
1
1
1
1
1
1
1
3
1
1
1
1
1
1
1
2
1
2
1
1
1
1
1
1
2
2
1
1
1
1
2
1
1
1
1
1
1
1
1
1
1
1
1
2
1
1
2
1
1
1
2
1
2
2
1
3
1
1
1
1
1
2
2
1
1
1
1
1
1
1
3
3
1
1
2
2
1
1
1
6
1
1
1
1
1
3
2
2
1
1
1
3
1
4
2
1
1
1
1
2
2
1
1
1
1
1
1
2
2
1
1
1
2
2
1
1
1
1
1
1
2
1
5
1
1
3
1
1
1
1
1
1
1
1
1
1
1
1
1
1
2
1
1
1
1
1
1
1
1
1
1
1
1
1
1
1
1
1
1
1
3
1
1
1
1
1
1
1
1
1
1
1
2
1
1
1
1
1
1
1
1
2
1
1
1
1
1
1
1
1
1
1
1
1
1
1
1
1
3
2
1
2
1
2
1
1
2
1
1
1
3
1
1
3
1
1
2
1
1
3
1
1
1
3
2
1
1
1
1
1
1
1
1
1
1
1
1
2
1
1
1
2
2
9
1
1
1
1
1
1
1
1
1
1
1
1
1
1
1
2
1
2
2
1
2
2
1
1
1
1
1
2
1
1
5
1
1
1
1
2
1
1
1
20
3
6
1
1
1
1
1
1
1
2
7
1
1
1
1
1
4
1
1
1
1
1
1
1
1
1
1
5
21
1
1
1
1
1
10
5
1
1
1
3
1
1
1
2
1
5
1
3
1
1
1
1
1
1
1
1
1
1
1
1
1
1
3
1
1
1
1
1
1
1
1
1
1
3
2
1
1
1
1
1
1
2
1
1
1
1
3
1
1
1
1
1
1
2
1
4
1
1
1
1
1
1
1
1
1
1
1
1
6
1
1
1
1
1
1
1
1
1
1
1
1
2
1
2
1
1
1
1
1
1
2
1
13
1
11
2
2
1
1
1
1
1
1
1
1
1
1
1
1
1
1
1
1
1
1
1
1
1
1
1
1
1
1
2
1
1
1
1
1
1
1
1
2
1
1
1
1
1
1
1
1
1
1
2
2
8
2
1
1
2
1
1
1
1
1
1
1
1
9
1
1
1
1
1
2
1
1
1
1
1
1
1
1
1
1
1
1
6
1
1
1
1
1
1
1
1
1
1
1
1
1
1
1
2
1
1
1
1
3
2
1
1
1
1
1
1
1
1
1
5
3
1
2
1
1
1
3
2
1
1
1
1
8
1
1
1
1
1
1
4
2
8
1
1
1
1
1
1
4
7
1
1
2
1
1
1
1
1
1
1
1
1
1
1
1
1
16
10
1
1
1
1
2
1
2
1
1
1
1
1
1
1
1
1
2
6
1
1
1
2
1
1
2
1
1
1
6
1
2
1
1
1
1
1
3
1
1
1
2
1
1
1
2
1
1
1
2
2
1
3
1
1
1
1
1
1
2
1
1
1
2
1
1
1
1
7
1
6
1
1
3
8
1
1
1
4
1
3
2
1
2
1
1
1
2
1
1
3
1
1
1
1
1
1
1
1
2
1
1
1
1
1
2
1
1
1
1
1
1
1
1
1
1
2
1
1
2
1
1
1
1
1
2
1
1
1
3
1
1
1
1
1
2
1
10
1
1
1
1
1
1
1
1
1
1
1
1
1
1
1
2
1
1
1
1
1
1
1
1
1
1
1
1
1
1
1
1
1
1
2
1
2
1
2
1
1
1
1
1
1
1
1
1
1
1
1
1
1
1
1
1
1
1
1
1
3
1
1
1
1
1
1
1
1
2
1
1
1
1
1
1
1
1
2
1
2
1
1
2
1
1
1
1
1
1
1
1
1
1
1
2
1
2
7
1
3
1
1
1
1
1
15
1
4
1
2
4
3
1
1
6
1
4
3
1
1
1
1
1
1
1
1
1
3
1
1
1
1
1
1
1
3
1
2
1
1
2
1
1
1
1
1
1
1
1
4
1
1
1
1
1
1
1
1
1
1
1
1
1
1
1
1
1
1
1
1
1
1
1
1
1
1
4
1
1
1
3
1
2
1
2
1
1
1
1
1
1
1
2
2
1
1
1
1
1
1
1
1
1
1
1
1
21
1
2
1
1
2
1
1
10
8
2
1
1
1
1
1
1
1
1
1
2
1
1
1
1
1
1
1
1
1
1
1
1
1
1
2
3
1
1
1
2
1
1
1
1
1
1
1
1
1
1
1
1
1
2
1
1
1
1
1
1
1
1
1
1
1
1
1
2
1
1
1
2
1
1
1
1
1
1
1
1
2
1
2
2
1
1
1
1
1
1
1
1
1
1
3
1
2
1
1
2
1
1
1
1
1
1
1
1
1
1
1
1
3
1
4
1
1
1
1
1
1
1
1
1
1
1
1
1
1
1
1
1
1
2
1
1
1
1
1
2
1
2
1
1
2
1
1
1
1
1
1
1
1
1
1
1
1
1
1
1
1
1
2
1
1
3
1
2
1
1
2
1
1
1
1
1
3
1
1
1
2
1
1
1
1
1
1
1
2
10
1
2
1
1
2
1
1
1
1
1
1
1
2
1
1
1
1
2
1
1
1
1
1
3
1
1
1
1
3
1
1
1
1
1
1
2
3
1
2
2
1
1
1
1
1
1
1
1
1
1
1
1
2
1
1
1
1
1
3
1
1
2
1
4
1
1
1
1
1
3
3
1
1
1
3
1
1
1
9
1
1
1
1
7
1
1
1
1
1
1
1
1
1
1
1
1
1
1
1
1
1
1
1
1
1
1
1
1
1
1
1
1
1
1
1
1
1
1
1
1
1
1
1
1
1
1
1
1
3
1
1
1
7
1
1
1
1
1
1
1
1
1
1
1
2
1
1
1
1
1
1
1
1
2
1
3
1
1
1
1
2
1
1
1
1
1
1
1
1
1
1
1
1
1
1
2
1
1
2
1
2
1
1
1
1
3
1
1
13
1
1
5
1
3
1
1
1
1
1
2
1
1
1
1
1
1
1
1
3
1
1
1
1
1
1
5
1
1
1
1
2
1
1
2
2
1
1
1
1
1
1
1
1
2
1
1
1
1
1
1
2
2
1
1
1
1
1
1
1
1
2
3
1
2
2
1
2
10
2
1
1
1
5
2
1
1
1
2
1
2
1
1
1
1
2
1
1
1
1
1
1
1
1
1
1
1
2
1
1
1
1
1
1
1
1
1
1
1
1
1
1
1
1
1
1
1
1
1
2
1
2
1
1
1
1
1
1
2
1
1
1
1
1
1
1
1
1
1
1
1
1
1
1
1
1
1
1
1
1
1
1
3
1
1
1
1
1
1
1
1
1
3
1
1
1
1
1
1
1
1
1
1
2
1
1
2
1
1
1
1
1
1
1
1
1
1
1
2
1
1
1
3
12
1
1
1
1
1
1
2
1
1
1
1
1
1
1
1
1
2
1
1
2
1
1
2
1
1
1
4
1
1
1
1
3
1
2
1
1
8
1
1
1
1
1
1
1
1
1
3
3
1
5
1
1
1
1
1
1
1
1
1
1
1
4
1
1
1
3
1
1
2
2
1
3
1
1
1
1
1
1
1
1
1
2
1
1
2
1
1
1
1
1
1
1
1
2
1
1
4
1
1
1
1
1
8
1
4
1
1
1
13
1
1
1
68
1
1
1
1
1
1
1
1
1
1
2
4
2
1
1
1
2
1
2
1
1
2
1
1
1
1
1
1
1
2
1
1
1
2
1
1
1
1
1
1
1
1
1
1
1
1
1
1
1
1
2
1
2
1
1
1
1
1
1
1
1
1
1
1
1
1
1
1
2
1
1
3
1
1
1
1
1
1
1
1
1
2
1
1
1
1
1
1
1
1
1
1
1
1
1
1
1
1
2
1
1
1
1
1
2
1
1
1
2
1
1
1
3
3
1
5
1
1
1
1
1
1
1
1
2
1
1
1
2
1
1
1
2
2
1
1
1
1
3
2
1
2
1
2
2
3
1
2
2
7
1
1
1
1
1
3
7
1
1
1
3
1
1
1
1
2
2
1
2
1
1
1
1
1
1
1
1
1
1
1
1
1
1
1
1
1
1
1
1
1
1
1
1
1
1
2
1
1
1
2
1
1
1
1
8
1
1
1
1
1
1
1
1
1
1
1
1
1
1
1
1
1
1
3
2
1
1
1
1
1
1
1
1
1
1
2
1
2
1
3
1
1
1
1
1
1
1
1
1
2
1
1
1
1
1
1
1
1
1
1
1
1
2
1
1
1
1
1
1
1
1
1
1
1
1
1
1
2
1
1
1
3
1
1
1
1
1
1
1
3
1
2
1
1
1
1
1
1
1
1
1
1
1
1
1
1
1
1
1
1
1
1
1
1
1
1
1
3
1
1
1
1
2
2
1
1
1
1
1
1
1
2
1
1
1
1
1
1
3
1
1
1
1
1
2
2
2
1
1
1
1
1
1
4
1
1
1
1
1
1
1
1
1
1
1
1
1
1
1
1
1
1
1
1
1
3
1
1
1
1
1
1
2
1
1
1
1
1
1
1
1
1
1
1
1
1
1
1
1
1
1
1
1
1
1
1
1
1
1
1
1
1
2
1
5
1
2
1
1
3
1
1
1
1
1
1
1
1
1
1
1
1
1
1
1
2
1
1
1
1
1
1
2
1
1
1
1
1
2
1
1
1
1
1
1
2
1
1
1
1
1
8
1
1
1
2
1
1
1
1
1
1
3
1
1
1
1
1
1
1
1
1
1
1
2
1
1
1
1
1
1
2
1
1
1
3
2
1
1
10
4
4
1
1
1
1
1
1
1
2
1
3
2
1
1
1
1
1
1
1
1
1
1
1
1
1
1
1
1
1
1
1
1
1
1
1
1
1
1
1
1
1
1
1
1
1
1
1
1
1
1
2
1
1
1
1
1
1
1
1
1
1
1
1
1
1
1
1
1
1
1
1
1
1
1
1
1
1
1
1
1
1
1
1
1
1
1
1
1
1
1
1
1
2
1
1
1
1
1
8
2
1
1
1
1
4
1
1
1
1
2
1
1
1
1
2
1
1
1
1
1
1
1
1
1
1
1
1
1
1
1
1
2
1
1
1
1
2
1
1
3
1
1
1
1
2
1
1
1
1
1
2
1
1
1
1
1
1
1
1
1
1
1
1
1
1
1
1
1
1
2
1
2
2
1
1
1
1
1
1
1
3
2
1
1
1
1
1
1
2
1
1
2
1
2
4
1
1
1
4
2
1
1
1
1
1
1
1
1
1
1
1
1
1
1
1
1
1
1
2
1
1
1
1
1
1
1
1
1
1
1
1
1
1
1
1
1
2
1
1
1
3
1
2
1
1
1
1
1
2
1
1
4
1
1
2
1
1
2
1
2
2
2
1
2
1
1
1
1
1
1
1
1
2
1
1
1
1
1
2
3
1
1
1
1
1
2
1
2
1
1
1
1
2
2
3
1
1
1
1
3
1
5
1
1
2
1
1
1
1
1
1
1
3
1
1
1
1
1
1
1
1
2
2
1
1
3
1
1
1
2
2
1
1
1
1
1
2
1
1
1
1
1
1
2
1
4
1
1
1
1
1
1
2
2
1
2
1
1
1
1
1
1
2
2
1
1
2
1
1
1
1
3
2
1
1
2
1
2
1
1
7
1
1
1
1
1
1
2
1
1
1
1
1
1
1
1
1
2
1
1
1
1
1
1
1
1
1
2
1
1
3
1
1
1
2
1
1
1
1
1
1
1
1
3
1
1
1
1
1
3
4
11
3
6
1
2
1
1
1
2
1
1
1
1
4
1
4
1
3
1
1
1
2
1
1
1
1
1
3
1
1
1
21
1
1
6
1
1
1
2
2
3
2
2
3
2
5
7
1
1
1
1
1
1
1
5
17
2
1
1
2
1
1
1
1
1
1
1
1
1
1
1
1
1
1
1
2
1
1
1
1
1
1
1
1
1
1
2
1
1
2
1
1
2
1
1
1
1
1
1
2
1
2
2
1
1
1
4
1
1
1
1
1
1
1
2
1
1
2
1
1
1
1
1
2
1
1
2
1
1
1
1
1
9
1
2
1
1
1
1
2
1
1
1
2
1
7
2
1
3
2
2
1
1
1
1
1
1
1
1
1
1
1
1
1
1
1
1
1
1
1
1
2
1
1
1
1
2
1
1
1
1
1
1
1
1
1
1
1
1
1
5
1
1
1
1
1
1
1
1
1
1
1
3
1
4
1
1
1
1
1
1
1
1
3
1
1
2
1
1
1
1
1
1
1
1
1
1
1
1
1
1
1
1
1
1
1
1
1
1
1
1
1
1
1
1
1
1
1
1
1
1
3
1
2
1
1
1
1
1
1
1
4
1
1
1
2
1
2
1
1
7
7
2
1
1
1
2
1
1
1
9
1
1
1
1
2
1
1
1
1
1
1
1
2
1
1
2
1
1
2
1
3
1
1
2
1
1
1
1
1
1
1
1
1
1
1
1
1
1
3
1
1
1
1
1
3
1
1
1
1
1
1
1
2
1
1
5
1
1
1
1
1
3
1
5
1
3
2
1
1
1
1
1
1
1
1
1
1
1
1
1
1
1
1
1
1
1
1
1
1
1
1
1
1
2
1
1
1
1
1
2
1
1
1
3
1
1
2
2
1
1
1
2
1
1
1
1
2
4
1
1
1
1
2
4
2
1
1
1
2
1
1
2
1
1
1
5
1
2
1
1
1
2
1
9
1
1
1
1
1
1
1
1
1
1
1
1
1
1
1
2
2
2
1
1
1
1
1
1
1
7
1
1
2
1
1
1
1
1
1
1
1
1
1
1
1
2
1
1
1
1
1
1
1
1
1
1
1
1
1
1
1
1
5
1
1
1
2
1
1
1
1
2
1
1
1
1
1
2
1
1
1
1
1
1
3
1
1
1
1
1
1
2
1
1
1
1
1
1
2
1
1
2
1
2
1
1
1
1
1
1
1
1
1
1
1
1
1
1
5
1
1
1
1
1
1
1
1
1
1
1
1
1
1
1
1
1
1
1
1
1
1
2
1
1
3
3
1
1
1
2
1
1
16
1
1
1
1
1
1
1
1
1
1
2
1
4
1
1
1
4
1
13
4
1
1
18
2
2
1
1
1
1
1
1
1
1
1
1
2
1
1
3
1
3
2
1
1
2
1
2
1
1
1
1
1
2
1
1
1
1
1
1
2
1
1
1
2
2
1
1
3
1
1
1
1
1
6
2
1
1
1
1
1
1
1
1
1
2
1
1
1
1
1
3
1
1
1
2
5
2
1
1
1
1
1
1
1
1
1
2
1
2
1
5
1
1
1
1
1
1
1
1
1
1
1
1
1
1
1
1
1
1
1
2
1
1
1
1
4
1
1
1
1
1
1
1
1
1
1
1
1
2
1
1
2
1
1
1
1
1
1
1
1
1
1
1
1
1
1
1
1
1
1
1
1
5
1
1
1
1
1
1
1
1
1
10
4
1
1
1
3
1
1
1
1
1
1
2
1
1
1
1
3
1
1
1
1
1
1
1
1
1
2
1
1
1
1
1
1
3
2
7
1
1
1
1
1
1
1
1
1
1
1
1
1
1
3
1
2
1
1
1
1
1
1
1
2
1
1
1
1
1
1
1
2
1
2
1
1
1
1
2
1
2
1
1
1
1
1
1
1
1
1
1
1
1
6
1
3
1
1
1
1
4
2
1
1
1
1
1
2
1
2
1
1
1
1
1
6
1
1
1
1
1
1
1
1
1
1
1
1
1
1
3
2
1
1
1
1
1
1
2
1
1
2
1
1
1
1
1
1
1
3
1
1
1
1
2
1
2
1
1
1
1
3
1
1
1
1
1
1
1
1
1
1
2
1
1
1
1
1
1
1
1
1
26
1
3
1
1
1
1
2
23
11
1
1
1
1
1
1
1
4
2
1
2
1
1
2
1
1
1
1
1
1
1
1
2
1
1
1
2
1
1
1
2
3
1
1
6
1
1
1
1
1
1
1
1
1
1
2
1
1
1
1
1
1
1
1
1
1
2
1
1
1
1
1
1
1
1
1
1
1
1
1
2
2
1
1
2
1
2
1
1
1
1
1
1
1
1
1
4
2
2
1
1
1
1
2
1
1
1
1
2
1
1
1
1
2
1
1
1
1
1
1
1
1
1
1
2
2
1
1
1
1
1
1
1
1
3
1
1
1
1
1
1
2
2
1
1
1
1
1
1
3
1
1
1
1
1
2
2
2
1
1
1
1
1
1
1
1
1
1
1
3
1
1
1
1
3
1
1
1
1
1
1
4
1
1
1
1
1
1
1
1
1
1
1
1
2
1
1
1
1
3
1
2
1
1
1
1
1
1
1
1
1
1
1
1
1
1
1
1
3
3
5
3
6
1
1
1
1
1
1
1
1
1
2
2
1
1
1
1
1
1
1
10
18
1
57
8
1
1
3
1
1
1
1
1
1
1
1
1
1
1
1
1
2
1
1
1
1
1
1
1
1
1
1
1
3
1
2
1
1
1
1
1
1
1
1
1
1
1
1
1
1
3
9
13
9
31
3
1
1
1
1
1
1
1
1
1
1
1
1
1
1
1
1
1
1
1
1
1
1
1
1
1
1
1
1
1
1
1
1
1
1
1
1
1
1
1
1
1
2
2
1
1
1
1
4
1
1
1
1
41
1
1
1
1
1
1
1
1
1
1
1
1
1
1
1
1
1
1
1
1
1
1
1
9
1
1
1
1
1
1
1
1
1
1
1
1
1
1
1
1
1
3
4
1
1
1
1
1
1
2
1
3
1
1
2
1
1
1
1
1
1
1
1
1
1
1
1
1
1
1
1
1
1
1
1
1
1
1
1
1
1
1
1
2
1
2
1
1
1
1
1
1
1
2
1
1
2
1
1
1
1
1
2
2
1
1
1
1
1
1
1
2
1
1
1
1
1
1
2
1
1
1
2
1
1
1
1
1
1
3
1
2
1
1
1
1
1
1
1
2
1
1
1
1
1
1
1
1
1
1
1
1
2
1
1
1
1
1
1
1
1
1
1
1
1
1
1
1
1
1
1
1
1
1
1
1
1
5
1
1
1
1
1
1
1
1
1
2
1
1
1
1
1
1
1
2
1
1
1
1
2
1
1
1
1
1
1
1
1
1
1
1
1
1
1
1
1
1
1
1
1
1
1
1
1
1
1
1
1
1
1
1
1
1
2
1
1
1
1
2
1
2
1
6
1
1
2
1
1
2
1
1
1
1
3
2
1
3
2
10
1
1
2
2
1
1
1
1
1
1
1
1
1
2
2
1
1
1
1
1
2
1
1
1
3
1
1
1
1
1
1
1
1
1
1
1
2
1
1
2
1
1
1
1
1
1
1
1
2
1
1
1
1
2
1
2
1
2
1
1
1
1
1
1
1
1
1
1
1
1
1
1
1
1
21
1
3
1
1
1
1
1
1
1
1
1
1
1
1
1
1
1
1
1
2
1
1
1
1
2
1
1
3
1
1
1
1
1
5
1
1
3
2
1
1
1
1
1
1
1
1
1
1
2
1
1
1
1
2
1
1
2
1
2
1
1
1
1
1
9
1
1
1
1
2
1
3
1
2
1
1
1
1
1
1
1
1
2
1
1
1
7
1
1
1
1
1
1
1
1
1
1
1
1
2
2
2
3
1
4
1
1
1
5
1
1
2
1
1
1
1
1
1
1
1
1
26
1
1
1
8
1
1
1
1
2
1
1
3
4
1
1
1
1
2
2
1
1
1
2
2
4
1
1
4
1
3
2
2
2
2
1
1
1
1
1
1
1
1
1
2
1
1
1
1
2
4
1
1
1
1
1
2
1
1
1
1
1
1
1
1
1
1
1
1
1
1
1
1
1
1
1
1
1
1
1
1
1
1
1
1
1
1
1
2
1
1
1
1
1
1
1
2
1
1
1
1
1
1
1
1
1
1
1
1
1
1
2
1
1
1
1
2
1
1
2
1
1
1
1
1
1
1
3
1
14
2
1
1
1
1
1
3
1
1
2
1
1
1
1
1
1
1
2
1
1
1
3
1
1
1
3
1
2
1
1
2
4
1
1
1
1
1
1
1
2
1
1
2
1
1
1
2
1
1
3
1
1
2
1
4
3
2
2
1
2
2
1
1
1
1
1
1
1
1
1
1
1
1
1
1
1
2
1
1
1
1
1
2
1
1
1
2
1
1
1
1
3
1
1
2
1
2
1
1
1
2
2
4
3
1
1
1
1
2
1
1
1
1
2
1
1
2
1
10
1
1
1
1
1
1
1
1
1
1
1
2
1
1
3
1
5
5
1
1
1
1
1
1
2
1
1
1
9
19
2
7
4
1
1
1
1
1
1
1
1
1
1
1
1
1
1
2
1
1
1
1
1
1
1
1
1
1
1
1
1
1
1
1
2
1
1
1
1
1
1
1
1
1
4
3
1
1
7
1
1
5
1
1
1
1
1
1
1
1
2
1
2
1
1
1
1
1
1
2
1
1
1
3
1
1
1
1
1
2
1
2
3
1
1
4
2
1
6
3
1
1
1
1
2
3
1
3
1
1
1
2
1
1
1
1
1
1
1
1
1
1
2
1
1
1
1
1
1
1
1
1
1
1
2
1
1
1
1
1
1
1
1
5
1
1
3
1
5
1
1
1
2
1
1
1
2
1
2
1
2
1
7
2
1
1
1
1
2
1
1
1
1
1
1
1
1
1
1
1
1
1
1
1
1
1
1
1
1
1
1
1
1
1
1
3
1
1
1
1
1
1
1
1
5
1
1
1
1
1
1
1
1
2
1
1
1
2
3
1
1
1
3
1
2
2
1
1
1
1
1
1
1
1
1
2
1
2
1
1
1
1
1
1
1
1
2
1
1
1
1
1
1
1
1
1
1
1
1
1
1
1
1
1
1
1
1
1
1
1
2
1
1
1
1
1
1
1
3
1
2
1
1
1
1
2
1
1
1
2
2
8
1
1
7
1
1
10
1
5
2
1
1
2
1
2
1
1
1
1
1
1
1
1
1
1
2
1
1
1
1
1
1
1
1
1
1
1
1
2
1
1
1
1
1
1
1
1
1
1
1
4
1
1
2
1
2
1
1
1
2
1
3
1
1
1
1
1
1
1
3
1
1
1
1
1
1
1
1
1
1
1
1
1
2
1
2
1
1
1
2
2
1
1
1
1
1
1
1
1
1
1
9
1
1
1
1
1
1
1
1
2
1
1
1
1
1
1
2
1
1
1
2
1
1
1
1
1
1
1
1
1
1
1
1
1
1
1
1
1
1
1
1
1
1
1
1
1
1
2
1
1
1
1
1
1
1
1
1
2
1
1
3
1
1
1
1
1
2
3
1
1
1
1
1
2
1
2
1
1
1
1
2
1
1
6
1
1
2
1
1
1
1
1
1
25
1
1
1
2
1
2
1
1
1
1
2
1
1
1
1
1
1
1
1
1
1
1
1
1
1
1
1
3
1
1
1
1
1
1
1
1
1
1
1
1
1
1
1
1
1
1
1
1
1
1
1
1
1
1
1
1
1
2
1
1
1
1
1
1
1
1
1
1
1
2
1
1
1
1
1
1
3
2
2
2
1
8
1
1
1
1
1
1
1
1
1
1
1
1
1
5
1
1
5
1
1
1
1
1
1
1
1
1
1
1
2
1
2
1
1
1
1
1
2
2
1
1
2
1
1
1
1
1
1
1
1
1
1
2
1
1
1
1
2
3
1
1
1
1
2
1
1
1
2
1
1
1
3
2
1
1
1
1
1
1
1
1
1
1
1
1
1
2
2
2
1
1
1
1
1
2
1
1
1
6
2
1
2
1
1
1
1
1
3
1
2
1
2
5
1
1
3
2
1
1
1
1
1
1
1
3
2
1
1
1
1
2
1
1
3
1
1
1
1
1
1
2
1
1
1
1
1
1
4
1
1
1
1
1
1
3
1
1
1
1
2
2
1
1
1
1
1
1
1
1
1
1
1
1
1
2
1
1
1
1
1
2
1
1
1
2
2
1
2
1
1
1
1
1
1
1
1
13
1
1
1
1
1
1
1
1
1
1
1
1
2
1
1
1
1
1
1
1
1
1
1
1
1
1
1
1
1
1
2
1
1
1
1
2
2
1
1
2
1
1
1
1
1
1
2
2
1
1
1
1
1
1
6
7
1
1
3
1
2
1
1
1
3
1
2
1
1
1
2
1
1
1
2
2
2
1
1
1
1
2
1
1
1
1
1
1
1
1
1
1
1
2
1
2
1
1
1
1
1
1
3
3
2
2
18
1
1
1
1
1
1
1
2
3
1
1
1
1
1
1
1
1
1
1
1
1
1
1
2
1
1
1
1
13
1
2
2
1
2
1
1
1
2
2
1
1
2
4
2
2
2
1
2
1
1
1
2
1
1
1
1
2
2
1
2
1
1
1
1
1
2
1
2
1
2
3
1
2
4
2
2
1
1
1
1
3
1
3
1
2
1
2
4
1
2
3
2
1
1
1
3
1
1
1
1
1
3
1
1
1
5
1
1
1
1
2
2
3
2
1
1
1
3
1
3
1
1
1
1
3
1
1
2
1
3
1
1
1
1
1
1
1
3
1
2
1
1
1
1
1
1
1
1
1
1
1
1
1
1
1
1
1
1
3
1
2
1
2
2
3
1
1
2
1
1
1
1
1
1
1
2
1
1
1
1
1
1
2
1
1
1
3
1
1
1
2
4
1
2
1
1
1
1
1
1
1
1
1
2
1
1
1
1
1
1
1
1
2
1
1
1
1
1
3
1
1
1
1
1
3
1
1
2
2
2
1
1
2
1
1
1
1
2
1
1
1
1
2
1
1
2
1
1
1
2
1
1
1
1
1
1
1
1
1
2
1
1
1
1
1
1
1
1
1
1
1
2
1
1
1
1
1
1
1
1
1
1
1
1
1
1
1
1
1
1
1
1
1
1
1
1
1
1
1
1
1
1
1
1
1
1
1
1
1
1
1
2
1
1
1
1
1
1
1
1
1
1
1
1
1
1
1
1
1
1
1
1
1
1
1
1
10
7
3
3
1
3
3
1
1
7
2
1
1
5
1
1
3
1
1
2
1
1
1
1
1
1
1
1
3
6
1
1
1
1
1
2
1
1
1
3
1
1
1
1
1
2
2
2
4
2
1
1
4
4
4
1
1
2
4
1
16
1
3
2
1
2
1
2
2
1
1
1
1
1
1
1
1
1
1
1
1
1
1
1
1
1
1
1
1
1
1
1
1
1
1
1
1
2
1
2
2
1
1
1
1
1
1
1
2
4
1
1
1
2
1
1
2
1
5
1
1
1
1
1
1
1
1
1
3
1
1
1
1
1
1
1
1
1
1
1
1
1
1
1
1
1
1
1
8
7
1
15
1
1
1
1
1
1
1
1
1
1
1
1
1
1
1
1
1
1
1
1
1
1
3
3
3
1
1
1
1
1
1
1
1
1
1
1
1
1
1
1
1
1
1
1
2
1
1
1
1
1
1
1
4
2
2
1
1
4
2
1
1
1
1
1
1
1
1
1
12
1
1
1
2
1
1
1
3
1
1
1
1
1
1
1
1
1
1
1
2
1
1
4
1
1
3
1
2
1
1
2
1
2
1
1
1
1
7
1
1
1
3
1
1
1
1
1
1
1
1
2
1
1
1
1
1
1
6
3
1
25
1
1
1
8
1
1
1
1
3
2
1
1
1
1
1
1
3
3
1
15
2
15
1
5
4
6
1
1
1
1
3
2
1
1
1
1
1
2
1
1
1
1
1
1
1
1
1
1
1
2
1
1
1
1
1
2
1
1
1
1
1
1
1
2
1
1
2
3
1
1
1
1
1
1
1
1
1
1
1
1
2
1
3
1
1
1
2
1
2
1
1
1
1
1
1
1
1
1
2
1
1
1
1
2
1
1
1
1
1
3
1
1
1
1
1
1
1
1
1
1
1
1
1
1
1
1
3
1
2
2
1
1
1
1
2
1
1
1
1
1
1
1
2
1
1
1
1
1
1
1
2
1
1
1
1
1
2
1
1
1
1
1
2
1
1
1
1
1
1
1
1
1
2
1
1
1
1
1
1
2
2
1
2
2
1
1
1
2
1
1
1
1
1
1
1
1
1
1
1
1
1
1
1
3
1
2
2
3
2
1
1
1
2
2
1
1
1
1
1
1
1
5
1
1
2
1
1
1
1
1
1
1
1
6
1
2
1
2
1
1
1
1
1
1
1
1
1
1
1
1
1
1
1
1
1
3
1
1
1
1
1
2
1
1
1
1
28
2
13
2
2
2
2
4
1
10
2
1
1
1
1
1
8
1
1
1
1
1
2
1
2
2
2
1
1
1
1
1
1
2
1
1
1
1
1
1
1
1
1
1
1
1
1
1
1
1
1
1
1
1
1
1
1
1
1
1
1
1
1
1
1
1
20
1
1
1
1
1
1
1
1
1
1
1
1
1
1
2
1
7
1
1
1
2
1
1
1
1
1
1
1
3
1
1
1
1
1
1
1
1
1
1
1
1
1
1
2
2
1
1
2
1
1
1
1
2
1
3
1
1
1
1
1
1
1
1
2
1
1
5
2
1
1
1
1
1
1
1
1
1
1
1
1
1
1
2
2
1
1
1
1
1
1
2
1
1
1
1
1
2
1
1
1
1
1
1
1
1
1
1
1
1
1
1
1
3
1
1
1
1
1
1
2
1
1
1
1
1
1
1
1
1
1
1
1
1
1
1
1
1
1
1
1
1
1
1
1
1
1
1
1
2
1
1
1
1
2
1
1
1
1
16
2
1
1
1
1
4
1
1
1
1
1
1
1
1
1
1
1
1
1
2
1
1
5
1
3
2
2
1
1
1
8
1
1
1
1
1
1
2
1
1
1
1
2
3
1
1
1
1
1
3
1
1
1
1
1
1
1
1
3
1
1
1
1
1
1
1
1
1
1
1
1
1
3
1
1
5
2
4
1
2
1
1
1
2
1
1
2
1
1
1
1
1
1
1
1
2
1
1
1
1
1
1
1
1
2
1
1
1
1
1
1
1
1
2
1
1
1
1
1
1
1
2
1
1
1
1
1
1
1
12
1
2
1
2
1
1
1
1
4
1
2
1
1
2
1
1
1
3
1
1
1
1
1
3
2
1
1
1
3
1
1
1
1
1
1
1
2
1
1
2
1
1
1
1
3
1
1
1
1
1
1
1
1
1
1
1
1
2
1
1
1
1
1
1
1
1
1
1
1
1
1
1
1
1
1
1
1
1
1
2
1
1
1
1
1
2
1
1
1
1
1
1
1
1
1
2
1
1
1
2
1
2
1
1
1
1
1
1
1
1
1
1
1
1
1
1
1
1
1
1
1
1
1
1
1
1
1
1
2
1
1
1
1
2
1
1
1
2
2
1
1
1
1
1
1
1
1
1
1
1
1
1
1
1
1
1
1
1
1
1
1
1
1
4
1
1
1
2
1
3
1
1
1
1
1
1
1
2
1
1
1
1
2
1
1
1
1
1
1
1
1
1
1
1
1
1
2
2
1
1
1
1
1
1
1
1
1
3
1
1
1
1
1
1
1
2
1
1
1
1
1
2
2
1
1
1
1
1
1
1
5
1
1
1
1
1
1
1
1
1
1
1
1
2
9
1
2
1
1
1
1
2
1
1
1
1
1
1
2
1
1
1
4
1
1
1
2
1
1
1
1
1
1
1
1
1
1
1
1
1
1
1
1
1
1
1
1
1
1
1
1
1
2
1
3
6
3
1
1
1
1
1
1
1
1
1
1
1
1
1
1
1
1
1
2
1
1
1
2
1
1
1
1
1
1
1
1
2
1
1
1
1
1
1
2
1
1
2
1
1
1
1
1
1
1
1
1
1
1
2
1
1
1
1
1
1
1
1
1
2
1
1
1
1
1
1
1
1
1
1
1
1
1
1
1
1
1
1
1
1
1
1
1
1
1
1
1
1
1
1
1
3
2
1
1
1
1
1
1
2
1
2
1
1
2
1
1
1
1
1
3
1
1
1
1
1
1
1
1
1
1
1
1
2
1
1
1
1
1
2
1
5
1
1
2
2
1
1
1
2
1
1
3
4
1
1
1
1
1
2
1
1
1
4
2
1
1
1
1
1
1
2
1
1
1
1
1
1
2
1
1
1
1
1
2
2
1
1
1
1
1
1
1
1
1
1
1
2
1
1
1
1
1
1
2
1
1
4
1
1
1
1
1
1
1
1
1
1
1
2
1
1
1
1
1
1
1
1
1
2
1
1
1
1
1
1
1
2
1
1
3
1
1
1
2
3
1
1
1
1
1
1
2
1
2
1
1
1
1
1
1
1
1
1
1
2
1
1
1
1
1
1
1
1
1
1
1
1
2
2
1
1
1
1
1
1
1
2
5
1
1
1
1
1
1
2
1
3
2
1
2
2
1
1
5
1
1
1
1
1
1
1
1
1
1
1
1
1
1
2
1
1
1
1
1
1
1
1
2
1
3
2
5
4
2
5
1
1
2
1
1
1
1
2
1
1
1
2
1
1
1
1
1
1
1
1
1
2
1
1
1
1
1
1
2
1
1
1
1
1
1
1
1
1
1
2
1
1
1
1
1
1
1
1
1
1
1
1
1
1
1
1
1
1
2
3
1
1
1
1
5
5
1
1
1
1
1
1
1
1
1
3
1
1
1
1
1
1
1
1
1
1
3
1
1
1
1
1
2
1
1
1
1
1
1
1
1
1
1
1
1
1
2
1
1
1
1
1
1
3
1
5
1
1
1
1
1
1
2
4
1
1
2
1
2
2
2
3
1
2
2
1
1
3
1
1
1
1
1
1
1
1
1
1
1
1
1
3
5
2
1
2
2
3
1
1
1
1
1
1
1
1
2
1
1
1
1
1
1
1
1
1
1
1
1
1
1
1
1
3
1
1
1
2
30
1
1
1
2
1
1
3
1
1
3
1
1
1
1
1
1
1
1
1
1
3
1
1
1
1
1
1
1
1
1
1
2
1
1
1
1
1
1
1
1
1
1
1
1
1
1
1
1
1
1
1
1
1
1
1
1
1
1
1
1
2
1
2
1
3
1
1
1
1
1
1
1
3
1
4
2
1
1
1
1
1
3
1
1
1
1
1
1
1
1
2
1
1
1
1
1
3
1
1
1
1
2
1
1
1
1
1
1
1
1
1
2
1
1
1
1
1
2
1
1
1
1
2
1
1
1
1
1
1
1
1
1
1
1
1
1
1
1
1
1
1
1
1
1
3
1
1
1
1
1
1
1
1
2
2
1
1
1
1
10
1
1
1
1
1
1
2
2
1
5
4
1
3
4
1
1
2
4
1
1
1
2
1
1
1
1
1
1
1
1
1
1
1
1
1
1
1
1
1
1
1
1
2
1
1
1
1
1
1
3
1
1
2
1
1
1
1
1
1
1
2
1
2
1
2
1
1
1
1
1
2
1
1
1
1
1
1
1
1
1
1
4
1
1
1
1
7
2
1
1
1
1
1
1
2
1
1
1
1
3
1
1
1
1
1
1
1
1
1
2
3
3
1
3
1
16
1
2
1
1
1
1
1
1
1
1
2
1
1
1
1
1
1
1
2
1
1
1
1
1
1
3
1
1
1
1
1
3
1
1
3
1
1
1
1
1
1
1
1
1
1
1
1
1
1
1
3
2
1
1
2
1
1
1
1
1
1
1
1
1
1
1
1
1
3
1
3
1
1
2
1
3
1
1
1
1
4
1
1
1
2
1
1
1
1
1
1
1
1
1
1
1
1
1
1
1
1
1
1
1
1
1
1
1
1
1
1
1
1
1
1
1
1
1
1
1
1
1
1
1
1
1
1
1
1
2
5
1
1
3
1
2
1
1
1
1
2
3
1
1
1
1
1
1
1
1
1
1
1
1
1
1
2
3
1
1
1
1
1
1
1
1
1
1
1
1
1
1
1
1
1
3
1
1
1
1
1
2
1
1
2
2
1
1
4
1
2
2
4
1
1
1
1
1
1
2
1
1
1
1
1
3
1
1
1
3
1
1
1
1
1
1
1
2
3
1
1
3
1
1
1
3
2
4
1
1
1
2
1
1
2
1
1
1
2
1
1
2
1
1
1
2
1
1
1
2
1
1
1
2
1
1
1
2
3
1
2
1
1
1
1
1
1
1
1
1
1
1
1
2
1
2
1
1
1
1
1
1
1
1
1
1
1
2
3
1
1
1
1
1
1
1
2
1
1
2
2
1
4
2
1
1
2
1
1
1
2
1
1
1
1
1
1
2
1
4
1
3
1
1
1
2
1
1
2
1
1
1
2
4
1
3
2
1
3
2
1
1
2
1
3
1
1
1
1
1
2
2
2
1
3
1
1
1
3
1
2
1
1
1
2
1
1
1
1
1
1
1
1
2
1
1
1
1
1
1
1
2
1
1
1
1
1
1
1
1
1
1
1
1
1
2
1
1
1
1
1
1
1
1
1
2
1
1
1
2
2
2
1
1
3
1
1
1
1
1
5
3
14
2
5
1
2
5
2
1
1
3
2
1
1
1
1
1
1
1
1
1
1
2
4
1
2
3
2
1
1
2
1
1
2
1
1
1
1
1
1
1
1
1
2
1
1
1
1
1
1
1
2
1
1
1
2
2
1
1
1
1
1
1
1
1
1
2
1
1
1
1
1
1
1
1
1
2
1
1
1
1
1
1
1
2
2
1
1
1
2
2
1
1
1
1
1
1
1
1
1
1
2
1
4
5
1
1
3
5
1
1
1
4
1
4
1
1
1
1
1
1
1
1
1
1
1
1
1
2
1
1
1
1
1
1
1
1
1
1
4
1
1
1
1
1
1
1
1
1
1
1
1
1
1
1
1
1
1
1
1
1
1
1
1
1
1
1
1
1
1
1
2
3
1
3
1
1
1
1
1
1
1
1
1
1
1
1
1
1
1
2
1
1
1
1
1
4
1
1
1
1
2
1
1
1
1
1
2
1
1
2
1
1
1
1
2
1
1
1
1
1
1
1
1
1
1
1
1
1
1
1
2
1
1
1
2
1
1
1
1
1
1
1
1
1
2
1
1
1
1
1
1
1
1
1
1
1
1
1
1
1
1
2
1
1
1
1
2
1
1
1
1
1
1
1
1
1
3
1
1
1
1
2
1
1
1
2
1
1
1
1
1
1
1
1
1
1
1
1
1
2
1
1
2
1
1
1
1
1
2
1
2
1
1
3
1
1
2
1
1
1
4
4
1
2
1
2
1
1
2
2
1
1
3
2
1
1
1
1
2
1
2
1
2
1
2
3
1
1
4
1
1
2
1
3
1
1
1
2
2
1
1
1
1
1
1
1
1
1
1
1
3
4
1
1
1
1
1
4
1
1
1
1
1
1
1
1
1
1
1
1
1
1
1
1
1
1
1
1
2
1
2
1
1
1
1
1
1
1
2
2
1
3
1
1
1
1
1
3
2
1
1
1
1
1
3
2
3
1
1
1
2
1
1
3
1
1
1
1
1
1
1
2
15
1
1
1
1
2
1
1
2
1
1
1
1
3
1
1
2
1
1
1
1
1
2
1
1
1
1
1
1
1
1
1
1
1
2
1
1
1
1
1
1
1
2
51
1
1
1
1
1
1
1
1
1
1
1
1
1
1
1
1
1
1
3
1
1
2
2
1
2
1
1
1
1
2
1
1
1
1
1
2
1
3
1
2
1
1
1
1
1
1
1
4
1
1
1
1
1
1
8
4
5
1
1
1
2
1
1
1
1
1
1
1
1
1
1
1
1
1
1
1
1
1
1
1
1
2
1
1
1
1
1
5
2
1
1
2
1
1
7
1
1
1
1
3
1
1
1
1
1
1
1
2
1
1
1
1
1
1
1
1
2
4
1
1
2
1
1
1
1
2
4
1
1
1
1
1
1
1
1
1
1
1
2
1
1
1
1
1
1
1
1
1
1
1
1
1
1
1
1
1
1
1
1
1
1
2
1
1
1
1
1
1
1
1
1
1
1
1
1
1
1
1
1
1
1
1
1
2
2
1
1
1
1
1
1
1
1
1
1
1
2
5
1
3
1
1
3
1
1
1
1
1
1
1
1
1
1
1
1
1
1
1
1
1
1
1
1
1
1
1
1
1
1
1
1
1
2
1
1
1
3
1
1
1
1
1
1
2
1
2
1
1
1
1
2
1
1
1
1
1
1
1
2
1
1
1
1
1
1
1
2
1
6
1
1
1
1
1
1
1
1
1
1
1
1
2
1
3
1
1
1
16
1
4
1
1
1
1
1
1
1
2
1
1
1
1
1
1
1
1
1
1
1
1
1
1
1
1
1
1
1
1
1
1
1
1
1
1
1
1
1
1
2
1
1
4
2
1
1
1
2
1
2
1
1
1
1
1
1
2
1
1
1
1
1
2
1
1
2
1
2
1
1
1
3
1
3
1
2
1
1
1
3
3
1
2
1
2
1
1
1
1
1
1
1
1
3
1
3
1
2
1
1
1
1
1
2
1
3
1
1
2
1
1
1
1
4
1
1
1
1
1
1
1
1
1
1
1
1
1
1
1
40
2
1
1
1
1
1
1
1
1
1
1
1
1
1
1
1
1
1
1
1
1
1
1
1
1
1
2
2
1
1
1
1
2
1
1
4
1
1
1
1
1
1
1
1
1
1
1
1
1
1
1
1
1
1
1
1
1
3
1
1
11
1
7
9
2
15
15
21
1
1
1
1
1
1
1
1
2
2
1
2
1
1
1
1
1
1
1
1
1
1
1
1
1
2
1
1
1
1
1
1
10
2
1
1
1
1
1
1
1
1
1
3
1
3
1
1
3
1
1
2
1
1
1
3
5
1
1
1
1
1
1
1
1
2
2
1
1
2
1
1
1
1
1
1
2
1
1
1
1
2
1
2
1
1
1
3
1
1
1
2
1
1
1
1
2
1
2
1
3
1
1
1
1
1
1
1
1
2
1
3
1
1
1
1
1
1
1
1
1
1
1
1
1
1
1
2
1
1
1
1
1
1
1
1
1
1
1
1
1
1
1
1
1
1
1
4
1
1
1
1
1
1
1
1
1
1
1
1
1
1
1
1
1
2
1
1
1
1
1
1
1
1
1
1
1
1
1
1
1
1
1
1
1
1
1
1
1
1
1
1
1
1
1
4
1
1
2
1
1
1
2
1
1
1
1
1
1
1
5
1
1
1
1
1
1
1
1
1
1
1
1
1
1
2
1
2
1
2
2
1
2
1
1
1
1
2
1
1
1
1
1
2
1
1
1
1
1
1
1
2
1
4
1
1
2
1
1
2
1
2
2
1
1
1
1
2
2
1
1
3
1
1
1
1
2
1
1
1
2
1
1
1
1
2
1
1
2
1
1
1
1
3
1
1
1
1
1
1
2
2
1
1
2
1
1
1
1
1
2
1
1
1
1
1
1
1
1
1
1
1
1
1
1
1
1
1
2
1
1
1
2
2
7
1
1
2
2
1
1
1
4
1
1
1
1
1
1
2
2
1
1
1
3
2
1
1
1
1
5
1
1
1
1
3
3
1
1
1
14
1
1
1
1
2
1
1
1
1
1
2
2
1
1
1
1
1
1
1
2
1
1
1
1
1
1
1
1
1
1
1
1
1
2
1
2
1
1
1
1
1
2
1
1
1
1
1
1
1
1
1
1
4
1
1
1
1
1
1
1
1
1
1
1
1
1
1
4
1
1
1
1
1
1
5
11
1
1
2
2
1
7
1
1
1
1
1
1
1
1
1
1
1
1
2
1
1
1
1
1
1
2
1
1
1
1
1
2
1
1
1
2
1
1
1
2
1
1
1
1
1
1
2
2
1
2
7
1
2
1
3
1
1
1
1
1
1
1
1
1
1
1
2
1
1
1
3
2
1
1
1
1
1
1
1
1
1
1
1
1
1
1
1
1
1
1
1
1
1
1
1
1
1
1
1
1
1
1
1
1
1
1
1
1
6
2
1
2
1
1
1
1
1
1
1
1
2
1
1
1
1
1
1
1
1
1
1
1
1
1
1
1
1
1
1
1
1
1
1
1
1
1
1
1
5
1
5
1
1
1
1
1
1
1
1
1
1
1
1
2
2
9
1
1
1
1
1
1
1
2
1
1
1
1
1
5
1
1
1
2
1
1
1
1
3
1
1
1
3
2
2
1
1
1
1
1
1
1
1
1
1
1
1
2
1
1
1
1
1
1
6
1
1
1
1
1
1
1
1
2
1
1
1
1
1
4
3
2
1
1
2
2
1
1
2
1
1
7
1
1
1
1
1
1
2
1
1
1
1
1
1
1
1
1
1
3
1
1
1
1
1
2
1
1
2
1
3
2
1
1
1
2
2
9
7
1
3
1
4
1
1
2
1
2
1
1
1
1
1
1
1
1
1
1
1
1
1
1
1
2
3
1
1
1
1
1
1
2
1
1
2
4
4
1
2
7
38
1
2
1
1
4
1
1
2
1
1
1
1
3
5
2
3
1
1
1
1
1
1
1
1
1
1
1
1
1
2
1
1
1
1
1
6
3
1
1
1
1
1
1
2
3
4
3
2
1
1
1
2
1
1
1
1
1
1
1
1
1
1
1
1
1
2
1
1
1
1
1
1
1
3
1
1
1
1
1
1
1
1
1
1
4
1
1
1
1
1
1
1
1
1
1
1
1
1
1
1
1
1
1
2
5
1
2
1
1
1
1
1
1
1
1
1
1
2
1
1
1
1
1
1
1
1
1
1
1
1
1
1
1
1
1
1
11
1
1
1
1
2
1
1
1
5
1
1
1
1
1
1
1
1
1
1
1
4
1
1
1
1
1
2
1
1
1
1
1
1
1
1
1
1
1
1
1
1
1
1
1
1
1
1
1
1
1
1
1
1
1
3
1
1
1
1
1
1
1
2
1
1
1
1
1
2
1
1
2
3
1
1
1
2
1
1
1
1
1
1
1
1
1
1
1
1
1
1
1
1
1
1
1
1
1
1
1
1
1
1
1
1
1
1
1
1
1
1
1
1
1
1
1
1
1
2
1
1
1
1
1
1
1
2
1
1
1
1
2
1
1
1
1
1
1
1
2
1
1
1
1
4
1
1
1
2
2
2
1
1
1
1
1
1
1
2
1
1
1
4
1
2
1
1
3
2
1
1
2
1
1
2
1
2
1
1
3
1
3
3
4
1
4
2
1
1
1
1
1
2
1
1
2
1
1
1
1
3
1
2
1
1
1
1
1
2
1
1
1
1
1
1
1
3
1
1
1
3
1
2
1
1
3
2
1
1
1
2
2
1
5
1
1
1
1
1
1
1
2
1
1
1
1
1
2
1
1
1
1
4
1
1
1
1
1
2
1
1
1
1
1
2
1
1
1
1
5
1
2
1
1
1
1
2
1
1
1
1
1
1
1
1
1
1
1
1
1
1
1
1
1
1
1
1
1
1
1
1
1
1
2
1
1
1
1
1
1
2
2
1
1
1
1
1
1
4
4
1
12
1
1
1
2
1
1
1
1
23
1
1
2
1
1
17
1
1
8
1
2
1
1
1
1
1
1
1
18
1
1
1
1
1
1
1
1
1
1
1
7
1
1
2
1
1
1
1
1
1
1
1
1
1
1
1
1
2
1
1
1
1
1
1
1
2
1
1
1
1
1
1
4
1
1
1
2
1
1
1
1
1
2
1
1
1
1
1
1
1
1
1
1
1
3
1
1
1
1
1
1
2
1
1
1
1
1
1
1
1
1
2
1
1
1
1
1
1
1
1
2
1
1
2
2
1
1
1
1
1
1
1
1
1
1
1
1
1
1
1
1
1
2
1
1
2
1
1
1
1
1
1
1
1
1
2
1
1
1
1
2
9
1
5
1
1
2
7
1
1
1
2
2
1
1
1
10
2
1
1
1
3
1
4
1
1
2
5
2
7
1
1
1
1
9
6
1
1
1
1
1
2
1
1
1
1
1
1
1
1
1
1
1
1
1
8
1
1
1
1
1
1
1
1
1
1
1
1
1
2
1
1
2
4
1
3
1
1
1
1
1
1
1
1
2
2
1
1
1
1
1
6
1
1
1
1
1
1
1
2
2
1
1
1
1
1
1
2
1
1
1
1
1
1
3
1
2
1
1
1
1
1
1
1
1
1
1
1
6
1
1
1
3
4
1
1
2
1
1
1
1
1
1
1
1
1
1
1
1
3
2
1
1
1
1
1
1
1
1
1
2
1
3
1
1
3
1
1
1
1
2
1
1
1
1
1
1
1
1
1
1
1
1
1
1
1
2
3
2
1
1
1
1
1
1
1
1
1
1
1
1
1
3
1
1
1
1
1
1
1
2
1
1
1
6
1
1
1
1
1
1
1
2
1
1
1
1
5
1
1
1
1
1
17
3
12
1
1
1
1
1
1
2
1
1
1
1
1
1
1
1
1
1
1
1
1
1
1
1
1
1
1
1
1
1
1
1
1
1
1
1
1
1
1
2
26
1
1
1
1
1
1
1
2
1
2
1
1
1
2
1
1
1
1
2
1
1
1
1
1
1
1
1
1
1
1
1
1
2
1
30
1
1
2
1
2
1
1
1
1
1
2
1
1
1
1
1
1
1
1
1
1
1
1
1
1
1
1
1
1
3
1
1
1
6
4
2
5
1
1
1
1
1
1
1
1
1
2
1
1
1
1
1
1
1
1
9
1
1
1
6
1
1
2
1
1
2
1
1
1
1
1
1
1
1
3
1
1
7
1
1
1
1
1
1
2
1
1
1
1
1
2
1
1
3
1
1
4
1
6
1
1
1
1
1
1
1
1
1
1
1
1
1
1
1
1
1
1
1
1
1
1
1
2
1
1
1
18
1
1
1
1
2
1
1
1
1
1
28
1
2
1
1
1
1
1
1
1
4
1
1
1
1
1
1
1
1
1
1
1
4
1
2
2
1
1
1
2
2
1
1
1
1
1
1
1
1
1
1
1
1
1
1
1
1
1
1
1
1
1
1
1
1
1
1
1
1
1
1
1
1
1
1
2
3
2
1
1
1
1
1
1
1
1
1
1
2
1
1
3
1
1
3
1
2
2
1
1
1
1
1
1
2
2
1
1
1
1
1
2
1
1
1
1
1
1
1
1
1
1
2
1
1
1
1
1
3
1
1
2
3
2
2
1
1
1
2
1
1
1
2
2
1
1
1
1
1
1
1
2
1
1
1
1
1
1
1
2
1
1
3
1
1
1
1
1
1
1
1
1
1
1
1
1
1
1
2
1
3
1
1
1
1
13
1
1
15
1
1
1
1
1
1
1
1
1
1
3
1
2
1
3
1
1
1
1
1
2
12
1
2
1
1
3
7
1
1
1
1
1
1
1
1
1
1
1
1
1
1
1
1
1
1
1
1
1
1
1
1
1
1
1
1
1
1
1
1
3
1
1
1
3
1
1
1
1
1
1
2
1
1
1
1
1
1
1
1
1
1
1
2
1
1
1
1
1
1
1
1
1
1
1
1
1
1
1
2
1
1
3
1
1
3
1
1
1
1
1
1
1
1
1
2
1
2
2
2
1
1
1
1
1
1
1
1
1
1
1
1
1
1
1
1
1
2
1
1
1
2
1
1
1
1
1
1
1
1
1
1
1
1
1
1
1
1
1
1
1
1
1
1
1
1
1
1
1
4
2
1
2
1
2
2
3
1
2
1
1
1
1
1
2
1
1
1
1
1
2
1
1
1
3
2
1
1
1
1
1
1
3
1
1
1
1
5
1
2
2
1
1
1
1
1
1
1
1
7
2
2
1
1
1
1
1
1
2
1
1
1
3
1
1
4
2
1
1
2
2
1
1
2
4
1
1
1
1
1
1
2
4
1
1
1
2
1
1
2
1
1
2
1
1
1
2
2
2
1
1
3
1
2
2
2
1
1
1
4
2
2
1
1
1
1
1
2
1
1
3
1
2
1
1
1
1
1
1
3
1
1
2
1
1
1
1
1
1
2
1
2
1
2
1
3
2
1
1
1
1
1
1
2
1
3
1
2
1
1
1
1
2
1
2
2
1
1
1
1
3
1
1
1
1
1
1
1
1
1
1
1
1
1
2
2
2
1
1
1
1
1
1
1
1
4
3
1
1
2
1
1
2
1
1
1
1
1
1
1
1
1
1
2
1
1
2
1
2
1
1
1
1
1
3
1
1
1
1
1
3
1
1
1
3
1
1
1
1
1
1
1
1
1
1
1
1
1
3
1
1
4
1
1
1
1
1
2
1
1
1
1
1
1
1
1
1
1
1
1
1
1
1
1
1
1
1
1
1
1
1
1
2
1
1
4
1
1
18
1
3
2
1
1
1
2
1
1
1
1
1
1
1
2
1
2
4
1
1
1
1
2
1
2
1
2
2
2
1
1
1
1
1
1
1
1
1
6
1
9
2
1
1
1
1
1
5
1
1
1
1
1
3
1
1
1
1
1
1
1
1
1
1
1
2
1
1
1
1
4
1
1
2
1
2
1
1
1
1
1
2
1
1
1
1
1
1
1
1
1
1
1
1
1
2
3
1
1
1
2
3
1
2
1
1
2
1
1
1
1
1
2
2
1
1
1
1
1
1
1
1
2
1
1
1
1
1
1
2
1
1
1
1
1
1
1
1
1
1
4
1
1
1
2
1
1
1
2
1
2
1
2
1
1
1
2
1
9
1
10
1
10
1
1
1
1
1
1
3
3
1
2
1
1
1
1
1
3
1
1
1
1
1
2
2
1
1
3
1
1
1
2
1
1
1
2
1
2
1
1
1
1
1
1
3
1
2
1
1
1
2
1
2
1
1
1
1
1
1
1
1
1
3
3
2
1
1
1
1
1
1
1
1
1
1
1
1
1
1
1
1
1
1
1
1
2
1
2
1
1
1
1
2
2
1
1
1
1
1
1
1
2
1
1
1
1
1
1
1
1
1
1
1
2
1
1
2
1
1
1
1
1
1
1
1
1
1
4
2
1
4
1
1
1
1
3
4
1
2
1
2
1
1
2
1
1
1
1
1
4
1
2
1
1
1
1
1
5
3
1
1
1
1
6
2
2
1
1
1
1
1
1
1
1
1
2
1
1
1
1
1
1
1
2
1
1
1
1
1
1
1
1
1
1
1
1
1
1
1
1
1
1
1
1
1
1
2
1
1
1
1
1
2
1
1
1
1
1
1
1
1
1
1
1
1
1
1
1
1
1
1
1
1
1
1
1
1
1
2
1
1
1
1
1
1
1
2
1
1
2
1
1
1
1
1
1
1
1
1
1
1
1
1
2
1
2
1
2
1
2
1
1
1
1
1
1
2
1
1
1
1
1
1
1
1
1
5
1
1
1
1
1
1
1
1
1
1
1
2
1
2
1
1
1
1
1
1
1
3
1
1
1
1
1
1
1
1
1
1
1
1
1
1
1
1
1
1
1
1
1
1
1
1
1
1
1
1
1
1
1
1
1
1
1
1
1
1
1
1
1
1
1
2
3
2
1
3
1
13
2
1
1
1
1
1
1
4
2
1
1
1
1
1
1
1
1
4
1
5
5
22
4
10
10
2
1
2
1
1
1
1
3
2
1
2
1
1
1
1
2
1
2
1
1
1
1
1
1
1
1
1
1
1
1
1
1
14
1
1
1
1
1
1
1
1
1
1
1
1
1
1
1
1
4
1
1
1
8
2
1
1
1
1
1
1
1
1
1
1
1
1
1
1
1
1
1
1
2
1
2
2
1
2
2
15
1
1
1
1
2
1
1
1
1
1
1
1
1
1
1
1
1
1
1
1
1
1
1
1
1
1
1
2
1
1
1
3
2
1
1
1
1
3
3
1
1
1
2
1
1
2
1
1
3
4
2
1
2
1
1
1
1
1
2
1
1
1
1
1
1
1
1
1
1
1
1
1
1
1
1
1
1
1
1
1
1
2
1
1
3
1
1
1
1
1
2
1
1
1
1
1
3
2
1
2
1
1
2
1
1
1
1
1
1
1
4
1
1
1
2
1
1
3
1
1
1
4
4
1
3
3
1
1
1
1
1
2
6
2
1
1
2
1
3
1
1
1
1
1
1
3
1
1
1
1
1
1
1
2
1
2
2
1
1
4
1
2
7
1
1
5
1
2
3
1
4
1
2
3
3
1
1
2
2
1
1
2
1
1
1
2
3
1
1
1
1
1
2
2
1
1
2
1
1
1
1
1
2
1
1
3
1
2
1
1
1
2
2
1
7
9
1
1
8
1
10
1
1
1
7
2
2
1
1
5
1
1
2
1
2
1
2
1
2
1
1
1
1
1
1
1
1
1
2
1
1
1
1
1
1
1
1
2
2
5
1
1
2
1
1
2
2
2
1
1
1
1
1
1
1
1
1
1
2
1
2
1
2
2
2
1
2
1
1
1
1
1
1
1
1
1
1
1
2
1
1
1
1
1
1
1
1
1
1
2
1
1
1
1
1
1
1
1
1
1
1
1
1
1
1
1
3
1
1
1
1
1
1
2
1
1
1
1
3
1
1
1
1
1
2
1
1
1
1
1
1
1
2
1
2
1
1
1
1
1
1
1
1
1
1
1
1
1
1
1
1
1
1
1
1
1
1
1
1
1
3
1
1
1
1
1
1
1
1
1
1
1
1
1
1
1
1
1
1
1
1
1
1
1
1
2
1
1
1
1
1
1
2
1
1
1
1
1
1
1
1
1
1
1
1
1
1
3
1
1
1
1
1
1
1
1
1
1
1
3
2
1
1
1
1
1
1
1
1
1
1
1
1
1
1
1
1
1
1
1
1
1
1
1
1
1
3
1
1
1
1
1
1
1
1
1
1
1
3
1
3
1
1
1
1
1
1
1
1
1
1
1
5
1
1
1
1
2
1
2
1
1
1
1
1
1
1
1
1
1
1
1
1
2
1
1
1
1
1
1
1
1
1
1
1
1
1
2
1
1
1
1
1
1
2
3
1
1
1
1
1
1
1
1
1
1
1
1
1
1
2
3
1
1
1
1
1
1
1
1
40
2
16
3
1
4
1
1
1
1
1
1
1
1
1
1
1
1
1
1
1
1
1
1
1
1
1
1
1
1
1
1
1
1
1
1
1
1
1
1
1
1
1
2
1
1
1
1
1
1
1
7
5
6
6
5
1
1
1
1
1
1
1
1
1
1
1
1
1
1
1
1
1
1
1
1
1
1
1
1
1
1
2
2
1
8
1
1
1
4
8
2
1
1
1
1
1
3
1
1
1
5
1
1
2
1
2
1
1
11
1
1
1
1
2
1
3
1
2
1
1
1
1
1
1
1
1
1
1
1
1
1
1
1
1
1
1
6
1
1
1
1
1
1
1
1
1
1
1
1
2
1
1
2
2
1
1
3
3
1
1
2
1
1
1
1
1
1
1
1
1
1
3
2
1
1
1
1
1
1
1
1
1
1
1
1
1
1
1
1
1
1
1
1
1
1
1
1
1
1
1
1
1
1
1
1
1
1
2
1
1
1
1
1
1
1
1
11
2
1
13
1
1
1
1
2
1
9
1
1
1
1
2
1
1
1
1
6
15
1
1
1
1
6
1
13
5
1
1
1
1
2
2
1
5
2
1
1
1
1
1
1
1
1
1
2
1
1
1
1
2
1
1
1
1
1
1
1
1
1
2
1
1
1
1
1
1
3
1
1
1
1
1
1
1
1
1
1
1
1
1
1
1
1
1
1
1
1
1
1
2
1
1
1
1
2
1
1
1
1
1
1
2
1
2
1
1
5
1
1
1
1
1
1
1
1
2
1
1
1
2
3
2
1
1
1
3
1
1
2
3
1
1
1
1
1
1
1
2
1
1
1
1
1
1
1
1
1
1
1
1
1
1
1
1
1
3
1
1
1
1
1
1
1
1
1
1
1
1
1
1
1
1
1
1
1
1
2
1
1
1
1
1
1
9
2
1
1
1
1
1
1
1
1
1
4
3
1
2
1
1
2
2
1
1
1
2
1
1
1
2
1
1
1
1
1
1
1
2
1
1
1
1
1
1
1
1
2
1
1
1
1
1
1
1
1
2
1
1
1
1
1
1
1
1
2
1
2
1
9
1
1
2
1
1
3
2
1
1
1
1
1
1
1
1
1
1
1
1
1
1
2
1
1
1
1
1
1
1
1
1
1
1
1
1
1
1
1
1
1
1
1
1
1
1
1
1
1
1
1
1
1
1
1
1
2
1
1
1
2
1
1
1
1
1
2
1
1
1
1
1
1
1
1
2
1
1
1
1
1
1
1
1
2
1
1
1
3
2
1
1
1
1
1
8
3
1
1
1
1
1
1
1
1
2
1
1
2
1
3
1
1
1
2
4
1
1
1
1
1
1
1
1
1
1
1
1
1
1
1
1
1
3
1
1
3
4
1
3
1
1
1
1
1
2
1
1
12
5
9
1
2
1
2
5
1
1
1
1
2
2
1
5
1
1
1
1
1
1
1
1
1
1
1
1
1
1
1
1
1
1
1
1
1
1
1
1
1
1
1
1
2
1
1
1
1
1
1
2
1
1
1
1
1
1
2
4
1
3
1
3
1
1
1
1
1
1
1
1
1
1
1
1
1
1
1
42
1
1
1
1
1
1
1
1
1
1
1
1
1
1
1
3
1
1
1
1
1
1
1
1
1
1
1
1
1
1
1
1
2
1
1
2
1
1
1
1
1
1
1
1
1
1
1
1
1
2
1
1
1
1
2
1
1
1
1
1
1
1
1
1
1
1
1
2
2
1
3
1
1
3
1
1
1
1
1
1
1
1
1
1
1
1
1
1
1
1
1
1
2
1
1
1
1
1
1
1
1
2
1
1
1
1
1
1
1
1
1
2
1
1
1
1
1
1
1
1
1
2
1
2
1
1
1
1
1
1
1
1
1
1
1
1
1
1
1
2
1
1
1
2
1
1
1
1
1
3
1
1
1
2
1
1
1
1
1
1
1
1
1
1
1
1
1
1
1
1
1
1
2
1
1
1
1
1
1
4
1
2
1
1
2
1
1
1
1
1
1
1
1
1
1
1
1
1
1
1
1
1
1
1
1
1
1
2
1
1
1
1
1
1
1
1
1
1
1
1
1
1
1
1
1
1
5
1
1
1
1
1
2
1
1
1
1
1
1
1
1
1
1
1
1
1
1
1
1
1
1
6
7
2
1
6
1
1
1
1
1
1
1
2
1
1
1
1
2
3
1
1
1
1
1
1
1
1
2
1
1
1
1
1
2
1
6
1
1
12
6
1
1
2
1
1
1
1
1
1
1
1
1
1
1
1
1
1
1
2
1
1
1
1
2
1
1
1
1
1
1
1
3
1
1
1
2
1
1
4
1
1
5
1
1
1
1
1
1
1
1
1
1
1
1
2
1
1
1
1
1
1
4
1
1
1
1
3
1
1
1
1
1
2
1
1
1
1
1
1
1
1
1
3
1
1
1
1
1
1
1
1
1
1
2
1
1
1
1
1
1
1
1
1
2
1
1
1
1
1
1
3
1
1
1
1
1
1
1
1
1
1
1
2
4
1
4
1
1
1
1
1
2
1
1
1
1
1
1
2
1
1
1
1
1
2
1
1
1
1
1
1
1
1
1
1
1
1
1
1
1
2
1
1
1
1
2
44
1
5
2
1
4
2
22
2
1
5
3
1
1
2
1
1
1
1
1
1
2
1
1
1
1
2
1
1
1
1
1
2
9
1
1
1
1
1
1
1
1
1
1
1
1
1
1
1
1
1
1
1
1
1
1
1
1
1
32
1
1
1
1
1
1
2
1
1
1
1
2
1
3
1
1
2
1
2
1
2
1
1
1
2
1
4
1
1
1
1
1
1
1
1
1
1
1
1
2
1
1
1
1
2
2
2
1
1
1
1
1
1
1
1
2
1
1
1
2
2
1
1
1
1
1
1
2
2
1
3
1
2
1
1
1
2
1
1
1
1
1
3
1
1
1
1
1
1
1
2
1
1
1
1
1
1
1
1
1
1
1
1
1
3
1
1
1
4
1
1
2
1
1
1
1
1
1
1
1
1
1
1
1
1
1
1
1
1
4
2
1
2
1
1
1
1
1
1
1
1
1
1
1
1
1
1
1
1
1
2
4
2
1
2
1
1
1
1
1
1
1
1
1
1
1
1
1
1
1
2
1
1
1
1
1
1
1
1
1
1
2
1
3
1
1
1
1
1
3
1
1
2
1
1
1
2
1
1
1
1
1
1
1
1
1
1
1
3
2
1
2
1
1
1
1
1
1
1
1
1
2
1
1
1
1
1
1
4
2
2
1
1
2
1
3
4
1
1
1
1
2
5
2
1
1
2
1
1
1
1
1
2
1
1
1
1
1
3
1
1
1
1
1
3
1
1
1
1
1
1
1
2
1
1
1
1
1
1
1
1
1
1
1
1
1
1
1
1
2
1
1
1
2
1
1
1
1
1
1
1
1
1
1
3
1
5
3
1
3
1
2
29
2
1
1
1
1
1
4
1
1
2
1
6
4
1
36
1
1
1
1
2
1
1
1
1
1
1
1
1
1
1
1
1
1
1
1
1
1
1
1
1
1
1
1
1
1
1
1
1
1
1
3
2
1
1
7
2
1
2
1
1
1
1
1
1
2
1
1
1
1
1
1
1
2
1
2
5
1
1
1
1
1
1
1
1
1
1
2
1
1
1
1
2
1
2
1
1
1
1
1
2
1
2
1
1
1
1
1
1
1
1
1
1
1
1
1
1
1
1
2
1
1
1
1
2
1
1
1
1
1
1
1
3
1
1
2
1
1
1
1
3
1
1
1
1
1
1
1
1
1
1
2
2
1
2
1
1
1
1
3
1
1
1
1
1
1
1
1
1
1
1
2
1
2
1
1
1
1
2
1
1
1
2
1
1
1
1
1
1
1
1
1
1
1
1
1
1
1
1
1
1
2
1
1
1
1
1
2
2
2
1
2
1
2
1
1
2
1
21
21
11
3
4
3
1
2
2
4
1
2
1
1
1
1
2
1
1
1
1
1
1
1
1
1
1
1
1
1
1
1
1
1
1
1
1
1
1
2
1
1
1
1
1
1
1
1
1
1
1
1
1
1
1
1
1
1
2
1
1
2
1
1
1
1
2
1
1
1
1
1
2
1
2
1
1
1
1
1
1
1
1
3
1
1
2
1
1
1
1
1
1
1
1
2
2
2
1
1
2
2
2
1
1
1
2
1
1
1
1
1
1
1
1
1
1
2
2
1
1
1
1
1
1
1
1
1
1
1
1
1
2
1
1
2
2
1
1
1
1
1
1
1
1
1
1
1
1
1
1
1
1
1
2
1
1
1
1
1
1
1
1
1
1
1
3
1
1
1
1
1
4
1
1
2
2
3
1
1
1
1
1
1
1
1
1
1
1
2
1
1
1
1
1
1
2
1
1
1
1
4
1
1
1
2
1
1
2
1
1
1
1
1
1
2
1
1
1
1
1
1
4
1
2
6
2
2
1
1
1
1
2
1
1
1
1
1
2
3
1
1
1
1
1
34
1
1
1
1
1
11
18
1
1
1
1
1
1
2
1
1
1
1
1
1
1
1
12
1
1
1
1
1
1
2
2
1
1
1
1
2
2
1
1
2
2
1
1
1
1
2
1
1
1
1
1
1
1
1
5
1
1
2
1
1
4
2
1
1
26
2
1
2
1
1
1
1
1
1
1
1
1
1
1
1
1
1
1
3
4
4
1
11
3
1
4
5
1
1
1
1
1
1
1
1
1
1
1
1
1
1
2
2
2
3
1
1
2
1
1
1
1
3
3
8
6
1
1
1
1
1
1
1
1
1
2
2
1
1
1
1
1
1
1
1
1
1
1
1
2
1
1
1
1
1
1
1
30
2
5
1
3
5
1
1
1
1
1
1
1
1
1
7
2
1
1
1
1
1
1
1
1
1
1
1
1
2
1
1
1
1
1
1
1
1
1
1
1
2
1
1
1
1
1
3
3
1
19
1
1
1
1
1
1
1
1
1
1
1
3
1
1
1
2
1
5
1
1
1
6
1
1
1
1
1
2
1
1
1
1
1
1
1
1
2
1
2
4
1
2
1
1
1
1
1
1
1
5
1
1
1
1
1
1
1
1
1
1
1
1
1
1
1
1
1
1
2
2
1
1
1
1
1
1
1
1
1
2
1
2
1
5
1
1
5
1
2
1
1
2
1
1
1
1
1
1
1
1
2
1
1
1
1
1
1
1
1
1
1
1
1
1
1
2
1
1
1
1
1
1
1
1
1
1
1
3
1
1
1
1
1
1
1
1
1
1
1
1
1
1
1
1
3
1
1
1
1
1
1
1
1
1
1
1
1
2
3
3
2
1
1
2
1
1
1
1
6
6
2
3
1
1
1
1
1
1
1
1
1
1
2
1
1
3
1
1
1
8
1
1
1
1
1
1
1
1
1
1
1
1
1
1
1
1
1
1
1
1
1
2
1
1
1
1
1
1
1
1
1
1
2
1
1
1
1
1
1
2
1
4
1
2
1
1
1
1
1
1
1
1
1
1
1
1
1
1
1
2
2
1
1
1
2
1
1
1
1
3
1
2
8
2
28
4
4
4
1
1
3
1
1
1
1
1
2
1
1
1
1
1
1
1
6
2
1
16
5
1
17
21
2
1
1
2
1
1
2
1
2
10
4
1
1
1
1
1
1
1
1
1
1
1
1
1
2
1
1
1
1
2
2
1
1
1
3
2
1
1
1
1
1
1
1
4
1
2
3
1
1
1
1
2
1
1
3
1
1
1
1
1
2
1
1
1
2
6
1
1
1
1
1
1
1
1
1
1
1
1
1
1
1
1
1
2
1
1
1
1
1
2
1
1
1
1
3
1
3
1
2
1
1
4
1
2
1
1
9
1
3
1
1
4
2
1
1
1
1
2
1
1
1
1
1
1
1
1
2
1
1
3
1
1
1
1
1
1
1
1
1
1
1
1
2
1
1
1
1
1
3
1
1
1
1
1
1
1
1
1
1
1
1
1
1
1
1
1
1
1
1
1
1
1
2
1
1
1
1
1
1
2
2
1
1
1
1
2
1
1
1
1
1
2
6
1
1
1
1
1
1
1
1
1
1
1
1
1
1
1
1
1
1
1
2
1
1
1
1
1
1
2
2
1
1
1
1
3
1
1
3
1
1
1
1
1
2
1
1
1
1
1
1
1
1
1
1
1
1
4
1
1
1
1
1
1
1
2
1
1
1
1
1
1
1
1
1
1
1
2
6
4
1
1
1
1
2
2
1
1
1
1
1
1
1
1
1
1
1
5
2
1
1
1
1
1
1
1
1
1
1
1
1
2
1
1
1
1
3
1
2
1
1
2
1
1
2
2
1
1
1
1
1
2
2
1
1
1
1
1
1
1
1
1
3
3
1
1
3
1
1
1
1
1
1
1
1
1
1
1
1
1
1
1
1
1
1
3
1
1
1
1
1
2
1
1
1
1
1
1
1
1
1
1
3
4
1
1
1
1
1
2
1
1
1
1
1
3
2
2
1
1
1
1
1
1
1
1
1
1
1
1
1
1
1
1
1
1
1
1
1
1
1
1
1
1
1
1
1
2
1
1
1
1
1
1
1
1
1
1
1
3
1
2
1
1
2
1
1
1
1
1
1
1
1
1
1
1
1
1
1
1
1
1
1
1
1
1
1
1
1
1
1
1
1
1
1
1
1
1
1
1
6
2
1
4
1
2
1
1
2
2
1
1
1
1
1
1
1
1
1
1
3
1
1
2
1
1
1
1
1
1
1
2
1
1
2
1
1
4
1
1
2
1
1
1
1
2
1
1
1
1
1
1
1
1
7
1
1
1
1
1
2
2
1
2
1
1
2
1
4
1
1
7
1
1
1
1
1
1
2
1
1
1
1
1
2
1
2
1
1
1
1
1
1
1
1
1
1
1
1
1
1
1
1
1
1
1
1
1
11
1
1
5
1
7
2
10
2
1
1
1
5
2
1
1
1
1
1
1
2
1
1
1
1
9
1
1
1
7
1
5
1
1
1
1
1
1
1
2
1
1
1
17
6
44
1
1
1
3
2
1
1
1
1
1
2
2
1
1
3
1
2
1
1
1
2
2
2
1
1
1
1
12
1
1
1
1
1
1
1
1
1
1
2
1
2
1
2
1
1
1
2
1
1
1
1
1
1
1
3
1
1
3
6
1
1
2
1
2
1
1
1
2
1
1
1
1
1
1
1
2
1
1
1
1
1
1
1
1
1
1
2
1
1
1
1
1
1
1
1
1
1
1
1
1
2
1
1
2
1
1
2
1
1
3
1
1
1
1
1
1
1
1
1
1
1
1
1
1
1
1
1
1
1
1
1
1
1
1
1
1
1
1
1
1
1
1
1
1
3
1
1
1
1
1
1
1
1
1
1
1
1
1
1
1
1
1
1
1
1
1
1
1
1
1
1
2
1
1
1
1
2
1
1
1
1
1
1
1
1
1
1
1
1
1
1
1
3
1
1
1
1
1
1
1
1
1
1
1
6
1
1
1
1
2
5
1
1
1
1
1
1
1
1
2
6
3
3
1
15
10
1
1
6
4
2
1
1
1
1
1
1
1
1
1
1
2
1
2
1
2
1
1
1
7
1
1
1
1
2
2
3
1
1
1
1
1
1
1
1
1
1
3
1
2
9
3
1
1
2
3
3
1
1
1
1
1
2
2
3
1
1
1
1
1
1
1
1
1
1
2
1
2
1
1
1
1
1
1
1
2
1
1
1
2
1
1
1
1
1
1
1
1
1
2
1
1
1
1
1
1
1
1
1
2
1
2
1
1
1
1
1
1
2
1
1
1
2
1
1
7
2
1
2
1
1
1
1
1
1
1
1
1
1
1
1
1
1
1
1
1
1
1
1
1
1
1
2
1
7
1
1
1
1
1
1
1
2
1
1
1
2
1
1
1
1
2
1
1
1
1
1
1
1
1
1
3
1
1
1
1
1
1
1
1
1
1
1
1
1
1
1
1
1
1
1
1
1
1
1
1
1
1
1
1
1
1
1
2
1
1
1
1
1
1
1
1
2
1
1
1
1
1
1
1
1
1
1
1
1
1
1
1
1
1
1
1
1
2
1
2
1
1
1
1
2
1
1
1
2
1
1
1
1
1
1
1
1
18
1
1
1
3
1
1
1
1
1
1
1
10
3
2
4
2
1
1
6
2
1
1
1
1
1
1
2
1
1
1
1
1
1
2
1
1
1
3
1
1
1
1
1
2
1
2
2
22
1
10
1
9
5
5
1
1
1
1
1
1
1
1
1
1
1
1
1
1
1
1
1
1
1
1
1
1
1
1
1
1
2
1
1
1
1
1
2
1
2
1
1
2
1
7
1
1
2
1
1
1
1
1
1
1
1
1
1
1
2
1
1
2
1
1
2
1
1
2
2
1
1
1
1
3
1
1
1
1
1
3
3
1
1
1
3
1
1
1
1
1
1
1
1
1
1
2
2
1
1
1
1
1
1
1
2
1
1
1
2
1
1
1
1
1
3
1
1
1
1
1
1
1
1
1
1
1
2
1
3
1
1
1
1
2
1
1
2
1
1
1
2
2
1
1
1
1
1
1
1
1
26
5
20
1
3
1
3
1
2
3
1
1
1
1
1
1
2
1
5
2
2
1
1
1
1
4
1
1
1
5
1
1
1
1
2
1
1
3
1
4
1
8
2
1
1
2
1
1
1
1
1
1
1
1
1
1
2
1
1
2
1
1
2
2
1
1
3
2
2
3
1
1
6
1
1
1
1
1
1
1
1
1
1
1
1
1
1
1
1
1
1
2
4
1
5
1
1
1
1
2
1
1
1
1
1
1
1
1
3
1
1
1
1
1
4
3
1
1
1
1
1
1
1
2
1
1
2
1
1
1
1
1
1
2
1
1
1
2
4
1
1
1
1
1
1
1
1
4
1
1
1
1
1
1
1
1
1
1
1
1
1
2
1
1
1
1
1
1
1
1
1
1
1
1
1
1
1
1
1
1
1
2
2
1
1
1
1
1
1
1
2
2
1
1
1
1
1
1
1
2
1
8
1
3
1
1
1
1
1
1
1
2
1
1
2
1
2
1
1
2
3
1
1
1
1
1
1
1
1
1
1
1
1
1
1
8
3
3
5
7
3
2
1
1
1
1
1
1
1
1
1
1
1
1
1
1
1
1
1
4
1
1
1
3
2
1
1
1
1
1
1
1
1
1
2
3
1
1
1
1
1
4
1
2
1
1
1
1
1
1
1
1
1
1
1
1
1
1
1
1
4
1
1
1
1
1
2
1
2
1
1
1
1
1
1
1
1
1
1
1
1
1
1
1
1
4
1
1
1
1
1
1
1
2
1
1
3
2
2
3
2
1
1
1
1
1
2
1
1
1
1
1
3
1
1
1
1
1
1
6
1
1
1
1
1
1
1
1
1
2
1
1
6
1
1
1
1
1
1
1
1
33
1
1
1
1
2
34
1
1
4
1
1
1
1
1
1
1
1
1
1
1
1
1
10
1
2
1
1
1
1
1
1
1
1
1
1
1
1
2
1
1
2
2
1
1
1
1
1
1
4
1
1
1
1
1
1
1
1
1
14
3
2
1
1
1
2
3
1
1
1
1
1
1
1
1
1
1
1
2
1
1
1
1
1
1
1
1
1
1
1
3
2
2
1
1
1
1
2
1
1
1
1
1
1
1
1
1
1
1
1
2
1
1
1
1
11
1
1
2
1
2
1
1
1
1
1
1
1
1
1
1
1
1
1
1
1
2
1
1
1
1
1
1
1
1
1
1
1
1
1
1
1
1
1
1
1
1
1
1
2
1
1
1
1
1
1
1
1
1
2
6
1
1
1
2
1
1
1
3
1
8
1
1
1
2
1
1
1
2
1
1
1
2
3
1
1
1
1
1
1
2
1
1
2
1
1
1
2
3
1
1
1
1
1
1
2
17
27
1
1
1
1
2
1
1
3
1
1
2
1
1
1
1
1
1
1
1
1
1
2
1
2
1
1
2
3
2
1
7
1
1
1
1
1
1
1
2
1
1
1
1
1
1
1
1
1
1
1
1
1
1
1
1
2
4
1
1
1
1
1
1
1
1
1
1
1
1
1
1
3
1
1
2
1
1
1
1
1
1
1
1
2
1
1
1
1
1
1
1
2
1
1
1
1
1
1
2
1
2
1
1
1
1
1
2
1
1
2
1
2
1
1
2
1
1
1
1
1
1
2
1
1
4
6
1
1
1
1
1
1
1
1
1
1
1
1
2
1
1
1
1
2
1
1
1
1
1
1
1
1
1
1
2
1
1
1
1
1
1
1
1
1
1
1
1
2
1
1
1
1
1
1
1
2
1
1
1
3
1
1
1
1
1
1
1
1
2
2
2
2
3
1
2
1
1
1
1
1
1
1
1
1
1
1
1
5
1
1
1
1
1
1
2
1
2
1
1
1
2
1
1
1
1
1
1
1
3
1
1
1
1
1
10
1
2
1
1
1
1
1
1
1
1
1
1
1
1
1
2
1
5
1
1
1
1
1
1
1
3
1
1
2
1
3
1
2
1
1
3
1
1
2
3
1
1
1
2
1
1
1
1
2
2
1
1
1
1
1
1
1
1
1
1
1
1
1
4
1
1
1
1
1
2
1
1
1
1
1
1
1
1
1
1
1
1
1
1
1
1
1
1
1
1
1
1
3
1
1
1
5
2
1
1
1
1
1
1
1
1
1
1
1
1
2
1
2
2
1
1
3
1
3
1
1
1
2
1
2
1
1
1
1
1
1
1
2
1
1
2
1
2
12
1
1
1
1
1
1
1
1
1
1
1
1
1
1
1
1
1
1
1
1
1
1
1
1
1
1
1
1
2
1
1
1
1
1
1
1
1
1
1
1
1
2
1
1
1
1
1
1
1
1
1
1
1
1
1
1
1
1
1
1
1
1
1
2
1
1
1
1
1
1
1
2
1
1
2
1
1
1
3
2
1
1
1
1
1
1
2
1
1
1
1
1
1
1
1
1
1
1
1
1
1
1
1
2
1
1
2
2
1
1
1
1
1
1
1
1
1
1
1
1
1
1
1
2
1
2
2
1
1
1
1
3
1
1
1
1
1
1
1
1
1
1
2
1
1
1
1
1
1
1
1
1
1
1
3
2
1
1
1
1
1
1
1
1
1
1
1
1
1
1
1
1
1
1
1
1
1
1
1
1
1
1
1
1
2
1
1
1
2
1
1
1
1
1
1
2
1
1
1
1
1
1
1
1
1
1
1
1
1
1
2
1
1
1
1
1
1
1
1
1
1
1
1
1
1
2
1
1
1
1
1
2
1
2
3
3
4
2
1
1
1
2
1
1
2
2
1
2
1
1
4
3
1
1
1
1
3
1
1
1
1
2
1
1
1
3
2
1
1
1
1
1
2
1
1
1
1
1
1
1
1
1
1
1
1
1
1
1
1
1
1
2
1
1
1
1
1
1
2
2
1
1
20
1
1
1
2
1
1
1
1
1
1
1
1
1
1
1
1
1
1
1
1
1
1
1
1
1
1
1
1
2
1
1
1
1
1
1
1
1
1
1
1
1
1
1
19
1
1
4
1
1
1
1
1
2
1
2
2
1
1
1
1
1
1
1
1
1
1
3
1
3
2
1
1
1
1
1
1
1
1
1
1
1
1
1
1
1
1
2
10
2
1
3
1
1
1
1
1
1
4
1
1
1
1
1
1
14
1
1
1
1
1
1
1
1
1
3
1
1
1
1
1
1
1
1
1
1
1
1
1
1
1
1
2
1
1
1
1
1
2
1
1
1
1
1
1
1
1
2
2
1
1
1
1
1
1
1
1
1
1
1
1
1
1
1
1
1
1
1
1
1
1
1
1
1
1
1
1
1
1
1
1
1
1
1
1
1
1
1
32
1
1
1
1
1
3
1
3
1
1
1
1
1
1
1
1
1
1
1
1
1
2
3
1
1
1
1
2
2
1
1
1
2
1
2
1
1
1
1
1
1
1
1
1
1
1
1
1
1
1
1
1
1
1
1
1
1
6
1
1
1
1
1
1
1
1
1
1
1
1
1
1
1
1
1
3
1
2
4
1
1
1
2
1
1
1
1
1
1
1
1
1
1
1
1
1
1
1
1
1
1
43
1
1
1
1
1
1
1
3
1
1
1
1
1
1
1
1
2
1
1
2
15
9
1
1
1
1
3
1
1
1
1
1
3
2
1
3
1
1
1
1
1
1
1
1
1
2
1
1
1
3
1
1
4
1
1
1
1
1
1
2
1
1
1
1
1
1
1
1
1
1
1
1
1
1
1
1
1
1
1
1
1
1
1
2
6
7
1
1
1
1
2
1
1
1
1
1
1
1
1
1
1
1
1
1
1
2
1
1
1
3
1
1
2
1
1
1
1
4
1
3
1
1
1
1
2
1
3
1
2
1
1
1
1
1
2
1
1
1
1
1
1
1
1
1
1
4
1
1
1
1
1
2
1
1
1
1
1
1
1
1
1
1
3
1
1
1
1
14
1
1
1
1
1
1
1
1
2
1
1
1
2
2
2
1
1
1
1
1
2
1
1
1
19
3
1
1
1
7
5
1
1
2
5
2
3
1
1
8
5
1
4
2
2
1
1
1
1
1
5
2
3
1
2
1
1
2
1
1
1
1
1
3
1
1
1
1
1
2
1
1
2
1
1
3
1
1
1
1
1
2
1
1
1
1
1
1
1
2
1
1
8
3
2
1
1
1
2
2
1
1
2
1
1
1
1
1
1
1
1
1
1
1
2
1
1
2
1
1
1
1
1
1
1
1
1
1
1
1
1
1
1
1
1
1
1
1
1
1
1
1
1
1
1
1
1
4
1
1
1
1
1
1
1
20
1
1
1
1
4
2
1
1
1
1
5
1
3
1
1
1
1
2
2
4
2
1
1
1
1
1
1
1
1
1
1
1
1
1
1
1
1
2
2
1
2
2
18
1
1
1
2
3
2
1
2
1
3
1
1
1
1
1
1
1
1
1
1
1
1
1
70
1
1
1
15
5
2
1
1
1
1
1
1
1
1
1
1
1
1
1
1
28
6
1
2
1
2
1
1
1
1
2
1
7
1
1
3
1
1
1
1
1
3
1
1
1
1
1
1
1
1
1
1
1
1
2
1
1
1
1
2
4
1
1
1
1
1
3
1
1
1
1
1
2
1
1
1
1
1
6
1
1
4
1
1
1
12
1
1
1
1
1
1
1
1
1
1
1
1
17
1
6
5
1
1
4
1
3
2
4
1
1
1
2
1
1
1
3
2
2
3
1
1
10
2
1
5
3
3
2
2
1
1
1
1
1
1
1
1
1
1
1
1
1
1
1
1
1
1
2
1
2
1
1
1
1
1
1
5
1
11
1
1
1
1
1
1
1
1
1
1
1
1
1
2
1
1
3
1
1
1
1
1
1
1
2
1
1
1
1
1
2
1
1
2
1
1
1
1
1
1
1
1
1
1
1
1
1
1
1
1
1
1
1
1
1
1
1
1
1
1
1
1
1
1
1
2
1
2
1
1
2
1
1
1
1
1
3
1
1
1
1
1
1
1
1
1
1
1
1
1
1
1
1
1
1
1
1
1
2
1
3
1
1
1
2
4
1
1
1
1
2
1
1
1
1
1
1
1
1
1
1
1
1
1
1
1
1
2
1
1
1
3
1
3
2
1
1
2
1
2
1
1
1
1
1
1
1
1
1
1
1
1
14
71
1
1
1
1
1
2
1
1
1
1
2
1
2
1
1
1
1
1
1
1
2
1
1
1
1
1
1
1
1
1
1
1
1
1
1
2
1
1
1
1
1
1
1
1
1
1
1
1
1
1
9
1
2
1
1
1
1
1
1
3
1
3
1
4
1
1
1
1
1
1
11
13
3
1
5
1
5
1
1
2
1
1
1
1
1
1
2
1
1
1
2
1
1
1
1
1
1
1
1
1
1
1
1
1
2
1
1
1
1
1
1
1
1
1
1
1
1
3
1
1
1
1
1
1
1
1
1
1
1
1
1
4
1
4
1
1
2
1
1
1
2
2
1
1
1
1
1
1
1
1
1
1
1
1
1
2
1
1
1
1
1
1
1
1
1
1
2
1
1
1
1
1
1
1
1
1
2
1
1
1
1
1
1
1
1
1
1
1
1
1
1
1
1
1
1
1
1
1
3
1
1
1
2
1
1
1
1
2
1
1
1
1
1
2
1
3
1
1
1
1
3
2
1
2
1
4
3
1
1
1
1
2
1
1
1
1
2
2
6
1
1
3
4
4
2
2
1
1
1
1
1
1
1
1
1
1
1
1
1
1
1
1
1
1
1
1
1
1
3
1
1
1
1
1
1
3
1
1
1
1
1
1
1
1
1
1
1
1
1
1
1
1
1
1
1
1
1
1
2
1
1
1
1
1
1
1
1
1
2
1
1
1
2
1
1
1
1
1
1
1
2
1
1
1
1
1
1
1
1
1
1
1
1
1
1
1
1
1
1
1
3
1
1
1
1
1
1
1
1
1
1
1
1
3
1
1
1
1
1
1
1
1
1
1
1
1
1
1
1
1
2
2
1
1
1
2
1
1
13
1
1
1
1
1
1
1
1
2
1
1
1
1
1
1
1
1
1
1
1
1
1
17
1
1
1
1
1
2
1
1
2
1
1
1
1
1
1
2
1
1
6
1
2
1
5
1
1
1
1
1
1
2
1
1
1
1
1
4
1
15
1
1
2
1
1
1
1
19
1
1
1
1
1
1
1
1
4
1
2
1
2
2
1
1
2
1
1
2
1
1
1
1
1
1
1
1
1
1
2
1
1
1
1
1
1
2
1
1
6
1
1
1
1
1
1
1
1
1
1
2
1
1
1
1
1
1
1
1
1
1
1
1
1
1
1
1
1
1
1
1
3
7
1
7
1
1
1
1
1
2
1
1
2
1
1
1
1
4
1
1
1
2
1
1
1
1
1
2
1
1
1
1
4
1
3
1
1
1
1
1
2
1
1
1
1
1
1
1
1
1
4
1
1
1
2
1
1
1
1
1
1
1
3
1
1
1
1
1
1
1
1
1
1
1
2
1
1
1
1
1
1
1
1
1
1
2
1
3
1
1
1
3
1
1
2
1
1
1
1
1
1
1
1
1
1
1
1
1
1
1
1
1
1
2
1
1
4
1
1
4
1
1
1
1
1
5
1
1
1
1
1
1
1
1
1
1
7
1
1
1
3
2
4
1
2
1
1
1
1
1
2
1
1
1
1
1
1
1
1
1
1
1
1
1
1
1
1
1
1
1
1
1
1
1
2
1
1
1
1
1
1
1
2
1
1
2
1
1
1
1
1
2
1
1
2
1
1
1
1
2
1
1
1
1
1
2
2
3
1
1
1
1
1
1
1
1
1
1
1
1
3
1
1
1
1
1
1
1
2
1
1
1
1
1
1
2
1
2
35
1
1
1
1
1
1
1
1
1
2
1
1
1
1
3
1
1
2
1
1
1
2
3
1
1
1
1
1
1
1
2
1
1
1
2
2
1
1
2
1
1
1
1
1
3
2
12
1
1
1
1
2
1
1
1
2
4
1
6
1
2
1
1
1
1
1
1
1
2
1
1
1
3
1
1
1
1
1
2
2
1
1
1
1
1
1
1
1
1
2
1
1
1
1
2
1
1
2
1
2
1
1
1
1
5
1
1
1
1
1
14
1
1
1
1
1
1
1
1
1
1
2
1
1
2
2
1
1
1
1
2
1
1
1
1
10
6
4
4
1
1
3
1
1
2
39
2
19
4
3
2
1
1
1
1
1
1
1
1
1
1
1
1
1
1
1
1
1
1
2
1
1
1
1
1
3
3
1
1
2
1
1
1
4
1
2
1
1
2
1
1
1
3
1
1
3
2
2
1
1
1
1
1
1
1
1
1
1
1
1
1
1
1
1
2
1
1
1
1
1
1
1
1
1
6
1
1
1
1
1
8
4
1
1
1
4
2
1
1
1
1
1
1
2
2
1
1
5
1
1
1
2
1
1
3
1
1
1
1
1
1
1
1
3
2
1
1
1
1
1
1
1
1
1
2
1
1
1
1
2
1
1
1
1
1
1
1
1
1
1
1
1
1
2
1
2
1
1
1
1
1
1
2
1
1
1
1
1
1
1
1
1
1
1
1
1
2
1
1
1
1
1
2
1
1
2
2
1
1
3
2
1
2
1
1
1
1
1
1
1
2
2
2
1
21
1
1
1
1
9
5
1
1
2
1
1
1
1
1
2
1
1
1
1
1
1
1
1
1
1
1
3
2
2
5
3
1
1
1
1
1
1
1
1
1
1
2
1
1
9
4
4
1
1
1
1
5
4
1
1
1
1
1
1
1
1
1
1
1
1
1
2
3
2
2
1
1
1
1
1
1
1
2
2
1
1
1
1
1
1
1
1
1
1
1
1
2
1
1
1
1
1
1
1
1
1
2
1
1
1
1
1
1
1
4
1
1
1
1
1
1
1
1
1
1
1
1
1
1
1
1
3
4
1
1
2
1
1
1
1
4
1
1
1
1
1
1
1
8
1
1
1
1
1
1
1
1
1
3
1
1
1
1
1
1
1
1
1
1
1
1
1
1
1
3
1
1
1
1
1
1
1
1
2
1
1
1
1
1
1
1
1
1
1
1
1
1
13
4
1
3
2
1
1
1
3
1
1
1
1
1
1
1
1
1
1
2
1
1
1
1
1
1
2
1
1
1
1
1
1
1
1
1
1
2
1
1
2
1
1
1
1
1
1
1
1
1
2
2
1
1
1
1
1
1
3
1
2
1
11
2
2
1
1
1
1
2
1
1
1
1
1
1
2
2
1
1
1
1
1
1
1
1
1
1
1
2
1
3
2
1
2
1
1
1
1
1
1
7
2
2
1
1
1
2
1
1
1
1
1
1
1
1
1
1
1
1
1
1
1
1
1
1
1
2
1
1
1
1
1
1
1
1
1
1
1
1
1
1
1
5
3
1
1
3
1
2
1
1
1
1
2
1
1
1
1
1
2
3
1
1
1
1
1
1
33
1
1
1
1
1
1
1
1
1
1
2
1
1
1
1
4
1
1
1
1
1
1
2
4
3
2
1
2
2
1
1
1
1
1
1
2
1
1
1
1
1
1
1
1
4
1
1
2
1
1
1
1
1
50
14
2
3
7
1
1
3
1
1
14
2
1
12
1
1
1
2
2
2
12
1
1
2
1
1
1
1
1
1
1
2
2
1
1
1
2
1
1
2
1
1
1
3
1
1
2
1
1
1
1
1
1
1
1
1
1
1
1
1
1
1
2
1
1
1
1
1
1
1
1
2
1
1
1
1
1
1
1
1
1
1
1
1
2
1
2
1
1
1
2
1
1
1
4
5
10
1
1
1
1
5
1
3
2
2
12
22
1
1
1
2
1
1
1
1
1
1
1
1
1
1
1
1
1
5
1
3
1
2
1
1
1
1
1
4
1
1
2
1
3
2
1
6
1
1
1
8
1
1
1
1
1
1
2
1
5
3
1
1
27
1
7
1
1
1
1
1
1
1
2
2
1
1
2
1
1
1
1
1
1
1
1
6
1
1
1
1
1
1
1
1
1
1
1
1
1
1
1
1
1
1
2
1
2
2
3
1
1
1
1
2
1
1
1
1
1
1
2
1
1
1
1
1
1
1
1
1
1
1
1
1
3
1
1
1
1
1
2
1
1
2
1
1
1
2
2
1
1
1
1
1
1
1
1
1
1
1
1
1
1
1
1
1
1
1
3
1
1
1
1
1
1
1
1
3
1
1
1
1
1
1
1
3
1
1
1
1
1
3
1
1
1
1
1
1
1
1
1
1
1
1
1
1
1
2
1
1
1
1
1
1
1
1
1
1
1
20
1
1
1
1
1
1
1
1
1
1
2
1
4
1
1
1
1
1
1
1
1
1
1
4
1
1
1
1
1
1
1
1
1
1
1
1
2
1
1
1
1
1
1
1
1
1
1
1
1
1
1
3
2
4
1
1
1
1
1
1
4
1
1
1
1
1
1
1
2
1
1
1
2
1
1
1
1
1
1
1
2
1
1
1
2
2
1
1
1
1
1
4
1
1
1
11
2
1
1
3
3
1
1
1
1
1
1
1
1
2
6
1
1
1
1
7
1
5
1
1
1
1
1
6
2
1
1
1
1
1
1
1
1
1
1
1
1
1
1
1
1
3
1
1
1
1
1
1
1
1
1
1
1
1
31
7
1
1
3
1
1
1
1
1
1
1
1
1
1
1
1
1
1
1
1
1
1
1
1
1
6
3
1
1
7
1
2
2
1
1
1
1
1
2
1
2
1
1
2
1
1
1
6
1
2
2
3
7
1
1
1
1
1
1
1
1
1
42
1
1
1
1
1
1
1
1
1
1
1
2
2
2
1
1
1
1
1
2
1
1
1
2
1
1
1
1
2
1
1
1
1
1
1
1
6
1
1
1
1
1
1
1
1
1
1
2
1
1
1
1
1
1
1
1
1
1
2
1
2
1
1
1
1
1
21
1
1
1
1
1
1
1
1
1
1
1
1
1
1
1
1
1
1
1
1
1
1
1
2
8
1
1
1
1
1
1
3
2
1
1
1
1
1
1
1
1
1
1
1
2
1
8
2
1
2
1
2
1
1
1
1
1
1
1
1
2
1
1
1
1
1
1
1
1
1
1
1
1
1
1
1
1
1
1
1
1
1
1
1
1
1
1
1
2
1
3
1
1
2
3
1
1
1
1
2
1
1
1
8
1
1
1
1
2
1
1
1
1
5
3
1
1
3
1
3
1
2
1
1
2
2
2
1
1
3
1
1
3
1
1
1
1
2
1
1
1
1
1
1
1
1
1
1
1
1
2
1
1
1
1
1
1
1
1
1
1
1
1
1
1
1
1
1
1
1
1
1
2
1
1
1
1
1
2
1
1
2
1
1
1
1
1
1
1
1
1
1
2
1
3
1
1
1
1
1
1
1
1
1
1
1
1
4
3
1
1
1
1
1
1
1
3
2
2
4
2
10
11
2
11
4
5
2
5
6
5
1
1
1
1
1
1
1
1
1
1
1
1
1
1
1
1
1
1
1
1
1
2
2
3
2
1
1
1
1
1
1
1
1
1
1
1
1
1
1
1
1
2
1
1
1
1
1
1
2
1
1
1
1
1
1
1
2
1
1
1
1
1
1
1
1
1
1
2
11
1
1
1
1
1
1
1
2
1
1
1
1
1
1
1
1
1
1
2
1
1
1
1
1
4
1
1
1
1
2
1
1
1
1
1
1
1
1
1
1
1
1
1
1
1
1
1
2
1
1
2
1
6
1
2
1
1
1
1
1
1
1
1
1
1
1
2
2
1
1
1
1
1
1
4
2
1
2
1
2
1
1
1
1
2
3
1
2
1
1
1
1
2
1
1
3
2
1
1
1
2
1
1
1
2
1
1
1
1
1
1
1
1
2
1
1
2
1
1
1
1
2
1
1
1
1
2
1
1
1
2
2
1
1
2
1
1
1
2
2
1
1
1
1
2
1
3
1
1
1
1
1
1
1
1
1
1
1
1
1
1
1
1
1
1
1
1
1
1
1
1
1
1
1
1
1
1
3
1
1
1
1
1
1
1
1
1
1
1
1
1
1
1
1
1
1
1
1
1
1
1
1
1
1
1
1
2
1
1
1
1
1
1
1
1
3
1
1
1
2
1
1
1
2
1
1
1
2
2
1
1
1
1
1
2
1
1
1
10
2
1
1
1
2
1
1
1
4
1
1
1
1
1
1
2
1
1
1
2
1
1
1
1
3
1
1
1
2
1
11
1
1
1
7
1
4
1
3
1
1
2
1
1
1
1
1
1
3
1
1
1
1
2
1
3
1
4
1
1
1
1
1
1
1
1
1
3
1
1
1
1
1
1
2
1
2
2
2
1
1
1
3
3
1
1
1
1
1
2
1
1
1
1
1
1
3
2
1
1
1
2
1
1
1
1
1
1
1
1
1
1
1
3
2
1
1
2
1
1
1
1
2
2
1
1
1
1
3
1
1
2
1
1
1
2
1
1
1
1
2
1
1
1
1
2
1
1
1
1
1
2
1
1
1
1
2
6
9
1
1
4
1
1
1
1
1
8
1
5
1
1
10
2
1
1
1
1
3
1
1
1
1
1
1
1
1
1
1
1
1
1
2
1
1
1
1
1
1
4
4
2
1
1
1
6
1
1
1
3
1
1
2
1
1
1
1
2
1
1
1
1
1
1
1
1
1
1
1
1
1
1
1
1
1
1
2
1
1
1
2
1
3
3
1
1
1
1
1
2
4
1
7
26
19
2
1
1
1
1
1
1
1
1
1
1
1
1
1
1
1
1
1
1
1
1
1
1
1
1
1
1
1
1
1
1
1
1
2
1
1
1
5
10
1
15
1
1
1
1
1
1
1
1
7
1
1
1
1
1
2
1
3
1
1
1
1
1
1
1
1
1
1
1
1
1
2
1
1
1
1
1
1
1
1
1
1
2
1
1
1
1
1
1
1
1
1
1
1
1
1
1
1
1
1
1
1
1
1
1
1
2
1
1
1
9
1
1
1
1
1
1
1
1
1
1
1
1
4
2
1
1
1
1
1
2
2
2
1
1
1
1
3
2
1
1
1
2
1
1
1
1
1
1
1
1
1
1
1
1
1
1
1
1
1
1
1
1
1
1
1
1
1
2
1
3
1
1
1
1
1
1
2
1
1
1
1
1
1
1
1
1
1
1
1
1
1
1
1
1
1
1
1
1
1
1
1
1
1
1
1
1
2
1
1
1
1
1
1
1
1
1
1
1
1
1
1
1
1
1
1
1
1
8
6
1
1
2
22
3
1
1
1
1
1
1
1
1
1
3
1
1
1
1
4
2
1
1
2
1
1
1
1
1
1
1
3
1
1
1
1
2
2
2
1
1
1
1
1
1
1
1
1
1
1
1
1
1
1
1
1
2
1
2
1
3
2
2
1
1
2
2
2
2
1
1
1
1
2
1
2
1
1
1
1
4
1
1
2
1
1
1
1
2
1
1
2
3
1
1
4
2
1
2
1
1
2
1
4
7
1
2
2
1
1
1
2
1
2
1
1
1
5
4
2
2
1
1
2
1
1
2
3
2
1
2
1
2
2
1
1
5
1
4
1
6
2
3
2
1
3
4
5
1
2
1
2
1
2
2
4
2
2
1
1
3
1
2
1
2
1
6
1
2
1
1
3
1
2
6
2
1
1
1
1
3
2
2
3
1
1
3
2
3
2
3
3
2
1
1
4
1
1
3
1
1
1
1
1
1
1
1
1
4
2
1
1
1
1
2
1
1
1
1
3
1
1
1
3
1
1
1
1
2
1
5
1
1
2
1
2
1
1
1
2
1
1
1
2
1
1
1
1
1
2
2
1
2
1
1
1
1
1
1
1
1
1
1
2
1
1
3
1
1
1
1
3
1
1
1
1
2
1
1
1
3
3
1
1
1
1
1
1
2
1
1
1
1
3
1
1
2
1
1
1
2
1
1
2
1
3
1
1
1
1
1
1
1
1
2
2
1
1
1
1
1
1
1
1
1
1
2
1
2
1
1
1
2
1
1
1
1
1
1
1
2
1
1
1
1
1
1
1
3
1
1
1
1
1
1
1
1
1
1
1
1
1
1
1
1
1
1
1
1
1
2
1
1
1
1
1
1
1
1
1
1
1
2
1
1
1
1
1
1
1
2
1
3
1
3
1
19
1
1
33
1
2
1
1
1
3
1
1
1
1
1
1
1
5
2
3
1
1
1
2
1
1
1
1
1
1
1
31
1
1
1
1
2
1
1
1
1
1
1
1
1
3
3
1
68
1
1
1
1
1
1
1
1
1
1
1
1
1
1
1
1
1
1
2
1
1
56
1
1
1
2
1
1
1
1
2
1
1
1
1
1
1
1
1
1
1
1
1
2
2
2
1
1
1
1
1
1
3
2
1
1
1
1
1
2
1
1
1
1
1
1
1
1
1
1
1
1
1
1
2
5
1
2
1
1
1
1
1
2
1
1
1
1
1
1
1
1
1
1
1
1
1
1
1
1
1
1
1
1
1
1
3
1
1
1
1
1
1
1
1
1
2
4
2
5
1
3
5
1
14
1
3
1
1
1
1
1
1
1
1
1
1
1
1
1
1
1
6
3
1
1
1
1
1
1
1
1
1
1
1
1
2
8
5
1
1
1
1
1
2
1
1
1
1
1
1
6
1
1
4
1
1
1
1
1
1
2
1
5
1
1
1
1
1
1
1
1
1
1
1
1
1
1
1
2
1
1
1
1
1
1
1
1
2
1
1
1
1
2
2
1
1
1
4
1
1
1
2
1
1
2
3
1
3
1
3
1
1
1
1
3
1
1
3
1
2
3
1
1
1
1
1
1
7
1
1
1
1
1
1
8
5
1
1
1
1
1
1
1
1
1
1
1
2
1
1
2
1
1
1
1
1
3
1
2
1
6
5
2
1
1
1
1
1
2
3
1
1
1
1
1
1
1
1
1
1
1
1
1
1
1
1
1
8
2
1
1
1
2
1
1
1
1
1
1
1
1
1
1
1
1
1
1
1
1
1
1
1
1
1
1
1
1
1
1
1
1
1
2
1
1
1
1
1
1
3
1
1
1
1
1
1
1
1
1
1
2
1
1
2
1
1
1
1
1
2
1
1
1
1
1
1
1
1
1
2
1
3
2
1
1
1
1
1
1
1
1
1
1
1
4
1
2
1
1
1
1
1
1
2
2
2
2
1
1
1
2
1
1
2
1
1
2
1
2
1
1
1
1
2
2
1
1
1
1
1
1
1
1
1
1
1
1
1
1
1
1
1
1
1
1
2
2
1
1
1
1
2
2
1
2
1
1
1
1
5
1
1
1
2
1
1
1
1
1
1
2
2
1
1
1
1
3
1
1
1
1
1
1
1
1
2
1
1
1
1
1
1
3
1
1
1
1
1
1
2
1
1
2
1
1
1
1
1
1
1
2
2
2
1
1
5
1
2
1
1
2
1
2
2
1
2
1
1
2
1
2
1
1
1
2
3
1
1
1
2
3
1
1
2
1
1
1
2
2
1
1
3
1
1
1
1
1
1
1
1
2
1
3
1
4
6
1
1
1
1
1
1
1
1
1
9
1
1
3
1
1
3
4
1
1
1
1
2
1
1
1
2
1
1
1
1
1
1
1
1
1
1
1
1
1
1
1
2
1
1
2
1
1
1
1
2
1
4
1
1
1
7
2
1
2
1
1
1
1
1
1
1
1
1
2
1
1
1
2
1
1
1
2
1
1
2
1
1
1
1
1
1
1
1
1
1
1
1
1
1
2
1
1
1
1
1
1
2
1
6
1
3
1
1
3
1
1
1
1
1
2
1
1
1
2
1
1
1
1
1
1
1
1
2
1
2
2
1
1
2
1
1
1
1
1
2
3
2
1
1
1
1
1
1
1
1
1
1
1
2
1
1
1
1
1
1
1
1
1
1
1
1
1
1
1
2
1
3
1
1
1
1
1
1
1
2
4
1
1
1
1
1
1
2
1
3
1
1
1
1
1
1
1
1
1
1
1
1
1
2
1
1
1
1
1
1
1
1
9
1
2
1
1
6
1
1
2
1
1
1
2
2
1
1
1
1
3
1
3
1
1
1
4
1
1
1
1
1
1
1
1
3
1
1
2
1
1
1
3
2
1
9
3
1
1
4
1
1
1
1
1
3
1
1
1
1
1
1
1
1
1
2
1
1
1
2
1
21
1
10
1
1
1
1
1
1
1
1
1
1
1
1
1
1
2
2
1
3
1
1
1
1
1
1
1
1
1
1
1
1
3
2
1
1
1
1
1
2
1
1
1
1
1
1
2
1
1
1
1
1
1
2
1
1
1
1
2
1
1
1
1
1
2
2
1
1
1
1
1
2
1
1
1
1
1
1
1
1
1
1
1
1
2
1
1
1
3
1
1
1
1
1
17
20
1
1
1
1
1
1
1
1
1
1
1
1
5
1
3
1
1
1
1
1
1
2
1
1
1
1
1
1
3
2
1
1
1
1
1
1
1
1
1
6
2
1
1
1
1
1
1
1
1
2
1
1
1
1
1
2
1
2
1
1
1
1
1
2
1
1
1
1
1
1
6
1
1
1
1
1
1
1
1
1
1
1
1
1
1
1
1
1
2
1
5
3
3
2
3
1
1
1
1
1
1
1
2
1
1
1
1
1
1
1
1
6
1
1
2
1
1
1
1
1
1
1
1
2
1
1
1
1
1
1
1
1
1
1
1
3
12
2
12
1
1
13
3
2
1
3
1
4
2
1
1
2
1
1
1
2
1
4
5
5
1
1
1
1
2
1
1
2
1
1
1
1
1
2
1
1
1
1
3
2
1
1
1
1
1
1
1
2
1
3
1
23
1
1
1
1
1
1
1
1
1
1
1
3
1
1
1
1
1
1
1
1
2
1
1
2
1
2
2
2
6
4
2
3
1
2
1
1
2
1
16
2
1
1
1
1
6
2
2
1
2
1
1
1
1
1
1
1
1
1
1
1
1
1
1
1
1
1
1
1
2
1
1
1
1
1
1
1
1
1
1
1
1
1
1
1
1
1
3
1
1
1
1
36
1
1
1
1
1
1
1
1
2
1
1
1
1
2
1
1
3
1
1
1
1
1
3
4
1
1
1
1
1
1
1
1
1
1
1
1
1
1
1
1
1
1
1
1
1
1
1
1
1
1
1
1
1
1
1
2
1
1
1
1
3
1
1
1
1
1
1
1
1
1
1
1
1
1
1
1
1
1
1
1
1
1
1
1
1
1
2
1
1
1
2
1
1
1
3
1
1
2
1
1
1
1
2
1
1
3
1
1
1
1
1
1
1
1
1
1
1
2
1
1
1
1
1
4
2
1
1
1
1
1
2
1
1
1
1
1
1
1
3
1
1
1
1
1
3
1
1
1
2
1
1
2
1
5
1
1
1
1
1
2
1
1
1
1
1
1
1
1
1
1
1
1
5
1
1
1
1
2
1
1
1
2
1
1
1
1
1
1
1
1
2
1
1
2
1
1
1
2
2
1
1
1
1
1
1
1
1
3
1
1
2
1
1
1
1
1
1
1
1
1
1
2
1
1
1
1
1
1
1
4
2
1
1
1
1
1
1
1
2
5
1
2
5
1
1
2
2
1
1
1
1
1
1
1
1
1
1
1
1
1
3
1
2
1
1
1
1
2
1
1
1
1
1
1
1
1
1
1
1
2
1
1
2
1
1
1
1
2
1
1
2
1
1
1
1
1
1
1
3
1
4
2
1
1
1
1
1
3
1
3
1
1
1
1
1
1
1
2
1
1
1
1
1
9
3
1
3
1
1
1
1
1
1
1
1
1
1
1
1
1
4
1
1
1
1
2
1
1
1
2
1
1
2
1
1
1
1
1
11
1
1
1
1
2
1
3
1
2
1
2
1
2
1
1
1
1
3
1
1
1
1
1
1
1
1
1
1
1
2
3
3
2
1
1
3
6
2
2
2
1
1
3
1
1
1
1
1
1
1
2
1
1
1
1
2
1
1
1
3
3
1
1
1
3
1
1
1
1
1
1
2
1
1
2
1
1
1
1
1
1
1
3
1
1
1
1
1
1
1
1
1
1
3
2
1
1
3
2
6
2
1
2
5
5
7
5
6
2
1
5
2
2
1
3
3
1
4
1
1
1
1
1
1
1
1
1
1
5
1
1
1
1
1
1
3
1
1
1
1
1
7
1
1
1
1
2
1
2
1
1
1
9
1
1
1
1
1
1
2
1
1
2
1
1
2
1
1
1
1
2
3
1
1
1
1
1
1
3
3
1
2
1
1
3
1
4
1
1
2
1
7
1
1
1
1
1
1
2
1
2
1
1
5
2
1
1
1
1
1
1
1
1
1
1
1
1
1
1
1
1
1
1
1
1
2
1
1
1
1
1
1
1
1
1
1
1
1
1
1
1
1
1
1
1
1
1
1
1
1
1
1
1
1
2
1
1
1
1
1
1
1
1
1
1
1
1
1
3
2
2
2
1
1
1
1
4
1
1
1
1
1
1
1
1
1
1
1
1
1
1
3
1
6
2
2
1
1
1
1
1
1
4
3
3
1
1
5
1
1
1
1
1
1
1
1
1
1
1
1
1
1
1
1
3
1
1
6
2
1
1
1
1
3
1
1
2
1
1
1
1
3
1
1
1
1
1
1
1
1
1
1
1
1
1
1
3
2
2
1
3
1
1
1
1
1
1
1
1
1
2
1
1
1
1
1
1
7
1
1
1
1
1
1
1
1
1
1
1
2
1
3
1
8
2
1
14
5
1
1
1
1
1
1
2
1
1
1
1
1
1
1
1
1
1
1
1
1
1
1
1
2
1
1
1
1
6
1
1
1
1
1
1
1
1
1
2
1
1
2
1
1
1
1
1
1
1
2
1
1
1
1
1
2
1
1
1
2
1
1
1
1
1
1
1
1
1
1
1
1
1
1
2
1
1
2
1
1
1
1
1
2
1
1
1
1
1
1
1
1
1
3
1
1
1
1
1
1
1
1
1
1
2
1
1
1
1
3
2
1
1
1
1
2
1
1
1
1
1
1
1
1
1
1
2
14
1
4
1
2
1
1
4
2
1
1
1
1
1
1
1
1
1
1
1
1
1
1
2
1
1
1
1
1
1
1
1
1
1
2
1
1
1
1
1
1
2
1
2
1
1
1
1
1
1
1
1
1
1
1
1
1
1
1
1
1
1
1
1
1
1
1
1
1
1
1
1
1
1
1
1
1
1
1
1
1
2
1
1
1
1
1
3
1
1
1
1
1
3
3
6
2
2
1
3
2
3
3
1
2
1
1
1
1
1
2
1
2
2
1
2
2
1
1
1
2
2
3
1
1
2
1
2
1
3
1
1
1
1
1
1
2
1
1
1
1
1
1
1
1
1
1
1
1
1
2
1
2
2
2
3
1
1
3
2
1
3
3
1
3
1
3
1
1
1
1
2
1
1
1
1
1
1
1
1
2
1
1
2
1
1
1
1
3
1
1
7
1
1
1
1
1
1
1
1
4
1
1
1
3
2
1
1
1
3
4
2
1
1
1
1
1
1
1
1
1
1
2
3
1
3
1
1
1
2
2
2
1
2
1
1
3
3
1
1
1
1
3
2
1
1
1
1
1
1
2
2
1
2
2
1
1
2
1
2
1
1
1
1
1
1
1
1
1
2
1
1
1
1
1
1
1
1
1
3
1
1
1
2
1
1
1
1
2
1
1
1
1
1
1
1
1
1
1
1
1
1
1
1
1
1
1
1
1
1
1
1
2
1
2
1
1
2
1
1
2
1
1
1
1
1
1
1
1
1
1
2
1
1
1
1
1
1
2
1
1
1
1
1
1
1
1
1
1
1
1
2
1
1
1
1
3
1
2
1
3
1
2
2
1
1
1
1
1
1
1
1
1
1
1
1
1
1
1
1
1
1
1
1
3
1
1
3
4
4
7
1
2
2
2
6
3
1
2
2
2
1
1
1
1
1
1
1
1
1
1
2
3
1
1
1
1
1
1
1
1
1
1
1
1
1
1
1
1
1
1
2
1
1
7
1
1
1
1
1
1
1
1
3
1
1
1
1
1
1
3
1
1
8
1
1
1
1
1
1
1
4
1
1
1
1
1
1
2
1
1
2
1
1
3
2
2
9
1
1
2
1
2
4
3
1
1
1
10
2
1
1
1
1
1
1
1
2
1
1
1
1
1
1
1
1
1
1
1
1
1
1
1
1
1
1
1
1
1
3
1
1
2
1
1
1
1
4
1
1
1
1
1
1
1
3
1
1
1
2
1
1
1
1
1
1
1
1
1
1
1
1
1
1
6
1
1
1
2
1
1
1
1
1
1
1
1
1
1
1
1
1
1
1
3
1
1
1
2
1
1
1
1
1
2
1
1
1
1
2
1
2
1
1
1
1
1
1
1
1
1
1
1
1
1
1
1
1
1
2
1
2
5
2
4
1
1
4
1
1
1
1
1
1
1
2
1
1
1
3
3
1
1
1
1
1
1
1
1
1
1
1
1
1
1
3
1
1
1
1
1
1
2
1
1
3
2
1
1
1
1
1
1
1
1
2
1
3
1
1
1
1
1
1
1
1
1
1
1
1
1
1
1
1
1
2
1
1
1
1
1
1
1
1
1
1
1
1
1
1
1
1
1
1
1
1
1
1
1
1
1
1
1
1
1
1
1
1
1
1
1
1
1
1
1
1
1
1
1
1
1
1
1
2
1
1
2
1
1
1
1
1
2
1
3
1
1
1
1
1
1
1
2
1
1
1
1
1
1
1
1
1
1
1
1
1
3
1
3
1
1
1
1
1
3
1
1
1
1
1
1
1
1
1
1
1
1
1
1
1
1
1
1
1
1
1
3
1
3
1
1
2
1
1
1
3
1
1
1
1
1
1
1
1
2
1
1
1
1
1
1
4
8
2
5
2
1
1
1
5
1
1
1
1
1
1
1
1
1
2
1
1
1
1
1
1
1
3
1
1
1
1
1
2
1
1
1
1
1
9
1
1
1
2
1
3
1
1
1
1
1
1
1
1
1
1
1
1
1
1
1
1
1
1
2
1
1
1
1
1
1
6
1
1
1
1
1
2
1
1
1
1
1
1
1
1
1
4
1
1
2
1
7
1
1
1
1
1
1
1
1
1
1
1
2
2
1
1
1
1
1
1
1
4
1
1
2
1
2
1
1
1
1
2
1
1
7
1
1
1
1
7
1
1
1
1
1
1
1
2
1
1
1
1
2
1
3
1
1
1
1
1
1
1
1
6
1
1
1
1
1
1
1
2
1
2
1
1
1
1
1
1
2
1
1
1
1
1
1
1
1
1
1
1
1
1
1
1
1
1
1
1
1
1
1
1
1
1
1
1
1
1
1
1
1
1
1
1
1
1
1
1
1
1
1
1
1
2
1
1
8
1
1
14
2
1
1
1
1
1
1
1
5
1
5
1
6
1
1
3
1
1
1
1
3
7
1
1
1
1
1
1
14
1
1
1
2
1
1
3
1
2
1
1
1
1
4
1
1
1
1
1
4
1
11
1
2
1
2
1
2
1
1
1
1
2
1
1
1
2
1
1
4
1
1
1
2
1
1
1
1
1
1
3
1
1
2
1
1
1
1
2
1
1
1
1
1
1
1
1
1
1
1
1
1
1
2
1
1
1
1
1
1
1
1
1
4
1
1
1
1
1
1
3
3
1
1
1
1
2
1
1
3
2
4
5
3
5
2
1
2
1
1
1
1
1
1
2
1
1
1
1
1
1
1
1
1
2
1
1
3
1
2
1
3
1
1
1
4
4
1
1
2
5
1
2
1
1
1
1
1
1
1
2
1
1
2
1
1
1
1
1
1
1
1
1
1
1
1
1
1
1
1
1
2
1
1
1
1
1
1
1
1
1
1
2
2
2
1
1
1
2
1
2
1
1
1
1
2
1
3
2
1
1
3
1
1
1
2
1
1
2
1
1
1
1
1
1
1
1
1
1
1
1
1
1
1
1
1
1
1
2
1
1
1
1
1
1
1
1
1
1
2
1
1
6
2
1
1
1
3
1
1
1
2
1
1
1
1
1
1
1
1
2
2
1
1
2
1
1
1
1
2
1
1
1
1
1
3
1
1
1
1
1
1
1
1
1
1
1
2
2
1
1
1
1
1
1
1
1
1
1
1
1
1
1
1
1
1
1
1
2
1
1
1
1
1
1
1
1
1
1
1
2
1
1
1
1
2
6
2
3
2
2
3
1
1
1
4
2
1
1
2
1
1
1
2
1
1
1
1
1
1
1
1
1
1
1
3
1
1
1
4
1
1
1
5
2
1
1
1
1
1
1
1
1
1
1
1
1
1
1
1
1
1
1
1
1
1
1
1
1
1
2
1
3
1
1
1
2
1
1
1
1
2
1
1
2
1
1
1
1
1
1
1
1
1
1
1
1
1
1
1
1
2
1
2
1
1
1
1
1
1
1
1
1
1
1
1
1
1
1
1
1
1
1
1
1
1
1
1
1
1
1
1
1
1
1
1
1
4
1
4
2
1
1
1
1
2
1
2
1
1
1
1
1
1
1
1
2
1
1
1
1
1
1
1
1
1
1
1
1
1
1
2
1
1
1
1
1
1
1
1
18
1
1
1
1
5
1
1
1
2
1
1
1
2
1
1
1
1
1
1
1
1
1
1
1
1
1
6
5
2
1
1
2
2
1
1
1
1
1
1
1
3
1
1
1
1
1
1
1
1
1
1
1
1
1
1
2
1
1
3
5
6
2
2
3
4
2
2
1
1
1
2
1
1
1
1
1
3
1
1
1
1
11
1
1
1
1
39
1
1
1
1
1
2
1
1
3
1
2
1
2
1
1
1
1
1
1
1
2
2
1
3
1
2
1
2
3
1
1
2
1
1
1
2
1
1
1
1
1
1
1
1
1
3
1
1
1
1
1
1
1
1
4
1
1
1
5
1
2
1
1
1
2
3
1
1
1
1
1
1
1
1
1
1
1
1
1
1
1
1
1
1
12
1
1
1
1
2
1
1
1
1
1
1
1
1
1
1
1
1
2
1
1
1
2
1
1
1
1
1
2
8
2
1
1
1
1
1
1
1
1
1
3
1
1
1
1
1
1
1
1
1
1
3
1
1
1
1
1
1
1
2
2
3
1
1
1
1
1
1
1
2
1
1
1
1
2
3
1
1
1
1
1
1
1
1
2
1
1
1
6
1
1
1
1
1
1
1
1
15
34
12
1
1
1
1
1
1
1
38
1
1
1
1
1
1
1
1
1
1
1
2
2
1
1
1
1
1
1
3
2
4
3
1
1
1
3
1
1
1
1
1
1
2
1
1
2
1
1
2
4
1
1
1
1
1
1
1
31
2
1
1
1
18
1
1
1
1
1
1
1
1
2
1
1
1
2
2
1
2
1
2
1
1
1
1
1
1
1
1
1
1
1
1
1
1
1
1
1
1
1
1
1
2
1
1
1
1
1
1
1
1
1
1
1
1
1
1
1
1
1
1
1
1
1
1
2
1
1
1
1
1
1
1
1
1
1
1
1
2
1
4
1
1
1
1
1
1
3
1
1
1
1
1
1
2
1
1
1
1
1
1
1
1
1
1
1
1
1
2
1
1
1
1
1
1
1
1
1
1
1
1
5
1
2
1
1
1
1
1
2
1
1
1
1
4
1
3
1
1
1
1
1
1
1
1
1
1
1
1
1
1
1
1
1
1
1
1
1
1
3
1
2
1
1
2
1
1
3
2
2
2
2
1
1
2
1
1
2
1
1
3
1
1
1
1
1
3
1
1
1
1
1
1
1
1
2
1
1
1
1
1
1
1
1
1
1
1
1
1
1
1
1
1
1
1
2
1
2
4
1
1
1
1
2
1
1
1
2
1
1
1
1
1
1
1
1
3
1
1
1
3
2
1
1
2
2
1
2
2
1
3
7
2
3
1
1
1
2
1
1
3
2
2
2
1
5
2
1
2
1
1
1
1
7
1
1
1
3
1
1
1
1
1
1
1
1
1
2
1
1
1
2
1
3
4
1
1
1
1
1
1
1
1
2
1
1
1
1
1
1
1
1
1
1
1
2
1
1
2
1
1
1
1
1
1
1
7
1
1
1
8
1
1
1
1
1
1
1
1
1
1
1
1
1
4
1
1
1
1
1
1
1
1
1
1
1
1
2
1
1
2
2
1
1
1
1
1
1
4
1
1
1
1
1
1
2
1
1
1
1
1
1
1
1
1
1
1
2
2
2
1
1
1
1
3
1
1
1
2
2
1
1
1
2
3
1
1
1
1
1
4
1
1
1
2
1
1
1
1
1
1
1
1
1
2
1
1
4
1
2
1
1
1
1
1
1
2
1
1
1
1
1
4
1
1
2
7
1
1
1
1
1
1
1
1
1
1
1
1
1
1
1
4
1
1
1
1
3
1
1
1
2
1
1
1
2
1
1
4
2
1
1
1
2
1
2
1
3
1
3
1
3
1
1
3
2
3
3
1
1
2
1
1
2
1
2
3
1
1
1
5
1
1
1
1
1
1
1
2
1
1
1
2
2
2
1
1
2
1
1
1
1
1
1
1
1
1
1
2
1
1
1
1
2
1
1
1
1
1
1
1
1
1
1
1
1
1
1
1
5
1
1
1
1
1
1
1
2
1
1
1
1
1
1
1
1
1
1
1
1
2
1
2
1
1
2
2
1
2
1
1
1
1
1
1
1
2
1
1
1
1
1
1
1
1
1
1
1
6
2
1
1
1
1
1
1
1
3
1
2
1
1
1
1
1
1
1
1
1
1
1
1
1
1
1
1
1
1
2
1
1
1
1
1
1
1
1
3
1
23
1
1
1
3
1
1
1
1
1
1
4
1
2
1
4
1
5
1
1
3
1
7
2
3
2
1
1
1
3
1
3
5
1
1
1
1
1
1
1
1
1
3
2
5
1
1
1
1
1
1
1
1
1
15
1
1
2
8
2
1
1
1
1
1
1
1
1
1
1
1
1
1
1
1
1
1
1
1
1
1
1
1
4
3
1
1
1
1
2
1
1
1
1
1
1
3
1
1
1
1
1
1
1
2
1
1
1
1
1
1
1
1
1
1
1
1
1
1
1
1
1
1
1
1
1
1
1
1
1
1
1
1
1
1
1
1
12
1
1
1
4
1
1
1
1
1
1
1
1
1
1
2
3
1
1
1
3
1
1
1
2
1
1
1
1
1
1
1
1
1
1
1
1
1
1
1
1
2
1
1
1
1
2
1
1
2
1
1
1
1
1
1
2
2
3
1
1
2
3
1
1
1
1
3
1
1
2
2
1
1
1
1
3
1
1
1
1
1
1
1
1
1
1
1
1
1
1
1
1
1
1
1
1
2
1
1
1
1
1
2
1
1
2
1
1
1
1
3
1
2
1
1
1
3
1
1
1
1
1
1
1
1
1
1
1
1
1
1
1
1
1
1
1
1
1
1
1
1
1
1
1
1
1
1
1
1
3
1
1
1
1
1
1
1
1
2
1
1
1
1
1
1
1
1
3
3
1
1
1
1
1
1
1
2
1
1
1
1
2
1
2
1
1
1
1
1
2
1
1
1
1
1
1
1
1
1
2
1
6
1
2
22
20
1
1
1
1
1
1
2
1
1
2
1
1
1
1
20
1
1
1
1
1
4
1
1
11
1
1
1
1
1
1
2
1
1
1
1
1
1
1
1
1
2
1
2
1
1
1
1
1
1
1
1
1
1
1
1
1
1
1
2
1
1
1
1
1
1
1
1
1
2
1
1
1
1
1
1
1
1
1
1
1
2
1
1
1
1
1
2
2
1
1
1
1
1
2
1
1
1
2
2
1
1
1
1
1
1
1
1
1
1
1
2
1
1
1
1
1
1
1
1
1
1
2
1
13
1
6
3
4
15
1
1
1
1
1
1
1
2
1
4
1
2
1
1
1
1
1
1
1
1
1
1
1
1
1
1
1
1
1
1
1
1
1
1
1
1
2
1
1
1
1
1
2
6
1
1
1
1
1
1
1
1
1
1
1
1
2
2
2
1
1
1
1
2
1
1
1
1
1
1
1
1
1
1
1
1
1
1
4
3
1
1
1
1
2
1
1
1
2
1
1
1
1
1
1
2
1
1
1
1
2
1
1
4
4
1
1
1
1
1
1
1
2
1
2
2
1
1
3
1
1
2
2
2
1
1
1
1
1
2
5
1
1
1
1
1
1
1
1
1
1
1
2
2
1
2
1
1
2
1
1
1
1
1
1
1
1
1
1
2
1
1
1
1
1
1
2
1
3
1
1
1
1
1
1
2
2
1
1
1
1
7
1
1
1
1
1
2
2
1
4
1
1
1
1
2
1
1
1
1
1
1
1
1
1
1
4
2
1
1
1
1
1
2
1
1
2
1
1
1
1
1
1
1
3
3
1
1
1
1
1
1
1
1
1
1
1
1
1
1
1
1
1
1
1
1
1
1
1
1
1
1
1
1
1
1
3
1
1
1
1
1
1
1
1
1
1
1
1
1
1
1
1
2
1
2
1
1
1
1
1
1
1
1
1
2
1
1
1
1
1
1
2
2
1
2
1
1
1
1
1
2
1
1
1
1
1
1
5
1
1
1
1
1
1
2
1
1
1
1
1
1
1
1
1
1
1
1
1
1
1
1
1
1
2
1
1
4
7
1
1
1
1
1
1
1
1
1
1
1
2
1
1
1
1
1
1
1
1
1
1
3
1
1
1
1
1
1
1
1
1
1
1
1
1
1
1
1
2
12
1
1
1
1
1
1
1
1
1
1
1
3
1
1
1
1
1
1
2
1
2
1
1
1
1
1
1
1
2
2
1
2
7
2
2
1
1
1
1
2
1
1
1
1
1
1
1
1
1
1
1
1
1
1
1
1
1
1
1
1
1
1
1
1
1
1
1
1
1
1
1
1
1
1
1
1
1
1
1
1
1
1
1
1
1
2
1
1
1
1
1
1
1
5
1
2
1
1
1
1
2
1
1
1
1
1
1
1
1
1
1
1
1
1
1
1
1
1
1
4
1
1
1
12
1
4
6
1
4
1
1
2
1
1
1
1
1
2
1
2
1
1
1
1
1
2
4
1
7
1
1
3
1
12
1
2
1
1
1
1
1
1
1
1
1
1
2
2
1
1
7
1
1
1
1
2
1
1
1
1
1
2
2
1
1
2
1
2
6
2
5
4
17
5
1
1
1
1
1
3
1
2
1
1
2
13
1
10
1
1
1
4
3
1
1
1
1
1
1
1
2
4
5
1
1
1
1
1
3
3
2
1
1
1
2
1
1
1
1
1
1
1
2
1
1
1
1
1
1
1
1
1
1
1
1
1
1
1
1
1
5
8
1
2
3
3
1
1
1
1
1
1
1
1
1
3
3
1
1
1
1
1
1
1
1
1
2
1
1
2
1
1
1
2
1
1
24
1
1
2
1
1
1
3
3
1
1
3
1
1
1
2
5
1
1
3
1
1
2
1
2
1
1
1
1
1
1
1
1
1
1
2
1
1
1
1
1
1
1
1
1
1
1
1
1
1
1
1
1
2
1
1
1
1
1
1
1
1
1
1
1
1
1
1
1
1
2
1
1
1
1
1
1
1
1
1
1
1
1
1
2
2
1
1
1
1
1
1
1
1
1
2
1
2
2
1
2
1
1
1
3
1
1
12
11
1
2
1
2
2
1
1
1
2
1
1
1
1
1
1
2
1
1
1
2
1
1
1
1
1
2
1
1
1
1
12
3
1
1
1
1
1
1
1
1
1
2
1
1
1
1
1
1
1
1
1
1
1
2
7
3
1
5
1
2
1
1
1
2
1
1
1
1
1
1
1
1
1
2
1
1
1
3
1
1
1
1
1
2
1
1
1
1
1
1
1
1
1
1
1
1
1
2
15
1
1
3
1
1
1
1
1
1
1
1
1
1
2
1
1
1
1
1
1
1
1
1
1
1
1
1
1
1
1
1
1
1
1
1
1
1
1
1
1
1
1
1
1
1
1
1
1
1
1
1
1
1
1
1
5
1
1
1
1
1
1
1
1
1
1
1
2
4
2
2
1
1
3
2
1
1
1
1
1
1
1
1
1
1
1
1
1
1
1
1
1
1
1
1
1
1
1
1
1
1
1
1
1
1
1
3
1
1
4
1
1
2
1
1
1
1
2
1
1
3
1
1
2
1
1
1
1
1
1
1
17
8
1
1
1
1
1
1
1
1
1
1
3
1
1
2
1
1
2
1
2
1
1
1
1
1
1
1
1
1
1
1
1
1
10
1
1
1
1
1
1
1
1
1
1
1
1
1
1
1
1
1
1
1
1
2
1
2
1
1
1
1
1
1
1
1
1
34
1
1
1
1
1
1
3
1
1
1
1
1
1
1
1
1
1
1
1
1
2
1
2
1
4
1
1
1
1
1
1
1
1
1
1
1
1
1
1
2
1
3
1
2
1
11
1
3
1
3
1
1
2
1
2
1
1
1
1
1
1
1
1
1
1
1
1
1
2
1
1
1
1
1
1
1
2
1
1
1
1
1
1
5
1
1
1
1
1
1
1
1
1
1
1
2
2
1
1
1
1
1
1
1
1
1
1
1
1
1
9
1
1
3
2
1
1
1
1
1
1
1
1
1
1
1
2
1
1
1
1
1
1
1
1
1
2
2
1
1
2
1
1
1
1
1
1
1
1
1
1
1
2
1
1
1
1
1
1
1
1
1
1
1
1
1
1
1
1
1
1
2
1
1
1
1
1
1
1
1
1
1
1
1
1
1
1
1
1
1
1
1
1
1
1
1
1
1
1
1
1
1
2
1
1
1
1
1
2
1
1
1
1
1
1
1
1
1
1
1
1
1
1
1
2
2
2
1
1
1
1
2
1
1
5
1
2
1
1
1
2
1
2
1
1
1
1
1
1
2
1
3
1
1
1
1
2
1
1
1
1
2
1
1
2
1
1
2
2
1
1
2
2
1
1
1
1
1
4
1
1
1
1
1
1
1
2
2
1
1
1
1
1
1
1
2
1
1
3
1
1
2
4
1
2
5
1
1
1
2
1
1
1
1
1
1
6
2
1
1
1
1
3
2
4
2
1
1
2
1
1
1
1
1
2
1
1
1
1
1
1
1
1
1
1
1
1
1
1
1
1
1
1
1
1
1
1
1
1
2
2
1
4
1
1
3
1
1
1
1
1
1
1
1
4
1
1
1
1
1
11
1
1
1
2
2
1
24
1
1
1
1
1
1
1
1
1
1
1
1
1
1
14
1
1
1
1
3
1
1
1
1
1
1
1
1
2
1
1
1
1
1
1
1
1
1
1
1
2
1
1
1
2
1
1
1
1
2
1
7
1
1
1
1
1
3
3
2
1
4
1
6
2
4
1
1
2
5
1
1
1
1
1
1
1
1
1
1
1
1
1
3
1
1
1
1
1
4
2
1
1
1
1
1
1
1
10
1
4
1
1
1
1
1
1
1
1
1
1
1
1
2
1
2
1
1
3
1
1
1
1
1
1
1
1
1
1
1
1
1
2
1
1
1
1
1
1
3
1
1
1
1
1
1
1
1
1
1
1
1
1
2
2
2
1
2
2
1
1
2
1
2
1
1
1
1
2
1
1
1
1
1
1
1
1
2
2
2
1
1
1
2
1
1
1
2
1
1
1
1
1
1
1
1
1
1
1
1
1
1
1
1
2
1
1
2
1
1
1
1
1
2
2
2
1
1
1
1
2
1
1
1
1
2
1
1
1
2
1
1
1
1
2
1
1
1
1
1
1
1
1
1
1
6
3
1
1
1
1
1
1
1
1
1
1
1
2
2
13
1
1
2
2
1
2
2
1
1
1
1
7
1
1
1
1
1
1
1
2
1
1
1
2
1
1
1
1
1
1
1
1
1
1
1
1
2
1
1
1
1
1
1
1
1
1
1
1
1
1
1
1
2
1
1
1
1
1
1
1
2
1
1
1
1
1
1
2
7
2
2
1
1
1
1
1
1
1
1
1
3
1
2
1
2
1
4
1
1
1
1
1
1
2
2
1
1
1
1
1
1
1
1
1
11
4
1
2
1
1
1
1
1
1
1
1
1
1
1
1
1
1
1
1
1
1
1
1
1
1
1
1
1
1
1
1
1
1
1
2
1
1
1
1
1
1
1
1
1
1
1
1
1
1
1
1
1
1
1
1
1
1
1
3
14
4
1
11
1
1
1
1
1
1
1
1
1
1
1
1
1
1
1
1
1
1
1
1
1
3
1
2
1
1
1
1
1
1
1
1
1
1
1
1
1
1
1
1
1
1
1
2
1
1
3
2
1
2
3
1
1
1
1
1
1
1
1
1
1
1
1
1
1
1
1
1
1
1
1
1
1
1
1
1
2
1
1
1
1
1
1
1
1
1
1
1
1
1
1
1
2
1
1
2
2
1
1
1
1
2
1
1
1
1
2
1
1
1
1
1
1
2
1
1
1
1
1
1
2
1
1
1
1
1
1
1
1
1
1
1
1
1
3
1
1
1
1
1
1
1
1
1
1
1
1
1
1
1
1
2
1
1
1
1
1
1
1
3
1
1
1
2
1
1
1
1
2
1
1
1
1
1
1
1
1
1
5
1
1
4
3
3
2
3
3
1
1
1
1
2
1
1
1
1
1
1
2
12
3
1
1
1
2
1
1
1
1
2
1
1
1
1
1
2
1
1
1
1
1
1
1
1
1
1
1
2
2
1
1
1
2
1
1
1
2
1
1
2
1
1
1
1
1
1
1
1
1
1
1
1
4
1
1
2
2
1
1
1
6
26
2
1
1
6
4
5
1
2
1
1
2
1
1
1
1
2
1
1
1
2
2
1
1
1
2
1
1
1
1
2
1
1
1
2
1
1
1
1
1
1
1
1
1
1
1
1
1
1
1
1
1
1
1
1
1
1
1
1
1
1
2
1
1
1
1
1
1
1
1
1
1
1
1
2
1
1
1
1
1
1
2
1
1
2
1
1
1
1
1
2
1
1
1
1
2
1
1
1
1
1
1
1
1
1
1
1
2
1
1
1
2
1
1
3
1
1
1
1
1
1
1
3
3
1
1
1
1
1
1
1
1
3
1
1
1
1
1
4
2
2
3
1
1
5
1
8
1
1
1
2
2
8
7
1
2
1
2
3
1
1
2
1
1
1
1
1
1
1
1
1
1
1
1
1
1
1
1
1
1
1
1
1
25
2
1
1
1
1
1
1
1
1
1
1
2
1
1
1
2
1
1
1
1
1
1
1
1
1
1
1
1
4
2
1
1
2
3
1
1
1
4
6
11
1
1
1
1
2
2
4
4
1
1
2
1
2
2
1
3
1
4
3
2
2
5
2
3
1
1
5
1
1
1
1
1
1
2
1
1
1
1
1
1
1
1
2
1
4
1
1
1
2
1
1
1
1
1
1
1
1
1
1
1
1
1
5
2
1
2
1
1
1
1
3
1
25
1
7
1
1
1
13
1
2
1
1
1
1
1
1
1
1
1
1
1
1
1
1
1
1
1
1
1
1
1
1
1
1
1
1
1
1
1
2
1
1
1
1
1
1
1
1
1
1
1
1
1
1
1
2
3
1
1
1
1
1
2
1
2
1
1
1
2
1
1
1
4
1
1
1
1
1
1
2
2
1
1
1
1
1
1
1
1
1
1
1
1
1
1
1
1
1
1
1
2
1
1
1
1
1
1
2
1
1
1
5
1
1
2
1
1
1
1
1
1
1
3
1
1
1
1
1
1
1
1
1
1
1
1
1
1
1
1
1
1
3
1
1
1
1
1
1
1
1
1
1
1
1
1
1
4
1
1
3
6
1
2
1
1
1
1
1
1
1
1
1
2
1
1
1
1
1
1
1
1
1
1
1
1
1
1
1
1
1
1
1
1
1
1
1
1
1
1
1
1
1
1
1
1
1
1
1
1
1
3
13
1
1
1
1
1
1
1
1
1
1
1
2
1
1
1
1
2
1
1
3
1
1
3
10
1
4
5
1
1
1
2
1
1
1
1
1
1
1
1
1
1
2
1
1
1
1
1
1
1
2
1
1
1
1
1
2
2
1
2
1
2
1
1
1
1
1
1
1
1
1
1
1
1
1
1
1
1
1
1
1
1
1
1
1
1
1
1
1
2
1
1
1
3
1
1
1
1
1
1
1
1
1
1
1
2
1
1
1
1
1
1
1
1
1
1
1
1
2
2
1
1
3
7
1
1
1
1
1
3
1
1
3
2
1
1
1
1
2
1
1
1
2
3
1
1
1
5
3
2
1
1
1
1
1
4
1
1
1
2
1
1
1
2
1
1
1
1
1
1
1
7
1
1
1
1
1
1
1
1
1
1
1
1
1
1
1
1
1
1
3
1
2
1
1
1
1
1
1
1
1
1
1
1
1
1
1
1
1
1
1
1
1
1
1
1
1
1
1
1
1
1
1
1
1
1
1
1
1
1
1
1
1
1
1
1
1
1
1
1
1
1
1
1
1
1
1
1
1
1
1
1
1
2
1
1
1
1
2
1
2
1
1
1
2
1
4
1
1
1
1
4
1
1
1
1
1
1
1
1
1
1
1
1
1
1
1
1
1
1
1
1
1
1
1
1
1
1
1
1
1
1
1
1
1
1
1
2
2
1
1
1
1
2
1
1
1
1
1
1
3
1
1
1
4
2
1
2
1
1
1
1
1
1
1
1
1
1
1
2
1
1
2
1
1
2
1
1
1
1
2
1
1
1
1
1
1
2
1
3
1
1
1
4
1
1
1
1
1
1
1
1
1
1
1
2
1
1
1
1
1
1
1
1
1
1
1
1
2
1
1
2
1
1
3
2
1
5
1
1
1
1
1
1
2
3
1
1
1
2
1
1
1
3
3
1
1
1
1
1
1
1
1
1
2
1
1
1
1
1
1
1
2
1
1
1
1
1
2
1
1
1
1
1
1
1
3
1
2
1
1
1
1
1
1
1
1
2
1
1
1
2
1
1
1
1
1
1
1
1
2
1
1
1
1
1
1
1
2
1
2
1
1
1
1
1
1
1
1
1
1
1
1
1
1
1
1
1
1
1
1
1
1
1
1
6
1
1
3
1
1
2
1
5
2
1
1
1
1
1
1
1
5
3
2
2
2
1
1
1
1
1
1
1
1
1
2
1
1
3
1
1
1
1
1
1
2
1
1
1
3
3
1
2
1
1
1
1
1
1
1
1
1
1
1
1
2
1
1
2
1
1
4
1
1
7
1
1
1
1
3
2
1
1
1
1
1
1
1
2
2
1
1
2
1
1
1
1
1
1
1
1
2
1
1
1
1
1
1
1
1
1
1
1
1
1
1
1
3
2
2
1
2
1
1
1
1
1
1
1
2
1
1
1
2
1
1
1
1
1
1
1
1
1
1
1
1
1
1
1
3
1
1
1
1
1
1
1
1
1
1
1
1
1
2
1
1
2
1
1
1
1
3
1
1
1
1
1
1
4
1
1
1
1
1
1
1
1
1
1
1
2
1
1
1
1
1
2
1
1
1
1
1
1
2
1
1
1
1
1
2
1
1
1
1
1
1
1
2
1
1
2
1
1
2
1
1
1
2
1
1
1
1
1
1
1
1
1
1
1
1
11
1
1
2
4
2
2
2
1
2
1
1
1
1
1
1
1
1
1
1
3
1
2
2
2
1
2
1
3
1
2
1
1
1
1
1
1
1
1
1
1
1
1
1
1
2
2
1
2
1
1
1
1
1
1
1
1
1
1
2
1
1
3
1
3
1
1
1
1
1
1
2
1
1
1
1
1
1
1
1
1
1
1
1
1
1
2
1
1
1
1
1
1
1
1
1
1
1
1
1
1
2
1
1
1
4
2
1
1
2
1
1
1
1
1
2
1
1
1
1
1
1
1
1
1
1
1
1
1
1
1
1
1
1
1
1
1
1
1
2
1
2
1
1
1
1
1
1
1
1
2
1
1
1
1
1
1
1
1
1
3
1
1
1
1
3
1
1
1
1
1
1
1
1
1
1
1
1
3
1
1
1
1
1
1
1
1
1
1
1
1
1
1
1
1
1
2
2
1
2
1
1
1
1
1
1
1
1
1
1
3
1
2
1
1
1
1
1
1
1
1
1
1
1
1
1
1
1
1
1
1
2
2
1
1
1
1
1
1
1
1
1
1
1
4
4
3
1
1
1
1
1
1
1
1
1
2
1
1
1
1
1
1
1
1
1
1
1
1
1
2
1
2
1
1
1
2
2
1
2
8
1
1
1
2
1
1
2
2
1
1
1
1
1
1
1
1
1
1
1
1
1
1
1
1
1
1
1
1
1
1
1
1
2
3
1
1
2
1
1
1
1
1
1
1
1
1
2
1
1
1
1
1
1
1
2
1
1
1
1
1
2
1
1
1
1
1
1
1
1
1
1
1
1
1
1
3
1
1
1
1
9
1
1
2
1
7
3
1
1
1
1
4
1
1
1
2
1
1
1
1
1
1
1
1
2
1
1
1
1
1
1
1
1
1
2
2
1
1
4
1
1
1
1
1
1
1
1
1
1
1
1
2
1
1
1
1
1
3
1
1
1
1
1
2
1
1
2
1
1
1
1
1
1
1
1
1
1
2
1
1
1
1
1
1
1
1
1
1
1
1
1
1
1
1
1
1
1
1
1
1
1
1
3
2
1
1
1
1
1
1
1
1
1
3
1
3
1
1
2
1
1
1
2
1
1
1
2
1
1
1
1
1
1
1
1
1
1
1
1
1
1
1
1
1
1
3
1
2
1
1
1
1
2
1
1
2
1
1
1
1
1
1
2
1
1
1
1
2
1
1
1
2
3
4
1
1
1
1
1
1
1
1
1
1
3
1
1
1
1
1
1
1
1
1
1
1
1
1
1
1
1
1
1
1
1
1
1
2
1
2
1
1
1
2
3
1
1
1
2
1
1
1
2
2
3
1
1
1
1
2
1
1
1
1
1
2
1
1
1
1
1
1
1
1
4
1
2
1
1
1
2
1
1
1
1
1
1
1
1
1
1
1
1
1
1
1
1
1
1
1
1
1
1
1
1
1
1
1
1
1
1
1
1
2
1
2
1
3
1
1
1
1
1
2
1
1
1
1
1
2
1
3
1
1
3
1
1
1
3
1
1
1
1
1
1
1
2
1
1
1
1
1
2
1
1
1
1
1
3
1
1
1
1
1
1
1
1
1
1
1
2
2
1
1
1
1
1
1
1
4
3
1
1
1
1
1
2
1
1
1
2
2
1
1
1
1
1
3
2
1
1
1
2
1
1
1
1
1
1
3
1
2
1
1
1
1
1
1
1
1
1
2
1
1
1
1
1
3
1
7
1
1
1
1
1
2
1
1
1
1
2
1
1
2
1
6
1
1
2
1
1
2
1
1
1
3
4
1
1
2
1
1
2
1
1
1
2
2
1
2
1
1
1
1
1
1
2
2
2
1
1
2
1
3
7
4
3
1
4
1
1
2
1
1
1
3
1
1
3
2
1
1
1
1
6
2
1
1
1
6
2
1
2
1
1
1
1
1
1
1
3
1
1
1
1
1
1
1
2
1
3
4
1
1
1
1
1
3
1
1
1
1
1
1
1
1
1
1
1
1
1
1
1
1
1
2
1
1
1
1
1
1
1
2
1
2
1
1
1
1
2
1
2
1
1
1
1
1
1
1
1
1
1
1
2
2
1
1
1
1
1
1
1
1
1
1
1
1
1
1
1
1
1
1
2
2
1
1
1
2
1
2
1
1
10
1
1
1
2
1
1
1
2
1
1
1
1
1
1
1
2
1
1
1
3
1
2
1
1
1
1
1
1
1
1
1
2
1
1
1
1
1
2
1
1
2
4
1
7
1
1
6
2
2
9
2
2
1
2
1
5
1
1
1
4
1
4
1
1
2
1
2
1
3
1
3
3
1
1
1
3
3
3
1
1
9
3
4
2
1
1
1
2
1
1
1
2
1
1
1
1
3
1
1
9
7
2
1
4
1
3
1
1
4
1
1
1
1
1
1
2
2
1
1
1
1
2
6
1
11
3
1
5
1
1
1
4
1
1
1
23
1
1
1
1
1
1
2
1
1
1
1
1
1
1
1
1
1
1
1
2
1
1
2
1
1
1
1
1
2
1
2
1
3
1
1
1
1
1
1
1
1
1
1
1
1
1
1
1
1
1
1
1
1
2
1
1
1
2
1
1
1
1
3
6
5
1
4
2
27
6
5
1
10
2
1
1
4
1
3
1
2
1
1
1
7
1
1
2
1
2
1
1
1
1
1
1
1
2
1
1
1
1
1
1
1
1
1
1
1
1
1
1
1
2
2
1
2
1
1
7
3
1
1
1
1
1
1
1
1
1
1
1
2
1
1
1
1
1
1
1
1
1
1
1
1
1
1
1
1
1
1
1
1
1
1
2
1
1
1
2
1
1
1
1
2
1
1
1
2
1
1
1
2
2
1
1
2
1
2
1
1
1
1
1
1
1
2
1
1
1
1
1
1
1
1
2
2
2
1
1
7
1
1
1
1
3
1
1
1
1
1
2
1
1
1
1
1
1
1
1
6
1
1
1
1
5
1
1
1
2
1
1
1
1
1
1
1
1
2
1
1
1
1
2
1
1
1
1
1
1
1
1
1
2
1
1
1
1
1
1
1
1
1
1
1
1
1
2
1
1
1
1
1
1
2
1
1
1
2
1
1
1
1
1
1
6
1
1
1
1
1
1
1
1
4
1
1
1
1
1
1
1
1
1
1
2
1
1
2
1
1
14
2
1
1
1
1
1
1
1
1
1
1
1
1
1
2
1
1
4
3
1
1
1
1
1
1
1
1
2
4
3
1
5
1
1
1
1
1
1
1
1
1
1
1
2
1
1
3
1
1
1
1
1
1
1
1
1
3
1
1
1
1
1
1
1
1
1
1
1
2
1
1
1
1
1
1
2
1
2
2
1
1
1
1
1
1
1
2
1
1
2
1
1
1
3
1
1
1
1
1
1
1
1
1
1
1
1
1
1
1
1
1
1
1
1
1
1
2
1
2
1
1
1
1
1
1
1
1
1
5
1
1
1
1
1
1
2
2
1
2
1
1
1
2
3
1
2
3
1
1
1
1
1
1
1
2
1
2
2
1
1
1
2
1
3
1
1
1
1
1
1
1
1
1
1
1
1
1
1
1
1
1
6
1
8
3
3
2
1
1
2
2
4
5
2
1
2
1
4
2
1
2
1
1
3
4
2
1
2
3
3
2
2
1
2
2
1
1
1
3
7
1
4
2
2
2
1
2
1
1
1
1
2
1
2
1
2
1
1
2
1
1
1
1
4
1
4
2
4
1
1
1
1
2
1
2
3
1
1
1
1
2
1
1
1
4
2
3
1
1
1
1
1
1
2
1
2
1
1
1
2
1
1
2
1
1
1
1
1
1
1
5
1
1
3
1
2
3
1
2
8
1
1
1
2
2
3
2
2
1
1
1
1
1
1
1
1
1
1
1
1
2
3
1
1
2
1
4
1
2
1
2
1
1
1
2
1
1
1
1
2
1
1
4
2
2
2
1
2
1
2
1
2
2
2
2
1
1
1
2
1
1
1
1
1
1
1
1
3
1
1
1
1
1
1
1
3
1
1
1
2
1
1
1
1
1
1
1
2
1
1
1
5
1
1
1
1
2
1
2
1
1
2
1
3
2
1
1
1
1
1
3
1
2
1
1
1
1
2
1
1
1
2
2
2
1
1
1
1
1
1
1
2
1
1
1
3
2
1
2
1
1
3
1
1
1
1
1
1
1
1
1
2
1
1
1
1
1
1
1
1
2
1
1
1
1
1
1
1
3
2
2
2
1
1
1
1
1
1
1
3
3
1
1
1
1
1
1
1
1
1
2
2
2
2
1
1
1
1
1
1
1
1
4
1
1
2
1
1
1
1
2
1
1
1
2
1
1
1
2
1
1
1
1
2
1
1
1
1
1
3
1
1
1
1
1
1
1
1
1
1
1
1
10
1
1
1
1
1
2
1
1
1
1
1
1
1
5
1
3
1
1
1
2
3
1
2
1
1
1
1
1
1
1
2
3
1
1
1
1
1
1
1
1
1
2
1
1
1
1
1
1
1
1
1
1
2
1
3
1
1
2
1
3
2
1
2
1
1
4
3
1
1
1
1
1
1
1
1
1
1
1
1
1
1
2
1
1
1
1
1
1
1
1
1
1
2
1
1
1
1
1
1
1
1
1
1
1
1
1
1
1
1
1
1
1
1
1
1
1
1
2
1
1
1
1
1
1
1
1
2
1
1
1
1
1
1
1
1
1
1
1
1
1
1
1
1
1
1
1
1
1
1
1
1
1
1
1
1
1
2
2
1
1
2
1
1
1
1
1
1
1
1
2
1
1
1
3
2
2
1
1
1
1
2
1
1
1
1
1
1
1
1
1
1
1
1
1
1
4
7
1
1
1
1
1
3
1
1
1
1
1
2
1
1
1
1
1
1
1
1
1
2
1
1
1
1
1
1
2
1
1
5
3
1
3
9
3
3
15
3
5
1
1
1
2
2
2
1
1
1
1
3
1
1
5
5
1
10
3
1
1
6
1
1
1
2
2
21
1
1
4
1
1
1
2
2
1
1
1
3
1
1
1
2
2
1
1
1
1
1
1
1
1
3
1
2
1
1
1
1
1
2
1
1
1
1
1
2
1
1
3
1
1
1
1
1
1
2
1
1
1
1
1
1
1
3
1
1
2
1
1
1
1
1
1
1
1
1
3
2
1
1
1
1
1
1
1
1
1
4
29
2
2
1
1
5
1
2
1
1
2
1
2
1
1
1
2
1
1
1
1
2
1
1
1
1
2
1
1
1
1
1
1
1
1
1
4
1
1
17
3
1
1
1
2
1
2
1
1
1
1
1
1
1
1
2
1
2
1
1
1
2
1
1
1
1
1
1
1
1
4
1
1
1
1
1
1
1
2
1
1
1
1
1
1
1
1
2
1
1
1
1
1
1
1
6
16
1
1
1
1
2
2
2
2
1
2
1
1
7
2
1
1
1
1
1
1
1
1
13
1
1
1
1
1
1
1
1
1
3
1
1
1
1
3
1
1
6
3
2
1
2
1
2
1
1
1
1
1
1
1
1
2
1
1
1
1
1
1
2
1
1
1
1
2
1
2
2
2
1
1
1
1
1
1
1
1
1
1
1
1
1
1
1
1
1
1
1
1
1
1
2
1
2
1
1
1
1
1
1
1
1
1
2
1
1
1
1
1
1
1
1
1
1
1
1
1
1
1
1
1
2
1
1
1
1
1
1
1
1
1
1
1
1
1
1
1
1
1
1
1
1
2
1
1
1
1
1
1
2
1
1
2
3
1
1
1
3
1
1
1
1
1
1
1
1
1
1
1
3
2
1
2
1
1
2
1
1
1
1
1
1
1
1
1
1
1
1
1
1
1
2
2
1
1
1
1
1
1
1
1
2
1
3
1
1
1
1
1
1
1
1
1
1
1
1
1
1
1
1
1
1
21
19
1
1
2
2
2
1
1
1
1
2
1
1
1
1
1
1
1
3
1
1
1
1
2
1
3
1
2
1
1
1
1
1
1
1
1
1
1
1
1
1
1
1
1
1
1
1
1
1
1
1
1
1
2
1
1
1
1
1
1
1
1
1
1
1
1
2
1
1
1
1
1
1
1
1
1
1
1
2
1
1
2
1
3
2
1
1
2
1
1
1
1
1
1
1
2
1
1
1
7
1
1
1
1
1
1
2
1
1
1
1
2
1
1
1
1
1
1
1
1
1
2
3
2
1
3
1
1
1
1
1
2
1
1
2
1
1
1
1
2
1
1
2
1
1
1
1
2
1
1
1
1
1
1
1
1
1
1
1
1
2
2
2
1
1
1
1
1
1
1
1
1
1
1
1
2
2
1
1
1
1
1
1
2
1
2
1
1
1
1
2
1
2
1
1
1
1
1
1
1
2
1
2
1
1
1
1
1
1
1
1
1
1
1
1
1
1
1
2
1
1
1
1
1
1
1
1
1
1
1
1
1
1
1
1
1
1
2
1
3
1
1
1
1
1
2
3
1
1
1
1
3
2
6
1
1
1
1
2
1
1
1
1
2
1
1
1
1
1
1
1
1
1
2
3
3
1
3
1
1
1
2
2
1
1
1
2
1
1
1
1
1
1
1
1
1
1
1
1
1
1
2
1
1
1
1
2
1
1
1
1
2
1
2
1
1
1
2
1
1
1
1
1
1
2
2
1
1
1
1
1
2
1
1
1
1
1
1
1
2
2
1
1
1
1
1
1
1
1
1
2
1
1
1
1
1
1
1
1
1
1
1
1
1
1
1
1
2
1
1
1
1
1
1
1
1
1
1
1
2
1
2
1
2
1
1
1
1
2
1
1
1
1
1
1
1
2
1
1
1
1
1
3
1
1
1
3
1
1
1
1
1
1
1
1
1
2
1
1
1
2
1
1
2
3
1
1
1
1
1
1
1
1
5
1
1
3
6
1
1
2
1
1
2
1
1
2
2
1
2
3
1
3
1
3
2
2
2
3
2
2
1
1
1
1
1
4
1
1
1
1
1
1
1
1
1
1
1
4
2
1
4
3
1
4
3
3
2
4
2
1
1
1
2
3
1
1
1
1
1
2
2
2
2
2
3
1
1
1
3
2
1
2
1
1
2
4
4
1
1
2
2
1
2
1
2
1
2
1
1
2
1
1
1
1
1
1
1
1
2
1
1
1
1
2
3
2
4
2
1
3
1
2
1
1
2
1
1
3
1
7
1
1
8
2
2
1
1
2
2
1
1
8
4
4
1
4
1
7
1
1
1
1
1
1
2
1
1
1
1
1
2
1
2
1
1
2
1
1
2
4
4
2
2
1
1
1
1
1
5
1
1
1
1
1
2
2
1
1
2
1
2
1
1
1
1
1
1
2
1
1
2
1
1
1
1
1
2
12
1
1
1
1
1
1
1
1
1
1
1
1
1
1
1
1
2
1
1
2
1
1
1
1
1
1
1
1
1
1
1
1
1
1
1
1
2
3
2
1
1
1
2
1
1
1
1
1
1
1
1
1
1
1
1
1
1
1
1
1
1
1
3
1
1
1
1
1
1
1
1
1
1
1
1
1
1
1
1
3
2
1
1
1
1
2
2
1
1
1
4
1
1
1
2
1
1
1
1
1
1
1
1
1
1
1
1
1
1
1
1
1
1
1
2
1
1
1
2
1
2
2
1
1
1
1
1
1
1
1
1
1
1
1
1
1
1
1
1
1
1
1
1
1
1
1
1
1
1
1
1
1
2
1
2
1
1
2
4
1
1
1
1
1
1
1
1
1
1
1
1
1
1
1
1
2
3
1
1
1
2
1
1
1
1
1
1
1
2
1
1
1
1
1
1
1
1
3
1
3
1
1
1
1
1
2
1
1
1
1
1
35
23
1
1
1
1
1
1
1
1
1
1
1
1
1
1
1
1
1
1
1
1
1
1
1
1
1
2
2
1
1
1
2
1
1
1
1
1
1
1
2
1
1
3
1
1
1
1
1
1
1
1
1
1
1
1
1
1
1
1
1
2
1
1
1
1
2
2
3
3
2
1
1
1
1
1
3
1
2
1
1
1
1
2
1
2
1
3
1
2
2
3
1
5
1
1
1
1
1
1
1
1
1
2
1
1
1
1
2
1
1
1
1
1
1
3
1
1
2
1
1
1
1
1
1
1
2
1
1
1
1
2
1
1
1
1
1
1
1
1
2
1
1
3
1
1
1
1
1
1
1
1
1
1
1
1
1
1
1
2
5
1
1
1
1
1
1
1
1
1
1
1
1
1
1
1
1
1
1
1
5
1
1
1
1
1
1
4
1
1
1
1
1
1
1
2
1
1
1
1
1
1
1
1
1
1
1
2
1
1
1
1
1
1
1
1
2
1
3
1
1
1
2
1
1
2
1
1
1
1
1
1
1
1
1
1
1
3
1
1
1
1
1
1
1
1
1
1
1
1
1
1
1
1
1
1
1
1
1
1
1
1
1
1
1
3
1
1
1
1
1
1
1
1
1
1
1
1
1
1
1
1
1
1
5
1
2
1
1
1
3
1
1
1
1
1
1
1
1
1
1
1
1
2
1
1
4
1
1
1
1
1
1
1
1
1
1
1
1
1
1
1
1
1
2
1
1
1
1
1
1
1
4
1
1
1
1
1
1
3
2
1
1
1
1
2
1
2
1
1
1
2
1
1
3
2
2
3
1
1
1
1
1
1
1
1
1
1
1
1
1
1
1
1
1
1
1
1
1
2
1
1
1
1
1
1
5
1
1
4
1
3
4
1
1
1
1
1
1
1
1
1
1
1
2
1
1
3
1
1
2
1
6
1
1
3
1
1
3
2
7
1
1
2
1
1
2
1
3
2
1
1
1
1
1
2
1
1
1
1
1
5
2
3
1
1
1
1
2
1
1
1
1
1
3
3
1
1
1
2
1
1
3
2
1
1
1
1
1
1
1
1
1
1
1
1
1
1
1
1
1
1
1
2
3
1
1
1
1
1
2
1
1
1
5
4
1
2
3
1
1
1
1
1
1
2
5
1
4
1
1
1
1
2
1
1
1
1
1
2
1
1
1
1
1
1
1
1
1
2
1
1
1
2
1
1
1
1
1
1
1
1
1
1
1
1
1
1
1
1
2
1
1
1
2
1
1
1
1
1
1
1
4
1
1
1
1
1
2
2
1
1
1
1
1
3
1
1
1
1
1
2
1
2
1
1
1
1
1
1
1
1
1
1
1
3
2
1
1
1
1
1
1
3
1
1
2
1
2
1
1
1
1
1
1
1
2
2
1
1
1
1
1
2
1
1
1
1
2
1
1
1
1
1
7
1
1
1
1
2
4
1
2
1
1
8
2
1
1
4
1
1
16
1
2
1
6
2
2
1
2
1
1
1
2
1
1
1
1
1
1
1
1
2
1
1
1
2
1
1
1
1
1
1
1
2
1
1
1
1
1
2
3
1
7
1
1
1
1
1
1
1
1
2
1
1
1
1
1
1
1
1
2
1
2
1
1
1
1
1
1
1
2
1
1
1
1
1
1
1
1
2
1
1
1
1
1
1
1
1
1
2
1
1
1
1
1
1
2
1
1
1
1
2
1
1
1
1
1
1
1
1
1
2
1
1
1
1
1
1
2
2
2
1
5
1
1
1
1
3
2
1
1
1
1
1
1
1
1
1
1
1
1
1
1
1
1
1
1
1
2
1
1
3
1
1
1
1
1
1
1
1
1
1
2
1
1
1
3
1
1
1
1
1
4
1
1
1
1
1
1
1
1
1
1
4
1
3
1
1
1
1
1
1
1
1
2
1
1
1
2
2
1
2
1
1
2
1
1
1
1
1
1
1
1
1
1
1
1
1
1
1
2
1
1
1
1
1
1
1
1
2
1
1
1
2
1
1
1
1
1
1
1
1
1
1
4
1
1
1
1
1
70
1
1
1
1
22
1
1
1
1
1
1
1
1
1
1
1
1
1
1
3
1
1
2
2
1
1
1
2
1
1
1
1
1
4
1
1
1
1
1
1
1
1
1
1
1
1
1
1
1
1
2
2
1
1
1
1
1
1
1
2
1
1
1
1
1
1
1
1
1
17
1
1
1
1
1
2
1
2
1
1
1
1
2
2
1
2
1
2
1
1
2
2
3
1
3
1
3
1
3
1
1
1
1
1
1
1
1
1
1
1
1
1
1
1
1
1
1
1
1
1
1
1
1
1
1
1
4
2
1
1
1
1
1
4
3
2
1
2
1
1
1
3
1
1
3
1
1
1
1
1
1
2
1
1
2
1
1
1
1
1
1
1
1
1
1
1
2
3
1
2
1
3
4
1
1
1
1
2
2
1
1
2
1
2
2
4
1
2
2
1
1
1
1
1
1
2
1
1
1
1
1
1
1
1
1
1
1
1
1
2
1
1
1
1
1
1
4
1
1
1
1
1
1
1
1
1
2
1
2
1
1
1
1
1
1
1
1
1
1
3
1
1
1
1
1
2
1
1
1
1
1
1
1
1
3
1
1
1
1
1
1
1
1
1
4
1
1
2
4
6
2
3
1
1
1
1
1
1
1
1
1
1
1
1
2
1
2
1
1
1
2
1
1
1
1
1
1
1
1
1
1
1
1
1
2
1
2
12
1
1
2
1
1
1
1
1
1
1
2
2
1
1
1
1
1
1
1
1
1
1
1
3
1
1
1
1
1
1
1
1
1
2
1
2
1
1
1
1
1
1
1
1
1
1
2
1
1
6
1
1
2
1
1
1
1
1
1
1
28
1
1
1
1
1
1
1
1
1
1
1
2
1
1
2
1
1
1
1
2
1
1
1
1
3
2
2
1
3
1
1
1
1
2
1
2
3
1
2
1
10
4
3
2
2
1
1
1
1
1
1
1
1
3
2
1
1
1
1
1
1
1
1
1
1
1
1
1
1
1
2
2
1
1
1
1
2
1
1
2
1
1
3
1
1
1
1
1
1
1
2
1
2
1
2
1
1
1
1
1
1
1
1
1
2
1
1
2
1
1
1
1
1
1
1
1
1
1
1
2
1
1
1
1
1
1
1
1
2
2
1
1
1
1
2
1
1
2
1
1
1
1
2
1
1
1
1
1
3
1
1
1
1
1
1
1
1
1
1
1
1
1
2
1
1
1
1
1
1
1
1
1
1
1
1
1
3
1
1
1
1
1
1
1
1
1
1
1
1
1
1
15
1
1
1
1
7
1
1
1
1
2
1
1
1
1
3
1
1
1
1
1
1
1
2
4
1
1
1
1
1
1
1
1
1
1
1
1
1
1
2
1
1
1
3
1
1
1
1
1
1
1
1
1
1
1
1
1
1
1
2
1
1
1
1
2
2
1
1
1
1
1
1
1
1
1
2
1
1
1
1
1
1
1
1
1
1
1
1
1
1
1
1
1
1
1
1
1
1
1
1
1
1
1
1
1
1
1
1
2
1
1
1
1
1
3
5
2
1
1
1
3
1
1
1
6
1
1
1
1
1
1
1
1
1
1
1
1
1
1
1
1
1
1
2
1
1
1
3
1
4
1
1
1
1
1
1
1
2
1
1
1
3
1
1
2
1
1
1
1
1
1
1
1
1
3
1
1
1
1
1
2
1
1
2
1
1
1
1
1
1
1
1
1
1
1
1
1
1
1
1
1
1
1
2
1
1
1
1
1
1
1
1
1
1
1
3
1
1
1
1
1
1
2
1
1
1
1
1
1
2
1
1
1
1
2
1
1
2
1
1
1
1
1
1
1
1
1
1
1
1
1
2
1
1
1
1
1
1
1
1
1
4
1
1
1
1
1
1
1
1
1
1
1
1
1
1
1
2
2
1
1
1
1
1
1
1
1
1
1
2
1
1
1
1
1
1
1
1
2
1
1
1
1
1
1
1
2
1
1
1
1
1
1
1
1
1
1
1
2
1
1
1
1
1
1
1
1
2
1
1
2
1
1
2
2
1
1
1
1
1
7
4
1
1
1
6
5
5
9
6
5
5
2
1
1
1
2
2
1
2
2
1
1
1
1
1
1
3
2
1
1
1
1
1
1
1
2
1
1
1
1
1
1
1
1
1
1
1
1
1
1
1
1
1
1
1
2
1
1
1
1
2
1
1
1
1
2
1
1
1
1
1
2
2
1
2
4
1
1
2
1
1
1
1
1
1
1
1
1
1
1
1
1
1
1
2
5
1
7
1
1
1
1
1
1
1
1
1
1
1
1
1
1
1
1
3
1
1
1
1
1
1
1
1
1
1
3
2
1
1
1
1
1
2
1
1
1
1
1
1
1
3
2
1
2
1
2
3
1
1
1
3
1
1
1
1
1
1
1
1
1
1
1
1
1
1
1
1
1
2
1
1
2
1
3
2
1
1
1
1
1
1
1
2
1
2
1
1
4
1
1
1
1
1
2
1
1
1
1
1
1
1
1
1
1
1
2
1
1
1
1
1
2
1
1
1
1
1
2
2
1
1
1
2
2
1
2
3
1
1
1
1
5
1
1
1
1
1
1
1
2
1
1
1
4
6
1
1
1
1
1
5
11
1
1
2
1
1
2
1
2
3
1
1
1
1
5
1
1
2
1
1
1
3
1
2
1
1
1
3
2
1
1
1
1
1
1
1
1
1
1
1
1
1
1
1
1
1
1
1
1
1
1
1
2
2
3
1
2
1
2
1
1
1
1
1
1
1
1
1
2
1
1
1
1
1
1
1
1
1
17
1
1
1
1
1
1
1
1
2
1
10
1
1
1
1
1
1
1
1
1
1
2
1
3
1
1
1
1
1
1
1
1
1
1
1
1
5
1
5
5
1
1
1
1
1
2
1
1
1
1
1
1
1
1
1
2
1
1
1
1
1
1
1
1
1
2
1
2
1
1
1
2
1
1
1
1
1
1
1
1
1
1
1
1
1
1
1
9
1
1
1
1
1
3
1
6
1
1
1
1
1
1
1
1
4
2
2
1
3
1
16
1
1
1
1
1
2
1
1
1
1
1
1
1
1
1
1
1
1
1
1
1
1
1
2
1
1
1
1
1
3
3
1
1
1
1
1
1
2
1
1
2
1
1
1
2
2
1
3
1
1
1
1
1
1
1
1
1
2
4
1
3
1
1
5
1
1
1
1
2
1
1
1
1
1
1
1
2
1
1
1
1
1
2
14
1
3
1
1
1
1
1
1
1
1
1
1
1
1
1
1
3
1
1
1
1
2
1
1
1
1
3
1
1
1
1
1
1
1
1
1
1
1
1
1
1
1
1
1
1
12
1
1
1
1
2
1
1
1
1
2
2
2
1
1
1
1
1
2
1
1
1
3
6
4
1
1
1
1
1
1
1
1
2
2
1
1
2
1
1
3
3
1
1
1
1
7
1
10
1
1
1
1
2
1
1
1
1
3
2
1
2
1
6
1
1
1
1
2
1
1
1
1
1
2
1
1
1
2
1
1
1
2
1
1
1
1
1
1
3
1
1
1
1
1
1
2
1
1
1
1
2
2
1
1
1
1
1
1
1
1
1
1
1
1
1
1
1
1
1
1
1
1
1
1
1
1
1
1
1
1
1
1
1
1
1
2
3
1
3
2
1
1
1
1
1
1
3
1
1
1
1
1
1
2
1
1
1
1
1
1
1
1
2
2
1
1
1
1
2
2
2
1
1
2
1
1
1
1
1
1
1
1
1
1
1
2
1
1
1
1
1
13
1
2
1
1
1
1
1
1
2
2
1
2
1
1
1
1
1
1
1
2
1
1
2
1
1
1
1
1
1
1
1
1
2
1
1
1
1
1
1
1
1
1
1
8
5
2
6
4
2
1
1
2
1
1
1
2
1
1
1
1
1
1
1
1
2
1
1
1
2
1
1
1
1
1
1
1
1
1
1
1
1
2
1
1
1
1
1
1
1
1
1
2
1
1
1
1
11
3
1
1
1
1
1
1
4
1
1
1
1
1
1
1
3
1
1
1
1
1
1
1
1
1
1
1
1
3
1
1
2
1
2
1
1
1
1
1
1
1
2
2
1
1
1
1
1
1
1
1
1
2
3
2
4
4
1
1
1
1
1
1
1
1
1
1
2
1
1
1
1
1
1
1
1
3
1
1
1
1
1
3
1
1
1
1
1
1
1
1
1
1
1
1
1
1
1
1
1
1
1
1
1
1
1
2
1
1
1
1
1
1
1
1
1
1
2
1
1
1
1
1
2
1
2
2
2
1
1
4
1
1
1
3
1
2
1
1
1
3
1
1
1
1
1
1
1
3
2
3
1
1
1
1
1
1
1
1
2
1
2
1
1
1
1
1
1
1
1
1
1
1
2
1
2
1
1
1
2
2
1
1
1
1
1
1
1
1
3
1
2
1
1
1
6
1
3
1
1
1
5
5
1
1
1
1
1
1
1
1
2
1
1
1
1
2
1
2
2
1
1
2
1
1
2
1
1
2
1
1
1
1
1
1
2
1
1
1
1
2
1
1
1
2
3
1
1
2
1
1
1
1
1
1
1
2
1
1
1
1
4
1
1
1
2
1
1
1
1
1
1
1
1
1
2
2
1
1
2
1
1
1
1
1
1
1
1
1
3
1
1
1
3
1
1
1
2
1
1
1
1
1
1
1
1
1
2
1
1
1
1
2
1
1
1
1
1
2
1
1
1
1
2
1
1
1
1
2
1
4
1
2
3
1
1
1
1
1
1
2
1
1
2
1
1
1
3
1
3
2
1
1
1
1
1
1
2
3
1
1
1
1
1
1
2
1
1
1
2
1
1
1
1
1
1
2
2
1
1
2
1
1
1
1
2
1
1
1
1
2
2
1
1
1
1
1
1
1
1
1
1
1
1
1
1
1
3
2
1
1
1
1
1
3
1
2
2
1
1
3
3
1
2
1
1
2
1
2
6
1
1
1
2
3
1
2
1
2
3
4
1
4
1
2
1
1
1
1
2
1
1
2
1
2
5
1
1
1
1
1
3
1
1
1
2
1
2
1
4
1
2
3
2
2
1
1
1
1
1
4
1
1
2
1
3
1
2
1
2
2
1
1
2
1
1
1
1
3
1
1
1
1
3
1
1
1
1
1
1
1
1
1
2
4
1
3
1
1
1
1
1
1
1
2
1
1
1
3
1
1
1
1
1
1
1
1
1
2
1
1
1
1
3
1
1
1
2
1
2
1
3
1
1
2
5
2
2
1
1
1
1
1
1
1
1
1
1
2
1
1
2
1
1
1
1
1
1
1
1
1
3
1
2
1
1
1
2
5
1
1
1
1
1
1
1
2
1
1
2
2
1
1
1
1
2
2
1
1
1
1
1
1
1
1
3
1
1
1
1
2
1
1
1
1
1
1
1
1
1
1
1
1
1
3
1
1
1
1
2
1
2
1
1
1
1
8
1
1
1
1
2
2
1
1
1
1
1
3
1
1
1
1
1
1
1
1
1
1
1
1
1
1
1
1
2
1
3
1
2
1
1
2
1
1
1
2
1
1
1
1
1
2
1
1
2
1
2
1
1
1
1
2
1
1
1
1
1
1
1
2
1
3
1
1
2
7
1
3
1
1
1
1
1
1
2
1
1
1
1
2
8
1
3
1
3
1
1
1
1
1
1
1
1
2
1
1
1
1
1
1
1
1
1
2
2
1
3
1
1
1
1
1
1
1
5
1
1
3
1
2
1
2
2
1
1
1
1
1
1
1
2
1
1
1
1
1
1
1
1
1
1
3
2
2
1
1
2
1
1
1
1
3
6
4
1
1
3
1
1
14
1
1
5
4
1
1
1
1
1
4
1
1
1
1
1
2
1
1
9
1
7
2
2
2
14
3
1
1
2
1
1
1
1
1
1
1
1
1
1
2
1
1
1
2
1
3
1
1
1
6
1
1
1
1
1
1
1
1
1
1
2
1
1
1
1
1
1
14
1
2
9
4
1
1
1
1
1
1
1
1
40
1
1
1
16
1
1
1
1
1
1
1
1
1
1
1
1
1
1
1
1
1
1
1
3
1
1
1
1
1
1
1
1
1
1
1
1
1
1
1
1
1
1
1
1
1
2
2
1
1
1
1
1
1
1
1
1
1
1
2
2
3
4
1
2
1
1
1
1
2
2
1
1
1
1
1
1
1
2
1
1
3
1
1
1
1
1
1
1
1
1
1
2
1
1
1
1
1
1
1
1
1
1
1
1
1
1
1
1
1
1
1
1
1
1
2
4
2
1
1
3
1
1
1
1
3
1
1
1
1
1
1
1
2
1
2
2
1
1
1
3
2
2
4
1
1
1
1
1
3
2
1
1
1
2
1
1
1
1
1
1
1
1
1
1
1
2
1
2
1
2
1
4
1
1
2
1
2
1
1
1
1
1
2
2
1
1
1
1
1
1
2
1
1
1
1
1
1
1
2
1
1
1
1
1
1
1
1
1
1
1
1
1
2
1
1
1
2
1
1
3
1
1
2
1
1
1
1
1
2
1
2
1
1
1
1
1
2
1
1
1
1
1
1
1
1
1
1
1
1
1
1
1
1
1
1
1
1
2
1
1
1
2
2
1
1
2
1
1
1
2
1
2
1
3
1
1
2
1
1
1
1
1
1
1
1
1
1
1
2
1
1
1
1
4
1
2
1
1
1
1
1
1
1
1
1
1
1
1
1
1
1
1
1
2
2
1
2
5
1
1
1
1
2
1
1
1
1
1
1
1
1
1
2
1
1
1
1
2
2
1
1
1
1
1
1
2
1
1
3
1
1
1
1
1
3
1
1
2
2
2
1
1
1
5
1
1
1
3
3
1
1
2
1
1
1
1
6
1
1
1
1
1
1
1
1
1
1
1
1
1
1
1
1
1
1
1
1
1
1
1
1
1
1
2
1
1
1
1
1
2
5
1
1
1
1
3
1
2
1
1
8
1
2
1
1
1
1
1
1
1
1
1
1
1
1
1
7
4
2
1
1
1
1
1
2
1
1
1
1
1
1
1
1
1
3
1
1
1
1
1
32
3
1
1
1
1
1
1
1
1
1
1
1
1
1
1
1
1
1
1
1
2
2
1
1
1
1
1
1
3
1
2
1
1
1
1
1
1
1
2
1
2
1
1
1
28
1
1
1
1
1
1
1
1
1
1
2
2
1
1
1
3
1
1
1
1
1
2
1
1
1
1
1
1
2
1
1
1
1
1
1
1
1
1
1
2
1
1
1
1
1
1
1
1
1
1
4
1
1
1
1
2
1
1
1
1
25
1
1
1
1
2
1
1
1
3
1
1
2
1
1
1
1
1
7
2
3
2
1
1
1
2
7
8
1
1
17
1
4
1
1
1
1
1
1
2
1
1
2
1
1
1
1
2
3
1
1
1
1
2
1
1
1
1
3
1
1
1
1
1
2
2
1
1
1
1
1
1
2
4
12
1
1
10
1
1
1
1
2
3
11
1
2
1
1
1
1
1
1
1
1
1
1
1
1
1
1
1
1
1
1
1
1
2
1
18
8
31
1
1
1
7
2
2
1
1
1
1
1
1
1
1
1
1
1
1
3
1
2
2
2
2
1
1
1
1
1
1
1
1
1
1
1
1
1
1
1
1
1
3
1
1
1
1
1
1
1
1
1
1
3
1
1
2
1
2
1
1
1
1
1
1
1
1
3
1
1
1
1
1
1
1
1
1
1
1
1
1
1
2
1
1
1
1
1
1
1
1
2
5
1
1
1
1
1
1
1
1
2
1
1
1
2
1
1
1
1
1
1
1
1
1
1
1
4
1
1
3
1
4
1
1
1
1
1
3
1
1
1
1
2
1
1
1
1
2
1
1
1
1
1
1
1
1
1
2
2
1
2
1
1
1
1
1
1
1
1
1
1
1
1
1
1
1
1
2
1
1
1
1
1
1
1
2
4
1
1
1
1
1
4
1
4
1
2
2
1
2
1
1
1
4
1
3
2
3
3
2
1
4
1
1
1
1
7
1
1
11
1
1
1
4
2
1
1
1
1
1
1
2
1
1
1
1
1
1
1
1
1
1
1
1
1
2
1
3
1
1
1
1
1
1
1
1
1
1
1
1
1
1
2
9
2
1
12
2
1
1
1
1
1
2
1
1
1
1
1
2
1
1
1
1
1
1
1
1
1
1
2
1
1
1
1
1
3
1
2
2
1
1
1
1
1
1
1
1
1
1
2
1
1
1
1
1
1
1
1
1
1
1
1
1
1
1
1
1
1
1
1
2
1
1
1
1
2
2
1
1
1
1
3
2
1
1
1
1
1
1
1
1
1
1
1
1
1
1
1
1
1
1
1
1
1
1
1
1
1
2
1
1
1
1
2
2
2
1
1
1
1
1
1
4
1
1
2
1
1
1
2
2
5
1
1
2
1
2
1
1
1
1
1
1
1
1
1
1
1
1
1
1
1
1
1
1
1
1
2
1
1
3
2
1
1
3
1
75
1
1
1
5
1
3
9
5
1
8
2
1
6
1
7
2
1
1
1
1
1
1
1
1
1
2
1
1
1
1
2
1
2
1
1
2
3
1
1
1
2
1
5
1
2
1
1
2
2
1
1
1
1
1
1
1
1
2
1
1
1
1
1
1
1
1
1
1
1
1
1
1
2
3
2
1
1
1
1
1
1
1
1
1
1
1
1
1
2
3
1
1
1
3
1
2
1
1
1
2
1
1
1
1
1
1
1
1
1
1
1
2
2
3
2
1
3
1
1
1
1
1
2
4
1
2
1
1
1
2
1
1
1
1
2
2
1
3
1
2
1
1
1
1
2
1
1
1
1
2
1
1
1
1
1
1
1
1
3
1
1
1
1
1
1
1
2
1
1
2
1
2
2
1
1
1
2
1
2
3
1
2
1
1
1
1
2
1
1
1
1
1
3
1
2
2
1
1
1
1
3
1
2
1
1
1
2
1
4
1
1
1
1
1
1
1
4
1
2
1
1
1
1
1
8
1
1
1
1
3
1
1
1
1
1
2
2
1
4
1
2
1
1
2
1
1
1
1
1
1
3
1
1
1
1
4
2
1
1
1
1
1
1
1
1
1
1
1
1
1
1
1
1
1
1
1
1
1
1
1
1
1
1
1
1
1
2
1
1
5
2
1
6
3
1
1
1
6
2
1
1
1
1
1
1
1
1
1
1
1
1
1
1
1
1
1
1
5
1
1
1
5
1
1
2
2
1
1
1
1
2
1
1
1
1
1
2
1
2
1
1
1
1
1
1
1
1
1
5
1
4
1
6
3
1
1
2
4
2
2
1
5
1
1
1
2
1
1
1
1
3
1
1
1
1
1
1
2
1
1
1
1
1
1
1
1
4
1
1
1
1
1
4
1
3
1
1
1
1
1
1
2
1
1
1
1
1
1
1
2
1
1
1
3
1
2
1
3
1
1
2
1
1
1
1
1
1
1
1
1
1
1
1
1
1
1
1
1
1
2
1
1
1
1
2
1
1
1
1
1
1
1
1
1
1
1
10
2
1
1
1
1
2
2
1
3
1
1
1
1
1
1
4
1
1
1
1
1
1
1
1
2
3
1
1
4
1
1
1
1
1
1
1
1
1
1
1
1
2
1
2
1
1
1
1
2
3
3
2
1
18
2
1
1
1
1
1
1
1
1
1
1
1
1
1
1
1
1
1
1
1
1
2
1
1
2
1
1
1
1
1
1
2
1
1
1
4
1
1
1
4
1
2
1
1
1
1
1
1
1
1
2
1
9
1
1
1
1
2
1
1
2
1
1
1
1
1
1
4
1
1
6
1
2
8
1
2
1
1
1
1
3
1
1
1
1
26
1
2
1
2
1
2
1
1
2
1
1
1
1
1
2
1
2
1
1
1
1
1
1
1
1
2
1
3
1
1
1
1
1
1
1
1
1
2
1
1
1
1
2
1
5
1
1
1
2
1
1
1
1
1
1
1
1
1
1
1
1
1
1
1
1
1
2
2
1
1
1
1
1
1
1
1
1
1
1
1
1
1
1
4
1
1
1
1
1
1
1
1
1
1
1
1
1
1
3
1
1
1
1
4
2
1
1
1
1
1
1
1
1
1
1
1
2
1
3
1
1
1
1
1
1
1
1
2
1
1
1
1
1
3
1
1
1
2
1
4
1
1
1
2
1
1
1
1
1
1
1
1
1
1
1
2
1
1
1
1
2
1
1
2
1
1
10
1
3
1
2
1
1
1
1
1
1
1
1
1
1
1
1
1
1
1
2
1
3
1
1
1
3
2
1
1
1
2
1
2
1
1
2
1
1
6
1
1
1
1
1
1
1
1
1
1
1
1
1
1
1
1
1
1
1
1
2
1
1
1
1
1
1
1
1
7
1
1
1
4
1
1
1
2
1
1
2
1
1
1
1
1
1
1
2
3
1
1
1
1
1
1
1
1
1
1
1
1
1
1
1
2
1
1
1
1
1
1
1
1
1
1
1
1
2
1
1
1
1
1
1
1
2
1
1
1
2
1
1
1
1
4
15
1
1
1
1
1
1
1
1
1
2
1
4
1
1
1
1
1
1
16
1
1
1
1
1
1
1
1
2
1
1
1
1
1
1
1
1
2
1
1
1
1
1
1
2
2
2
1
1
10
4
36
1
1
1
1
1
1
1
1
1
1
1
1
1
1
4
1
1
1
1
1
1
1
1
2
1
1
1
4
1
1
1
3
17
3
9
1
1
1
1
1
1
1
2
2
1
1
2
1
1
1
1
1
1
1
4
17
1
1
1
1
1
1
1
2
1
1
1
1
1
1
1
1
1
1
1
1
5
1
1
1
1
1
1
1
2
1
1
1
1
1
1
1
1
6
1
2
1
1
4
1
1
5
1
1
1
2
1
3
2
1
1
1
1
1
1
2
1
1
5
1
4
2
1
1
1
1
1
1
1
3
1
1
1
1
1
1
1
1
1
1
1
1
1
1
1
1
1
1
1
1
1
1
1
1
1
1
1
1
1
1
1
1
2
1
1
1
1
1
2
1
1
1
1
1
1
1
1
1
1
1
2
1
1
1
1
1
1
1
1
1
1
1
1
1
2
1
1
1
1
1
1
10
1
1
1
1
1
2
1
1
1
1
1
3
1
2
1
1
1
1
1
2
1
1
1
1
1
1
1
1
1
2
1
1
1
1
1
1
1
1
1
1
1
1
1
2
3
1
1
2
1
1
1
1
1
2
1
1
1
2
1
1
1
1
1
1
1
1
3
1
1
1
1
1
1
1
1
1
1
1
1
3
1
1
1
1
1
1
1
1
1
1
1
1
1
1
1
1
1
1
2
1
1
1
1
1
1
2
1
1
1
1
1
1
1
2
1
1
1
3
3
2
1
1
1
1
1
1
1
1
1
2
2
1
1
1
1
1
2
1
2
1
2
2
1
1
1
1
1
1
1
1
1
1
1
1
1
1
1
1
1
1
1
1
2
2
1
1
1
2
1
1
1
1
1
1
2
1
1
1
2
1
1
1
1
2
1
2
1
1
1
3
1
1
1
1
1
2
1
1
2
1
1
1
1
1
1
1
2
1
1
2
1
1
2
1
1
1
1
1
1
1
1
1
1
1
1
2
1
1
1
1
1
1
1
1
3
1
3
1
2
1
3
1
2
1
1
1
2
1
1
1
1
1
1
1
1
1
3
1
2
1
1
1
1
1
1
2
2
1
1
1
1
1
1
1
5
1
1
1
1
1
1
1
2
2
2
1
2
1
1
1
1
1
1
3
1
3
1
1
3
2
2
2
1
1
1
1
1
1
1
1
1
4
1
2
2
1
1
1
1
1
1
1
1
1
1
1
1
1
1
1
1
1
1
3
1
2
1
1
1
1
2
1
1
1
1
2
1
2
2
1
1
1
2
2
1
1
2
1
1
1
3
1
1
1
1
1
1
2
1
1
1
1
1
5
2
1
1
1
1
1
1
1
4
6
1
1
1
1
1
1
3
1
2
1
1
1
1
7
3
3
15
1
1
2
1
1
10
1
1
1
1
1
1
2
5
1
1
3
1
1
1
1
1
5
2
1
1
1
1
1
2
1
1
1
1
1
1
1
1
1
1
1
3
1
1
1
2
1
1
1
1
1
1
1
1
1
2
1
3
1
2
2
1
1
1
1
1
2
1
1
1
1
1
1
1
1
1
1
1
1
1
1
1
1
1
1
1
1
1
1
3
1
1
1
1
1
1
1
2
1
1
1
1
3
1
1
1
2
1
1
1
2
1
1
1
2
2
1
1
1
1
1
1
1
1
1
1
1
1
1
1
1
1
1
1
1
1
1
1
1
2
1
1
1
1
1
6
1
2
6
1
1
1
1
1
1
1
1
1
1
1
1
2
1
3
1
1
1
1
1
1
1
1
1
1
2
1
1
1
1
1
1
1
1
1
1
1
1
1
1
3
1
1
1
1
2
1
1
1
1
4
2
1
1
1
2
1
1
2
1
2
1
1
1
1
1
1
1
7
1
2
1
1
1
1
1
2
2
1
1
1
1
1
1
1
1
1
1
2
1
2
1
1
1
1
1
1
2
1
1
1
1
1
1
1
1
1
1
1
1
2
1
1
1
1
1
1
1
1
1
1
1
1
1
1
1
1
3
1
1
1
1
6
1
1
2
1
1
1
1
1
1
1
1
1
1
6
1
1
1
1
1
1
1
1
1
1
1
1
1
3
1
1
1
1
1
1
1
1
1
3
1
1
1
2
4
1
1
1
5
1
1
2
2
1
1
1
1
1
1
1
1
1
1
1
1
1
1
1
1
1
1
1
1
1
1
1
1
1
1
1
1
1
1
1
15
1
1
3
1
1
1
1
1
2
1
1
2
3
1
1
1
1
1
1
1
1
1
1
1
2
1
1
1
1
1
1
1
4
11
1
1
1
2
1
1
1
2
1
1
1
1
1
11
1
1
1
1
1
1
2
1
1
1
1
1
1
2
1
1
1
2
1
1
1
1
1
1
1
1
1
1
1
1
1
1
1
1
1
2
1
1
1
1
2
1
1
1
1
1
1
1
1
1
3
1
1
1
2
1
1
1
1
1
1
1
1
1
1
1
1
1
1
1
1
1
1
1
2
5
1
2
1
1
1
1
1
1
1
1
1
1
3
3
1
1
1
1
2
2
2
1
1
5
1
1
1
1
1
1
2
1
1
1
1
1
1
1
1
1
1
1
1
1
2
1
1
1
2
1
1
1
1
1
1
1
1
3
2
1
1
1
1
1
5
1
1
1
1
1
2
1
1
1
1
1
1
2
1
1
2
2
1
1
1
1
1
1
1
1
1
1
1
1
2
1
1
1
1
1
1
1
3
1
1
1
1
1
2
3
1
1
1
2
1
1
1
1
1
1
1
2
1
1
2
2
1
1
1
2
1
1
1
1
1
1
1
1
1
1
1
2
2
1
1
2
1
1
1
1
1
2
1
1
1
1
1
2
1
1
1
1
1
1
1
3
1
4
1
2
2
1
1
1
1
2
1
2
1
1
1
1
1
1
2
1
1
1
1
1
2
1
2
2
1
3
1
1
1
1
1
1
1
1
1
1
1
1
1
1
1
1
1
1
1
1
1
1
1
1
1
1
1
1
1
3
1
1
2
1
1
1
1
1
1
1
1
1
1
1
1
1
1
1
1
2
1
1
2
1
2
1
1
4
1
1
1
1
1
1
1
1
1
1
1
1
1
2
1
5
1
2
1
1
2
2
2
3
1
1
1
2
1
1
2
1
1
1
1
1
1
1
1
4
1
2
1
1
1
1
1
1
2
1
3
2
3
1
1
2
1
1
1
1
1
1
1
18
2
1
1
2
1
3
3
2
1
1
6
3
1
1
1
2
1
6
2
1
2
2
3
2
3
1
4
2
1
2
1
1
2
3
1
1
5
2
1
2
1
2
1
1
1
1
2
1
1
5
1
1
1
1
1
1
1
1
1
1
1
2
1
1
2
1
1
12
1
1
2
1
3
1
3
1
5
1
1
4
2
2
4
1
1
1
1
1
5
3
2
2
1
1
1
1
3
5
2
1
6
1
2
1
1
1
2
1
2
1
1
1
1
2
1
1
1
2
1
1
1
1
1
1
1
1
1
1
1
1
1
1
1
1
1
1
1
1
1
1
1
1
1
1
1
1
1
1
1
1
1
2
1
1
1
1
1
1
1
2
1
6
1
1
3
1
1
1
1
1
1
1
1
1
1
1
1
1
1
3
5
1
1
1
1
1
1
1
1
2
1
3
1
1
1
2
1
1
1
1
3
4
2
1
1
1
1
1
1
1
1
1
1
1
1
1
1
1
1
2
1
1
1
1
1
1
1
1
1
1
1
2
1
1
1
1
3
1
1
4
3
1
1
1
3
1
4
1
5
1
1
1
1
1
3
2
1
1
1
1
1
1
1
5
1
1
1
1
1
1
1
2
1
1
1
1
1
1
1
1
2
7
9
6
1
13
7
2
6
3
1
2
1
1
1
5
1
1
2
1
5
1
1
1
1
1
1
1
1
1
1
1
1
3
1
1
1
1
1
1
1
2
1
1
1
2
1
1
1
1
1
1
2
1
1
1
1
1
1
1
1
1
1
1
1
1
1
1
1
1
1
1
1
1
1
1
1
1
1
2
1
1
2
1
1
2
1
1
2
1
1
1
3
1
1
1
1
1
1
1
1
1
1
1
1
1
1
1
3
1
1
1
1
1
2
1
1
1
1
1
1
1
1
1
1
1
1
1
1
3
1
1
1
1
1
1
2
1
1
1
2
1
1
1
1
1
1
1
2
1
1
1
2
1
1
1
1
1
1
1
1
1
1
1
1
1
1
1
1
1
1
1
1
1
1
1
1
2
1
1
1
4
1
1
1
1
1
1
1
1
1
1
1
1
1
1
1
1
1
2
1
1
1
1
1
1
1
1
2
1
1
1
1
1
1
1
3
1
1
1
1
2
2
2
2
1
1
1
5
1
1
1
1
1
1
1
1
1
2
1
1
1
1
1
1
1
1
2
1
1
1
1
2
4
1
1
1
1
1
2
1
2
3
1
1
2
4
1
1
1
1
4
2
2
1
1
1
4
1
4
1
1
1
1
2
2
1
1
3
1
2
1
1
1
3
1
3
1
1
1
2
48
1
1
1
1
1
1
1
1
2
1
1
1
2
1
1
1
1
1
2
1
2
2
1
1
2
2
1
1
1
2
1
1
1
1
1
1
1
1
1
3
1
1
1
1
1
1
1
1
1
1
1
1
2
1
1
1
1
1
2
1
1
1
1
1
1
2
1
1
1
1
1
2
1
3
1
1
1
1
1
1
1
1
1
1
1
1
1
1
1
1
1
1
1
1
1
1
1
1
1
1
1
1
1
4
1
1
1
1
1
2
1
1
1
2
1
1
2
2
2
1
2
1
1
1
1
1
1
1
1
1
1
1
1
1
1
1
1
1
1
1
1
1
1
17
1
1
1
1
1
1
1
1
1
1
1
1
1
1
1
1
1
1
1
1
1
1
1
1
1
1
1
1
1
64
1
1
1
1
1
9
2
1
2
1
1
1
1
1
1
1
1
1
1
2
1
1
1
1
1
1
1
1
1
1
1
1
1
2
1
2
2
2
1
1
1
1
1
1
2
1
10
1
1
2
1
1
1
1
1
1
1
1
1
1
1
1
1
1
1
1
1
1
1
1
1
1
1
2
1
1
1
2
1
1
1
1
1
1
1
1
1
1
11
1
1
1
1
1
2
1
1
1
3
4
1
3
1
2
1
1
3
1
1
3
4
7
1
1
1
1
2
1
1
1
2
1
2
3
2
2
1
1
1
1
3
1
1
2
1
2
1
1
1
1
1
1
1
1
2
2
1
2
1
1
1
2
2
1
3
2
1
1
1
4
2
1
1
1
1
3
4
1
3
1
1
1
1
1
1
1
1
2
1
1
1
1
1
1
1
1
3
1
3
1
1
1
1
1
1
1
1
1
1
1
1
1
1
1
1
1
1
1
1
1
1
1
1
1
2
1
1
1
1
1
1
3
1
1
1
4
2
2
1
1
5
1
2
1
1
1
2
1
1
1
1
9
1
1
1
1
1
1
1
1
1
1
1
1
4
1
1
1
3
1
1
6
1
1
1
1
2
1
1
1
1
1
1
1
1
16
1
1
1
1
1
1
1
1
1
2
1
1
1
1
1
1
1
1
1
1
1
1
2
1
1
1
1
1
1
1
1
1
1
1
1
1
1
1
2
1
1
1
1
1
1
1
1
1
1
1
1
2
2
1
1
1
8
2
2
1
2
2
1
1
1
1
2
2
1
1
1
1
1
1
1
1
1
1
1
2
1
1
1
1
1
1
1
1
1
1
1
1
1
1
1
1
1
1
1
1
1
1
2
1
2
1
1
1
1
1
1
2
2
1
1
1
1
2
1
1
1
2
1
1
1
1
1
1
2
1
1
1
3
1
6
4
1
1
1
1
1
26
1
1
1
1
1
1
1
1
1
1
1
1
1
1
1
1
1
1
1
1
2
1
2
1
1
1
1
2
2
1
1
3
1
3
1
1
1
1
1
2
1
2
1
1
2
2
1
1
1
1
1
1
1
1
1
1
1
1
1
1
1
1
32
1
2
1
1
1
1
1
1
2
1
1
1
1
1
1
1
1
1
1
1
1
1
1
1
1
1
1
1
1
1
1
2
1
1
1
1
1
1
1
1
1
1
1
1
1
1
1
2
1
1
1
1
1
1
1
1
1
1
1
1
1
1
1
1
1
1
1
1
1
1
3
1
1
1
1
2
2
1
1
1
2
1
1
1
1
1
1
1
1
1
1
1
1
1
3
1
1
1
1
1
1
1
2
1
1
10
1
1
1
1
9
1
1
8
1
1
2
1
1
1
7
1
1
1
1
1
1
1
1
1
1
2
1
1
1
1
1
1
1
2
1
1
1
1
1
1
1
1
1
1
1
1
1
1
1
1
1
2
1
1
1
2
1
1
1
1
1
1
1
1
1
1
1
1
1
1
1
3
1
1
1
1
1
2
1
1
1
1
1
1
1
1
1
1
1
1
1
1
1
3
1
1
1
1
1
1
1
1
1
1
1
1
1
1
1
1
1
1
1
1
2
1
2
1
1
1
1
2
3
1
2
1
1
1
1
1
1
1
1
1
1
1
4
1
2
1
1
2
1
1
3
1
7
1
1
1
1
1
1
1
2
1
1
2
1
5
1
1
1
1
1
1
2
1
1
1
1
1
1
1
1
1
1
1
1
2
2
1
1
1
1
1
1
1
1
1
1
1
1
1
1
1
1
1
1
1
1
1
1
1
1
1
1
2
1
1
1
1
1
3
1
1
1
1
1
1
1
1
3
1
1
2
1
1
1
1
1
1
1
3
1
2
1
1
1
1
1
1
1
1
3
1
1
1
1
3
4
2
1
2
1
2
1
1
1
1
1
2
1
1
1
1
1
1
1
1
1
1
1
1
1
1
1
1
1
1
1
1
1
2
1
1
1
1
1
2
1
1
2
1
1
1
2
1
1
1
1
1
1
1
1
2
1
1
1
1
1
1
1
1
1
1
1
2
1
1
1
1
1
1
6
1
2
1
1
1
1
1
1
1
1
1
1
1
2
1
1
1
3
2
2
2
2
2
2
1
1
1
1
1
2
1
1
1
1
2
1
1
1
1
2
1
2
2
2
1
1
1
1
2
1
1
1
2
1
1
1
2
1
2
1
3
4
1
1
1
1
1
1
2
1
1
2
1
2
1
3
1
1
1
3
1
2
1
1
1
1
1
3
3
3
1
4
1
2
1
1
1
1
1
1
1
1
1
1
1
2
2
3
4
2
1
2
1
1
1
1
1
1
1
2
1
1
4
1
2
1
1
2
1
1
1
1
1
1
1
2
1
2
2
3
1
1
1
2
2
2
3
1
1
2
2
1
1
1
1
2
1
1
3
1
2
1
1
1
1
1
1
1
1
1
1
1
1
1
4
1
1
1
1
1
1
1
2
1
4
1
1
2
1
1
3
1
1
1
1
1
1
1
1
1
2
1
1
1
1
1
1
1
1
1
1
1
1
1
1
1
1
1
1
1
1
1
1
1
1
1
1
1
2
1
1
1
1
1
1
1
1
1
1
2
1
1
1
1
1
1
1
1
1
1
1
1
1
1
1
1
1
1
1
1
1
1
1
1
1
5
1
1
1
1
1
1
1
2
2
1
2
1
2
1
1
1
1
1
1
1
1
1
1
1
1
1
1
1
1
1
1
1
2
1
1
1
1
1
1
1
1
1
1
1
1
1
1
3
1
2
1
2
1
1
1
1
1
2
3
1
1
1
1
1
1
1
1
1
1
2
1
1
1
3
1
1
1
1
1
1
1
1
1
1
1
1
1
2
1
1
1
1
2
1
1
1
1
1
3
1
1
1
1
1
1
1
1
1
1
1
1
1
2
3
1
1
1
1
1
1
1
1
1
5
1
1
1
1
1
1
1
1
1
1
1
1
4
1
1
1
1
17
1
1
1
1
1
1
3
1
1
1
3
2
1
3
5
2
1
1
1
1
2
1
1
1
1
1
1
1
1
1
1
2
1
2
1
1
1
1
3
1
1
1
3
1
1
1
1
1
1
1
1
1
1
1
1
1
1
1
1
1
1
1
1
1
1
1
3
1
1
1
1
1
1
1
1
2
2
2
1
1
1
1
1
1
1
1
81
1
1
2
1
4
2
1
1
1
1
1
1
1
1
1
1
1
1
1
2
2
1
1
1
1
1
1
1
2
1
1
1
1
1
1
1
1
1
1
1
1
1
1
1
2
1
1
1
1
1
1
1
3
1
1
1
1
1
1
1
1
1
1
1
1
1
1
1
1
1
2
1
1
1
1
1
3
1
1
1
1
1
2
1
1
2
1
1
1
1
1
1
2
1
2
1
1
4
1
5
1
1
1
2
1
1
1
4
1
1
1
1
1
1
1
1
1
1
1
1
1
1
1
2
1
1
1
1
1
1
1
2
1
2
1
1
1
4
1
1
1
6
1
1
2
1
1
1
1
2
1
1
1
1
1
1
2
1
1
1
1
1
1
1
1
1
1
2
1
2
1
1
1
1
4
1
1
1
2
2
1
1
1
1
1
1
1
1
1
1
1
1
1
2
1
1
2
1
1
1
1
1
1
1
2
1
1
1
1
1
1
2
1
1
1
1
1
1
1
1
1
2
1
1
3
1
2
1
1
1
1
1
1
1
1
1
1
1
1
1
1
1
2
1
3
1
1
1
2
1
4
1
1
3
1
1
1
1
2
1
1
1
1
1
2
1
2
3
5
2
1
1
1
1
1
1
6
3
1
3
2
1
1
1
1
1
2
2
1
1
4
2
1
1
1
1
1
1
1
1
2
1
1
1
1
10
1
1
1
1
1
2
1
1
2
1
1
1
1
1
1
16
1
1
18
4
1
1
1
1
2
1
1
1
1
1
1
2
1
1
1
1
1
3
1
3
2
1
2
1
1
2
7
1
1
1
1
1
4
1
2
1
3
1
1
5
3
9
1
2
1
1
1
1
3
1
2
1
1
1
1
1
1
1
1
1
2
1
1
1
2
2
1
5
1
2
4
3
1
1
1
1
1
1
2
1
1
1
1
1
1
1
1
1
2
1
1
2
1
1
1
2
1
1
1
1
1
1
3
1
2
1
1
1
1
1
4
1
1
1
1
1
1
1
1
1
1
1
2
1
1
1
1
1
3
1
1
2
2
1
1
2
1
1
2
1
1
2
2
2
1
1
1
1
1
1
1
1
2
2
1
1
1
1
2
1
1
1
1
1
1
1
1
1
3
1
1
1
2
1
2
1
1
1
1
1
1
1
1
1
1
1
1
1
2
1
2
1
3
1
2
1
2
1
2
1
1
1
1
1
1
2
1
1
1
1
1
1
1
1
1
1
1
1
1
1
1
2
1
1
1
1
1
3
1
4
1
1
2
1
1
1
1
1
1
1
2
1
1
1
1
1
1
1
1
1
1
1
2
1
1
1
2
1
1
1
1
1
1
1
1
1
1
3
1
1
1
1
1
1
1
1
1
1
1
1
1
1
1
1
1
1
1
1
1
1
1
2
1
1
1
1
1
2
1
1
1
1
1
1
1
1
1
1
1
1
2
1
1
1
1
1
1
3
2
1
2
1
1
1
1
1
1
1
1
1
1
1
1
1
1
1
1
1
1
1
1
2
1
9
10
1
1
1
1
3
1
1
1
1
1
1
1
1
1
1
1
1
1
2
3
1
1
1
1
1
2
1
2
1
1
1
1
1
1
1
1
1
1
1
1
1
1
1
2
1
2
1
1
1
1
1
1
1
1
1
1
1
1
1
1
1
1
1
1
1
1
1
1
1
1
1
2
2
1
1
1
2
1
1
1
1
2
1
1
2
1
1
1
1
1
1
1
1
1
1
1
1
1
2
1
1
1
1
1
1
1
2
1
1
1
1
1
1
1
1
1
1
1
1
1
1
1
1
1
1
1
1
1
1
1
2
1
1
1
1
1
1
1
1
1
1
1
1
1
1
1
1
1
1
2
1
1
4
1
1
1
3
1
6
1
1
1
3
21
15
6
1
1
2
1
1
1
1
1
1
1
1
2
1
1
1
1
2
1
1
1
1
1
1
1
1
1
1
1
1
1
1
2
1
1
1
1
1
1
1
1
1
1
1
1
1
1
1
1
1
1
1
1
1
1
1
1
1
1
1
1
1
1
1
2
1
1
1
1
1
1
1
1
1
1
2
1
1
1
1
1
1
1
2
1
1
1
2
1
2
1
1
1
1
4
1
2
1
2
1
1
1
1
1
1
1
1
1
2
1
1
1
1
1
1
1
1
1
3
2
1
1
1
1
1
1
4
1
1
1
1
1
1
1
1
3
1
1
1
1
1
1
1
1
1
1
1
1
2
1
1
1
1
1
1
1
1
1
1
1
1
11
1
1
1
1
1
1
1
1
1
1
1
1
3
1
1
1
1
1
1
1
1
1
1
2
1
2
1
1
1
1
3
3
1
1
2
1
1
1
1
1
1
1
1
3
1
1
1
1
1
1
2
1
1
2
1
2
1
1
1
1
1
1
1
5
1
2
1
1
1
1
1
1
1
1
1
2
1
2
1
1
1
1
1
1
1
1
1
1
1
2
1
1
1
4
1
1
1
1
1
1
1
2
1
1
1
1
1
1
1
1
1
4
3
1
2
1
1
1
1
2
1
2
2
1
1
1
1
1
21
8
2
1
1
1
1
1
1
1
1
1
1
1
2
1
1
1
2
1
1
3
3
3
1
2
2
1
1
15
1
2
1
1
3
4
18
1
13
2
12
1
1
1
3
3
3
1
2
2
24
1
4
2
1
1
4
1
2
1
5
1
1
3
2
15
1
7
2
5
9
1
1
1
1
1
1
1
3
1
1
1
1
2
1
1
1
1
1
1
1
1
1
1
1
1
2
1
1
1
1
1
1
1
1
1
1
1
1
1
1
1
1
1
1
3
2
1
1
2
4
1
1
1
2
1
1
1
1
1
1
1
1
1
1
1
1
1
1
1
1
2
1
1
1
1
1
1
1
2
1
1
1
3
1
1
3
1
1
4
1
1
1
1
1
2
6
1
1
1
1
1
1
1
1
1
1
1
1
1
1
2
1
1
1
1
1
1
1
1
2
2
1
1
1
1
1
1
2
1
3
1
2
1
1
1
1
1
6
1
1
1
1
2
1
1
1
1
1
1
2
1
1
1
1
1
1
1
1
1
1
1
1
2
1
1
2
3
1
1
4
4
3
1
1
1
1
1
1
1
1
2
1
1
4
1
1
1
4
1
1
1
1
1
1
1
1
1
1
1
1
1
2
1
1
1
1
1
2
1
1
1
1
1
1
1
1
1
1
1
1
1
1
1
1
1
1
1
1
1
1
1
2
1
1
1
1
1
1
1
1
1
1
1
1
1
1
1
1
1
1
1
1
1
1
1
2
1
1
1
4
1
1
2
1
1
1
1
1
2
1
1
1
1
1
1
1
1
1
2
1
2
1
1
1
1
1
1
1
1
1
1
1
2
1
1
2
1
1
1
1
2
4
1
1
1
2
1
1
1
1
1
1
1
2
1
1
1
1
1
1
1
1
1
1
2
1
1
2
2
2
1
1
1
1
1
2
1
5
1
2
1
2
5
1
1
1
1
1
1
2
2
1
1
2
2
1
1
1
1
2
1
2
1
2
1
2
1
2
1
2
2
2
3
3
2
1
1
1
2
1
1
1
1
1
1
1
1
2
1
1
1
2
1
1
2
1
1
1
1
1
1
3
1
1
1
1
1
1
1
1
1
3
1
1
1
1
1
1
2
1
2
1
1
1
1
1
1
1
1
1
2
1
1
1
1
1
1
1
1
1
1
1
1
1
1
1
1
1
1
1
1
1
1
1
1
1
1
1
3
1
1
4
2
1
2
1
1
1
1
2
1
2
1
1
1
1
1
1
1
1
2
1
1
5
1
1
1
1
1
1
1
1
1
4
8
4
1
1
1
10
9
1
2
1
1
1
2
3
1
1
1
1
1
1
1
1
1
2
1
1
1
1
1
1
1
1
15
1
1
1
1
1
1
1
1
1
1
1
1
1
1
1
1
1
1
1
1
1
1
1
1
1
1
1
1
1
1
2
1
1
1
1
1
1
1
1
1
1
1
1
1
1
2
1
1
2
1
1
1
2
1
1
1
1
1
1
1
1
1
1
1
1
1
1
1
1
1
1
1
1
1
1
1
1
1
1
1
1
1
1
2
1
2
2
1
1
1
1
2
1
1
1
1
1
1
1
1
1
2
1
1
1
8
1
1
1
1
1
1
1
1
4
1
1
1
1
1
1
1
1
1
1
1
1
1
2
1
3
1
1
1
1
1
1
2
1
1
1
1
1
1
2
1
1
1
1
1
2
1
2
1
1
1
1
1
6
7
3
1
3
1
1
4
1
2
1
1
1
2
1
1
1
2
2
1
1
1
1
2
1
3
2
2
4
1
1
2
2
1
3
1
5
1
3
1
3
1
1
1
1
2
1
1
1
2
1
1
1
1
16
2
11
4
5
9
1
1
2
2
1
1
1
4
1
1
1
2
1
1
1
1
1
2
1
14
1
2
3
1
1
1
1
1
6
3
3
1
4
1
2
1
2
1
1
1
1
1
1
1
1
1
1
1
1
2
2
1
1
1
1
1
1
1
1
2
1
1
1
1
1
1
1
2
1
2
1
1
1
2
4
1
1
1
1
1
1
6
1
1
1
1
2
1
1
2
1
1
1
3
1
1
1
1
1
1
1
1
1
1
1
1
3
1
1
1
1
1
1
1
1
1
2
2
1
1
1
2
1
1
1
1
1
1
1
1
1
1
2
1
1
1
1
1
1
3
2
33
1
2
1
1
5
1
1
1
1
1
1
1
1
1
1
1
1
1
1
1
1
1
1
1
1
1
1
1
1
2
1
1
1
1
1
1
1
1
3
1
2
1
1
1
2
1
1
1
1
1
1
1
1
1
1
2
1
1
1
1
1
1
1
1
1
1
1
1
1
1
1
1
1
1
1
1
1
1
1
1
1
1
1
1
4
1
1
2
1
1
3
2
1
5
1
19
2
1
1
1
1
1
1
1
1
1
1
2
1
1
1
2
2
1
1
1
1
1
2
1
1
1
1
1
1
2
1
2
1
1
2
1
1
1
1
1
1
1
1
1
1
1
1
1
1
14
4
1
1
1
1
1
1
1
1
1
1
1
1
1
1
1
1
1
1
1
14
1
1
1
1
1
1
1
1
1
1
1
1
3
1
1
1
1
1
1
1
1
1
1
1
1
1
1
1
11
1
1
2
1
1
1
1
1
1
1
1
1
1
1
1
1
1
1
1
2
1
1
1
1
2
1
1
1
1
1
13
1
1
2
1
1
1
1
1
1
1
1
1
1
1
2
1
2
13
19
1
15
1
1
1
1
1
1
1
2
1
1
1
1
1
1
1
1
1
1
1
1
2
1
1
1
4
2
2
1
8
1
1
1
1
1
1
2
1
4
1
1
2
1
1
1
1
1
1
1
1
1
1
2
1
1
1
1
12
1
1
1
1
1
1
1
1
2
1
1
2
1
1
2
1
1
1
1
1
1
3
1
1
1
1
1
1
1
1
1
1
2
1
1
1
1
1
1
1
1
1
1
1
1
1
1
1
1
1
1
1
2
1
1
2
1
1
1
2
1
1
1
1
3
1
2
1
1
1
1
1
2
1
1
2
1
2
1
1
1
1
1
2
1
2
2
1
1
1
1
1
1
1
1
4
1
1
1
1
1
1
1
1
1
1
1
1
1
1
1
1
1
1
1
1
2
1
2
1
1
1
1
1
1
1
1
1
1
1
1
1
1
1
1
2
1
1
1
1
1
4
1
1
1
2
1
1
1
2
1
1
1
1
1
1
1
1
1
1
1
1
2
1
1
1
1
2
1
1
1
1
1
1
1
1
1
1
3
1
1
1
1
1
1
1
3
1
1
1
1
1
1
1
1
1
1
1
1
1
1
1
1
1
1
1
1
1
2
2
1
1
1
1
1
1
1
1
5
1
1
1
2
2
1
3
1
4
1
1
1
1
1
1
1
1
1
1
1
1
1
1
1
1
1
1
6
1
1
1
1
4
1
1
1
1
1
1
2
1
2
2
1
1
1
1
1
1
1
1
1
1
1
1
1
2
1
1
1
1
2
1
1
1
2
1
1
1
2
1
1
1
1
1
1
1
2
1
3
1
1
1
1
1
1
1
1
2
3
1
1
1
1
1
1
2
1
1
1
1
1
1
1
1
1
1
1
1
1
1
1
1
2
1
1
1
1
1
1
1
1
1
1
1
1
1
1
1
1
1
1
1
16
1
1
1
1
1
1
1
1
1
1
1
1
1
1
1
1
1
2
1
1
1
1
5
4
1
1
1
1
2
1
1
1
1
1
1
1
1
2
1
1
2
1
1
1
1
2
1
2
1
1
1
3
1
1
1
1
1
2
1
1
1
1
1
1
1
1
1
1
20
1
5
2
1
1
7
2
1
1
2
1
1
1
1
1
5
2
3
1
1
1
3
4
1
1
1
1
4
1
1
1
1
1
2
1
1
1
2
1
1
2
1
1
1
1
1
2
1
1
1
2
1
1
1
1
1
1
1
1
1
1
1
1
1
1
1
1
2
1
1
1
1
2
1
1
1
1
1
1
1
1
1
1
2
1
1
1
1
1
2
1
1
1
1
1
1
1
1
1
1
1
1
3
1
1
1
1
1
1
1
15
1
1
1
2
1
1
1
1
2
1
1
1
1
1
2
1
1
2
2
2
1
2
1
2
1
1
1
1
1
1
1
1
1
1
1
1
1
1
2
1
1
1
1
1
2
1
1
2
1
1
1
1
3
2
3
1
1
2
1
1
1
2
3
1
1
1
2
4
1
2
1
2
3
2
1
1
2
1
1
3
1
2
1
2
2
1
1
10
1
3
13
1
1
1
1
1
3
7
1
1
1
1
1
1
1
1
1
1
1
1
1
2
1
1
1
2
1
1
2
1
1
1
1
1
1
1
1
1
1
1
1
1
1
1
2
1
1
1
1
1
1
1
2
1
1
1
1
1
2
1
3
1
1
1
2
1
1
1
1
1
1
1
1
1
1
1
1
1
1
1
1
1
1
1
1
4
3
1
1
1
2
1
1
1
1
1
1
1
1
1
1
2
1
1
1
1
1
1
1
1
1
1
2
1
2
1
2
1
2
1
1
1
1
1
1
1
1
1
1
1
1
1
1
1
1
1
1
1
1
4
1
2
3
1
1
1
1
1
1
1
1
1
2
1
1
1
3
1
1
1
3
1
1
1
1
1
1
2
1
1
2
1
2
1
1
1
1
1
1
1
1
1
1
1
1
1
1
1
1
1
1
1
2
1
1
1
1
1
2
1
1
1
2
1
1
1
1
1
1
3
1
1
1
1
1
3
1
1
1
1
1
1
1
1
1
1
1
1
1
1
3
1
1
1
1
1
1
1
1
1
1
1
1
1
1
1
1
1
1
2
1
1
1
1
1
1
3
1
1
1
2
1
1
5
8
3
3
1
2
1
2
2
3
1
1
2
1
1
4
1
3
1
1
1
1
1
1
1
1
1
1
1
1
1
1
1
1
1
1
1
1
1
1
1
1
2
1
1
1
1
1
1
1
1
1
1
1
1
1
2
1
1
1
1
1
1
1
1
1
1
1
1
1
1
1
2
1
1
1
2
1
1
1
1
1
1
1
1
1
1
1
1
1
1
1
1
2
1
1
1
1
3
1
1
1
1
1
1
1
1
1
1
1
1
1
1
1
2
1
1
1
1
1
2
1
1
1
1
1
1
1
1
1
1
1
1
1
1
2
2
2
4
1
2
2
7
4
10
4
11
9
4
10
1
2
1
3
3
5
3
5
3
1
1
1
6
10
6
3
2
6
2
3
3
5
1
3
1
2
1
1
1
1
1
1
1
1
1
1
1
1
1
1
1
1
1
1
2
1
1
1
1
1
1
1
1
1
1
1
1
1
1
1
1
1
2
1
3
1
1
2
1
2
4
4
1
1
1
2
1
1
1
1
1
1
1
7
1
1
1
1
2
1
1
1
1
1
1
6
12
1
1
1
2
1
1
1
1
1
1
1
1
1
2
1
2
1
1
1
1
1
1
1
1
1
1
1
4
2
23
1
4
1
1
1
2
1
1
1
2
1
1
1
1
3
1
1
1
1
1
1
1
1
1
1
1
1
1
1
1
1
1
1
1
1
1
2
1
1
1
1
1
1
1
1
1
2
1
1
1
1
1
1
2
3
3
1
1
2
2
2
2
2
2
1
2
1
1
3
2
1
1
2
1
1
1
1
1
1
1
2
2
5
1
1
3
1
1
2
1
1
1
1
1
1
1
1
1
2
2
1
1
1
1
1
1
1
2
1
1
1
1
1
1
1
1
2
4
1
1
1
2
1
1
1
1
1
2
1
1
1
1
4
4
5
1
1
4
2
1
1
1
1
1
1
1
4
1
1
1
1
10
1
1
2
4
1
8
1
15
1
1
1
1
1
2
1
2
1
1
1
1
1
1
1
1
1
1
1
1
2
5
1
1
1
1
1
1
1
1
1
5
1
2
1
1
1
1
1
1
1
1
1
1
1
1
1
1
1
2
2
1
1
1
1
1
1
1
1
1
1
2
1
2
1
1
1
1
2
2
1
1
1
1
2
2
1
1
1
1
4
1
1
1
1
1
1
1
1
1
1
1
1
1
1
1
1
1
1
1
1
1
1
2
1
1
1
1
1
2
1
1
1
1
1
1
1
1
1
2
1
1
1
1
2
1
1
2
1
1
1
1
1
1
1
1
1
1
1
2
1
2
1
1
2
1
3
2
1
1
1
1
1
1
1
1
1
2
1
1
1
1
1
1
1
2
3
1
1
1
1
1
1
2
1
1
1
1
4
1
1
1
4
1
1
2
1
1
1
1
1
1
1
1
2
1
1
1
2
2
1
1
1
1
1
1
1
1
1
1
1
1
1
1
2
1
2
5
1
1
1
1
1
1
1
1
1
2
1
6
1
1
2
1
1
1
1
1
1
2
1
1
1
1
1
1
1
1
1
1
1
1
2
2
1
1
1
1
1
1
2
1
1
1
1
1
1
1
1
1
1
1
1
1
1
2
1
1
2
1
2
1
2
1
1
1
1
1
1
1
2
1
1
1
1
1
1
2
1
2
1
1
1
1
1
1
1
2
1
1
3
1
1
3
1
1
3
1
2
1
1
1
1
1
1
1
1
1
3
1
1
2
2
1
1
1
1
1
1
1
2
1
1
1
1
1
2
1
2
1
1
1
1
1
1
1
1
1
1
2
1
2
1
1
1
1
1
1
1
1
1
2
1
2
1
1
2
1
1
1
1
1
1
1
1
1
1
1
1
1
1
1
1
1
8
2
1
1
7
1
1
1
1
1
1
1
2
1
1
1
1
1
1
1
1
1
1
1
1
1
1
1
1
1
2
1
1
1
1
2
1
1
1
1
1
1
1
1
1
1
3
1
2
1
2
1
1
2
2
1
1
1
1
1
1
1
2
1
1
1
1
1
1
1
1
1
1
2
2
1
1
1
1
1
4
1
1
1
2
2
1
1
2
1
1
1
3
1
4
1
2
1
1
1
1
1
1
1
1
2
1
1
4
2
1
1
1
1
2
2
1
1
2
1
1
1
1
4
4
1
1
1
1
1
1
1
1
2
1
1
3
1
1
3
2
1
1
1
1
1
1
1
1
1
5
1
1
1
1
2
1
1
2
1
1
1
1
1
1
1
1
1
1
1
1
1
2
1
2
3
1
2
1
4
2
1
1
1
2
1
2
1
1
1
1
2
1
2
1
1
1
3
1
1
1
1
1
1
1
1
1
1
1
1
1
1
1
1
1
1
1
1
1
1
1
1
1
1
1
1
1
1
1
1
1
1
1
1
1
2
1
2
1
1
1
3
1
1
1
1
1
1
1
1
1
2
1
2
2
1
1
1
1
1
1
1
1
1
1
1
1
1
1
1
1
1
1
1
1
1
1
2
2
1
1
1
1
1
2
2
1
1
1
1
1
1
1
1
1
1
1
2
2
1
1
1
1
1
1
1
1
1
1
1
1
1
1
1
1
1
2
1
1
3
1
1
1
1
2
1
1
1
1
1
1
1
1
1
1
1
1
1
1
1
1
1
1
1
1
1
1
1
1
1
1
2
2
1
1
1
4
1
1
2
1
1
5
1
1
1
1
1
1
1
1
3
1
1
1
1
1
1
1
1
1
1
1
1
2
2
1
2
1
2
1
1
1
1
1
1
1
1
2
1
1
2
1
1
1
1
1
2
1
1
1
1
1
1
1
1
1
1
5
1
1
1
1
3
1
1
1
1
1
1
1
1
1
1
1
1
1
1
1
1
3
2
2
1
2
3
1
1
1
1
1
1
1
1
1
1
1
1
1
1
1
1
1
1
1
1
1
1
1
1
1
1
1
2
1
1
1
2
1
1
2
1
1
3
2
2
2
1
1
1
1
1
1
1
1
1
1
1
1
1
1
1
1
1
1
2
1
1
2
1
1
1
1
1
2
1
2
1
1
1
3
10
1
1
1
1
1
1
1
2
1
1
1
1
1
1
1
1
1
1
1
1
1
1
1
2
1
2
1
1
2
1
1
1
1
1
1
1
3
1
2
2
5
1
1
1
1
2
1
1
1
1
1
1
1
2
1
1
2
1
2
1
1
1
6
1
1
1
1
1
1
1
1
1
1
1
1
2
1
1
1
1
1
1
1
1
1
1
4
1
2
1
1
1
1
1
1
1
1
6
1
1
1
2
5
1
2
1
1
2
1
1
1
1
1
1
2
1
1
2
1
1
1
1
2
1
1
3
1
1
1
1
2
2
1
1
1
2
1
1
2
1
1
1
1
1
2
2
2
1
1
1
14
2
9
3
1
4
5
1
1
2
2
1
1
1
1
1
1
1
1
1
1
3
1
1
1
1
1
1
1
1
1
1
1
1
1
1
1
1
2
1
1
1
1
1
1
1
1
1
1
13
3
1
1
1
1
1
1
9
4
1
1
1
1
1
1
1
1
1
1
1
1
1
1
1
1
1
1
1
1
1
2
1
1
1
1
1
1
1
3
2
4
2
1
6
2
3
5
9
1
1
1
1
1
1
1
1
1
1
1
1
1
1
1
1
1
1
1
1
1
1
2
3
1
1
1
1
1
1
1
1
1
6
1
1
1
1
1
1
1
3
1
1
1
1
2
1
1
1
1
1
1
1
1
1
1
1
6
1
1
2
2
1
1
1
1
1
1
1
1
1
1
1
2
1
1
1
4
2
1
1
1
1
1
1
1
1
1
1
1
1
1
1
1
1
1
1
3
1
1
1
1
4
2
3
1
10
14
1
1
1
1
1
2
1
4
3
1
1
4
1
4
1
1
1
2
1
1
1
1
1
2
1
1
1
1
3
1
1
3
2
1
1
1
1
1
2
1
4
1
1
1
1
4
3
8
2
13
1
1
4
1
1
1
1
1
1
1
1
1
1
1
1
6
3
1
1
1
1
1
2
1
2
1
1
1
2
4
1
1
1
1
1
1
1
1
1
1
1
1
2
1
1
1
2
1
1
1
1
1
1
1
1
1
1
1
1
1
1
1
1
1
1
1
1
1
1
1
1
1
1
1
1
1
1
1
1
1
1
2
1
1
1
1
1
1
1
1
1
1
1
3
1
1
1
3
1
1
2
1
1
1
1
1
1
1
1
3
1
17
1
1
1
1
1
1
1
1
1
1
1
1
1
1
1
1
1
1
1
1
1
1
1
2
1
1
1
1
1
1
1
1
1
2
1
1
1
1
1
1
2
1
1
1
1
1
1
1
1
1
1
3
1
2
1
1
2
1
1
2
1
2
1
2
1
1
1
1
1
1
1
1
1
1
1
1
1
2
2
1
1
1
1
1
1
1
1
1
1
1
1
1
1
1
1
1
1
1
1
1
1
1
1
1
1
1
1
2
1
1
2
1
2
3
2
2
1
1
1
1
1
1
1
1
1
1
1
1
1
1
1
1
1
1
1
1
1
1
1
1
1
1
1
1
1
1
1
1
1
2
1
1
1
1
1
1
1
1
1
2
1
1
1
3
1
1
1
1
2
2
1
1
1
2
4
1
1
1
1
1
1
1
1
2
1
1
1
1
1
1
1
1
1
1
1
1
1
1
1
1
1
1
1
1
1
1
1
2
2
2
1
1
2
19
1
1
1
1
1
2
1
1
1
1
1
1
1
1
1
1
1
1
1
3
1
1
1
1
1
1
1
1
1
1
2
1
1
1
1
1
2
1
1
1
1
1
2
1
1
1
2
1
5
18
1
2
3
1
2
1
1
1
1
1
1
1
1
1
1
1
1
1
1
1
1
1
1
1
1
1
2
1
1
1
3
1
4
1
1
1
2
1
1
1
1
3
1
1
1
1
1
1
1
2
1
1
1
2
3
4
1
1
1
2
1
1
1
1
1
1
2
1
2
1
1
1
1
1
1
2
2
1
1
1
1
2
1
2
1
1
1
1
2
1
1
2
1
1
1
1
1
3
1
1
1
1
1
1
1
1
2
3
1
1
1
1
1
1
1
1
1
3
1
1
1
1
1
1
1
1
1
1
1
1
1
1
1
1
4
6
2
2
1
2
2
1
1
1
1
1
1
2
1
1
2
1
2
1
1
1
1
1
3
1
1
1
1
1
1
1
1
1
1
1
1
1
1
1
1
1
1
1
1
1
6
1
1
1
1
1
1
4
1
1
1
2
1
3
1
1
1
1
1
2
1
1
2
2
3
1
1
1
1
3
1
1
1
1
1
1
1
1
3
2
1
1
1
1
2
1
1
1
1
1
1
1
1
2
4
1
1
1
1
1
2
1
1
1
1
1
3
1
1
1
1
1
2
1
1
1
3
1
1
1
1
2
1
1
1
1
1
1
1
1
3
1
1
1
1
1
1
1
2
1
1
1
2
1
4
1
4
1
1
1
1
2
1
1
1
1
1
1
1
1
1
1
1
1
1
2
1
1
2
1
3
1
1
1
1
1
1
1
2
1
2
2
1
1
1
1
1
3
8
1
1
1
3
1
1
1
1
1
2
1
2
1
1
13
2
1
1
4
1
2
1
1
1
1
1
1
1
1
2
1
1
1
1
1
2
1
1
1
1
1
1
1
1
1
1
1
1
1
1
2
1
1
1
1
1
2
1
1
1
2
1
2
1
1
1
1
1
2
2
1
1
1
1
1
1
1
1
1
1
12
2
3
2
4
1
1
1
1
2
1
1
1
1
1
1
1
1
1
1
1
1
19
1
4
1
1
1
1
1
1
1
1
1
1
1
1
1
1
1
2
1
1
1
1
1
2
2
1
1
1
1
1
1
1
1
1
1
3
1
1
1
1
1
1
1
1
1
2
1
1
1
1
1
1
2
1
1
1
1
1
1
1
1
1
1
1
1
1
1
1
4
1
7
1
1
8
1
1
1
38
1
1
1
1
1
1
1
1
2
1
1
2
1
1
2
1
2
1
1
1
1
1
1
1
1
1
1
1
2
1
1
1
1
1
1
1
1
1
2
1
1
1
1
3
1
1
2
1
1
2
1
1
1
1
1
2
1
1
3
1
1
1
1
1
1
1
1
1
1
1
1
1
2
1
1
1
1
2
1
1
1
1
1
1
1
1
1
2
1
1
2
1
1
1
1
4
1
1
1
1
1
1
1
2
1
1
1
1
1
1
1
1
1
2
1
3
1
3
2
2
1
1
1
2
1
1
1
1
1
1
1
1
1
1
1
1
1
1
1
2
1
3
1
1
1
1
2
1
1
1
7
1
1
1
1
1
1
1
1
2
1
1
1
3
2
4
1
1
1
1
1
1
1
1
1
2
3
2
1
2
1
1
1
2
1
2
1
1
1
1
1
1
1
1
1
2
1
4
1
1
1
3
1
1
1
1
2
1
1
1
1
1
1
1
1
1
1
1
1
1
1
1
1
1
1
1
1
1
1
1
1
2
1
1
1
1
1
3
1
1
1
2
1
1
1
1
1
1
1
1
1
12
1
2
3
1
1
1
1
2
1
3
1
1
1
1
2
1
1
3
1
2
1
2
1
1
1
1
7
1
1
1
1
1
1
1
1
1
1
8
1
1
1
1
1
1
1
1
1
1
1
1
2
1
1
1
1
1
7
1
1
3
2
1
1
1
8
1
1
2
1
1
1
1
1
1
1
2
1
1
2
1
1
1
1
1
1
1
1
2
1
1
1
1
1
1
1
1
1
1
1
1
26
1
1
2
1
1
2
1
1
1
1
1
1
1
1
2
4
2
1
1
2
2
1
1
1
1
1
3
4
3
1
1
1
1
1
2
1
1
1
1
1
3
1
1
1
1
1
1
1
4
1
1
1
1
1
1
2
1
2
1
1
1
1
1
1
2
3
2
1
1
1
4
1
1
1
1
1
1
2
1
1
1
1
1
1
1
1
1
1
1
2
1
1
1
1
3
1
2
7
1
1
1
2
1
1
1
1
1
1
1
1
1
1
2
4
1
3
1
1
1
1
1
1
1
2
1
1
1
1
1
1
1
1
2
1
3
1
1
1
1
3
1
1
1
1
1
1
1
1
1
1
1
1
2
1
1
2
3
1
1
1
1
1
1
1
1
1
1
1
1
2
1
1
1
1
1
1
2
1
1
1
2
1
1
1
1
1
1
1
1
1
1
2
2
1
1
1
1
1
1
1
2
1
1
1
1
1
1
5
2
1
1
1
1
1
5
1
2
1
1
1
1
1
1
6
1
2
1
1
2
1
2
1
1
1
1
1
1
1
1
1
1
1
1
1
1
1
1
1
1
1
1
1
1
2
2
2
3
1
3
2
1
1
1
1
8
5
23
1
1
1
1
1
1
1
1
1
1
1
1
1
1
1
1
1
1
1
1
3
1
1
2
1
2
1
1
1
1
1
1
1
1
2
1
1
1
1
1
1
1
1
2
1
1
5
8
2
3
1
1
1
2
1
1
1
1
2
1
1
1
1
3
1
1
1
2
1
1
1
1
1
2
1
1
1
1
1
1
1
1
1
1
1
1
1
1
1
1
2
1
1
1
1
1
1
1
1
1
1
2
1
1
3
1
1
1
1
1
1
1
1
1
2
1
1
1
1
2
4
1
1
1
1
1
1
1
1
2
1
2
1
2
1
1
1
1
1
2
1
2
1
1
1
1
1
1
2
1
1
1
1
2
5
2
2
1
1
1
4
1
1
1
2
1
3
1
1
1
1
1
1
3
3
1
1
1
1
1
3
1
1
1
1
1
1
1
1
1
1
3
1
1
3
1
1
1
1
1
1
2
1
1
3
1
1
1
1
1
1
1
1
1
5
1
1
1
1
1
1
1
1
1
1
1
2
1
1
1
1
1
2
2
1
1
1
1
1
1
2
1
1
1
1
2
1
1
1
2
1
1
1
3
1
1
1
1
1
3
1
1
1
1
1
3
2
1
1
1
1
1
1
1
1
1
1
2
1
1
1
1
1
2
1
1
1
1
1
1
2
1
1
1
1
1
2
1
1
1
1
1
2
1
1
26
2
2
1
1
1
1
1
1
1
1
1
1
1
2
1
1
1
2
1
1
5
1
1
1
1
1
1
1
1
1
1
1
1
1
1
1
1
2
1
3
1
2
1
1
1
1
2
1
1
1
1
1
1
1
1
1
1
2
1
1
1
3
1
1
1
2
1
1
1
1
1
2
1
1
1
1
1
1
1
1
1
1
1
1
1
1
1
1
1
1
1
1
1
1
1
1
1
1
1
1
1
4
1
2
1
4
1
1
1
1
1
1
4
1
1
1
1
1
1
1
1
1
1
1
1
1
1
1
2
1
1
1
1
1
1
1
1
1
1
1
1
3
3
5
1
1
1
1
1
1
1
1
1
1
1
4
1
1
1
1
2
1
4
1
1
1
1
1
1
1
1
1
2
2
1
1
1
1
1
1
1
1
1
1
2
1
1
1
1
1
1
1
2
1
1
1
1
1
1
5
1
2
1
12
2
5
3
1
1
1
1
1
1
2
2
2
1
1
2
2
1
2
1
1
1
1
1
1
1
3
3
1
2
4
1
1
2
1
1
1
1
1
2
1
1
1
1
2
1
1
2
1
1
1
1
1
1
1
1
1
1
1
1
3
4
1
1
1
1
1
1
1
1
1
1
1
1
1
1
1
1
1
1
1
1
2
2
1
1
2
1
1
1
1
1
1
1
1
1
1
1
2
1
2
1
1
1
2
2
1
1
2
1
1
1
1
1
1
1
1
1
1
1
1
1
1
1
2
1
2
1
1
1
1
1
1
1
1
1
1
1
1
1
1
1
1
1
1
2
1
1
1
1
1
1
2
1
1
1
1
1
1
1
1
1
1
1
1
1
1
1
1
1
1
1
3
1
1
1
1
2
2
3
1
1
2
2
1
1
3
6
2
7
1
1
4
1
1
1
1
1
1
1
1
1
1
1
1
1
1
1
1
3
1
2
3
1
1
1
1
1
1
1
1
6
2
1
1
1
1
1
1
1
1
1
1
1
1
1
1
1
1
1
1
1
1
2
1
1
1
1
1
5
4
1
1
2
1
1
1
1
1
1
1
1
1
1
1
1
1
2
1
1
1
1
1
1
3
2
1
2
2
1
1
1
1
1
5
1
1
1
1
1
3
2
1
1
3
1
1
1
1
1
1
1
1
1
1
4
1
1
1
3
1
1
1
1
1
1
1
1
1
1
1
1
1
1
1
1
1
1
1
1
1
1
4
1
2
1
1
1
1
1
1
1
1
1
1
1
1
2
1
2
1
1
1
1
1
1
1
2
1
3
1
1
1
4
1
1
2
1
2
1
1
1
1
1
1
1
1
1
1
1
1
1
1
1
1
1
1
4
1
1
1
2
1
2
1
9
1
1
1
1
1
1
1
1
3
1
1
1
34
1
1
1
1
1
1
1
2
2
1
1
1
1
1
1
2
1
3
2
1
1
1
1
1
1
2
1
1
1
1
1
1
1
1
1
1
1
1
1
1
1
1
2
1
1
1
1
2
1
1
1
1
1
1
1
1
1
1
2
1
4
1
1
2
1
1
1
2
2
1
1
1
1
1
4
1
1
2
1
2
4
1
1
2
1
3
1
7
1
2
1
1
1
1
2
1
1
1
3
1
1
2
1
1
2
1
1
2
1
2
1
1
8
1
1
1
1
1
1
1
1
7
2
1
5
1
3
1
1
2
1
2
1
1
2
2
1
2
1
1
2
1
1
1
2
4
1
1
1
1
1
1
1
1
2
4
1
3
1
1
1
1
1
1
2
1
1
1
1
2
4
1
1
3
2
1
4
2
1
1
2
1
2
3
2
1
2
1
1
1
1
1
1
1
2
1
1
1
1
1
2
1
1
1
1
2
1
1
1
1
1
5
1
2
1
1
1
1
2
6
6
1
1
1
1
1
2
1
3
1
1
1
2
2
1
4
1
1
1
1
1
1
1
2
1
1
1
1
1
2
7
3
1
1
1
1
1
2
3
2
1
8
1
1
1
1
3
1
1
1
1
1
1
1
3
1
1
1
1
1
1
1
1
1
1
1
1
1
1
1
1
1
1
1
2
1
4
2
2
1
1
1
1
1
1
3
1
1
1
1
1
10
1
7
2
1
1
5
1
1
1
1
1
1
1
1
1
1
1
1
1
1
1
1
2
1
2
1
1
1
1
1
1
1
1
1
1
1
2
1
1
1
1
1
1
1
2
1
1
1
1
1
1
1
2
3
1
1
1
4
2
1
1
1
2
1
1
1
1
1
2
1
2
1
1
2
1
1
1
1
1
1
1
1
1
1
1
1
1
1
8
1
2
1
2
1
1
1
1
1
1
1
1
2
1
1
2
2
2
1
2
1
1
3
1
1
1
1
4
1
2
2
1
3
1
1
1
1
1
1
1
1
1
2
1
1
1
2
1
1
1
1
1
1
1
1
1
1
1
1
2
1
1
1
1
1
2
1
2
1
20
1
1
1
1
1
1
1
1
1
1
1
3
1
1
1
1
1
2
1
2
2
1
1
1
1
2
1
1
1
1
1
1
3
1
2
3
1
1
1
1
1
1
1
1
1
1
1
1
1
1
1
1
1
1
1
9
3
1
1
2
1
5
2
3
3
1
1
6
14
3
1
2
2
4
1
1
1
1
1
1
1
1
1
1
1
1
1
1
1
1
1
1
1
1
2
1
1
1
1
1
1
1
1
1
1
1
1
2
1
1
3
2
2
1
4
1
1
1
1
1
1
1
1
1
1
1
1
1
1
3
1
1
1
1
2
1
1
1
1
1
2
1
2
1
1
1
2
2
1
1
1
1
1
1
1
1
1
1
3
1
1
1
2
1
1
1
1
1
1
1
2
1
2
3
1
1
1
1
1
1
1
1
1
1
1
2
1
1
1
1
1
1
2
1
1
2
1
1
1
1
1
1
1
1
1
1
1
1
1
1
1
1
7
2
1
1
1
1
1
1
1
1
1
1
1
1
1
1
2
1
1
1
1
1
1
1
1
1
4
2
1
1
1
1
2
2
1
1
1
1
1
1
1
1
1
1
1
1
2
1
1
1
1
1
1
1
1
1
1
1
1
1
1
1
1
2
1
1
1
1
1
1
1
2
1
1
1
1
1
1
1
1
1
1
2
2
1
1
1
1
1
2
1
1
1
1
1
1
1
2
1
1
1
1
1
1
1
1
1
1
1
1
2
2
1
1
1
1
1
1
1
1
1
3
1
1
1
1
1
1
1
1
1
2
28
6
1
1
1
1
1
1
1
1
2
1
1
1
1
1
1
1
1
1
1
1
1
1
1
1
1
1
1
1
1
1
1
1
1
1
1
2
3
1
1
1
1
4
1
1
1
1
1
1
2
1
1
1
1
2
1
2
1
1
1
1
1
1
1
1
1
1
1
1
1
1
3
2
1
1
1
2
1
1
1
1
1
1
1
1
3
1
1
1
1
2
1
1
1
1
1
1
1
2
1
1
1
1
1
1
1
1
1
2
1
1
1
1
1
1
1
1
1
2
1
1
1
1
2
1
1
1
1
21
1
2
1
1
1
1
1
1
8
2
3
1
1
1
1
1
1
1
1
1
1
1
1
1
1
1
1
1
1
1
1
1
1
1
1
1
1
1
1
1
1
1
1
1
1
1
1
1
1
5
1
1
1
1
1
1
1
1
1
3
1
1
1
1
1
1
1
3
3
1
1
1
1
1
2
1
1
1
1
1
1
1
1
1
2
1
1
1
1
1
1
1
1
1
1
1
1
1
1
1
1
1
2
1
2
1
1
1
1
1
1
1
1
1
1
1
2
1
5
1
1
1
1
1
1
1
1
1
2
2
1
1
1
2
1
1
1
2
1
1
1
1
1
1
1
1
1
1
1
1
1
1
1
1
1
1
1
1
1
1
2
1
1
1
1
1
1
2
1
1
1
2
1
1
1
1
1
1
1
2
1
3
1
1
1
1
1
1
1
1
1
1
2
1
1
16
1
2
3
1
1
1
1
1
1
1
1
1
1
1
1
1
1
1
1
1
1
1
2
1
1
1
1
1
1
1
1
1
1
1
2
1
1
1
1
1
1
1
2
1
1
1
1
1
1
1
1
1
1
1
2
1
1
1
1
1
1
1
1
1
1
1
1
1
1
1
1
1
1
1
1
1
1
1
1
1
1
1
2
1
1
1
1
2
1
1
1
1
2
1
1
1
1
1
4
1
1
4
1
1
2
1
1
1
1
1
1
1
1
1
1
3
1
1
1
1
1
3
1
1
1
1
1
3
1
1
1
2
1
1
1
1
1
1
1
1
1
1
1
1
1
1
2
2
2
1
1
2
1
1
1
1
1
1
1
1
1
1
1
1
3
1
1
1
1
1
1
1
1
1
1
1
1
1
1
1
1
1
1
3
2
1
1
1
1
2
1
1
1
1
1
1
2
1
1
1
1
1
1
1
1
3
1
1
1
1
1
1
1
1
1
1
1
1
3
1
1
1
1
1
1
1
1
1
1
2
1
1
1
1
1
1
2
1
1
3
6
2
1
2
1
2
1
1
1
1
1
1
1
1
1
2
1
1
1
1
1
1
1
1
1
1
1
2
1
1
1
1
1
2
1
1
1
1
1
1
1
3
1
1
2
1
1
1
1
1
1
1
1
2
1
1
1
1
1
1
1
1
1
1
1
2
1
1
1
2
1
2
1
1
1
1
2
1
1
2
1
1
1
1
1
1
1
1
2
1
4
1
2
1
1
1
1
1
2
1
1
1
1
3
1
1
1
1
3
2
2
1
1
2
2
1
2
2
1
2
1
1
2
6
4
1
6
1
1
1
1
3
2
1
2
1
1
2
1
1
1
1
1
1
1
1
1
1
1
1
1
8
2
1
1
1
1
1
1
1
1
1
1
1
1
1
1
1
1
1
1
1
1
2
1
1
1
1
1
1
1
1
1
1
1
1
3
1
1
10
3
2
1
3
2
3
9
1
2
1
2
1
1
2
4
1
5
1
9
1
1
3
1
1
1
1
1
1
1
1
1
1
1
1
1
1
1
1
1
1
1
1
1
2
1
1
1
1
1
1
1
1
1
1
1
1
1
1
1
1
1
1
1
2
1
1
1
1
1
1
1
1
1
1
1
1
1
1
1
1
1
1
2
1
1
1
1
1
2
1
1
3
1
1
1
1
1
1
2
1
1
1
1
1
1
1
1
3
3
1
1
1
1
1
1
2
1
1
1
1
1
1
1
1
1
1
1
1
1
2
1
1
1
1
1
1
1
4
2
1
1
1
1
1
1
1
1
1
1
3
1
3
1
1
1
1
2
1
1
1
4
1
1
1
1
1
2
1
1
1
1
2
4
3
1
1
1
9
1
1
1
2
5
2
1
1
3
1
1
2
1
1
1
1
1
1
1
1
8
1
1
2
1
2
1
2
1
3
1
1
1
3
7
1
1
1
2
1
1
1
1
1
2
1
1
1
2
1
1
1
1
1
3
3
1
2
1
1
1
2
1
1
1
1
1
1
1
1
2
5
2
2
1
1
1
1
1
7
1
1
1
1
1
1
1
1
1
1
1
1
1
1
1
1
1
1
1
1
1
1
1
1
1
2
1
2
1
1
1
1
1
1
1
1
1
1
1
1
1
1
1
1
1
1
1
1
1
1
1
1
1
1
1
1
1
1
2
1
2
1
1
1
1
1
1
1
1
1
1
3
2
1
1
31
1
1
1
1
1
1
1
2
11
1
2
1
1
1
1
27
1
22
1
1
1
3
1
1
1
1
1
1
1
1
3
1
3
1
1
1
1
1
1
1
1
1
1
1
1
1
1
1
1
1
1
1
1
1
1
1
1
1
1
1
1
6
1
1
1
1
1
1
1
1
2
1
1
2
2
1
1
1
1
1
1
1
1
3
1
1
1
2
2
1
1
2
1
1
1
1
1
1
1
1
1
2
10
1
1
1
1
1
1
1
1
1
1
1
1
7
2
2
1
1
1
1
1
1
1
1
4
1
1
1
1
1
1
1
2
3
2
2
2
13
1
39
1
1
1
2
1
1
1
1
1
2
3
1
2
1
3
1
1
1
1
1
1
1
1
1
1
1
6
1
1
1
2
1
1
1
3
1
1
2
1
1
1
1
1
1
1
1
1
3
12
1
1
1
2
1
1
1
5
1
1
1
1
1
1
1
1
1
1
1
1
1
1
1
1
1
1
1
8
1
1
1
1
1
1
2
1
1
1
1
1
1
1
1
1
1
1
1
1
1
1
1
1
1
1
1
1
1
1
1
2
1
1
2
1
1
1
1
1
2
1
1
1
1
1
1
2
1
1
1
1
1
1
2
4
1
1
1
1
1
1
1
1
1
1
2
1
1
2
1
1
1
5
1
1
1
1
1
1
2
1
1
1
1
1
1
1
2
1
1
1
1
1
1
1
1
1
3
1
1
1
1
1
1
1
1
1
1
1
1
1
1
1
1
2
3
2
3
1
1
1
4
1
3
2
2
1
1
1
1
1
1
1
1
1
2
1
1
1
1
1
1
1
1
1
1
1
1
3
1
2
1
1
1
2
2
1
1
2
1
1
1
1
1
2
1
1
1
45
1
1
1
1
1
1
1
1
1
1
1
1
1
3
1
1
1
1
3
1
1
1
1
1
1
7
1
1
1
1
5
1
1
1
1
1
1
1
1
1
1
5
1
7
1
2
2
1
2
5
2
2
1
3
1
1
1
1
1
2
1
1
1
1
1
1
1
1
3
1
1
1
1
1
1
1
1
1
1
1
1
1
1
1
1
1
2
1
1
1
1
2
2
1
1
1
1
1
2
1
1
1
2
1
1
1
1
1
3
1
1
1
1
1
1
1
1
1
2
1
1
1
1
1
1
1
1
1
1
1
1
4
2
2
2
1
1
1
2
1
1
1
1
1
2
1
1
1
1
1
1
1
1
1
1
1
2
1
1
2
2
1
1
2
1
1
1
1
1
1
1
1
1
1
1
1
1
1
1
1
1
3
1
1
4
1
1
1
1
1
1
2
1
1
1
1
1
11
1
1
3
1
1
1
1
1
3
1
1
1
1
2
1
1
1
2
1
1
1
2
2
2
1
1
1
1
3
1
1
1
1
3
1
1
1
1
2
1
3
1
1
2
2
1
1
1
1
1
1
2
1
1
2
2
3
1
1
4
1
1
1
1
2
2
4
1
1
1
1
1
1
1
1
1
1
1
1
1
1
1
1
1
1
1
1
1
1
1
1
1
1
1
1
1
1
1
1
1
1
2
1
1
1
1
1
2
1
1
1
1
1
3
1
1
10
1
1
1
1
1
1
1
1
1
1
1
4
8
1
1
1
2
1
1
1
1
1
1
1
1
1
1
1
1
1
2
52
1
1
1
1
1
1
1
1
2
1
1
1
1
1
1
1
2
1
1
1
1
3
2
1
1
2
1
2
1
1
1
1
2
1
1
1
1
1
1
1
1
1
1
1
1
1
2
1
1
1
2
1
1
1
1
1
1
1
1
1
1
1
1
1
1
2
1
1
1
7
1
1
1
1
1
1
1
2
1
1
2
1
1
2
2
2
1
1
1
2
1
1
2
1
1
1
2
1
1
1
1
3
1
1
1
1
1
1
1
1
1
1
2
1
4
1
4
3
1
1
1
1
1
1
1
1
1
1
1
1
1
1
1
1
1
1
1
2
1
2
3
1
2
1
2
1
1
2
1
3
1
1
2
1
1
1
1
1
1
1
1
1
1
1
1
2
1
1
1
1
1
1
1
1
1
1
1
1
1
1
1
1
2
1
1
1
1
1
3
1
1
1
1
1
1
1
1
1
1
1
1
1
1
1
3
1
1
1
1
1
1
3
2
1
1
1
1
1
2
3
1
4
6
1
1
3
2
4
1
1
1
1
19
1
1
1
1
1
1
1
1
1
14
1
1
1
1
1
1
15
9
8
4
12
1
1
1
1
1
1
1
1
1
1
1
1
1
1
1
2
1
1
1
1
1
1
1
1
1
1
1
1
1
4
1
1
1
1
1
1
1
1
3
1
2
1
1
1
1
1
1
2
2
1
1
2
1
1
1
1
1
1
1
2
1
1
1
1
1
1
1
2
2
1
1
1
1
1
1
1
1
2
1
1
1
1
1
1
1
2
1
1
3
1
1
1
1
1
1
1
1
1
1
1
1
1
1
1
1
1
1
2
1
1
1
1
1
1
1
1
1
1
1
1
1
1
1
3
1
1
1
1
1
1
1
4
1
3
1
1
1
1
1
1
1
1
1
20
1
1
1
8
4
1
1
1
1
1
1
1
1
1
1
1
3
1
1
2
1
3
1
1
1
1
1
1
1
1
2
1
1
2
1
3
2
1
1
1
1
1
1
1
1
1
3
1
1
3
1
1
2
3
1
2
1
1
2
1
1
1
3
2
2
1
1
3
1
1
1
1
1
1
2
1
1
1
1
1
1
1
1
2
1
1
3
2
1
1
1
3
2
1
1
2
1
2
1
2
2
2
1
3
2
1
1
3
1
1
1
1
1
1
1
1
1
4
2
1
1
1
2
2
1
1
2
1
1
1
1
1
2
1
1
1
1
2
1
1
1
2
1
2
1
2
2
1
1
1
2
2
1
1
2
1
1
1
2
1
3
1
1
1
1
1
3
1
2
1
3
1
1
1
1
1
2
1
1
1
1
3
1
1
1
1
1
1
3
1
1
1
1
1
1
1
1
1
1
1
2
1
2
1
1
3
1
1
1
1
2
2
1
2
2
3
1
1
1
1
2
1
1
6
4
1
1
4
1
1
1
1
2
1
1
1
1
1
2
1
1
2
2
1
2
1
1
1
1
1
1
1
1
3
1
1
1
1
3
1
1
1
1
1
1
1
1
3
1
1
1
1
1
2
1
1
1
1
1
1
1
2
1
1
1
1
2
2
1
1
1
1
1
1
1
1
1
1
1
1
1
1
1
1
1
1
1
2
1
1
1
1
1
1
1
1
2
1
1
1
1
1
1
1
1
1
1
1
1
1
1
1
1
1
1
2
1
1
1
1
2
1
1
1
1
1
1
1
1
1
2
1
1
1
1
1
3
1
1
1
1
1
1
1
1
4
1
1
1
1
1
1
1
3
1
1
1
1
1
1
1
1
1
1
1
1
5
1
2
4
1
1
1
3
1
1
8
1
3
1
1
1
3
1
1
2
1
1
1
1
1
1
1
2
1
1
1
1
1
3
1
1
1
1
1
1
14
1
13
1
1
1
1
1
1
1
1
1
2
1
1
2
1
1
1
1
1
3
23
1
4
1
1
1
15
2
1
8
4
2
16
1
2
1
1
1
1
1
1
1
2
3
1
2
2
1
1
1
1
2
1
1
1
1
1
1
2
1
1
1
1
1
1
1
1
1
1
3
1
2
1
1
1
1
1
1
1
1
1
1
1
1
1
1
1
1
5
1
1
1
1
7
1
1
1
1
1
1
1
1
1
1
1
1
1
1
1
1
1
1
11
1
2
1
1
3
2
1
1
1
1
1
2
2
1
1
1
1
1
1
1
1
1
1
1
2
1
1
1
1
2
1
1
1
1
1
2
1
1
1
1
1
2
1
1
1
1
1
1
1
1
1
1
1
1
1
1
1
1
1
2
1
5
19
1
1
1
1
1
1
1
1
1
1
1
11
5
1
1
2
2
1
1
1
1
1
1
1
1
1
1
1
1
1
1
1
1
1
10
1
1
1
1
3
1
1
1
1
1
1
1
1
1
1
1
1
1
1
1
2
2
1
1
1
1
1
1
1
1
4
1
1
3
2
1
1
1
1
2
1
1
1
2
1
1
1
1
2
1
2
3
3
1
1
1
1
1
1
1
2
1
1
1
3
1
1
2
1
1
1
3
5
1
1
1
1
1
2
1
1
1
1
1
1
1
1
1
1
1
1
1
1
1
2
1
2
1
1
1
1
2
1
2
1
1
1
1
1
1
1
1
1
1
5
1
1
1
1
1
1
1
1
1
1
1
1
1
1
1
1
1
2
1
1
1
1
1
1
2
2
1
1
1
1
1
1
1
3
1
1
1
1
1
1
2
1
1
1
1
1
3
1
1
1
1
2
1
4
1
1
1
1
1
1
4
1
1
1
2
1
1
1
1
1
1
1
1
1
1
2
1
1
1
1
1
1
1
1
1
1
1
1
1
1
1
1
1
1
3
1
1
2
1
1
1
1
1
1
1
1
2
2
1
1
2
1
21
1
1
3
1
1
1
1
1
1
1
1
1
2
2
1
1
1
1
1
1
1
1
1
1
1
1
1
1
3
1
1
1
3
1
1
1
1
1
2
1
1
1
1
1
1
1
2
1
2
1
1
1
1
1
1
1
1
1
1
1
2
1
2
1
1
4
1
8
4
1
2
1
1
1
2
2
1
2
1
1
1
7
3
8
1
1
1
1
1
1
2
3
3
1
1
1
1
1
1
1
1
1
1
1
2
1
1
3
2
1
1
1
5
1
2
2
1
5
6
3
4
2
1
1
6
1
1
1
3
1
2
2
1
1
2
6
4
1
1
5
1
1
1
1
1
1
1
1
1
1
1
1
1
1
1
1
1
1
1
1
2
1
1
1
1
1
1
1
1
4
1
1
1
1
1
1
1
1
1
1
1
1
1
1
1
1
1
1
2
1
1
1
1
1
1
1
2
1
1
2
1
1
1
1
1
1
1
1
1
2
1
1
1
1
1
1
1
1
1
1
1
1
1
1
1
1
1
3
1
1
1
3
1
1
1
1
1
1
1
1
2
1
1
1
1
1
1
1
1
1
1
1
1
1
2
1
1
1
1
2
1
1
1
1
1
1
1
2
2
1
1
1
1
1
1
1
1
1
1
7
1
1
1
1
8
1
1
6
1
1
1
1
1
1
1
1
1
1
1
1
1
1
1
1
1
1
1
1
1
1
1
1
1
2
1
2
1
1
1
1
2
1
1
2
1
1
2
2
1
1
2
1
1
1
1
1
1
1
1
1
1
1
1
1
1
1
1
1
1
1
1
1
1
1
2
1
1
1
1
1
1
1
1
1
1
1
2
1
1
1
1
1
1
1
1
1
1
1
1
1
2
1
1
1
5
3
3
1
1
1
1
3
1
1
1
1
2
2
1
1
1
1
1
1
1
1
1
1
1
1
1
1
1
1
1
1
1
1
1
1
1
1
1
1
1
1
2
1
1
1
1
1
1
1
1
1
1
1
1
1
1
1
1
1
1
1
1
1
1
1
1
1
1
1
1
1
1
1
1
2
1
1
2
1
2
1
1
1
1
5
1
1
1
3
1
1
1
1
1
1
2
1
1
3
1
1
3
1
1
1
1
8
1
1
1
3
1
1
1
4
2
1
1
2
1
1
2
2
2
1
3
2
1
1
1
1
1
1
1
1
1
1
1
1
1
1
2
1
1
1
1
1
1
2
3
5
1
1
3
2
14
1
10
1
1
13
1
1
1
1
1
1
1
1
1
2
1
1
4
2
1
1
2
1
2
1
1
1
1
1
1
1
1
1
1
1
1
1
2
1
1
1
2
1
1
1
1
1
1
1
1
1
2
1
4
1
1
1
1
1
1
1
1
1
1
1
1
2
1
2
1
1
1
1
2
1
1
1
1
1
1
1
1
1
1
1
1
2
1
1
1
1
1
1
1
1
1
1
1
1
7
1
1
1
1
2
2
2
2
5
1
1
1
1
6
10
1
1
1
7
2
1
1
1
1
1
1
1
6
10
4
8
9
1
1
1
1
1
2
1
2
1
1
1
3
1
1
1
1
1
1
1
2
1
1
1
1
1
2
1
4
1
1
1
1
1
1
1
1
2
1
1
1
5
1
1
1
1
1
1
1
1
1
1
1
2
1
1
1
1
1
1
1
1
1
1
4
1
1
2
1
1
1
1
2
1
2
3
17
1
4
17
1
1
1
2
4
12
2
1
6
4
1
1
1
1
1
2
1
1
1
1
1
1
1
1
15
11
1
2
1
4
2
1
1
2
2
1
1
1
1
2
2
1
1
2
3
3
1
1
5
1
1
3
1
1
1
1
1
1
1
1
1
1
3
1
1
1
1
1
1
1
1
1
1
1
1
1
1
1
1
2
1
1
1
1
1
1
1
1
1
1
1
1
1
1
1
1
2
1
1
3
1
1
1
1
1
4
1
1
10
1
1
2
1
2
1
1
1
1
1
1
2
1
1
1
1
2
1
2
2
1
1
1
1
1
1
6
1
4
2
1
6
2
1
1
1
1
1
1
1
1
1
2
1
1
1
12
3
1
1
1
1
1
1
2
1
1
1
14
1
1
1
1
1
1
1
2
1
1
1
1
1
1
1
1
1
1
1
1
1
1
1
1
1
1
1
1
1
1
1
1
1
1
1
1
1
1
1
2
1
1
1
1
1
1
1
2
1
1
1
1
1
1
1
1
1
1
1
1
1
1
1
1
1
1
1
1
1
1
1
1
1
1
6
2
1
1
2
2
1
1
4
7
12
1
3
1
19
2
1
1
6
1
1
2
4
19
1
6
1
1
1
1
4
1
1
1
1
1
1
2
1
1
1
1
1
1
1
1
1
3
2
1
1
1
3
1
1
1
1
1
1
2
1
1
1
1
1
1
1
1
1
1
1
1
1
1
1
1
1
1
1
3
1
1
1
2
20
1
1
1
1
1
1
2
1
1
1
1
1
1
1
1
1
1
1
1
1
1
1
1
1
1
1
1
2
2
1
1
1
1
1
1
2
6
2
2
2
1
2
2
1
1
1
1
1
2
1
1
1
1
1
4
1
2
1
3
3
1
1
1
1
1
1
4
1
2
1
1
1
1
1
1
1
2
1
2
2
1
1
1
1
1
2
1
1
1
1
1
1
1
1
1
4
1
1
1
1
1
1
1
1
1
1
1
2
1
1
3
1
1
1
1
1
1
1
1
1
1
1
1
5
2
1
1
1
2
1
3
1
1
1
1
7
1
1
1
1
1
2
1
1
1
3
1
1
1
1
1
1
1
1
2
1
1
1
1
1
1
1
1
1
1
1
1
1
1
1
1
5
1
2
1
1
1
3
1
5
18
2
8
1
10
3
9
1
2
7
1
1
1
1
1
1
2
1
1
1
1
2
1
1
1
1
1
1
1
1
1
1
3
1
1
1
1
1
2
1
1
2
1
1
1
1
1
2
2
1
2
1
1
1
2
1
2
1
1
1
1
1
1
2
1
1
1
2
1
4
2
1
5
1
2
1
1
2
2
1
1
1
1
1
1
1
2
1
1
1
1
1
3
1
3
1
1
1
1
1
1
3
1
1
1
1
1
1
2
1
1
1
1
1
2
2
2
5
1
1
1
1
1
1
1
1
1
1
1
1
1
1
2
1
1
1
1
1
1
1
1
1
1
1
1
1
1
1
1
1
1
1
1
1
2
1
2
1
1
1
1
1
1
1
6
1
1
2
1
1
1
1
1
1
1
2
1
1
1
1
2
1
1
1
2
1
1
3
1
1
1
2
1
1
1
1
1
1
2
1
1
1
1
1
1
1
1
1
1
1
1
1
1
1
1
1
1
1
1
1
1
1
1
1
1
1
2
1
1
1
1
1
1
1
1
1
1
1
2
1
1
1
1
1
1
5
1
1
1
1
1
1
1
1
1
1
1
1
1
1
1
1
1
1
1
1
1
1
1
1
1
1
1
1
1
1
1
1
1
3
1
1
1
1
1
2
1
2
1
1
1
1
1
1
2
1
1
1
1
1
1
2
1
1
1
1
1
1
1
1
1
1
1
1
1
1
1
1
1
1
1
1
4
1
1
2
1
1
1
1
1
1
1
2
2
1
1
2
5
3
3
1
1
1
4
1
1
1
1
1
1
1
1
1
1
1
1
1
1
1
1
1
1
1
1
1
1
2
1
1
1
1
1
1
1
5
1
1
2
1
1
3
6
8
1
1
2
1
1
1
1
1
1
7
2
1
1
1
1
1
1
1
1
1
1
1
2
1
2
1
1
2
1
1
1
1
1
1
1
1
1
2
1
1
1
1
2
1
1
1
1
2
1
1
1
1
1
1
1
1
1
1
1
1
2
1
1
1
1
1
1
1
1
1
1
3
1
1
1
1
1
1
1
1
1
1
1
1
1
1
1
1
1
1
1
1
2
1
1
1
1
1
1
1
1
2
1
2
1
1
1
1
1
1
1
1
1
1
3
1
1
1
2
1
3
1
1
1
1
1
2
2
2
4
2
2
2
1
2
1
2
1
2
1
1
1
1
1
1
1
1
2
1
1
2
1
1
1
1
1
3
2
1
1
1
1
1
1
1
1
1
1
1
2
1
2
2
1
1
1
1
4
1
1
1
1
1
59
1
1
1
1
1
1
1
3
1
1
2
1
1
3
1
1
1
3
1
1
1
1
1
1
1
1
1
1
2
2
1
6
1
1
2
1
1
1
2
1
3
1
1
1
1
1
1
2
1
1
2
1
1
1
1
2
1
1
1
1
1
1
1
1
1
1
1
1
1
1
1
2
1
1
3
1
3
1
1
1
1
1
1
1
1
1
1
1
1
1
1
1
1
6
3
8
1
2
1
3
1
1
1
1
1
2
2
8
1
1
2
1
1
1
1
1
1
1
1
1
1
1
1
4
1
1
1
1
1
1
1
1
2
1
1
2
1
1
1
1
1
1
1
1
1
1
1
1
1
1
1
2
1
1
1
3
1
1
1
2
3
1
1
1
2
1
1
1
1
1
1
1
2
1
3
1
1
1
1
1
1
1
2
1
1
2
1
1
1
1
1
1
11
1
1
1
1
1
1
1
3
1
1
3
1
1
1
1
1
1
1
1
1
2
1
1
1
2
1
2
2
1
2
4
1
2
1
1
1
2
1
1
1
1
1
1
1
2
1
1
1
1
1
1
1
1
1
1
1
1
1
1
1
1
1
1
1
1
1
1
1
1
1
1
1
1
1
1
1
1
1
1
1
1
1
2
1
1
1
1
7
6
2
1
4
1
3
2
2
1
6
1
1
2
1
1
1
1
1
1
1
1
1
2
1
1
1
1
1
3
2
1
1
1
1
1
1
2
1
1
1
1
1
1
1
1
1
1
1
1
1
1
1
1
1
1
1
1
1
1
1
1
1
2
1
2
2
1
1
1
1
1
5
1
1
1
1
1
1
1
1
1
1
1
1
1
2
1
1
2
1
2
1
2
1
1
1
1
17
2
1
1
1
1
1
1
1
1
1
1
1
1
2
2
1
2
1
1
1
1
3
3
1
4
1
1
1
1
1
9
15
1
1
1
1
1
1
1
1
1
2
1
1
1
1
1
1
1
2
1
1
1
1
1
5
1
1
14
1
1
1
1
1
1
1
1
1
1
1
1
1
1
1
1
1
1
1
1
1
2
1
2
1
1
1
1
2
1
1
3
1
1
1
1
1
1
1
1
1
1
1
1
1
1
1
1
1
1
1
1
1
1
2
1
1
3
1
1
1
1
1
10
2
16
6
1
2
1
1
1
1
1
1
1
1
1
2
1
1
1
1
1
1
1
1
1
1
1
1
1
2
1
1
1
1
1
1
1
1
1
2
1
1
1
1
1
1
1
1
1
2
1
1
1
1
1
1
1
1
2
1
1
1
1
1
1
1
1
1
1
1
1
2
2
1
1
1
2
1
1
1
1
1
1
1
3
1
3
1
2
2
1
1
1
2
2
2
1
1
2
1
2
1
1
1
1
5
2
1
1
2
1
2
3
1
2
1
1
2
4
1
1
1
1
3
1
2
1
1
2
1
2
1
1
2
1
2
2
1
4
4
1
1
1
2
2
1
1
1
1
4
1
3
1
1
4
1
1
2
1
1
1
1
1
2
1
1
2
1
2
1
1
1
1
1
1
1
1
1
1
1
1
1
1
1
1
1
1
1
1
3
1
1
1
1
1
1
1
1
1
1
1
1
1
1
1
1
1
1
1
1
1
1
1
1
1
1
1
1
1
1
1
2
1
1
1
1
1
1
3
1
1
1
1
1
1
1
1
1
1
1
1
1
1
1
1
1
5
1
1
1
1
3
1
1
1
1
1
2
1
1
3
1
1
2
2
1
3
1
1
1
1
1
1
5
1
1
1
1
2
1
1
1
1
1
1
1
1
1
1
1
1
1
1
1
3
2
2
1
2
1
1
5
1
2
1
1
1
2
2
1
1
1
1
1
1
2
1
1
2
1
1
1
1
1
1
1
1
1
1
1
1
1
1
1
1
1
1
1
1
1
1
1
1
1
1
1
1
1
3
1
1
1
1
1
1
2
1
1
1
2
1
1
1
1
3
1
1
1
1
1
1
2
1
1
1
1
1
1
1
1
1
1
1
1
1
4
1
1
1
1
1
1
1
2
1
1
1
1
1
1
4
1
2
2
1
1
1
1
2
1
1
1
2
1
1
1
1
1
1
1
1
1
2
1
1
1
1
1
1
1
1
1
4
2
2
2
1
1
4
1
4
3
1
1
1
1
1
1
1
1
2
1
1
1
1
1
1
1
1
1
2
1
1
1
1
1
1
2
1
1
1
1
1
1
1
1
1
1
1
1
1
1
1
2
3
1
1
1
2
1
1
1
1
2
1
1
1
1
1
1
1
1
1
1
1
1
1
1
3
1
1
1
1
1
1
2
1
2
1
1
1
1
1
1
1
1
1
1
1
2
1
2
1
1
3
1
4
1
3
3
1
2
1
3
1
1
1
1
1
1
1
1
1
1
1
1
1
1
1
1
2
1
1
1
2
1
2
1
1
1
1
1
1
1
1
1
1
1
1
1
1
1
1
2
1
1
1
1
1
1
1
2
1
1
2
1
1
1
2
1
1
2
1
2
1
1
1
2
1
1
1
2
1
4
1
2
1
1
1
1
1
1
1
1
1
1
1
1
2
1
1
1
1
1
4
1
1
1
1
1
1
4
1
1
1
1
1
1
1
1
1
1
1
1
1
1
1
3
1
1
1
1
1
1
1
1
1
1
1
1
1
1
1
1
1
1
1
1
1
1
1
1
1
1
1
1
1
1
5
1
1
2
14
1
1
1
1
1
1
1
1
1
1
1
1
1
1
1
1
2
1
1
2
1
1
1
1
1
1
3
1
1
1
1
1
1
1
1
1
1
1
1
1
1
1
1
1
1
1
1
1
1
1
2
1
1
1
2
1
1
1
1
1
1
1
1
2
1
1
1
1
2
2
1
1
1
1
1
1
1
1
2
1
6
1
1
1
1
1
1
1
1
1
1
1
1
1
1
2
1
1
1
1
2
1
1
1
1
2
1
1
1
1
1
1
1
2
1
1
1
1
2
1
1
1
1
1
1
1
1
1
1
1
2
1
1
1
2
1
1
1
1
1
1
1
1
1
1
1
1
1
3
1
2
3
1
2
1
1
2
1
1
1
1
1
1
2
1
1
2
1
3
1
1
1
1
1
1
1
1
1
1
1
1
1
1
1
1
1
1
1
1
1
1
1
1
3
1
1
1
1
1
1
1
1
1
1
1
1
2
1
1
1
1
1
1
1
2
2
1
1
1
1
1
1
1
1
1
1
2
1
17
12
1
1
1
1
1
1
15
16
2
9
3
2
10
1
1
1
1
1
1
1
2
1
2
1
1
1
1
6
8
1
1
1
5
1
1
2
2
6
1
1
1
1
1
1
1
1
1
1
1
1
1
1
1
3
1
1
1
1
1
1
2
1
1
1
1
1
1
2
2
1
2
1
1
1
1
1
1
1
1
1
1
1
1
1
1
1
1
2
1
1
1
2
1
1
1
1
1
2
1
1
1
1
1
2
1
3
1
1
1
1
1
1
1
1
1
1
1
3
1
1
1
1
4
1
1
1
1
3
1
5
1
1
1
1
4
1
1
1
1
1
1
1
1
1
1
1
1
1
1
1
1
1
1
1
1
2
1
10
2
1
6
1
1
1
1
1
1
1
1
1
1
1
1
1
1
1
2
2
1
1
1
1
1
1
1
1
2
1
1
5
2
1
1
1
1
1
1
1
1
1
1
1
1
1
2
1
1
1
2
1
2
1
1
1
1
1
2
1
1
1
1
1
1
1
1
1
1
1
1
1
1
1
1
1
1
1
1
1
1
1
1
3
1
2
1
1
1
1
1
1
1
1
2
1
1
5
12
18
1
1
2
1
1
1
1
1
2
1
1
1
1
1
1
1
1
1
1
1
1
1
1
2
1
1
1
3
1
3
1
1
2
2
1
2
1
1
1
1
3
1
1
2
1
1
2
1
1
1
1
1
1
1
2
1
2
1
1
2
1
1
1
1
5
1
5
1
3
1
2
1
1
1
3
2
1
1
1
1
3
4
1
1
4
1
2
1
2
1
2
1
1
1
1
1
1
1
1
1
1
1
2
1
1
1
1
3
2
1
1
1
1
2
1
2
1
2
1
1
1
1
1
1
1
1
2
1
2
1
1
2
1
2
1
1
1
1
1
1
1
1
1
1
1
1
2
1
1
3
1
1
1
1
1
2
1
2
1
1
2
1
1
2
1
1
1
4
1
1
1
5
1
2
1
1
3
3
1
1
1
3
1
3
1
1
1
1
1
1
1
1
1
2
1
5
2
1
1
2
1
1
2
2
1
1
2
1
8
1
1
1
1
1
1
1
2
2
1
1
1
2
1
2
4
1
1
1
3
2
1
1
2
1
1
2
1
1
1
1
2
2
1
2
3
1
1
1
1
1
1
1
2
1
2
1
1
1
1
2
1
1
1
1
2
2
1
1
3
1
2
1
2
1
1
2
1
3
1
1
1
1
2
1
1
1
1
1
2
4
1
1
1
1
1
1
1
2
1
1
2
2
5
1
2
1
1
3
1
4
3
1
5
3
1
3
1
1
1
1
1
1
2
3
1
1
1
1
1
1
27
1
1
1
1
1
1
1
1
1
1
1
1
1
1
1
1
1
1
3
1
1
1
1
1
4
1
2
1
1
1
1
1
1
1
1
1
1
2
3
2
2
1
1
1
1
2
1
2
1
1
1
2
1
2
1
1
1
1
1
1
1
1
1
1
1
1
1
1
1
1
1
1
1
2
1
1
1
1
1
1
2
1
1
1
1
1
1
1
3
1
1
1
1
1
1
1
1
1
1
1
2
2
1
1
2
4
3
1
7
1
1
1
1
3
1
1
1
1
5
2
1
1
3
1
1
3
1
5
1
1
2
2
1
2
1
1
3
6
1
1
1
1
3
1
1
1
1
1
1
1
1
1
1
2
2
1
1
1
1
1
9
2
1
1
1
1
19
1
1
1
1
1
2
1
1
2
1
1
2
1
1
1
1
2
1
1
1
1
1
1
1
1
1
1
1
1
1
2
1
1
1
1
1
1
1
1
1
1
1
1
1
1
1
1
1
1
2
1
1
1
1
1
1
1
1
1
1
1
1
1
1
2
1
1
1
1
1
1
1
2
1
1
1
1
1
1
1
1
5
1
1
2
1
2
2
1
2
1
2
2
1
1
1
3
1
1
1
1
1
1
5
36
1
1
4
1
1
1
1
1
1
1
3
1
1
1
1
1
1
1
1
1
1
2
1
1
3
1
1
4
2
1
1
1
1
1
2
1
1
1
1
1
1
1
1
1
1
2
1
1
1
1
1
1
1
1
1
1
1
1
1
1
1
1
1
1
1
1
1
1
1
1
1
2
1
9
2
1
1
1
1
1
1
1
1
1
1
1
1
1
1
1
1
1
1
1
1
1
1
1
1
1
2
1
1
1
1
3
1
1
2
1
1
1
1
2
2
1
1
4
1
1
1
1
2
1
2
1
1
1
1
1
1
1
1
1
1
2
2
1
1
1
2
2
1
1
1
2
2
1
1
3
2
1
2
2
1
1
1
1
2
1
1
1
2
1
2
1
1
1
2
1
1
1
1
2
1
1
1
1
1
2
1
1
1
1
1
1
1
1
1
1
1
1
4
1
4
1
1
1
2
1
1
2
1
1
1
1
1
1
1
1
1
3
1
1
1
1
2
1
1
1
1
1
1
1
1
1
1
1
2
1
1
1
1
1
2
1
1
1
2
1
1
1
2
1
2
1
1
4
1
1
1
1
1
3
1
1
3
3
1
1
1
1
1
1
1
2
2
1
1
1
1
1
1
1
1
1
1
1
1
1
1
1
1
1
1
1
1
1
1
1
3
1
1
1
1
1
5
1
1
1
1
2
1
1
2
1
1
1
1
3
1
2
3
1
1
1
1
1
2
1
1
1
1
1
1
1
3
1
1
1
1
2
1
1
1
1
1
1
1
2
1
1
1
2
3
3
2
2
1
1
1
1
5
1
1
1
3
3
2
6
1
1
1
2
4
1
4
2
2
5
1
1
1
1
1
1
1
1
1
1
1
1
3
1
1
1
1
1
1
1
2
1
1
1
2
2
1
1
1
1
1
1
2
1
1
1
2
1
1
1
1
1
3
9
8
17
1
1
1
1
1
1
1
1
1
1
1
1
1
2
3
15
4
1
4
1
1
1
3
1
1
1
1
1
2
1
1
1
1
1
1
2
1
1
2
1
3
2
1
6
1
1
1
1
1
1
3
1
1
1
4
1
1
1
1
1
1
1
1
1
1
1
2
1
1
1
1
1
1
2
1
2
3
1
1
1
3
1
1
1
1
1
2
1
1
1
1
1
1
1
2
1
1
1
1
3
1
4
1
1
1
1
1
4
2
1
1
1
1
1
9
1
1
4
1
1
1
1
1
1
1
1
1
1
1
1
1
1
1
1
3
1
1
1
1
2
2
1
1
1
6
2
1
1
1
1
1
1
1
1
1
1
1
1
1
1
1
1
1
1
1
1
1
1
1
1
1
1
19
2
1
1
1
1
1
1
1
1
1
1
1
3
1
1
1
2
2
1
2
2
1
1
1
1
4
1
8
4
1
3
7
2
1
1
1
6
5
2
3
6
3
1
2
2
1
1
1
3
1
1
1
3
2
1
1
1
2
1
1
1
6
3
1
1
1
3
1
1
1
1
1
2
1
1
1
1
1
1
1
1
2
1
1
1
1
1
1
1
1
1
1
1
1
1
1
1
1
1
3
1
1
1
1
1
1
1
1
1
1
1
1
2
1
3
1
1
1
1
1
1
1
1
1
1
3
1
1
1
1
1
3
1
1
1
1
1
1
1
2
1
2
1
1
3
1
1
1
1
2
1
1
1
1
1
1
1
1
1
1
1
1
1
2
1
1
1
1
1
1
1
1
1
1
1
1
1
1
1
1
1
1
1
1
1
1
1
2
1
1
1
1
1
1
1
2
1
1
1
1
1
1
1
1
1
1
1
17
1
1
1
1
1
1
1
1
1
1
1
1
1
1
1
2
1
1
1
1
1
1
1
3
1
1
2
2
1
1
4
1
1
2
1
1
3
1
1
1
1
2
1
9
1
1
1
1
1
3
1
2
1
1
3
1
1
1
2
1
1
1
1
1
1
1
1
1
1
1
1
1
1
1
1
1
2
2
1
1
1
9
2
1
1
2
5
1
1
1
1
1
1
1
1
1
2
2
1
1
2
1
1
1
1
2
1
1
1
1
1
2
1
1
1
2
1
2
2
2
1
1
1
1
2
1
1
2
2
3
2
1
1
1
1
1
1
1
1
1
1
2
1
1
1
1
1
1
2
2
1
1
1
1
1
1
1
1
1
1
1
1
1
1
1
1
4
1
2
1
1
1
1
1
1
1
1
1
1
2
1
1
1
1
1
1
1
1
1
2
1
2
1
1
1
1
1
6
1
1
1
1
1
1
1
1
2
1
1
1
1
1
3
1
1
4
1
1
1
1
1
1
1
1
2
1
1
1
1
1
1
1
1
2
1
1
1
1
1
1
1
1
1
2
1
2
1
1
1
1
1
1
2
1
3
1
2
1
14
1
2
1
1
1
1
1
1
1
1
1
1
12
1
1
1
5
1
3
2
1
1
1
1
1
2
2
1
2
2
1
2
1
1
2
1
1
1
2
1
10
1
2
1
6
1
1
11
1
1
1
1
1
1
1
1
1
1
1
1
1
1
81
1
1
1
2
1
3
10
1
1
1
1
1
1
1
3
1
1
1
1
1
1
2
1
3
1
1
1
1
1
2
1
1
3
2
1
1
1
1
1
1
1
1
1
1
1
2
1
1
1
1
1
1
1
1
1
1
1
1
1
1
1
1
1
2
3
1
1
1
3
1
2
1
1
1
1
1
1
2
1
1
1
3
1
1
1
1
1
1
2
1
1
1
1
1
1
1
6
1
1
1
1
1
1
1
1
1
1
3
1
1
1
1
1
1
1
1
1
1
1
1
2
1
1
1
1
1
1
1
1
1
1
1
1
1
1
1
1
1
1
1
1
2
2
1
1
1
1
1
1
1
1
1
1
1
1
1
3
1
1
1
1
1
1
1
1
1
1
2
1
1
1
2
1
1
1
2
1
2
1
1
1
1
1
7
1
1
1
1
3
1
4
1
1
1
1
1
1
1
1
1
2
1
2
1
1
3
4
1
1
1
1
1
1
1
1
1
4
1
1
1
2
2
4
9
1
1
1
3
1
1
1
2
1
1
4
2
1
2
1
1
1
2
1
1
1
2
1
1
1
1
1
1
1
1
1
1
1
1
2
4
1
1
3
1
1
1
1
1
3
1
1
1
2
1
1
1
1
1
1
1
1
2
1
1
1
1
1
1
1
1
1
1
1
1
1
1
1
1
1
1
1
1
1
1
1
1
1
1
1
1
1
1
1
1
1
1
1
1
1
1
1
1
1
1
1
1
2
1
2
1
2
1
2
1
1
1
2
2
3
1
1
2
1
1
1
1
1
1
1
1
2
1
1
1
1
1
1
2
1
1
1
1
1
1
1
1
1
1
1
3
1
2
1
1
1
1
2
1
1
1
1
2
1
1
1
1
1
1
8
4
1
1
1
1
3
2
2
1
3
3
2
1
1
1
1
1
1
1
1
1
2
2
1
1
1
1
1
1
1
1
1
2
1
2
1
1
1
1
2
1
2
1
3
2
4
1
2
3
1
2
2
3
3
1
1
1
1
3
2
1
2
1
1
1
7
1
1
1
3
1
1
1
1
2
2
2
1
1
1
1
1
1
1
1
1
1
1
1
1
1
1
4
1
1
1
1
2
1
1
1
1
10
1
2
3
1
2
1
2
1
1
1
1
1
1
2
1
2
3
1
1
1
2
2
2
1
3
2
1
1
1
2
1
1
1
1
3
1
1
1
1
1
1
1
1
1
1
4
2
2
1
1
1
2
1
1
4
1
3
2
1
2
1
3
1
1
4
2
3
2
1
2
1
1
1
1
3
1
1
1
1
1
1
2
1
1
1
1
1
1
1
1
1
1
1
1
1
1
2
1
1
1
1
3
1
2
1
1
2
1
1
1
1
1
1
1
3
1
1
1
1
1
2
1
2
1
2
1
2
1
1
1
1
1
1
1
1
1
3
1
3
1
1
4
1
1
2
1
1
1
1
1
1
1
1
1
1
1
1
1
1
3
2
2
3
1
1
2
3
2
1
3
2
1
3
3
1
1
1
2
3
1
2
3
1
2
1
2
1
1
2
2
1
1
1
2
6
1
3
1
1
2
1
1
1
1
1
1
1
1
2
1
2
1
2
1
2
1
1
1
1
1
1
2
2
3
1
1
1
1
1
1
12
4
1
2
1
1
1
1
2
1
1
1
1
1
2
1
2
1
1
2
1
1
1
1
1
1
1
1
1
2
1
2
1
1
1
1
1
2
1
3
3
2
1
1
2
1
1
3
1
1
1
1
1
1
1
1
1
1
1
1
1
1
1
3
1
1
1
1
2
1
1
1
1
1
1
1
3
2
2
1
1
1
1
1
1
1
1
1
2
1
1
1
1
1
1
1
1
1
1
2
1
1
1
1
2
1
2
1
1
1
1
3
1
1
1
4
1
1
1
1
1
1
1
1
1
1
1
2
1
2
1
1
10
1
1
1
1
1
1
1
2
1
1
1
1
1
1
1
1
1
1
2
1
1
3
1
1
1
1
1
1
2
1
1
1
1
1
1
1
1
1
1
1
1
1
1
1
1
2
1
1
1
1
2
1
1
1
1
1
1
1
1
1
1
1
1
1
1
1
2
2
1
2
1
3
2
1
1
1
1
1
1
1
1
1
1
1
1
1
2
1
1
1
2
1
1
1
1
1
2
1
1
1
1
1
1
1
1
1
1
1
1
1
1
1
1
1
1
1
1
1
2
1
1
1
1
1
1
2
1
1
1
1
1
1
2
1
1
1
1
1
1
1
2
1
1
3
1
2
3
1
1
1
1
1
1
1
1
1
1
1
1
1
1
1
1
1
1
1
1
1
1
1
1
1
1
1
1
1
1
2
1
1
1
1
2
1
2
1
1
1
1
2
2
1
1
1
1
1
1
1
1
1
1
1
2
1
1
1
1
1
4
1
1
1
1
1
1
3
1
1
1
1
1
1
1
1
1
1
1
1
1
1
1
1
1
1
1
1
1
1
1
1
1
1
2
1
1
1
1
1
2
1
2
1
2
2
1
1
3
1
1
1
1
1
1
1
1
2
1
1
1
1
1
18
18
1
1
1
2
1
1
1
1
1
1
1
1
1
1
1
1
1
3
1
1
2
1
2
3
4
1
1
1
1
1
1
1
1
1
2
1
2
1
1
1
1
1
3
1
1
1
1
2
1
1
3
1
1
1
1
1
1
1
1
3
1
1
1
2
1
1
1
2
1
1
1
1
1
1
1
1
2
1
1
1
2
1
1
1
2
1
1
1
2
1
2
1
2
1
1
1
1
1
1
1
1
1
3
1
1
1
1
2
1
1
1
1
1
1
1
2
1
1
3
1
2
1
1
1
1
1
30
1
1
1
2
1
1
1
1
1
1
1
1
1
1
1
1
1
1
1
1
1
1
1
1
1
1
1
1
1
1
1
2
1
1
1
1
1
1
1
1
1
2
1
1
2
3
1
7
2
1
19
1
1
1
1
5
2
1
1
1
1
2
1
2
1
1
1
1
1
1
1
1
1
1
1
1
1
1
5
1
1
1
1
1
1
1
1
1
1
1
1
1
1
1
1
2
1
1
2
2
1
1
1
1
1
2
1
1
1
1
1
1
1
1
1
1
1
1
1
3
2
1
2
2
4
1
1
1
1
1
1
3
1
1
1
1
1
2
1
1
5
2
1
1
5
1
1
1
1
5
2
2
1
3
13
5
3
3
1
3
9
2
2
13
1
1
1
1
1
3
1
1
1
1
1
1
1
1
1
7
8
1
1
1
1
1
1
1
1
6
6
2
2
2
2
1
2
1
1
1
1
1
1
1
1
2
1
1
1
2
3
1
1
1
1
1
1
1
2
1
1
1
1
2
1
1
1
1
1
1
3
3
1
1
1
1
2
2
2
1
1
1
1
1
1
2
1
1
1
1
1
1
2
1
1
1
2
1
1
1
1
1
2
2
2
1
1
1
3
1
1
2
2
1
1
2
1
1
1
1
1
2
1
1
1
1
1
1
1
1
3
1
1
1
1
1
1
3
1
4
1
1
1
1
1
1
3
1
1
1
1
1
2
1
1
1
1
1
1
1
1
1
1
1
2
1
1
1
1
1
1
1
1
1
1
1
2
1
1
1
1
1
1
1
7
3
1
1
1
1
1
1
1
2
1
1
1
1
1
1
1
1
1
1
1
1
1
3
1
1
1
1
1
1
1
1
1
2
1
1
1
1
1
1
1
1
1
1
1
2
1
2
9
1
1
2
1
2
1
3
3
1
1
1
1
1
1
1
1
1
1
1
1
1
1
1
1
2
1
1
1
1
1
11
1
1
1
1
1
1
1
1
1
1
1
1
1
1
1
1
3
1
1
2
1
1
1
2
1
1
1
1
1
1
1
1
3
1
1
1
1
1
2
1
2
1
1
1
1
1
1
1
1
1
1
1
3
1
1
1
1
1
1
1
1
1
1
1
2
1
1
2
1
1
1
1
1
1
1
1
1
1
1
1
1
1
1
1
1
1
2
1
1
1
1
1
1
1
1
2
1
1
1
1
1
1
1
1
1
1
2
1
1
1
1
1
1
1
1
1
1
1
1
2
1
1
1
1
1
1
1
1
1
1
1
1
1
1
1
3
1
1
1
1
1
1
1
1
1
5
2
2
1
2
1
1
1
4
5
3
1
1
2
1
1
1
1
2
1
1
1
1
2
1
1
1
7
1
1
1
1
1
1
1
1
4
8
6
1
1
1
1
1
1
1
1
1
1
1
1
1
1
3
1
1
1
8
6
1
2
1
1
1
1
1
1
1
1
2
2
1
1
1
1
1
1
1
1
1
1
1
1
1
1
1
1
12
1
1
1
1
1
1
1
40
15
1
1
2
1
1
1
1
1
1
1
2
1
1
1
1
5
1
1
2
1
1
1
1
1
1
1
2
1
2
1
1
1
2
1
1
1
1
1
1
1
1
2
1
1
1
1
1
1
1
1
1
1
1
2
1
1
1
1
1
2
1
1
1
1
3
1
2
1
1
2
1
1
1
4
1
1
1
1
3
1
1
1
3
1
1
2
2
1
1
6
1
1
2
1
1
1
15
12
10
12
3
1
1
1
1
1
1
1
1
1
2
1
1
1
1
1
1
1
1
1
2
2
1
1
1
1
1
1
1
7
1
1
1
1
1
1
1
1
1
2
2
1
1
1
1
1
1
2
1
1
10
3
2
1
1
1
1
1
1
1
1
1
1
1
1
1
1
1
1
1
1
1
1
1
1
1
1
1
5
1
2
2
3
5
3
2
1
1
1
1
1
1
1
2
1
1
1
1
1
1
1
1
1
1
1
1
1
1
1
1
1
1
1
1
2
1
1
1
2
1
1
1
1
1
1
1
1
1
1
1
1
1
3
1
2
1
1
1
1
1
1
1
1
1
1
1
1
7
1
1
1
1
4
1
1
1
1
1
1
1
1
1
8
1
1
1
1
1
1
4
1
2
2
1
1
1
1
1
1
1
1
1
2
1
3
1
1
1
4
1
1
1
2
1
1
5
1
1
1
1
1
2
1
1
1
1
1
1
1
1
1
1
1
1
1
1
1
1
1
1
1
1
3
2
1
1
1
1
1
1
2
1
1
8
1
13
2
1
1
1
1
1
2
1
1
1
1
1
1
5
4
1
1
1
1
2
1
2
1
1
1
1
1
1
1
1
1
1
1
2
1
1
1
1
1
1
1
1
1
1
1
1
1
1
1
1
2
1
1
1
1
1
1
1
1
1
16
1
1
1
1
1
1
3
1
1
1
1
1
1
1
1
1
1
2
2
1
1
1
1
1
1
1
2
2
1
1
1
1
2
3
1
1
1
1
1
1
1
1
1
1
1
1
1
2
1
1
1
2
1
1
1
1
1
1
1
2
1
1
1
2
3
1
2
2
1
1
1
2
1
1
1
2
1
2
1
2
2
4
1
2
2
1
1
1
2
1
1
1
2
1
1
1
1
1
1
1
1
1
1
1
1
1
1
1
1
1
1
1
1
2
1
1
1
1
1
1
2
1
1
1
1
1
1
1
2
1
6
1
1
1
1
3
1
2
1
1
2
1
1
1
1
1
1
1
1
1
1
1
1
1
5
1
5
2
1
1
2
1
1
1
7
1
2
1
1
1
1
1
2
1
1
1
2
1
1
1
1
1
1
1
1
1
1
1
1
1
1
1
1
1
1
1
1
1
1
1
1
1
1
1
2
1
5
1
1
1
1
1
1
1
1
1
1
1
1
1
1
1
1
2
1
1
1
1
1
2
1
1
1
1
1
3
2
1
1
1
2
1
1
2
1
1
1
1
1
1
1
1
1
1
1
1
1
1
1
1
9
1
1
1
1
1
2
1
1
2
1
1
1
1
1
1
1
1
1
1
1
1
1
1
1
1
1
1
1
1
1
1
1
1
1
2
1
1
3
1
1
2
9
2
1
1
1
1
1
1
1
1
1
2
2
1
1
1
1
1
1
1
1
1
1
1
2
1
1
1
1
1
1
1
1
2
1
1
1
1
1
1
1
1
1
1
1
1
1
1
1
1
1
2
1
1
2
1
1
2
1
1
1
1
1
3
1
1
3
1
2
1
4
1
9
4
5
1
1
1
1
1
1
1
1
1
1
1
1
1
1
2
1
1
1
1
1
1
1
1
1
1
1
3
1
1
1
1
1
1
1
1
1
2
1
1
1
1
2
1
3
2
3
1
2
2
1
1
1
1
2
1
1
1
1
1
1
1
1
1
1
1
1
1
1
1
1
2
3
1
1
1
2
1
3
1
1
1
1
1
1
1
1
1
1
1
2
1
1
1
2
1
1
1
1
1
1
1
1
1
1
1
1
1
1
1
1
1
2
1
1
1
1
1
1
1
1
1
1
1
1
1
2
1
1
1
1
3
1
1
1
1
1
1
1
1
1
1
1
2
1
1
4
2
1
2
1
1
1
1
1
1
1
1
2
6
1
1
1
2
1
1
1
1
2
1
1
1
1
1
1
2
1
1
1
1
1
1
1
1
1
1
1
1
3
2
1
1
1
1
2
2
1
1
1
1
2
1
2
1
1
1
1
1
1
1
1
1
1
1
1
1
1
1
1
1
1
1
1
1
2
1
1
1
1
1
1
1
1
1
1
1
1
2
3
1
1
1
1
1
2
1
2
1
2
1
3
1
1
1
1
1
1
1
1
2
2
1
1
1
1
2
2
1
1
1
1
1
1
1
1
1
2
1
1
1
1
1
1
1
1
1
1
1
1
1
1
3
1
1
1
1
1
1
1
1
1
1
3
1
1
3
1
2
1
1
1
2
1
1
1
1
1
5
1
2
1
2
1
1
1
1
2
1
1
1
1
1
1
2
1
1
1
1
1
2
1
1
1
1
2
1
1
1
1
1
1
1
1
1
2
2
1
1
2
1
3
1
1
1
1
5
1
1
1
1
1
1
1
2
1
1
1
1
1
1
1
1
1
2
1
1
1
1
1
1
2
1
2
1
1
1
1
1
2
1
1
1
1
1
1
1
1
1
1
1
1
1
2
1
2
1
1
1
2
2
1
1
1
1
1
3
1
1
1
1
1
1
1
1
1
1
1
1
1
3
1
2
1
1
1
3
1
2
1
1
1
1
2
1
3
1
4
1
1
2
1
1
2
1
6
1
1
1
1
1
2
2
1
1
2
3
3
1
1
3
2
2
4
1
2
1
1
1
1
1
1
1
1
1
1
1
1
1
1
1
1
1
1
2
1
1
1
1
1
2
1
2
1
1
1
1
1
1
1
1
1
2
2
1
1
1
1
1
4
1
1
1
1
2
2
1
1
1
1
1
1
1
1
1
1
1
1
1
2
1
2
1
1
2
2
1
1
1
1
1
1
1
1
6
1
1
1
1
2
2
1
1
1
1
1
1
2
2
1
5
1
2
2
1
1
1
1
2
1
1
1
1
1
2
1
1
1
1
1
1
2
1
1
1
1
2
4
1
1
2
1
1
1
1
3
1
1
1
2
1
1
1
1
1
1
3
1
2
2
1
1
1
1
1
1
1
4
1
2
1
1
1
1
1
1
1
2
1
1
1
1
1
2
1
1
1
1
1
2
1
1
1
1
1
1
1
1
4
1
1
1
1
1
3
1
1
2
1
11
1
11
1
1
1
1
1
7
2
1
1
1
1
3
2
1
1
2
1
2
1
1
3
2
1
1
1
1
1
1
1
1
2
1
2
1
2
1
1
4
1
1
1
14
2
1
2
4
3
1
1
1
1
1
1
1
1
1
1
1
4
2
3
1
1
1
1
2
4
1
2
1
2
1
2
1
1
1
1
1
1
1
1
1
1
4
3
1
1
3
1
1
1
1
1
1
2
1
1
1
1
1
1
1
1
1
1
1
1
5
1
1
1
1
1
1
8
1
1
3
1
1
1
1
1
7
4
1
1
1
1
1
3
1
2
2
1
3
1
3
1
1
1
1
2
2
1
1
1
2
1
1
1
1
1
1
1
1
1
1
1
1
1
1
2
1
1
1
1
1
1
1
1
1
1
1
1
1
1
1
1
1
3
1
1
1
1
1
1
1
1
1
1
1
1
1
1
1
1
1
1
1
1
14
3
4
1
3
2
2
1
4
1
1
1
3
3
5
8
6
1
1
1
3
1
1
8
1
2
1
1
1
1
1
9
1
1
1
2
1
1
1
1
1
2
1
2
2
1
1
1
1
1
1
1
1
1
1
1
1
1
1
3
1
1
3
1
2
1
1
1
2
2
1
1
1
2
2
1
1
1
1
1
1
1
1
2
1
1
1
1
1
1
1
1
1
2
1
1
1
1
1
1
1
4
1
2
4
2
3
1
1
2
1
1
1
1
1
1
20
1
1
1
1
1
2
1
1
1
1
1
1
1
1
2
1
1
1
1
1
1
1
1
1
1
1
1
1
1
1
1
1
1
2
1
1
1
2
2
1
3
1
5
1
1
1
1
1
1
1
2
1
2
1
1
12
1
3
1
1
1
1
1
1
1
6
5
1
8
1
1
4
1
7
2
1
4
1
2
1
1
1
1
1
1
1
1
1
1
1
10
17
4
3
1
1
1
1
1
1
1
1
3
1
1
1
1
1
1
1
1
1
2
2
4
3
2
12
7
2
10
1
1
1
1
2
4
5
1
1
1
1
1
9
1
1
1
2
1
1
1
1
1
23
19
21
1
6
1
1
1
1
1
1
1
34
1
1
1
1
1
1
1
1
1
1
1
1
1
1
1
1
1
1
1
1
1
1
1
1
1
1
1
1
1
1
1
1
2
1
1
1
1
1
1
1
1
1
1
1
1
1
1
1
1
1
14
1
2
1
1
1
1
1
1
1
1
1
1
2
1
1
1
1
1
1
1
1
1
1
1
1
1
7
3
2
1
1
3
4
3
2
1
2
2
3
10
2
1
1
1
2
1
1
1
1
13
1
3
1
2
7
18
1
1
1
4
1
1
1
1
1
1
1
1
2
1
1
1
1
1
1
1
2
1
1
1
1
1
1
1
2
2
1
1
1
1
1
2
1
1
1
1
1
1
1
2
1
1
2
1
1
1
1
1
1
1
1
1
4
1
1
1
1
1
1
1
1
1
1
1
1
3
1
1
2
1
1
1
1
1
2
2
1
1
1
1
1
1
1
1
1
1
1
2
1
1
1
1
1
1
1
1
1
1
1
2
1
1
4
2
1
1
1
2
1
1
3
1
1
3
3
1
1
1
1
1
1
1
1
1
1
1
1
1
1
2
1
1
1
1
1
1
1
1
1
1
1
1
1
1
3
1
1
1
1
1
1
1
2
1
2
32
2
1
1
1
1
1
1
1
1
6
6
3
1
1
6
4
1
2
1
1
1
2
1
1
1
1
1
1
2
1
1
3
1
1
1
1
1
1
3
1
2
1
1
1
1
1
1
1
1
1
1
2
2
1
2
1
2
3
5
2
1
1
1
3
7
2
1
1
1
2
1
1
1
1
1
1
1
2
3
6
2
2
2
1
1
1
2
2
2
1
1
1
1
1
1
1
1
1
7
1
1
3
1
2
6
1
2
2
1
1
1
1
2
7
1
3
2
5
2
3
1
4
1
2
1
1
1
1
1
1
3
3
1
1
1
3
1
1
2
1
1
2
1
1
3
1
1
1
1
1
2
1
1
1
1
2
1
1
1
1
9
1
1
1
1
1
2
1
1
1
1
3
1
1
2
1
1
1
1
1
1
1
1
1
1
1
2
3
2
1
1
1
1
2
1
1
1
1
1
1
1
1
1
1
1
1
1
1
1
1
1
1
1
2
2
1
1
1
1
1
2
1
1
1
1
1
1
1
1
1
1
1
1
2
1
1
1
1
1
1
1
1
1
1
1
2
1
1
2
1
1
1
1
1
2
1
1
1
1
3
1
1
1
1
1
1
1
1
1
1
1
1
1
1
1
2
1
1
1
1
1
1
1
1
1
2
1
1
3
3
1
1
1
1
4
1
1
1
1
1
1
1
2
1
1
1
1
1
1
4
1
1
1
1
1
1
1
1
2
1
34
2
1
1
1
1
1
1
1
1
3
2
6
10
1
9
5
5
5
2
4
1
1
4
1
6
2
1
1
1
2
1
1
1
1
1
1
1
1
1
2
1
1
1
1
1
1
1
1
1
1
1
1
1
1
4
1
1
1
1
1
3
1
1
1
1
2
1
1
1
1
1
1
1
1
1
1
1
1
1
1
1
1
1
1
4
1
1
1
1
1
1
1
2
1
2
1
1
1
2
1
1
1
1
1
1
1
1
1
1
1
1
1
1
1
2
2
1
1
1
1
1
1
1
1
1
1
1
1
1
1
1
2
1
2
1
1
1
1
1
3
1
1
1
1
1
2
1
1
1
1
1
1
1
1
1
1
2
1
2
1
1
1
1
1
1
1
1
1
1
2
1
1
1
2
1
1
2
1
1
2
1
1
1
1
1
1
1
1
1
1
1
1
1
1
6
1
1
1
1
2
1
1
1
1
1
2
1
1
1
1
1
1
1
4
1
1
1
1
1
1
1
1
1
1
2
1
1
1
1
1
1
1
1
1
1
1
1
1
2
1
1
27
1
2
2
2
2
2
1
2
4
1
3
1
3
2
2
1
1
1
1
13
1
3
1
1
6
1
1
1
1
1
1
1
1
1
1
1
1
1
1
1
1
1
1
1
1
1
1
1
1
3
3
1
1
1
1
3
1
1
1
1
1
1
1
3
1
1
2
2
1
3
1
3
1
3
1
1
1
1
1
1
2
2
1
1
3
1
1
1
2
1
1
1
1
1
2
1
1
1
2
5
4
1
3
1
1
1
1
1
1
1
1
1
1
1
1
1
1
1
1
1
2
1
1
1
1
1
1
1
1
1
1
1
1
1
2
1
1
1
3
1
1
1
1
2
1
1
1
1
1
1
1
1
1
1
5
1
16
2
1
2
1
3
1
1
3
1
1
1
1
1
1
2
1
1
2
1
1
1
1
1
1
1
1
1
1
1
1
1
1
1
1
1
1
1
1
1
1
1
1
1
2
1
1
2
1
1
1
1
1
2
1
1
1
1
1
1
1
1
2
1
1
1
13
7
2
1
2
1
14
2
1
1
1
1
1
1
1
1
2
1
2
1
1
1
1
1
2
2
1
1
1
1
2
1
4
1
1
1
1
2
1
1
2
3
1
1
1
1
1
1
1
1
1
1
1
1
1
2
1
2
1
2
1
1
2
1
1
3
1
1
1
1
1
1
1
1
1
1
1
1
1
1
1
1
3
4
1
1
1
1
2
1
1
1
1
1
3
1
2
2
1
2
1
1
2
1
1
1
2
1
1
2
1
2
1
1
1
1
2
1
1
1
1
1
2
1
1
3
3
1
1
1
1
1
1
1
1
1
1
1
1
1
1
2
1
1
1
1
1
1
3
1
1
1
2
1
1
1
1
1
2
1
2
1
1
1
1
1
9
2
2
3
1
1
1
1
2
1
1
1
1
1
1
2
2
2
4
1
7
1
1
1
1
1
1
1
1
1
1
1
1
1
1
1
1
1
1
1
1
1
1
1
2
3
1
1
1
1
1
1
1
1
2
1
1
1
2
1
1
1
1
1
1
1
1
2
1
1
1
1
1
1
2
1
1
1
1
1
1
2
1
1
1
2
3
1
1
1
1
1
2
1
1
1
1
1
1
2
1
1
1
1
1
1
1
1
1
1
1
1
1
1
1
2
1
1
1
1
1
1
1
1
1
1
1
1
1
1
1
1
7
1
1
3
1
1
1
1
1
1
1
1
1
1
1
1
1
2
1
1
1
2
2
1
1
1
1
1
1
1
1
1
1
2
1
1
1
1
1
1
1
10
1
1
24
1
1
2
2
1
1
1
1
1
1
1
1
1
1
1
1
1
1
1
1
2
1
1
1
1
2
1
1
1
1
1
1
1
2
1
1
1
2
1
1
1
1
1
1
1
1
2
1
1
1
2
1
1
1
1
1
1
1
1
1
1
5
2
6
2
1
1
1
1
3
1
1
1
1
2
1
1
4
4
1
1
1
1
1
1
1
1
1
1
2
1
1
1
1
1
1
1
1
1
1
1
1
1
1
6
2
2
1
1
1
1
1
1
1
1
1
1
1
1
1
1
1
1
10
6
1
6
12
1
1
1
1
1
1
1
3
1
1
1
1
1
1
1
1
2
1
2
1
1
19
1
1
3
1
1
1
1
1
2
1
1
3
1
1
1
1
2
4
1
1
1
3
1
1
1
2
2
1
1
1
1
1
1
1
1
2
1
1
2
2
1
1
1
1
1
1
1
2
1
1
1
1
1
1
1
1
1
1
1
1
1
5
1
2
1
1
1
1
1
1
1
1
1
1
1
1
1
1
1
1
1
1
1
1
1
1
1
1
2
1
1
1
1
1
1
1
1
1
1
1
1
1
1
1
1
1
1
1
1
1
1
1
1
1
1
1
1
1
1
1
1
1
1
1
2
1
1
1
1
1
1
1
1
15
5
1
1
1
1
1
1
1
1
1
1
1
1
1
1
1
1
1
1
1
1
1
1
1
1
1
1
1
1
1
1
1
1
1
1
1
1
1
1
1
1
1
1
1
2
1
1
1
2
1
1
1
1
1
1
1
1
1
1
1
1
1
1
1
1
1
1
1
1
1
1
1
3
1
1
1
1
1
1
1
1
1
1
1
1
1
1
1
1
1
1
1
1
1
1
1
1
1
1
1
4
1
1
2
2
1
1
1
1
1
2
1
1
1
1
1
2
2
2
1
1
1
1
1
1
1
1
1
2
2
1
1
1
1
2
1
1
1
1
1
1
1
1
1
2
1
1
1
1
1
1
1
1
1
1
1
1
1
1
1
1
1
1
1
1
1
3
1
1
1
2
1
1
1
1
1
1
1
1
1
1
1
1
1
1
1
1
1
2
1
1
1
1
1
1
1
1
1
1
1
1
1
1
1
1
4
1
3
1
1
1
1
1
1
1
1
1
1
1
1
1
1
2
2
1
1
1
1
1
1
1
1
1
1
1
1
1
1
1
3
7
4
1
1
1
1
1
1
1
1
1
1
1
1
1
1
1
1
1
3
1
1
1
1
1
1
1
1
1
1
1
1
1
3
1
1
1
1
1
1
1
4
1
1
3
1
2
1
1
1
3
2
1
1
1
1
2
2
2
1
1
1
1
1
1
1
1
1
1
1
1
1
1
2
1
1
1
1
1
1
1
1
1
1
1
1
1
1
1
1
1
1
1
1
2
1
1
1
1
1
1
1
1
1
1
2
1
3
1
1
1
1
1
1
1
2
3
2
1
1
1
25
1
1
1
1
1
1
2
1
1
1
1
1
1
1
1
1
1
1
1
1
1
1
1
1
1
1
1
1
1
1
2
1
1
1
1
1
3
1
1
1
1
1
1
1
1
1
1
1
1
1
1
1
1
1
1
1
1
2
1
1
1
1
1
1
1
2
1
1
1
1
1
1
1
1
1
1
1
1
3
7
3
2
1
1
1
1
1
1
1
4
2
1
1
1
1
2
1
4
1
1
1
1
1
2
1
1
1
2
1
1
1
1
1
1
1
1
1
1
1
1
1
1
1
1
1
1
1
1
1
3
1
1
1
1
6
1
2
1
1
1
1
1
1
1
1
4
1
1
1
1
1
3
1
2
1
1
1
1
1
1
2
1
1
1
1
1
3
1
1
1
1
1
2
2
1
3
1
1
1
1
1
1
1
4
1
1
1
2
1
1
1
1
2
1
1
4
1
1
1
2
1
1
1
1
1
1
1
1
1
1
2
1
1
1
1
1
1
1
1
2
1
1
1
3
1
1
1
1
1
1
1
1
1
1
1
1
1
1
1
1
1
1
1
1
1
1
2
1
1
3
2
1
1
2
1
1
1
1
1
1
1
1
1
1
1
1
2
1
1
1
1
1
1
1
1
1
1
1
1
1
1
1
1
1
3
1
2
1
1
1
1
1
1
1
1
1
1
1
1
2
1
1
1
1
1
1
1
1
1
1
1
1
1
1
1
1
1
1
1
1
1
1
1
1
1
1
1
1
1
1
1
1
1
1
1
1
1
1
1
1
1
1
1
1
1
2
1
1
1
1
1
1
1
1
1
1
1
1
1
2
1
1
1
4
1
1
1
1
1
2
1
1
1
5
1
1
1
1
1
3
1
1
1
1
1
2
1
1
1
1
1
1
1
1
1
1
1
1
1
1
1
1
1
1
1
1
1
1
1
1
2
1
1
1
1
1
1
1
1
1
1
1
1
1
1
1
1
2
1
2
1
1
2
1
1
1
1
1
1
1
1
1
1
1
1
1
1
1
1
1
1
1
1
1
1
2
2
9
3
3
1
1
1
12
29
1
1
1
1
1
1
1
1
1
1
1
1
1
1
1
1
1
1
1
1
1
1
1
1
1
1
1
1
1
1
3
1
1
8
3
1
6
1
1
1
1
1
2
1
1
1
1
2
1
2
1
1
1
1
1
2
8
2
2
1
2
1
1
1
1
2
1
1
1
1
2
8
2
3
1
1
1
1
1
1
1
1
1
2
5
1
1
1
2
2
1
1
1
1
1
1
1
1
1
5
1
1
1
1
1
1
1
2
1
1
1
1
1
1
1
1
1
1
2
7
1
1
1
1
2
3
2
1
1
1
1
2
1
3
3
1
1
1
1
2
4
1
1
1
1
1
1
1
1
1
1
1
1
1
1
1
1
34
1
1
1
1
1
1
1
2
1
1
2
1
1
1
1
1
1
1
1
1
1
29
1
1
1
2
1
1
1
1
13
1
3
24
1
1
3
2
2
18
1
1
1
1
1
2
3
1
1
2
2
1
1
1
6
1
1
1
1
1
1
2
2
21
3
3
1
1
1
1
1
1
1
1
2
10
1
1
1
1
1
1
4
1
1
2
1
1
1
1
1
1
2
1
1
1
1
1
1
1
1
1
1
1
2
1
1
1
1
1
1
1
1
1
6
1
4
1
1
1
2
1
1
1
1
1
2
1
1
1
1
1
1
4
1
1
1
1
1
1
1
1
2
1
1
2
2
1
1
3
1
1
3
1
1
1
1
1
2
1
1
1
1
1
1
1
1
1
1
3
1
2
4
1
2
1
1
2
1
1
1
2
1
1
2
1
1
2
2
2
1
1
1
1
1
1
3
1
1
1
1
1
1
1
1
1
1
1
1
1
1
1
1
1
1
1
1
5
1
1
1
1
1
1
2
1
1
1
1
1
1
1
1
1
1
1
1
1
1
1
1
1
1
1
2
1
1
10
2
1
1
1
5
2
1
1
1
1
1
1
2
1
1
2
1
1
1
1
1
1
3
2
2
1
2
1
1
2
1
1
1
1
1
1
1
1
2
1
1
1
1
1
1
1
1
1
1
1
2
1
14
1
1
1
1
1
1
1
1
1
1
1
1
2
1
1
2
1
1
1
1
1
1
1
1
1
1
2
1
1
1
1
1
1
2
1
1
1
4
1
1
1
1
7
1
1
1
1
1
2
1
1
1
1
4
1
2
1
1
1
1
1
1
1
1
1
1
1
1
1
1
1
1
1
1
1
1
8
4
1
1
3
1
1
1
1
1
1
1
1
1
1
1
1
1
1
1
1
1
18
3
3
1
1
1
1
1
1
3
1
1
1
1
1
1
1
1
1
1
1
1
1
2
1
1
1
1
1
1
1
1
1
1
1
2
1
1
1
1
1
1
1
1
1
1
1
1
1
1
1
1
2
1
2
1
1
2
5
2
1
1
2
1
3
1
2
2
1
1
1
1
1
2
1
1
1
1
3
1
2
1
1
1
1
1
1
1
1
1
2
1
1
2
1
1
2
1
2
1
1
1
3
1
2
1
1
1
1
1
1
1
1
1
1
1
1
1
1
1
1
1
1
1
1
1
1
1
1
1
1
1
5
1
2
1
1
2
1
1
1
1
1
1
1
1
2
1
1
1
1
1
1
1
1
2
1
1
1
1
1
1
1
1
2
1
1
1
1
1
2
1
1
1
1
1
1
1
1
1
1
1
1
1
1
1
1
2
1
1
1
1
3
1
1
1
1
2
1
1
1
1
1
1
3
1
1
1
1
1
1
1
2
2
1
1
1
1
1
2
1
4
2
1
4
1
1
1
1
1
1
1
1
1
1
1
1
1
1
1
1
1
1
1
2
1
2
1
1
1
1
1
1
3
1
1
1
1
1
1
1
1
1
1
1
1
1
1
2
1
1
1
1
1
1
1
1
1
2
1
1
1
1
1
1
1
1
2
1
3
1
1
1
2
1
2
1
2
1
1
1
1
1
1
1
1
2
1
1
1
1
1
1
1
2
2
1
1
5
4
1
1
1
2
1
1
1
1
1
1
2
1
1
1
1
1
1
1
1
2
3
1
1
2
1
2
1
1
1
1
1
1
1
1
1
1
1
2
1
2
1
1
1
2
1
1
1
14
2
2
1
2
1
3
1
1
1
1
52
1
1
1
1
1
1
1
1
1
1
1
1
1
1
1
1
1
1
1
1
1
1
1
1
2
1
1
1
2
8
1
1
4
2
1
1
1
1
1
1
1
6
1
1
1
1
1
1
1
1
1
1
1
1
2
1
1
1
1
1
1
1
1
1
7
1
1
2
1
1
2
1
1
1
1
1
1
1
2
1
1
1
1
1
1
1
1
1
1
1
1
1
2
1
1
1
1
1
1
1
1
1
1
2
1
1
1
1
2
1
1
1
1
17
1
2
4
2
1
1
1
1
1
1
1
3
1
1
1
1
3
1
3
1
1
1
5
84
1
1
1
1
1
1
4
1
3
1
1
1
1
1
1
1
1
1
1
1
1
1
1
1
2
1
1
1
1
2
1
1
2
1
1
1
2
1
1
1
1
1
1
1
1
2
1
1
1
1
1
1
1
1
1
1
1
4
1
1
1
2
1
1
3
1
2
1
1
1
1
1
1
1
1
1
1
1
1
33
1
1
1
1
1
1
1
1
1
1
1
2
1
1
1
1
1
1
2
1
1
1
1
1
1
2
1
1
1
1
1
1
1
1
1
1
1
3
1
1
1
1
1
1
1
1
1
3
1
1
1
2
1
1
1
2
1
1
1
1
1
2
1
1
1
1
1
1
1
2
1
1
1
1
1
2
1
1
1
1
1
2
1
1
1
2
1
1
1
1
1
1
2
1
1
1
2
1
1
1
2
1
1
1
1
1
1
1
1
1
1
1
1
2
2
1
1
1
1
1
1
1
1
1
1
1
1
1
1
1
1
1
4
1
1
1
1
2
1
1
1
1
1
2
4
1
1
1
1
1
1
1
1
1
1
2
1
1
1
8
7
1
1
1
1
1
1
1
1
3
1
2
1
1
1
1
1
1
1
1
1
1
1
1
1
1
1
1
1
1
1
1
1
1
1
1
1
1
2
1
1
1
1
3
10
1
2
1
1
1
1
1
2
1
1
2
1
1
1
1
1
1
1
1
1
1
3
2
1
1
1
1
1
2
1
2
2
1
1
2
1
1
1
1
1
1
1
1
1
6
1
1
3
1
1
1
1
1
1
1
1
1
1
1
2
1
1
1
1
1
1
1
1
1
1
1
1
1
1
1
1
1
1
1
1
1
1
1
1
2
2
1
1
1
1
1
16
2
1
1
1
2
1
2
4
3
1
2
2
9
3
19
1
1
3
1
1
1
3
1
1
1
1
1
1
3
1
1
1
1
3
1
1
1
1
1
1
1
2
1
2
1
1
1
2
1
1
1
1
1
1
1
1
1
1
2
1
1
1
1
1
1
1
1
1
1
3
1
2
1
1
2
2
1
2
1
1
3
1
1
2
1
1
1
1
1
1
1
1
1
2
2
2
1
1
3
1
2
1
1
1
1
2
2
1
1
1
1
1
1
1
1
1
1
1
1
2
1
1
1
1
1
1
1
1
1
1
1
1
1
2
1
2
1
1
1
1
1
1
1
1
1
4
3
1
1
1
1
1
1
1
5
1
1
1
1
1
1
1
1
1
1
1
2
18
1
1
1
1
2
1
2
1
1
4
2
3
1
1
1
2
3
3
1
2
1
1
2
1
2
1
1
2
1
2
1
1
1
1
1
1
1
1
1
1
1
1
1
1
1
1
1
1
1
1
1
1
1
1
1
1
1
2
1
3
1
1
1
1
1
1
1
2
1
1
3
2
1
1
1
1
1
1
1
1
4
1
7
5
2
1
1
2
1
2
1
37
1
1
1
3
1
1
1
1
3
1
1
1
1
1
1
1
1
1
2
1
1
1
1
2
1
1
3
3
1
1
1
1
1
7
1
2
1
1
1
1
1
1
1
1
1
1
1
1
1
2
1
1
1
1
52
2
1
8
1
2
11
1
1
1
1
1
1
1
1
1
1
2
1
1
1
1
1
1
2
1
1
1
1
1
2
1
1
1
2
2
1
1
1
1
1
1
1
1
1
1
1
1
1
1
1
1
1
1
1
1
2
1
1
1
1
1
1
1
1
1
1
11
1
1
1
1
2
1
1
1
1
1
1
5
1
1
1
1
1
1
1
1
1
3
1
2
1
1
3
1
1
1
78
1
5
1
2
1
1
1
1
1
1
1
8
2
1
4
1
1
4
1
1
2
1
1
1
1
1
1
1
1
1
1
1
1
1
1
1
1
1
1
1
1
1
1
1
1
1
1
1
1
1
1
1
1
1
1
1
7
1
1
1
1
1
1
1
1
1
1
1
1
1
1
1
1
7
1
1
1
1
1
1
3
1
3
1
1
1
1
1
1
1
1
1
1
1
1
2
1
1
1
1
2
1
1
1
1
1
1
1
3
1
1
1
1
1
1
1
1
1
1
1
2
1
1
1
1
1
2
6
1
1
1
2
1
2
1
2
1
2
6
1
1
1
1
1
1
1
1
1
1
2
1
1
2
1
3
1
3
2
1
1
7
2
1
1
2
1
1
1
1
1
1
1
1
2
2
1
1
1
1
1
1
1
3
1
1
1
1
1
1
1
2
1
1
1
1
1
1
1
1
1
1
1
1
1
1
1
1
1
1
1
1
2
1
1
2
2
1
2
1
1
1
4
3
1
1
1
3
2
2
1
1
1
1
1
1
1
2
1
1
1
1
1
2
1
3
1
1
1
1
1
1
4
1
1
1
1
1
1
2
2
1
1
1
1
1
1
1
1
1
4
1
1
1
2
1
1
1
1
1
1
1
1
1
1
1
1
1
2
1
1
1
1
1
1
2
1
1
1
1
1
1
1
1
1
2
2
1
1
1
1
1
1
1
3
1
4
1
1
1
1
1
2
10
1
1
1
1
1
1
1
1
1
1
1
1
1
1
1
1
1
1
1
1
1
1
1
1
1
1
1
1
1
1
1
1
1
1
1
1
1
1
1
1
1
1
1
1
1
1
1
1
1
1
1
1
1
1
1
1
1
1
1
1
1
1
4
1
1
1
1
3
8
2
1
1
3
1
2
1
2
1
2
1
1
1
1
1
1
1
1
1
1
1
1
1
1
1
2
1
1
2
1
6
1
1
1
1
1
1
1
1
1
1
1
1
1
31
1
1
1
1
2
1
2
2
3
1
1
1
1
1
1
1
1
1
3
1
1
1
1
1
1
1
1
1
2
1
1
1
1
1
1
1
1
1
1
1
1
1
1
1
2
5
1
2
1
1
1
2
1
1
2
2
2
1
1
1
1
1
2
1
1
1
1
1
1
1
2
3
2
1
3
1
1
2
1
1
1
1
2
2
2
1
1
7
1
3
1
7
1
1
1
1
1
1
1
1
1
1
21
1
3
1
1
1
1
3
1
1
6
1
1
1
1
2
50
1
1
4
1
1
1
1
1
7
6
2
2
10
1
1
4
2
1
1
1
1
1
1
1
1
3
1
1
2
2
2
3
1
5
2
2
2
1
3
1
2
1
1
1
1
1
2
3
3
3
4
1
4
2
4
2
2
1
2
1
1
1
1
1
1
1
1
2
1
1
1
1
1
1
1
1
1
1
1
1
1
1
1
1
1
1
1
1
1
1
1
5
1
1
1
2
1
1
2
1
1
1
1
1
1
1
1
1
1
1
1
1
1
1
1
1
1
1
1
1
1
1
1
1
1
1
1
1
1
1
1
1
2
1
1
1
1
1
1
1
1
22
1
1
1
1
1
1
6
1
1
1
1
1
3
1
2
1
2
1
1
1
1
1
4
1
1
1
1
2
1
1
1
1
1
1
1
3
1
1
1
1
1
1
1
1
2
1
1
1
6
1
1
1
1
1
1
1
1
1
1
1
2
1
1
1
1
1
1
1
1
2
1
1
1
1
1
1
1
1
2
1
2
1
1
1
1
1
1
1
4
1
1
1
1
2
1
1
1
1
1
1
1
1
2
1
1
1
1
1
1
1
1
2
1
1
1
1
1
1
1
1
1
1
1
1
1
1
1
1
1
1
1
1
1
1
1
1
1
1
1
1
1
1
1
1
1
1
1
1
1
1
2
1
1
1
1
2
1
1
1
1
1
1
1
1
1
1
1
1
1
1
1
1
1
1
1
2
4
1
1
1
1
2
1
1
1
1
1
1
1
1
2
1
1
1
1
1
1
2
1
1
1
1
1
2
2
1
1
1
1
1
1
1
1
1
2
1
2
1
1
1
1
1
1
1
1
1
1
1
2
1
1
1
1
2
1
1
1
1
1
1
1
1
1
1
1
3
1
1
1
1
1
1
1
1
1
1
1
1
1
1
1
1
1
1
2
1
2
1
1
1
1
1
2
1
2
2
1
1
2
2
1
1
4
1
1
1
2
1
3
3
1
2
3
1
1
1
1
1
1
1
2
1
1
3
3
3
1
1
1
1
1
1
1
1
1
2
1
2
1
3
1
1
2
1
1
3
1
1
1
1
1
1
4
1
1
1
1
1
1
2
1
1
1
1
2
2
1
1
1
1
2
1
1
1
1
1
1
2
1
1
1
2
2
2
2
1
1
1
1
3
1
1
1
4
1
1
1
1
1
2
5
1
1
1
1
2
1
1
1
1
3
1
2
1
1
2
1
1
1
2
1
1
1
1
1
1
2
1
1
2
1
1
1
1
1
1
1
1
1
1
1
2
1
2
1
3
1
2
1
2
1
3
1
1
1
1
2
1
3
9
1
1
1
2
3
14
13
1
1
2
1
1
2
1
1
1
2
1
2
1
1
1
2
1
1
1
1
1
1
1
1
1
1
1
1
1
1
1
1
1
2
1
1
1
1
1
1
1
1
1
1
1
1
1
1
1
1
1
1
2
1
3
1
3
1
1
2
1
1
1
1
1
1
1
1
1
3
1
2
1
2
1
1
1
1
1
1
1
1
1
1
1
1
1
1
1
1
1
1
1
1
2
1
2
1
1
2
1
1
2
1
1
2
1
1
2
2
1
1
1
2
1
1
1
1
1
1
1
1
2
1
1
1
1
1
1
1
1
1
1
1
1
1
1
1
1
1
1
1
2
1
1
1
1
1
1
1
1
1
1
1
1
1
1
3
1
1
1
1
2
1
1
1
1
1
1
4
1
1
2
1
1
1
2
3
2
1
1
1
1
1
1
1
1
4
1
1
1
1
2
1
1
1
2
2
4
1
1
1
1
1
1
1
2
1
1
1
1
1
1
1
1
1
1
1
2
2
1
1
2
1
1
1
1
1
1
1
1
1
2
1
1
1
1
3
1
1
1
2
1
1
1
1
1
1
2
1
1
1
1
1
1
1
1
2
1
1
1
1
2
1
1
1
2
1
1
1
2
1
1
1
1
2
1
1
1
1
1
1
1
1
1
3
1
1
1
1
2
1
1
1
1
1
1
1
1
1
2
1
1
1
1
2
2
1
1
1
1
1
1
1
1
1
1
1
1
1
1
2
1
2
2
1
1
1
1
1
1
1
1
1
1
1
1
1
1
1
1
2
21
1
1
1
1
1
3
1
1
1
1
1
3
18
32
2
34
3
3
5
1
2
1
1
7
1
20
7
4
1
1
1
1
1
1
1
1
1
1
1
1
1
1
1
1
13
2
1
1
1
13
1
1
1
1
1
1
1
1
1
1
1
1
1
1
1
1
2
1
1
1
1
1
1
1
1
1
1
1
1
1
1
1
1
1
1
1
1
1
1
1
1
1
1
1
2
3
1
16
1
1
1
1
1
1
1
1
1
2
1
1
1
1
1
1
1
1
1
1
2
1
1
1
3
1
1
1
1
1
1
1
1
1
1
1
1
1
1
1
3
1
1
2
1
1
1
1
1
1
1
1
2
3
1
1
1
2
1
1
2
1
1
2
1
1
1
2
1
2
1
2
1
1
1
1
1
1
1
4
1
1
3
3
1
1
1
1
2
2
1
3
1
1
1
1
1
1
2
1
1
2
1
1
1
2
1
1
2
1
2
1
3
1
2
2
4
2
2
2
8
9
1
1
2
1
1
1
1
1
1
1
1
1
1
2
1
1
2
1
1
1
1
1
1
1
2
1
1
1
1
1
1
1
1
1
1
1
1
1
1
22
1
1
1
1
1
1
1
2
1
1
1
1
1
5
1
1
1
1
1
1
4
1
1
1
1
1
1
1
1
1
1
1
1
1
1
1
1
1
8
1
6
1
5
13
16
1
5
1
1
1
1
2
1
1
3
13
4
1
7
4
1
5
6
1
4
3
1
1
3
1
3
1
1
4
2
7
2
2
1
1
1
1
2
1
11
4
1
1
1
1
2
5
1
3
1
1
1
1
1
2
1
1
1
2
1
1
3
4
1
2
1
1
1
1
1
4
1
6
2
1
1
1
1
4
1
6
1
5
1
4
1
1
1
3
1
6
2
1
1
1
5
1
2
2
1
2
3
1
1
1
1
1
3
1
2
1
1
1
2
1
1
1
3
1
1
2
3
3
2
1
1
1
1
1
2
1
1
1
1
1
3
4
1
1
1
1
1
1
1
1
1
3
1
1
1
1
1
1
2
1
1
1
1
2
2
1
1
1
1
3
1
2
2
1
1
1
1
1
1
2
1
1
1
1
1
1
1
1
1
3
1
1
1
1
1
1
1
1
1
1
1
1
1
1
1
1
2
1
1
4
2
1
1
4
1
1
1
1
1
1
1
2
1
1
1
1
1
1
1
1
3
1
1
1
1
1
1
1
1
1
1
1
1
2
1
1
1
1
1
1
1
1
1
2
2
1
2
1
1
1
1
1
1
2
3
1
58
1
2
1
1
1
1
1
4
1
1
1
1
1
1
1
1
1
1
2
1
1
1
1
1
1
1
1
3
1
1
1
1
1
1
1
2
1
1
1
1
1
1
1
1
1
1
1
1
1
1
1
2
1
1
1
1
1
1
1
1
2
1
1
1
1
1
1
2
5
1
2
2
1
1
1
1
1
1
1
1
1
1
1
1
2
1
1
1
1
1
1
1
7
1
1
1
1
4
1
1
2
1
1
1
1
1
1
1
1
2
2
1
1
1
16
1
3
1
1
3
4
1
1
6
1
1
1
1
1
1
1
4
1
2
1
1
2
1
1
1
1
1
1
1
23
10
1
1
1
1
1
1
1
19
1
4
10
5
3
5
4
4
2
5
6
1
1
7
1
4
11
1
1
1
1
1
1
1
1
1
8
1
1
1
1
1
1
1
1
1
1
1
1
1
1
1
1
3
1
1
1
1
1
1
1
1
1
1
1
1
1
1
1
1
1
1
6
5
1
1
1
1
1
1
1
1
2
2
2
2
1
1
1
1
1
1
2
1
1
1
1
1
1
1
1
1
1
1
1
2
1
1
1
1
1
1
1
1
1
1
1
1
1
1
1
1
1
1
1
1
1
1
1
1
1
1
1
2
1
1
1
1
1
1
1
1
1
1
1
2
3
1
2
1
1
3
1
1
1
1
2
1
1
1
1
1
2
1
6
1
2
1
1
1
1
1
1
1
1
1
1
1
1
1
1
1
1
1
1
1
2
1
1
1
1
1
1
2
1
1
1
1
2
4
3
1
5
1
1
1
1
1
1
1
1
1
1
1
1
1
1
1
1
2
2
3
1
3
1
1
1
1
1
1
2
1
1
2
1
1
1
1
1
1
1
1
1
1
2
1
1
1
1
2
1
1
1
1
1
1
1
1
1
1
1
1
1
1
1
1
1
1
1
1
1
1
4
1
1
1
3
1
1
1
1
2
1
1
1
1
1
2
1
1
1
1
1
1
1
1
1
1
1
1
1
1
1
1
1
1
1
1
1
1
1
1
1
1
1
1
2
1
1
1
1
1
4
7
1
1
1
1
1
6
1
2
2
1
1
1
1
2
1
1
5
1
1
1
1
1
1
1
2
1
1
1
1
1
3
1
1
1
17
4
19
1
1
1
1
1
20
2
1
1
1
1
1
1
1
1
1
1
2
1
1
1
1
1
1
1
1
1
1
1
1
1
2
1
2
1
2
4
1
1
1
1
1
1
1
1
1
3
1
1
4
1
1
1
1
1
1
1
1
1
1
1
1
1
1
1
1
1
1
1
1
2
1
8
2
1
5
2
3
18
3
5
2
1
1
1
1
1
1
1
1
1
1
1
1
1
1
1
1
1
1
1
1
2
1
1
1
1
1
1
1
1
1
1
1
1
1
1
1
1
1
2
2
1
1
1
1
2
1
1
1
2
4
1
1
2
1
1
1
1
1
1
1
1
1
1
1
1
1
1
1
4
1
1
1
1
1
1
2
1
1
1
5
1
1
1
1
1
1
1
8
2
2
1
1
1
2
1
1
1
1
1
1
1
1
1
1
1
1
1
1
1
1
1
1
1
1
7
2
2
2
2
4
1
1
1
1
1
1
1
1
1
1
1
1
2
1
2
1
1
1
1
1
1
4
1
1
1
1
1
1
1
1
3
1
1
1
1
1
1
1
1
1
1
3
2
1
1
1
1
1
1
1
1
1
1
1
1
1
1
1
1
3
1
2
1
1
1
1
1
1
1
1
1
1
1
1
1
1
1
1
1
1
1
1
1
1
1
1
1
1
2
2
1
1
2
1
1
1
2
1
1
1
1
1
1
7
1
1
1
2
1
7
3
1
2
1
1
1
1
1
2
1
1
3
1
1
2
1
1
3
1
1
1
1
1
1
1
1
1
1
2
1
1
1
1
1
10
1
1
1
1
1
1
1
1
1
1
1
1
1
2
1
1
1
1
1
1
1
1
1
1
1
1
1
1
1
1
1
1
1
1
1
1
1
1
3
1
1
1
1
1
1
1
2
5
1
1
1
1
1
1
1
1
3
1
1
1
1
1
1
1
1
3
1
1
2
1
1
1
1
1
1
1
1
2
1
1
1
1
1
1
1
1
1
1
1
1
1
1
1
1
3
1
1
1
1
1
1
2
1
1
1
1
1
1
1
1
2
1
1
1
1
1
1
1
1
1
1
2
1
1
1
1
1
2
2
1
1
2
2
1
2
1
1
1
1
1
1
1
2
1
1
1
1
1
2
2
1
1
1
3
1
2
1
1
1
1
1
1
1
1
2
11
1
2
1
1
4
4
1
2
1
1
1
1
1
1
1
2
1
3
3
1
1
1
1
1
2
1
1
2
2
1
1
1
2
1
1
1
1
1
1
1
1
1
1
2
1
1
1
1
1
1
1
7
1
1
1
1
1
1
1
1
1
1
1
1
1
1
6
2
2
1
2
2
1
3
1
1
1
3
1
1
1
1
2
1
1
1
1
1
1
1
1
1
1
1
1
1
2
1
1
1
1
1
1
1
1
1
1
1
16
7
16
1
2
1
1
1
1
1
6
1
2
5
1
1
1
1
1
1
1
1
1
1
5
1
1
1
1
2
9
1
1
1
28
1
1
1
1
14
1
1
1
1
10
2
1
3
1
1
1
1
1
2
1
4
1
1
1
1
21
1
1
1
1
1
3
1
1
4
1
1
1
1
1
1
3
1
1
1
1
1
1
1
2
1
1
1
4
1
1
1
1
1
1
1
1
1
2
1
1
1
1
1
1
1
1
3
1
1
1
1
1
1
1
1
1
1
2
1
1
1
1
1
1
1
2
1
1
2
1
1
1
2
1
2
20
11
1
1
2
1
1
1
1
1
1
1
1
1
3
1
1
1
1
1
1
1
1
3
3
1
1
1
1
1
2
1
1
1
1
1
1
1
2
1
1
1
5
1
2
1
2
1
1
1
1
1
1
1
1
2
1
1
1
1
1
1
1
1
3
1
1
1
1
2
2
1
1
1
1
2
3
2
2
1
1
1
1
1
1
1
1
1
1
1
2
1
2
2
1
2
1
1
1
1
1
2
15
1
1
1
1
1
2
1
10
5
1
1
2
1
1
1
1
1
1
1
1
1
1
1
1
1
1
1
1
1
1
2
1
1
1
1
1
1
1
1
1
1
3
1
2
1
1
1
1
1
1
1
1
1
1
1
1
1
1
1
1
1
1
2
1
1
1
1
3
1
2
2
1
1
5
1
1
1
1
1
1
1
2
1
1
1
1
1
1
1
1
1
1
1
1
1
1
1
1
1
1
1
1
1
1
2
1
1
1
1
2
1
1
5
1
1
1
1
1
1
2
1
1
1
2
2
1
1
1
3
1
1
2
3
1
1
1
1
1
1
1
1
2
1
1
1
2
1
1
1
3
2
1
1
1
1
1
2
1
1
2
2
3
2
1
2
1
11
1
2
1
2
1
1
3
1
1
2
5
1
1
1
2
2
1
1
1
1
1
1
1
1
1
1
1
2
1
1
2
1
2
1
2
1
1
1
1
1
1
1
1
1
1
1
1
1
1
1
3
2
1
1
1
2
2
1
1
1
1
1
1
1
1
2
1
1
1
1
3
1
1
1
1
1
1
1
1
2
3
1
1
1
1
1
1
1
1
1
1
1
1
1
1
1
1
1
1
1
1
1
1
1
2
1
1
1
1
1
1
3
1
1
2
1
2
1
2
1
1
1
1
1
1
1
2
1
1
1
1
1
1
1
1
1
1
1
5
2
2
1
2
1
1
3
1
1
1
1
1
1
1
1
1
1
2
1
1
1
1
2
1
1
3
1
1
1
1
1
1
1
2
1
1
1
2
1
1
1
1
1
1
1
1
1
1
1
1
1
1
2
1
1
1
1
1
1
1
1
1
1
1
1
1
1
1
1
1
1
1
1
1
1
1
2
1
2
2
1
1
1
1
1
1
1
1
1
1
1
1
1
1
1
1
1
1
1
1
3
1
1
1
1
1
1
1
1
1
1
1
2
1
1
1
1
1
1
1
1
1
1
1
1
1
1
1
1
1
2
1
1
1
1
1
2
2
1
1
1
1
2
2
1
1
2
2
1
1
1
1
1
1
1
1
1
1
1
1
1
1
1
1
1
2
1
1
1
1
1
1
1
1
1
1
1
1
1
1
1
1
1
1
1
1
1
1
2
1
1
2
20
2
2
1
4
1
1
1
1
1
1
1
1
1
2
23
2
6
5
4
1
1
3
1
5
8
1
1
1
1
1
1
1
1
1
2
1
2
1
1
1
1
2
1
1
2
1
2
1
1
1
2
1
1
1
1
1
1
1
1
1
1
1
1
1
1
1
1
1
1
1
1
4
1
1
1
2
2
1
1
1
2
1
1
1
1
1
1
1
2
1
1
1
1
1
1
1
1
1
1
1
1
6
1
1
1
1
4
1
1
1
1
1
1
1
1
1
1
1
1
1
1
1
1
3
2
1
1
2
1
1
1
2
1
1
1
1
1
1
1
2
1
1
1
1
1
5
1
1
1
1
1
1
1
1
1
3
1
1
1
1
1
1
1
2
1
4
1
2
1
1
1
1
1
2
20
2
2
1
1
1
1
1
1
1
1
1
10
2
1
1
1
1
1
1
1
2
1
1
2
2
2
1
1
2
1
1
1
1
1
1
1
1
1
1
1
1
1
1
1
1
1
1
1
1
1
1
1
1
1
1
1
1
1
2
1
1
1
1
1
1
1
1
1
1
1
1
1
1
1
1
1
1
2
1
1
1
1
1
2
1
1
1
1
1
1
1
1
1
1
1
1
1
1
1
1
1
1
1
1
1
1
1
1
1
2
2
1
3
1
1
1
1
1
1
2
1
1
1
1
1
1
1
1
1
21
1
2
1
30
1
1
1
1
1
1
1
1
1
2
2
1
1
1
2
1
1
20
5
1
1
1
1
1
1
1
2
1
1
1
1
1
3
1
1
1
1
1
1
1
1
1
2
1
1
1
3
1
30
1
1
2
1
1
1
1
1
1
1
1
1
1
1
2
1
1
1
1
6
4
1
1
1
1
1
1
1
1
1
1
1
1
1
1
1
1
1
1
1
2
1
1
31
4
1
1
1
1
1
1
1
1
2
1
2
1
1
1
1
3
2
1
1
1
1
1
1
1
1
1
1
1
1
1
1
1
1
1
1
1
1
2
1
1
1
1
1
1
1
1
1
1
1
1
1
1
2
2
2
2
1
1
1
1
1
1
5
1
2
11
2
5
1
6
4
1
1
3
1
1
1
1
2
2
1
1
1
1
1
1
1
2
1
1
1
1
1
1
1
1
1
1
1
1
1
1
1
1
1
1
1
1
1
1
1
1
1
1
2
3
1
2
1
3
1
4
1
1
1
1
1
3
1
1
2
1
1
1
1
1
2
1
1
1
1
1
2
1
1
1
1
2
1
1
1
1
1
1
1
3
2
1
1
2
1
1
1
1
1
1
1
1
1
1
1
1
1
1
1
1
1
1
1
1
2
9
3
1
2
3
1
3
3
2
1
1
1
1
1
3
1
2
1
2
1
1
1
1
1
2
1
3
1
1
1
2
1
1
1
2
1
1
1
1
1
1
1
1
1
1
1
1
10
1
1
1
2
1
1
1
4
1
1
1
1
1
1
1
1
1
1
1
1
1
1
1
1
1
1
1
1
1
1
1
1
2
1
1
1
1
1
1
1
1
1
1
1
1
2
1
1
1
1
1
1
2
1
1
1
1
1
1
1
1
1
1
1
1
1
1
1
1
1
1
3
1
1
1
2
1
1
1
1
1
1
1
1
1
1
1
1
1
1
1
1
1
1
1
28
1
1
1
1
1
1
1
1
1
2
1
2
1
1
1
1
1
1
1
1
2
1
1
10
1
1
1
8
1
1
1
1
2
2
2
1
1
3
1
1
1
1
1
1
1
1
3
1
1
1
1
1
1
2
1
1
1
1
1
2
3
1
2
1
2
1
1
1
1
1
3
3
3
1
1
1
1
1
1
1
2
3
3
1
1
1
1
3
1
1
5
1
1
1
1
1
1
2
1
1
3
1
1
3
1
1
1
1
1
2
1
1
1
2
1
1
1
1
1
1
1
2
1
1
1
2
1
5
1
1
1
1
1
1
1
2
1
1
1
2
1
1
1
1
1
1
1
2
1
1
1
2
1
1
1
1
1
1
1
1
1
1
2
1
1
1
1
1
1
1
1
1
1
1
1
1
1
1
1
1
1
2
1
3
1
2
1
1
1
1
1
2
1
2
1
2
1
1
2
1
1
1
7
1
1
1
1
1
1
1
1
1
1
1
4
1
1
1
3
10
3
1
1
1
1
1
1
5
3
3
1
1
1
1
3
1
1
1
1
1
6
1
1
1
1
1
1
1
1
1
2
1
2
1
1
1
2
1
1
1
1
1
1
1
1
1
1
1
1
1
1
2
1
1
3
1
1
1
1
1
1
1
1
1
1
1
2
1
3
2
1
1
1
2
1
1
1
1
1
1
1
1
3
1
1
1
1
1
1
1
1
1
2
2
1
1
2
2
1
1
2
1
1
1
1
2
1
1
1
2
1
1
2
1
1
1
1
1
1
1
2
1
1
2
1
1
1
1
1
1
1
1
1
1
1
1
1
1
1
2
2
1
1
1
1
1
2
2
1
2
1
1
1
1
1
1
2
1
1
1
1
1
1
1
2
2
1
1
1
1
1
1
1
1
1
1
1
1
1
1
2
1
1
1
1
1
2
1
1
2
3
1
1
1
1
1
1
4
1
1
1
1
1
1
1
1
1
1
1
1
1
1
1
1
1
1
1
1
1
1
1
1
1
1
1
1
1
3
1
1
1
1
1
2
1
1
1
1
1
1
1
1
1
1
1
1
1
1
2
1
1
2
1
1
2
1
2
1
1
1
1
1
1
1
1
1
1
1
1
1
1
1
1
1
1
2
1
1
1
1
1
1
1
1
1
1
1
1
1
8
1
3
1
1
1
1
1
1
7
1
29
1
1
2
1
1
2
1
3
1
1
1
1
1
1
1
1
1
1
1
1
1
1
1
1
1
1
1
1
1
1
1
1
1
1
1
1
3
2
1
1
3
1
1
3
1
1
1
1
3
2
1
2
1
1
1
1
1
1
1
1
1
1
2
1
6
2
3
1
8
7
2
1
3
1
1
2
1
3
3
3
1
8
1
1
1
1
2
2
1
1
1
1
1
2
30
4
1
1
1
1
1
2
1
1
1
1
2
1
1
1
1
1
1
1
1
1
2
1
1
1
1
1
2
1
23
1
1
1
1
1
1
2
1
2
1
1
1
1
1
1
1
2
6
1
22
1
1
1
1
1
1
1
1
1
1
1
1
1
1
1
1
1
1
1
1
1
1
1
1
1
1
1
1
1
1
1
1
1
3
1
2
1
1
4
1
1
1
1
4
1
1
1
1
1
1
1
1
1
1
1
1
1
1
1
1
1
1
1
2
1
1
14
5
1
1
3
1
1
3
1
1
1
2
1
1
3
8
1
3
1
1
1
1
1
1
1
1
2
1
2
1
1
1
1
2
2
2
1
1
1
1
1
2
1
1
1
2
1
3
1
1
1
1
2
1
2
2
3
1
2
1
1
1
1
1
2
1
1
3
1
3
1
1
1
1
1
1
2
1
3
1
1
1
1
1
8
2
2
1
1
1
1
1
1
1
1
1
1
1
1
2
1
1
1
2
1
1
1
1
1
1
1
1
1
2
1
1
2
1
2
2
1
1
1
1
1
1
1
1
1
1
1
1
1
1
1
1
1
1
1
1
1
1
1
1
1
1
1
1
1
1
1
1
1
1
1
1
1
1
1
1
1
2
1
1
1
1
1
1
1
1
1
1
1
1
1
1
1
1
1
1
2
1
1
1
2
1
1
1
1
1
3
1
1
1
1
1
1
1
1
1
1
3
8
1
5
1
1
1
2
1
1
1
1
3
2
1
1
1
13
2
1
2
1
1
1
1
1
1
1
1
1
1
10
1
1
3
1
1
2
2
1
1
1
1
1
1
1
1
1
1
1
1
1
1
1
1
1
1
1
3
2
1
5
6
1
1
1
2
1
1
1
1
3
9
2
1
2
1
1
6
1
3
1
7
2
3
1
2
1
1
1
1
1
1
2
1
1
1
1
1
1
1
1
1
1
1
1
1
2
1
1
1
1
1
1
1
1
1
4
2
1
1
1
1
1
1
1
1
1
1
1
1
1
1
1
1
1
2
1
2
1
1
1
1
5
1
1
1
1
1
1
1
1
1
1
1
1
1
1
1
1
1
1
1
1
1
1
1
3
1
1
2
1
1
1
1
1
2
2
1
1
1
1
1
1
1
2
1
1
1
2
2
1
1
2
1
1
1
4
1
1
1
1
1
1
1
2
1
1
1
2
3
1
1
1
1
3
1
1
2
4
1
1
1
1
1
1
1
3
1
3
1
1
2
1
2
1
1
1
1
1
1
1
1
3
1
1
1
1
1
2
1
1
1
1
3
2
2
1
1
1
1
1
4
2
1
2
2
2
1
1
3
1
1
1
1
1
1
1
1
1
1
1
1
1
1
1
1
1
1
11
5
4
17
3
2
2
1
1
1
1
4
2
1
2
1
3
1
1
1
1
2
1
1
1
2
1
1
1
1
1
1
1
1
1
1
2
1
1
3
1
1
1
1
2
1
2
1
2
1
2
1
1
2
1
2
1
1
3
2
1
3
1
1
1
1
1
2
1
1
1
7
2
1
2
1
1
1
1
1
1
1
1
3
2
2
1
1
1
1
1
1
2
2
3
1
2
2
1
1
1
1
2
1
1
1
2
1
1
1
3
1
1
2
1
1
1
1
1
1
1
1
1
1
1
1
4
2
1
1
1
1
1
1
1
1
1
1
1
1
1
1
1
1
1
1
1
1
1
1
2
1
1
1
1
1
1
1
1
1
1
1
1
1
1
1
1
1
1
1
1
1
1
1
2
3
1
1
1
1
1
1
1
2
1
1
1
1
1
1
1
1
1
1
1
1
2
1
1
1
1
1
1
1
1
1
1
1
3
2
5
1
1
2
1
1
1
1
1
1
1
1
1
1
1
1
1
1
1
1
2
1
1
1
1
13
1
1
1
2
1
2
1
1
1
1
1
1
1
1
1
1
2
1
11
1
9
1
1
1
2
1
1
1
1
1
1
1
1
1
1
1
1
1
1
1
1
1
1
1
1
1
1
1
4
3
1
1
1
1
1
2
1
1
1
1
1
1
1
1
1
1
1
1
1
2
1
1
1
1
2
1
1
1
8
1
2
1
1
1
1
1
2
1
1
1
2
1
1
1
2
1
1
1
1
1
2
1
4
1
1
1
1
1
1
1
1
1
1
1
1
1
1
1
1
1
1
1
1
1
1
1
1
1
1
1
2
1
1
1
1
1
1
1
2
1
1
1
1
1
1
1
1
1
1
2
1
1
3
3
1
1
1
1
1
1
1
1
1
1
1
1
1
1
1
13
1
1
1
2
1
1
1
1
1
1
1
4
1
1
1
2
1
1
1
1
1
1
1
1
1
1
1
1
1
1
1
1
2
1
1
6
1
1
2
1
2
1
1
1
1
1
11
3
13
12
4
2
2
1
2
1
1
1
1
1
4
1
1
1
1
1
1
2
1
1
1
1
1
1
1
1
1
1
1
1
1
1
2
1
1
1
1
1
1
1
1
1
5
4
6
1
1
1
1
1
1
1
8
1
1
1
1
1
16
1
1
6
2
3
1
11
1
1
5
1
4
1
1
1
1
1
1
5
1
1
1
1
1
1
1
1
1
1
1
1
1
2
1
1
1
1
1
1
2
1
1
1
1
1
2
1
2
2
1
1
4
1
1
1
1
1
1
4
1
1
1
1
2
2
1
1
1
1
2
1
2
1
1
2
1
1
1
1
1
1
1
1
1
1
1
2
1
1
1
1
1
1
1
1
2
1
1
1
1
1
1
1
1
1
2
1
1
1
1
1
1
1
2
7
4
1
1
2
1
1
1
2
1
1
1
1
1
1
1
1
1
1
25
1
51
10
2
1
1
1
1
1
1
1
1
1
2
1
1
1
2
1
1
1
1
1
1
1
1
1
1
1
1
1
1
1
1
1
1
1
1
1
1
1
4
1
1
2
1
1
1
5
2
1
1
1
1
1
1
2
2
1
1
1
1
1
1
1
1
1
1
1
1
1
1
1
1
1
1
1
1
1
1
1
1
1
1
1
1
5
1
1
2
1
1
2
1
1
1
2
1
8
1
1
1
1
1
1
1
1
1
2
1
1
1
1
1
1
1
1
2
1
2
1
1
1
2
1
1
1
1
1
1
2
3
1
1
1
1
1
1
1
1
1
12
1
1
1
1
1
1
1
1
2
5
1
1
2
1
1
1
1
1
3
2
1
1
1
1
1
1
2
1
1
1
1
1
1
1
1
1
1
1
1
2
1
1
1
1
1
1
1
1
1
1
1
6
1
1
1
1
1
1
1
2
1
2
1
1
1
1
2
1
1
1
2
1
1
1
1
1
2
1
1
2
3
1
1
2
2
1
1
1
2
1
1
1
1
1
1
1
1
1
1
1
2
1
1
1
1
1
1
1
2
1
1
1
1
1
1
1
1
1
1
1
1
1
1
2
1
1
1
1
1
1
2
1
1
1
1
1
2
2
2
1
1
1
1
1
1
1
1
1
1
1
1
2
2
1
1
1
1
2
1
1
1
1
1
1
1
2
1
2
1
1
2
2
4
1
2
1
1
8
2
1
1
1
1
1
1
1
1
1
1
1
1
1
1
1
1
1
3
1
1
1
2
1
1
1
1
1
3
1
1
1
1
1
2
2
1
2
1
1
1
1
1
1
1
1
1
2
2
1
1
1
1
4
3
1
2
1
1
3
2
1
1
1
1
1
1
9
1
1
1
1
2
1
1
1
1
1
1
1
1
1
1
1
1
1
1
1
2
1
1
2
1
1
1
1
1
1
2
2
1
1
1
1
1
1
1
1
1
1
1
1
1
1
1
1
1
1
1
3
3
1
1
1
1
1
1
1
1
1
1
1
1
1
1
2
2
1
6
2
1
1
1
1
2
1
2
1
1
1
1
1
1
1
1
1
1
1
1
1
1
1
1
1
1
1
1
1
1
1
1
2
1
1
1
2
1
1
2
1
1
1
3
1
1
1
1
1
1
2
1
1
1
1
1
1
1
1
1
1
1
1
1
2
1
1
1
4
2
2
1
2
2
3
1
1
1
1
31
1
1
1
4
1
5
2
7
1
1
1
1
1
1
1
1
1
1
1
1
3
1
2
1
2
2
1
1
2
8
1
17
8
3
1
2
1
14
4
2
3
4
1
1
1
1
1
1
5
2
1
1
4
4
1
1
2
1
1
1
1
21
1
1
1
1
1
1
1
1
1
1
1
1
1
1
1
1
1
1
1
1
1
1
1
1
1
1
1
1
1
1
1
2
1
3
1
1
1
1
1
1
1
1
1
1
1
1
1
1
1
1
1
1
1
1
1
1
2
1
1
1
1
1
2
1
1
1
1
2
1
1
1
1
1
1
1
3
1
1
1
1
2
1
1
1
1
1
1
1
1
1
2
2
1
1
1
1
1
1
1
1
1
1
1
1
1
1
16
1
1
1
1
1
1
1
1
1
1
1
1
3
1
1
1
1
1
1
1
1
1
1
1
1
1
1
1
1
1
1
1
1
1
1
1
1
1
1
1
1
1
1
1
1
1
1
1
1
1
2
1
1
1
2
3
1
1
1
1
1
1
1
1
1
2
1
1
1
2
1
1
1
1
1
1
4
1
1
1
1
1
2
1
1
1
1
3
1
1
3
1
1
1
1
1
1
1
1
1
1
2
1
1
1
1
1
1
1
1
2
1
1
1
2
1
1
1
1
1
1
1
1
1
1
1
1
1
1
3
1
1
1
1
3
1
1
1
1
1
2
1
1
1
1
1
1
1
1
1
1
1
1
1
1
1
1
1
1
2
1
2
1
1
1
1
1
1
1
1
1
1
1
1
1
1
1
2
1
1
1
1
1
1
1
1
2
1
1
1
1
1
1
1
6
2
2
1
1
2
1
2
2
1
1
2
1
2
1
1
1
1
2
1
1
5
1
1
1
1
1
1
1
1
1
1
2
1
2
1
1
1
1
3
1
1
1
1
1
2
1
1
1
1
1
1
1
1
1
1
1
1
1
1
1
1
1
2
1
1
1
1
1
1
1
1
1
1
1
1
1
1
1
1
1
1
1
1
1
1
1
1
1
1
1
1
1
1
1
1
1
1
18
2
2
1
1
1
1
1
1
1
1
1
1
1
1
1
1
1
1
2
1
1
1
3
3
1
1
1
1
1
1
1
1
1
1
1
1
1
1
1
1
1
1
1
1
1
1
1
1
1
1
1
1
1
1
1
1
1
1
1
2
1
1
1
1
1
1
1
1
1
1
1
1
1
1
1
1
1
1
1
1
1
2
1
1
1
1
2
1
1
1
1
1
1
1
1
1
1
3
1
2
1
1
2
1
1
2
1
1
1
1
1
1
1
1
1
1
1
1
3
1
17
75
2
1
1
63
1
4
1
14
1
1
1
1
1
21
1
1
1
7
1
1
1
1
1
1
1
19
25
28
9
6
1
1
1
1
3
1
1
1
1
2
2
1
1
1
1
1
1
1
1
1
1
1
1
2
1
1
1
2
1
1
1
1
1
3
2
1
1
1
1
1
1
18
1
1
2
1
1
1
1
1
1
2
1
1
1
1
2
1
1
1
1
1
1
1
1
1
1
1
1
1
1
1
9
1
1
1
2
1
1
1
1
1
1
1
1
1
1
1
2
1
1
1
1
1
1
1
1
7
3
1
1
1
1
1
1
1
1
1
2
1
1
1
1
2
1
1
1
1
1
1
1
1
1
2
11
5
6
1
8
13
1
1
1
4
12
5
3
4
1
1
1
5
13
1
15
1
1
2
1
1
1
1
1
1
1
1
1
1
5
4
1
1
2
1
1
1
1
1
1
1
1
2
1
1
1
1
1
3
4
1
1
1
1
1
1
1
1
9
1
1
1
1
1
1
5
2
2
8
1
1
1
1
1
2
1
1
1
1
1
1
1
1
1
1
1
1
20
1
1
1
1
1
1
1
1
3
7
1
1
1
1
1
1
1
1
1
1
1
1
1
1
1
2
2
1
1
1
1
1
1
3
4
1
1
1
1
1
1
1
1
1
1
1
1
1
1
1
1
1
2
1
1
1
1
1
1
1
2
2
1
1
1
1
1
2
1
1
1
1
1
3
1
1
1
1
2
1
16
1
1
1
1
1
1
1
1
2
1
1
1
1
2
1
1
1
3
1
1
1
1
1
1
1
1
1
1
2
2
1
1
2
2
1
1
1
1
1
1
1
1
1
1
1
1
1
1
1
1
1
1
1
1
2
1
1
1
1
2
5
3
1
1
1
2
3
1
1
1
1
1
1
1
2
1
1
1
1
1
1
1
1
1
1
1
1
1
1
1
1
2
1
1
1
1
1
1
1
1
1
1
1
1
2
1
1
1
2
1
2
1
1
2
3
2
4
1
1
1
3
1
2
1
3
1
1
1
1
1
1
1
1
1
1
2
1
1
2
2
1
2
2
1
1
1
1
1
8
1
1
1
1
1
1
1
1
1
2
1
5
1
1
1
2
1
1
1
1
2
1
1
1
1
1
1
2
1
1
1
1
1
5
1
5
2
2
1
6
2
1
1
2
1
1
1
1
2
1
1
2
1
3
1
2
1
1
1
1
1
3
1
2
1
14
2
2
1
1
2
1
1
2
1
3
2
1
1
1
1
1
1
1
1
1
1
1
1
1
1
1
2
1
1
1
1
1
1
1
1
1
1
1
1
4
1
1
1
1
1
1
1
1
1
1
1
1
1
1
1
1
1
1
1
1
1
1
2
4
1
1
1
1
1
1
1
1
1
2
1
1
1
1
1
1
1
1
1
1
1
1
1
1
1
1
1
1
1
1
1
1
1
1
1
1
1
2
1
1
2
2
1
1
1
1
1
2
1
1
1
1
1
1
8
2
1
2
1
1
4
1
1
1
1
1
1
1
1
1
1
2
1
1
1
2
1
1
1
1
2
2
2
2
1
1
1
1
2
1
1
1
1
1
1
1
1
33
1
1
1
1
2
1
1
2
1
1
3
1
2
1
1
8
1
1
2
1
1
1
1
1
1
1
1
1
1
1
1
1
1
1
1
1
1
1
1
1
1
1
1
2
1
1
2
1
1
1
1
1
1
1
1
1
1
1
2
1
1
1
3
1
1
1
1
1
1
1
1
1
1
2
1
1
1
1
1
2
1
1
1
1
1
1
1
1
1
1
1
1
1
1
1
1
1
1
1
1
1
2
1
1
1
1
1
1
1
18
1
1
1
1
1
2
1
1
1
1
1
1
1
1
1
1
1
1
1
2
1
2
1
1
1
1
1
1
1
1
1
1
1
1
2
1
1
1
1
1
1
1
1
1
2
1
1
1
1
1
1
1
1
4
1
1
4
17
1
4
1
1
1
1
1
1
1
1
2
1
2
1
1
1
1
5
1
3
2
1
1
2
4
1
3
1
1
1
2
1
1
1
1
1
1
1
1
1
1
1
1
1
1
1
1
2
1
1
1
1
1
1
1
1
1
1
1
1
1
1
1
1
1
1
1
1
1
1
1
1
1
1
1
1
1
1
2
1
2
1
1
1
2
1
1
1
1
1
1
1
3
1
1
1
1
1
10
1
1
1
1
1
4
2
1
1
1
1
1
1
1
1
2
1
3
1
1
3
17
1
2
1
2
1
1
1
1
2
1
2
1
1
1
1
2
2
1
1
1
1
1
1
1
1
1
1
1
1
1
2
1
5
1
2
2
1
1
1
1
5
3
1
1
1
2
1
5
1
1
2
1
2
1
1
2
1
1
15
1
1
1
1
1
5
1
1
1
1
1
1
1
1
1
1
1
1
1
1
2
3
1
7
1
3
1
9
1
1
2
1
1
1
1
2
1
1
1
1
1
1
1
1
1
3
1
1
1
1
1
1
1
1
1
1
1
1
3
1
1
1
1
1
1
2
1
1
1
1
1
1
1
3
23
24
1
7
8
1
2
1
2
1
1
1
1
1
1
1
1
1
1
1
2
1
1
1
1
1
1
1
1
1
1
1
1
1
1
1
2
1
1
1
1
1
1
11
1
2
1
1
1
1
1
1
1
1
2
1
1
1
1
1
1
1
1
1
1
1
1
1
1
1
1
1
1
1
2
3
18
1
1
1
1
1
1
1
1
1
1
2
1
2
1
1
1
1
1
1
1
2
1
1
1
2
1
1
1
1
1
1
1
2
1
1
1
2
1
2
2
1
1
1
1
1
1
1
1
1
1
1
1
1
1
1
1
1
1
1
1
1
1
1
1
1
1
1
1
1
1
1
1
1
1
1
1
1
1
1
1
1
2
1
1
2
3
1
1
1
2
1
1
1
2
1
1
1
1
1
1
1
2
1
1
2
1
1
1
1
1
2
1
1
2
1
1
1
1
1
1
1
1
1
1
1
1
2
1
1
1
1
2
1
25
1
1
1
1
1
1
1
1
1
1
1
1
1
2
1
1
1
1
1
1
1
1
1
2
1
1
1
2
1
1
1
1
1
1
3
1
1
2
1
1
1
1
2
5
1
1
1
1
1
1
1
1
1
3
1
1
2
1
1
1
1
1
1
1
1
1
1
1
1
2
1
1
1
1
1
1
1
1
1
1
1
1
1
1
1
1
1
1
1
2
1
1
1
1
1
1
1
2
1
1
1
1
1
1
1
2
1
2
2
1
1
1
2
1
1
1
1
1
1
5
1
1
1
3
1
1
2
1
2
1
3
4
1
1
1
1
1
6
1
1
1
1
1
1
2
1
2
1
3
1
1
1
1
1
1
2
2
1
1
1
1
1
1
1
1
1
1
1
1
1
1
1
1
2
1
1
1
1
1
1
1
3
4
1
1
2
1
2
5
19
3
2
1
1
1
1
1
7
1
1
1
1
1
1
1
1
1
2
1
1
1
1
1
3
1
2
1
1
1
1
1
1
1
1
1
1
1
2
1
1
2
1
1
1
1
2
1
1
1
1
1
1
1
1
1
2
6
1
1
1
1
1
1
1
2
2
1
1
1
1
1
1
1
1
1
1
1
6
3
2
8
3
1
4
1
1
2
1
1
2
1
1
1
1
1
2
2
1
2
3
1
1
2
2
1
7
1
1
1
1
1
1
2
1
1
1
1
1
1
1
1
2
1
1
1
1
1
1
1
1
1
1
1
1
2
1
1
1
1
1
1
1
1
1
1
4
1
2
1
1
1
1
1
1
2
1
2
2
1
1
1
1
1
1
1
2
1
1
1
1
1
1
1
1
1
1
1
1
1
1
1
1
1
1
1
1
1
1
1
1
1
1
1
1
1
1
1
1
1
1
1
1
1
1
1
1
1
2
1
1
1
2
2
1
2
1
1
1
2
2
1
1
1
1
1
1
1
1
1
1
6
1
1
1
1
1
1
1
1
4
2
1
1
1
1
1
1
1
1
1
2
1
1
1
1
4
1
1
1
1
1
2
1
1
1
1
1
1
1
1
1
1
1
1
1
1
1
1
1
1
1
1
1
1
1
1
3
1
2
1
1
1
1
1
3
2
1
1
2
1
1
1
1
1
1
1
2
2
1
1
3
1
1
2
1
1
1
1
1
1
1
2
1
1
1
1
1
1
1
1
1
1
1
1
1
1
1
1
1
1
1
1
1
3
1
1
1
1
1
1
1
2
1
3
5
3
1
1
6
4
1
1
5
1
3
1
1
1
1
1
1
1
1
1
1
1
1
1
1
1
1
1
1
1
1
1
1
1
1
7
1
1
1
1
1
1
1
1
2
1
1
1
1
1
1
1
1
1
1
1
1
1
1
2
1
4
6
2
1
1
1
3
3
1
1
1
1
1
1
1
1
2
1
1
1
1
1
1
2
1
1
1
1
1
1
1
3
1
1
1
2
1
2
1
1
1
1
1
1
2
1
1
2
2
1
1
3
2
1
1
1
1
1
1
1
1
2
3
1
1
1
1
1
1
1
1
6
1
1
1
1
1
1
1
1
1
2
1
1
2
1
1
2
1
1
1
2
2
1
1
3
1
1
1
1
1
1
1
1
1
1
1
1
1
1
1
2
1
1
2
1
1
1
1
2
3
1
1
3
1
1
1
1
1
1
1
1
1
2
1
2
1
1
1
1
2
1
3
2
2
1
1
1
2
1
1
3
1
1
1
2
1
1
2
1
2
1
1
1
1
1
2
1
1
1
2
1
1
1
1
1
2
1
1
1
1
1
1
2
1
1
2
1
1
1
1
1
1
1
1
1
1
1
1
1
2
1
1
1
2
2
1
1
1
1
1
1
1
1
1
1
1
1
2
1
1
1
1
1
1
2
1
1
1
2
2
1
1
1
1
1
1
1
1
1
1
1
1
2
1
1
1
1
2
1
1
1
1
7
1
1
1
1
1
1
1
2
1
1
1
1
1
1
1
1
1
1
1
1
1
2
2
2
1
1
1
1
1
1
1
1
1
1
2
1
1
5
1
1
1
2
1
1
1
1
2
1
1
1
3
2
1
1
1
1
1
1
1
1
1
1
1
1
1
2
1
1
1
1
2
1
1
1
1
1
1
1
1
1
1
1
1
1
1
1
1
1
1
1
1
1
1
1
1
1
1
1
1
1
1
1
1
1
2
1
12
1
1
1
2
1
1
1
3
1
2
1
1
1
1
1
1
1
1
1
1
1
6
1
1
1
2
1
1
1
1
1
1
1
2
1
1
1
1
1
1
1
2
2
6
5
2
8
3
1
1
1
1
1
1
1
1
1
1
1
2
1
2
1
1
1
2
2
1
1
1
1
1
1
1
1
1
1
1
1
1
1
1
1
1
1
1
1
1
2
1
1
5
5
3
2
1
2
4
1
1
1
2
5
1
1
1
2
1
1
1
1
1
1
1
1
1
3
1
1
1
1
1
1
1
1
1
7
1
1
1
1
1
3
2
1
1
1
1
1
1
1
1
1
2
1
2
1
2
2
1
1
2
6
1
2
1
1
1
1
1
1
1
11
1
1
1
1
3
1
1
1
1
1
1
1
1
1
1
2
1
1
2
10
4
1
3
7
3
2
1
1
1
1
1
1
1
1
1
1
1
5
2
1
1
1
1
1
1
1
1
1
3
1
1
1
1
1
1
2
4
1
1
4
1
1
5
1
1
4
1
1
1
2
2
1
1
1
1
1
1
1
2
1
1
1
1
1
1
1
1
1
1
1
2
1
2
1
1
1
1
1
8
1
1
1
1
2
1
1
1
1
1
1
2
1
1
1
1
1
1
1
1
1
1
1
1
1
19
1
4
1
1
1
1
1
1
2
2
1
1
3
1
1
1
1
1
1
1
1
1
1
1
1
1
1
1
1
2
1
1
1
2
1
1
1
1
1
1
1
4
1
1
2
2
1
1
3
1
1
2
1
1
1
4
1
3
1
1
1
1
1
1
1
1
1
2
1
2
2
2
2
4
1
3
3
1
1
1
1
1
1
1
1
1
1
1
1
2
1
3
2
3
4
1
1
1
1
2
1
2
1
1
1
5
1
2
1
1
1
1
1
2
1
1
1
2
3
1
1
1
1
1
1
1
1
1
1
1
1
1
1
1
1
1
2
1
1
1
1
1
1
1
1
1
1
1
1
1
1
1
1
1
1
1
1
2
1
2
1
1
1
1
1
1
1
1
1
1
1
1
1
1
1
1
1
2
2
1
1
2
1
3
3
1
1
3
1
2
1
1
1
5
1
2
1
2
1
1
1
1
1
1
1
1
1
1
1
1
1
1
1
1
1
1
1
2
1
1
5
5
1
1
2
2
2
3
1
1
1
1
1
1
1
1
1
1
1
4
1
1
1
1
1
2
1
1
1
11
1
1
1
1
1
1
1
1
1
1
1
1
1
2
1
1
1
1
1
1
1
1
1
1
1
1
2
1
1
2
1
1
1
1
1
1
1
2
1
2
1
1
1
1
1
1
1
1
1
1
1
1
2
1
1
1
4
1
1
3
1
3
1
1
1
1
1
1
1
1
1
1
1
2
1
1
1
1
1
1
1
1
1
1
1
1
1
1
1
1
1
1
1
1
1
1
1
1
1
1
1
1
1
1
1
1
1
1
1
4
1
1
1
1
1
1
2
1
1
1
1
1
1
1
1
1
2
1
1
1
1
1
1
1
3
1
1
1
1
1
1
1
1
1
1
1
1
3
1
2
1
1
1
1
3
1
1
1
1
2
1
12
1
1
1
1
1
1
2
1
1
1
1
1
1
1
1
3
1
1
1
1
2
1
1
1
1
2
1
1
1
5
1
1
1
1
1
1
1
1
1
1
1
1
1
1
1
2
1
1
1
1
1
2
2
1
1
1
1
1
1
1
1
1
1
1
1
2
2
1
1
1
1
1
1
1
1
1
1
1
1
1
1
1
11
1
3
1
1
4
1
2
1
1
1
2
1
1
2
1
4
1
1
1
1
1
1
1
1
1
1
1
1
1
1
1
1
1
1
1
1
1
1
1
1
1
2
4
1
1
1
1
1
1
2
1
2
1
1
1
1
2
1
1
1
1
1
1
1
16
1
1
1
1
1
1
1
12
1
1
2
1
2
1
1
2
1
1
1
1
2
1
1
2
1
1
2
1
1
1
1
1
1
2
1
1
1
1
1
1
1
1
1
1
1
1
1
2
1
1
1
1
5
1
1
2
1
2
1
1
1
1
1
1
1
1
1
1
1
2
1
1
1
1
1
1
1
1
3
1
1
1
1
1
1
1
1
1
1
2
5
1
1
1
1
2
1
1
1
1
1
1
1
2
1
2
1
1
1
1
2
2
1
3
2
1
1
1
1
1
1
1
1
2
1
1
1
1
1
1
1
1
1
2
1
1
1
1
1
1
1
1
1
1
1
1
1
1
1
1
1
1
1
1
1
1
1
1
1
2
1
5
3
1
1
1
2
1
1
1
1
2
5
1
1
1
2
1
1
1
1
1
1
1
1
2
1
1
1
1
1
2
1
1
1
2
1
1
1
1
1
1
1
1
1
2
1
1
1
1
1
1
1
1
1
1
1
1
1
2
1
1
1
1
1
1
1
1
1
1
1
1
1
1
1
1
1
1
1
2
1
1
1
1
1
2
1
2
4
1
1
1
1
1
5
1
1
1
1
2
1
1
1
1
1
1
1
1
1
1
1
1
2
2
1
1
1
1
1
1
3
1
1
1
1
1
1
1
1
1
1
1
1
1
34
1
1
1
1
1
1
1
1
1
1
1
1
2
1
1
1
1
1
1
1
1
1
1
1
1
1
1
1
1
1
2
2
3
11
1
1
1
1
1
1
1
1
1
1
4
3
1
1
1
2
1
1
2
1
1
1
1
1
1
1
1
1
1
1
1
1
1
1
1
1
1
1
1
1
1
1
1
1
1
1
1
1
1
1
1
1
1
2
1
2
1
1
1
1
1
1
3
1
1
1
2
2
1
2
1
1
1
1
1
1
1
1
1
1
1
1
1
2
2
1
1
1
2
1
1
1
1
1
1
1
2
1
1
2
1
1
2
1
3
53
4
3
3
1
2
3
2
7
2
1
2
1
1
1
1
2
1
2
1
1
1
1
1
1
2
2
1
1
1
1
1
1
1
1
1
1
1
2
1
1
1
1
1
1
1
1
1
2
2
1
1
1
1
1
1
1
1
1
1
2
1
1
1
1
1
1
1
1
1
1
1
1
1
1
1
1
1
2
6
1
1
1
1
1
1
1
1
1
1
1
1
1
1
1
1
1
1
1
1
1
1
1
1
1
1
1
1
1
2
1
1
1
1
1
2
1
1
3
5
1
1
1
1
1
1
1
3
1
12
6
2
1
1
1
1
1
1
1
1
1
1
1
1
1
1
1
1
2
1
1
6
1
1
1
1
1
3
1
1
1
1
1
1
1
2
1
1
1
1
1
1
1
1
1
1
2
1
1
2
1
1
1
1
4
2
6
1
2
58
2
1
12
10
2
2
2
1
1
1
1
1
1
1
1
1
1
1
1
1
3
1
1
1
1
1
1
17
3
1
2
29
8
1
1
1
1
1
1
1
1
1
1
1
1
1
1
1
1
1
1
1
4
1
1
2
1
1
1
1
1
1
1
1
1
1
1
1
1
1
1
1
3
13
1
1
1
1
1
4
2
8
2
1
1
1
1
1
1
1
1
1
1
1
1
2
1
1
1
1
1
1
1
1
1
1
1
1
1
2
1
1
1
1
1
2
1
1
1
1
1
1
1
1
1
1
1
1
1
1
1
1
1
1
1
1
10
5
1
4
1
3
3
1
1
1
1
1
1
1
1
1
1
1
1
1
1
2
1
1
1
1
9
1
6
5
7
1
1
1
1
1
1
1
1
2
14
1
1
1
1
1
1
1
1
1
1
1
1
1
1
1
1
1
1
1
1
1
1
1
1
1
1
1
1
1
1
1
1
2
2
1
1
1
1
1
1
1
1
1
1
1
1
1
1
1
1
1
3
1
1
1
1
3
1
1
1
10
1
2
22
1
19
1
6
4
5
3
2
3
1
1
1
2
1
1
1
1
1
1
1
1
1
1
1
1
1
1
1
1
1
1
3
1
1
1
1
1
1
1
1
1
1
1
1
1
1
1
1
3
1
2
1
1
1
1
1
1
1
1
1
1
1
1
1
1
1
1
1
2
1
1
1
2
1
1
1
1
1
1
1
1
1
2
1
1
1
1
1
1
1
2
1
1
1
1
1
3
2
1
1
1
1
1
2
1
1
1
1
1
1
1
1
1
1
1
1
1
1
1
1
2
1
1
1
1
1
1
1
3
1
3
1
3
1
1
1
1
1
2
1
1
1
2
3
1
1
2
1
1
2
1
1
1
1
1
1
1
1
1
1
1
1
1
1
1
1
1
1
1
4
1
1
1
1
1
1
1
1
1
1
1
1
1
1
2
1
2
2
1
1
2
1
1
2
1
3
1
1
1
2
1
1
1
1
2
1
1
1
2
1
1
3
1
2
2
1
1
2
1
1
1
1
1
1
1
1
1
1
2
3
1
1
1
1
1
1
1
1
1
1
2
1
1
2
1
1
3
1
2
2
1
2
1
1
1
1
1
1
1
1
1
2
2
2
2
2
1
1
1
2
1
1
2
1
1
1
1
1
1
1
1
1
2
1
2
1
2
1
1
3
2
1
1
1
4
1
1
2
3
1
1
1
1
1
1
1
1
1
1
1
1
1
1
1
1
1
1
1
1
1
1
1
1
1
1
1
1
1
1
1
1
3
1
1
2
1
2
2
1
1
2
1
1
1
1
1
1
1
1
1
1
1
1
1
1
1
1
1
1
1
1
1
1
1
1
1
1
1
1
1
1
1
1
1
1
1
1
1
1
1
1
1
1
1
1
1
1
1
1
1
3
1
1
1
1
1
2
1
1
1
1
1
1
1
1
1
1
1
1
1
1
1
1
1
1
1
1
1
1
1
1
1
1
1
1
1
1
1
1
1
1
1
1
1
4
1
1
1
1
2
1
2
3
1
7
1
2
3
1
1
1
1
1
1
1
1
1
2
1
1
1
1
1
2
3
1
1
1
1
1
1
1
1
1
1
1
1
1
1
1
1
3
1
1
1
1
1
1
1
1
1
1
1
1
1
1
2
1
1
5
1
1
1
5
1
1
1
1
2
1
1
2
2
1
2
1
1
2
1
1
1
1
1
1
1
2
1
1
1
1
3
1
1
1
3
3
1
2
1
1
2
4
2
1
1
1
1
1
1
1
2
2
3
1
1
1
2
1
3
1
1
2
1
2
1
2
1
2
2
1
1
1
1
1
1
1
1
1
1
1
1
1
1
1
1
1
1
1
2
1
4
1
1
1
1
2
1
1
1
1
1
1
1
1
1
1
1
1
1
1
1
2
1
2
1
1
2
1
2
2
3
1
1
1
2
1
1
1
1
1
1
1
1
1
1
1
1
1
1
2
1
1
3
2
1
3
1
1
1
1
1
1
1
1
1
1
5
1
1
1
1
1
1
1
1
1
1
1
1
1
1
1
1
1
1
1
1
8
1
1
9
1
1
2
1
4
1
1
1
1
1
2
1
1
1
1
2
1
1
1
2
1
1
1
1
1
2
1
1
1
1
2
1
1
1
3
5
1
1
1
1
2
1
1
2
2
1
1
1
2
1
1
1
1
1
1
1
3
1
2
1
3
2
1
2
1
1
3
2
2
2
1
1
1
1
1
1
1
2
1
2
1
2
1
2
1
1
2
1
1
1
3
6
1
1
1
1
1
1
1
1
1
1
1
1
1
1
1
1
1
2
1
1
1
1
2
1
1
1
1
1
2
1
1
1
3
1
3
4
1
1
1
1
1
1
1
1
1
1
1
1
1
1
1
1
1
1
1
1
1
1
2
1
1
1
2
1
1
1
1
1
1
2
1
1
1
1
1
1
2
4
1
1
1
1
1
2
1
1
1
1
2
1
1
1
3
1
1
1
1
1
1
1
1
1
1
1
1
1
3
1
1
1
1
1
1
2
2
1
1
1
1
1
1
1
1
2
1
1
1
1
1
1
2
1
1
3
1
1
1
1
1
2
1
1
1
2
1
2
1
1
1
1
1
1
1
1
1
1
1
2
2
1
2
1
1
11
1
2
1
2
1
1
1
2
1
1
6
1
1
1
1
13
1
1
1
1
1
1
1
1
1
1
1
1
1
1
2
3
1
1
1
1
1
3
1
1
5
1
1
3
1
1
1
1
1
1
9
2
1
2
1
1
1
1
1
2
2
1
2
1
1
2
1
2
2
3
1
1
1
1
1
2
1
2
2
1
1
1
1
1
1
1
3
2
1
1
1
1
1
1
1
1
1
1
2
1
1
1
1
3
3
1
1
1
1
1
1
1
1
2
1
3
1
2
1
2
1
1
1
2
1
1
1
1
1
2
1
1
2
1
1
1
2
1
1
1
2
3
3
1
1
1
1
1
1
2
2
1
2
1
1
1
4
1
1
1
1
1
1
1
1
1
1
1
1
1
1
1
16
1
1
1
1
1
3
1
1
1
13
1
3
2
4
5
1
1
1
1
1
1
2
13
1
1
2
1
2
1
1
1
2
1
1
1
1
1
1
2
1
1
1
1
1
1
1
2
1
1
1
1
1
1
1
1
1
2
1
1
1
2
1
1
1
1
1
1
1
1
1
1
1
1
10
1
1
1
1
1
1
1
1
1
1
1
1
1
1
1
1
1
1
1
4
2
1
2
1
1
1
1
1
1
2
1
1
1
1
2
1
1
3
1
1
1
1
3
1
1
1
1
1
1
1
1
1
1
1
1
2
1
3
1
1
2
1
1
2
1
1
1
1
1
1
1
1
1
1
1
1
1
1
1
1
1
1
1
1
1
2
1
1
1
1
1
2
2
1
2
1
1
1
2
1
1
1
1
1
1
1
3
8
1
1
1
1
1
4
1
1
1
1
1
1
1
1
1
6
1
1
1
2
1
1
1
1
1
1
1
2
1
1
2
1
1
1
1
1
1
1
2
1
1
1
1
1
1
1
1
1
1
1
1
1
1
1
1
1
1
1
1
1
1
1
1
1
1
1
1
1
1
1
1
1
1
1
1
1
1
1
1
1
3
1
2
1
1
1
1
2
1
1
1
2
2
1
1
1
1
1
1
1
1
2
2
2
1
2
1
1
1
1
1
2
1
1
1
1
1
1
2
2
1
1
1
1
1
10
1
1
1
3
1
1
1
1
1
2
2
1
1
1
1
1
1
1
1
1
1
1
1
1
2
1
1
1
1
1
1
1
1
1
2
1
1
1
1
1
1
1
1
1
1
1
1
1
1
3
1
3
1
3
1
1
1
1
1
1
1
1
1
1
1
1
1
1
2
3
1
1
1
6
1
2
1
1
1
3
2
1
1
1
1
1
1
2
1
2
1
1
1
1
1
1
1
2
1
1
2
2
1
2
2
1
1
1
1
1
1
1
2
1
2
2
1
1
1
1
1
1
1
1
1
1
2
1
1
1
1
1
1
1
1
1
1
1
1
1
1
1
1
1
1
1
1
1
1
1
3
1
2
1
1
1
1
1
1
1
1
2
1
1
1
1
1
1
1
3
1
1
2
1
3
11
2
1
1
1
1
1
1
1
1
1
1
2
1
1
1
1
1
1
1
1
1
1
1
1
1
2
1
1
1
2
1
1
1
1
1
1
1
1
1
1
1
1
1
1
1
1
1
1
4
1
1
1
1
10
1
1
1
1
1
1
1
1
1
2
1
1
1
1
1
1
1
1
1
1
5
1
1
12
1
11
1
2
1
1
1
1
1
1
2
1
1
2
1
1
1
1
1
1
1
1
1
1
2
1
1
1
1
3
1
1
1
1
1
1
1
1
2
2
1
1
1
1
1
1
1
1
1
1
1
2
1
2
1
1
1
2
1
1
1
1
1
1
1
1
2
1
1
1
1
1
1
2
1
1
1
1
1
1
1
1
1
1
1
1
1
1
1
1
1
1
1
1
1
1
1
1
1
1
1
1
1
1
1
1
1
1
4
1
1
31
2
1
1
1
4
2
1
1
1
1
2
1
1
1
2
1
1
1
11
1
1
1
1
1
1
1
2
1
2
1
1
2
1
1
2
1
1
1
1
3
1
1
1
1
1
3
1
1
2
1
1
2
1
1
2
1
1
1
1
1
1
1
1
1
1
1
1
1
1
1
5
2
1
1
1
1
1
1
1
1
3
1
2
1
1
1
1
1
1
1
4
1
1
1
1
1
1
1
1
1
1
1
3
1
1
1
1
1
1
1
1
1
1
1
1
1
1
1
1
1
1
1
1
2
1
1
1
1
1
1
1
7
1
2
1
1
2
6
3
1
1
1
1
1
1
2
2
1
1
1
1
1
1
1
1
1
1
1
1
1
1
1
1
1
1
1
2
1
1
1
2
1
1
1
1
1
1
1
1
1
1
1
1
1
1
1
1
1
1
1
1
1
2
1
1
1
2
1
1
1
1
1
1
3
1
1
1
2
1
1
1
1
1
1
1
1
1
1
1
1
1
2
1
1
1
1
1
1
1
1
1
2
1
2
2
1
3
2
2
1
1
1
1
1
1
1
1
1
1
1
1
1
4
1
4
1
1
1
1
3
3
1
1
1
1
1
1
1
2
1
2
1
1
1
8
3
1
1
1
1
1
2
1
9
1
1
1
1
1
1
4
1
1
1
2
4
1
1
1
1
1
1
1
1
1
1
1
1
2
1
1
1
3
1
1
1
1
1
1
1
1
3
1
1
1
1
1
1
1
1
2
3
8
3
3
3
1
4
2
1
1
1
3
1
3
1
1
1
1
1
1
2
2
1
1
1
1
1
1
1
1
1
2
1
1
1
1
1
1
1
2
1
2
1
1
1
1
1
1
1
1
1
1
1
1
1
1
1
1
2
1
2
2
3
3
1
1
1
1
1
1
1
3
1
1
1
1
1
5
2
1
2
1
1
1
1
2
1
1
1
1
1
1
1
1
1
1
1
1
1
1
1
1
1
1
2
1
1
1
1
1
1
2
1
1
1
1
1
1
1
1
1
1
2
1
1
1
1
1
1
1
1
1
1
1
1
1
1
4
1
1
1
1
1
1
1
1
1
1
1
1
2
1
1
7
1
1
1
1
1
1
1
1
1
1
1
2
1
1
1
1
1
2
1
1
1
1
1
1
1
1
1
1
1
1
1
1
1
1
2
5
1
1
2
1
1
1
1
1
1
5
1
1
1
2
10
1
1
1
1
1
1
1
2
1
1
1
1
1
1
1
1
1
1
1
1
3
1
1
3
1
2
2
1
1
1
2
1
1
1
1
1
1
2
1
1
1
2
1
1
1
1
1
1
1
1
1
2
1
1
1
1
1
1
1
1
2
1
1
1
1
2
1
3
2
1
2
1
1
3
1
1
1
1
1
1
1
2
1
1
1
1
1
1
1
1
1
1
1
1
1
1
1
1
1
1
2
2
3
1
1
2
1
1
1
1
1
1
3
1
1
1
1
4
1
1
1
1
1
1
1
2
1
1
1
1
1
1
1
1
2
1
1
2
2
1
1
2
5
2
4
1
1
1
1
1
2
1
1
2
1
1
1
1
2
1
26
9
1
1
6
1
1
1
2
1
1
3
1
1
1
2
2
1
1
1
1
1
1
25
9
1
1
1
1
2
1
1
1
1
1
1
1
1
2
1
1
1
3
4
1
1
1
1
2
1
2
1
1
1
1
2
1
2
1
1
1
3
2
1
1
2
1
1
1
1
2
1
1
1
1
1
1
1
1
1
1
1
1
1
1
1
1
1
1
1
1
1
1
1
1
1
1
1
1
1
1
1
1
2
1
1
3
1
3
1
1
1
1
1
1
1
1
2
1
2
4
1
1
1
1
1
1
1
1
1
1
1
1
1
1
1
2
1
1
1
1
1
1
4
1
1
1
1
1
1
1
1
1
1
1
1
5
1
1
1
1
1
2
2
2
1
2
1
1
1
1
1
3
1
4
2
1
1
1
1
2
1
1
1
1
1
1
1
2
1
2
11
1
2
1
3
1
1
2
1
2
1
1
2
2
3
1
1
1
1
1
1
1
1
1
1
1
4
2
12
1
1
1
1
1
1
1
1
1
1
1
1
2
1
3
1
1
1
1
1
1
21
1
1
1
1
1
1
1
1
1
1
1
1
1
1
1
1
1
2
1
1
1
1
1
1
2
1
1
1
6
6
1
1
1
1
1
1
1
1
1
1
1
3
1
2
2
1
1
1
1
1
1
1
2
1
2
2
1
5
1
2
1
1
1
1
1
1
1
1
2
1
1
2
1
1
1
1
1
1
1
1
1
1
1
1
1
1
1
1
2
1
2
1
1
1
1
1
1
2
2
1
1
1
1
1
1
2
3
1
1
2
2
1
1
1
1
3
1
3
1
2
2
1
1
1
1
2
1
1
1
1
1
1
1
1
1
1
1
1
1
1
6
1
2
4
1
1
1
1
2
1
1
1
1
1
3
1
1
2
2
1
2
1
3
1
2
1
1
1
1
1
1
18
1
1
1
1
3
2
1
1
1
2
2
1
1
1
2
2
1
3
1
1
1
1
1
1
1
1
3
1
1
1
2
1
1
1
1
1
2
1
1
1
1
3
2
1
1
1
1
1
1
1
1
1
1
1
1
1
1
1
1
1
1
1
1
1
1
1
1
1
1
1
1
1
1
1
2
1
1
1
1
1
1
1
1
1
1
1
1
1
1
1
1
1
1
1
1
1
4
1
1
1
1
1
1
1
2
1
1
1
1
1
1
1
1
1
3
2
1
1
1
1
1
1
1
1
1
2
1
1
2
1
1
2
2
1
1
2
1
1
1
1
1
1
1
1
1
1
1
2
1
1
1
1
1
1
1
1
1
1
1
1
1
1
1
1
1
1
1
1
1
1
1
1
1
1
1
1
1
1
1
1
1
1
1
1
1
1
1
2
1
2
1
1
1
1
1
1
1
1
1
3
1
1
1
1
2
1
1
1
1
2
2
1
2
1
1
1
1
1
1
1
1
1
1
1
1
2
1
1
2
2
1
1
1
1
1
1
1
1
1
1
1
1
1
1
1
3
3
3
1
1
1
1
2
1
1
1
1
1
1
1
3
1
1
4
4
1
5
1
1
3
2
1
1
1
1
1
1
1
3
1
1
1
4
1
3
1
4
3
1
2
1
1
1
1
1
1
1
1
1
1
1
1
1
1
1
1
1
2
1
1
1
1
1
1
1
1
1
1
1
1
1
2
1
1
1
1
1
1
1
1
1
1
1
1
1
1
1
1
1
1
2
1
1
1
1
1
1
1
1
1
1
2
1
1
1
1
1
1
1
1
2
1
2
1
2
1
1
1
1
1
1
1
1
1
2
1
1
1
1
1
1
1
1
1
1
2
1
1
2
1
1
1
1
2
1
1
1
4
1
1
2
2
2
1
1
1
4
2
2
1
1
1
1
1
1
1
2
1
1
1
1
1
1
1
2
1
1
1
1
1
1
2
1
2
1
1
2
1
2
1
2
1
1
1
1
1
2
1
1
1
1
1
2
1
1
4
2
1
2
1
1
2
3
1
2
1
1
1
1
2
1
1
1
1
3
2
1
1
1
4
1
1
1
1
1
1
1
1
2
2
3
2
1
1
1
1
1
1
1
2
1
1
1
1
1
1
1
1
1
1
2
2
1
3
1
1
5
3
1
1
1
1
1
1
1
15
1
1
2
1
1
1
3
1
1
1
2
1
1
1
1
1
1
1
1
1
2
1
1
1
1
1
1
1
2
1
1
1
1
1
1
1
1
1
1
1
1
2
1
1
1
1
2
1
1
3
1
2
1
1
1
1
1
1
2
1
1
1
1
1
1
1
1
1
2
1
1
1
1
1
1
2
1
1
1
1
2
1
1
1
1
1
1
1
21
1
1
1
2
1
1
1
1
2
1
1
1
10
1
1
1
1
1
1
1
1
1
1
1
1
1
2
1
1
1
1
1
1
1
1
1
1
1
1
1
1
1
2
2
1
1
1
1
1
1
1
2
1
1
2
1
1
1
1
2
1
1
1
1
1
1
1
1
1
1
1
1
1
2
1
1
1
1
2
1
1
1
1
1
1
1
2
1
1
1
1
2
1
1
1
2
2
1
1
1
2
1
1
4
1
1
1
1
1
1
2
1
1
1
1
2
2
1
1
1
1
1
1
1
1
2
2
7
3
1
1
1
1
1
1
1
1
2
1
1
1
1
1
3
1
1
1
1
1
1
2
2
1
2
1
1
7
1
1
1
1
1
1
1
1
1
2
1
3
1
1
1
1
2
1
1
1
1
3
1
3
1
1
2
1
1
1
2
1
1
1
1
1
1
3
1
1
1
1
1
1
1
1
1
2
1
2
1
7
1
1
1
1
2
1
2
1
1
1
2
1
2
1
1
1
2
1
2
1
1
1
1
1
1
1
1
1
1
1
1
1
1
1
1
1
1
1
1
1
1
1
2
1
1
1
1
2
1
1
1
1
3
1
1
1
1
2
1
1
1
1
1
1
1
1
1
1
1
1
1
1
1
1
1
1
1
2
1
1
1
1
1
1
2
2
1
1
2
1
1
1
1
2
1
1
1
1
2
2
1
1
1
1
1
1
1
1
1
1
1
2
1
3
3
1
1
1
1
1
1
1
1
17
1
1
1
2
1
1
1
1
1
1
1
1
1
6
1
1
1
1
1
1
1
1
1
1
1
1
2
1
3
1
1
1
1
1
1
1
1
1
3
1
1
1
1
1
1
1
1
1
1
1
1
1
1
44
1
1
1
2
1
2
1
1
1
23
1
3
1
1
1
1
2
1
1
1
1
1
1
1
1
1
1
2
2
1
1
1
1
1
2
1
4
1
1
1
1
1
2
1
1
1
1
1
1
1
1
2
2
1
1
1
2
1
1
2
1
2
1
9
3
4
1
1
1
1
1
1
1
1
2
1
1
2
2
1
1
1
1
1
1
2
1
1
1
2
1
1
2
1
1
1
1
1
1
2
2
1
1
1
1
1
1
1
1
1
1
1
1
1
1
2
1
1
1
1
1
4
2
1
1
1
1
1
3
1
2
1
2
1
2
1
1
1
1
1
1
1
1
1
1
1
1
1
2
1
1
1
2
1
1
1
1
1
1
1
1
1
1
2
1
6
3
3
1
1
1
1
1
2
2
3
1
4
1
2
1
1
1
1
3
1
1
1
1
3
1
1
1
1
1
2
1
1
1
1
1
1
1
1
1
1
2
1
1
1
2
1
3
2
1
1
2
1
1
1
1
1
1
6
1
1
1
1
1
1
1
1
4
1
1
2
1
1
1
1
1
1
1
1
2
2
1
1
1
2
1
2
1
1
1
1
1
1
1
1
1
1
1
1
5
1
2
1
1
1
1
12
1
1
1
1
1
2
1
1
1
2
1
3
4
1
1
1
2
1
1
1
1
1
2
3
1
1
1
1
3
2
1
1
1
1
1
1
1
1
1
4
1
1
1
1
1
1
1
1
1
1
1
1
1
1
2
1
1
1
1
1
3
2
1
2
1
1
1
1
1
4
1
1
1
1
2
2
1
1
1
1
1
1
1
1
1
4
1
1
1
1
1
1
2
1
2
1
1
1
1
1
1
1
1
2
1
1
1
1
1
2
1
2
1
1
3
1
1
1
1
1
1
1
1
1
1
1
1
1
3
1
1
2
1
1
1
1
2
1
1
1
3
1
1
1
1
1
1
1
1
1
1
1
2
2
1
2
3
2
1
3
1
1
6
1
1
2
1
1
1
2
1
1
1
1
1
1
1
1
1
1
1
3
1
1
1
1
1
1
1
1
3
1
1
5
1
2
2
7
10
1
3
1
1
1
1
1
1
1
1
1
1
1
1
1
1
2
1
1
2
1
1
2
1
1
1
1
2
1
1
3
1
1
1
1
1
1
1
1
1
1
3
4
2
6
1
2
1
1
1
1
1
1
1
3
1
1
1
1
1
1
3
1
1
1
1
1
1
2
1
1
1
1
1
1
1
1
1
1
2
1
1
4
1
2
2
1
11
1
1
1
1
1
1
1
1
1
1
1
1
1
1
1
1
1
20
1
1
34
68
3
1
2
1
1
1
1
1
1
2
1
1
1
1
1
1
1
1
2
1
1
1
1
1
1
1
1
1
1
1
1
1
1
1
1
1
2
1
14
2
1
1
1
2
1
2
1
1
1
1
1
2
1
1
1
3
2
1
1
1
1
1
1
2
1
1
1
1
1
1
1
1
3
1
1
1
1
1
1
1
1
1
1
1
1
3
2
2
1
1
1
2
1
1
1
2
1
1
2
1
1
1
1
6
1
2
1
3
1
1
1
1
1
1
1
1
1
1
1
2
1
1
7
1
3
1
1
1
1
3
1
1
1
3
1
1
1
1
1
1
1
1
1
1
1
9
1
1
1
1
1
1
1
1
1
2
1
1
1
1
1
1
1
1
1
1
1
1
1
3
1
1
1
1
1
1
1
3
3
1
1
1
1
1
1
1
1
1
1
1
1
1
3
1
2
1
1
1
4
1
1
2
1
1
2
2
1
1
1
1
1
1
1
1
1
3
1
1
1
1
1
1
1
2
2
1
1
1
1
1
1
1
1
1
1
1
1
1
1
1
1
1
1
1
1
1
1
1
1
2
1
1
1
1
1
1
1
1
1
1
1
1
1
1
1
1
1
1
1
1
1
1
1
1
1
1
1
3
1
1
1
1
1
2
1
1
1
1
1
1
1
1
1
3
1
3
2
1
1
1
1
1
1
2
1
4
1
1
14
2
1
1
1
1
1
1
1
2
1
1
2
1
1
1
1
1
1
1
1
2
2
1
1
1
10
1
6
1
1
1
1
1
1
1
1
1
1
1
1
2
2
2
4
1
1
2
1
1
1
1
1
1
1
1
1
1
1
1
1
1
1
1
1
1
1
1
1
1
1
2
11
1
2
4
1
1
1
2
1
1
1
1
1
1
2
7
1
1
1
1
9
4
1
10
1
9
2
3
3
2
5
2
1
2
1
1
2
1
4
1
1
1
3
1
1
1
1
2
1
2
1
1
1
1
1
1
1
2
1
1
1
1
1
1
1
1
1
1
1
1
1
1
1
1
1
1
1
2
1
1
2
1
1
1
1
2
1
1
1
1
1
1
1
1
1
1
2
3
1
1
1
1
1
2
1
1
1
1
1
1
1
1
1
1
1
1
2
1
1
1
1
1
1
1
1
1
1
1
1
1
1
1
1
1
1
1
3
1
1
1
1
1
2
1
1
1
18
1
1
4
1
1
1
1
1
1
1
1
1
1
1
1
1
1
1
1
1
1
1
1
3
1
1
1
2
1
1
2
1
1
1
1
1
3
1
1
1
1
1
1
1
1
1
1
1
1
1
2
1
1
1
1
2
1
1
1
1
1
1
1
1
1
1
1
14
1
1
1
1
1
1
1
1
2
1
1
1
1
1
1
1
1
1
1
1
1
3
1
1
1
1
1
3
4
4
2
1
1
1
1
1
1
1
1
3
1
1
1
1
2
1
8
2
1
1
1
1
1
1
1
1
1
1
2
1
1
1
1
1
1
1
1
1
2
1
1
1
2
1
1
2
1
1
1
1
1
1
3
1
1
4
1
1
1
1
1
1
1
1
1
1
1
1
1
1
1
3
1
3
19
16
1
1
1
1
1
1
2
1
1
1
1
2
1
1
1
2
1
1
1
1
1
1
1
1
1
1
1
1
2
2
1
1
1
1
1
1
1
4
1
1
1
1
1
1
1
1
1
1
1
1
1
2
1
1
1
1
1
1
1
1
1
1
1
1
1
2
1
1
1
1
1
1
1
1
1
1
1
1
1
1
1
1
1
1
1
1
3
1
4
1
1
1
1
1
1
1
1
1
2
2
1
3
1
1
1
1
1
1
1
1
1
1
1
1
4
1
1
3
1
1
1
1
1
1
1
1
1
1
1
1
1
1
1
4
1
1
2
1
1
1
1
1
3
1
1
1
1
1
1
1
1
1
1
1
1
1
3
1
1
1
1
1
1
13
1
1
1
1
1
1
5
1
1
1
1
1
2
1
1
1
1
1
2
1
2
1
1
1
1
1
2
1
1
1
1
1
1
1
2
2
1
1
1
1
1
1
1
1
2
1
1
1
1
1
1
2
1
1
1
12
2
1
3
1
1
2
1
1
1
1
1
1
1
1
4
1
1
1
1
1
1
1
3
1
1
2
1
1
1
1
1
1
1
1
1
1
1
1
1
2
1
1
1
1
1
1
1
1
1
1
1
1
1
4
1
1
1
1
1
1
1
1
1
1
2
1
1
1
1
3
2
1
1
2
1
1
1
1
1
1
1
1
2
1
1
1
1
1
1
1
1
1
3
3
1
1
1
1
1
1
1
1
1
4
1
1
1
1
1
1
1
2
1
1
1
2
1
1
1
1
1
1
1
1
1
1
7
1
1
2
1
1
1
1
1
1
3
1
1
1
4
5
2
3
1
1
7
1
1
1
1
3
2
1
1
1
1
1
1
1
2
2
1
1
4
1
1
4
1
16
5
1
1
1
1
2
1
5
1
1
1
2
1
1
2
3
2
1
1
1
1
1
1
1
1
2
1
1
1
1
1
1
1
1
1
1
1
3
1
1
1
1
1
1
1
1
1
1
1
1
1
1
1
3
1
1
1
3
5
1
1
1
2
1
1
1
1
1
1
1
1
1
1
1
1
1
1
1
2
2
1
2
4
1
1
2
2
1
2
1
2
2
1
1
1
1
1
1
1
1
1
3
1
3
1
1
1
1
1
1
1
1
1
1
3
1
1
1
1
1
1
1
1
1
1
1
1
1
1
1
1
1
1
1
2
1
1
1
1
1
1
1
1
2
1
1
4
1
1
2
1
1
1
1
1
1
1
1
1
1
2
1
1
3
1
1
3
1
1
2
1
1
1
17
1
1
1
1
1
1
1
1
1
1
2
1
1
2
1
1
3
2
1
1
1
1
1
1
1
3
1
1
1
1
2
3
1
1
1
1
1
1
1
1
2
1
1
1
1
1
1
2
1
1
1
1
1
1
1
3
3
1
1
1
2
1
3
1
1
3
1
1
1
1
1
1
1
2
7
5
1
1
1
1
1
1
1
1
1
1
1
1
3
1
1
1
1
1
1
1
1
1
1
1
2
1
1
2
1
1
1
10
1
1
1
2
1
2
1
1
1
2
1
1
1
1
1
1
2
1
1
1
1
1
1
1
1
4
1
2
2
1
1
1
1
1
1
1
1
1
2
1
1
3
2
1
1
5
2
1
11
3
1
1
1
1
1
1
1
2
1
1
3
1
3
1
1
1
1
1
2
1
1
1
1
1
1
1
2
1
1
2
1
1
9
1
1
1
1
1
1
1
2
2
1
1
1
1
2
1
1
1
1
1
1
1
2
1
1
1
1
1
1
1
1
1
1
1
1
1
1
1
1
1
1
1
1
3
1
1
12
1
3
1
1
1
1
9
1
1
1
1
1
1
1
1
1
4
1
1
1
1
1
1
1
1
1
2
1
1
1
1
1
1
1
1
1
1
1
1
1
3
2
2
1
1
1
1
1
1
1
1
1
2
1
1
1
1
1
1
1
1
1
1
2
1
1
3
1
1
3
1
1
1
2
2
1
1
1
1
1
1
1
1
1
1
5
2
1
1
1
1
1
1
1
1
1
1
1
1
1
1
2
1
1
1
1
1
1
2
1
1
1
1
1
1
1
1
1
1
1
1
1
2
1
1
1
1
2
1
2
1
1
1
1
1
1
1
1
6
1
1
1
2
1
1
1
1
1
2
1
1
1
1
1
1
1
1
2
1
1
1
1
1
1
1
1
1
4
1
1
1
1
1
1
1
1
1
1
2
1
2
1
1
1
1
1
1
1
1
1
1
1
1
1
1
1
1
1
2
2
1
1
2
1
1
1
1
1
1
1
1
1
1
1
1
1
1
1
1
1
1
1
1
1
1
1
1
13
1
1
1
1
1
1
1
1
1
1
1
1
1
1
1
2
1
1
2
2
2
1
1
3
1
1
1
1
2
1
1
18
9
1
1
1
1
1
1
1
1
1
1
1
1
1
1
1
1
1
1
1
1
1
1
1
1
1
1
1
3
1
1
1
1
1
1
1
2
1
3
1
1
1
1
1
1
1
1
1
1
1
2
1
2
1
1
1
2
1
1
2
1
1
1
1
1
1
1
1
1
1
1
1
1
1
1
4
1
1
1
1
1
1
1
1
1
1
1
7
1
1
1
1
9
1
1
1
2
1
2
1
1
1
4
1
2
1
2
1
2
2
1
1
1
2
1
1
1
1
1
2
1
1
1
2
1
1
1
1
1
1
1
1
1
1
1
1
1
1
3
2
1
1
13
1
11
1
1
1
1
1
1
1
1
1
1
2
1
1
1
1
2
7
3
1
1
1
1
1
1
1
1
1
1
1
1
1
1
1
1
1
1
1
1
1
1
1
1
1
1
1
1
1
1
1
1
2
1
2
1
1
1
1
1
2
1
1
1
1
1
1
1
3
1
1
1
1
1
1
4
7
2
3
3
1
1
1
1
1
2
3
1
1
1
1
2
1
1
2
1
1
1
2
1
1
1
1
1
1
1
1
1
1
1
1
1
2
1
1
1
1
1
1
2
1
3
1
1
1
1
1
1
2
2
1
1
1
2
1
1
1
1
1
1
1
1
1
2
1
1
4
1
3
5
1
1
1
1
1
1
1
1
1
1
1
1
2
1
1
1
2
1
1
1
1
2
2
1
4
4
1
1
1
1
1
1
1
1
1
1
2
1
1
1
1
2
2
2
1
3
3
2
1
1
1
1
1
1
1
1
1
1
1
1
1
1
4
1
1
2
1
2
3
1
6
4
1
2
2
1
1
1
1
1
1
1
5
1
1
1
1
2
1
1
1
1
1
1
4
3
1
1
3
2
1
1
2
1
2
3
4
1
1
1
1
1
2
2
2
2
1
1
1
2
1
4
1
1
1
1
1
1
1
1
2
1
1
1
1
1
3
1
1
1
1
1
2
1
1
1
2
1
1
1
1
1
1
1
2
1
1
1
2
1
1
1
1
1
1
1
1
1
1
1
1
1
1
3
3
1
1
1
1
1
1
1
1
1
1
1
1
1
1
1
1
1
1
2
1
1
1
1
1
1
1
1
1
1
1
1
3
2
1
1
1
1
1
1
1
2
2
1
1
1
1
1
1
1
1
1
2
2
1
1
1
1
1
1
1
1
1
8
1
1
1
1
3
1
1
1
1
1
1
1
1
1
1
1
1
1
4
1
2
1
1
1
2
1
1
1
1
1
1
1
1
1
1
1
1
1
1
1
2
1
2
1
2
1
1
1
1
1
2
1
1
2
1
1
1
1
1
4
1
1
1
1
1
1
1
1
1
1
1
1
1
1
1
1
1
1
2
1
1
1
1
1
2
1
1
1
1
1
1
4
1
1
1
1
3
1
1
1
1
1
1
2
1
1
1
1
1
1
1
1
1
2
2
4
2
3
1
1
6
1
1
1
1
1
1
2
4
1
1
1
1
1
1
1
2
1
1
1
1
1
1
1
1
1
2
1
1
1
1
1
1
1
4
5
2
2
2
1
1
1
1
2
1
1
1
1
2
1
1
1
1
3
3
1
1
1
4
1
1
1
1
1
1
1
1
2
1
1
1
1
1
32
15
1
2
1
1
1
1
1
5
2
2
1
1
1
1
1
1
1
1
4
1
1
1
1
1
2
1
1
1
1
1
3
1
1
1
1
1
1
1
1
1
1
1
1
6
1
1
1
1
1
1
1
1
1
2
1
7
1
1
1
1
1
1
1
1
1
1
1
1
1
3
1
1
1
1
1
2
1
3
1
1
1
1
1
4
1
1
1
1
1
2
1
1
1
4
1
1
1
1
1
1
1
1
1
1
1
1
1
1
1
1
2
1
1
6
5
1
2
1
1
1
1
1
2
1
1
1
3
1
1
1
1
1
2
1
1
1
1
1
1
1
1
1
2
1
1
1
2
1
1
1
1
2
1
1
2
1
1
1
2
1
1
1
1
1
2
1
1
1
1
1
1
1
1
1
3
2
1
2
1
1
1
1
2
2
1
1
1
1
1
1
1
1
1
1
1
1
1
1
3
1
1
1
1
1
2
1
1
1
1
1
1
1
1
1
1
2
1
1
6
1
11
1
1
3
1
1
1
1
1
1
1
1
1
1
1
1
1
1
1
3
2
1
1
3
2
1
1
1
1
1
1
1
1
1
2
1
1
1
1
1
1
1
1
1
5
1
1
1
1
1
1
1
1
1
1
1
1
1
1
1
1
1
1
1
1
2
1
1
1
1
1
1
1
1
2
1
1
1
1
3
1
1
1
1
2
1
1
1
1
1
1
1
1
1
1
1
1
2
2
1
1
1
2
1
1
2
1
1
1
1
1
2
1
1
2
1
1
1
2
2
1
1
1
1
4
1
1
1
1
1
1
1
1
1
1
1
2
2
1
1
1
7
5
12
2
1
1
1
1
4
1
1
1
1
1
2
1
1
2
1
2
1
1
1
1
1
1
1
1
1
1
1
1
1
1
1
1
1
1
1
2
1
1
1
1
1
1
1
1
1
1
2
6
5
2
2
2
5
1
1
2
1
1
1
1
1
1
1
1
1
1
1
1
1
1
1
3
1
2
1
1
1
1
1
1
1
1
1
1
1
1
1
2
1
1
1
1
1
1
1
1
1
1
1
1
1
1
2
1
1
1
2
3
1
1
1
1
1
1
1
1
1
2
1
1
1
1
1
1
1
2
1
1
1
1
2
1
1
1
1
1
1
4
1
1
1
2
1
1
1
1
1
1
1
1
1
2
1
1
1
1
1
2
1
1
1
1
1
1
1
2
1
1
1
1
1
1
3
1
1
1
1
2
1
4
1
1
3
1
1
1
1
1
1
4
1
1
1
1
1
1
1
1
1
1
2
1
1
1
1
1
1
1
1
1
1
1
1
1
1
1
1
1
1
1
2
1
1
1
1
1
1
1
1
1
1
1
1
1
1
1
1
1
1
2
1
1
1
1
1
1
1
1
2
1
1
1
1
1
1
1
1
1
1
2
1
1
1
1
2
2
1
1
2
1
6
2
1
1
1
2
1
1
1
1
1
1
1
1
2
1
1
2
1
1
1
1
1
1
1
1
1
1
1
1
1
1
1
1
1
1
1
1
2
1
1
2
3
1
1
1
1
1
1
1
1
1
1
1
1
1
2
1
2
1
1
1
1
1
1
1
1
2
1
1
3
1
1
1
1
3
1
1
1
1
2
2
1
2
1
1
1
1
1
1
8
1
1
1
1
1
1
1
1
1
1
1
1
1
1
1
1
1
1
1
1
1
1
1
1
1
1
1
1
1
1
2
1
1
1
1
2
1
1
1
1
1
2
1
1
2
1
2
3
1
2
1
1
1
1
1
1
1
2
1
1
1
1
1
1
1
1
1
1
1
17
3
7
1
8
1
6
1
1
2
2
3
1
1
1
1
10
1
1
1
2
2
6
4
1
1
1
1
1
1
1
1
1
1
1
1
1
1
1
1
11
1
1
1
1
1
1
1
1
1
1
1
2
1
1
4
1
1
2
1
1
1
1
1
1
2
1
3
1
1
1
1
1
1
1
1
1
1
1
1
1
1
1
2
1
1
1
1
1
1
2
1
1
1
4
1
1
3
1
1
1
1
2
4
1
2
1
1
1
1
2
1
1
1
2
1
1
1
1
3
1
1
3
1
1
1
1
1
1
1
1
1
1
1
1
1
1
1
2
1
1
1
1
1
1
1
1
1
1
1
1
1
1
1
1
1
1
1
15
1
1
1
1
1
1
1
1
1
1
1
1
1
1
1
1
1
1
1
1
1
1
1
1
2
1
1
1
1
1
1
3
1
1
1
1
1
1
1
1
1
1
1
1
1
1
1
1
1
2
1
1
1
1
1
1
1
1
1
1
1
1
1
1
1
1
1
5
1
1
4
1
1
1
1
2
1
4
9
1
1
1
1
1
1
1
1
2
1
1
1
2
1
1
1
1
1
2
1
1
1
1
1
6
2
1
1
1
1
1
1
1
2
1
1
2
1
1
2
1
2
1
1
2
1
1
1
1
1
1
1
1
2
1
1
1
3
1
1
1
1
1
1
1
1
1
1
1
1
1
1
1
1
1
1
1
1
1
1
1
1
1
1
1
1
1
2
1
1
1
1
2
1
1
1
1
1
1
1
1
1
1
1
1
1
1
2
1
1
1
1
1
1
1
2
1
2
1
1
1
3
1
1
1
2
2
1
1
1
2
1
1
1
1
1
1
1
2
1
1
2
1
1
1
1
1
1
1
1
1
2
1
1
1
1
1
1
1
1
1
1
1
1
1
1
1
1
1
1
1
1
1
1
2
1
1
1
1
1
1
1
1
1
1
1
1
1
1
1
1
1
1
6
1
1
1
1
1
3
10
2
1
1
1
6
1
1
2
1
1
3
1
1
1
1
1
1
1
1
1
1
1
1
1
1
1
1
1
3
2
3
1
1
2
1
1
1
1
1
1
1
1
3
1
1
1
1
1
1
1
1
2
2
1
1
1
1
1
1
1
1
1
1
4
5
1
1
1
1
1
1
1
1
1
1
1
1
1
1
1
1
1
1
1
3
2
1
1
1
1
1
1
1
2
1
1
1
1
5
1
1
1
2
1
2
1
2
1
1
1
1
1
1
1
1
1
1
1
1
2
1
1
1
1
1
3
1
1
2
1
1
1
1
2
1
1
24
1
10
1
1
1
1
1
1
1
1
1
2
1
1
1
1
1
2
2
1
2
1
1
1
1
2
3
2
1
1
1
1
1
1
1
1
1
1
1
2
1
1
1
2
1
2
2
1
1
2
1
1
1
2
2
1
1
1
1
1
1
1
2
1
1
2
2
1
2
1
3
1
1
2
2
1
1
1
2
1
2
2
1
2
2
1
1
1
1
1
1
1
1
1
1
1
1
2
1
1
2
1
2
1
1
3
1
1
1
1
2
1
1
1
1
1
4
1
3
2
1
1
1
1
1
1
1
1
1
2
1
1
2
1
1
1
1
1
1
1
1
1
2
1
2
1
2
1
1
2
1
1
1
1
1
1
1
1
2
1
1
1
1
1
1
4
1
1
1
1
1
1
3
1
1
1
1
1
1
1
2
1
1
1
3
1
1
1
1
1
1
1
2
1
1
1
1
1
1
1
1
1
1
2
1
1
1
1
1
1
1
1
2
1
1
1
1
1
2
3
1
1
1
1
1
1
1
1
1
2
1
1
1
1
1
1
1
1
3
1
1
1
1
2
1
1
2
1
1
1
1
1
1
1
3
1
1
1
1
1
1
1
1
1
1
1
1
1
1
1
1
1
1
1
5
2
5
1
1
3
1
1
1
3
1
1
1
1
1
2
1
1
1
1
4
1
1
2
1
1
3
1
1
1
1
1
1
1
1
1
1
1
1
1
1
1
1
1
1
1
1
1
1
1
1
1
1
1
12
2
1
1
1
2
1
1
1
1
1
1
1
1
1
1
1
1
1
1
1
1
1
1
1
1
1
1
1
1
1
1
1
1
1
1
1
1
1
2
1
1
2
1
1
1
1
2
1
1
8
2
2
1
1
1
2
1
3
1
1
1
1
1
1
1
1
1
1
1
1
2
1
1
1
1
1
2
1
1
1
1
1
1
1
1
1
1
2
1
1
1
1
2
1
1
1
1
1
1
1
1
1
1
2
1
1
1
2
1
1
1
1
1
1
2
2
1
2
1
2
2
4
1
1
1
3
1
1
1
1
15
1
3
1
1
1
1
1
1
1
2
1
2
1
1
2
1
1
1
1
2
1
1
1
1
5
2
2
2
2
1
1
1
1
1
5
2
1
1
1
1
1
1
1
1
1
5
1
1
2
2
1
3
1
2
1
1
3
2
2
1
1
1
3
1
2
1
1
1
1
2
1
2
3
2
1
1
1
3
1
3
1
1
1
1
1
1
1
1
1
1
1
1
1
1
1
1
1
1
1
1
1
1
1
2
1
1
1
1
1
1
1
1
1
1
1
1
1
1
1
1
1
1
1
1
1
1
1
2
1
1
1
1
1
1
2
1
1
1
1
1
1
1
1
1
1
1
1
1
1
1
1
1
1
1
1
1
3
1
1
1
1
1
1
1
1
1
1
1
1
1
1
1
1
1
1
1
1
1
1
1
1
2
1
1
1
1
1
1
2
1
2
3
1
1
1
1
1
1
1
1
2
2
2
1
1
1
4
3
2
1
1
1
1
3
1
1
1
1
3
6
3
2
1
3
1
1
2
1
2
1
2
2
1
2
1
2
1
1
1
1
3
1
1
3
7
1
5
2
1
2
1
2
2
1
1
1
2
5
1
1
1
1
1
1
1
1
1
1
1
1
1
1
1
1
2
1
1
1
6
1
1
1
1
1
1
1
1
1
1
1
1
1
1
1
1
1
1
1
1
1
2
1
1
3
5
1
1
3
1
2
1
2
2
3
1
1
1
1
1
1
1
1
1
1
1
2
1
1
1
3
1
1
1
1
1
1
1
3
2
1
2
1
1
2
1
1
2
1
1
1
1
1
1
1
1
1
1
1
1
1
1
1
1
1
1
1
1
4
2
2
2
1
1
1
1
1
1
1
1
1
1
1
1
1
2
1
5
1
1
2
1
1
1
2
1
1
1
2
4
1
2
1
1
7
4
1
1
1
1
2
2
2
1
1
2
1
1
1
1
1
1
1
2
1
1
1
1
2
1
1
1
1
1
1
1
1
1
1
1
1
2
1
2
2
2
1
1
1
1
1
1
1
2
1
1
1
2
1
1
1
1
2
1
1
1
1
1
1
1
1
1
1
1
1
1
1
1
1
1
2
1
1
1
1
1
1
1
2
1
1
1
1
2
1
1
2
2
1
1
1
1
1
1
1
1
1
1
1
1
1
1
1
1
1
1
2
1
1
1
1
1
1
1
1
1
1
1
1
1
1
1
2
1
1
1
1
1
1
1
2
1
1
4
1
1
1
2
4
3
1
1
2
1
1
1
1
1
1
1
2
1
2
1
1
1
2
4
1
1
1
1
1
1
1
1
11
1
1
1
1
1
1
1
1
1
2
2
1
1
1
1
1
1
1
1
16
1
5
3
3
1
1
1
1
1
1
1
2
2
3
3
2
1
1
1
1
1
1
3
1
6
1
1
1
1
3
1
1
1
1
1
1
1
1
1
1
1
2
1
1
1
1
2
1
2
1
1
1
1
1
1
1
2
1
1
1
1
1
1
1
1
1
1
1
1
1
1
1
1
1
1
1
1
1
1
1
1
2
1
1
1
1
1
2
1
1
1
1
7
1
1
1
1
1
1
2
1
2
2
1
1
1
1
8
1
1
1
1
1
1
1
1
1
1
1
1
1
1
4
1
1
1
1
3
1
1
1
1
1
1
2
1
1
1
2
1
1
7
3
1
1
1
2
1
1
2
1
1
1
1
1
1
2
1
1
1
1
1
1
1
1
1
1
1
1
1
1
1
1
1
1
1
1
2
5
2
2
1
6
5
2
1
1
1
1
1
2
1
1
1
1
2
1
1
1
1
1
1
1
1
1
1
1
2
1
1
1
1
1
1
5
2
1
1
4
2
1
4
1
1
1
2
1
1
1
1
1
1
1
1
1
3
3
3
6
1
3
1
2
3
1
1
1
2
1
1
1
1
1
1
1
1
3
1
1
1
1
1
4
2
1
1
1
1
1
1
1
1
1
1
1
1
1
1
1
1
1
1
1
1
1
1
1
1
1
1
1
1
1
4
4
3
1
1
2
1
2
1
1
1
1
2
1
2
1
1
1
1
1
1
1
1
1
1
1
1
1
1
1
1
1
1
1
1
1
1
1
1
1
1
1
1
1
1
1
2
1
2
1
1
1
2
1
1
1
1
1
1
1
3
1
1
2
2
2
1
1
3
1
1
1
1
1
1
1
1
2
2
1
1
1
1
1
1
1
58
1
1
1
1
3
1
1
1
1
1
1
1
1
1
1
1
1
2
1
2
9
1
2
1
1
1
1
1
1
1
1
1
1
1
1
1
1
1
1
2
1
1
1
1
1
3
1
1
1
1
1
1
1
1
1
2
1
1
2
1
1
1
1
1
1
1
1
1
1
1
1
1
1
1
1
1
1
1
1
1
1
1
2
1
1
1
1
1
1
1
1
1
1
1
1
1
1
1
1
1
1
1
1
1
1
1
1
1
1
1
1
1
1
1
1
1
1
1
1
1
1
1
1
1
1
1
1
1
2
1
2
1
1
1
1
1
1
1
2
1
1
2
1
1
1
1
1
1
1
1
1
1
1
1
1
1
1
1
1
1
1
1
1
1
1
2
1
2
1
3
3
1
1
1
5
2
2
1
1
11
6
9
3
1
1
12
1
20
1
1
1
1
1
1
1
1
1
1
1
1
1
2
1
1
1
2
2
1
1
1
1
1
1
1
1
1
2
1
1
1
2
3
1
1
2
2
3
1
3
1
1
1
3
1
3
1
1
1
1
2
2
1
1
1
1
3
1
1
1
2
1
1
1
1
1
1
1
1
1
1
2
2
1
1
1
1
1
1
1
2
13
1
1
1
1
1
1
1
1
1
1
1
8
1
1
1
1
1
1
1
1
20
1
1
1
1
3
1
2
1
1
1
1
1
1
1
1
1
1
1
1
1
1
1
1
1
1
1
1
1
1
1
1
1
1
1
2
1
3
1
4
1
2
1
1
1
1
8
2
1
1
1
1
1
1
1
1
1
1
1
1
1
2
1
1
1
1
2
1
1
1
1
1
2
1
2
1
1
1
1
1
1
1
1
1
1
2
1
1
1
1
1
1
1
1
1
1
1
1
1
1
2
1
1
1
1
4
1
1
1
1
1
1
1
1
1
4
1
2
1
1
1
1
1
1
4
20
3
1
1
1
1
2
1
1
1
1
1
1
1
2
2
1
1
1
2
1
1
2
7
2
1
1
1
1
1
1
1
1
1
1
1
1
1
1
1
1
2
1
1
1
1
1
2
1
2
1
1
1
1
1
1
1
1
2
6
1
12
1
1
1
1
1
1
1
1
1
1
1
1
1
2
1
2
1
1
2
23
1
1
1
1
1
1
1
1
1
1
1
1
1
1
1
1
1
1
1
1
1
1
1
2
1
1
1
3
1
1
1
1
1
2
1
1
1
1
1
1
2
1
1
2
1
1
1
2
1
1
1
2
1
1
1
1
2
5
1
1
2
1
1
2
1
1
1
2
1
5
1
1
1
1
1
1
2
1
3
1
1
2
1
1
1
1
1
1
1
1
2
2
3
1
4
1
1
1
1
2
1
1
1
1
2
1
1
2
1
1
1
3
1
6
2
1
4
1
1
1
1
1
2
1
1
1
1
1
1
1
1
1
1
1
1
1
1
1
1
1
1
1
1
1
1
1
1
1
1
1
2
1
2
1
1
5
1
1
1
1
1
1
1
2
1
1
1
1
1
1
1
1
2
1
2
1
1
1
1
1
1
5
1
2
2
1
1
8
1
5
1
1
1
6
1
1
1
1
1
1
1
1
1
1
1
1
1
1
2
1
1
1
1
1
1
1
1
1
1
1
2
1
1
1
1
1
1
1
1
1
1
1
1
1
1
1
2
1
3
2
8
1
1
1
4
1
3
2
1
4
3
9
9
1
1
1
1
1
1
1
1
1
1
1
5
1
1
1
1
1
1
1
1
1
1
2
1
1
1
1
1
1
1
2
1
3
1
2
2
1
1
1
1
1
1
1
1
1
1
3
1
1
3
1
2
1
1
1
1
2
1
1
1
1
1
1
2
1
3
1
1
1
1
1
1
1
2
1
1
1
1
2
1
1
1
2
1
1
1
1
2
1
1
1
2
1
1
1
1
1
1
2
1
1
7
1
2
1
1
1
3
2
1
2
36
7
2
4
1
1
1
1
4
1
1
1
3
1
1
1
1
1
3
1
1
2
1
1
1
1
1
1
1
2
1
1
1
1
1
1
1
1
2
1
1
1
1
2
1
1
1
1
2
1
1
1
1
1
1
1
1
1
1
1
1
1
1
1
1
1
1
2
1
1
1
1
2
1
1
1
1
1
1
1
1
1
1
2
1
1
2
3
1
2
1
1
1
2
2
1
1
1
1
1
1
1
1
1
1
1
1
1
1
1
1
1
1
1
1
1
1
1
1
1
1
1
1
1
1
1
1
1
1
1
1
1
1
1
1
1
1
1
1
1
1
1
2
1
4
1
1
1
1
1
1
1
1
1
1
1
1
1
1
1
1
2
1
1
1
1
2
1
1
1
1
1
1
1
1
1
1
2
1
1
1
1
2
1
1
1
1
1
1
2
2
1
1
2
1
1
1
1
1
2
1
1
2
1
1
1
1
1
2
1
2
1
1
1
2
1
2
1
1
1
1
1
1
1
1
1
1
2
1
1
2
1
1
1
1
1
2
1
5
1
1
1
1
1
3
1
1
1
1
2
1
1
1
1
1
2
1
1
2
1
1
1
1
1
1
4
2
6
2
5
2
7
1
1
1
1
1
2
2
1
1
2
3
2
1
1
1
1
1
2
1
3
1
1
2
1
1
1
1
1
2
1
1
2
1
1
1
2
1
1
1
1
1
1
1
1
11
1
1
1
1
1
3
1
1
1
1
1
1
1
1
6
2
1
1
2
4
4
1
2
1
1
1
2
1
1
1
1
1
2
1
1
1
1
1
1
1
1
1
1
1
1
13
1
1
1
1
1
1
1
1
1
1
1
1
5
1
1
1
1
1
1
1
1
1
1
1
2
1
1
1
1
1
1
1
1
1
1
11
2
1
1
1
1
1
1
1
1
1
1
1
1
1
1
1
1
1
1
1
1
1
1
1
1
1
1
1
1
1
1
1
1
1
2
2
1
1
1
1
1
3
1
1
1
1
2
1
1
1
1
1
1
1
1
3
1
4
1
1
1
1
1
1
3
1
1
1
1
1
1
1
1
3
1
2
2
1
1
1
1
1
2
1
1
1
1
1
1
1
1
1
1
1
1
1
1
1
1
1
1
1
1
1
1
1
1
2
1
1
1
1
1
1
2
1
1
1
1
3
1
1
1
1
1
3
1
1
1
1
1
1
1
1
1
1
1
1
1
1
1
2
1
6
6
1
1
1
1
1
1
1
1
2
1
2
1
1
1
1
1
1
1
1
1
1
1
1
1
1
1
1
1
1
2
1
3
1
1
1
1
1
1
1
1
1
1
2
1
1
1
1
1
1
1
3
1
1
1
1
1
4
1
1
1
1
1
1
1
1
2
1
1
1
1
1
1
1
1
1
1
1
1
1
1
2
1
1
1
1
1
1
1
1
1
1
1
3
2
1
1
1
1
1
1
1
1
1
1
1
1
3
2
1
1
1
1
1
1
1
1
1
1
1
1
1
3
1
1
1
1
1
2
1
1
1
1
1
2
1
1
1
1
9
1
1
1
2
1
2
2
1
1
2
1
1
1
1
2
1
1
1
1
1
1
1
1
2
1
1
1
1
1
1
1
1
1
1
1
2
1
2
1
1
1
1
1
1
1
1
1
1
1
1
1
1
2
1
1
1
1
4
2
1
1
9
1
1
1
1
3
1
1
1
2
2
1
1
1
1
1
1
2
1
1
1
1
1
1
1
2
35
7
1
1
1
1
1
1
1
1
1
1
1
1
1
1
1
1
1
1
1
1
1
2
1
1
3
1
1
1
3
1
2
1
1
1
1
3
15
1
1
1
1
1
1
1
1
1
1
1
1
1
1
1
1
1
1
1
1
1
1
4
2
1
1
1
1
1
1
1
8
1
1
4
1
2
1
2
1
2
1
1
7
4
1
1
1
2
1
1
1
1
1
1
1
1
1
2
1
1
1
1
1
1
1
1
1
1
1
2
1
2
1
1
1
1
1
1
1
1
1
1
1
1
1
1
1
1
2
1
1
1
1
1
4
1
1
1
1
2
1
1
1
1
1
1
1
1
1
1
1
1
1
1
1
1
1
1
1
2
1
1
1
5
1
1
1
1
1
1
1
1
1
1
2
3
1
1
1
1
11
1
1
1
1
1
1
1
2
4
2
1
1
3
1
2
1
1
1
1
1
1
3
2
1
2
1
1
1
1
1
1
1
1
1
1
3
1
1
1
1
1
1
1
1
1
1
1
1
1
2
1
1
1
1
1
2
1
1
1
1
2
1
2
1
1
1
1
1
1
1
1
1
1
1
2
1
1
1
1
1
1
1
1
1
1
1
1
1
1
1
1
1
1
2
1
4
9
1
1
13
1
1
1
1
1
18
1
3
1
1
1
1
14
1
1
1
1
1
1
1
1
1
1
1
1
2
1
1
2
1
2
5
12
2
1
2
1
1
1
1
1
1
1
3
2
1
2
5
1
1
1
1
2
1
1
1
1
2
1
1
1
1
2
1
1
1
1
1
1
1
1
1
2
2
1
1
1
1
1
1
1
1
1
1
1
1
1
20
1
1
1
1
1
2
1
1
1
1
1
1
1
1
1
1
11
1
1
1
1
1
1
1
1
1
1
1
1
1
1
1
1
1
1
2
1
2
1
2
2
1
1
1
1
1
3
1
3
1
2
1
1
1
19
1
1
1
1
1
1
4
1
1
1
1
1
1
1
1
1
1
2
1
1
1
1
1
1
1
1
1
1
16
1
1
1
1
13
1
1
1
2
1
1
1
1
1
1
2
2
1
1
1
2
1
1
3
1
1
1
1
2
1
1
1
1
1
1
1
1
1
1
1
1
1
1
2
1
1
2
1
1
1
1
1
1
1
1
1
2
1
1
1
1
1
1
1
1
1
1
1
1
1
1
1
1
1
1
1
1
1
1
1
1
1
1
1
1
1
1
1
2
2
1
1
3
1
1
1
1
1
2
1
1
2
1
1
1
1
1
1
1
1
2
1
1
1
1
2
1
1
1
1
1
1
1
2
1
2
1
1
1
1
1
1
8
1
1
1
1
1
1
1
1
2
1
1
1
1
1
1
2
1
1
1
1
1
1
1
2
3
1
1
2
1
1
1
1
1
1
1
2
1
2
2
1
2
1
2
1
8
1
2
3
2
1
1
1
1
3
2
1
2
3
2
1
1
3
3
1
1
1
1
1
1
1
1
3
1
1
2
1
1
2
1
2
2
2
1
1
2
1
1
1
1
1
1
1
1
1
1
1
1
1
1
2
1
1
1
1
1
1
1
1
1
1
1
1
1
1
3
2
1
1
2
1
1
1
1
1
1
1
2
1
1
1
2
1
1
3
1
1
1
1
1
3
1
1
1
1
1
2
1
1
2
1
1
2
2
1
1
1
1
1
1
1
1
2
1
1
1
1
2
1
3
1
1
1
1
8
1
2
1
1
2
1
2
1
1
1
1
1
6
1
1
1
2
1
1
1
1
9
1
1
1
1
1
3
1
1
1
1
1
1
1
1
1
1
1
1
1
1
1
1
1
11
1
2
1
1
1
1
1
1
3
1
1
1
1
2
1
1
1
1
1
1
1
1
1
1
1
1
68
1
1
2
1
2
1
1
1
1
1
1
1
1
1
1
1
1
1
1
1
1
1
1
1
1
1
2
1
1
2
1
1
1
1
1
1
1
1
1
3
1
1
1
1
1
1
1
1
1
3
1
3
1
1
12
1
1
3
1
1
1
2
1
2
1
1
1
1
1
9
1
1
4
1
1
1
1
1
1
7
1
1
1
2
2
1
1
2
1
2
1
1
1
1
1
1
1
1
1
1
1
1
1
1
1
1
1
2
1
1
1
1
2
1
6
1
1
1
1
1
2
1
3
1
2
3
1
5
1
1
1
1
1
2
1
3
1
1
1
1
1
1
1
1
1
1
1
1
1
1
1
2
1
1
1
2
1
1
1
1
1
1
1
1
1
5
1
1
1
1
1
1
1
1
1
1
1
1
1
1
1
1
1
1
1
1
1
1
1
1
1
1
1
1
1
1
1
1
1
1
1
1
1
2
1
1
1
1
1
2
1
1
1
3
1
1
2
1
7
3
1
1
1
1
3
1
1
1
2
1
2
1
1
1
2
1
2
1
1
2
1
1
1
2
1
1
1
1
2
1
1
1
1
2
1
1
1
1
1
1
2
2
1
1
1
2
3
1
1
4
1
3
1
1
2
1
2
2
43
5
3
1
1
2
1
1
1
1
1
1
1
2
1
1
2
3
3
5
1
1
3
2
1
1
1
1
1
1
1
3
1
1
1
1
2
1
1
2
1
3
2
1
3
1
1
1
1
1
1
1
1
1
1
1
1
1
1
1
1
1
1
1
2
1
1
1
1
1
1
1
1
1
1
1
1
2
1
1
2
2
1
1
2
3
1
2
1
1
1
1
2
1
1
1
2
1
2
1
1
1
1
1
1
2
1
1
1
1
1
1
1
1
1
1
1
1
1
1
1
1
2
1
2
2
1
1
1
1
1
1
1
1
1
1
1
1
1
1
2
2
1
2
1
1
1
5
2
1
1
1
2
1
1
1
2
1
1
1
1
1
1
2
1
1
1
1
1
1
1
1
1
1
2
1
1
1
2
1
1
1
1
1
1
1
1
1
1
1
1
1
1
1
1
2
1
1
2
1
1
2
1
1
1
1
1
3
1
3
2
1
1
1
1
2
1
2
1
1
1
1
1
1
2
1
2
1
1
1
1
3
2
1
2
1
3
1
1
2
1
1
1
3
2
1
1
1
1
1
1
1
1
24
1
1
1
9
1
11
4
1
1
1
1
1
3
1
1
6
1
2
2
1
1
1
1
1
1
1
1
6
4
1
2
1
1
1
1
1
1
1
1
1
1
2
1
1
1
1
2
1
1
1
1
1
1
1
1
1
1
1
1
1
1
1
1
1
1
1
1
1
1
1
1
1
1
1
1
1
1
1
1
2
1
1
1
1
1
1
1
1
1
1
1
1
1
1
1
1
1
1
1
1
1
1
1
1
2
1
1
1
1
1
1
1
1
1
2
1
1
1
1
1
1
2
1
1
1
1
1
1
1
1
1
1
1
1
1
1
1
1
1
3
2
1
2
1
1
1
1
1
1
1
1
1
2
1
3
1
2
1
1
8
2
1
1
1
1
1
1
2
1
1
1
1
1
1
2
1
1
1
1
2
1
1
2
1
1
1
1
1
1
1
1
1
1
1
1
1
1
1
1
1
1
1
4
1
1
1
1
1
1
1
3
1
2
1
1
1
1
1
1
1
1
1
1
1
6
1
1
2
1
1
1
1
1
1
1
1
1
1
1
1
1
1
1
1
1
1
1
2
2
1
1
1
1
1
1
1
1
1
1
1
1
1
1
1
1
1
11
1
1
1
1
3
1
1
2
1
1
3
3
1
1
6
1
4
1
2
1
1
1
1
1
1
1
1
1
2
1
2
1
2
1
1
1
2
2
1
2
1
1
2
1
1
1
1
1
1
1
2
1
3
1
1
1
1
1
1
1
1
1
1
1
1
1
1
1
1
1
1
1
1
1
1
1
1
1
1
1
1
1
1
1
3
1
1
1
1
2
2
1
1
1
1
1
1
1
1
1
1
1
1
1
1
1
2
1
1
1
1
1
1
1
1
1
4
1
1
4
2
1
5
7
2
1
1
1
1
1
1
1
1
1
1
1
1
1
1
1
3
1
1
1
3
1
2
1
3
1
1
3
2
1
1
1
1
1
1
1
1
1
1
1
1
2
1
1
1
1
1
1
1
1
1
2
1
1
2
1
1
1
1
1
1
1
1
1
1
1
1
2
1
1
1
1
1
5
2
1
2
1
1
1
1
1
1
2
3
1
1
1
1
1
1
1
1
1
2
1
1
1
3
1
1
1
1
1
2
2
1
1
1
1
1
1
1
1
1
1
1
1
3
1
1
1
2
1
2
1
1
1
1
3
1
1
1
1
1
1
1
2
1
2
1
2
6
2
1
1
1
1
1
2
1
1
1
1
2
1
1
1
1
1
1
1
1
1
1
1
1
3
1
1
1
2
1
1
1
1
3
2
1
1
2
2
2
1
1
3
2
1
2
1
1
1
3
1
1
1
1
1
1
1
7
1
1
3
2
1
2
1
1
1
1
1
2
2
1
1
1
1
1
1
1
1
1
1
1
1
1
2
1
1
3
1
1
3
1
2
1
2
1
2
1
2
1
1
2
1
2
1
2
3
1
1
1
1
1
1
1
1
1
1
1
1
1
1
2
1
2
2
1
2
1
1
1
1
1
4
1
1
2
1
1
1
1
1
1
1
1
5
2
2
3
1
1
2
2
1
1
1
1
1
1
1
1
1
1
1
1
1
2
1
2
1
1
1
2
1
4
3
1
2
2
2
1
1
1
1
1
2
1
1
1
8
2
1
1
1
1
1
1
1
1
1
1
1
1
1
1
1
1
1
1
1
1
1
1
1
1
2
1
12
1
1
1
1
1
1
1
1
1
1
1
1
1
1
1
1
1
1
2
1
2
1
1
1
1
1
1
1
1
1
1
1
1
1
1
1
3
1
1
1
1
1
1
1
1
1
2
1
1
2
1
1
1
1
1
1
2
2
1
1
1
1
1
1
2
1
1
1
1
1
1
1
1
1
3
1
1
2
1
1
1
1
1
1
2
2
1
1
1
1
1
1
1
1
1
1
1
1
2
1
1
1
1
1
1
1
1
1
1
1
1
1
1
1
1
1
1
1
1
1
1
1
1
1
1
1
1
1
1
1
1
1
1
1
1
1
1
1
4
1
2
1
1
1
1
1
2
1
1
1
3
2
1
2
1
3
1
1
1
1
1
1
1
1
1
1
1
3
3
2
1
1
1
1
1
1
1
1
1
1
1
2
2
1
1
1
1
1
1
1
1
3
1
3
1
1
1
1
1
1
1
1
1
1
4
5
4
1
1
1
1
1
1
4
1
3
1
1
3
1
1
4
6
1
1
1
1
2
1
1
1
1
1
2
1
1
1
1
2
3
1
1
1
2
2
9
1
1
1
2
1
1
2
1
5
1
1
1
1
1
1
1
1
9
1
1
1
1
4
1
1
1
1
2
1
1
1
1
1
1
3
1
1
1
1
1
1
1
1
1
1
2
1
1
1
1
1
1
1
1
1
1
1
1
1
1
1
1
1
1
3
1
1
1
1
1
1
1
6
3
1
1
1
1
1
2
1
1
2
1
2
1
1
1
5
2
1
1
1
1
1
1
3
1
1
1
1
3
1
1
1
1
4
1
2
1
1
2
1
1
1
1
1
1
1
2
1
1
1
1
1
1
1
1
1
1
1
1
1
1
3
2
2
1
1
7
1
1
2
1
1
1
1
1
3
1
1
1
1
1
1
1
2
2
1
1
1
1
2
2
1
1
1
1
1
1
1
2
1
1
1
1
1
8
2
1
1
1
1
1
20
1
1
1
1
1
1
1
1
1
1
3
1
1
2
1
1
6
1
1
1
1
1
1
1
1
1
1
1
1
1
1
1
1
1
1
1
1
1
1
1
1
1
1
1
1
1
2
1
1
1
1
2
1
3
2
4
1
2
1
1
1
1
1
1
1
1
1
2
1
1
1
1
2
2
1
1
1
1
1
1
1
3
1
1
1
1
1
2
1
1
1
1
1
1
1
1
1
1
2
1
1
1
2
1
1
1
1
1
1
1
3
1
1
1
1
3
1
2
1
1
1
1
1
1
1
1
1
1
1
1
1
1
3
7
2
2
1
1
1
1
1
1
1
1
1
1
1
1
1
1
1
2
1
1
1
1
1
1
1
1
1
14
1
1
1
1
2
1
1
1
2
1
2
1
1
1
1
1
1
1
2
1
1
1
2
1
1
1
1
1
1
1
1
1
2
1
1
1
1
1
1
1
2
3
1
3
1
1
1
2
1
1
1
1
1
3
1
1
1
1
1
1
1
1
1
1
1
1
1
1
1
1
2
1
1
1
1
1
1
1
2
1
1
1
1
2
1
1
1
1
1
1
1
1
1
1
2
1
1
1
2
3
1
1
1
2
3
1
2
1
1
1
1
1
1
1
1
1
1
1
1
1
1
1
2
1
1
1
1
1
1
1
1
1
1
1
1
1
1
1
1
1
1
3
1
1
1
1
1
1
1
1
3
1
1
1
1
2
1
1
1
1
1
1
1
1
1
1
4
1
2
1
1
2
1
1
1
1
1
1
2
1
1
1
2
1
1
1
1
5
2
10
2
3
3
1
4
1
5
1
1
1
1
1
1
1
1
1
1
5
1
1
2
1
1
1
1
1
1
1
1
1
1
1
1
1
1
1
1
1
1
2
1
1
1
3
2
1
2
1
2
1
1
3
2
1
1
7
1
3
4
2
2
1
2
8
1
5
2
1
1
1
1
1
1
1
1
1
1
2
1
1
1
1
1
3
1
1
3
1
1
2
1
1
1
1
1
1
1
1
1
1
1
1
1
1
1
1
1
1
1
1
1
1
1
2
1
1
1
1
1
1
1
1
1
1
1
1
1
1
2
1
1
2
1
1
2
1
1
1
1
1
1
1
1
1
1
1
1
3
1
1
1
1
1
1
2
1
1
1
1
2
1
1
1
1
1
1
1
4
5
3
1
1
1
1
1
14
2
2
1
1
1
1
1
2
8
2
1
2
1
1
1
1
1
1
1
2
1
1
1
7
2
18
3
1
2
1
1
1
1
2
1
1
1
1
1
1
1
1
1
1
1
1
1
1
27
1
1
1
1
1
1
1
3
1
3
8
5
5
1
5
1
3
1
1
1
1
1
2
2
1
2
1
5
1
1
9
1
1
1
3
1
8
4
1
1
1
1
2
1
1
1
1
1
1
68
1
1
1
3
8
1
3
13
1
1
5
1
2
1
7
4
2
1
2
1
1
1
1
1
1
1
1
1
1
2
6
1
17
5
1
1
1
1
1
1
1
1
1
2
2
1
1
1
1
1
1
1
1
1
1
4
1
1
1
1
1
1
1
1
1
2
1
1
1
1
1
1
1
2
1
1
1
1
1
1
1
1
1
1
1
1
1
1
2
1
1
1
1
1
1
2
1
1
1
1
1
2
1
1
1
1
1
1
1
1
1
1
1
1
1
1
1
1
1
15
1
1
1
1
2
1
1
1
2
9
1
10
2
4
20
1
1
1
1
1
1
1
1
1
1
2
1
1
6
1
3
5
8
1
1
1
1
1
1
1
1
1
1
1
1
1
1
1
1
2
1
1
1
1
1
2
1
1
1
1
1
1
2
1
4
1
1
1
1
1
1
1
1
1
1
1
1
1
1
1
1
1
1
1
1
1
3
2
1
1
2
1
1
3
2
1
1
1
4
1
7
1
1
1
1
1
1
1
1
1
1
5
1
1
1
1
1
1
1
6
1
1
1
1
1
1
5
1
1
1
1
1
3
1
1
1
1
1
1
2
2
1
1
1
1
1
1
1
1
1
2
1
5
1
1
1
1
1
1
1
1
1
1
9
1
4
2
1
1
1
2
1
1
3
2
1
1
1
1
1
3
3
3
3
9
1
3
1
11
1
1
1
3
1
1
2
2
1
1
1
1
1
1
1
1
1
1
1
1
1
1
1
1
1
1
1
1
1
1
1
1
1
1
1
1
1
1
1
1
1
1
3
1
1
1
1
1
1
1
1
2
1
1
1
12
1
1
1
1
1
1
1
1
3
2
1
1
1
1
1
1
1
5
1
1
1
1
1
1
1
2
1
1
2
1
1
1
1
2
1
1
1
1
1
2
1
1
1
1
1
1
1
1
1
1
2
2
1
1
2
1
1
1
1
1
1
1
1
1
1
1
1
1
1
1
1
1
1
1
1
1
2
1
1
1
1
1
1
1
1
1
1
1
1
1
1
1
2
1
2
1
1
1
1
1
1
1
1
1
1
1
1
18
1
1
2
1
1
1
1
1
1
1
1
1
1
1
1
1
1
2
1
1
1
1
1
1
1
1
1
1
1
1
1
1
1
1
1
1
1
1
1
1
1
1
1
1
1
3
2
1
1
13
1
1
1
1
1
1
1
1
1
1
1
1
1
1
1
1
1
1
2
1
1
1
1
1
1
1
1
1
1
1
1
1
1
1
1
1
1
1
1
1
3
1
2
1
1
1
1
1
3
1
1
1
1
1
1
1
1
1
1
1
1
1
1
2
1
3
4
1
2
1
1
3
1
1
2
1
1
1
1
1
1
1
1
2
1
1
1
1
3
1
1
1
1
1
1
1
1
1
1
1
1
1
1
2
1
1
1
1
1
1
1
1
1
1
1
1
1
1
1
1
1
1
1
1
1
1
1
1
1
1
1
1
1
1
1
2
1
1
1
1
1
1
1
1
1
1
1
1
1
1
1
1
1
1
2
1
1
1
2
1
1
1
1
1
1
1
1
1
1
1
1
2
1
1
1
1
1
1
1
6
1
1
1
1
1
1
1
2
1
2
1
1
1
1
1
2
2
1
1
2
1
1
1
2
1
1
1
1
1
1
1
1
2
1
1
1
1
1
1
1
1
1
1
1
1
1
1
1
3
1
1
1
1
1
1
2
2
1
1
1
1
1
4
1
1
1
3
1
2
1
1
2
1
2
1
2
2
1
1
1
2
1
1
4
3
2
1
1
1
3
2
1
2
1
1
3
1
1
1
1
1
1
2
1
1
1
1
1
1
1
1
2
1
2
1
1
2
1
2
8
1
1
1
1
1
1
1
1
1
1
1
1
1
1
1
1
1
1
1
1
1
1
1
1
1
1
1
1
1
1
1
2
1
1
1
1
1
1
1
1
1
1
1
2
1
1
1
2
1
2
2
1
1
1
1
1
2
1
1
1
2
1
1
1
1
1
1
1
1
1
1
1
1
1
2
1
2
2
1
2
1
1
1
1
1
1
1
1
1
1
1
2
1
1
1
1
1
1
1
1
1
1
1
1
1
1
2
1
1
1
1
1
1
1
2
1
1
1
3
1
1
1
1
1
1
1
1
1
1
1
1
1
1
1
1
1
1
1
1
2
1
1
1
1
1
8
1
2
1
1
2
2
1
1
1
1
1
1
1
1
1
2
1
1
1
1
1
1
1
1
1
1
10
1
1
1
1
1
5
1
1
1
1
1
1
1
1
2
1
1
1
1
2
7
5
3
2
1
2
3
1
1
1
1
1
1
1
1
1
1
1
1
1
2
1
1
1
1
1
1
1
1
1
3
1
1
1
1
1
2
3
1
1
1
1
1
1
1
2
1
2
1
1
1
1
1
1
1
2
1
1
1
3
1
1
2
1
1
2
1
2
1
1
1
1
1
1
1
1
1
8
1
1
1
2
1
1
1
1
1
1
1
1
1
1
1
1
1
1
3
1
1
1
1
1
1
1
1
1
1
1
1
2
2
1
2
1
1
1
1
1
1
1
1
1
6
1
2
2
1
4
1
1
2
1
1
1
1
1
1
1
1
1
1
1
2
1
1
1
1
1
1
1
1
1
1
1
1
1
1
1
1
1
1
1
2
2
1
1
1
1
1
1
1
1
1
1
1
1
2
14
2
2
1
1
1
1
1
1
1
2
1
1
1
1
1
2
2
1
1
1
2
1
1
1
3
6
1
2
1
1
1
1
1
1
1
1
3
1
1
1
1
1
1
1
1
1
1
1
1
1
2
1
1
1
1
1
1
1
1
1
3
1
2
1
1
2
1
1
4
1
1
1
1
1
1
1
1
3
1
1
1
3
1
1
1
2
1
1
1
1
1
2
2
1
1
1
2
1
1
1
1
1
1
1
1
1
1
1
4
1
1
1
2
1
2
2
1
2
1
1
1
1
1
2
1
1
1
1
1
1
1
1
1
1
1
6
1
1
1
1
1
1
2
1
1
2
2
1
1
1
1
1
1
1
1
1
3
5
1
1
2
1
1
2
1
1
1
1
1
3
1
3
1
3
1
1
1
1
1
1
1
2
1
1
1
1
1
1
1
1
2
1
1
1
1
1
1
1
2
1
1
1
1
1
1
1
1
1
1
3
1
1
1
1
1
4
2
1
1
3
1
1
2
1
1
2
1
1
4
1
1
1
2
1
1
1
1
4
1
5
3
1
1
1
1
3
1
2
1
1
1
16
1
1
1
1
1
1
1
1
1
1
1
1
1
1
1
2
6
1
2
1
1
1
1
1
1
1
2
1
2
1
1
1
1
2
1
2
2
1
1
1
1
1
1
1
1
1
1
3
1
2
1
1
1
1
1
1
1
1
1
1
1
1
4
1
1
1
1
1
1
2
1
1
2
1
1
1
1
1
1
1
2
1
1
2
1
1
1
1
1
1
1
1
1
1
1
1
1
2
1
1
1
1
1
1
1
1
1
1
1
1
2
2
3
1
1
1
1
1
1
1
1
1
1
1
1
1
2
1
1
5
1
1
1
1
1
1
1
1
1
1
2
2
1
1
1
2
1
1
1
1
1
1
1
1
1
1
13
1
1
1
1
1
1
1
1
2
1
2
1
2
1
1
1
1
1
1
1
2
1
2
1
1
2
1
1
1
1
1
1
1
1
2
1
1
1
1
1
1
1
1
1
1
1
1
1
3
1
2
1
1
1
1
1
1
1
1
1
1
2
1
1
2
1
1
1
1
1
1
1
1
2
1
1
1
1
1
1
2
1
1
1
1
1
1
1
1
1
1
1
1
1
1
1
1
1
2
1
1
1
1
1
1
2
1
1
1
3
1
1
1
1
1
1
6
1
1
1
1
1
1
1
1
1
1
1
1
1
1
1
2
1
2
2
1
1
1
1
1
1
2
1
1
1
1
1
1
1
8
1
2
2
2
1
1
1
1
1
1
1
1
1
1
2
1
1
1
3
1
1
1
9
1
3
2
1
1
1
1
1
1
1
1
3
2
1
1
2
2
3
1
1
2
1
1
1
1
1
1
1
3
1
2
1
1
1
40
2
1
1
3
2
2
2
1
1
2
1
2
2
1
1
1
1
1
1
1
1
1
1
1
1
1
1
1
1
1
1
1
1
1
2
1
3
2
1
2
3
3
2
1
1
1
1
2
1
1
1
1
3
1
1
1
1
1
2
1
4
12
1
4
1
1
3
1
1
1
1
2
1
1
1
2
1
1
10
9
5
1
2
1
18
1
1
1
1
1
1
2
1
1
1
1
1
1
1
1
1
1
1
1
1
1
1
1
1
1
1
1
1
1
1
1
1
1
1
1
1
1
1
18
1
1
1
1
1
5
2
1
3
1
2
1
3
1
1
1
1
1
1
1
1
1
2
6
1
1
1
1
1
3
3
1
1
1
2
1
1
1
1
1
2
1
1
1
1
1
1
1
1
1
1
1
2
1
1
1
1
1
1
1
2
2
1
1
1
1
1
1
1
1
1
1
1
2
1
2
1
19
4
2
1
1
1
1
1
6
1
1
2
13
2
1
4
1
1
1
1
1
3
2
1
3
1
2
2
1
1
1
1
1
1
1
1
1
1
1
2
2
3
1
1
1
1
1
2
1
1
1
3
1
1
1
2
1
1
1
1
1
3
3
4
3
2
2
2
4
3
1
3
2
1
1
1
1
1
1
1
1
1
1
1
1
3
1
2
1
1
2
1
1
3
2
3
3
1
1
2
1
4
1
1
1
1
4
1
2
1
1
4
1
7
2
2
2
1
2
1
2
1
1
1
1
1
1
1
2
1
10
8
3
1
1
14
4
1
1
1
2
2
1
3
2
1
1
1
1
1
1
1
1
1
1
3
1
1
1
2
1
1
1
1
1
1
1
1
1
1
1
1
1
1
1
1
1
1
6
1
20
5
1
2
2
1
1
1
2
1
1
1
1
1
1
1
2
1
1
1
4
1
1
1
2
2
1
1
1
1
1
3
1
1
1
1
1
1
1
1
1
1
1
1
1
1
1
2
2
1
1
2
1
3
1
3
1
1
1
1
2
1
1
1
1
1
1
3
6
1
1
1
1
1
1
2
1
3
1
1
1
1
1
1
1
1
1
1
1
1
1
1
2
1
1
1
1
1
1
1
1
2
2
1
1
1
1
1
5
1
2
1
1
1
1
1
1
1
4
1
1
1
1
1
1
1
2
1
1
1
1
2
1
1
1
1
1
1
1
1
1
2
1
1
1
1
1
1
1
1
1
3
1
1
1
1
1
1
3
1
1
1
1
2
1
1
1
1
1
1
1
1
1
1
1
1
1
1
1
1
1
1
1
1
2
3
1
1
1
1
2
1
1
1
1
1
1
1
1
1
1
1
1
1
1
1
2
2
1
1
1
1
1
1
1
1
3
1
2
1
1
1
2
1
1
1
1
1
1
1
1
1
1
2
1
1
1
1
1
1
1
1
1
3
2
1
1
1
1
1
1
1
1
1
1
1
4
1
1
1
1
1
1
29
1
1
1
3
1
2
1
1
1
1
18
1
1
1
1
1
1
1
1
1
34
18
4
4
8
2
1
1
1
1
1
1
1
1
1
1
1
1
1
1
1
2
10
9
2
1
1
1
1
1
1
2
1
1
1
1
1
1
1
1
7
3
2
1
1
1
2
1
1
1
1
1
1
1
1
1
1
2
1
1
2
1
1
1
2
1
1
1
1
1
2
1
1
1
1
1
1
1
2
1
1
1
1
1
1
3
1
1
1
2
1
1
1
1
1
1
2
1
1
1
1
1
2
1
2
2
1
1
1
1
1
1
2
1
1
1
1
1
1
1
1
1
1
1
2
1
2
1
1
1
1
1
2
1
1
1
1
1
1
1
1
1
1
1
2
1
1
1
1
1
1
1
1
3
1
1
1
1
1
3
1
1
1
1
1
4
1
1
1
1
1
1
1
1
1
5
2
3
2
1
1
1
1
1
1
1
2
1
3
2
2
1
4
1
1
1
1
1
1
1
1
1
11
2
1
2
1
2
4
3
1
1
1
1
1
1
1
1
1
1
1
1
1
1
1
1
1
1
1
1
1
1
1
1
1
1
1
1
1
1
1
1
1
1
2
1
1
3
1
1
1
1
1
3
1
1
1
1
1
1
1
1
1
1
1
1
1
1
1
1
1
5
2
1
1
1
1
1
1
1
1
1
1
1
13
1
1
2
1
1
3
1
1
2
1
6
1
2
1
3
5
1
1
1
1
3
1
1
1
1
1
1
1
1
1
1
1
1
1
1
1
2
1
1
2
1
1
1
1
1
1
1
1
1
2
1
1
2
1
1
1
1
1
1
1
2
1
1
1
1
1
1
4
86
1
2
1
1
2
1
1
1
1
1
1
1
1
1
1
1
1
1
1
1
1
1
1
1
1
1
1
1
1
1
1
1
1
1
1
1
1
1
1
1
1
1
1
1
1
1
1
1
1
1
1
1
2
1
1
1
3
1
1
1
4
1
1
1
1
1
1
1
1
1
1
1
1
2
2
2
1
2
1
2
1
1
3
1
1
1
1
1
2
2
1
2
1
2
1
1
2
1
1
1
1
1
1
1
1
1
3
1
1
1
1
1
1
1
1
1
1
1
1
1
2
1
1
1
1
1
1
1
2
1
1
1
1
2
1
1
1
1
1
1
1
1
1
1
2
2
2
1
1
1
2
1
1
1
1
1
1
1
1
2
1
1
1
1
1
1
2
1
1
1
1
1
1
1
1
1
1
1
1
1
1
1
1
1
1
1
1
1
1
1
1
1
1
3
1
1
1
1
1
1
1
1
1
1
1
1
1
1
1
1
1
1
1
2
1
1
1
1
1
1
1
1
1
2
1
1
1
1
1
1
1
1
1
1
1
1
1
1
1
2
2
1
1
2
1
1
1
1
1
1
1
2
1
1
1
1
1
1
1
1
2
1
1
1
1
1
1
3
2
1
1
2
1
2
5
1
1
1
1
1
2
1
1
3
2
2
1
1
1
1
1
1
1
1
1
1
1
2
1
1
1
1
1
1
2
1
1
1
1
4
1
1
1
1
1
2
1
1
1
1
1
1
1
1
1
1
1
4
1
1
1
1
1
1
1
1
1
1
1
1
1
3
1
2
1
1
1
1
1
1
2
1
1
1
1
2
1
1
1
2
1
1
1
2
1
1
1
1
1
1
1
1
1
1
1
1
1
1
1
1
1
1
1
1
1
1
1
1
1
1
3
1
1
1
1
1
1
1
4
1
1
1
1
2
1
2
1
1
1
1
1
1
1
1
1
2
1
1
1
1
1
1
1
1
1
1
1
4
1
1
2
1
1
1
2
1
1
1
1
2
1
1
1
1
3
1
1
1
1
1
1
1
1
1
1
1
1
2
1
1
1
1
1
1
1
1
1
1
1
1
1
1
1
1
1
1
1
1
1
2
1
1
1
1
3
1
1
1
2
1
1
1
1
1
2
1
2
1
1
5
5
4
1
1
1
1
3
1
1
1
1
1
2
2
1
1
1
1
1
2
1
1
1
1
1
1
1
1
1
1
1
1
1
2
1
1
1
1
1
1
1
5
1
1
1
1
1
1
1
1
5
1
1
1
1
1
2
1
1
1
1
1
3
1
1
1
1
1
1
1
2
1
1
2
1
1
1
1
1
1
1
2
1
1
1
1
1
1
1
1
1
1
1
1
1
1
1
1
1
1
1
1
1
1
1
1
1
1
1
1
1
1
6
1
1
3
1
1
4
1
1
1
1
1
1
1
3
1
1
1
4
4
1
1
12
2
1
1
1
1
1
3
2
1
1
1
1
1
1
2
1
8
5
1
1
1
1
1
2
2
3
1
2
1
1
1
1
1
2
1
2
1
1
2
1
1
1
2
3
1
1
1
1
1
1
1
3
1
1
1
1
2
1
1
1
1
1
1
1
1
1
1
2
1
1
1
1
2
1
1
1
1
1
1
1
1
1
1
1
3
1
1
1
1
1
1
5
2
2
5
1
1
2
1
6
1
4
1
1
4
4
4
1
5
1
5
1
1
1
1
1
1
1
1
1
1
1
1
1
1
1
1
1
1
1
1
2
1
3
1
2
1
1
1
1
1
2
1
1
1
1
1
1
3
1
1
1
1
1
1
2
1
1
2
1
1
1
1
1
1
2
1
1
2
4
2
1
1
1
1
1
1
1
1
25
1
4
1
1
1
1
1
1
1
1
1
1
1
1
1
1
1
1
1
2
1
1
1
1
1
1
2
1
1
2
1
1
3
1
1
1
1
1
4
1
1
1
1
1
1
1
1
1
1
1
1
1
1
1
1
1
1
1
1
1
1
2
1
1
1
1
1
1
1
1
1
1
1
1
1
2
1
1
2
1
1
1
1
1
22
5
1
1
1
1
2
1
1
1
1
1
1
1
1
1
1
1
1
2
1
3
1
1
1
1
1
2
1
1
1
1
1
1
1
1
1
1
1
9
1
1
1
1
1
1
1
1
1
1
1
1
1
1
1
1
1
1
1
1
1
1
1
1
1
1
1
1
1
1
1
2
2
1
2
2
1
1
4
1
1
1
1
1
1
1
1
1
1
1
1
1
1
1
1
2
1
1
1
1
1
1
1
1
1
1
1
2
1
1
1
1
17
2
4
1
3
1
1
1
2
2
2
1
2
1
1
1
1
1
1
10
1
1
5
1
2
1
2
1
1
1
1
1
1
1
4
2
2
1
1
1
1
1
1
1
1
1
1
1
1
3
1
1
1
1
1
1
1
1
1
26
1
1
1
1
1
1
1
3
2
1
1
1
1
1
2
1
1
1
1
1
1
18
1
1
1
1
2
1
1
1
1
1
1
1
1
2
1
1
2
2
1
1
1
1
1
1
1
1
1
1
1
1
1
1
1
1
1
1
2
1
1
1
1
1
1
1
2
1
1
6
2
1
2
1
1
1
1
2
1
2
1
1
5
1
1
1
1
2
2
1
1
1
2
1
2
1
1
1
1
1
8
1
1
1
1
1
1
1
1
1
1
1
1
1
1
1
1
3
1
1
3
2
1
1
1
1
2
2
1
2
1
1
1
1
1
2
1
1
1
1
1
1
1
1
1
1
1
1
1
1
1
2
1
1
1
1
1
1
1
2
1
2
4
1
1
1
1
1
1
1
4
1
1
1
1
1
1
1
2
1
1
1
1
1
1
3
1
1
1
1
1
4
1
1
1
3
1
1
1
1
1
1
1
1
1
1
1
7
1
2
1
1
1
1
1
1
1
1
1
1
1
2
1
2
1
2
1
1
1
1
1
1
1
1
1
1
2
1
1
1
1
1
1
1
1
1
1
2
1
1
1
1
1
2
7
1
1
1
1
1
1
1
1
1
1
1
1
1
1
1
3
1
1
1
1
1
1
1
1
1
1
1
1
1
1
1
1
1
2
2
2
1
1
2
1
1
8
1
1
1
1
1
1
1
1
1
1
1
5
1
1
1
1
1
1
1
2
2
1
1
2
1
1
1
1
1
1
1
1
2
1
1
1
1
1
1
1
1
3
1
1
3
1
1
1
1
21
1
1
1
1
2
1
1
1
1
1
1
1
2
1
1
2
1
1
1
1
1
1
1
1
1
1
1
2
4
1
1
1
3
3
1
1
2
1
23
1
1
1
1
1
2
1
1
1
1
1
1
1
1
1
1
1
1
1
1
1
1
1
1
1
1
1
1
1
2
1
1
1
1
1
3
1
1
1
1
1
3
1
2
1
1
1
1
1
1
4
1
2
1
4
1
1
1
1
1
1
1
1
1
1
1
1
3
1
1
1
1
1
1
1
1
1
4
2
1
1
3
2
4
1
2
1
3
2
1
1
1
1
1
1
1
1
2
6
1
1
1
1
1
2
1
2
2
1
1
1
1
1
1
1
1
1
1
1
1
1
1
2
1
2
1
1
1
1
1
1
1
1
6
1
1
1
2
1
2
1
1
1
1
1
1
1
1
1
1
1
1
1
1
6
1
1
1
1
1
1
1
1
1
1
4
2
1
1
1
1
1
1
1
1
1
2
1
1
1
1
1
1
1
1
1
1
1
1
1
4
2
1
1
1
1
1
1
1
1
1
1
1
3
1
2
1
1
1
1
2
1
1
1
1
1
1
1
1
1
1
1
1
1
2
1
1
1
4
2
1
1
1
1
1
1
1
3
2
1
1
1
1
1
1
1
1
2
1
1
1
1
2
1
2
1
2
2
1
1
1
1
1
1
1
1
1
1
1
1
1
1
1
1
1
1
1
1
1
1
1
1
1
1
1
1
1
2
2
3
3
2
1
4
1
2
1
1
1
2
1
1
1
1
1
1
2
1
1
1
1
1
2
3
1
1
1
1
1
1
1
1
1
1
1
1
1
1
1
1
1
1
1
1
1
1
1
1
1
1
1
2
1
1
1
1
1
1
1
1
1
1
1
2
1
1
1
1
1
3
1
1
1
2
1
1
1
1
1
1
1
1
1
1
1
1
1
1
2
1
1
2
1
1
1
1
1
2
1
1
1
1
1
1
1
1
2
12
1
1
2
1
1
1
1
1
1
1
1
1
1
1
1
2
1
1
1
4
1
1
1
1
1
1
2
1
1
1
1
1
1
1
1
1
1
1
1
1
1
1
2
2
1
1
1
2
2
2
1
1
1
2
3
1
1
1
1
1
1
1
1
1
1
1
1
1
1
2
1
2
1
1
1
1
7
1
1
1
1
1
1
1
1
1
1
1
1
1
1
1
2
1
1
1
1
1
1
1
1
1
1
1
1
1
1
1
1
1
1
1
1
1
1
1
1
1
1
1
1
1
1
1
1
1
1
1
1
2
2
1
1
1
1
2
1
1
1
2
1
1
2
1
2
1
1
1
1
1
1
1
1
1
2
1
1
1
1
1
1
1
1
2
1
1
1
1
1
1
1
1
1
1
2
1
1
1
1
1
1
1
1
1
1
1
2
1
1
1
1
1
1
2
1
1
1
2
1
2
2
1
1
2
1
1
6
3
1
1
1
1
3
1
3
1
1
1
1
1
3
1
1
1
1
1
1
1
1
6
1
1
1
4
3
1
1
1
1
1
1
1
1
1
1
1
1
1
1
1
1
1
1
2
3
4
2
1
1
1
1
3
4
5
2
1
1
1
11
1
1
1
1
1
1
1
1
1
1
17
2
1
1
1
3
1
1
1
1
1
2
1
1
1
1
1
12
1
1
1
1
1
1
1
1
1
2
1
2
1
2
1
1
1
1
1
1
1
1
1
1
1
1
1
1
1
3
4
1
1
2
1
1
1
1
1
1
1
2
1
1
1
1
2
1
2
2
1
2
6
1
1
1
1
1
1
5
1
2
2
1
2
1
12
1
1
2
1
1
1
1
1
1
2
1
1
1
1
1
1
2
1
1
1
1
1
1
1
1
1
2
1
3
1
1
4
1
1
1
1
2
1
1
1
2
1
4
2
1
2
7
1
1
1
2
1
2
1
1
2
1
1
1
1
1
3
1
3
1
1
1
1
1
1
1
1
1
1
1
1
1
3
1
1
1
1
1
1
4
1
1
1
1
1
1
1
1
5
1
1
1
1
1
1
1
1
1
1
1
1
1
1
1
1
1
1
1
1
2
1
1
1
1
1
1
2
1
11
1
1
1
1
6
1
1
1
1
10
1
1
1
6
2
1
2
1
2
3
2
1
1
1
1
1
1
2
1
1
1
1
1
3
1
1
1
2
1
1
3
1
1
1
1
1
2
1
1
1
4
1
1
3
2
2
1
2
1
1
1
2
1
1
1
2
2
1
1
1
1
1
2
2
2
2
1
2
1
1
1
1
1
2
1
1
1
1
1
2
1
1
1
1
2
1
13
2
1
1
1
1
1
3
3
1
4
1
1
1
1
1
1
1
1
1
1
1
1
1
2
1
1
1
1
1
1
1
1
1
1
6
1
1
1
1
1
1
1
1
1
1
1
2
1
2
1
1
1
1
1
1
2
1
1
1
1
1
1
1
1
2
1
1
1
1
1
1
1
1
1
1
1
1
1
1
1
1
1
1
1
1
1
1
1
1
1
1
1
1
1
1
1
1
1
2
1
1
1
1
1
2
1
1
1
1
1
1
1
1
1
2
1
1
1
1
1
1
1
1
1
1
1
1
1
1
1
1
1
3
3
5
2
1
1
1
2
1
1
1
1
2
5
1
1
1
1
1
1
1
1
1
2
1
1
1
2
1
1
1
1
1
1
6
1
1
1
1
1
1
1
1
1
1
1
1
1
42
1
2
3
1
2
1
1
4
2
1
1
1
1
1
1
1
1
1
1
1
2
1
2
2
1
1
1
4
1
1
1
2
1
1
1
2
1
1
1
1
1
1
1
2
1
1
1
1
1
1
1
1
1
1
1
1
1
2
1
1
1
1
1
1
1
1
1
1
1
1
1
1
1
2
6
1
1
1
1
1
1
2
1
1
1
1
1
3
1
1
1
1
2
1
1
1
1
3
1
1
1
1
1
1
1
1
2
1
1
1
1
1
1
1
1
1
1
1
1
1
1
2
1
1
1
1
1
1
1
1
1
1
1
1
29
1
1
1
1
1
1
3
1
1
1
1
1
1
2
2
1
1
1
2
1
1
1
3
1
1
1
1
1
1
1
1
1
1
1
1
1
1
1
1
1
1
11
2
1
1
1
1
1
1
1
1
1
1
1
1
1
2
5
1
3
1
1
1
1
1
1
1
1
2
1
1
1
1
1
1
1
1
1
1
3
2
1
1
2
2
1
5
1
1
1
1
1
1
1
4
1
2
2
2
1
1
1
1
1
1
1
1
1
1
1
1
1
1
1
1
1
2
1
1
1
1
3
3
1
1
1
1
2
1
1
1
1
2
1
1
1
1
1
1
1
1
1
1
1
1
1
1
1
1
1
3
2
1
1
1
1
2
1
1
1
4
1
1
1
1
1
1
1
1
1
1
5
4
2
1
1
1
1
1
1
1
1
1
1
1
1
1
1
1
1
1
1
1
1
1
1
1
3
1
1
1
2
2
1
3
1
1
1
1
1
1
1
1
1
1
1
1
3
2
1
1
1
1
1
1
1
1
1
1
1
3
1
1
1
1
5
1
1
2
1
1
1
2
1
1
1
1
2
1
1
1
1
1
2
1
1
1
2
1
1
1
2
1
1
1
1
1
1
1
1
1
1
1
1
1
1
1
1
2
1
1
1
1
1
3
1
1
1
1
1
1
1
1
3
1
1
1
1
1
1
1
3
1
1
1
1
1
1
1
1
1
1
1
1
1
1
1
1
1
1
1
2
1
8
1
1
1
2
1
1
1
1
1
1
1
1
2
1
1
2
1
2
1
1
2
1
1
1
1
2
1
1
1
1
1
1
1
1
1
1
1
1
1
1
1
1
1
1
1
2
1
2
1
1
1
1
1
1
1
3
1
1
7
2
1
3
2
1
1
1
1
1
1
1
1
1
1
1
1
3
1
4
1
1
1
1
1
1
2
3
1
1
1
1
1
2
2
1
1
1
1
1
1
1
1
1
1
1
1
2
1
1
1
1
1
1
1
1
1
1
1
1
1
1
1
1
1
2
1
2
2
1
1
2
1
1
1
1
1
1
1
1
1
1
1
1
1
1
1
1
1
1
2
1
1
1
1
1
1
1
1
1
1
1
1
1
1
1
1
1
2
3
1
1
1
1
1
1
1
1
1
1
1
1
1
2
1
1
1
2
2
1
1
2
1
3
1
1
1
1
1
1
1
1
1
2
1
1
31
1
1
1
1
2
1
1
1
1
1
1
1
1
1
4
1
1
1
1
1
1
1
1
1
1
1
1
4
1
2
1
1
7
1
1
1
5
1
1
1
1
3
1
1
1
1
1
1
4
1
1
1
1
16
2
1
1
1
1
1
1
1
1
1
2
1
1
1
2
1
1
1
1
1
1
1
1
1
1
1
1
1
1
3
1
1
1
2
1
1
4
3
1
1
1
2
2
2
1
1
1
1
1
1
1
1
1
1
1
1
1
1
1
2
1
1
1
2
1
1
1
1
1
1
1
1
15
3
1
1
1
1
1
1
1
1
2
1
1
1
1
1
1
1
1
1
3
1
1
1
1
1
1
1
1
1
1
1
1
1
1
1
1
1
1
1
1
1
3
1
26
9
1
1
1
2
1
1
1
1
1
1
1
1
1
2
1
1
1
1
2
1
1
1
1
1
1
1
1
1
1
1
1
2
1
4
1
1
1
1
1
1
1
1
1
1
1
1
1
1
1
1
2
1
1
1
1
1
1
1
1
4
3
1
1
1
1
1
1
2
1
1
1
1
1
1
2
1
1
1
1
1
1
1
1
1
1
1
1
1
1
1
1
1
1
1
1
1
1
1
1
1
1
1
1
1
1
1
1
1
1
1
1
1
2
1
1
1
1
1
1
1
1
1
2
1
2
1
1
1
1
1
2
1
1
1
1
2
1
1
2
1
1
1
3
1
1
1
1
1
1
1
1
1
2
1
1
1
1
1
1
1
1
2
1
1
1
1
1
1
1
2
1
1
1
1
1
1
1
1
2
5
1
1
1
1
1
1
1
1
1
2
2
1
1
1
1
2
1
1
1
1
1
1
1
1
2
1
1
1
1
1
1
1
1
2
1
1
2
2
1
2
1
1
2
2
1
2
1
1
1
1
2
1
2
1
1
2
1
1
1
2
1
2
1
1
1
1
1
1
1
1
1
1
1
1
1
1
1
1
2
1
8
1
2
6
2
1
3
2
1
2
1
4
1
1
1
1
1
1
2
10
1
1
1
2
1
1
2
1
1
1
1
2
2
1
1
1
1
1
1
2
1
1
2
1
1
2
2
1
1
1
1
2
1
1
1
1
2
1
1
1
1
1
1
1
1
1
1
1
1
1
1
1
1
1
1
1
1
1
2
1
1
1
1
1
1
1
1
1
1
1
1
1
1
1
1
2
1
1
1
1
2
1
1
1
1
1
1
1
1
1
1
1
1
1
1
1
1
1
1
1
1
1
1
1
1
1
1
1
4
1
3
1
3
3
1
1
1
1
1
1
1
1
1
1
1
1
1
1
1
1
1
1
1
3
1
1
1
1
1
1
1
1
1
1
1
1
2
1
1
1
1
1
1
1
1
1
1
1
1
1
1
1
1
1
1
1
1
1
1
1
1
1
1
1
1
1
1
2
2
5
1
1
1
1
1
2
1
30
1
1
2
1
2
1
1
1
1
2
1
1
1
1
1
1
3
1
1
1
1
1
1
1
1
1
3
1
1
1
1
2
4
1
1
3
6
2
1
1
1
1
3
1
1
1
1
1
2
1
1
1
3
1
1
2
1
1
1
1
1
1
1
1
1
1
1
1
1
1
1
2
1
3
1
1
2
1
1
1
1
1
2
1
7
5
2
1
1
1
1
1
1
1
3
1
1
1
1
1
1
1
1
1
1
1
1
1
1
1
1
1
1
2
1
1
2
1
2
1
1
1
2
2
1
1
2
1
1
1
1
2
1
2
2
1
1
1
3
1
1
1
3
1
8
1
1
8
2
2
2
1
1
1
2
1
2
1
1
1
1
1
1
1
1
1
1
1
1
1
1
2
1
3
1
1
2
1
1
1
1
1
1
2
1
1
1
1
1
1
1
1
3
1
1
1
3
1
1
1
2
1
1
1
1
3
1
1
1
1
1
1
1
1
3
1
1
1
1
1
1
1
1
1
1
1
4
2
6
1
1
5
5
5
3
3
5
1
1
1
1
1
1
2
1
1
1
1
1
1
1
1
1
1
1
2
1
9
1
2
1
1
1
1
1
2
1
1
1
1
1
1
1
1
1
1
2
1
1
1
1
1
1
1
1
1
1
1
2
2
1
1
3
1
1
4
1
1
1
1
1
1
1
1
1
1
1
1
1
1
1
1
1
1
1
1
1
1
1
1
1
1
1
1
3
1
2
1
1
1
1
1
1
1
1
1
1
1
1
1
3
1
1
1
2
1
1
1
1
1
2
3
1
1
1
1
1
1
1
1
1
1
1
2
1
1
1
1
1
1
1
1
1
1
1
1
1
1
1
2
1
1
1
1
1
1
1
1
1
1
2
2
1
1
1
1
1
1
1
1
1
1
1
1
1
1
1
1
1
2
1
1
1
1
1
1
1
1
1
1
1
1
1
1
1
1
1
1
1
3
1
1
1
1
1
1
3
1
1
1
1
1
1
1
1
1
2
2
1
2
1
3
7
1
1
2
2
1
1
1
1
2
1
1
1
3
1
1
1
1
1
2
1
1
1
23
1
1
1
1
1
1
1
1
1
1
1
1
1
2
1
1
1
1
1
2
1
1
1
1
1
1
1
1
1
1
1
5
3
1
3
1
1
1
1
1
1
1
1
1
1
1
1
2
1
1
1
2
1
1
1
1
1
1
2
1
1
1
1
1
1
4
3
2
1
8
1
1
1
1
1
1
3
1
1
1
1
2
1
1
1
1
1
1
1
1
1
1
1
1
1
1
1
1
2
1
1
1
1
1
1
1
1
1
2
1
1
1
1
1
1
1
1
1
1
2
1
1
2
1
1
1
2
1
1
1
2
2
1
1
1
1
1
1
1
1
1
1
1
1
1
1
1
1
1
1
1
1
1
1
1
1
1
1
1
1
2
1
3
2
1
1
1
1
1
1
1
1
1
1
1
1
1
4
1
1
1
2
1
1
1
1
1
1
1
1
1
1
2
1
1
1
1
1
1
1
1
1
1
2
1
1
1
1
1
1
2
1
1
1
1
1
2
1
1
2
1
1
3
4
1
1
1
1
1
3
1
2
5
1
1
1
1
2
1
1
3
1
2
1
2
1
1
2
1
1
3
2
1
1
1
1
2
1
1
1
1
2
1
1
1
1
1
1
1
1
1
1
2
1
1
1
1
2
1
1
1
1
1
2
1
2
3
1
1
2
1
1
1
1
1
2
1
1
2
2
1
1
1
1
1
1
3
1
1
4
1
1
5
1
2
1
1
1
1
2
1
1
3
1
1
1
1
1
1
4
1
2
1
1
1
1
1
1
3
4
1
1
3
1
1
1
1
1
1
1
1
1
1
4
1
1
1
1
2
1
1
1
1
1
1
1
1
1
1
2
1
1
8
1
1
1
1
1
1
4
1
1
1
1
1
1
2
1
1
1
1
1
1
1
3
1
1
1
1
1
2
1
1
4
1
1
1
1
1
1
1
1
1
1
1
1
1
1
3
1
1
1
1
2
1
2
1
1
1
1
2
1
1
1
2
1
1
1
1
1
1
2
3
1
1
2
3
1
1
1
1
1
1
1
1
1
1
1
1
1
1
1
3
2
2
1
7
3
1
2
1
1
1
1
1
1
3
1
7
1
1
1
1
2
1
1
1
2
2
1
1
1
1
1
1
1
1
1
3
1
1
2
1
1
1
1
1
1
2
1
1
1
1
1
1
1
1
1
1
1
1
1
1
1
1
1
1
1
1
1
1
1
1
1
1
1
1
1
1
1
1
1
1
1
1
2
1
1
1
2
1
1
1
12
1
1
1
1
1
2
1
3
1
1
2
1
1
1
1
3
1
1
1
1
1
1
3
1
1
1
1
1
1
1
1
1
1
1
1
1
1
1
1
1
1
1
1
1
1
1
1
2
1
1
1
1
1
1
1
1
1
1
2
1
1
1
1
1
1
14
1
1
1
1
1
2
1
1
1
2
1
1
2
1
1
1
1
1
5
1
1
1
1
1
1
2
1
1
1
1
1
1
1
1
1
1
1
1
1
3
1
1
1
1
1
1
1
1
1
3
2
1
1
1
1
1
1
2
30
2
1
1
1
1
1
1
2
1
1
1
1
1
1
3
1
1
1
2
1
2
1
18
1
1
1
1
1
8
11
1
1
2
1
1
1
1
1
1
1
21
2
2
1
1
18
1
1
1
1
1
1
1
1
1
1
1
1
1
1
1
2
1
1
1
1
5
1
1
1
2
2
2
1
2
1
1
1
1
1
1
1
1
1
2
1
1
2
1
1
1
2
1
1
1
1
1
1
3
5
1
1
1
2
2
3
1
1
1
1
1
1
3
1
1
1
1
2
1
1
1
1
1
1
1
1
1
1
2
1
1
1
2
1
1
3
1
1
1
1
1
1
1
1
1
1
1
1
1
1
1
1
1
1
1
1
1
2
1
1
1
1
2
1
1
1
1
2
1
1
1
1
1
1
1
5
9
1
1
2
1
1
1
1
1
1
1
1
1
1
1
1
1
1
1
2
1
1
1
1
1
2
1
1
1
1
3
2
1
1
2
1
1
1
1
1
1
1
1
1
1
1
1
1
1
1
1
1
2
1
1
1
1
1
1
1
1
1
1
1
1
1
1
1
1
1
1
1
1
1
1
1
1
2
1
1
1
1
1
1
1
3
1
1
1
1
1
1
1
2
1
1
2
1
1
1
1
1
1
1
2
1
1
1
1
1
1
1
1
1
1
1
2
1
1
1
1
1
1
1
1
1
1
2
1
3
1
1
1
1
1
1
3
1
1
1
1
1
1
2
3
1
1
1
1
1
1
1
1
1
1
5
2
1
1
1
1
1
1
1
1
1
1
1
2
2
1
1
1
1
8
1
1
1
1
1
1
1
1
1
3
1
1
1
3
2
1
2
1
1
1
1
1
1
1
1
1
1
1
1
1
1
2
1
1
1
2
1
1
1
2
1
1
1
3
1
1
1
4
1
5
1
1
1
2
1
1
3
1
1
2
1
1
1
1
1
1
1
2
1
1
1
1
1
2
1
1
1
1
2
1
1
1
10
1
5
4
1
7
9
1
1
1
1
1
1
1
2
1
1
1
2
1
1
1
1
1
1
1
1
11
1
1
1
1
1
1
1
1
2
1
1
1
1
1
1
1
1
1
1
1
1
1
2
1
1
1
1
1
1
1
1
1
2
1
1
1
1
6
2
1
1
1
1
1
2
1
1
1
2
4
7
1
2
1
9
1
1
3
2
1
2
1
1
1
1
1
1
1
1
1
1
1
1
1
1
1
1
1
1
1
1
7
1
1
1
1
1
1
23
1
1
1
1
1
1
1
2
1
1
1
1
1
1
1
16
1
2
1
1
48
2
7
2
1
1
2
1
1
2
1
1
1
1
1
1
1
2
1
3
1
1
1
1
1
1
1
1
1
1
1
1
1
1
1
1
1
1
1
1
2
1
9
3
2
1
2
1
1
1
1
1
1
1
1
1
1
1
1
1
2
1
1
1
2
1
1
2
2
1
2
3
1
4
1
2
5
1
2
1
2
1
1
1
2
2
2
1
1
1
1
1
2
1
1
1
1
2
1
1
3
1
2
3
1
1
1
2
1
2
1
2
1
1
1
2
1
1
1
4
1
1
1
2
5
1
1
1
1
1
1
1
1
1
1
1
1
1
1
1
1
2
1
1
1
1
1
2
1
1
1
1
1
1
1
1
1
1
1
2
2
1
1
4
1
1
1
1
1
1
1
2
1
1
3
1
1
1
1
2
1
1
1
1
1
1
1
1
1
2
1
1
1
1
1
1
1
3
1
2
1
1
1
2
1
1
1
1
1
1
1
1
2
1
1
1
1
1
1
1
1
1
1
1
1
1
2
1
2
1
1
1
1
1
1
1
1
1
1
1
1
2
1
1
1
1
1
1
1
1
1
1
1
1
1
1
1
1
1
1
1
1
1
1
1
4
1
4
1
1
1
1
1
1
1
1
1
2
1
1
1
1
1
4
1
1
1
2
1
1
1
1
1
1
2
1
1
1
1
1
1
1
1
1
1
1
1
2
1
1
1
1
1
1
2
1
1
1
1
1
1
1
1
2
4
5
1
1
2
2
1
2
2
1
1
2
2
4
1
1
1
1
1
1
1
1
1
2
1
1
2
1
1
1
1
1
1
1
1
1
1
1
1
1
2
1
1
1
1
1
1
1
1
3
1
1
4
1
1
1
1
1
1
1
1
1
1
2
1
1
1
1
1
1
2
1
1
1
1
2
4
5
1
1
1
1
1
1
1
3
1
1
3
3
1
1
1
1
1
1
2
1
1
2
1
1
1
1
1
1
1
1
1
1
1
2
1
4
1
3
1
1
1
2
1
1
1
1
1
2
1
1
1
2
1
1
1
1
1
1
1
2
1
1
1
1
1
1
1
1
1
1
1
1
1
1
3
1
1
1
1
2
1
1
1
1
1
1
3
2
1
1
2
1
2
1
1
1
1
3
1
1
1
1
3
1
1
1
1
2
1
2
1
2
3
2
1
1
1
1
1
2
1
1
1
1
2
1
2
1
2
1
1
1
1
1
1
1
1
1
1
1
1
2
1
1
1
3
1
2
1
1
1
1
1
3
3
1
1
2
1
1
2
1
1
1
1
1
1
1
1
1
1
1
1
1
1
1
1
1
1
1
1
1
1
1
1
1
3
2
1
1
1
1
1
1
1
1
1
2
1
2
1
1
2
1
1
2
1
1
1
4
1
1
2
1
1
3
1
1
1
1
1
1
1
1
1
1
1
1
1
1
1
1
2
1
2
1
1
1
1
1
1
1
1
1
1
1
1
1
1
1
1
1
3
1
1
1
2
1
1
2
1
1
3
1
1
2
1
3
5
1
1
1
2
2
3
1
1
1
1
1
1
1
1
2
2
2
1
2
2
1
1
1
4
3
1
1
1
1
1
1
3
1
1
1
1
1
1
2
1
1
1
1
1
1
1
1
1
1
1
2
1
1
2
1
1
1
1
1
2
1
1
1
1
1
1
1
1
1
2
1
3
3
1
1
2
4
1
1
1
1
1
5
1
1
1
1
1
1
1
1
1
1
1
2
1
1
1
1
1
2
1
2
1
1
2
1
2
1
1
2
1
2
1
1
1
1
1
1
1
1
2
1
1
1
1
1
1
1
3
1
1
2
1
1
1
1
1
2
1
1
1
1
1
1
1
1
1
1
1
1
1
1
1
1
2
1
1
1
1
1
1
1
1
1
1
1
1
1
1
1
1
1
1
1
2
2
1
5
1
1
1
1
1
1
1
1
1
1
1
1
1
1
2
1
1
1
1
1
2
1
1
1
2
1
2
1
1
1
1
1
1
1
1
1
1
1
4
1
1
1
1
1
1
1
1
2
1
1
4
1
1
1
1
1
1
1
1
1
2
1
1
1
1
1
1
1
1
1
1
1
1
1
2
1
1
1
2
1
1
1
1
1
1
3
9
2
1
1
1
2
1
2
2
1
1
1
1
1
1
1
1
1
1
1
1
1
1
2
1
1
2
1
1
1
1
1
1
2
1
1
1
1
1
1
1
1
1
1
1
1
1
3
1
1
1
1
1
1
1
1
9
1
1
1
1
1
1
1
2
1
1
1
1
1
1
1
1
1
1
1
1
1
1
1
1
1
1
1
1
1
1
1
1
3
1
1
1
1
1
1
1
1
1
2
1
3
1
2
1
1
1
1
1
1
1
1
1
1
1
1
1
1
2
1
1
1
2
2
1
3
2
2
1
2
7
1
1
1
1
1
1
1
1
1
1
1
1
2
1
3
2
1
11
6
1
1
1
5
1
1
1
1
1
1
1
1
1
2
1
1
1
1
1
1
1
1
1
1
1
1
1
4
1
3
1
5
3
2
1
1
2
1
1
1
2
1
1
1
32
1
1
1
1
1
1
1
1
1
2
1
1
1
1
1
2
2
1
2
2
1
1
1
1
1
1
1
2
1
2
1
1
1
1
1
1
1
1
1
1
1
1
1
2
1
1
1
1
1
1
3
1
1
1
1
1
1
1
2
1
2
1
1
1
1
1
1
1
2
1
1
1
1
1
1
1
2
1
1
1
1
2
1
1
1
1
1
1
1
2
1
1
1
1
1
2
3
1
1
1
1
2
1
1
1
1
1
1
1
1
2
1
1
3
1
1
1
2
1
1
1
1
1
1
1
1
1
1
1
1
1
1
1
1
1
1
1
1
1
1
2
2
3
1
1
1
1
2
1
1
1
1
5
2
4
9
1
1
2
1
1
9
2
3
1
1
2
5
1
3
3
2
3
1
1
1
1
2
1
2
1
1
17
1
1
1
1
1
1
1
1
1
1
1
3
1
1
1
1
1
1
1
1
1
1
1
1
1
1
1
1
1
1
1
6
2
1
1
1
1
1
5
12
2
2
1
1
1
3
1
1
1
1
3
3
1
1
1
1
1
2
2
4
1
1
1
1
2
1
1
1
1
1
1
1
2
1
1
2
1
1
1
1
1
1
1
2
1
2
1
2
1
1
1
2
1
2
1
1
2
1
1
1
1
1
1
2
1
3
1
1
1
1
1
1
1
1
1
1
1
1
2
1
1
1
1
6
1
1
1
1
1
1
1
2
2
1
1
1
1
1
1
1
1
1
1
12
1
1
1
1
2
1
1
1
1
1
1
1
1
1
1
1
1
1
1
3
1
1
1
2
1
20
2
1
55
1
1
1
3
1
1
2
1
1
1
1
1
1
1
2
1
1
1
1
1
1
2
1
1
1
2
1
2
14
1
1
1
1
1
1
1
1
1
1
1
1
1
1
1
1
2
1
2
1
3
1
1
1
1
2
1
1
1
1
1
1
7
7
15
3
4
1
1
1
1
1
1
1
2
1
1
1
1
1
1
3
2
1
2
1
2
1
1
1
2
1
1
1
1
2
1
1
1
1
1
1
1
2
1
1
1
1
2
2
1
1
1
2
2
5
1
1
1
1
1
3
1
1
1
1
1
1
4
1
1
1
2
1
1
1
1
1
1
14
1
1
1
1
2
2
8
1
5
1
1
1
1
1
2
1
1
1
1
1
1
1
1
1
1
1
1
1
1
1
1
1
1
1
1
1
1
1
1
1
2
1
1
2
1
2
1
2
1
1
1
1
1
2
1
1
1
1
1
1
2
1
1
1
1
1
1
1
2
1
1
1
1
1
1
1
1
1
1
1
1
1
1
1
1
1
1
1
1
1
1
1
1
1
1
1
1
2
1
1
1
1
1
1
1
1
1
1
1
1
1
1
1
1
1
1
8
1
1
1
1
2
3
3
2
1
1
1
1
3
1
1
1
5
3
1
1
1
1
7
1
1
1
1
1
1
1
1
1
1
1
1
1
1
1
1
1
1
1
1
1
2
1
1
1
3
1
1
1
1
1
1
1
1
1
1
1
1
1
2
1
2
1
1
1
2
1
1
2
1
1
1
1
1
1
1
1
1
1
1
1
1
1
1
1
1
2
2
1
1
1
1
2
1
1
2
1
1
2
1
1
2
1
1
1
1
1
2
1
1
1
1
1
1
1
1
1
1
1
1
2
1
1
1
1
1
1
1
1
1
1
1
2
3
1
1
1
1
1
1
1
1
1
1
1
1
1
1
1
1
3
1
1
1
1
1
1
1
1
1
1
1
1
1
1
1
1
2
3
1
1
2
1
1
1
1
1
2
2
2
5
1
2
1
1
1
1
1
1
3
2
1
1
1
1
1
1
1
1
1
1
1
3
1
1
1
1
1
1
1
1
1
1
1
1
1
1
1
1
1
1
1
1
1
5
1
1
1
1
1
1
1
1
2
1
1
1
1
1
1
1
1
1
1
1
1
1
2
1
1
1
1
1
1
2
1
1
1
1
1
1
1
1
1
7
1
2
1
1
1
1
1
1
1
1
1
1
3
1
1
1
1
1
3
1
18
1
1
1
1
3
1
1
1
1
1
1
1
1
1
1
1
1
1
1
2
1
1
1
19
6
1
1
5
1
3
1
1
2
7
8
6
2
1
1
1
1
1
1
1
1
1
1
1
1
2
1
2
1
1
1
2
1
1
2
2
1
1
1
1
1
1
1
6
1
1
1
4
1
1
1
1
2
1
1
1
1
1
3
1
1
1
1
1
1
1
2
1
1
1
1
1
2
1
1
2
1
1
1
1
1
1
1
1
1
1
1
1
1
1
1
2
1
1
1
4
1
1
3
2
1
1
3
1
1
2
1
1
1
1
1
1
1
1
2
1
1
1
1
2
5
1
2
1
1
2
1
1
3
1
1
1
1
1
1
2
4
2
1
1
3
3
2
2
3
2
8
2
2
1
1
1
1
1
1
1
1
1
2
2
5
1
1
3
1
1
2
1
1
1
1
1
1
1
8
1
1
1
1
1
1
1
2
1
1
1
1
1
1
1
1
1
2
1
1
1
1
1
3
1
1
2
1
1
1
1
1
2
1
1
1
2
1
9
1
1
1
1
1
1
1
1
2
1
1
1
1
1
1
1
1
1
1
2
1
1
1
1
1
1
1
1
1
1
2
1
1
2
1
5
11
1
1
1
1
1
1
1
2
2
1
1
1
1
2
1
1
1
1
3
2
1
1
4
3
1
1
1
2
2
1
1
2
1
2
2
2
1
2
1
1
1
2
1
1
1
1
2
1
1
1
1
1
1
1
1
1
1
1
1
1
2
1
1
1
1
1
1
1
2
1
1
1
2
1
1
1
1
18
1
1
14
1
1
1
1
1
2
5
2
1
11
1
1
1
1
1
2
1
6
1
1
1
1
4
1
1
1
1
1
2
1
1
2
1
1
1
2
1
1
1
1
1
1
2
5
1
1
1
1
1
1
1
1
1
3
1
1
1
2
5
3
1
1
1
1
9
2
1
2
3
1
1
1
2
2
1
1
1
1
1
3
1
1
1
1
1
1
1
1
1
1
1
1
1
1
1
1
2
1
1
1
1
1
1
1
1
1
1
1
3
12
1
1
1
1
1
1
1
1
1
4
1
1
1
2
1
1
2
1
1
1
1
1
1
1
1
1
1
1
1
1
1
1
1
1
1
1
1
1
1
1
1
1
1
1
1
1
1
1
1
1
1
1
1
1
3
1
1
1
2
1
1
1
1
1
1
1
1
1
1
1
1
4
1
1
1
1
2
1
1
2
3
1
1
1
1
1
1
1
1
1
1
1
3
2
2
1
1
1
1
1
1
1
1
1
1
1
2
1
1
1
1
1
1
1
1
1
1
1
1
1
1
1
1
2
1
1
1
1
1
2
1
1
1
1
1
2
1
1
1
1
1
2
1
2
1
1
1
1
1
1
1
1
1
1
2
1
1
1
1
1
3
1
1
1
2
1
1
1
1
1
1
1
1
2
1
1
1
1
1
1
1
1
1
1
1
1
1
3
1
1
1
1
2
1
1
1
1
1
1
1
1
1
6
2
1
1
2
1
6
3
3
1
1
1
1
1
1
1
1
1
1
1
1
1
1
3
1
1
2
1
2
1
1
2
1
1
1
1
2
1
3
1
1
1
1
2
1
1
1
1
2
1
2
1
1
1
10
1
1
2
1
2
1
1
1
1
2
6
6
2
4
1
3
1
1
1
1
1
1
1
1
1
1
1
1
1
1
1
1
1
1
1
1
1
1
1
1
2
1
2
1
6
1
1
1
1
1
1
1
1
1
1
1
1
1
1
1
1
1
1
1
3
1
1
1
1
3
2
1
1
1
1
1
1
1
1
1
1
1
1
1
1
1
1
1
1
1
1
3
1
1
1
2
1
7
1
1
1
1
1
2
1
1
1
1
1
2
1
1
1
1
1
1
1
1
1
1
1
1
1
1
1
1
2
1
1
2
1
1
1
7
1
5
1
1
1
1
1
1
1
1
1
1
3
1
2
1
1
1
1
1
1
2
2
1
1
1
1
3
1
1
1
1
3
4
1
4
1
9
3
4
3
3
3
1
2
1
1
1
2
1
1
2
1
1
1
1
1
1
1
1
1
2
1
1
1
1
1
1
1
1
2
1
1
1
1
1
1
2
1
1
2
2
1
2
1
1
1
1
1
1
1
1
1
2
1
1
1
1
1
1
2
1
1
2
12
1
1
3
1
4
3
1
1
3
1
1
5
1
3
1
13
4
2
1
1
1
2
1
1
1
1
1
1
1
1
1
1
1
1
2
1
1
1
2
1
1
2
1
1
1
1
2
1
2
1
1
1
1
2
1
1
1
1
1
4
1
1
1
2
1
1
2
1
1
1
1
2
1
1
1
1
1
1
1
1
1
1
2
1
2
1
1
1
30
2
1
1
1
1
1
1
1
1
1
1
1
1
1
1
1
1
1
1
2
1
2
1
1
1
1
1
1
2
1
2
1
1
1
1
1
1
6
1
3
1
1
1
2
10
3
1
6
1
8
1
1
1
1
1
1
1
1
1
1
1
1
1
1
1
1
1
1
2
1
2
1
1
1
1
1
1
2
2
1
1
1
3
1
1
2
1
1
1
1
2
1
1
1
2
1
1
4
1
1
2
1
1
1
2
1
1
1
1
1
1
1
1
1
1
1
9
1
1
8
2
1
3
2
1
1
1
1
1
1
1
1
3
2
1
1
1
1
1
1
2
1
1
1
1
1
1
1
2
1
1
2
3
2
1
1
1
6
1
1
1
1
1
1
1
1
1
1
1
1
1
1
1
1
1
3
1
1
1
2
1
2
1
1
1
1
1
1
2
1
2
1
2
1
2
1
1
1
1
3
4
1
1
1
1
1
1
1
1
1
1
1
1
1
1
1
1
1
1
1
1
1
1
1
1
1
1
1
1
1
1
1
1
1
1
1
1
2
1
1
1
1
1
1
1
1
2
1
1
1
3
2
1
2
1
1
1
1
2
2
1
1
1
1
1
1
1
1
1
1
1
1
1
1
2
3
1
2
9
2
11
6
1
2
1
1
1
1
1
1
1
1
1
1
1
1
1
1
1
1
1
1
1
1
1
1
1
1
1
1
1
1
1
3
5
6
1
1
1
5
1
1
1
1
1
1
1
1
1
2
1
2
1
1
1
1
1
1
1
1
1
1
1
1
1
1
1
1
1
1
1
1
1
2
1
1
1
1
1
1
5
1
1
1
1
1
2
1
1
1
1
2
1
1
1
1
1
1
2
1
1
1
1
1
1
1
1
2
1
1
1
2
1
1
1
1
1
1
1
1
1
1
2
1
1
1
1
1
1
2
1
2
1
1
1
1
1
1
1
1
1
1
1
1
1
1
2
1
1
1
1
1
1
1
1
1
3
1
4
1
1
1
1
1
1
1
1
1
3
4
6
1
2
1
1
4
1
1
1
1
7
7
2
1
1
1
1
1
1
1
1
3
1
1
2
1
2
1
1
1
1
1
1
1
1
1
1
1
1
2
1
1
1
1
14
1
1
1
2
2
1
1
1
3
2
1
1
1
1
1
2
1
2
1
1
1
1
1
1
1
1
1
1
1
1
2
1
1
1
19
1
1
1
1
1
1
1
1
1
1
1
1
1
1
1
2
1
1
1
2
3
1
1
1
1
1
2
1
1
1
1
1
1
1
1
2
1
1
1
1
1
1
1
1
1
1
1
1
1
2
2
1
1
2
1
1
1
1
1
2
1
1
1
1
1
1
1
1
1
1
1
1
1
1
1
1
1
1
1
1
1
1
3
1
1
7
1
2
1
2
1
1
1
1
1
1
1
7
1
1
1
1
1
1
1
1
1
1
1
13
3
7
1
11
5
1
9
2
1
1
12
2
1
12
1
1
1
1
1
1
1
1
1
1
2
1
1
1
1
1
8
1
1
1
1
1
1
1
1
1
1
2
1
1
1
1
1
1
1
1
2
1
1
1
2
1
1
2
1
1
1
1
1
1
1
1
1
2
1
3
2
1
1
1
1
1
1
1
1
1
1
1
1
1
1
1
1
1
1
1
1
1
1
2
1
1
1
1
1
1
1
2
1
4
2
3
1
1
2
1
1
1
1
1
8
2
2
8
1
1
5
3
6
1
1
1
1
2
1
1
3
2
1
1
1
1
1
1
1
2
1
1
1
1
1
1
1
1
1
1
1
1
1
2
3
1
2
4
1
1
3
2
1
2
2
1
1
32
10
1
1
1
41
1
1
1
2
6
6
4
1
1
2
3
1
1
1
1
1
1
1
1
1
1
1
1
1
1
1
1
1
1
1
2
1
1
1
1
1
1
1
1
1
1
1
1
1
1
1
1
1
1
1
1
1
1
1
1
1
1
1
1
1
1
1
1
1
1
1
1
1
1
1
1
1
1
1
1
1
1
1
1
1
1
1
1
1
1
1
1
1
1
1
1
1
1
1
1
1
1
1
1
4
1
1
2
1
1
1
2
1
1
1
1
1
1
1
1
1
1
1
1
1
1
1
1
1
1
13
1
1
1
1
1
1
1
1
1
1
1
1
1
1
1
1
1
1
1
1
2
4
1
1
1
1
2
1
1
1
1
1
1
1
1
1
5
1
1
1
1
3
1
1
1
1
1
1
1
1
1
2
1
1
1
2
1
1
1
1
1
2
1
2
1
1
1
1
1
1
1
2
1
2
1
1
1
1
1
1
3
1
1
1
1
2
1
1
1
1
1
2
5
1
2
1
1
3
2
1
1
1
1
1
1
1
1
1
1
1
1
1
1
1
1
1
1
1
1
2
1
1
1
1
1
1
1
1
2
1
1
1
1
2
1
1
1
1
2
1
1
1
1
1
1
1
1
3
1
1
1
1
1
3
1
1
1
1
1
1
2
1
1
5
1
1
1
1
1
1
1
1
1
1
1
1
3
1
1
2
1
1
1
1
1
2
6
1
2
1
2
2
1
1
2
2
1
1
1
1
1
1
1
1
1
1
2
1
1
1
1
1
1
3
1
1
1
2
1
1
1
1
1
1
1
1
3
1
1
1
1
1
1
3
1
3
3
5
1
4
1
1
1
1
1
1
1
2
1
1
1
1
1
1
1
1
1
1
1
1
1
1
1
1
1
1
1
1
1
1
1
1
1
1
1
1
1
1
1
1
1
1
1
1
1
1
2
1
1
1
2
1
1
1
1
1
1
1
2
1
1
1
2
1
1
1
1
1
1
1
1
1
1
1
1
1
1
1
1
1
1
1
1
1
1
1
1
1
1
1
1
1
1
1
1
1
1
1
1
1
1
1
1
1
2
1
1
1
1
1
1
1
9
1
1
1
1
12
1
1
1
5
1
1
6
3
1
11
3
5
3
1
1
1
1
1
1
5
1
1
1
1
1
1
1
1
1
2
1
1
1
1
1
1
1
2
1
1
1
1
1
1
1
1
1
1
1
1
1
1
2
1
2
1
1
1
2
1
1
1
1
1
6
1
1
1
1
1
3
1
1
1
1
1
1
1
2
1
1
1
1
1
1
1
1
1
1
1
1
1
1
1
4
1
1
1
1
1
3
1
1
1
2
2
1
2
1
1
1
1
1
1
1
1
1
1
2
1
1
1
1
1
1
1
1
1
2
1
1
1
1
1
1
2
1
1
1
1
1
1
1
1
1
1
1
1
2
1
1
1
1
1
1
1
1
1
4
1
1
1
1
1
1
1
1
3
1
1
1
1
1
1
1
1
1
1
1
1
1
1
2
1
2
1
2
1
1
1
1
1
3
1
1
1
1
1
1
1
1
1
1
1
1
2
2
1
4
2
1
1
1
2
1
1
1
1
1
1
1
3
1
1
1
1
1
2
1
1
1
1
1
2
1
1
1
1
1
1
2
1
1
2
1
1
1
4
1
1
1
1
1
1
1
1
1
1
1
1
2
1
1
2
1
1
1
1
1
1
1
1
1
1
1
1
2
1
1
1
1
4
1
1
1
1
1
1
1
1
1
2
1
1
1
1
1
1
1
1
3
1
1
1
1
1
1
2
1
1
2
1
1
2
1
1
1
2
4
1
1
1
2
7
2
1
1
1
1
1
1
2
1
2
2
1
1
1
1
1
1
1
1
5
1
1
2
1
1
1
1
1
1
1
1
1
1
1
1
1
1
1
1
1
1
1
1
1
1
1
1
4
2
1
1
1
1
1
1
1
1
1
1
1
1
1
1
2
1
2
1
1
4
1
2
1
2
1
2
1
1
1
1
1
1
1
1
1
1
1
1
1
1
1
2
1
12
3
1
1
1
2
2
2
2
2
1
10
1
1
1
2
1
1
1
1
1
1
1
2
3
1
1
1
1
1
1
1
1
1
1
1
1
1
1
1
2
1
2
3
2
1
1
3
1
1
2
1
1
1
1
1
2
2
1
1
2
1
1
1
1
1
1
1
1
1
1
1
3
1
1
1
1
1
2
1
1
1
1
1
2
1
1
1
1
1
1
1
2
2
1
1
1
2
1
3
1
2
1
1
1
1
1
1
2
2
1
1
1
1
1
1
1
1
1
1
1
1
1
3
1
1
2
1
4
2
1
1
1
1
1
1
1
1
1
1
1
1
1
1
1
1
1
1
1
1
1
1
1
1
1
1
1
1
1
2
1
1
1
2
1
1
1
1
1
1
1
2
1
1
1
1
2
1
1
2
1
1
1
1
4
1
1
1
1
1
1
11
8
2
1
1
1
4
1
1
1
1
1
1
1
1
1
1
1
2
2
3
10
1
3
1
1
1
4
3
1
8
1
1
1
1
1
1
1
1
1
2
1
3
1
1
4
2
1
1
1
1
1
2
2
1
1
1
1
1
1
1
1
1
1
1
1
1
1
2
1
1
1
1
1
1
2
1
1
1
1
2
1
1
1
2
1
1
1
1
1
1
1
2
2
1
1
1
1
1
1
1
1
1
1
2
1
1
2
1
1
1
1
1
1
1
1
1
1
1
1
1
1
1
1
1
1
1
1
1
2
2
1
1
1
1
2
1
1
1
1
1
2
1
1
1
1
1
1
1
1
1
1
1
1
1
1
1
1
1
1
1
1
1
1
1
1
2
1
1
1
1
1
1
1
1
1
1
1
1
1
1
1
1
1
1
4
1
1
1
1
1
1
12
3
1
1
3
4
1
1
1
1
1
1
1
1
2
2
2
4
1
2
2
2
1
2
1
1
2
1
1
1
2
1
1
1
2
1
1
1
1
1
3
1
2
1
1
1
1
1
2
1
1
1
1
1
2
1
1
1
1
1
1
1
2
1
2
1
1
1
1
1
1
1
1
1
2
1
1
1
35
2
1
1
1
1
1
1
1
1
1
1
1
1
1
1
2
1
1
1
1
1
2
4
2
2
2
1
3
1
1
1
2
1
1
2
1
1
1
1
1
2
1
4
2
2
2
1
3
1
1
1
2
1
1
2
1
1
1
1
1
2
1
2
1
2
1
1
1
1
1
1
1
3
2
1
1
29
1
5
1
1
1
1
1
1
2
1
1
1
1
1
1
1
2
1
1
1
2
1
1
1
2
1
1
1
1
1
2
2
2
1
1
2
1
1
1
7
1
1
2
1
1
1
1
2
1
1
1
1
3
1
2
2
1
2
1
1
1
1
1
1
1
1
1
1
1
1
1
1
1
1
2
1
1
2
1
1
1
1
1
1
1
1
1
1
1
1
1
1
1
1
1
1
1
1
1
1
1
1
2
1
1
1
1
1
1
1
2
1
3
1
1
1
1
1
2
1
1
4
2
1
1
2
1
2
1
1
1
3
1
1
1
1
1
1
1
1
1
1
1
1
1
2
1
1
1
1
1
1
1
1
9
8
1
2
1
1
2
1
1
2
1
1
1
1
1
1
1
1
1
1
1
1
1
1
1
1
1
2
1
1
1
1
1
1
1
1
1
1
11
1
1
1
1
1
1
1
1
1
2
1
1
1
1
1
1
2
1
1
1
1
1
1
1
1
2
1
2
1
1
1
1
1
1
1
1
1
1
1
1
1
1
1
1
1
1
1
1
1
1
1
1
1
1
1
1
1
2
1
1
1
1
1
1
1
1
1
1
1
1
3
1
1
1
1
1
1
1
1
1
1
1
1
4
1
1
1
1
1
5
1
1
1
1
1
1
1
1
1
1
1
1
8
1
2
1
2
1
2
1
1
1
1
1
1
1
1
3
1
1
1
1
1
1
1
1
1
1
1
1
1
1
1
1
1
2
1
1
1
2
1
1
1
3
1
1
1
1
1
1
1
1
1
2
1
1
1
1
1
2
1
2
1
1
1
1
1
8
2
1
2
2
1
1
1
1
1
1
1
1
1
2
3
1
1
1
2
8
1
1
1
1
1
1
1
1
1
1
1
1
1
1
1
1
1
1
1
1
1
1
1
1
1
1
1
1
1
1
1
1
2
1
1
1
1
2
1
1
2
1
1
1
1
1
1
3
1
1
8
3
1
1
1
1
1
1
1
1
1
6
1
1
1
1
1
1
1
1
1
2
2
1
1
1
1
2
1
1
1
2
2
1
1
4
1
1
1
1
1
3
1
2
1
1
1
1
1
1
1
1
2
1
1
1
1
2
1
2
1
6
2
4
1
8
1
5
5
4
2
8
3
1
2
22
22
1
1
1
2
1
1
1
1
1
1
1
1
1
1
1
1
1
1
1
1
1
1
1
1
4
1
1
1
1
1
3
2
2
1
2
2
5
3
2
1
1
1
1
5
1
1
1
1
1
1
1
2
1
1
1
1
1
1
1
1
1
1
1
1
2
1
1
1
1
1
1
1
1
1
1
1
1
1
3
1
1
2
2
1
1
1
1
1
1
1
1
1
1
1
2
1
1
1
1
1
1
1
1
1
1
1
1
1
1
1
1
1
1
1
1
1
1
1
1
1
1
1
2
1
1
1
2
1
1
1
1
1
1
1
3
1
1
2
2
2
1
6
1
1
2
1
1
1
1
3
2
1
16
1
3
1
1
1
1
1
1
1
1
1
2
1
1
1
1
1
2
1
1
1
1
1
1
1
3
1
1
3
1
1
1
1
1
1
1
1
2
1
1
1
1
1
1
1
1
5
1
1
1
1
1
1
1
1
1
1
1
1
1
1
1
1
1
1
2
1
1
1
1
3
1
2
1
1
1
1
3
1
1
1
1
1
1
1
1
1
1
1
1
3
1
1
1
1
1
1
1
1
1
1
2
1
2
1
1
1
1
1
1
1
1
1
1
1
1
1
1
1
1
1
1
2
1
1
1
1
1
1
3
1
1
3
1
1
2
5
1
2
1
3
2
1
1
1
1
1
1
1
1
1
1
1
1
3
1
5
8
1
2
1
1
1
1
2
1
1
2
1
1
1
1
3
3
1
1
1
1
1
1
2
1
1
1
1
1
1
1
2
1
1
1
1
1
1
1
1
1
1
1
1
1
1
2
1
1
1
1
2
1
1
1
1
2
1
1
2
1
1
1
1
1
1
1
1
2
1
1
1
1
1
1
1
1
1
1
1
1
1
1
1
1
1
1
1
1
1
1
1
1
2
1
1
1
1
1
1
1
1
1
1
1
1
1
3
2
1
1
1
1
1
1
2
1
1
1
1
1
2
1
1
1
1
1
1
1
1
2
1
1
1
1
2
1
2
1
1
2
1
1
1
1
1
1
1
1
1
1
1
1
1
2
1
2
3
1
1
1
1
1
1
1
1
1
1
1
1
1
1
2
1
3
1
1
2
1
1
1
1
1
1
1
4
13
1
1
1
1
1
1
1
2
4
2
1
2
1
1
1
1
1
1
1
1
1
1
1
1
1
1
3
1
1
1
1
1
1
1
1
1
1
1
1
1
1
1
2
1
1
4
1
2
1
1
1
2
1
1
1
2
1
1
1
1
1
1
1
1
1
1
1
1
2
1
1
4
1
1
2
2
1
2
1
1
2
1
1
2
1
1
1
1
1
1
1
1
4
1
1
1
1
1
1
1
13
3
1
1
2
2
1
1
1
1
1
1
1
1
1
1
1
1
1
1
1
1
1
1
1
1
1
1
1
1
1
1
1
1
1
1
1
1
1
1
1
1
1
2
6
3
11
1
1
1
1
1
1
1
1
1
1
1
1
1
1
1
1
1
1
1
1
1
1
2
1
1
1
1
2
7
2
1
1
1
1
1
1
1
1
2
1
1
1
1
1
1
1
1
2
2
1
1
1
1
1
1
1
1
1
1
1
3
2
1
1
1
1
1
1
2
1
3
1
1
1
1
1
1
1
1
6
1
1
1
1
1
1
1
1
1
1
1
1
1
1
1
1
2
1
1
2
2
2
1
1
1
34
1
1
1
1
4
2
1
1
1
1
1
1
1
1
1
1
1
2
3
1
1
1
1
1
1
1
1
1
1
2
1
1
1
1
1
1
1
1
1
1
1
1
1
1
1
1
1
2
1
1
2
1
1
2
1
1
1
1
1
1
1
1
1
1
1
1
1
1
1
1
2
1
1
1
1
1
1
1
1
1
2
1
1
2
1
1
1
1
1
1
1
1
1
1
1
1
1
1
1
3
1
1
6
1
1
1
1
1
1
1
1
1
1
1
1
1
1
1
1
2
1
1
2
1
2
1
1
1
1
2
1
3
1
1
1
1
1
1
1
1
2
1
2
1
1
1
5
1
1
1
1
1
2
1
1
5
2
1
2
1
1
13
23
6
2
1
1
1
2
1
3
1
1
1
1
1
1
1
1
1
1
1
1
1
1
1
1
1
1
1
1
1
1
1
1
2
2
1
1
3
2
1
1
1
2
1
1
3
1
1
1
1
2
1
1
1
1
1
1
1
7
1
1
1
2
1
1
3
1
2
3
5
2
1
1
1
1
1
1
1
1
1
1
1
2
1
1
2
1
1
2
2
1
2
1
3
1
1
1
1
1
1
3
1
1
1
1
1
1
1
2
2
1
3
1
1
1
1
1
1
1
1
1
1
2
1
2
2
3
1
1
1
1
1
1
1
3
1
1
1
1
1
1
1
1
1
1
1
1
1
1
1
2
1
1
2
1
1
1
1
1
1
2
1
2
1
3
1
1
1
1
1
1
1
2
1
1
2
1
1
1
1
2
2
1
2
2
5
1
1
1
1
1
1
1
3
1
1
2
2
2
2
1
2
1
1
1
1
1
2
1
1
1
1
2
1
2
1
1
1
1
1
1
2
1
1
2
1
1
1
1
1
1
1
1
1
2
1
2
1
1
1
1
5
2
2
1
1
1
1
2
1
2
2
1
1
1
3
1
1
1
1
1
1
1
1
1
1
1
1
3
1
1
1
1
1
1
1
1
2
1
1
1
1
1
1
1
1
1
1
1
1
1
1
1
1
1
1
1
1
1
1
1
1
1
1
1
1
1
1
2
1
1
1
1
1
1
1
1
1
1
1
1
1
2
1
1
1
1
1
1
1
1
1
1
1
1
1
1
1
1
1
1
1
1
1
4
1
1
1
1
1
1
1
1
1
2
1
1
1
1
1
1
1
1
1
1
1
1
1
3
1
1
1
1
1
1
16
1
1
1
2
1
1
2
1
1
1
1
1
1
1
1
1
1
1
2
1
1
1
1
1
1
2
1
2
1
1
2
2
4
2
1
3
1
1
1
1
1
1
1
1
1
1
1
1
1
1
2
1
1
1
1
1
1
1
2
1
1
1
1
1
1
1
1
1
1
1
1
2
1
1
1
1
1
1
1
1
1
1
1
2
1
2
1
3
1
1
1
1
1
2
1
1
1
2
1
1
1
1
1
1
1
1
1
1
1
1
1
1
1
1
1
1
3
1
2
1
1
1
1
1
1
1
1
1
1
1
1
1
1
1
1
1
2
2
2
1
1
1
1
1
1
1
2
1
1
2
1
2
2
1
1
1
1
1
1
2
3
1
1
1
1
2
1
2
1
1
1
1
1
1
1
1
1
1
2
1
1
2
1
1
1
1
2
1
1
1
1
1
1
2
1
1
1
1
1
1
1
2
1
1
1
1
1
1
1
1
1
1
1
3
1
1
1
1
1
1
1
1
1
1
1
4
2
1
1
2
1
1
1
1
1
2
1
1
1
1
1
1
1
2
1
1
1
1
1
1
1
1
1
2
1
1
1
1
1
1
2
2
1
1
1
1
1
1
1
1
1
1
1
1
1
1
1
1
1
1
1
1
1
1
1
1
2
2
1
1
1
1
1
1
1
1
1
1
2
2
2
1
1
1
4
1
1
1
1
2
1
2
1
1
1
1
1
2
1
3
1
1
3
1
1
1
1
2
1
1
2
1
1
2
3
1
1
2
1
1
1
2
1
1
1
3
1
3
1
1
1
2
2
2
1
1
4
1
2
4
1
2
1
1
3
1
1
1
1
1
1
2
1
2
1
1
1
1
1
2
1
1
1
1
1
1
1
2
2
2
1
1
1
1
1
2
2
1
1
1
1
2
1
1
2
1
1
2
1
1
2
1
1
1
1
1
1
3
1
1
1
1
1
1
2
1
1
2
1
2
1
1
1
1
7
35
3
1
2
1
1
1
1
1
2
1
1
1
1
1
2
1
1
1
1
3
1
1
1
1
1
1
1
2
1
1
1
1
1
1
1
1
1
1
1
1
2
4
1
1
1
1
1
1
1
1
1
1
1
2
1
1
1
1
2
1
1
1
8
1
1
1
2
1
1
1
1
1
1
1
1
1
1
2
2
1
1
1
1
1
1
1
1
36
1
1
1
1
1
2
1
1
1
1
1
1
1
1
2
2
6
1
5
1
1
1
1
1
1
1
1
1
13
10
1
1
1
1
1
1
1
1
2
3
2
1
1
1
2
1
1
1
8
1
1
1
1
1
1
2
2
1
1
1
1
1
1
1
1
2
1
1
1
1
1
1
1
1
1
1
1
1
1
1
1
37
1
1
1
1
1
6
1
1
1
1
1
1
1
1
2
1
1
1
1
1
1
1
1
19
1
1
1
1
1
1
2
1
1
1
1
1
1
1
1
2
1
1
1
2
1
1
1
1
31
1
1
1
1
1
1
1
1
1
1
1
1
2
1
1
1
1
2
1
1
3
1
1
1
1
1
1
1
2
1
1
1
2
1
1
1
1
1
2
1
1
1
2
1
1
1
1
1
1
1
1
1
3
1
1
1
1
1
1
1
1
1
1
1
1
1
1
1
1
1
1
1
1
1
2
1
1
1
1
2
1
1
1
2
1
1
1
1
2
1
1
2
2
1
1
1
1
1
1
1
1
1
1
5
2
6
3
1
1
1
1
1
1
1
4
1
1
1
1
1
1
1
1
1
1
1
1
2
1
2
1
1
1
1
1
1
1
1
1
1
1
2
3
2
1
1
1
2
1
1
1
1
1
2
1
1
1
2
1
1
1
1
1
1
1
1
1
2
1
1
3
1
1
1
1
1
1
1
1
1
1
1
1
1
1
1
1
1
1
1
1
1
1
1
1
1
1
1
1
1
1
1
1
1
1
1
1
1
1
1
1
1
1
1
1
1
1
1
1
1
1
1
1
1
1
1
1
6
1
1
1
1
5
1
1
2
1
1
1
2
1
1
1
2
2
1
1
1
1
1
1
1
1
2
2
1
1
1
1
1
1
1
1
1
2
4
1
1
1
1
1
2
1
2
1
2
2
1
1
1
4
1
1
1
3
1
1
1
1
1
1
1
1
1
1
1
1
1
1
2
1
1
1
1
1
2
1
1
2
1
1
1
1
1
1
1
1
1
4
1
1
1
1
1
3
1
5
3
1
2
1
1
1
1
1
1
1
1
2
1
1
1
1
1
1
1
1
1
1
1
1
1
1
2
1
1
1
3
1
1
1
1
1
1
1
1
1
1
1
1
1
1
1
1
1
1
10
1
1
5
1
1
1
1
1
1
1
1
1
1
1
1
5
4
2
1
1
1
3
3
1
1
1
1
1
1
1
1
1
1
2
3
1
1
3
7
1
2
1
1
3
1
6
1
1
1
16
1
1
1
1
1
2
1
1
1
1
2
2
1
2
1
1
2
1
1
1
6
1
1
1
65
4
1
1
1
1
1
1
1
1
1
1
1
1
1
1
1
2
1
1
1
1
13
8
8
1
1
1
1
1
1
2
1
1
1
5
1
1
1
5
2
1
2
1
1
1
2
1
1
1
1
1
2
1
1
1
1
1
1
1
1
1
1
1
1
1
1
1
17
1
1
1
1
1
1
1
1
1
1
1
2
1
2
1
1
1
1
1
1
1
1
1
1
1
1
1
1
1
1
1
1
1
1
1
1
1
1
1
1
1
1
1
1
1
1
2
1
1
1
1
1
1
1
1
1
1
1
2
1
1
1
1
1
1
1
1
1
1
1
3
1
1
1
3
1
1
1
1
1
1
1
1
1
1
1
1
1
1
1
1
1
1
1
1
1
1
1
1
1
1
1
1
1
1
1
2
1
1
1
1
1
1
1
3
2
1
1
1
1
1
1
1
1
1
1
3
1
1
1
1
1
1
1
1
1
1
1
1
1
1
1
1
1
1
1
1
1
1
1
1
1
2
1
1
1
1
1
1
1
1
1
1
1
1
1
1
1
1
1
1
1
2
1
1
2
1
1
1
2
2
2
1
2
1
1
1
1
1
1
1
1
1
1
1
1
1
2
1
2
1
1
2
1
1
1
4
2
1
1
1
1
1
1
1
1
3
1
1
1
1
1
1
1
1
1
2
1
1
1
1
1
2
2
1
1
2
3
1
1
1
1
2
1
1
1
1
3
1
2
1
1
2
1
2
1
1
1
1
1
2
1
1
3
2
1
1
1
1
2
1
1
1
1
2
1
1
1
1
3
1
1
2
2
1
2
1
1
1
1
2
3
1
3
2
3
1
1
2
5
1
1
1
1
1
2
1
2
1
3
2
2
2
1
1
1
1
1
1
1
1
1
1
2
1
1
1
1
1
2
1
1
3
1
5
1
1
1
2
3
1
1
1
1
1
1
1
1
1
3
1
1
1
5
1
1
1
1
1
1
1
27
1
1
1
1
1
1
2
1
1
1
1
1
1
1
1
2
1
2
1
1
1
1
1
1
1
1
1
1
2
1
1
4
1
2
1
1
1
3
3
1
4
1
1
2
5
1
2
1
1
2
2
2
2
1
1
1
1
1
1
1
1
1
1
1
1
1
1
1
1
1
7
1
1
2
1
3
1
1
1
2
1
1
1
1
2
1
1
1
1
1
1
1
1
1
1
1
1
1
1
1
1
1
1
1
1
1
1
1
1
1
1
1
1
1
1
1
1
1
1
1
1
1
1
1
1
1
1
2
1
3
1
2
1
1
1
1
1
1
2
1
1
1
1
1
1
1
1
1
1
1
2
1
1
1
2
2
4
1
1
4
1
2
1
2
1
1
1
1
1
1
1
1
1
1
1
1
1
1
1
1
1
1
1
1
1
1
1
1
2
1
1
1
1
1
1
1
1
1
1
1
1
1
1
1
1
1
1
1
1
1
2
1
2
1
1
3
1
1
1
1
1
1
1
1
1
1
1
1
1
1
1
1
1
1
1
1
2
1
1
1
1
1
1
1
1
1
1
3
1
5
1
1
5
2
1
1
1
1
1
1
1
6
1
1
1
2
2
1
1
2
4
1
1
1
1
1
1
1
1
1
1
1
1
1
1
2
1
1
1
1
2
1
1
1
1
1
1
1
1
1
2
1
1
1
1
2
2
4
1
1
1
1
1
1
1
1
1
4
1
1
1
1
3
13
1
1
2
1
1
3
1
9
1
1
1
1
1
1
1
1
1
1
1
1
1
1
1
1
2
1
1
1
1
1
2
10
1
2
1
1
1
1
1
1
15
19
1
1
2
1
1
1
1
1
1
1
1
1
1
2
1
1
1
2
1
1
1
2
1
1
5
1
1
5
1
1
2
2
1
1
1
1
1
1
1
1
1
2
1
1
2
1
1
2
1
1
1
1
1
2
1
1
1
1
1
1
1
1
1
1
2
1
1
1
1
1
1
1
1
1
1
3
1
2
1
1
1
1
1
1
3
1
1
1
1
1
1
1
1
1
1
1
1
2
1
1
2
1
1
2
1
1
1
1
2
2
1
1
2
2
1
1
1
1
1
1
1
1
1
1
3
2
1
2
1
2
1
1
2
2
2
3
1
1
1
1
2
1
1
1
1
3
1
2
1
2
5
1
2
1
1
2
1
1
2
1
1
2
1
1
1
2
1
1
1
1
2
1
1
1
1
3
1
1
2
1
1
1
2
1
2
2
2
2
3
1
1
1
1
1
1
2
1
1
1
1
1
1
1
1
1
3
1
1
2
1
2
2
2
1
1
1
1
1
1
5
1
1
1
2
1
2
1
1
1
1
1
1
1
2
1
1
3
4
3
4
1
1
1
1
1
3
1
1
2
1
3
1
1
1
1
2
1
1
2
1
1
1
1
1
1
1
3
1
4
1
1
1
1
1
1
1
1
1
1
1
1
1
3
2
2
1
2
1
1
1
2
2
4
1
5
2
1
2
2
1
2
1
3
1
1
2
1
2
2
1
1
1
1
1
1
1
2
2
1
1
2
2
1
1
1
1
1
1
1
1
2
1
1
1
1
1
1
1
1
1
1
1
2
1
1
1
1
1
1
1
1
1
1
1
1
1
1
2
1
1
1
2
2
2
1
1
2
1
1
1
1
1
1
1
1
1
1
1
1
1
1
1
1
2
4
1
1
1
1
1
1
1
1
1
1
6
1
1
1
1
1
1
1
1
2
1
1
1
1
1
2
1
8
1
3
1
1
1
1
1
1
1
1
1
1
2
1
2
3
1
1
1
2
3
1
1
1
1
1
1
2
1
1
1
1
2
1
6
3
1
1
2
1
1
1
3
1
1
1
1
1
1
1
1
3
1
6
1
2
4
2
1
3
2
3
3
1
1
4
1
1
2
3
2
3
1
1
1
1
1
7
1
1
3
30
2
1
1
1
1
2
1
1
3
1
1
1
1
1
1
1
1
1
1
2
1
1
1
1
1
1
1
2
1
1
1
1
1
1
1
1
1
2
2
1
1
1
1
2
1
1
1
1
1
1
1
1
1
1
1
1
1
1
1
1
4
1
2
1
1
4
1
1
1
1
4
1
1
1
1
1
1
2
1
1
5
1
2
4
2
1
1
3
1
2
1
2
1
2
1
1
1
2
1
3
1
1
1
1
1
1
1
1
1
1
1
1
1
2
1
1
2
1
1
1
1
1
1
1
1
1
1
1
1
1
1
1
1
1
1
1
1
3
1
4
3
1
1
1
1
1
1
1
1
1
1
1
1
1
1
2
1
2
2
1
1
1
1
1
1
1
1
1
3
1
1
1
1
1
1
1
1
1
1
1
1
1
1
1
1
1
1
1
1
1
2
1
1
1
1
1
1
1
1
2
1
1
2
1
1
2
1
1
1
1
1
1
1
1
1
1
1
1
1
1
1
1
1
1
1
2
1
1
1
1
1
1
1
1
1
2
1
1
1
2
1
1
1
1
1
1
1
1
1
1
1
1
2
1
1
1
1
1
1
1
1
2
1
1
1
1
1
1
1
1
1
2
1
1
2
1
1
1
1
1
1
1
1
1
1
1
1
1
2
1
1
1
2
1
1
1
1
2
1
2
1
1
2
1
1
1
1
1
1
1
1
1
1
1
1
1
1
1
1
1
1
1
1
1
1
1
1
1
1
1
2
1
2
1
1
1
1
1
4
1
1
2
1
3
6
3
4
1
2
4
1
1
1
1
1
2
1
2
2
1
1
2
2
2
1
1
1
1
1
1
1
1
1
1
1
1
1
2
2
2
1
2
1
1
1
3
1
3
2
2
2
2
2
1
1
1
1
2
3
1
2
5
1
4
1
1
1
1
4
2
1
1
1
2
1
1
3
1
2
1
1
1
1
1
1
2
1
1
1
1
2
1
1
1
2
1
1
1
1
1
1
1
1
1
1
1
1
1
1
1
1
2
1
1
1
3
1
2
1
1
1
1
1
1
1
1
1
1
1
6
4
1
1
1
1
1
2
1
1
7
1
1
1
1
1
2
2
1
1
1
2
1
1
1
1
1
1
1
5
3
2
1
6
1
1
1
1
1
53
1
1
1
2
1
1
1
1
1
1
1
1
1
1
1
1
2
1
1
1
1
6
2
4
1
1
1
1
1
1
3
1
1
1
1
1
1
2
1
1
1
1
1
2
1
1
1
1
1
1
1
1
1
2
1
1
1
1
1
1
1
1
1
1
1
2
1
2
1
2
2
1
1
1
1
1
1
1
1
1
1
2
1
1
1
1
1
1
1
1
1
1
1
2
2
1
1
1
1
1
4
1
2
1
1
1
1
1
1
1
1
6
1
1
1
1
1
1
2
13
1
1
1
1
3
1
1
1
1
1
1
1
1
2
1
1
3
1
2
1
5
1
1
1
1
3
2
1
1
1
1
1
2
1
1
6
1
1
1
3
1
5
1
1
1
1
1
1
1
1
1
1
1
1
1
1
1
1
1
1
1
1
1
1
1
1
1
2
1
1
1
4
2
1
1
1
1
1
1
1
1
1
1
1
2
5
1
2
3
1
1
1
1
1
1
1
2
1
1
1
1
1
2
2
1
1
2
1
1
1
1
1
1
1
1
1
1
1
1
2
2
1
1
1
1
1
1
2
1
1
1
1
1
1
1
1
1
1
1
1
7
1
1
1
1
1
1
1
2
1
1
1
1
1
1
1
1
1
1
1
1
1
1
1
1
1
1
1
4
1
1
1
1
2
1
1
1
1
1
1
1
1
1
1
1
1
1
1
1
1
1
2
3
1
1
1
1
1
1
1
1
1
1
1
1
1
3
1
1
1
1
1
1
1
1
1
1
1
3
1
1
1
1
1
2
1
1
1
1
1
1
2
1
1
1
1
2
1
1
1
1
1
1
1
1
1
2
1
1
1
1
1
1
4
1
1
1
1
1
1
1
1
1
1
1
1
1
1
1
1
1
1
26
1
1
1
1
1
1
2
1
1
1
1
1
1
26
1
2
1
1
2
1
1
1
1
1
2
2
1
1
1
1
1
1
2
1
1
1
1
1
1
1
1
2
1
1
1
1
1
1
1
1
1
1
2
1
1
1
1
1
2
1
1
1
2
1
1
2
1
1
1
3
1
1
1
5
2
1
1
1
1
5
1
11
1
1
1
1
1
1
1
1
1
1
1
1
1
1
3
3
1
2
1
1
1
2
1
1
1
1
2
2
1
1
1
1
1
1
2
1
1
1
1
4
1
1
1
1
1
1
1
1
1
1
1
1
1
1
1
1
2
1
1
1
1
13
1
1
18
10
1
1
1
1
3
1
2
1
1
4
1
1
1
1
2
1
1
1
3
1
1
2
1
1
1
1
1
1
1
2
1
1
5
5
2
1
1
1
1
1
1
3
1
1
1
1
4
1
1
1
1
2
1
1
1
1
1
1
1
1
1
1
1
1
1
1
2
1
2
1
1
1
2
1
1
1
1
1
1
2
1
2
1
1
1
1
1
1
1
1
3
1
1
2
1
1
2
1
1
5
2
1
3
36
1
2
1
1
1
1
1
1
1
1
2
2
1
1
1
1
2
1
1
1
1
1
1
1
1
2
1
3
2
1
1
1
1
1
1
2
1
1
2
1
2
1
1
1
1
1
1
1
1
2
1
1
1
2
1
2
1
1
2
1
2
1
1
1
1
1
1
1
1
2
1
1
1
1
1
1
1
1
1
1
1
1
1
1
1
2
2
1
1
1
2
2
1
4
1
2
1
4
1
2
1
1
1
1
1
1
1
1
1
2
1
1
2
2
1
1
1
1
1
1
3
1
1
2
1
1
2
1
2
1
1
1
1
1
1
2
2
1
1
3
1
1
1
1
1
2
1
1
1
1
1
1
2
2
1
1
1
1
2
1
1
1
1
1
2
1
1
1
2
1
2
1
2
1
1
1
1
1
1
1
1
1
1
1
1
1
1
1
1
1
2
1
2
1
1
1
1
1
1
1
1
1
1
1
1
2
1
1
1
1
16
1
1
1
2
2
1
1
1
1
1
1
1
1
1
1
1
1
1
1
2
1
1
1
4
1
1
1
1
2
2
3
1
1
1
2
1
1
5
1
1
1
1
1
2
1
1
1
1
2
2
3
1
1
1
1
1
1
1
1
1
1
3
1
1
1
1
1
4
1
1
1
3
2
4
3
1
1
2
3
1
2
1
2
1
1
1
2
2
2
1
1
1
1
3
1
1
1
4
1
1
2
1
10
1
1
1
1
1
1
1
1
1
1
1
1
1
1
2
2
1
1
1
1
1
1
2
1
1
1
1
2
3
1
1
1
1
1
1
1
1
1
1
1
1
1
1
1
1
1
1
1
1
1
1
1
6
1
1
3
1
1
1
1
2
1
1
1
1
1
1
1
1
1
2
1
1
2
1
1
1
4
1
1
14
1
1
3
1
1
1
1
1
1
1
1
1
2
1
1
1
1
1
1
1
1
1
1
2
1
1
3
19
5
7
4
6
1
1
1
1
1
1
1
2
77
1
1
1
1
1
1
1
2
1
2
4
1
1
1
1
1
1
1
1
1
2
1
1
1
1
1
1
1
1
1
1
1
1
1
1
2
1
1
1
1
1
1
1
1
1
1
1
1
2
1
1
1
1
1
1
2
3
1
1
1
2
1
1
1
1
1
1
1
1
1
1
1
1
1
2
1
1
1
2
1
2
3
2
1
1
1
1
1
1
2
2
1
2
1
1
1
1
1
1
2
1
1
3
1
2
2
2
1
1
1
1
1
1
1
1
1
1
2
1
1
1
1
2
1
1
1
1
3
1
1
1
1
1
1
1
1
1
1
1
1
1
1
1
1
4
1
1
1
1
1
1
2
1
1
2
3
1
1
1
2
1
1
1
1
1
1
1
2
1
2
1
3
1
1
1
1
1
2
1
5
1
1
1
1
1
1
1
1
1
1
1
1
1
1
2
1
5
3
1
1
1
1
2
2
1
1
1
1
1
1
1
1
1
1
1
1
3
1
1
1
1
1
2
1
2
2
1
10
1
2
1
1
2
3
10
12
1
1
1
1
1
1
1
1
1
1
2
1
1
1
1
1
1
1
1
2
2
1
1
1
1
1
1
1
1
1
2
1
1
1
1
1
2
1
1
1
2
2
1
1
1
4
1
2
1
1
1
1
1
1
1
1
1
1
1
1
1
1
1
1
1
6
2
1
1
10
1
14
7
1
1
1
3
2
1
1
1
1
1
1
1
2
1
1
1
1
1
2
1
1
2
1
1
1
1
1
1
1
1
1
1
21
1
1
1
1
1
1
1
1
1
1
1
1
1
2
1
1
2
1
1
1
1
2
1
1
1
1
1
1
1
1
1
2
1
1
1
1
1
1
1
1
1
1
1
1
1
1
2
1
1
1
1
1
1
1
1
2
1
3
1
1
1
1
2
1
1
12
2
2
1
2
1
1
1
1
1
2
1
1
2
1
1
1
2
1
1
1
1
6
1
1
1
1
1
3
1
1
1
2
2
1
1
1
1
1
1
1
2
1
1
1
1
1
1
1
1
1
1
1
1
1
1
1
1
1
1
1
1
1
1
1
2
1
1
1
1
1
1
1
1
1
1
1
1
1
1
1
1
1
1
1
1
1
23
1
1
1
1
1
1
1
2
1
1
1
1
1
2
1
1
1
1
1
1
1
1
1
1
1
1
1
1
12
2
1
1
3
1
1
8
1
1
1
2
7
2
1
1
1
1
1
1
1
1
1
1
1
1
1
1
1
1
2
1
2
1
1
1
1
1
1
1
1
1
2
1
1
2
1
2
4
1
1
1
2
1
1
1
1
1
1
2
1
1
3
1
1
1
3
1
1
1
1
1
1
2
1
1
1
1
1
1
2
1
1
2
5
1
2
2
2
1
1
1
1
1
1
1
1
3
1
1
1
1
2
1
2
1
1
1
1
1
1
1
1
2
1
1
4
1
1
1
1
1
1
1
1
1
2
1
1
1
1
1
1
1
1
2
1
1
1
1
1
1
1
1
1
1
1
1
1
1
1
1
1
1
1
2
1
2
1
1
1
2
1
6
1
1
1
1
1
1
1
1
1
1
2
1
2
4
1
1
3
2
1
1
1
1
1
1
1
2
2
1
1
1
1
1
6
1
1
1
8
3
3
2
16
1
3
3
1
1
1
1
1
1
1
1
1
1
3
1
1
1
2
1
1
1
1
1
1
1
1
1
1
1
1
1
1
1
1
1
1
1
1
1
1
1
1
1
1
1
11
1
1
2
1
1
1
1
1
1
1
1
1
1
1
1
1
1
1
4
1
1
1
1
1
1
1
1
1
1
1
1
1
1
1
1
1
1
1
1
2
1
1
1
1
1
1
1
1
1
1
1
1
1
1
1
1
1
1
1
1
1
1
1
1
3
1
1
1
1
1
1
1
1
1
1
1
1
1
1
1
1
1
1
1
1
1
1
1
1
1
1
1
2
1
9
1
1
1
1
1
1
1
1
1
1
1
1
1
1
1
3
1
1
1
1
1
1
1
2
1
2
7
1
1
1
2
3
1
1
1
1
2
1
3
1
1
1
1
1
4
1
1
1
1
1
1
1
1
1
1
2
3
3
1
1
1
2
1
1
1
1
1
1
1
2
2
1
1
1
3
1
1
2
1
3
2
1
1
1
2
1
1
1
2
1
1
1
1
1
2
1
1
2
1
1
1
1
1
1
1
1
1
1
1
1
1
1
1
1
1
1
1
1
1
1
1
1
1
1
1
1
1
1
2
1
1
1
1
1
1
1
1
1
1
1
1
1
1
1
1
1
1
1
1
2
1
1
2
1
1
1
1
1
1
1
1
1
1
1
1
1
1
1
1
1
1
1
1
1
1
1
1
1
1
1
1
1
1
1
1
1
1
1
1
1
1
1
1
1
1
1
3
2
1
1
1
1
2
1
1
2
5
1
1
1
1
5
1
2
1
1
2
1
1
1
1
1
3
1
2
1
1
1
1
1
1
1
2
1
1
1
1
1
1
1
1
1
1
1
1
1
1
1
1
1
1
1
1
1
1
1
1
1
1
1
2
1
1
1
1
1
1
1
1
1
1
1
1
1
1
1
1
1
1
1
1
1
1
1
1
1
1
1
1
1
1
1
1
1
5
1
1
2
10
2
15
1
10
5
1
2
1
1
1
4
1
2
1
1
2
1
2
2
2
1
1
1
1
1
1
1
1
2
1
2
1
1
1
1
1
1
1
1
1
1
1
2
1
1
1
1
1
1
1
1
1
1
1
2
1
3
1
1
1
1
4
1
1
1
1
3
1
1
1
1
2
1
1
1
1
1
1
1
1
1
1
1
1
1
1
1
1
1
1
2
1
1
1
1
1
1
1
1
1
1
1
1
2
1
1
1
1
1
1
2
2
2
1
1
1
2
1
2
1
1
1
1
1
1
1
1
2
1
2
1
1
1
1
1
1
1
2
1
1
1
1
1
1
1
2
1
1
1
1
1
1
1
1
1
1
2
1
1
1
1
1
1
1
1
1
1
1
2
1
1
1
1
1
1
2
3
1
1
1
1
1
2
1
1
1
1
1
1
1
1
1
2
4
7
1
1
1
1
1
1
1
1
1
2
1
2
1
3
2
1
1
1
1
1
1
1
1
2
1
2
4
1
1
1
9
1
1
1
1
1
1
1
1
1
1
2
2
2
2
1
1
1
1
1
2
2
1
1
1
4
1
2
2
1
6
1
1
1
1
2
1
1
1
1
4
7
1
8
1
1
1
1
2
1
1
3
4
1
1
1
2
1
1
2
1
1
1
1
1
1
2
1
1
1
1
1
1
1
1
3
1
5
1
1
1
1
1
1
1
1
2
1
1
1
1
2
2
1
2
6
4
1
1
1
1
1
1
1
1
1
1
1
1
1
1
2
1
1
1
1
1
1
1
1
1
1
1
1
1
1
1
1
1
1
3
1
1
1
1
2
1
1
1
1
1
1
1
1
1
1
1
1
1
1
1
1
1
1
1
1
1
1
1
9
1
1
1
1
1
1
1
1
2
1
1
1
1
1
1
1
1
2
1
1
1
2
1
1
1
1
1
2
2
1
3
1
1
6
1
1
1
1
3
1
1
1
1
1
1
4
1
2
1
1
2
1
2
1
1
1
1
2
2
3
1
1
1
1
1
1
1
1
2
1
1
2
1
1
1
1
1
1
3
1
1
1
1
1
2
1
1
1
1
1
2
1
1
1
1
1
2
2
1
1
2
2
1
1
1
1
1
1
1
1
2
1
1
1
1
1
2
1
1
1
1
2
2
1
1
2
1
2
1
1
2
2
2
1
1
1
1
1
2
1
3
1
1
1
1
2
1
1
1
2
1
1
1
1
1
1
1
1
1
1
1
5
1
1
1
1
1
1
1
1
1
1
1
1
1
1
1
1
2
1
1
1
1
1
2
1
1
1
1
1
1
1
1
1
3
1
1
1
1
2
1
3
1
2
2
1
1
1
1
2
2
1
1
3
1
2
1
1
1
1
1
1
1
1
1
2
1
5
1
1
1
1
1
1
1
1
1
1
1
1
3
1
1
1
1
1
1
1
1
1
1
1
1
1
1
1
1
1
1
1
1
1
1
1
1
1
3
1
1
1
1
1
1
1
1
1
1
1
1
1
16
3
1
2
1
2
1
2
1
1
1
1
1
1
1
1
2
1
5
1
1
1
2
1
1
3
1
1
1
1
1
1
1
3
1
1
1
1
1
1
1
2
1
1
1
1
1
1
1
1
1
2
1
1
1
1
1
1
2
1
1
1
1
1
1
2
26
1
1
1
1
1
2
1
1
2
1
1
1
1
1
1
1
1
1
1
1
1
1
1
1
1
1
2
1
1
3
1
1
1
1
1
1
1
1
1
18
3
14
11
1
1
1
1
1
2
1
1
1
1
1
1
1
1
1
1
1
1
1
2
1
1
1
1
1
1
3
1
1
1
1
1
1
1
3
1
1
3
12
1
2
1
1
1
1
1
1
1
1
1
8
1
1
8
8
1
1
2
3
1
4
1
1
1
1
1
1
1
1
1
2
1
1
1
1
1
1
1
1
1
2
1
1
1
1
1
1
1
1
1
1
2
1
1
1
3
1
1
1
3
1
1
1
1
1
1
1
1
1
1
1
1
6
1
1
18
1
1
14
2
1
1
1
1
2
2
1
2
1
2
1
2
1
1
1
1
1
1
1
1
1
1
1
1
1
1
1
1
1
1
1
1
1
1
2
2
1
1
1
1
1
1
1
1
1
3
1
1
3
1
1
5
1
1
1
1
1
1
1
1
1
1
1
1
1
1
1
1
1
1
2
1
2
1
1
5
1
9
1
1
2
1
1
1
1
1
1
1
1
1
1
1
2
2
1
1
1
1
6
2
1
1
1
1
1
1
2
1
1
1
1
1
1
1
1
1
2
1
1
1
1
1
1
5
1
1
1
1
1
1
1
1
1
1
1
1
1
3
1
1
1
1
1
1
1
1
1
1
1
2
1
1
1
3
1
1
1
1
1
1
1
1
1
1
1
1
1
1
1
1
1
1
1
1
1
1
1
1
1
1
1
1
1
2
1
1
1
1
1
1
1
1
1
1
3
2
1
1
1
1
1
1
1
1
1
1
1
1
5
1
3
1
1
2
1
1
1
1
1
1
1
1
1
1
1
1
2
2
1
1
1
1
1
1
1
2
1
1
1
1
1
2
1
1
1
2
1
1
2
1
1
1
1
1
1
1
1
1
1
1
1
1
1
1
1
1
1
1
1
1
1
1
1
2
1
1
1
2
1
1
1
1
1
2
1
2
1
1
1
1
1
1
1
1
3
1
1
1
1
1
1
1
1
1
1
1
1
1
4
1
1
1
1
1
3
1
2
1
1
1
1
1
1
1
1
1
1
1
1
1
2
1
1
2
1
1
1
1
1
1
1
2
1
1
1
1
1
1
1
1
1
2
3
1
2
1
1
1
1
1
1
1
4
1
1
2
1
1
1
1
1
1
2
1
1
1
1
2
1
1
1
1
1
2
1
1
1
1
1
1
4
1
1
1
1
1
1
1
1
1
1
1
1
1
1
1
2
1
1
1
1
2
1
1
3
1
1
3
1
1
1
1
1
1
1
2
2
1
2
1
1
1
1
1
1
1
1
1
1
1
1
2
1
1
1
1
1
1
1
1
1
2
1
1
1
3
2
1
3
1
1
4
1
1
3
2
1
1
1
4
1
6
1
1
1
1
1
1
1
1
1
10
1
1
1
1
1
1
1
2
1
1
2
1
1
1
1
2
2
1
1
1
1
4
1
2
2
4
1
1
6
1
7
1
1
2
1
1
1
1
1
1
1
2
1
1
1
1
1
1
1
1
1
1
1
1
1
1
1
1
1
3
1
1
1
1
1
1
1
1
1
1
1
1
1
1
1
1
1
1
1
1
1
1
1
1
1
1
1
1
1
1
1
1
1
1
2
1
1
1
1
1
1
1
1
1
1
2
1
1
3
2
1
1
1
1
1
3
1
1
1
1
1
1
1
2
1
1
1
1
1
1
1
1
1
2
1
1
1
1
1
1
1
2
1
1
1
1
1
1
1
1
1
4
1
1
3
1
1
1
1
1
1
1
2
1
1
1
1
1
1
1
1
1
1
1
1
1
1
1
1
3
1
1
1
1
1
1
1
1
1
1
1
1
1
2
1
1
1
1
1
1
1
1
1
1
1
1
1
1
1
2
1
1
1
1
2
1
1
1
1
1
2
1
1
2
1
1
1
1
1
1
1
1
1
1
1
1
1
1
1
1
1
10
5
1
2
1
1
1
1
1
2
2
1
2
2
6
2
1
1
1
1
1
1
1
1
1
1
1
3
1
1
1
1
2
1
1
1
1
1
1
1
1
1
1
1
1
1
1
2
1
1
2
1
1
1
1
1
1
1
1
1
1
1
1
1
1
1
1
1
1
1
1
1
1
1
1
1
1
1
1
1
1
1
1
1
2
1
1
1
1
1
1
1
1
1
1
1
1
1
1
3
1
1
1
1
1
1
1
1
2
1
1
1
1
1
1
1
1
1
1
2
1
1
1
2
1
1
3
1
1
2
1
1
1
1
1
1
1
1
1
1
1
2
2
1
1
1
1
3
1
1
7
1
1
1
1
1
1
1
2
1
1
1
1
1
1
1
1
1
1
1
1
1
1
2
1
1
1
1
1
1
1
2
1
2
1
1
1
1
1
4
1
1
1
2
1
5
3
2
1
1
1
1
1
6
3
1
3
1
2
1
1
1
1
1
1
1
1
1
1
1
1
2
2
2
1
1
3
1
1
3
1
23
1
1
1
1
1
1
1
1
1
1
1
1
1
1
1
1
1
1
1
1
3
2
1
2
1
1
2
2
1
1
1
1
1
1
1
2
1
2
1
1
1
1
1
1
1
1
1
1
1
2
1
1
1
1
1
1
1
2
1
1
2
1
18
1
1
1
1
1
1
1
1
1
2
1
1
1
1
2
1
1
2
1
2
1
1
1
1
1
1
1
1
1
1
1
1
1
1
1
1
1
1
1
1
2
1
1
1
1
1
2
1
2
1
1
1
1
2
1
1
2
1
1
1
1
1
1
1
3
1
1
2
1
1
1
1
1
1
1
1
1
1
1
2
1
1
1
4
1
1
1
1
1
1
1
1
1
1
1
1
1
1
1
2
1
2
1
1
1
1
1
1
1
1
1
1
1
1
1
1
2
1
1
1
1
1
1
1
1
1
1
4
2
1
2
1
1
1
2
4
2
1
1
1
1
1
1
1
1
1
1
1
1
1
2
3
1
1
1
2
1
1
1
9
1
1
1
1
1
1
1
2
1
1
1
2
2
1
1
1
1
1
1
1
1
2
1
1
1
1
1
1
1
1
1
2
1
1
1
1
1
1
1
2
1
1
2
1
1
1
1
1
3
1
1
1
1
1
1
2
1
1
2
1
1
1
1
2
1
1
2
1
1
1
1
1
1
1
1
1
4
1
1
1
1
1
1
1
1
1
1
1
1
1
2
1
1
1
2
1
1
1
1
1
1
1
3
1
1
4
1
1
1
1
1
1
1
1
1
1
1
3
1
1
1
1
1
1
5
3
1
1
1
2
1
2
1
2
1
1
1
1
1
1
2
1
1
5
1
1
1
2
1
1
1
1
1
1
1
1
1
1
1
1
2
1
1
1
1
1
1
1
1
1
1
1
1
1
1
1
1
1
1
1
2
1
1
1
1
1
1
3
1
1
1
1
2
2
1
1
1
1
1
2
1
1
1
1
1
1
1
1
1
2
1
3
2
2
1
1
2
1
2
1
1
1
1
1
1
1
1
6
2
1
1
1
1
1
1
1
1
1
1
2
1
2
1
1
1
1
1
1
2
1
1
1
1
1
1
1
1
1
1
1
1
1
2
1
1
1
2
1
3
1
1
1
1
1
1
1
1
1
2
1
1
1
1
1
2
1
12
1
1
1
2
1
1
1
1
1
14
1
1
1
2
5
4
1
3
1
1
1
1
1
1
1
1
1
1
1
1
2
1
1
1
1
1
2
1
1
1
1
1
1
1
2
1
1
1
1
2
2
2
1
1
1
1
1
2
1
1
1
1
1
1
1
1
1
1
1
1
2
1
2
4
1
2
1
3
2
1
1
1
1
1
2
1
1
1
2
1
1
1
1
1
1
37
3
1
1
1
1
1
3
2
1
1
2
1
1
1
3
6
1
1
2
1
1
6
3
2
6
12
2
2
1
1
1
1
1
1
1
1
1
1
2
1
1
1
1
1
1
1
1
1
1
1
2
1
1
1
1
1
1
1
1
1
1
1
1
2
2
3
8
6
2
2
2
2
1
2
1
1
1
4
1
1
3
1
1
3
1
1
1
1
1
1
1
2
1
1
1
1
1
3
1
1
1
1
1
3
1
1
1
1
2
4
1
2
1
1
1
1
3
3
1
1
2
1
1
1
1
1
2
2
2
4
1
1
1
1
1
3
1
1
1
1
1
1
1
1
1
1
1
2
3
4
12
1
2
3
1
1
1
51
1
1
1
1
1
1
1
1
1
1
1
3
1
1
4
1
1
1
2
1
3
1
1
1
1
1
1
6
1
1
1
1
1
2
1
1
1
1
1
1
1
1
1
2
1
1
1
1
2
1
1
1
2
1
2
1
1
3
1
1
1
2
1
3
3
2
1
1
1
2
2
2
3
1
1
1
1
1
1
1
1
1
1
1
11
2
2
1
1
1
1
1
1
3
8
2
1
2
4
1
1
1
1
2
1
1
1
1
1
1
1
1
1
1
2
2
1
1
1
1
1
1
1
1
1
1
1
1
1
1
1
1
1
1
1
1
1
1
1
1
1
1
1
1
1
1
1
2
1
2
14
1
1
1
3
1
2
1
1
1
1
1
1
1
3
3
1
2
1
1
1
1
1
1
1
1
5
1
1
1
1
1
2
1
1
1
1
1
6
1
2
1
1
1
1
1
1
1
1
1
1
1
1
2
4
1
1
1
1
1
1
1
1
2
1
3
2
1
1
1
5
1
1
1
1
1
2
1
1
1
24
1
1
19
1
2
1
1
1
1
1
1
1
1
11
1
5
1
1
1
1
1
1
1
1
1
1
1
2
2
19
1
2
1
1
1
1
1
1
1
1
1
1
2
1
1
1
1
1
1
1
1
1
1
1
2
1
1
1
1
1
1
1
1
1
1
1
1
1
1
1
1
1
2
1
1
1
1
1
2
1
1
3
1
1
1
1
1
1
1
1
1
1
1
1
1
1
1
2
1
1
1
1
1
2
3
1
1
1
1
1
1
1
1
1
1
1
1
1
1
1
1
4
1
4
1
1
1
1
2
1
14
1
1
1
1
1
1
1
1
1
2
1
1
1
1
1
1
1
1
2
1
1
1
1
1
1
9
3
1
1
2
2
1
1
1
1
1
1
2
1
3
2
1
1
2
1
1
3
1
1
1
1
3
1
1
1
1
1
1
1
1
1
1
1
1
1
1
1
1
1
1
1
1
1
2
1
2
1
1
2
1
2
3
1
1
1
2
1
1
1
1
2
1
1
1
1
1
1
1
1
1
1
1
1
1
1
1
1
3
1
1
1
1
1
1
1
1
1
2
1
1
1
1
2
1
2
1
2
1
1
1
1
1
1
1
1
1
1
1
2
1
5
1
1
1
1
1
1
1
1
1
1
1
1
5
1
1
1
1
2
1
1
1
1
2
1
1
3
1
2
2
1
1
1
1
1
1
1
1
2
1
1
1
1
1
1
1
1
1
1
1
1
1
1
2
1
6
3
1
1
1
1
1
1
2
3
1
1
1
1
1
1
1
1
1
1
1
1
1
2
1
1
1
1
1
1
1
1
1
1
3
1
1
1
5
1
1
1
1
4
2
1
1
2
1
1
1
1
1
1
2
1
1
1
1
1
1
1
1
2
1
3
3
1
1
1
1
1
1
1
47
1
1
1
2
1
1
1
1
1
1
2
1
1
1
9
1
7
1
1
1
1
1
1
2
2
3
2
1
3
4
5
1
3
3
1
1
1
1
2
1
1
1
1
4
3
3
1
1
1
1
12
1
1
1
1
1
1
1
1
1
1
1
3
1
1
1
5
1
2
1
1
1
1
1
1
4
2
2
1
4
4
1
1
1
1
1
1
1
1
1
1
2
1
2
1
2
1
1
2
2
5
1
4
1
1
1
1
4
1
1
1
1
1
1
1
1
1
1
1
1
1
1
2
1
1
1
1
3
2
4
1
1
1
1
1
1
1
1
1
1
1
1
4
1
1
1
1
1
1
1
1
1
1
25
1
1
1
1
1
3
1
1
1
2
1
3
1
1
3
2
1
2
1
1
1
2
3
1
1
1
1
1
1
1
1
1
1
1
1
1
1
1
1
1
4
2
1
2
1
1
1
1
1
1
1
1
1
1
1
1
3
2
1
1
1
1
1
1
1
1
1
3
1
1
1
1
7
1
1
1
1
1
1
1
1
1
1
1
1
1
1
1
2
1
1
1
1
1
1
1
1
2
1
2
1
1
1
1
1
1
1
1
1
1
1
1
1
1
1
1
1
1
1
1
1
1
3
1
1
2
1
1
1
1
1
1
1
1
1
1
1
1
1
3
1
1
1
1
1
1
1
1
1
1
1
1
14
1
1
2
1
1
1
2
2
1
1
1
2
1
1
1
1
2
1
1
2
1
1
1
1
1
2
3
1
1
1
3
1
1
1
2
1
1
1
1
1
1
1
1
2
1
1
1
1
1
6
1
1
3
1
2
1
1
1
1
1
1
1
1
1
1
1
1
1
1
1
2
1
1
1
1
1
1
1
1
1
1
1
1
1
1
1
1
1
1
1
2
1
1
1
1
1
1
1
1
1
3
1
1
1
1
1
1
1
1
1
1
1
1
1
1
1
1
1
1
2
1
3
1
3
1
1
1
1
1
1
2
1
1
1
1
1
1
1
1
3
1
1
1
1
3
3
1
3
1
1
1
1
1
1
1
1
1
1
1
1
2
1
1
1
1
1
1
2
1
2
1
1
6
1
1
1
1
1
1
1
1
1
1
1
1
1
1
1
1
1
1
1
1
1
1
2
2
1
1
2
1
1
1
2
1
1
9
6
1
3
1
3
1
2
1
2
1
1
1
2
1
1
1
1
2
1
1
1
1
1
1
1
1
1
1
2
1
1
1
1
1
4
2
1
1
1
1
1
1
1
1
1
1
1
1
1
3
1
2
3
1
2
1
1
1
1
1
4
1
2
1
1
1
1
1
1
1
1
1
1
1
1
1
2
2
1
1
1
1
3
2
2
1
2
4
1
1
1
1
1
1
1
1
1
1
1
2
1
1
1
2
1
1
1
1
1
1
1
1
1
1
1
1
1
1
2
1
1
2
1
1
3
1
1
2
1
2
2
1
1
1
2
1
1
1
1
2
1
3
1
1
1
1
1
1
1
1
1
1
1
5
11
1
2
1
2
1
1
1
1
1
1
1
1
1
1
2
1
1
1
1
1
1
1
1
1
1
2
1
2
1
1
1
1
1
1
2
2
1
1
1
1
1
1
1
1
1
1
1
1
1
1
1
1
1
1
2
1
1
1
1
1
2
1
1
1
1
1
1
1
1
1
1
1
1
1
1
1
1
1
1
1
1
1
1
1
1
1
1
1
1
1
1
1
1
1
1
1
1
1
8
2
2
1
1
2
1
1
1
1
7
1
1
1
2
1
1
1
2
1
1
1
1
1
1
1
1
1
1
1
1
1
1
1
1
1
1
1
1
1
1
1
3
3
1
3
2
1
1
1
1
2
9
2
1
1
5
2
1
1
1
1
6
2
1
1
1
1
1
2
1
1
1
1
1
1
1
1
1
1
1
1
1
1
1
1
3
1
1
1
1
1
1
1
1
1
1
1
4
4
1
2
1
1
2
2
1
2
1
1
1
1
1
1
1
2
1
1
1
1
1
4
1
1
1
1
1
1
1
37
1
1
2
1
1
1
1
1
1
1
1
1
1
1
1
7
3
1
1
3
2
1
1
1
1
1
1
1
1
1
1
1
1
1
1
1
1
1
1
1
1
1
1
3
3
1
1
1
1
1
1
1
3
1
1
1
3
1
1
1
1
1
1
1
1
3
1
2
2
1
1
1
1
1
1
2
1
2
1
1
1
1
1
1
2
1
2
1
1
1
1
2
1
1
1
1
1
1
1
1
6
1
2
2
1
1
1
1
2
1
1
1
1
1
1
1
1
1
1
1
1
1
1
1
1
1
1
1
1
1
1
1
2
1
1
4
1
2
1
1
1
1
3
69
1
2
2
1
1
1
1
1
1
1
1
1
1
1
4
2
1
2
2
1
1
4
2
2
3
3
2
1
1
1
1
1
1
1
1
1
1
2
1
1
1
1
1
1
1
3
1
1
1
2
1
1
1
1
1
1
1
2
1
3
1
1
1
1
1
3
1
1
1
1
1
3
1
1
1
2
1
1
1
1
4
1
1
1
1
3
1
1
1
1
1
1
1
1
1
2
1
1
1
1
2
1
7
1
1
1
1
1
1
1
2
5
4
1
2
2
1
2
1
1
1
1
1
1
2
1
1
1
1
1
2
1
1
1
1
1
1
1
1
1
1
1
1
1
1
1
1
1
1
2
1
1
1
1
1
1
1
2
1
1
1
2
1
1
1
1
1
1
1
1
1
1
1
1
1
1
1
2
1
1
1
1
1
2
1
1
2
1
1
1
1
1
1
1
1
1
1
1
1
1
1
1
1
1
1
1
1
1
1
1
1
1
1
1
3
1
1
1
1
1
6
1
1
1
2
1
1
2
1
1
1
1
1
1
1
1
1
1
1
1
1
1
1
1
2
1
1
1
1
1
1
1
2
1
1
1
1
1
1
1
1
1
1
1
1
1
1
1
1
1
1
1
1
1
1
1
2
1
3
1
1
1
1
1
2
2
2
1
2
1
4
4
1
3
2
2
1
1
1
2
3
1
1
1
1
1
1
2
2
1
1
1
2
1
3
1
1
3
2
1
1
1
1
1
1
1
1
1
1
1
1
1
1
1
1
2
1
1
1
1
2
1
1
3
1
1
8
1
3
1
1
1
3
1
3
1
1
1
1
1
5
1
2
1
1
1
2
1
1
1
1
1
1
2
1
13
1
1
4
1
1
1
1
2
1
2
1
1
1
1
1
1
1
1
6
1
1
1
1
1
1
1
1
1
1
1
1
1
2
2
1
1
3
1
1
1
1
7
3
14
1
1
1
1
1
2
1
1
8
1
2
1
1
1
1
2
3
1
2
1
1
1
1
1
1
1
1
2
3
1
1
1
1
1
1
1
1
1
1
1
1
1
1
1
15
2
1
1
1
1
2
1
1
1
2
1
1
1
1
1
1
1
1
1
1
2
1
24
4
1
1
1
1
1
1
1
2
1
1
1
1
1
1
1
1
1
1
1
1
1
1
1
1
1
1
3
1
1
1
1
1
1
2
1
1
1
3
1
1
1
1
1
1
2
1
1
1
2
1
1
1
1
1
2
1
1
1
1
1
1
5
1
1
1
2
1
1
1
1
1
1
1
1
1
1
1
1
1
1
1
1
1
1
1
1
1
1
1
2
1
1
1
1
1
2
1
1
1
4
1
1
1
1
1
1
2
4
1
1
1
3
4
1
1
1
1
2
1
1
1
1
1
1
3
1
1
1
1
1
1
1
1
1
1
1
2
1
2
1
1
6
1
1
1
1
1
1
1
1
1
1
1
1
1
1
2
1
1
5
4
9
8
3
1
3
4
1
6
1
9
1
1
1
1
2
1
1
1
2
1
1
1
1
1
1
1
1
1
1
1
1
3
1
1
1
1
1
1
1
1
1
2
1
10
31
6
1
5
1
1
2
1
1
1
1
1
1
1
1
1
1
9
2
4
1
2
2
1
1
1
1
1
1
1
1
2
1
1
1
2
1
2
1
1
2
1
3
1
1
1
1
1
1
1
1
1
1
1
1
1
1
1
1
1
1
1
1
1
1
2
2
2
1
1
1
3
1
1
2
2
1
1
1
1
1
1
1
1
1
1
13
1
1
1
1
4
1
1
1
1
1
1
1
1
1
1
1
1
1
1
1
1
1
1
1
1
2
1
1
1
1
1
1
1
1
1
47
1
1
1
1
1
1
2
1
1
1
1
2
1
1
1
1
1
1
3
1
1
1
1
1
1
4
1
1
1
1
1
1
1
2
1
1
1
1
1
1
1
1
1
1
1
1
1
1
2
1
1
1
2
1
1
1
1
1
8
1
2
1
1
1
1
1
1
1
2
1
1
1
1
1
1
1
1
2
1
1
1
1
1
2
1
1
1
1
2
1
1
1
1
1
1
1
1
1
2
1
1
1
30
1
1
1
1
1
1
2
1
1
1
1
1
1
2
1
1
1
1
1
1
1
1
1
1
1
1
1
1
1
2
1
5
1
1
1
1
2
1
1
1
1
9
1
1
1
1
1
1
1
1
1
1
1
1
2
1
1
1
1
1
1
1
1
1
1
1
2
1
1
2
2
2
1
1
1
1
1
1
1
1
1
1
1
1
1
1
3
1
1
1
1
1
1
1
1
1
1
1
1
1
1
1
1
2
1
2
1
1
1
1
1
1
1
2
1
1
2
7
2
1
1
1
1
1
2
1
1
1
1
1
1
1
1
1
1
1
1
1
1
1
1
1
2
1
1
1
1
1
1
1
1
1
1
1
1
1
1
1
1
1
1
1
1
1
1
1
1
1
1
1
1
1
1
1
1
1
1
1
1
1
7
1
1
1
1
1
1
2
1
2
1
3
1
1
1
1
1
1
2
2
1
1
3
1
1
1
3
1
1
1
1
1
1
1
3
2
1
1
1
1
1
1
1
2
1
1
2
2
1
2
1
1
1
1
1
1
3
1
1
1
1
3
1
1
1
1
1
1
1
1
2
1
1
1
1
1
1
1
1
1
1
2
2
1
1
1
1
1
1
1
2
1
1
1
1
1
1
1
2
1
1
1
1
1
1
5
1
1
1
1
1
1
1
2
4
8
2
1
1
1
1
1
1
2
1
1
1
1
2
1
1
1
1
1
1
1
1
1
1
2
1
1
1
1
1
2
1
1
1
1
1
1
4
1
1
1
1
1
1
2
1
1
1
1
1
1
2
1
2
1
3
1
1
1
1
1
2
1
1
1
1
1
1
1
1
1
1
1
1
1
1
1
1
1
1
1
1
1
1
2
1
1
1
1
3
1
3
1
1
1
1
1
1
1
2
1
1
1
1
1
1
1
2
1
3
2
1
1
1
1
1
30
1
1
1
1
1
1
1
2
1
1
1
1
1
1
1
2
2
2
1
1
5
3
1
1
3
2
1
1
4
2
2
1
2
2
1
1
2
2
2
1
1
1
2
1
1
1
2
1
1
1
1
1
1
1
1
1
1
1
1
2
1
2
1
1
1
2
1
1
1
1
1
1
1
1
1
1
1
1
1
1
2
1
1
1
1
1
1
1
1
1
2
1
1
2
2
1
2
2
1
1
3
3
1
2
2
1
1
2
1
2
3
1
3
1
4
1
2
1
1
1
5
1
3
1
1
2
1
1
1
2
1
4
1
2
1
1
2
1
3
1
2
4
1
3
1
1
1
1
1
1
1
1
2
1
1
1
1
1
1
1
2
1
6
1
2
1
1
1
1
1
1
1
3
1
1
1
1
4
2
1
1
1
1
1
1
3
1
1
1
2
2
1
2
1
1
1
1
1
1
1
1
1
2
1
1
1
1
2
1
1
1
2
1
5
1
2
3
1
5
1
1
1
4
6
1
3
2
3
2
1
1
2
1
2
1
3
1
1
1
1
1
1
1
1
1
1
1
1
1
1
1
3
1
3
1
2
1
1
1
1
1
1
1
1
1
1
1
1
1
1
1
1
1
1
1
1
1
1
1
1
1
1
1
1
1
1
1
1
1
1
1
3
1
1
1
1
1
1
1
2
1
1
1
1
1
1
1
1
1
1
1
1
1
1
1
1
1
1
1
1
1
1
1
1
1
1
1
2
1
1
1
1
1
1
1
1
1
1
1
1
10
9
1
1
1
1
2
1
1
1
1
1
1
1
1
1
34
1
1
1
1
1
1
1
1
1
1
1
1
1
3
1
1
3
1
2
1
3
5
1
1
1
2
1
1
3
2
2
2
1
2
8
4
2
1
1
13
1
4
6
2
5
2
1
1
2
1
1
1
1
1
1
1
1
1
1
1
1
1
3
1
1
2
1
1
2
1
1
1
1
1
1
1
1
1
4
2
1
2
3
1
1
1
1
1
1
1
1
1
1
1
1
1
1
1
2
1
1
1
1
3
3
1
1
1
1
4
6
6
1
1
1
5
1
1
1
1
1
1
1
1
1
1
1
1
1
1
1
1
1
1
1
1
1
1
1
1
7
1
1
1
1
1
1
1
1
12
1
5
1
1
1
2
2
3
1
1
2
2
2
2
2
2
2
1
2
1
1
1
2
1
1
1
1
1
1
1
1
1
1
1
2
2
1
1
1
1
1
1
1
1
1
1
1
1
1
1
1
1
1
1
3
1
1
1
1
1
1
3
1
1
1
1
1
1
1
1
1
1
2
1
1
1
1
1
1
1
1
1
1
1
1
1
1
1
1
1
1
1
1
2
1
1
1
1
1
3
1
1
1
1
1
1
1
1
1
1
1
1
1
1
1
1
1
3
1
1
2
1
1
1
1
1
1
1
1
1
3
1
1
1
1
1
3
1
2
1
4
1
1
1
1
1
1
8
1
1
1
1
1
1
1
6
1
2
13
4
1
2
1
1
1
2
2
2
1
1
1
1
1
8
9
1
1
1
1
1
1
1
1
1
1
1
1
1
1
1
1
1
1
1
1
1
4
1
1
1
1
1
1
1
1
1
1
1
1
1
1
1
1
1
1
1
1
1
1
1
1
1
1
1
1
1
1
1
1
1
1
1
1
1
1
1
1
1
1
1
1
1
1
1
1
1
1
1
1
1
1
1
1
1
1
1
1
1
4
1
2
1
2
1
2
4
1
1
1
2
1
1
1
1
1
1
1
2
1
1
2
1
1
2
2
1
2
1
1
6
2
2
1
2
1
2
1
1
1
4
2
3
1
1
2
1
6
1
1
2
1
1
1
1
3
3
8
1
2
1
1
1
1
1
3
1
1
1
1
2
1
1
1
1
1
1
1
1
1
1
1
1
1
1
1
1
1
1
1
1
1
1
1
5
1
1
1
1
1
1
2
2
1
1
1
1
1
1
1
1
1
1
1
1
1
1
1
2
1
1
1
1
1
1
1
1
1
1
5
1
1
1
2
1
1
1
2
1
1
1
1
1
1
1
1
4
2
7
1
1
2
1
1
1
1
1
1
1
1
1
1
1
2
1
2
1
1
1
2
1
1
1
4
1
1
1
1
1
1
1
2
1
1
1
1
1
1
1
1
1
1
1
1
1
1
1
1
1
1
2
1
1
1
2
1
1
1
1
1
1
1
1
2
3
1
1
1
1
1
1
1
1
1
1
1
1
3
1
1
1
1
1
1
1
1
38
1
1
1
3
1
1
1
2
1
1
1
1
1
4
1
1
8
3
1
1
1
2
1
2
1
2
1
1
1
1
1
1
1
1
1
1
1
3
1
2
1
1
1
3
1
1
2
4
1
1
1
1
2
1
1
1
2
1
1
2
2
2
2
1
2
1
1
2
1
2
4
5
1
1
1
1
1
2
1
1
1
1
1
1
3
1
1
1
1
2
1
1
1
4
1
3
1
2
1
1
1
1
1
1
1
1
2
2
1
1
1
1
2
1
1
3
1
1
2
1
1
1
1
1
1
1
1
1
2
3
2
1
1
2
1
2
1
2
1
1
1
3
1
2
1
1
1
1
1
1
5
4
1
1
1
1
1
1
1
1
1
1
2
1
3
1
1
1
1
2
1
3
2
1
1
3
1
3
1
1
1
1
1
2
1
1
1
2
1
1
1
1
1
1
2
2
1
1
1
1
1
1
1
2
2
1
1
2
1
3
1
2
2
1
3
1
1
1
1
1
1
2
3
1
1
2
2
2
2
4
1
1
1
1
1
1
1
1
2
1
1
2
1
1
1
1
1
1
1
1
1
1
1
1
1
2
1
1
1
1
1
2
1
1
1
2
1
1
1
1
1
1
2
1
1
1
2
1
2
1
1
1
1
1
1
3
2
1
1
1
1
1
1
1
1
1
1
1
1
1
1
1
1
1
1
1
1
1
1
1
1
1
1
2
1
1
1
1
1
1
3
1
1
1
2
1
1
1
1
1
1
1
1
1
1
1
1
1
2
1
1
1
1
1
1
1
1
1
1
1
1
1
1
1
1
1
1
1
1
1
3
1
2
1
1
1
1
1
1
1
1
1
3
1
1
1
1
1
1
2
1
1
2
1
1
1
1
2
1
1
1
1
1
1
1
1
1
1
2
1
1
1
2
1
1
1
4
1
1
1
1
2
1
1
1
1
1
7
3
1
1
2
1
1
1
1
1
4
1
1
6
1
4
1
1
1
1
1
1
1
1
1
1
1
1
1
2
1
1
3
1
1
2
3
1
6
25
1
1
1
1
1
1
1
1
1
1
1
1
1
1
1
1
1
1
3
1
1
1
1
1
1
1
4
1
1
1
1
1
1
1
1
1
1
1
1
1
1
1
2
1
1
1
1
2
1
1
20
1
1
2
1
1
2
1
2
2
2
1
2
1
1
1
2
1
2
1
2
2
1
3
1
1
1
1
1
1
3
1
5
1
1
1
1
1
1
1
1
1
1
1
1
1
1
1
1
2
1
1
1
1
1
1
2
1
1
1
1
1
1
1
1
4
1
1
1
1
2
2
2
1
1
1
1
1
1
1
1
1
1
1
1
1
1
1
1
1
2
1
1
1
1
1
6
1
1
1
1
1
1
1
1
1
1
1
1
1
1
1
1
4
2
1
1
1
1
1
1
1
1
1
2
2
2
2
1
1
1
1
1
1
1
1
1
3
1
4
2
2
1
1
1
1
1
1
3
1
2
1
1
3
1
2
1
1
1
1
1
3
3
1
1
1
1
1
4
1
2
1
1
1
2
2
1
1
1
2
1
1
1
1
1
1
1
1
1
1
1
1
1
1
2
1
1
1
1
1
1
1
1
1
1
1
1
2
1
1
2
1
1
1
1
2
1
1
1
1
1
2
1
2
3
1
1
1
1
1
1
1
1
1
1
1
1
1
1
1
1
1
1
1
1
1
1
1
2
1
1
1
1
1
3
1
3
2
1
2
1
1
1
2
1
1
1
1
1
2
2
1
1
1
1
1
1
2
1
2
1
1
1
1
1
1
1
1
1
1
1
1
1
1
1
1
2
1
1
1
1
1
1
2
1
1
1
1
1
1
1
1
1
2
1
1
2
3
1
1
1
1
1
1
1
2
1
1
1
1
1
1
1
1
2
1
1
1
1
1
1
1
1
1
1
1
1
2
1
2
1
1
1
1
1
1
1
1
1
1
1
1
1
1
1
1
1
1
1
1
1
1
1
1
1
1
1
1
1
1
1
1
1
1
1
1
1
1
1
1
1
1
1
1
1
1
1
1
1
1
1
1
1
2
1
1
1
1
2
1
1
2
4
1
1
1
1
1
1
1
1
1
1
1
1
1
2
1
2
2
1
1
1
1
1
1
1
1
1
1
1
1
1
1
1
1
1
1
1
1
1
1
1
1
1
1
1
1
1
1
1
1
11
1
1
1
1
4
1
2
1
1
1
1
1
2
1
1
1
1
1
1
1
1
1
1
1
2
2
1
2
1
2
1
1
1
1
3
1
1
1
2
1
1
1
1
2
1
1
2
2
1
1
1
1
1
1
1
1
1
1
1
1
1
1
1
1
1
1
1
1
1
2
1
1
1
1
1
1
1
1
1
1
1
1
1
1
1
1
1
1
1
1
1
1
1
1
1
2
1
1
1
1
1
1
1
1
1
1
1
1
1
1
1
2
1
1
1
1
2
1
1
1
1
1
1
1
2
1
1
1
1
1
1
1
2
1
1
1
1
1
1
1
1
1
1
1
1
1
1
1
1
1
1
1
1
1
1
1
1
1
1
1
1
1
1
1
1
1
1
1
1
1
2
1
1
1
2
1
1
1
1
3
5
2
1
1
1
1
1
1
1
1
1
1
1
1
1
1
1
1
1
1
1
1
4
1
2
2
4
6
1
1
1
1
1
1
1
1
1
1
1
1
1
1
1
1
1
1
1
1
1
2
1
1
2
1
1
1
2
1
1
1
2
1
1
2
1
1
1
1
1
1
1
2
1
1
2
1
3
1
2
1
1
1
1
1
1
3
2
1
1
2
1
1
1
1
1
1
1
1
1
2
1
1
1
1
1
3
1
1
1
1
1
1
1
1
2
1
1
1
1
1
1
1
1
1
1
1
1
1
1
1
1
1
1
1
1
1
1
2
1
2
2
1
1
1
1
1
1
1
1
1
1
1
1
1
1
1
1
1
1
1
1
1
1
1
2
1
1
3
1
1
1
1
2
1
3
4
1
1
1
4
1
1
1
1
1
1
2
1
1
1
1
1
1
1
1
1
1
1
1
1
1
1
1
1
1
1
1
1
1
1
1
1
1
1
1
1
1
1
1
1
1
1
1
2
1
1
1
1
1
1
1
1
1
1
1
1
1
1
4
1
1
1
1
1
1
1
3
1
1
4
1
1
1
2
1
1
1
1
1
1
1
2
1
1
2
1
1
3
1
1
1
1
1
1
1
1
1
1
2
1
1
1
1
1
1
1
1
1
1
1
1
1
1
1
1
2
1
1
1
1
1
1
3
1
1
1
2
1
2
3
1
1
1
3
1
2
1
5
1
1
2
1
3
1
1
2
1
1
1
2
2
1
1
1
1
1
1
1
1
2
1
1
1
3
1
1
1
1
1
2
1
2
1
3
1
1
1
1
1
1
1
4
1
1
5
1
1
1
1
1
1
1
1
5
2
72
8
1
1
1
2
1
1
1
1
1
1
1
1
1
1
2
1
2
1
2
1
1
1
1
1
1
1
1
1
2
1
1
1
1
1
1
1
1
1
1
1
1
1
1
1
1
1
1
1
1
1
1
1
2
1
1
1
1
1
1
1
1
1
1
1
1
1
1
1
1
1
1
1
1
1
1
1
1
1
1
1
1
1
1
1
1
1
1
1
1
1
1
1
2
1
1
1
2
8
2
1
1
1
1
1
1
2
1
1
1
1
1
1
1
1
1
2
1
1
1
1
1
1
1
1
1
1
1
1
4
1
14
1
1
1
1
1
1
3
1
3
1
1
1
1
1
1
1
2
3
1
4
1
1
1
1
1
2
1
3
1
1
1
1
1
6
2
1
2
3
1
1
1
1
2
1
1
1
3
1
1
1
1
3
1
1
1
1
1
1
2
1
1
3
1
1
1
1
1
1
5
1
1
1
2
1
2
3
1
1
1
1
1
1
1
1
1
1
1
1
2
2
1
1
2
1
1
1
5
1
1
1
1
1
1
1
2
1
1
1
1
1
3
1
1
1
1
1
1
1
1
1
1
2
1
1
1
1
1
2
1
2
1
1
1
1
1
1
1
15
2
4
2
4
1
1
3
1
1
1
1
2
1
1
1
1
2
1
1
1
1
1
1
1
1
1
1
1
1
1
1
1
1
1
2
3
1
1
2
4
1
1
1
1
2
2
1
1
1
1
1
1
1
1
1
1
1
2
1
2
1
1
1
2
1
1
1
1
1
1
1
1
2
1
1
1
1
1
1
1
1
1
1
2
1
1
1
1
1
1
1
1
1
1
1
1
1
1
1
1
2
1
1
1
1
1
1
1
60
1
1
1
1
1
2
1
1
1
1
1
1
1
1
1
1
1
1
2
1
1
1
1
1
1
1
1
1
1
4
3
1
2
1
1
1
1
1
1
1
1
1
1
1
1
1
1
1
1
4
1
1
1
2
1
1
1
2
1
3
2
1
2
2
3
5
1
1
1
1
3
1
1
1
1
1
1
1
2
1
1
3
1
1
1
1
1
1
1
1
5
1
1
1
1
1
1
3
1
1
1
1
1
1
1
1
1
1
1
1
33
1
1
1
1
1
2
1
1
1
1
1
1
2
1
1
1
1
3
1
1
1
6
1
2
1
1
1
1
1
1
1
1
1
2
2
1
1
1
1
1
1
1
4
1
1
2
2
3
9
6
1
5
3
1
2
1
1
1
1
1
1
1
1
2
1
1
2
1
1
1
1
2
2
1
1
1
1
2
1
1
3
1
1
1
1
1
2
1
1
2
3
1
1
1
1
1
1
1
1
1
1
1
1
1
3
1
1
2
1
1
1
1
1
1
1
1
1
3
3
1
1
3
1
1
2
1
1
1
1
1
1
2
1
1
1
1
1
2
1
1
1
1
1
1
1
1
1
1
1
3
1
1
1
1
1
1
1
1
1
1
1
1
1
1
1
1
1
1
1
3
6
2
1
1
4
3
2
2
1
1
1
2
1
1
1
4
1
1
2
1
2
1
1
1
1
1
1
1
2
1
1
1
2
1
1
1
1
1
1
1
1
2
1
49
1
1
1
1
1
1
1
1
1
39
2
1
2
1
1
2
1
1
1
1
1
3
1
1
3
1
1
2
1
1
3
1
45
2
2
1
1
1
2
1
2
1
1
1
4
3
1
1
1
1
1
3
2
1
1
3
1
1
1
1
1
1
2
1
1
1
1
1
1
1
5
2
1
1
1
1
2
1
1
1
1
1
1
1
1
1
1
2
1
1
1
1
1
1
1
1
1
1
1
1
1
1
1
1
1
1
1
1
1
1
1
1
1
1
2
2
1
2
1
1
6
1
1
5
12
1
3
1
1
1
1
4
1
1
1
3
3
1
2
1
2
2
1
1
1
2
1
1
1
2
1
2
1
1
1
1
2
3
1
1
1
1
1
1
1
1
1
1
3
1
1
1
1
1
2
1
1
1
1
1
1
2
1
1
1
1
1
1
1
1
2
1
1
2
1
1
1
1
1
1
1
1
1
1
1
1
1
1
1
1
1
1
1
15
1
1
1
2
1
1
1
1
1
1
1
7
2
1
1
1
1
1
1
1
1
3
1
1
1
1
1
2
1
1
1
1
1
1
4
2
1
1
5
1
1
1
1
1
1
3
4
1
3
1
1
1
1
1
1
1
1
1
1
1
1
1
1
2
1
1
1
1
1
1
1
2
1
1
1
1
2
1
1
1
1
1
1
1
1
1
1
1
1
1
1
4
1
1
1
1
1
1
1
1
1
1
1
1
1
1
2
2
1
1
1
1
1
1
1
1
1
1
1
2
1
1
1
1
1
2
1
1
4
1
1
1
2
1
1
1
1
1
2
1
1
1
1
1
1
1
1
1
1
3
1
1
2
4
1
1
1
1
1
1
1
1
1
3
3
1
1
1
1
1
1
1
1
1
1
1
1
1
2
1
2
1
1
2
1
1
1
1
1
1
1
1
1
1
1
1
1
1
1
2
1
2
3
1
1
1
1
1
2
1
1
1
1
1
6
1
1
4
1
1
1
1
2
1
3
1
1
1
1
1
1
1
1
2
2
2
1
2
1
1
1
1
1
1
1
1
1
3
1
1
1
1
1
1
1
9
1
1
1
1
1
1
3
2
8
1
2
2
1
1
1
1
1
1
1
1
1
1
2
1
3
1
1
1
1
1
1
3
1
2
1
1
1
1
1
1
2
1
1
1
1
1
1
1
1
1
4
1
5
3
1
1
1
1
1
1
1
1
1
1
1
2
1
1
1
1
1
1
1
1
1
14
1
1
1
1
1
1
1
1
1
1
1
1
1
1
1
1
1
1
2
1
1
1
1
1
1
1
1
1
1
2
1
1
1
1
1
1
1
1
1
1
1
1
2
3
1
2
1
1
1
1
1
2
1
1
1
1
3
1
3
2
1
1
4
6
1
1
1
1
1
1
1
1
1
1
1
1
1
1
1
1
1
1
1
1
2
1
1
2
1
2
1
2
1
1
1
1
1
1
2
2
1
2
1
1
1
2
1
1
1
2
22
1
1
2
1
1
1
1
1
1
1
1
1
1
1
1
1
1
1
1
2
1
2
1
1
1
2
1
1
5
2
3
1
1
1
1
3
3
1
1
1
1
1
1
1
2
1
1
2
1
1
1
2
1
1
1
1
1
2
1
2
1
3
1
1
1
1
1
1
1
1
1
1
1
1
3
1
1
1
1
1
1
1
1
1
2
3
10
12
2
2
1
1
1
1
1
1
1
1
2
2
1
1
1
1
2
1
1
1
1
1
1
1
1
2
1
1
1
1
1
1
1
1
1
1
1
2
1
1
3
2
1
1
1
1
4
4
1
1
1
1
1
1
1
1
2
1
1
1
1
2
1
2
1
1
1
2
1
3
1
4
1
4
1
1
6
3
1
1
1
1
1
1
1
1
1
1
1
1
3
1
1
1
1
2
1
1
2
1
1
2
1
1
4
1
1
1
1
1
1
1
1
2
3
1
1
1
1
1
1
1
1
1
1
1
1
4
3
1
1
1
1
1
1
1
2
1
2
1
1
1
1
1
1
2
1
1
1
1
2
1
1
1
1
2
1
1
1
1
1
1
1
1
1
1
2
1
1
1
1
1
1
1
1
1
1
1
1
1
1
1
1
1
1
1
1
1
1
1
1
1
2
2
1
2
1
1
1
2
1
1
1
2
1
5
1
2
1
2
1
1
2
2
1
1
1
1
1
1
1
1
1
1
1
1
1
1
1
1
1
1
1
1
1
1
1
2
7
1
1
1
2
1
1
1
1
1
1
1
1
1
1
1
1
1
1
1
2
5
1
1
1
1
1
1
2
1
2
1
1
1
1
2
1
2
1
1
1
1
1
1
1
1
1
1
1
1
1
1
1
1
1
2
1
1
1
1
1
1
1
1
4
1
5
1
1
1
1
1
2
1
1
1
1
1
1
1
1
1
1
1
1
1
1
1
1
1
1
1
1
1
1
1
1
1
1
2
4
1
1
2
2
1
2
2
1
1
6
1
1
1
1
1
4
1
1
1
1
1
1
1
1
1
3
1
1
1
1
1
1
1
1
1
1
2
1
4
1
1
1
1
1
1
1
1
2
1
1
3
1
2
1
3
1
2
1
3
1
1
1
1
5
2
1
1
1
1
3
2
2
1
1
1
3
1
1
1
1
1
2
2
1
1
1
2
4
1
1
2
1
1
1
6
1
1
2
4
3
1
3
1
1
1
6
1
1
1
1
1
1
1
1
1
1
1
1
1
1
1
1
1
1
1
2
1
1
4
5
6
1
1
1
3
5
1
6
1
1
1
1
1
1
1
1
25
6
1
4
2
1
1
1
1
32
1
8
1
1
1
1
1
1
1
1
1
1
1
1
1
1
1
1
1
1
3
1
1
1
1
3
1
1
1
1
1
1
1
1
2
1
1
1
1
1
3
2
2
2
1
5
1
1
1
1
1
1
1
1
4
2
2
1
3
1
1
1
1
1
1
1
1
1
1
1
1
1
1
1
1
1
1
4
1
1
1
2
1
1
1
2
1
1
1
2
1
1
1
1
1
2
3
1
1
1
1
1
2
1
2
2
1
1
1
2
1
1
2
1
2
2
1
2
1
1
1
1
1
2
1
2
1
2
3
1
1
2
2
1
1
2
2
1
1
2
1
1
1
2
2
4
1
1
1
1
3
1
1
1
1
1
1
3
1
1
1
1
1
1
1
1
2
1
1
1
1
1
1
1
1
3
1
4
1
4
3
2
1
1
1
1
1
1
1
1
1
1
1
1
1
2
1
1
1
1
1
1
1
1
2
1
1
1
1
1
1
1
4
1
1
1
1
1
2
1
3
1
1
1
2
1
1
1
4
1
1
1
1
1
1
2
1
2
1
1
1
1
8
1
1
1
1
1
1
1
1
1
1
1
1
1
1
1
7
1
1
1
1
1
1
1
1
1
1
1
1
3
2
1
1
1
1
1
1
1
1
1
1
1
3
1
1
1
1
1
1
1
1
1
1
1
1
1
1
1
1
1
1
1
2
1
2
2
1
1
2
1
1
1
1
1
4
1
1
1
2
1
1
3
1
1
1
1
1
1
1
1
2
1
1
47
6
11
1
2
2
1
1
1
1
1
1
1
1
1
1
1
1
1
2
2
1
3
1
1
1
1
2
4
1
2
1
1
2
3
5
1
1
2
2
5
4
1
8
2
10
2
8
4
1
1
3
1
1
1
1
1
1
1
1
1
1
2
1
1
2
4
3
10
1
3
3
3
1
1
2
1
1
1
4
2
2
1
1
1
1
1
1
1
1
1
1
1
1
1
1
1
1
1
2
1
1
1
1
2
1
1
1
1
1
1
2
1
1
1
1
1
1
1
1
1
1
1
1
1
3
1
1
1
1
3
1
1
1
1
1
1
1
1
1
1
1
1
1
1
1
1
1
1
1
1
1
1
1
1
1
2
1
1
1
1
1
1
1
1
2
1
1
1
1
1
1
1
2
1
1
1
3
1
1
1
2
2
1
1
1
2
1
1
1
1
1
1
1
1
3
1
1
1
1
1
1
2
1
1
1
1
1
1
1
1
1
1
3
1
1
1
1
1
1
1
1
1
1
1
2
1
10
1
2
2
1
1
2
3
1
2
1
4
1
1
1
2
1
1
1
1
1
2
1
1
1
1
1
1
1
2
1
1
2
1
1
1
1
1
1
2
1
1
1
4
2
1
1
1
2
1
1
1
1
2
1
1
1
1
1
1
1
1
1
1
2
1
2
1
1
1
1
1
1
1
1
1
2
1
2
1
1
1
2
1
1
1
3
1
7
2
3
7
1
4
17
2
5
7
1
2
23
1
1
4
1
3
2
3
1
1
2
1
1
1
1
1
1
1
2
1
1
1
1
2
1
1
2
1
1
1
2
1
1
1
1
2
1
1
1
1
1
1
1
1
1
1
1
1
1
1
1
1
1
1
1
1
1
1
1
2
1
1
1
1
1
1
1
1
1
1
1
1
1
5
1
5
1
1
1
1
1
1
1
1
1
1
1
1
1
1
2
1
2
1
1
2
1
1
1
1
2
2
1
1
1
1
1
2
1
1
2
1
1
1
1
1
1
2
1
1
1
1
1
1
1
1
1
1
1
1
1
2
1
1
1
1
2
1
1
1
2
1
1
12
1
1
1
1
1
1
1
1
1
1
1
1
1
1
1
1
6
1
13
1
1
1
1
1
1
1
1
2
2
1
1
1
1
1
1
1
1
1
1
1
1
1
2
1
1
1
1
1
1
8
1
2
1
1
1
1
1
1
1
1
2
1
1
1
1
1
1
1
1
1
1
1
1
1
1
1
1
3
1
1
1
2
1
1
1
1
3
1
1
1
2
1
1
2
1
1
1
1
3
1
1
1
1
1
1
1
1
1
1
1
1
1
2
2
1
1
1
1
1
1
1
1
1
1
3
2
1
1
1
1
1
1
1
1
1
1
1
3
1
1
1
1
1
2
1
1
1
1
1
2
1
1
1
1
1
1
1
1
1
1
3
2
12
1
15
30
1
17
1
22
1
1
18
1
6
1
14
2
3
1
2
2
2
1
2
1
1
1
1
2
1
1
1
1
1
1
1
1
1
1
1
1
1
1
1
1
1
1
1
1
1
1
1
1
1
1
3
1
1
1
1
1
1
1
1
1
1
1
1
1
1
1
1
3
1
1
1
1
1
1
1
1
2
4
1
4
1
1
1
1
1
1
2
2
1
1
1
3
1
1
1
1
1
1
1
1
1
1
1
1
2
1
1
4
1
1
1
1
2
1
1
1
1
1
2
1
1
1
1
1
1
2
1
1
1
1
1
1
2
1
1
1
1
1
1
1
1
2
1
1
1
1
1
1
1
1
1
1
1
1
1
1
1
1
3
1
1
1
1
5
1
1
2
1
2
1
1
1
4
1
1
1
1
1
1
1
1
1
1
1
2
1
1
1
1
3
1
1
2
1
2
1
3
2
1
2
3
1
1
4
2
1
1
1
2
1
2
1
1
1
1
2
1
1
1
2
1
3
1
1
1
2
1
1
1
1
1
1
2
1
1
2
1
1
1
1
1
1
1
1
2
2
1
1
1
1
1
2
1
1
1
1
1
1
1
1
1
1
1
1
1
2
1
2
1
1
1
1
1
1
1
1
1
1
1
1
1
1
1
1
1
1
1
1
1
1
1
1
1
1
1
1
1
3
1
1
1
1
1
1
1
2
1
1
1
2
1
2
1
1
1
1
2
2
1
1
2
2
1
8
1
1
1
1
1
1
1
1
1
2
1
4
8
1
1
1
2
1
1
3
2
1
1
1
1
1
2
1
1
1
1
1
1
2
1
1
1
1
1
1
4
1
1
5
2
1
1
2
1
1
1
1
2
1
1
2
1
1
1
1
3
2
1
2
2
1
12
1
1
1
2
2
1
1
1
1
1
3
1
1
1
1
1
1
1
1
1
1
2
1
1
1
1
1
2
2
2
1
1
4
1
1
1
1
1
9
1
1
1
1
1
1
1
1
1
4
1
1
2
1
1
1
1
2
1
1
5
1
1
1
1
1
1
2
1
1
1
1
1
1
1
1
1
1
1
1
1
1
1
1
1
1
1
1
1
1
1
1
1
1
1
1
1
1
2
2
1
1
1
1
2
1
1
1
2
3
1
1
1
2
1
1
1
1
1
1
1
1
1
1
2
4
1
2
1
2
1
1
1
1
1
1
1
1
1
1
2
1
1
1
1
2
2
1
5
1
1
1
9
2
1
3
1
1
2
1
7
6
1
1
1
1
1
6
2
1
1
1
1
3
1
1
1
1
1
1
1
1
1
1
1
1
1
1
1
2
1
1
1
1
1
1
1
1
1
2
2
1
1
2
2
1
1
1
1
1
1
1
1
1
3
1
2
1
1
3
1
4
1
1
3
1
1
1
1
2
1
1
1
1
5
1
1
1
1
1
2
1
1
2
1
3
1
1
1
1
1
1
1
1
1
1
1
1
1
1
1
1
1
1
1
1
1
1
1
1
1
2
1
1
1
1
2
1
1
1
1
1
1
1
2
1
3
1
4
1
2
1
1
1
2
1
1
1
1
1
1
1
1
1
1
1
1
1
1
1
1
1
1
1
1
1
2
3
1
1
1
1
1
1
2
1
1
1
1
2
1
1
8
1
1
7
1
4
1
1
1
1
1
1
1
1
1
1
1
1
1
1
1
1
1
1
1
3
1
1
2
1
1
3
1
1
2
1
3
1
1
1
1
1
2
1
1
1
1
1
1
1
1
2
1
1
1
1
1
1
2
1
4
4
1
1
1
4
3
2
1
1
1
5
1
2
1
1
1
2
1
2
1
1
1
1
1
1
1
1
1
1
1
1
1
2
1
1
3
2
2
2
1
1
1
6
1
1
1
1
1
2
1
2
2
1
1
1
1
1
1
1
1
2
1
1
3
2
1
3
1
2
2
1
1
1
1
1
1
3
1
1
1
1
1
1
1
1
1
1
1
3
1
1
1
1
1
1
1
2
1
1
1
1
2
1
1
1
1
1
3
1
3
2
1
1
1
1
1
2
1
2
1
1
1
1
1
1
1
1
1
1
1
1
2
1
1
1
1
1
1
1
2
1
1
1
1
1
1
1
1
1
2
2
1
1
1
1
1
1
1
1
1
1
1
1
1
1
1
2
1
1
1
1
1
1
1
1
1
1
2
1
1
1
1
1
1
1
3
1
1
1
1
2
1
1
1
1
1
1
1
1
4
1
1
1
1
1
1
2
1
1
1
1
2
1
1
1
1
1
1
2
1
2
4
10
1
1
1
1
1
1
1
1
1
1
1
1
1
1
1
1
1
1
1
1
1
1
2
3
1
1
1
1
5
1
1
3
1
1
1
1
1
1
1
1
1
1
1
1
1
1
1
2
1
1
1
1
5
1
1
1
1
1
1
1
1
2
1
1
1
2
3
1
1
1
1
1
1
1
1
1
1
1
1
1
1
1
1
1
1
2
1
1
1
1
1
1
1
1
1
2
1
1
1
1
1
2
1
1
1
1
1
1
1
1
1
2
1
1
1
1
2
10
1
2
3
4
11
1
1
1
1
1
1
2
1
1
2
1
1
1
1
1
2
1
2
1
1
2
1
1
1
1
1
1
2
1
1
1
1
1
1
1
1
1
1
1
1
1
1
1
1
1
5
1
1
1
1
2
1
1
1
1
1
1
2
1
2
1
1
1
1
1
1
1
2
2
1
1
1
1
1
1
1
1
2
4
1
1
1
1
1
1
1
1
1
1
1
2
1
1
2
1
1
1
1
10
1
1
1
1
1
1
2
1
2
1
1
1
1
1
1
1
1
1
1
1
1
1
1
1
2
1
1
2
1
1
1
2
2
1
1
1
1
1
1
1
1
1
2
1
1
1
1
1
1
1
1
1
1
2
1
3
1
1
2
1
1
1
1
1
1
4
1
1
1
12
1
1
1
1
1
1
1
2
1
1
1
1
1
1
1
1
1
1
1
1
1
1
1
1
1
1
1
1
1
1
1
1
1
1
3
1
1
3
1
1
1
2
2
3
1
1
1
1
1
3
1
1
1
1
1
1
1
1
1
1
2
1
1
1
1
2
1
1
1
1
1
1
1
2
1
1
1
1
3
1
1
1
1
1
1
1
2
1
2
3
1
1
1
1
1
1
1
2
2
1
1
2
1
1
1
1
1
1
2
1
1
1
1
1
1
1
1
1
1
1
1
1
1
1
1
2
1
1
2
1
1
1
1
1
1
1
1
1
1
1
1
1
1
1
2
1
1
1
2
1
1
1
1
1
2
1
2
2
1
1
1
1
4
1
1
1
1
1
1
1
1
1
1
1
3
1
1
1
1
3
1
1
1
1
2
1
4
1
2
1
1
1
1
1
1
1
1
1
1
1
1
1
1
2
1
1
1
1
1
1
3
1
1
1
1
1
1
1
1
1
1
1
8
3
1
1
1
1
2
1
1
1
1
1
1
3
1
1
1
1
1
1
1
1
1
1
4
1
1
18
1
2
1
2
1
1
1
1
1
1
1
1
5
1
1
7
1
1
5
1
1
1
2
1
1
1
1
1
5
1
1
1
1
1
1
2
1
2
1
1
1
1
1
2
2
1
1
2
1
1
1
1
1
1
1
1
1
1
1
1
2
1
1
1
1
1
1
1
1
1
1
1
1
1
1
1
1
1
1
1
1
1
1
2
1
2
1
1
2
4
1
1
1
1
1
2
2
1
1
1
1
1
3
1
1
1
1
1
1
1
1
1
1
1
1
1
2
1
1
2
1
1
1
1
2
1
1
1
1
1
1
1
1
1
1
3
1
1
2
1
1
1
2
1
1
1
1
1
1
1
2
2
1
2
2
7
4
4
3
1
1
1
1
1
1
1
1
1
1
1
1
1
1
1
1
1
2
1
1
1
1
1
1
1
1
1
1
1
1
1
1
5
1
1
11
1
1
1
1
1
1
1
1
1
2
1
1
1
1
1
1
1
1
3
1
1
1
1
1
1
1
1
1
1
1
1
1
1
2
3
1
2
1
1
1
1
28
37
1
1
1
1
1
1
1
1
1
1
1
1
1
2
1
1
1
1
1
1
1
1
1
1
1
2
1
1
1
1
1
1
1
1
1
1
1
1
1
4
1
1
1
1
2
1
1
1
1
1
1
1
2
1
1
1
1
1
1
1
1
2
1
1
1
1
1
1
1
1
1
3
1
2
1
1
1
1
1
1
1
4
1
2
1
1
1
1
1
1
1
1
1
2
1
1
1
1
1
1
1
1
2
3
1
1
12
1
1
1
1
1
2
1
2
2
1
1
1
1
1
1
1
1
1
3
1
1
1
2
1
1
1
1
1
1
1
1
1
1
2
1
1
1
1
1
1
1
2
1
1
1
1
1
1
1
1
2
1
1
1
1
1
1
1
1
1
1
1
2
1
1
1
1
1
1
1
1
1
1
1
1
1
1
1
1
1
1
1
1
1
3
2
1
1
1
2
2
1
1
1
1
1
1
1
1
1
1
1
1
2
1
1
1
1
1
1
1
1
1
2
1
1
1
1
1
1
1
1
1
1
1
1
1
2
1
1
1
1
3
3
1
1
2
1
1
1
1
1
1
1
1
1
3
3
2
1
1
1
4
1
7
1
5
1
2
1
1
1
1
1
1
2
1
1
1
1
1
1
1
1
1
1
1
1
1
2
1
1
1
3
1
2
1
1
1
1
1
1
1
1
1
1
1
1
1
1
1
1
1
1
2
1
1
1
1
1
1
1
1
1
1
1
1
1
1
1
2
1
1
1
1
1
5
7
33
1
1
1
1
1
1
1
1
1
1
1
1
15
1
2
1
1
2
9
1
1
1
1
1
1
1
1
1
2
1
3
1
1
1
1
1
1
1
1
2
5
1
1
1
1
1
1
2
1
1
1
1
1
1
1
1
1
1
1
1
1
1
1
1
1
1
1
1
1
1
1
1
1
1
1
2
1
1
1
2
1
1
1
1
1
1
21
2
1
1
1
1
1
1
1
1
1
1
1
1
1
1
1
1
1
1
2
1
1
1
1
1
1
1
2
2
1
1
1
6
1
1
3
10
1
1
1
1
1
1
1
1
1
2
1
1
1
1
1
1
1
1
1
1
1
1
1
1
2
1
1
1
1
1
1
1
2
2
1
2
1
1
1
1
4
40
1
1
1
1
1
1
2
1
1
1
1
1
1
1
1
1
1
1
1
1
1
1
1
1
1
1
1
3
1
1
1
1
1
1
1
1
1
1
1
1
1
1
1
1
4
1
1
1
4
1
1
1
1
1
1
1
1
1
1
1
1
2
1
1
1
1
2
1
1
1
1
1
1
1
1
2
1
1
2
1
1
3
2
1
1
5
3
6
1
1
1
2
1
1
1
1
1
1
1
1
1
1
1
1
1
1
1
1
2
1
1
1
2
1
2
4
1
1
2
1
1
1
1
1
1
1
1
1
1
2
1
1
1
4
1
1
1
2
2
1
1
1
1
1
1
1
1
1
1
1
1
1
1
1
1
2
1
1
1
1
1
1
1
1
1
1
1
1
1
3
1
1
1
1
1
1
1
1
1
1
1
1
1
1
1
2
1
1
1
1
5
45
1
2
1
1
1
1
1
1
1
1
1
1
1
1
1
1
1
1
1
1
1
1
1
1
1
2
2
1
1
1
1
1
1
1
2
1
1
1
1
1
1
1
1
1
2
1
1
1
4
1
1
1
1
1
1
1
1
1
1
1
2
1
1
1
1
1
1
1
1
1
3
1
1
1
1
1
1
1
1
1
1
1
2
1
1
1
1
1
1
1
1
1
1
1
1
1
1
1
1
1
1
1
1
1
1
1
3
1
1
2
1
1
4
1
1
1
1
1
1
2
1
2
1
1
1
1
1
2
4
1
1
1
1
1
1
1
2
1
1
1
1
11
1
1
4
4
2
2
1
4
13
1
1
3
1
1
3
2
1
1
1
1
1
1
1
1
1
1
1
1
1
1
1
1
29
1
1
2
1
1
2
2
1
1
1
1
1
1
1
1
1
1
1
4
1
1
1
1
1
1
1
1
1
1
1
1
1
1
1
1
1
1
1
2
1
1
1
1
2
1
1
1
2
1
1
1
1
1
2
1
1
1
1
1
1
3
1
1
1
1
1
1
1
1
1
1
1
1
1
1
1
1
1
1
1
1
1
1
1
1
1
1
1
1
2
1
1
1
1
1
1
1
1
1
1
2
1
1
2
1
1
1
1
1
1
1
1
1
1
1
1
1
1
2
2
1
2
1
1
1
1
1
2
1
1
1
1
1
1
1
2
1
1
1
2
2
1
2
1
1
1
1
1
3
1
1
1
1
1
1
2
2
1
2
1
1
1
1
2
2
2
5
1
1
2
2
1
1
1
1
1
1
5
1
1
1
1
1
1
1
1
1
1
1
1
1
2
2
1
1
1
1
1
1
1
1
1
4
1
1
3
1
1
2
1
1
1
1
1
1
2
1
1
1
1
1
1
1
1
1
1
1
2
1
1
1
1
2
1
1
1
1
1
1
2
1
2
1
1
11
2
1
1
1
1
1
1
1
1
1
1
1
1
1
1
1
1
1
1
2
1
1
1
1
1
1
1
2
1
1
1
1
1
3
1
2
1
1
2
2
1
1
1
2
2
1
1
1
1
1
1
1
1
2
1
2
1
1
1
1
2
3
1
1
2
1
1
2
1
1
1
1
30
1
1
1
1
1
1
1
2
1
1
1
1
1
1
1
1
1
1
1
1
1
1
1
1
2
1
1
1
1
1
1
1
1
1
1
1
2
1
1
1
1
1
3
1
1
1
1
1
1
1
1
1
1
1
1
1
1
1
1
1
1
1
1
1
1
1
1
1
1
1
1
1
1
1
2
1
1
1
1
1
1
1
2
3
2
1
1
1
1
2
1
1
1
1
1
1
2
1
2
1
1
2
1
1
1
3
2
1
1
1
1
1
1
1
1
1
1
1
1
1
2
1
1
2
1
1
1
1
4
1
1
1
2
2
1
1
2
1
1
2
1
2
1
1
1
1
2
1
1
1
2
1
1
1
1
1
2
2
1
1
1
1
1
1
3
1
2
2
1
1
1
1
1
1
4
1
2
2
1
1
1
1
1
2
1
2
1
2
1
2
1
1
4
1
1
1
1
1
1
2
1
1
1
1
1
1
4
1
2
3
1
2
2
1
3
1
1
1
4
1
1
1
2
1
1
1
1
3
1
1
1
1
1
1
1
1
2
2
1
1
2
1
1
1
1
1
1
1
1
1
1
1
1
1
1
1
1
1
2
2
1
1
1
1
2
1
1
1
1
3
3
6
1
1
1
2
3
1
1
1
1
1
1
2
1
1
1
1
1
1
1
2
1
1
1
1
1
1
1
3
1
1
1
1
1
1
1
1
6
1
1
1
2
1
2
1
1
1
2
1
1
1
2
1
1
1
1
1
1
1
1
1
1
1
1
1
1
1
1
1
2
3
1
1
2
1
1
1
1
1
2
1
1
3
1
1
1
1
1
1
1
1
1
1
2
1
1
1
1
1
1
1
1
2
1
2
1
1
1
1
1
1
1
1
1
1
4
1
1
1
1
1
1
1
1
1
1
1
1
1
1
3
1
1
14
2
1
1
1
1
1
1
1
1
1
2
1
1
1
4
2
1
2
1
1
1
1
1
1
4
1
1
1
1
1
11
1
21
1
9
2
22
22
1
1
1
1
1
1
1
1
1
1
1
4
21
1
1
1
1
1
2
1
2
1
1
1
1
5
1
5
1
1
1
1
2
1
1
1
1
1
1
4
14
2
2
1
1
1
1
1
1
1
1
1
2
1
2
1
1
1
3
1
2
3
1
1
1
2
2
1
1
1
1
1
1
1
2
1
1
1
1
1
1
1
5
1
1
1
1
1
2
1
2
1
1
1
1
1
1
2
1
1
1
1
1
1
1
1
1
1
1
1
1
1
1
1
1
1
1
1
1
1
1
1
1
1
2
1
1
1
3
1
4
3
1
2
1
1
2
1
1
1
1
1
1
1
2
1
2
1
1
1
1
1
1
2
1
1
1
1
1
1
1
5
2
1
1
1
2
1
1
1
1
1
1
1
1
1
2
1
1
1
1
1
1
3
1
1
1
1
1
1
1
1
1
1
1
1
1
2
5
1
1
1
1
1
1
1
1
1
1
2
1
1
1
3
1
2
1
1
3
1
1
1
1
1
1
1
1
1
3
1
1
1
1
1
1
1
1
1
1
1
1
2
6
1
1
1
2
2
1
1
1
1
3
2
1
2
1
1
1
1
1
1
1
1
1
1
1
2
2
1
1
1
1
1
11
6
1
1
3
1
1
1
1
1
2
1
1
1
1
1
1
1
4
1
1
1
1
1
1
2
1
1
3
1
1
1
1
1
1
1
1
1
1
1
1
2
1
1
1
2
1
1
1
2
1
1
1
1
1
4
1
1
2
2
1
2
1
1
1
1
1
1
1
1
1
1
1
1
1
1
1
1
1
8
1
1
1
1
1
1
1
1
1
1
1
1
1
1
1
1
1
1
1
1
1
1
1
1
1
1
1
1
1
1
1
1
1
1
2
1
1
2
1
1
3
1
1
1
3
1
1
2
1
1
1
1
1
1
1
1
1
1
2
1
1
1
2
2
1
2
1
2
1
1
1
2
1
1
1
1
1
2
1
2
2
3
1
1
1
1
1
1
2
1
1
1
1
1
1
1
1
1
1
2
1
1
1
3
2
1
1
1
2
2
1
2
1
1
1
1
1
1
1
1
1
2
1
1
1
1
1
1
1
1
1
1
1
1
1
1
1
1
1
1
3
1
1
1
1
1
1
2
15
1
1
1
1
1
1
1
1
1
1
1
1
1
1
1
1
1
1
1
1
1
1
1
1
1
2
1
1
5
2
29
1
15
1
1
1
1
1
1
3
1
1
1
1
1
1
1
1
1
1
1
1
1
1
1
1
1
2
1
1
1
3
2
1
1
1
1
1
1
1
1
1
1
1
1
1
1
1
1
1
1
1
1
1
1
1
1
1
1
1
1
1
1
1
1
1
1
1
1
1
1
1
1
1
1
1
1
1
1
2
1
1
1
1
1
2
1
1
1
1
1
1
1
1
1
1
1
1
1
2
1
1
1
1
1
1
1
2
1
1
1
2
1
1
1
1
1
1
1
1
1
1
1
1
1
1
1
1
1
1
2
7
1
1
1
1
1
1
1
1
1
1
1
1
1
1
1
1
1
1
1
1
1
1
1
1
1
1
1
1
1
1
2
1
2
2
1
2
3
1
1
4
1
2
3
2
1
1
1
1
1
1
1
1
1
1
1
1
2
2
1
1
1
1
1
1
1
1
2
1
2
1
1
1
1
1
1
2
1
2
1
1
1
1
1
1
1
1
1
1
1
1
1
1
1
1
1
1
1
1
2
1
1
1
1
1
1
1
1
1
2
1
1
1
1
1
1
2
1
1
1
1
1
1
1
1
1
1
1
1
1
1
1
1
1
1
1
1
1
1
1
2
1
1
1
1
1
1
1
8
2
2
1
1
1
1
1
1
1
1
1
1
1
1
1
1
1
1
1
1
1
2
1
1
1
1
1
2
2
1
3
1
1
1
1
2
1
1
1
1
1
1
1
2
1
1
1
1
1
1
1
1
1
3
1
3
1
1
1
2
3
3
1
5
2
1
4
2
1
1
1
1
1
1
1
1
2
2
1
2
4
1
1
2
1
1
1
8
1
2
2
1
1
4
1
1
2
1
1
1
1
1
4
1
2
1
8
1
1
2
1
1
1
1
1
1
1
1
1
1
1
1
1
2
1
1
1
1
1
1
1
1
2
1
1
1
1
1
1
1
1
6
1
1
1
1
1
2
1
1
1
1
2
2
1
1
1
1
1
1
1
1
1
2
1
1
1
1
1
1
1
1
1
1
1
1
1
1
1
1
1
1
1
2
2
1
1
2
1
1
1
1
1
1
1
1
1
1
1
5
2
1
1
1
1
1
1
1
1
1
1
1
1
2
2
1
1
3
1
1
1
1
1
4
1
1
1
1
1
1
1
1
1
1
1
1
1
1
1
1
1
1
1
1
1
1
1
1
1
1
1
1
1
1
1
1
1
1
1
3
1
1
2
1
1
1
1
5
1
1
1
1
1
1
1
1
2
1
1
1
1
1
1
1
1
1
2
1
2
1
1
1
1
1
1
1
1
1
1
1
5
1
1
1
1
1
1
3
1
1
1
1
2
1
1
1
1
1
2
1
1
1
1
1
1
1
1
1
2
2
1
1
1
1
3
1
1
1
3
1
2
1
2
1
1
1
2
1
1
1
1
2
2
1
2
1
1
1
1
2
1
1
1
1
2
1
2
2
2
1
2
1
4
1
1
4
1
1
2
1
1
1
1
1
1
1
1
1
1
2
2
1
1
1
1
1
1
1
3
1
1
3
2
1
1
1
1
1
2
1
1
1
1
3
2
1
1
1
2
1
1
2
2
1
1
1
1
1
1
1
1
1
1
1
1
1
1
1
2
1
1
1
1
1
1
1
2
2
1
2
1
1
1
1
1
1
1
1
1
2
1
2
1
1
1
3
1
1
1
1
1
1
1
1
1
1
1
2
1
1
1
1
1
1
1
1
1
1
1
1
1
1
1
1
1
1
1
1
2
1
1
1
1
1
1
1
1
2
1
1
1
1
2
1
1
1
1
1
1
1
3
6
1
1
1
1
1
1
1
1
1
1
1
1
2
1
2
1
1
1
2
2
1
1
1
1
1
1
1
3
1
1
1
1
1
1
3
1
1
1
3
1
1
1
1
1
61
1
1
1
1
1
1
1
1
2
1
1
2
1
2
1
4
1
3
1
2
1
2
1
1
2
2
1
3
1
7
2
1
1
1
1
1
1
2
1
1
1
1
1
1
1
1
1
1
1
1
1
1
1
1
1
1
1
1
1
1
1
1
1
1
1
1
1
1
1
1
1
2
1
1
2
3
1
1
1
1
1
2
1
1
1
1
1
1
1
1
3
1
1
1
1
1
1
1
1
1
1
1
2
1
1
1
1
1
1
1
2
1
1
1
1
1
1
1
1
1
1
1
1
1
1
1
1
1
1
1
1
1
1
1
1
1
1
1
1
1
1
1
1
1
2
2
1
1
4
1
1
1
1
1
1
1
2
2
1
1
1
1
1
2
1
2
1
1
1
1
1
1
1
1
2
1
1
1
1
1
1
1
1
1
2
1
1
1
1
1
1
1
4
2
1
1
1
1
1
1
1
1
3
1
1
1
1
1
1
1
1
1
2
1
1
1
1
1
1
6
1
2
1
1
2
2
1
2
1
1
1
1
1
1
1
1
2
1
1
1
2
1
1
1
4
1
1
1
1
1
1
2
1
1
1
1
1
2
1
1
1
1
1
1
1
1
2
1
1
1
1
1
2
1
4
1
2
1
1
1
1
2
1
1
1
1
4
1
1
1
1
2
1
1
1
1
1
1
1
2
1
3
1
1
1
1
1
1
1
1
1
1
1
1
1
1
2
1
1
1
1
2
1
1
1
1
1
1
1
1
1
1
1
1
1
1
1
1
1
3
1
1
3
1
1
1
1
1
2
1
1
1
1
1
1
2
1
1
1
1
1
1
1
1
1
1
1
1
1
1
1
1
1
1
1
1
1
1
1
1
1
1
1
1
1
3
1
2
1
1
4
1
1
1
1
1
1
1
1
1
1
1
1
1
2
1
1
1
1
1
2
2
1
1
1
1
1
1
2
1
1
1
1
2
1
10
1
3
2
1
1
2
2
2
3
1
1
2
1
2
2
1
1
2
1
1
1
1
1
1
1
1
1
1
1
1
1
1
1
2
1
1
1
1
1
1
1
1
1
1
1
1
1
1
1
2
1
2
1
1
1
1
3
1
1
1
1
1
1
2
1
1
5
1
1
1
1
1
1
2
1
1
1
1
1
1
1
1
1
3
1
1
1
1
1
1
1
1
1
1
1
3
2
1
1
1
3
1
13
1
1
1
2
1
1
1
1
6
1
1
1
1
1
1
1
1
1
1
1
1
1
1
2
1
1
1
1
1
1
1
1
1
17
1
1
1
1
2
1
4
4
2
1
1
1
1
1
2
1
1
1
1
1
1
1
2
2
1
1
1
6
1
1
1
1
1
1
1
1
1
1
2
1
1
1
2
1
1
1
1
1
1
2
4
1
1
1
1
4
4
1
1
2
2
3
1
1
1
1
2
1
1
1
6
1
1
1
1
1
2
1
1
1
1
1
1
1
1
5
1
2
1
1
1
1
1
1
1
3
1
1
2
1
1
1
1
1
1
2
2
1
1
1
1
1
1
13
1
1
1
2
1
1
1
1
1
1
1
1
1
1
1
2
1
2
2
2
1
1
1
1
1
1
1
1
1
1
1
1
1
1
1
1
1
1
1
1
1
1
1
1
1
2
1
1
1
1
1
1
1
2
1
1
1
1
2
1
1
1
1
1
2
1
1
1
1
1
1
1
1
4
1
1
1
1
1
1
1
1
2
1
1
1
1
3
1
1
1
1
1
1
1
1
1
1
1
1
3
1
1
1
1
1
1
1
1
1
1
1
1
1
1
1
2
2
3
1
1
1
1
2
1
1
1
1
2
1
1
1
1
1
1
1
2
1
1
1
1
1
2
1
1
1
1
1
1
1
3
1
1
1
1
1
1
1
1
1
1
1
1
1
1
1
1
1
1
1
1
1
1
1
1
1
1
2
1
7
1
1
2
1
1
2
4
1
2
1
1
1
2
1
1
1
2
1
1
2
1
1
1
1
1
1
1
1
1
1
1
1
2
1
1
1
1
1
1
1
1
1
2
2
1
1
1
1
1
1
1
1
1
2
16
1
1
1
1
1
1
2
1
1
1
1
1
1
1
1
1
3
1
1
1
1
3
2
1
1
2
1
1
1
1
1
1
1
7
1
1
1
1
4
1
1
1
1
1
2
1
1
3
2
1
1
1
1
1
1
4
1
1
1
3
1
1
1
1
1
1
1
1
1
1
1
1
4
1
1
1
1
6
2
1
1
1
2
1
1
1
1
1
1
1
1
1
1
1
1
1
1
1
1
1
1
1
1
1
26
5
20
1
1
1
1
1
1
2
1
1
1
1
1
1
1
1
37
1
1
1
1
2
1
2
1
1
1
1
2
1
2
1
1
1
1
1
2
1
1
1
1
1
1
1
1
1
1
1
1
1
1
1
2
1
1
1
1
1
2
1
1
1
1
1
1
1
3
1
1
1
1
1
1
3
6
1
1
1
1
1
2
1
1
1
1
1
1
1
5
1
1
1
1
1
2
2
1
2
1
2
1
1
1
1
3
1
1
2
1
1
4
1
1
1
1
1
1
1
1
1
1
1
1
1
1
1
1
1
1
1
1
1
1
1
1
1
1
3
2
2
1
1
1
1
2
1
1
1
1
1
1
1
1
1
5
2
3
1
1
1
2
3
1
1
1
2
1
1
1
1
3
1
1
1
1
1
1
1
1
2
1
1
2
3
1
1
1
1
1
2
2
1
1
1
1
1
2
1
1
1
1
1
1
1
1
1
1
1
1
1
1
1
1
1
1
1
1
1
2
1
1
2
4
1
1
1
1
2
12
1
1
1
1
2
1
1
1
2
1
1
1
1
11
1
1
1
1
1
1
1
1
1
1
1
1
1
3
1
2
1
3
1
1
1
2
1
2
1
1
1
1
1
1
1
2
1
1
1
1
1
2
1
1
1
1
2
1
2
1
1
1
1
2
1
1
1
1
1
1
2
1
1
1
1
1
3
1
1
3
1
4
1
1
5
2
1
1
1
1
2
9
13
5
3
2
1
1
2
1
1
1
1
1
1
1
1
1
1
1
1
1
1
3
1
2
1
1
1
1
1
1
1
1
1
1
1
1
1
1
1
2
2
1
1
2
1
1
2
1
2
1
1
2
1
1
6
2
1
1
1
1
1
1
1
1
1
1
1
1
1
3
1
1
1
1
1
1
1
1
1
1
1
2
1
2
4
2
1
1
1
2
1
1
1
1
1
1
1
2
2
1
2
1
1
1
1
1
1
1
1
1
1
1
1
1
1
1
1
3
1
1
23
1
1
1
1
1
1
1
1
1
1
1
1
1
1
1
8
2
1
1
1
17
1
1
1
1
1
2
1
1
1
1
1
16
1
1
1
1
1
16
1
1
1
2
2
1
1
1
1
1
1
1
1
1
1
1
1
1
1
1
1
1
1
1
1
1
1
1
1
1
1
1
2
1
1
1
1
1
1
1
1
1
1
1
1
2
5
1
1
1
3
1
1
3
1
1
1
1
2
14
2
2
1
1
1
2
1
4
1
1
1
1
1
1
1
1
1
1
2
7
1
1
1
1
2
1
1
1
2
1
1
2
1
1
1
1
1
1
3
1
1
1
1
2
1
1
1
1
1
1
2
1
1
1
1
1
2
1
1
1
1
1
2
1
1
1
1
1
1
1
4
1
1
1
1
1
2
1
1
1
1
1
4
1
1
1
1
1
1
1
1
2
2
1
1
1
1
1
1
1
1
1
1
1
1
1
1
1
1
1
1
1
1
2
1
1
1
1
1
1
1
1
5
2
1
1
2
3
1
1
1
2
1
1
1
1
1
1
1
1
1
1
1
1
1
1
1
1
1
1
1
1
1
1
1
1
1
1
2
1
3
3
1
1
1
1
1
1
2
1
1
1
1
1
2
1
1
1
1
1
1
1
1
1
1
1
1
2
2
1
1
2
1
1
1
1
1
1
1
1
1
1
1
1
1
1
1
2
1
1
1
1
1
1
2
3
1
6
1
2
1
1
1
2
1
1
1
1
2
2
2
1
1
2
1
1
1
1
1
2
3
1
3
2
1
2
1
1
1
1
1
1
1
1
1
1
2
1
2
3
1
1
2
1
1
1
1
1
2
2
1
1
1
1
1
1
1
2
1
2
1
1
2
1
1
1
2
3
1
1
2
1
1
1
1
1
1
1
1
1
1
1
1
1
1
1
1
2
1
1
1
1
1
1
1
1
1
1
1
1
1
1
2
1
1
1
1
1
1
2
1
1
1
1
1
1
2
1
1
2
1
1
1
3
1
1
1
2
1
2
1
1
1
18
16
1
1
1
1
2
1
2
1
1
1
1
1
1
1
1
2
5
1
1
1
1
1
1
1
2
1
1
1
1
1
1
1
1
1
1
1
1
1
1
1
1
1
1
1
2
2
1
2
1
1
1
1
1
1
1
1
1
1
1
1
1
1
1
1
1
1
1
1
1
1
1
1
2
1
1
1
1
1
1
1
1
1
1
1
3
1
1
1
1
1
1
1
2
1
1
1
1
1
1
3
1
1
1
1
1
1
1
1
1
1
1
3
1
1
2
1
4
1
2
3
1
1
2
1
1
2
1
1
1
2
2
4
2
4
1
1
1
1
1
3
3
1
1
1
3
2
3
2
1
2
1
1
4
2
2
1
1
1
2
1
1
1
2
1
1
1
1
1
2
2
2
1
1
2
1
2
2
1
1
1
1
1
2
1
1
1
1
1
2
1
1
1
4
1
1
1
1
1
1
2
1
1
1
2
1
1
1
2
1
3
1
1
2
1
1
1
6
2
1
1
1
1
2
2
1
2
1
2
1
1
1
4
2
1
2
1
1
1
1
1
1
2
1
1
1
1
2
3
4
2
1
1
1
1
2
3
1
1
2
1
1
3
1
1
1
1
2
1
1
1
1
1
1
3
2
5
6
1
3
2
1
1
1
2
1
1
1
3
2
1
1
2
1
1
1
2
2
1
2
2
1
1
1
1
1
1
1
1
1
1
1
1
1
1
1
1
1
1
1
1
2
1
1
1
1
1
2
1
1
1
1
2
1
1
1
1
1
3
1
1
1
1
2
2
2
1
2
1
1
1
2
1
1
1
1
1
2
1
1
1
1
1
1
1
1
1
1
1
1
1
1
1
1
1
2
1
1
1
1
1
1
1
1
1
1
1
1
1
1
1
1
1
1
1
2
2
1
1
1
1
1
1
1
1
1
1
1
1
2
2
3
1
1
1
2
1
1
1
2
3
2
1
1
1
1
2
1
1
3
1
1
1
1
1
3
1
2
1
1
2
1
1
3
1
1
1
1
1
1
1
1
1
1
1
2
3
2
1
1
1
1
1
1
1
1
1
1
1
1
1
1
1
1
2
1
1
1
1
1
1
1
3
2
1
1
1
1
2
1
1
1
1
1
1
1
1
1
1
1
1
1
1
1
1
1
1
1
1
1
1
1
1
3
1
1
1
1
1
1
1
1
1
1
1
1
1
10
2
3
4
1
1
1
1
1
1
9
2
1
1
1
1
1
1
1
1
1
1
1
1
1
1
1
1
1
1
1
1
1
1
1
1
1
1
1
1
2
1
1
1
2
1
1
1
1
2
1
5
1
1
1
1
1
1
1
2
1
1
3
1
3
2
2
1
1
1
1
1
1
1
3
1
1
6
2
1
1
1
1
3
1
1
2
2
1
2
1
1
1
1
2
1
4
5
3
1
1
2
1
5
12
3
1
1
1
10
1
9
1
1
1
1
2
1
1
6
1
4
1
3
1
1
1
2
1
13
7
1
1
1
1
1
1
1
1
1
2
5
1
1
1
1
1
1
1
1
5
5
1
1
2
1
2
1
1
1
1
2
1
1
1
1
1
1
2
1
1
1
1
2
1
4
2
1
7
1
1
1
2
1
1
1
4
1
1
1
1
2
1
1
1
1
1
11
2
1
1
2
1
1
1
2
1
5
3
1
2
1
1
1
1
1
1
1
1
1
1
1
1
1
1
1
1
1
1
2
1
1
1
1
1
1
1
1
1
1
1
1
1
3
1
1
1
4
4
1
1
2
2
2
1
2
1
1
1
1
1
1
2
1
1
1
1
1
1
1
1
1
1
1
1
3
1
1
1
1
1
1
1
2
1
1
1
1
1
1
1
1
1
1
1
1
1
1
1
1
1
2
1
1
1
1
1
1
1
5
1
1
1
1
2
3
1
1
1
1
1
1
1
1
1
1
1
1
1
1
14
2
1
1
1
1
1
1
1
1
1
2
1
1
2
1
8
2
1
1
3
2
1
1
1
1
1
1
1
1
1
1
1
2
1
1
1
3
2
1
2
1
1
1
1
1
1
4
1
1
4
1
1
1
1
3
1
1
1
1
1
2
1
1
1
1
1
1
1
1
1
1
1
1
1
1
1
1
1
1
1
1
1
1
3
1
1
2
1
1
1
1
3
1
1
2
1
1
1
1
1
1
1
1
1
1
1
1
1
3
1
2
1
1
1
1
1
1
1
1
1
1
1
1
1
1
1
1
3
1
3
1
1
2
1
1
1
1
1
1
2
1
1
1
1
1
1
1
1
1
1
1
2
1
2
1
2
1
1
1
1
1
1
3
1
1
3
1
3
1
1
1
1
5
1
1
1
1
1
1
1
1
1
1
18
1
2
2
1
1
1
1
1
1
1
2
3
1
1
1
1
1
1
2
1
1
1
5
3
1
2
1
1
1
1
1
1
1
1
1
1
1
1
1
1
1
1
3
2
1
1
1
1
1
1
2
2
1
1
3
1
1
1
1
1
1
1
1
1
1
1
1
1
9
1
2
1
1
3
1
1
2
1
1
1
1
2
1
1
1
2
1
1
1
1
1
1
1
1
1
1
1
1
1
1
1
1
1
3
1
1
1
1
7
1
1
1
1
1
1
2
1
1
1
1
2
1
1
1
4
2
1
3
1
1
1
1
1
1
1
2
1
1
1
1
1
1
1
1
1
1
1
1
1
5
4
3
24
1
1
1
1
2
1
3
1
1
1
1
1
1
3
1
1
1
1
1
1
1
1
1
2
1
2
1
1
1
1
1
1
1
1
1
1
1
1
1
1
2
1
1
1
2
1
2
1
1
1
1
1
1
1
1
1
1
1
1
2
1
1
1
1
1
4
1
1
1
2
1
1
2
1
1
1
1
3
1
1
1
1
1
1
1
3
1
1
5
1
9
3
1
1
1
1
1
2
1
1
1
1
2
2
1
1
1
1
1
1
1
1
1
1
1
1
1
1
1
1
1
1
1
1
1
1
1
1
1
1
1
1
1
2
1
3
1
2
2
1
2
1
2
3
2
1
1
1
2
2
1
1
1
2
1
1
1
1
2
1
1
1
1
1
1
1
1
1
1
1
2
1
1
1
1
1
1
1
1
1
1
2
1
1
1
1
1
2
1
1
2
1
1
1
1
3
1
1
1
1
1
1
1
1
1
1
1
1
1
1
1
1
1
1
9
1
2
1
1
1
1
1
1
1
1
1
1
1
1
1
1
1
2
1
5
1
1
1
1
1
1
2
1
1
1
1
1
1
1
1
1
1
1
1
1
1
1
2
1
1
1
1
1
1
1
1
1
1
1
1
1
1
1
1
1
1
1
1
1
1
1
1
1
1
1
1
1
2
1
1
1
1
1
1
2
1
1
1
1
1
1
1
1
1
1
1
1
1
1
1
1
1
1
2
1
1
1
1
1
1
1
1
1
1
1
1
2
1
1
1
1
1
3
1
1
2
1
1
1
1
2
1
2
1
1
1
1
1
1
1
1
1
2
1
1
2
1
1
1
1
1
2
1
1
1
7
2
1
2
2
1
1
1
2
2
1
4
3
8
1
1
1
1
1
1
1
1
1
1
1
1
1
1
1
1
1
2
1
1
1
1
1
3
1
1
1
1
1
1
1
1
1
1
1
1
1
1
1
1
1
1
2
1
1
1
1
1
1
1
1
1
1
1
1
1
1
1
1
1
1
1
1
1
1
1
1
1
2
1
1
1
1
1
1
1
1
1
1
1
1
1
1
1
1
2
2
1
1
1
1
1
1
1
1
1
1
1
1
1
1
2
1
1
1
1
2
2
3
1
1
1
4
1
1
1
1
1
1
1
1
1
2
1
1
3
1
1
11
1
5
2
2
1
1
4
3
12
1
2
6
1
1
1
1
1
1
1
1
1
1
2
1
1
1
1
1
6
1
1
1
1
1
1
1
1
2
1
1
1
1
1
1
1
1
1
1
19
1
1
1
1
1
1
1
1
1
1
1
1
1
1
1
1
1
2
1
1
1
1
1
1
1
1
1
1
1
1
1
1
1
1
1
2
2
1
1
1
2
1
1
5
6
1
1
1
1
2
1
2
1
1
1
1
1
1
1
1
1
1
1
1
1
1
1
1
1
1
1
2
1
1
1
1
1
1
2
1
1
3
1
2
1
2
1
1
1
1
1
1
1
1
1
1
1
1
1
1
1
1
2
1
1
1
2
1
1
1
1
1
3
1
2
1
1
1
1
1
1
1
1
1
1
1
1
1
1
1
1
1
1
1
1
1
1
1
1
1
1
2
1
1
1
1
1
1
1
1
1
1
1
1
1
1
1
1
1
1
1
1
1
1
2
1
1
3
1
12
1
1
1
1
1
2
1
2
1
6
1
1
1
1
2
1
1
1
1
1
2
1
1
1
1
1
1
2
1
6
1
3
7
1
5
1
1
1
1
1
1
1
1
1
1
1
1
1
1
1
1
2
1
2
1
1
1
4
2
1
1
1
1
1
1
1
2
2
4
2
3
3
2
3
1
2
1
1
1
1
1
1
1
1
1
1
20
3
1
1
1
1
1
1
1
1
1
1
1
1
1
1
2
1
1
1
3
1
1
2
1
1
1
1
1
1
1
1
1
1
1
1
1
1
1
1
2
2
1
3
1
1
1
1
2
1
1
1
2
1
1
2
2
2
1
1
2
1
1
1
1
1
1
1
1
2
1
1
11
1
1
1
1
1
1
1
1
1
3
1
15
1
8
2
1
2
1
1
1
1
4
1
1
2
1
1
1
2
2
1
2
1
1
1
1
3
1
1
1
2
4
7
1
3
1
1
1
1
1
2
1
1
1
2
1
1
1
1
1
1
1
1
1
1
1
1
2
1
1
1
1
1
1
1
2
1
1
1
2
1
1
1
2
3
1
1
1
1
1
1
17
1
1
1
1
1
1
1
1
1
2
1
1
2
1
1
1
1
6
1
1
1
1
1
2
1
1
1
1
1
1
1
1
1
1
1
1
1
1
1
1
1
1
1
1
1
1
1
1
2
1
1
1
1
1
3
1
1
1
1
7
7
1
1
3
1
1
2
2
1
1
2
2
1
1
5
5
1
1
2
1
1
2
1
1
1
1
1
1
1
2
2
1
1
1
1
1
22
1
1
1
1
1
2
1
1
1
5
1
1
4
2
2
4
1
2
1
2
1
1
1
1
1
1
1
1
1
1
1
1
1
1
11
1
1
1
1
1
1
1
1
1
1
1
2
2
11
2
1
1
1
3
1
1
1
1
1
1
1
1
1
1
2
1
1
1
1
1
1
3
1
1
1
1
1
1
1
1
1
1
1
1
1
1
1
1
2
2
1
1
1
1
1
8
1
1
1
1
1
1
1
3
1
1
4
1
1
1
1
1
1
1
1
2
1
1
1
1
1
3
5
4
1
1
1
1
1
1
1
1
1
2
1
2
1
1
1
1
3
1
1
1
1
1
1
2
1
1
1
1
1
1
1
7
1
1
1
1
1
1
1
1
1
2
1
1
2
2
1
1
1
14
1
1
1
1
1
1
1
1
2
1
1
1
1
1
2
1
1
1
1
1
1
1
1
1
2
1
2
1
1
1
1
1
1
1
1
1
1
1
1
1
1
1
1
1
1
1
1
1
1
1
1
1
1
1
1
1
1
1
1
1
1
1
3
1
1
2
5
2
1
1
6
1
8
1
1
1
1
2
1
4
2
1
1
1
1
1
1
1
1
1
1
1
1
1
1
1
1
1
1
3
1
1
1
1
1
2
1
1
1
1
1
1
1
3
1
1
1
2
1
1
1
1
1
1
1
1
2
2
1
1
6
1
1
1
1
2
1
1
1
1
1
1
1
1
1
1
1
1
1
1
1
1
1
14
1
1
1
1
1
1
1
1
1
1
1
1
1
1
1
1
1
1
1
1
1
1
1
1
1
3
1
1
1
1
1
1
1
1
1
1
1
1
1
4
4
4
1
5
1
1
1
1
1
1
1
1
1
1
1
1
1
1
1
1
3
1
1
1
1
2
1
1
1
4
5
2
1
2
2
1
2
1
1
2
1
1
1
3
1
1
2
1
1
1
1
1
25
1
1
2
2
1
1
1
1
1
2
1
1
1
1
1
1
1
1
1
1
1
1
1
1
1
1
1
1
1
1
1
2
12
4
36
10
2
1
1
1
1
6
1
1
1
2
1
1
1
1
1
2
1
1
1
16
2
1
5
1
1
1
1
1
2
6
1
1
1
1
1
1
2
1
1
1
1
1
1
1
1
1
1
1
1
1
1
1
1
1
1
1
1
1
1
1
1
2
1
1
1
1
3
1
1
1
1
1
1
2
1
3
4
1
1
2
1
1
1
1
1
1
1
2
1
1
1
1
1
1
1
1
1
1
9
2
3
1
4
1
1
1
1
1
1
1
1
1
1
1
1
1
3
1
1
1
1
1
1
3
1
1
1
1
1
1
1
1
1
1
12
4
3
1
1
1
1
1
1
1
1
1
28
12
3
1
1
1
1
1
1
1
6
1
1
1
1
1
1
1
2
4
1
2
2
3
1
1
1
1
1
1
1
1
1
1
1
1
1
1
1
2
28
3
1
1
1
1
1
1
1
2
1
1
1
1
1
1
1
1
1
1
2
1
1
1
2
1
2
1
1
1
1
1
1
1
1
1
1
1
1
2
1
1
1
1
1
1
1
1
1
1
1
1
1
1
1
1
1
1
1
2
2
1
2
1
2
1
1
1
1
1
1
2
1
1
1
1
2
1
2
1
1
1
1
1
1
1
1
1
1
1
1
1
1
1
1
1
1
1
1
1
1
1
1
1
1
1
1
1
2
1
3
1
1
1
1
1
1
1
1
1
1
1
1
2
1
1
1
1
1
1
1
1
1
1
1
2
1
1
1
1
1
1
1
1
1
1
1
1
1
1
1
1
1
1
20
3
1
1
1
4
3
1
3
2
1
1
1
1
2
1
6
2
1
1
1
1
1
1
1
1
2
3
1
1
1
1
2
2
1
2
1
2
1
3
2
1
1
3
2
2
1
1
1
1
1
1
1
1
1
1
2
2
2
3
1
3
1
1
3
3
1
1
3
1
1
1
1
1
2
1
5
1
1
3
3
2
2
1
1
3
2
1
1
1
1
1
1
1
2
1
1
1
1
1
1
1
2
2
1
1
1
1
1
2
1
1
1
1
1
3
1
1
2
1
1
1
1
2
1
1
1
1
1
1
1
1
1
1
1
1
1
1
1
2
1
1
2
1
1
1
1
2
1
1
2
1
1
1
3
1
1
1
1
1
1
2
1
1
1
1
1
1
2
1
1
2
1
1
1
1
1
2
6
1
2
1
1
2
1
1
5
3
1
5
1
1
1
1
1
1
1
1
1
1
6
1
2
1
1
1
1
1
1
1
1
1
2
1
1
1
1
1
1
1
1
1
2
1
2
3
1
1
1
1
1
1
1
2
1
1
1
1
1
1
1
1
1
1
1
1
1
2
1
1
1
1
1
1
2
1
1
1
1
1
1
2
1
1
1
1
1
1
1
1
1
1
1
2
1
1
1
2
1
1
1
1
1
1
1
2
1
1
1
1
1
1
1
1
1
1
1
1
1
1
1
2
1
1
1
1
1
1
1
1
1
1
2
1
1
1
1
1
1
1
1
2
2
1
1
1
1
2
2
1
1
1
1
3
1
1
1
1
1
1
1
1
1
1
1
1
1
1
1
1
1
1
1
1
1
1
1
1
1
1
1
1
1
1
1
2
1
1
1
1
1
1
3
1
2
1
2
1
2
1
1
3
1
2
1
3
1
1
1
1
1
1
1
1
1
1
1
1
1
1
1
1
1
1
2
1
1
1
1
1
1
1
1
1
4
1
1
1
1
1
1
1
1
1
1
1
1
1
3
1
1
1
2
2
1
2
2
2
1
2
1
1
1
1
1
1
1
1
1
1
1
1
2
2
1
2
2
8
1
1
1
1
1
8
3
1
1
1
1
1
1
1
1
1
1
2
1
1
1
9
3
1
1
1
1
1
1
1
1
1
1
1
2
1
1
1
2
1
1
1
2
1
1
1
1
1
1
1
1
1
1
1
1
1
1
1
1
1
1
2
1
1
1
2
1
2
1
1
1
1
1
1
1
1
4
1
1
1
1
1
1
1
2
1
1
1
1
1
2
1
2
1
2
1
1
3
1
1
1
1
1
1
1
1
1
1
1
2
1
1
1
1
2
1
1
1
1
1
1
1
2
1
1
1
1
1
1
2
2
1
1
3
1
2
5
1
1
1
1
1
2
1
1
1
1
1
1
1
1
1
1
1
1
1
1
1
1
1
1
1
1
1
1
1
1
1
1
3
1
1
1
1
1
1
2
1
1
1
1
1
1
2
1
1
1
2
1
1
1
1
2
1
1
1
1
1
1
1
1
1
1
2
1
2
1
1
1
4
1
3
1
1
2
1
1
3
1
1
1
1
1
1
1
4
1
1
1
2
1
1
1
3
1
1
1
1
1
1
1
1
1
2
1
1
1
1
1
1
1
1
1
1
2
1
1
4
1
2
1
1
1
2
1
1
1
1
1
1
1
1
1
1
2
1
1
1
1
1
1
1
1
1
1
2
2
1
1
1
1
1
1
1
1
2
1
3
1
1
1
1
3
7
1
1
1
1
1
1
1
1
2
1
1
1
1
3
1
1
1
1
1
1
1
1
1
1
1
1
7
1
1
1
1
1
1
1
2
1
1
1
1
1
1
1
1
1
1
1
1
1
2
1
1
1
1
1
1
1
1
1
1
1
1
1
1
1
1
1
1
1
2
1
1
1
1
1
4
1
2
1
1
1
1
1
2
1
6
1
1
2
3
1
1
1
1
1
3
1
2
1
1
1
1
1
3
2
1
1
5
3
1
2
1
1
1
1
1
1
1
1
1
2
1
1
1
1
1
1
1
1
1
1
1
1
1
1
1
1
1
1
2
1
1
1
1
1
1
1
1
1
1
1
2
1
1
1
1
1
1
1
1
1
1
1
1
1
1
1
1
2
1
2
1
1
2
2
1
1
1
1
1
1
1
1
1
1
1
1
1
4
1
1
1
1
1
1
1
2
1
1
1
1
1
2
1
1
2
1
1
1
1
3
1
1
1
1
1
1
1
1
1
1
1
1
1
1
1
1
1
1
1
1
1
1
1
1
1
1
1
3
1
1
1
2
1
2
1
1
1
1
1
1
1
1
1
1
1
1
1
1
1
1
1
1
1
1
1
1
1
1
1
1
1
1
1
1
1
1
1
3
1
1
1
2
1
1
1
1
1
1
1
1
1
2
1
6
1
1
2
2
2
3
2
1
1
3
1
70
1
1
1
1
1
2
1
1
1
1
1
1
1
1
1
1
1
1
1
4
1
1
1
1
2
2
1
1
1
1
1
1
1
2
1
1
1
1
1
1
1
1
2
1
1
1
1
1
1
1
8
5
1
4
1
1
1
1
1
2
1
1
2
1
1
1
1
1
2
1
1
1
1
1
1
1
1
1
1
5
1
1
1
2
1
1
1
1
1
1
1
1
2
2
1
1
1
1
1
1
1
1
1
2
1
1
1
1
1
1
1
1
1
1
1
1
1
1
1
1
3
1
1
1
1
2
1
1
1
1
1
1
5
1
1
1
1
1
1
3
3
7
3
2
3
1
1
1
1
1
1
1
1
1
1
1
1
1
1
2
1
1
1
1
1
1
1
1
2
1
1
1
1
4
1
2
1
1
1
1
1
1
1
1
1
3
1
1
1
1
1
1
1
1
1
1
1
1
1
1
2
1
1
1
1
1
1
1
2
6
1
1
1
1
1
1
1
1
1
1
2
1
1
1
1
1
1
1
1
2
2
1
1
1
1
2
1
1
1
2
1
3
1
1
1
1
1
2
2
1
1
1
1
1
1
1
1
1
1
1
1
1
1
1
2
1
2
1
2
1
4
1
1
1
1
1
1
1
1
1
1
1
1
1
1
1
1
2
1
1
1
2
1
1
1
1
1
12
1
1
1
2
1
1
1
3
2
1
1
1
1
1
1
1
1
1
1
1
1
1
1
1
1
1
1
3
1
1
1
1
1
2
1
3
1
1
2
2
1
1
1
1
1
1
3
1
3
1
1
1
1
1
2
3
1
1
2
1
1
1
1
1
3
1
1
1
1
1
1
1
1
1
1
1
4
2
2
1
1
1
2
1
1
1
1
1
2
1
1
1
3
1
1
1
1
3
1
1
1
1
2
1
1
1
1
1
1
1
1
1
1
1
1
1
1
1
1
1
1
3
1
1
2
1
1
1
1
1
2
1
1
1
1
1
1
1
1
1
1
1
1
1
1
1
1
1
1
1
2
1
1
1
1
1
2
1
1
1
3
1
2
1
2
1
1
1
1
1
1
1
1
1
1
1
2
1
1
2
1
1
1
2
1
1
2
1
1
1
1
1
1
1
1
1
1
1
1
1
1
1
1
1
1
1
7
1
1
1
1
1
1
1
1
1
1
1
1
1
1
1
1
1
1
1
3
2
1
1
1
1
1
1
1
1
1
1
1
1
6
1
2
1
1
1
1
2
1
1
1
1
3
1
1
1
1
1
1
1
1
1
2
1
1
3
1
1
6
1
1
1
1
1
1
1
1
1
1
1
1
1
1
1
1
1
1
1
1
6
1
1
1
1
1
2
1
1
2
1
1
1
1
2
1
1
1
1
1
1
1
2
1
1
2
1
1
2
1
1
1
1
1
1
1
1
2
1
2
1
1
1
2
1
1
1
1
2
1
1
1
1
1
2
1
1
1
1
1
1
1
1
1
3
2
3
1
1
1
1
1
1
2
2
1
1
1
1
1
1
2
2
2
1
1
1
1
1
1
1
1
2
1
2
1
1
1
1
1
1
3
1
2
1
1
2
1
2
1
1
1
1
1
1
1
2
2
1
1
1
2
1
1
1
1
1
1
1
1
1
1
1
1
1
1
1
1
1
2
1
1
3
1
2
1
2
2
1
1
1
1
1
2
1
1
1
2
1
2
1
2
2
2
1
1
1
1
2
3
2
1
2
1
1
1
1
2
2
1
1
1
1
1
4
1
3
1
1
1
1
1
1
1
1
1
1
2
2
1
1
1
1
1
1
1
1
1
2
1
2
1
1
1
5
1
1
1
1
1
1
1
1
1
2
1
2
1
1
1
2
1
2
1
2
1
1
41
1
3
1
1
1
1
1
1
1
1
1
2
1
1
1
1
1
1
1
1
1
1
1
1
1
1
1
1
1
1
4
1
1
1
1
1
1
1
1
1
1
1
1
2
1
1
1
1
1
1
1
1
1
2
1
1
1
1
1
1
1
1
4
2
1
1
1
2
1
1
1
1
1
1
1
1
1
1
6
1
1
2
1
1
1
1
1
1
2
1
1
1
1
1
1
1
1
3
1
1
1
1
1
3
1
1
1
1
1
1
1
1
2
1
1
2
1
1
1
1
1
1
1
3
1
9
8
2
2
2
1
1
1
3
1
2
1
1
1
1
3
1
1
1
1
1
1
1
1
2
1
1
2
1
1
1
1
2
1
1
1
1
3
1
1
1
1
1
1
2
2
3
1
1
1
1
1
1
1
1
1
1
1
1
1
1
1
3
1
1
1
1
1
1
1
1
1
1
1
1
1
1
1
1
1
1
1
1
4
1
1
1
1
1
1
2
1
1
1
2
1
1
1
1
1
1
1
1
1
1
1
1
2
1
1
1
3
1
1
1
1
1
1
1
1
1
1
1
1
1
1
1
1
1
1
1
1
1
1
1
1
2
1
2
2
1
1
1
1
1
2
1
1
1
1
1
1
1
1
1
1
1
1
1
2
1
1
1
1
1
1
1
1
1
1
1
1
1
5
1
1
1
1
1
1
1
4
2
1
1
1
1
1
1
1
1
1
1
2
1
2
1
7
1
4
1
2
3
1
1
1
1
1
1
1
1
1
1
2
1
1
1
1
1
1
1
1
2
1
1
1
1
1
1
1
1
1
1
1
1
1
1
2
1
1
1
2
4
1
2
1
2
1
1
1
1
1
1
1
1
1
1
1
2
1
1
1
1
3
1
6
1
1
1
1
1
2
1
1
1
1
1
1
1
1
1
1
1
1
1
1
1
1
1
1
1
1
1
1
1
1
1
2
3
1
1
1
1
1
1
1
1
1
1
1
1
1
1
1
1
1
1
1
1
1
1
1
1
1
1
2
1
1
1
1
1
1
1
1
1
1
1
1
1
1
1
1
1
1
1
2
1
1
1
1
1
1
1
1
1
3
1
1
1
1
1
1
1
1
1
1
1
1
1
1
1
1
1
1
1
1
1
1
1
1
2
1
1
2
1
1
1
3
1
1
1
1
1
1
1
1
1
1
1
1
1
1
1
3
24
1
2
1
1
1
1
1
1
1
1
1
3
1
1
1
1
1
1
1
1
1
1
1
6
1
3
1
1
2
1
1
1
1
1
2
1
1
1
1
1
2
2
1
1
1
1
1
1
1
2
1
1
1
1
3
1
1
1
1
1
1
1
2
1
1
2
1
1
2
2
1
1
1
1
1
1
1
1
1
1
1
1
1
1
1
2
1
1
2
1
1
1
1
1
1
1
2
1
1
1
1
1
1
1
1
2
1
1
1
1
1
1
1
1
1
1
1
1
1
1
1
3
4
3
3
1
2
1
1
1
1
1
1
17
15
2
2
7
2
1
1
1
2
1
1
1
1
1
1
1
1
1
2
1
1
1
1
1
2
1
3
3
3
5
1
15
15
2
2
11
2
1
3
1
1
1
1
1
1
1
1
1
5
3
2
1
1
1
1
3
1
1
1
1
1
1
1
1
1
1
1
1
1
1
1
1
1
1
2
1
1
1
1
1
2
1
1
1
3
1
1
1
1
1
1
1
1
1
1
2
1
2
1
2
1
1
1
1
1
1
1
1
7
4
21
1
1
1
1
1
2
1
1
1
1
1
2
1
1
1
2
1
2
1
5
1
2
1
1
1
1
1
2
1
1
1
1
1
10
2
1
1
1
1
1
2
1
1
1
1
6
1
1
1
27
1
2
1
1
1
1
1
1
1
1
1
1
1
1
1
1
1
1
1
1
1
1
3
3
1
1
1
15
6
1
1
1
1
1
1
1
1
1
1
3
1
1
1
1
1
1
1
1
1
2
1
1
1
1
1
1
1
1
1
1
1
1
3
2
1
1
2
1
2
1
1
1
1
1
2
1
1
2
1
1
2
1
1
1
1
1
1
1
1
3
1
2
1
1
2
1
1
1
1
1
1
1
1
1
1
1
1
1
1
1
1
1
1
1
1
1
1
1
1
1
1
2
1
1
11
4
1
1
1
2
1
1
3
1
1
1
1
1
1
1
1
1
1
1
1
1
1
1
1
1
1
1
1
1
1
1
1
1
1
2
5
1
1
1
1
1
1
1
1
1
1
1
1
1
2
1
1
1
1
1
1
1
1
1
2
1
1
2
1
1
1
1
1
2
1
1
1
1
1
1
1
1
1
1
1
1
1
1
1
1
2
1
1
1
1
1
1
1
1
7
1
1
1
1
1
1
1
1
2
1
1
1
1
1
1
1
3
1
1
1
1
4
6
2
1
1
1
1
2
1
1
1
1
1
3
1
1
1
1
1
1
1
1
1
1
1
1
1
1
2
1
2
2
1
1
1
1
1
1
1
1
1
1
5
1
1
1
2
1
1
1
1
1
1
1
1
1
1
1
1
1
1
3
1
1
1
1
5
1
1
1
2
1
1
2
1
1
1
1
1
1
1
1
2
1
1
1
1
1
1
7
3
1
4
2
1
2
1
5
2
1
1
9
1
1
1
1
1
1
2
1
2
1
1
1
1
1
1
1
1
1
1
1
1
1
2
1
1
1
1
2
3
6
4
1
7
1
1
2
14
1
1
1
2
3
2
1
2
1
1
2
1
1
1
1
1
3
1
1
1
2
1
1
7
1
1
1
1
1
1
1
2
6
1
1
2
1
1
1
2
1
2
1
1
10
1
1
1
1
1
1
1
1
1
1
1
2
1
1
2
1
1
3
2
1
1
1
1
1
1
1
1
1
3
1
1
1
1
2
1
2
1
1
1
1
1
1
1
1
1
1
1
1
1
1
1
1
1
1
1
1
1
1
1
1
1
1
2
1
1
2
1
1
1
1
2
1
3
1
1
1
1
1
2
1
2
1
1
3
1
1
1
1
1
1
1
1
1
1
1
1
2
1
2
1
1
1
6
2
1
4
2
2
2
1
7
1
2
1
2
1
1
1
1
1
1
1
1
1
1
1
1
1
1
1
1
1
1
1
1
1
1
1
1
1
1
1
1
1
32
1
1
2
2
1
1
1
1
1
1
1
1
1
1
1
1
1
1
2
2
1
1
1
1
1
2
2
1
1
1
1
1
2
1
1
1
2
2
1
1
1
1
1
2
1
1
1
1
1
1
1
1
1
1
1
2
15
2
1
2
1
1
1
1
2
1
1
1
1
1
1
1
1
1
2
1
3
1
1
1
3
1
1
1
1
1
1
2
1
4
1
4
1
1
21
1
1
6
1
1
1
1
1
1
1
3
10
1
1
1
1
1
1
1
1
1
1
1
1
1
1
1
1
1
1
1
1
1
4
1
1
1
2
1
4
2
2
1
3
1
1
1
1
1
1
1
1
1
1
1
1
24
1
1
1
1
1
1
1
1
1
1
1
1
1
1
1
1
1
3
1
1
1
1
1
1
1
1
1
1
1
1
1
1
1
1
1
1
1
1
1
1
1
1
1
1
1
1
1
4
1
1
1
1
1
1
1
1
1
1
1
3
1
1
3
1
1
2
1
1
2
1
1
1
1
2
3
1
1
1
1
2
1
1
1
1
1
1
1
1
2
2
1
1
1
1
1
1
1
7
1
1
1
1
1
1
1
1
1
3
1
1
1
1
1
1
1
2
1
1
1
2
1
1
1
1
1
1
1
1
1
1
1
1
2
1
1
6
5
1
1
1
1
1
1
2
1
12
1
3
1
1
1
1
1
1
1
1
2
2
1
1
1
1
1
1
1
2
1
4
1
1
1
2
1
1
1
1
1
1
1
1
1
2
1
1
2
1
1
2
1
1
1
1
1
1
1
1
1
1
1
2
1
1
1
1
1
1
1
1
1
15
1
1
2
1
1
1
1
1
1
1
6
1
1
1
1
1
1
1
1
1
1
3
1
1
1
1
1
2
1
2
1
7
3
1
1
1
1
1
1
1
1
1
1
1
4
1
1
2
1
2
1
1
3
1
1
1
1
1
2
2
1
1
1
1
1
1
1
1
1
1
1
1
1
1
1
1
1
3
1
1
1
2
3
1
1
1
1
1
1
1
1
1
1
1
1
1
1
1
1
1
1
1
1
1
1
1
3
1
2
1
1
1
1
2
1
1
1
1
2
1
1
1
1
1
1
1
1
1
1
1
1
1
9
1
1
1
1
1
1
1
1
1
1
1
1
1
1
1
1
1
1
1
1
1
1
1
1
1
1
1
1
1
1
1
2
1
1
1
1
1
1
1
3
3
1
1
1
2
1
2
1
1
1
1
1
1
1
25
1
1
1
1
1
1
1
1
1
1
1
1
1
1
1
1
1
1
1
1
1
1
1
1
18
1
1
1
2
1
1
1
1
1
1
1
1
1
1
1
4
1
1
1
1
2
1
1
1
1
2
1
1
3
1
1
1
1
1
1
1
1
1
1
1
1
1
76
1
2
1
2
1
2
1
1
1
1
1
1
1
1
1
1
2
1
1
1
2
1
1
1
1
1
1
2
1
1
1
1
1
1
1
1
1
2
1
1
1
1
1
1
1
1
1
1
1
1
1
1
1
1
1
1
1
1
1
1
2
1
1
2
1
1
1
2
1
1
1
1
2
1
1
1
1
1
1
1
2
1
2
12
1
1
1
2
1
2
1
1
1
1
9
2
3
1
1
1
1
1
1
1
1
1
1
1
1
1
1
1
1
1
1
1
1
1
1
3
1
1
1
1
1
1
1
1
1
1
1
3
1
1
1
2
1
1
1
2
1
1
1
1
1
1
1
1
1
1
2
3
1
2
1
1
1
2
1
1
1
1
1
1
1
2
1
1
1
2
1
1
1
1
1
1
1
1
1
1
1
1
1
55
2
1
1
1
1
1
2
1
1
1
1
1
1
2
1
1
2
1
1
1
1
1
1
1
2
1
1
2
1
3
1
1
1
1
2
1
3
2
2
1
1
1
1
3
1
1
1
1
2
1
1
2
1
1
1
1
1
1
1
1
1
1
1
1
1
1
1
1
1
2
1
1
1
1
1
2
1
1
1
1
1
1
1
2
1
1
1
1
1
1
1
3
1
1
1
1
4
1
4
8
1
1
1
1
1
1
1
1
1
1
1
1
1
1
3
2
2
1
1
1
1
1
1
1
2
1
1
1
1
2
4
1
1
1
3
1
3
1
1
1
2
1
1
1
1
2
1
1
1
1
7
1
1
1
1
1
1
1
2
1
1
1
1
1
3
2
1
1
1
4
1
1
3
1
11
1
1
1
1
1
1
2
1
1
1
1
1
1
1
1
1
2
1
1
1
2
1
1
2
1
1
1
1
1
2
1
1
1
1
1
1
1
1
1
1
2
2
1
1
1
1
1
1
1
2
1
1
1
1
1
1
2
1
1
1
1
1
1
1
1
1
1
1
1
1
1
1
2
1
1
1
1
1
1
9
66
1
1
1
1
1
1
1
1
1
14
3
1
1
2
1
1
1
1
1
1
2
1
2
1
1
1
1
2
1
2
1
3
1
1
1
1
1
1
1
1
2
1
1
2
1
1
1
1
1
1
1
1
1
1
1
1
1
2
1
1
1
1
1
1
1
1
1
1
2
1
1
1
1
2
1
4
4
1
1
1
2
1
1
1
1
1
1
1
1
1
2
1
1
1
2
1
1
1
1
1
1
2
1
3
1
1
1
1
1
2
1
1
2
1
1
1
1
1
1
2
1
1
1
1
1
1
1
1
1
1
1
1
2
1
1
1
1
1
1
1
1
1
1
1
1
1
2
2
1
2
1
2
1
1
1
1
1
1
1
1
1
1
3
1
1
1
1
1
1
1
1
1
1
1
1
1
1
1
1
1
3
1
1
1
1
1
1
1
1
1
1
1
1
1
2
2
2
1
2
1
1
1
12
1
2
1
1
1
1
1
1
1
1
1
2
1
1
2
1
1
1
1
1
3
1
1
1
1
2
1
1
1
1
1
1
1
2
1
2
1
1
1
1
1
1
1
1
1
1
1
1
1
1
2
1
2
1
4
1
1
1
2
1
1
1
1
1
1
1
2
4
1
1
1
1
1
1
1
1
1
1
1
1
2
1
1
1
5
1
1
1
1
1
1
1
1
1
1
3
1
1
1
1
1
1
1
1
1
1
1
1
1
1
1
1
1
1
1
1
1
1
1
2
1
1
1
1
1
1
1
1
1
1
1
1
1
1
1
1
1
3
2
3
2
1
1
1
1
1
1
1
1
1
1
1
1
1
1
1
1
1
2
1
1
1
1
1
1
3
1
3
4
1
1
3
1
1
1
1
1
2
1
1
2
1
1
5
2
1
1
1
1
1
1
1
1
1
1
1
1
1
1
1
1
1
1
1
1
1
1
1
1
3
1
1
1
3
1
1
1
3
1
2
1
2
1
1
1
1
1
3
1
1
1
1
1
1
1
1
1
3
1
2
1
1
3
2
1
1
1
1
1
1
1
1
1
1
1
1
1
1
1
1
1
1
1
1
1
1
1
2
1
1
1
1
1
1
1
2
1
1
1
1
1
1
2
1
1
1
1
1
1
1
1
1
1
1
1
1
1
1
3
1
1
3
3
1
3
1
3
6
1
1
1
1
3
1
1
1
1
1
1
1
1
2
1
1
1
1
1
1
1
2
1
1
1
1
1
1
1
1
1
1
1
1
1
1
1
2
1
1
1
1
1
1
1
3
2
2
1
1
1
1
1
1
1
1
1
1
1
1
1
1
1
1
2
1
1
1
2
1
1
2
1
1
1
1
1
1
1
1
1
1
1
1
2
1
1
1
1
3
1
1
1
1
1
1
1
1
1
1
3
1
1
1
1
1
1
3
1
1
3
2
1
1
1
2
1
1
1
1
1
1
1
1
1
2
1
1
1
1
5
1
1
2
1
1
1
1
1
1
1
1
1
1
1
1
1
1
1
1
1
1
2
1
1
2
1
1
1
1
1
1
1
1
1
1
1
1
1
1
1
1
1
1
1
1
1
1
1
2
1
1
1
1
1
1
1
1
2
1
1
1
2
1
1
2
2
1
1
1
1
4
2
1
1
1
1
3
1
1
1
1
1
1
1
1
1
1
2
1
1
1
1
1
1
1
1
1
1
1
1
1
1
1
1
1
1
1
1
1
1
1
1
1
1
1
2
1
5
1
5
1
7
1
8
1
1
1
1
2
1
2
1
4
1
1
1
1
1
2
2
1
1
1
1
1
3
1
1
1
1
1
1
13
2
1
9
1
1
1
1
1
1
1
1
1
1
1
1
1
1
1
1
2
2
1
1
1
1
1
1
1
1
1
1
1
2
2
2
1
4
1
1
1
1
1
1
1
1
1
1
1
1
1
2
1
1
1
3
1
1
2
7
1
1
1
1
10
1
2
1
1
1
1
1
1
1
1
2
1
1
1
1
1
1
1
1
1
1
2
1
1
1
1
1
2
1
1
1
1
1
1
1
1
2
1
1
1
1
1
1
1
1
1
2
1
1
1
1
1
1
1
1
1
1
1
1
1
2
2
1
1
1
1
1
1
1
1
1
1
1
1
1
2
1
1
1
1
1
3
1
1
1
2
3
1
1
1
1
1
3
1
1
1
1
1
1
1
2
1
1
1
1
1
1
1
3
2
2
1
2
1
3
1
1
1
1
1
1
1
2
1
2
1
5
2
2
1
1
1
1
1
1
3
2
1
1
1
1
1
1
1
1
1
1
1
1
1
1
1
1
1
1
1
1
2
1
1
1
3
1
4
1
1
2
1
2
1
1
2
1
1
1
2
1
1
1
1
2
1
2
1
1
1
1
3
2
1
2
1
1
1
1
1
1
1
1
1
1
1
2
1
1
2
9
1
1
1
1
1
1
1
1
1
3
1
1
1
1
1
1
1
1
3
1
1
1
1
2
1
1
1
1
1
1
1
1
2
1
1
1
1
1
1
1
1
1
1
1
3
10
11
7
7
2
1
1
2
4
1
2
1
2
1
9
3
1
1
1
1
2
1
1
2
3
1
1
1
1
2
1
1
1
1
1
1
1
1
1
1
2
2
1
1
1
1
1
1
1
1
1
1
2
1
1
1
2
1
2
1
1
2
2
1
1
1
1
1
1
2
1
1
1
1
1
1
2
1
2
1
3
1
1
1
1
1
1
1
1
1
1
1
1
1
1
1
1
1
1
1
1
2
1
1
1
1
1
1
1
1
1
1
1
1
1
1
1
1
1
1
1
1
1
1
1
1
2
1
1
1
1
1
1
1
1
32
14
1
1
1
1
3
1
1
1
1
1
5
2
1
1
2
1
1
1
1
2
1
1
2
1
1
1
1
1
1
1
1
53
4
2
9
1
1
15
1
1
1
1
1
1
1
1
1
1
1
1
1
1
11
1
1
1
1
2
1
1
1
1
4
1
1
1
1
1
1
1
2
1
1
1
1
1
1
1
1
1
1
1
2
4
1
1
1
4
2
1
1
1
1
1
1
1
1
1
1
1
12
1
1
2
1
1
3
2
1
7
1
1
1
1
1
1
1
1
1
1
1
1
3
1
1
1
2
1
1
1
1
1
1
1
1
1
1
1
1
1
1
1
1
1
1
1
1
1
1
1
1
2
1
1
2
1
3
1
1
2
1
1
1
1
1
1
1
1
1
1
1
1
3
1
1
1
1
1
3
1
1
1
1
2
1
1
1
1
1
1
1
1
1
1
1
1
1
1
1
1
1
2
1
1
1
1
1
1
1
1
1
1
1
1
1
1
1
1
1
1
1
1
1
1
1
1
1
2
1
2
1
1
1
1
1
1
1
3
1
1
7
1
1
2
2
2
1
1
2
1
1
1
1
1
1
2
1
1
1
1
1
1
1
1
3
1
1
1
1
1
1
1
2
1
9
1
1
1
1
1
1
1
1
1
1
1
1
1
1
1
1
1
5
1
1
1
1
2
1
1
2
1
2
2
1
1
1
1
1
1
1
1
1
1
1
1
3
1
1
1
1
1
2
1
1
1
1
1
1
1
1
2
1
1
1
1
1
1
2
1
1
1
1
3
1
1
1
2
12
1
1
1
1
1
1
1
1
1
1
1
1
1
1
1
1
1
1
1
3
1
2
1
1
1
1
1
2
1
1
3
5
1
1
1
1
1
1
1
1
2
1
1
1
1
1
1
3
1
1
1
1
1
2
1
1
1
1
1
1
1
1
1
1
1
3
3
1
1
1
1
1
1
1
1
1
1
1
3
1
1
4
3
1
4
1
1
1
1
1
1
1
2
1
1
2
1
1
1
1
1
1
1
1
1
4
9
1
2
1
1
2
1
1
1
1
1
1
1
3
1
1
3
1
2
1
1
1
1
1
1
2
2
1
1
7
1
5
1
14
3
5
1
1
2
1
1
13
1
2
2
1
3
1
1
1
1
1
1
1
1
1
1
3
1
1
1
1
1
1
3
1
1
2
1
1
1
1
1
1
1
1
1
1
1
1
1
1
1
1
2
1
1
1
1
1
1
1
1
1
1
1
1
1
1
1
1
1
1
3
1
1
2
1
1
1
1
1
1
1
1
1
2
1
1
2
1
1
18
1
1
12
7
1
1
1
1
1
1
1
1
2
1
1
1
1
2
1
2
16
1
1
1
1
1
2
1
1
1
1
1
1
1
1
1
1
1
2
1
5
1
2
2
1
2
1
1
1
2
5
1
1
2
3
1
1
1
1
1
1
1
1
1
1
2
1
1
9
1
20
1
1
1
1
1
1
1
1
3
1
1
1
1
3
6
1
1
1
1
1
1
7
1
1
1
1
2
1
1
1
2
1
1
2
1
1
1
2
1
1
1
3
1
1
2
1
2
1
1
1
2
1
1
1
1
1
1
1
1
1
1
1
1
1
1
2
1
1
1
1
1
1
1
1
1
1
1
1
1
1
1
1
1
1
1
1
1
1
1
1
1
1
1
1
1
2
1
1
1
1
19
1
1
1
1
2
1
1
1
1
1
1
1
3
1
1
1
3
1
1
1
2
1
1
1
1
1
1
1
1
1
1
1
1
1
1
1
1
1
1
1
1
3
1
1
2
1
1
1
1
1
1
1
1
1
1
1
1
1
1
1
2
1
2
1
1
1
1
2
2
6
2
1
1
1
1
1
1
2
1
3
2
3
2
1
2
1
1
2
1
1
1
1
2
2
1
1
1
1
1
3
2
1
1
1
1
2
1
1
2
1
1
3
4
1
1
1
1
1
3
1
1
1
1
1
6
1
1
1
1
1
1
2
1
2
1
1
1
2
1
1
1
1
1
1
1
1
1
1
1
1
1
1
1
1
1
1
2
1
1
1
1
1
1
1
2
4
4
1
1
1
1
1
1
1
1
1
1
2
1
1
1
1
1
2
1
1
1
2
1
1
1
1
1
1
2
2
1
2
1
2
1
1
1
1
5
3
1
1
1
2
1
1
1
1
10
1
1
1
1
31
3
1
1
1
1
1
1
1
1
1
1
1
1
1
1
1
1
1
1
1
2
1
1
3
1
1
1
1
1
1
1
1
1
1
1
1
1
1
1
1
1
1
1
1
1
1
2
1
1
1
1
1
1
1
1
1
1
1
1
1
1
1
1
1
1
1
1
2
1
1
1
1
1
1
1
1
12
1
1
1
1
1
1
2
1
1
1
1
1
1
1
1
1
1
1
3
1
1
1
1
1
1
1
1
1
1
1
1
1
1
1
1
1
1
2
1
1
1
1
1
1
2
2
1
1
1
1
1
1
1
1
1
22
1
2
2
1
1
1
1
1
1
1
1
1
1
2
1
2
1
1
1
1
2
1
1
1
1
2
1
1
1
1
1
1
1
1
1
1
1
1
1
1
1
1
1
1
2
1
1
2
6
1
1
1
1
1
1
1
3
1
1
1
1
2
1
1
1
1
1
1
2
6
1
3
1
1
1
3
1
1
1
1
1
1
1
1
1
1
1
1
2
1
1
1
1
1
1
2
1
1
2
2
1
1
1
1
1
1
1
1
1
1
1
1
1
1
1
2
1
3
1
1
1
1
1
1
1
1
1
1
1
2
1
1
1
1
1
1
1
1
1
1
1
1
1
1
1
1
1
1
3
1
1
4
1
1
1
1
1
1
2
3
1
8
1
3
7
12
1
3
1
1
1
1
1
3
1
11
4
15
1
1
1
1
2
1
2
1
1
3
1
1
1
1
1
1
2
4
6
1
1
1
1
1
3
1
1
1
1
1
1
2
1
1
1
1
1
1
2
1
4
1
1
1
1
1
1
1
1
1
1
1
1
2
1
1
1
1
1
1
1
1
1
1
1
2
2
1
1
2
1
1
1
1
1
1
1
1
2
3
1
1
1
1
2
2
1
2
1
1
1
1
2
2
2
1
1
1
1
1
1
3
1
1
1
1
1
1
1
1
1
1
1
1
2
4
1
1
1
1
1
1
1
1
1
1
2
1
3
1
1
3
1
1
1
1
1
1
1
1
1
1
1
2
1
1
1
1
1
1
1
1
3
1
2
1
1
1
1
1
1
1
1
1
1
1
1
1
1
2
2
1
2
2
1
2
1
1
1
2
2
1
1
1
1
1
1
1
1
1
1
1
1
1
1
1
1
1
1
1
1
1
10
1
1
1
1
1
1
1
1
1
1
1
1
1
1
1
1
1
11
1
1
1
4
1
1
1
1
1
1
1
1
1
1
15
10
1
1
1
1
1
1
1
3
2
4
1
1
2
1
1
1
2
1
1
1
1
1
1
1
2
1
1
1
1
1
1
1
1
2
2
1
1
1
1
2
1
2
1
1
1
1
1
1
1
1
2
1
2
1
1
1
1
1
1
1
1
1
1
1
1
1
1
1
1
1
3
1
1
1
1
1
1
1
1
1
1
1
1
1
1
1
1
1
3
1
1
2
1
1
1
2
1
1
1
1
1
1
1
1
1
2
1
1
1
1
1
2
1
1
1
1
1
1
1
2
1
1
1
1
1
2
1
1
1
1
1
2
1
1
1
1
1
1
1
1
1
1
1
1
1
1
1
1
1
1
1
4
1
1
1
1
1
1
1
7
1
2
2
2
1
1
1
1
1
1
1
1
1
1
1
1
1
2
1
1
1
2
1
1
1
1
1
1
1
1
2
3
1
1
1
1
2
1
2
1
1
1
1
1
1
1
1
1
1
1
3
1
1
1
1
1
1
1
1
1
1
1
1
1
1
2
1
1
1
1
1
1
1
1
1
1
1
2
1
1
1
1
1
1
1
1
1
1
1
1
1
1
1
1
1
1
3
1
1
4
1
1
1
1
1
1
1
2
14
1
1
1
2
1
1
2
1
1
1
1
1
1
1
1
1
1
1
1
1
1
1
1
3
11
3
1
1
1
1
2
1
1
1
1
1
1
2
1
1
1
2
3
1
1
1
1
1
1
1
4
1
1
1
1
1
1
1
1
1
1
1
1
1
1
1
1
1
1
1
1
1
1
1
1
1
1
1
4
1
1
1
1
1
1
1
1
1
1
1
1
1
1
1
1
1
1
1
1
1
1
1
1
1
2
1
2
2
3
2
5
1
5
1
1
1
1
1
1
1
1
1
1
1
1
1
1
1
1
2
1
1
1
1
1
1
1
1
1
1
1
1
1
2
1
1
1
1
1
2
1
1
1
1
1
1
2
1
1
1
1
1
1
1
1
1
2
1
1
1
1
1
2
2
3
1
1
1
1
1
1
1
1
1
1
1
1
1
1
1
2
1
1
1
1
1
4
2
1
1
1
1
1
1
1
1
1
1
1
1
1
1
1
1
1
1
1
1
1
1
1
1
1
1
2
1
1
1
1
1
1
1
1
1
2
1
1
1
1
1
2
3
4
4
1
1
2
1
1
1
1
1
1
1
3
1
2
1
3
1
1
1
1
1
3
1
1
1
1
1
1
1
1
2
2
1
1
1
1
2
1
1
1
2
2
3
1
1
1
1
1
1
1
2
35
3
3
2
1
16
1
1
1
1
1
1
5
2
1
1
2
1
1
3
1
1
1
1
1
1
1
2
1
1
1
1
1
2
1
1
1
1
1
1
1
1
1
1
1
1
1
1
1
1
1
1
1
1
1
1
1
1
1
2
2
1
1
2
1
1
1
1
1
1
1
1
1
2
2
1
1
1
1
1
1
1
1
1
1
1
1
1
3
5
1
1
2
1
1
1
1
1
1
1
1
1
1
1
1
36
27
5
1
1
1
1
1
2
1
1
1
1
2
2
1
1
1
1
1
1
1
1
1
1
1
1
1
3
1
1
1
1
1
1
1
1
2
1
1
1
1
1
1
1
1
1
2
1
1
1
1
1
1
1
1
1
1
1
1
1
1
1
1
1
1
1
1
1
1
2
1
2
1
5
1
5
1
1
2
1
1
1
4
1
2
3
1
50
1
1
2
2
1
1
1
2
2
2
1
1
1
1
2
2
1
1
1
1
4
1
1
1
1
1
1
9
4
1
1
1
1
4
1
1
2
1
1
1
1
1
1
1
1
1
2
2
1
1
1
1
1
1
2
3
1
1
1
1
1
1
2
1
1
1
1
1
2
2
3
1
1
1
1
1
2
1
1
1
1
1
1
1
1
1
1
1
1
1
1
1
4
1
1
1
2
1
1
1
1
1
1
2
1
1
1
1
1
2
1
2
1
1
1
1
2
1
1
2
3
1
1
2
2
1
1
1
1
1
1
1
1
1
1
2
1
2
1
5
1
1
2
1
1
1
2
1
39
4
2
2
1
1
20
2
1
1
1
1
6
1
1
1
1
1
1
1
1
1
1
1
2
2
1
1
1
1
1
1
32
4
6
27
1
1
1
1
1
1
2
2
1
1
2
1
1
1
1
1
1
1
1
1
1
1
2
1
5
1
1
1
1
1
1
1
2
1
1
1
1
2
1
1
1
1
1
1
1
2
1
1
2
2
1
1
1
1
1
1
1
1
1
1
1
1
3
2
1
2
1
1
1
1
1
1
1
2
1
1
1
1
1
1
1
6
2
1
1
1
2
1
3
1
1
1
1
1
1
1
1
1
1
1
1
2
1
2
1
1
1
1
1
1
2
1
1
1
1
1
1
2
1
1
1
1
1
1
1
1
1
1
1
1
1
1
1
1
1
1
1
5
12
10
12
10
1
1
1
1
1
1
2
1
1
2
6
3
1
5
4
1
2
1
1
1
1
1
2
1
1
3
1
1
2
1
1
1
2
1
1
1
1
1
1
1
1
5
2
1
1
1
1
1
2
3
1
1
1
1
1
1
1
1
1
1
1
1
3
1
1
1
1
1
1
1
1
6
1
1
1
1
1
1
1
1
1
1
1
1
1
1
1
1
1
1
12
1
1
1
1
1
1
5
1
1
1
1
1
2
2
2
1
1
2
1
1
1
1
2
1
2
2
1
1
1
1
1
1
1
1
1
1
1
2
1
1
2
2
1
1
1
1
1
1
1
1
1
1
1
1
1
1
1
1
1
3
1
1
1
1
1
1
1
1
1
1
1
1
1
1
1
1
1
1
2
2
2
1
1
1
1
1
8
17
1
3
3
1
1
1
1
1
1
1
1
8
1
1
1
1
1
1
1
1
1
4
3
1
1
1
1
1
1
1
1
1
1
1
2
1
1
1
1
1
1
1
1
1
1
1
1
1
1
1
1
2
1
2
1
1
1
1
1
1
2
1
1
1
3
1
1
1
1
2
1
1
1
1
1
1
1
1
1
1
1
1
1
1
1
1
1
1
1
1
1
1
1
1
1
1
1
1
1
1
1
1
1
2
1
1
1
1
1
2
1
1
1
2
1
1
1
1
1
1
1
1
1
1
1
1
8
1
2
1
1
1
1
19
6
1
1
1
1
2
1
1
1
1
1
1
2
1
1
1
1
1
1
1
1
1
1
1
2
2
8
1
3
1
1
1
1
4
1
2
4
3
2
1
1
2
1
1
2
1
2
1
1
1
1
1
1
2
1
1
1
3
1
1
1
1
1
1
2
1
3
1
1
1
1
1
1
1
1
1
1
1
1
1
2
1
1
1
1
1
1
1
2
1
1
1
1
1
1
1
2
2
1
1
1
1
1
1
3
2
2
1
3
1
1
1
1
1
1
1
1
1
1
1
1
1
1
1
1
2
1
1
1
1
1
1
1
1
1
1
1
1
1
1
2
1
1
1
2
2
2
1
1
1
1
1
1
1
1
2
1
1
1
1
1
2
1
1
1
1
1
1
1
1
1
1
1
1
2
1
1
2
2
2
2
1
1
1
1
1
1
1
1
1
1
1
1
1
2
1
1
1
2
1
1
4
1
2
1
1
1
2
1
1
1
1
1
1
1
1
1
2
1
2
1
2
1
1
2
1
1
1
1
1
1
2
4
2
1
1
3
1
1
1
1
1
1
1
3
1
1
1
1
10
1
4
2
1
1
2
1
1
1
1
1
1
1
1
1
1
1
1
1
1
2
4
1
1
1
1
1
1
1
2
4
1
3
1
6
1
1
1
1
1
1
1
1
1
1
1
1
1
1
1
1
2
1
1
1
1
1
2
1
2
1
1
1
2
1
1
2
1
1
1
2
1
1
1
1
1
1
1
1
1
2
1
2
3
1
1
1
1
1
1
2
4
1
1
2
1
1
3
1
6
1
1
1
1
1
1
1
2
2
1
1
1
1
1
1
1
3
1
3
1
3
1
2
1
1
2
2
1
1
1
2
1
10
1
1
1
1
1
1
11
1
1
1
3
2
1
1
1
1
1
2
1
1
2
1
1
2
1
1
1
1
2
1
1
2
2
1
3
3
1
1
1
1
2
4
1
1
3
1
4
3
1
1
1
1
1
1
1
2
1
1
1
2
1
3
1
1
2
1
1
1
1
1
2
1
1
1
1
1
1
1
1
1
1
1
1
1
1
1
1
2
1
1
1
1
1
1
1
1
1
1
1
1
1
2
1
1
1
1
1
1
4
5
6
1
1
1
1
1
1
4
1
1
1
1
1
1
2
1
6
1
1
1
10
1
1
1
1
1
1
1
1
1
1
1
1
1
10
1
1
1
1
1
1
2
1
1
1
1
1
1
1
2
1
1
1
1
1
2
1
1
1
1
2
1
1
1
1
1
1
1
1
2
1
1
1
1
1
1
1
1
1
1
1
1
1
1
1
2
1
1
1
1
2
1
2
1
1
1
1
3
1
6
2
4
1
1
1
1
2
3
2
1
1
1
2
1
1
1
1
1
1
1
1
1
1
1
1
1
1
1
1
1
1
1
2
1
1
1
1
1
5
1
1
5
3
1
1
5
1
1
1
2
1
1
1
1
7
4
3
11
5
4
1
2
1
4
12
5
2
3
1
1
1
1
2
1
1
1
1
1
1
1
2
1
1
2
1
1
1
1
1
1
1
1
1
1
1
1
1
1
1
1
1
2
1
1
1
1
1
1
1
1
1
1
1
1
1
1
1
1
1
1
1
3
7
7
1
1
1
1
1
1
1
1
1
1
1
1
3
1
1
1
1
1
2
1
1
1
1
1
1
2
1
1
1
1
1
1
1
1
1
1
1
1
2
1
2
1
1
1
1
1
1
3
1
1
1
1
1
1
1
1
2
1
1
1
1
1
1
2
1
1
1
1
1
1
2
3
1
13
3
3
2
1
2
3
24
2
2
2
3
2
1
1
1
1
1
1
1
1
1
1
1
1
1
1
1
4
1
1
3
7
1
1
1
2
1
1
1
1
2
1
1
2
1
1
7
8
1
2
2
4
1
1
3
1
2
1
1
6
2
1
2
2
7
4
5
1
1
1
1
2
4
1
1
1
1
1
2
1
1
1
2
1
1
1
1
2
1
6
2
3
1
1
2
1
1
1
1
1
2
1
1
1
1
1
1
1
2
1
1
1
1
1
1
1
1
2
1
1
1
1
1
1
1
1
2
2
1
3
1
1
3
1
1
1
1
2
2
1
1
1
1
2
1
1
1
1
1
1
1
4
1
1
1
1
1
2
1
2
2
2
1
2
1
1
1
1
1
2
1
1
1
1
1
1
1
1
1
3
1
1
2
1
11
3
1
8
1
1
1
1
1
3
1
1
1
1
1
1
1
1
1
1
1
2
1
3
1
1
1
2
3
1
2
1
1
1
1
1
1
1
1
1
1
1
1
1
1
1
2
1
1
1
1
1
1
1
1
1
1
1
1
1
2
1
2
1
1
1
1
1
1
1
1
1
2
4
1
1
1
2
1
3
1
1
1
1
4
3
6
1
5
1
1
1
1
1
1
1
1
3
1
1
1
1
1
2
1
1
1
1
2
1
1
2
1
1
1
1
1
1
1
1
1
1
1
10
1
3
2
1
1
1
1
1
1
1
1
1
1
1
1
1
1
2
1
1
1
1
1
1
1
1
1
1
1
1
1
1
1
1
1
1
1
1
10
1
3
1
2
2
2
1
1
1
1
1
1
1
1
1
1
1
1
1
1
1
2
1
1
1
2
1
1
1
1
1
1
1
1
1
1
1
1
1
1
1
1
1
1
1
2
1
1
1
1
7
4
1
1
1
1
1
1
2
1
2
1
2
1
1
1
1
1
1
1
1
1
1
1
1
1
2
2
1
1
1
1
1
1
1
1
1
1
1
1
1
1
1
1
1
1
1
1
1
4
1
1
1
1
1
1
1
1
1
1
1
1
3
4
1
1
1
1
1
3
18
1
1
1
2
2
1
1
1
1
1
1
1
2
1
1
1
1
1
2
1
1
1
1
1
1
1
8
1
1
1
1
1
3
1
1
1
1
2
1
2
2
1
1
1
1
1
1
1
2
2
1
1
2
1
1
1
1
1
1
1
1
1
1
1
3
1
1
3
1
1
3
1
1
1
1
1
4
1
3
1
1
1
1
1
1
1
2
3
3
1
1
1
2
3
2
1
1
2
1
1
1
2
1
1
2
3
1
1
1
2
1
1
1
1
1
2
1
1
7
1
2
1
2
1
1
2
2
2
2
1
1
1
1
2
3
1
1
1
1
1
1
1
2
1
1
1
1
1
2
1
1
1
1
1
2
1
2
2
2
1
1
1
1
1
1
1
1
1
1
30
1
1
1
1
1
1
2
2
1
1
1
1
1
2
3
1
1
1
1
1
1
1
1
1
1
1
5
1
1
2
2
1
1
2
1
1
1
1
1
2
2
1
1
1
1
1
1
2
1
1
1
2
1
1
1
1
3
1
1
1
1
1
1
1
1
1
1
1
13
8
1
4
3
2
1
1
3
1
1
1
1
1
1
4
1
1
1
1
1
2
1
1
1
1
1
1
1
15
1
1
1
1
1
1
4
3
2
1
1
1
1
1
2
1
1
1
2
1
1
3
1
1
1
3
1
1
2
1
1
1
1
1
1
2
1
1
1
2
3
3
2
1
1
1
1
1
1
2
1
1
1
1
1
1
1
1
1
1
2
1
1
1
1
1
1
2
1
1
1
2
2
1
1
1
1
1
1
1
1
1
1
1
1
1
1
1
2
1
1
1
1
1
2
1
1
1
1
1
1
1
1
1
1
1
2
1
1
1
1
1
3
1
1
1
3
1
1
1
1
1
3
1
3
4
1
1
2
1
4
1
1
1
3
1
1
1
1
1
2
1
1
1
1
1
1
1
2
1
1
1
1
1
1
1
1
2
1
1
1
2
2
1
1
1
1
2
1
1
1
1
1
1
3
1
1
2
2
1
2
1
1
3
1
1
1
1
1
4
2
1
1
1
1
1
1
1
1
2
2
1
1
1
1
1
1
1
1
2
1
1
1
1
1
2
1
1
1
1
1
2
1
1
1
1
1
1
1
1
1
1
1
2
1
7
1
1
1
1
1
1
1
1
1
1
2
1
1
1
1
1
1
1
1
2
1
1
1
1
1
1
2
3
1
2
3
1
1
1
1
2
1
2
1
1
1
1
1
1
2
1
1
1
3
1
1
1
1
1
1
1
1
1
1
1
1
1
1
1
1
1
1
1
1
1
2
1
1
6
2
1
1
1
1
1
1
1
1
3
1
1
1
2
1
1
2
1
1
1
2
3
1
1
1
1
1
1
1
1
1
3
1
2
1
1
1
1
1
1
1
1
5
1
1
1
1
1
1
1
1
1
1
5
2
1
1
1
1
1
1
1
1
1
1
1
1
1
1
1
1
2
1
1
1
3
3
1
1
2
1
1
1
1
2
1
1
1
1
1
1
1
1
1
1
1
1
1
3
1
3
1
1
1
2
1
1
4
1
1
2
4
1
2
1
1
9
10
1
1
3
7
1
1
6
1
1
6
1
1
1
1
1
1
1
3
1
2
1
1
1
1
21
1
1
1
1
1
1
1
1
1
1
1
1
1
2
1
1
1
4
1
1
1
3
2
1
1
1
1
1
1
1
1
2
1
2
1
2
1
1
1
1
1
1
1
2
2
1
2
3
1
1
1
1
4
1
1
1
1
1
1
1
1
1
2
1
1
1
1
1
1
1
1
1
1
1
1
1
1
2
1
1
1
1
1
1
1
1
1
1
1
2
2
1
1
2
1
1
1
1
1
1
3
1
1
1
1
2
1
1
2
1
2
2
1
1
1
2
2
2
1
1
1
2
1
1
1
1
2
1
1
1
1
1
1
1
1
3
1
1
1
1
1
2
2
3
1
2
1
1
2
1
1
1
1
1
2
1
1
1
1
1
1
1
1
1
1
1
1
3
1
1
1
1
1
3
1
1
1
1
1
2
1
1
1
1
2
1
1
1
1
3
1
2
3
1
1
2
1
1
2
1
2
1
1
1
1
1
1
1
1
1
1
1
1
1
1
1
2
1
1
1
1
1
1
4
1
1
1
1
1
1
1
1
2
1
1
1
1
2
1
1
1
2
1
1
1
1
1
1
1
5
1
1
1
2
1
1
1
1
1
1
1
1
2
6
2
1
1
5
1
1
1
1
1
1
1
1
1
3
2
1
1
1
1
1
1
1
1
3
1
1
1
8
1
1
1
1
1
1
1
1
1
2
1
1
2
1
1
1
1
2
1
3
1
1
1
1
1
1
2
1
1
1
1
1
1
1
1
1
1
1
1
1
1
1
9
1
1
1
1
2
1
2
2
1
1
1
1
1
1
1
1
1
1
1
1
1
6
1
1
1
1
1
1
1
2
1
1
1
1
2
1
1
1
4
2
1
1
1
3
2
1
1
2
1
1
3
1
2
1
1
1
1
1
1
2
2
1
2
1
1
1
1
2
2
1
1
1
1
2
1
1
1
1
1
1
1
1
1
1
8
3
2
3
7
1
2
4
3
2
1
1
1
4
1
1
1
1
1
3
1
1
2
1
2
1
1
8
1
1
1
1
1
1
1
1
1
1
1
1
1
1
1
1
1
5
1
1
2
4
1
1
1
1
1
1
1
2
1
1
1
3
3
1
1
1
1
2
3
2
4
2
2
3
1
4
1
3
1
1
1
3
1
2
1
1
1
1
1
1
2
2
1
3
1
1
1
1
1
1
1
1
1
1
1
1
1
1
1
3
1
1
3
1
11
1
1
1
1
1
1
1
1
1
1
1
1
1
1
2
1
1
1
1
1
1
1
2
2
1
1
1
1
2
1
1
1
1
1
1
1
1
1
1
1
1
1
1
1
1
1
1
14
1
1
1
9
1
1
1
1
1
1
1
1
1
1
1
1
1
2
2
1
1
1
1
3
1
1
2
2
1
1
1
1
1
1
1
1
1
1
2
1
1
1
1
1
1
1
1
2
1
1
1
1
1
5
1
1
1
2
1
1
2
1
1
2
1
1
1
1
1
17
1
1
1
1
1
1
1
1
4
1
2
2
2
7
3
1
3
7
5
1
1
3
1
1
1
1
2
1
1
1
1
2
1
1
1
2
1
1
1
1
1
2
1
1
1
2
1
8
1
1
1
1
1
1
1
1
1
2
1
3
1
2
1
1
1
1
1
1
1
1
1
1
1
1
5
2
1
1
1
1
1
1
1
1
1
1
2
1
1
1
2
1
1
1
1
1
2
1
3
2
3
1
1
1
1
1
1
1
1
1
1
1
1
1
2
1
1
2
3
1
11
1
1
1
2
2
1
2
1
1
1
1
1
1
1
1
1
1
1
1
1
1
1
1
1
1
1
1
2
34
1
2
1
1
1
1
7
1
1
1
1
1
1
2
1
1
1
1
2
1
2
1
1
1
1
1
1
2
1
1
2
1
1
1
2
2
1
1
1
2
1
1
2
1
1
1
1
2
2
5
2
1
1
2
2
3
2
1
1
1
2
2
2
1
1
1
3
2
1
1
2
1
2
1
2
1
5
14
1
1
1
1
1
1
1
1
1
2
1
1
3
2
1
1
3
1
1
1
1
3
1
1
1
1
1
1
2
1
1
1
2
3
16
1
2
2
1
1
1
1
1
2
1
2
1
2
1
1
1
1
1
2
4
1
2
1
1
1
1
4
1
1
1
1
1
1
3
1
1
1
2
1
2
2
1
1
1
1
1
1
1
1
1
1
5
1
2
1
2
1
2
1
1
1
6
1
6
2
1
18
1
1
1
2
1
3
1
1
1
1
2
1
1
1
1
1
1
1
1
1
1
1
1
1
1
2
1
2
1
1
1
1
1
1
1
1
4
1
1
1
2
2
2
1
1
2
1
1
1
2
8
1
1
1
1
1
1
1
1
3
2
1
1
1
1
1
2
1
1
1
1
1
1
1
1
2
1
1
1
1
2
1
1
1
1
1
1
1
1
3
1
1
2
1
1
1
1
1
1
2
1
1
1
1
1
1
1
2
1
1
1
1
3
1
1
1
3
1
1
2
2
1
1
2
1
2
1
4
1
1
1
1
2
1
1
1
1
1
2
1
2
1
2
1
1
1
14
3
1
1
1
1
1
1
5
4
1
1
1
1
1
1
1
1
1
1
1
3
1
1
1
1
1
1
1
1
1
1
1
2
1
1
1
1
1
2
1
1
1
2
1
1
1
1
1
1
1
1
1
2
3
1
1
1
1
1
2
1
1
1
1
1
1
1
2
2
2
1
1
1
1
1
1
1
2
1
1
1
1
1
1
1
2
1
1
1
1
1
1
1
1
2
1
1
1
1
2
1
1
1
1
1
1
1
1
1
3
1
1
1
1
1
1
1
1
1
1
1
1
2
1
1
1
1
2
1
1
1
1
1
1
1
1
1
1
1
2
1
1
1
1
1
1
1
1
1
1
1
1
1
1
1
1
1
1
1
3
2
1
1
1
4
2
1
2
1
1
1
1
1
1
1
1
1
1
1
1
3
1
1
1
3
2
1
1
1
1
2
2
1
1
1
1
1
1
1
1
1
1
1
1
1
8
1
1
3
1
2
1
1
1
2
1
1
1
1
1
1
1
2
1
1
1
1
1
1
1
1
1
1
1
1
2
2
1
1
1
1
2
1
1
1
2
1
1
1
1
2
1
1
1
1
1
2
1
1
1
1
1
2
1
1
1
1
1
1
1
1
1
2
1
1
2
1
1
2
1
1
1
1
1
1
2
1
1
1
1
1
2
1
1
1
2
1
2
1
1
1
1
1
1
1
1
1
2
1
1
1
1
1
1
1
1
1
1
3
1
2
1
1
1
1
1
1
1
1
2
2
1
2
1
1
1
2
1
1
1
1
1
1
1
1
1
1
1
1
1
1
1
1
2
3
1
1
2
2
1
1
1
1
1
1
1
1
1
1
1
1
1
1
2
1
2
1
1
1
2
1
4
1
1
1
1
2
1
1
3
1
1
1
1
1
1
1
1
1
1
1
1
1
1
1
1
1
1
1
1
1
1
1
2
1
1
1
1
1
1
1
1
1
2
1
1
2
1
1
1
1
1
1
1
1
2
1
1
6
5
1
1
1
2
1
2
1
1
1
1
1
65
1
1
1
1
1
1
1
1
1
1
1
1
1
1
1
1
1
1
1
2
1
1
1
1
1
1
1
1
1
9
1
2
1
1
1
4
1
1
1
4
1
1
1
2
1
1
1
1
1
1
1
1
1
1
1
2
1
1
6
1
1
1
2
1
2
3
1
1
1
1
1
2
2
1
1
1
1
2
1
2
1
1
1
1
1
1
1
1
1
1
1
2
1
1
1
1
1
1
1
1
1
1
1
1
1
1
1
1
1
1
1
1
2
8
1
2
1
4
3
1
1
1
1
1
2
1
1
1
1
1
2
1
1
1
1
3
1
1
10
1
1
28
3
1
1
2
1
1
1
4
1
1
2
1
1
1
1
1
2
3
1
1
1
1
1
1
1
1
2
1
3
1
2
1
1
1
1
1
6
1
1
1
1
3
3
1
1
1
1
1
1
1
1
1
1
1
1
1
1
1
1
2
1
1
1
1
1
1
1
1
1
3
1
1
1
1
1
1
1
1
1
2
1
1
1
1
1
1
1
1
1
1
25
1
19
1
1
5
1
1
2
4
10
1
1
1
1
1
1
1
1
1
1
1
1
1
1
4
3
1
2
1
1
1
1
1
1
1
1
1
2
2
1
3
2
1
1
1
1
3
1
1
1
1
1
1
2
1
1
1
4
1
1
1
1
3
1
1
1
2
1
2
1
1
1
1
1
1
4
2
1
1
1
1
1
1
1
1
1
1
1
1
1
1
1
1
1
1
1
1
1
1
1
1
1
1
1
3
1
1
1
1
1
1
1
1
1
1
1
1
1
1
1
1
1
1
1
1
1
1
1
1
1
1
1
1
3
3
1
1
1
4
7
2
1
1
1
1
1
1
1
1
1
1
1
1
1
1
1
1
1
3
1
1
1
1
1
1
1
1
1
1
3
1
1
1
1
1
48
2
1
1
1
1
1
1
1
1
1
1
1
1
1
1
1
1
1
1
1
1
1
2
4
1
1
1
2
1
3
1
1
1
1
2
1
7
1
1
2
1
1
1
1
1
1
1
1
1
1
1
1
1
1
1
1
1
5
1
1
1
1
1
1
1
1
1
2
1
2
1
1
2
1
2
1
1
2
1
1
1
2
1
1
1
1
1
1
1
1
1
1
1
1
1
1
2
1
1
1
1
1
2
1
1
1
1
1
1
1
1
1
1
1
4
1
1
2
2
1
1
1
1
1
1
2
1
1
1
2
1
1
1
1
1
1
1
1
1
1
2
1
1
1
1
1
1
1
1
1
4
1
1
3
25
2
1
1
1
1
1
1
1
1
1
1
1
1
1
1
2
2
1
2
1
2
1
1
1
1
1
1
1
5
1
1
1
1
1
1
1
1
1
1
1
1
3
1
1
1
1
1
1
1
1
2
1
1
1
1
2
1
1
1
1
1
1
1
1
1
1
1
1
1
1
1
1
1
1
1
1
1
1
1
1
1
1
1
1
1
1
2
1
1
1
1
1
1
1
1
1
1
3
1
2
1
1
1
1
1
1
1
4
1
1
3
1
1
1
1
1
1
2
2
1
1
1
1
1
1
2
1
1
1
1
1
1
1
1
1
1
1
1
3
1
2
2
2
1
1
1
1
1
9
2
1
1
1
1
1
1
1
1
1
1
1
1
1
1
1
1
1
1
1
1
1
1
1
2
1
1
1
1
1
1
1
1
1
4
1
1
2
1
1
1
2
1
3
2
2
1
1
1
1
2
1
1
1
1
1
1
1
1
2
1
1
1
1
1
1
2
2
1
1
1
2
1
1
1
4
2
1
1
1
3
1
1
1
2
1
1
1
1
1
1
1
1
1
1
1
1
1
1
1
1
1
1
1
1
1
1
1
1
1
1
1
1
3
1
1
1
1
2
1
1
2
1
3
1
1
1
1
1
2
1
1
1
1
1
1
1
2
1
2
1
1
1
1
1
1
1
1
1
1
1
1
1
3
1
1
1
1
1
1
1
6
1
1
1
1
1
3
1
1
1
2
1
1
1
2
1
2
1
1
1
1
1
1
1
1
1
1
1
2
1
2
1
1
1
1
1
1
1
1
1
1
1
1
1
1
2
2
1
1
1
1
1
2
2
1
1
1
1
1
1
47
1
4
4
5
1
1
1
1
1
2
1
1
2
1
1
1
1
1
1
1
1
1
1
1
1
1
1
1
1
1
1
1
1
1
2
1
1
1
1
1
1
4
1
2
1
1
1
1
1
4
1
1
1
1
1
1
1
2
1
1
1
1
1
1
3
2
1
1
1
2
1
1
2
1
1
1
2
1
1
1
1
1
1
1
1
1
1
1
1
1
1
1
1
1
1
1
2
1
1
4
1
1
1
4
1
1
1
1
1
1
1
1
1
1
1
2
1
1
1
2
2
8
1
2
1
1
1
1
1
2
1
1
1
1
1
1
1
2
1
1
1
2
2
3
1
1
1
1
1
1
1
1
2
1
2
1
1
1
1
1
1
2
1
1
2
1
1
1
1
1
1
1
1
1
1
1
1
1
1
1
1
3
2
1
2
1
1
1
1
1
1
1
1
1
2
2
1
1
1
1
1
3
3
1
1
1
1
3
1
1
2
1
1
1
2
1
1
1
1
2
2
1
1
2
1
1
1
1
9
1
1
1
1
1
1
1
1
1
1
1
1
1
1
1
1
1
4
1
1
1
2
2
2
1
3
1
1
2
1
2
1
1
1
1
2
1
1
2
1
1
1
1
2
1
2
3
1
4
3
1
2
1
1
1
1
1
1
2
2
1
1
1
2
1
1
2
1
1
2
1
1
1
1
1
1
2
1
1
1
1
1
1
1
1
1
1
1
1
1
1
1
1
1
1
1
1
1
1
1
2
2
1
1
1
1
1
1
1
1
1
1
1
1
1
1
1
1
1
2
1
3
1
2
2
1
1
1
1
3
1
1
3
1
2
1
1
1
2
1
2
1
1
1
1
1
2
1
1
1
1
2
1
1
1
1
1
2
2
1
1
1
2
1
2
1
2
1
1
1
1
1
1
1
1
1
6
5
1
2
1
1
1
1
1
1
1
1
1
1
2
1
1
1
1
1
1
1
2
1
1
1
1
1
1
1
1
1
1
1
1
1
1
1
1
1
1
1
2
1
1
1
1
1
1
1
1
1
1
1
1
1
1
1
1
1
1
1
1
1
1
1
1
2
1
1
1
1
2
1
1
2
1
1
5
1
2
1
3
1
1
2
2
1
1
1
1
1
2
1
2
1
3
1
2
2
3
2
5
2
1
1
1
1
1
1
1
3
1
1
1
1
7
3
1
1
2
1
1
4
1
2
1
1
1
1
1
1
1
1
2
1
1
1
1
1
1
1
1
1
1
1
1
1
1
2
2
3
1
2
1
1
1
1
1
1
1
1
1
1
1
1
2
2
1
1
1
2
1
1
1
1
1
1
2
1
1
1
1
1
1
1
1
1
1
1
1
1
1
1
1
1
2
1
1
1
1
1
1
1
3
2
2
1
1
1
1
2
1
1
1
1
1
1
1
2
1
1
1
4
1
1
2
1
1
2
1
1
1
1
1
1
1
1
1
1
1
1
1
1
2
2
1
3
2
1
1
1
1
1
1
1
1
1
2
1
4
1
14
2
1
1
1
2
1
1
1
1
1
1
1
1
1
1
1
2
1
1
1
1
1
1
1
1
1
1
1
1
1
2
1
1
1
1
1
1
1
1
1
1
1
1
1
1
1
1
1
1
2
2
2
1
1
1
1
2
2
1
1
1
1
1
1
1
1
2
1
1
5
1
1
1
1
2
1
1
1
1
1
4
1
1
1
2
1
1
2
1
2
2
2
1
1
1
1
1
1
1
1
1
1
1
5
1
1
1
1
1
1
1
1
1
1
2
1
1
1
1
1
1
1
1
1
1
1
44
13
1
1
1
1
1
1
1
1
1
1
1
1
1
1
1
1
1
1
1
1
1
1
1
1
2
1
1
1
1
1
1
1
2
1
1
1
1
1
1
1
1
1
1
7
1
1
1
1
1
2
1
1
1
2
1
3
1
1
1
1
1
1
1
1
1
1
1
1
1
1
2
1
1
1
1
1
1
1
1
1
1
1
1
1
1
1
1
1
1
1
1
1
1
1
1
2
1
3
1
1
1
1
1
1
1
5
1
1
1
2
1
1
1
2
1
1
1
1
1
1
1
1
1
2
1
1
1
1
7
1
2
3
1
1
2
1
1
1
1
1
1
1
2
1
1
1
1
1
1
1
2
1
1
5
1
3
1
1
1
2
1
1
1
1
1
1
1
1
1
1
2
1
3
1
1
1
1
1
1
1
1
1
1
1
1
2
1
1
1
1
1
1
2
1
1
1
1
1
1
1
1
2
1
1
1
1
1
1
1
1
1
1
6
1
2
1
1
1
1
2
1
1
3
1
1
1
1
1
1
1
1
1
1
1
1
1
1
1
1
1
3
5
1
1
1
2
1
1
1
3
1
1
1
1
1
2
1
1
1
1
1
1
2
1
1
1
1
1
1
1
1
1
1
1
1
1
1
1
1
1
1
1
1
1
1
1
1
2
1
1
1
1
1
1
1
3
1
1
1
1
11
1
1
1
1
1
1
1
1
1
1
9
1
1
1
1
1
1
2
1
2
1
1
1
47
1
1
10
1
1
1
1
1
1
1
1
1
1
1
1
1
1
1
1
1
1
1
2
1
1
1
1
1
1
1
1
2
1
1
3
1
1
1
1
1
1
1
1
1
1
1
1
1
1
1
1
1
1
1
2
1
1
1
1
1
1
2
1
2
1
1
1
1
1
2
1
1
1
1
1
1
1
1
1
1
1
1
1
1
1
1
1
1
1
1
1
1
1
1
1
1
1
1
1
1
1
1
1
1
1
1
1
1
1
2
1
1
1
1
2
1
1
1
1
1
1
1
1
1
1
1
1
1
2
1
1
1
1
1
1
1
1
1
5
1
1
1
1
1
1
1
1
1
1
1
2
1
2
1
1
1
1
2
2
1
1
1
1
1
1
1
4
1
3
1
1
1
3
1
1
1
1
1
1
1
1
1
1
1
1
1
1
1
2
1
2
1
1
2
2
2
2
1
1
1
3
1
1
1
1
1
3
1
1
1
1
3
3
3
1
1
2
1
1
1
1
1
1
2
1
1
2
1
1
1
1
1
1
1
1
1
2
1
1
1
1
1
1
1
1
1
1
1
1
1
1
1
1
1
1
1
1
1
1
2
1
1
1
1
1
3
1
1
1
1
1
3
1
1
1
1
1
1
1
1
1
3
2
1
1
1
1
2
1
1
2
1
1
1
2
1
1
1
1
1
2
1
1
1
1
1
1
1
1
1
1
1
1
1
1
1
1
1
19
1
23
2
1
1
1
1
1
1
1
1
1
2
2
1
1
1
1
1
1
2
1
1
2
1
1
1
1
2
1
1
1
1
2
1
2
1
3
1
2
1
1
1
1
1
1
1
1
1
5
1
1
1
1
12
1
1
1
1
1
1
1
1
1
1
1
1
1
14
1
1
1
1
1
1
1
1
1
1
1
1
1
1
1
1
1
2
1
2
1
1
1
1
1
1
3
1
1
1
1
1
1
1
1
1
1
1
2
1
1
2
1
1
1
1
1
2
1
1
1
1
1
1
1
1
1
2
1
1
1
1
1
1
1
1
1
1
1
1
11
1
1
1
1
1
1
1
1
1
2
1
1
1
1
1
2
2
1
1
1
1
1
1
1
1
1
1
1
1
1
2
1
1
1
1
1
1
1
1
1
1
1
2
1
1
1
1
1
1
2
1
1
1
1
1
1
1
1
1
1
1
1
1
1
2
1
1
1
1
1
1
1
1
3
1
9
1
1
1
1
1
1
1
1
1
1
1
1
1
1
1
1
1
1
1
1
1
1
1
5
2
1
2
2
1
1
1
1
1
1
1
1
1
1
1
1
1
1
1
1
1
2
1
1
1
1
1
1
1
1
1
1
1
1
2
1
1
1
1
2
1
1
1
1
1
2
1
1
2
2
1
1
1
1
1
1
1
1
1
1
2
1
1
1
1
1
2
1
1
1
1
1
1
2
1
1
1
2
2
3
1
1
2
3
1
1
1
1
1
13
1
2
4
1
2
1
1
1
1
1
2
1
1
1
2
1
1
1
1
1
1
1
1
1
1
1
1
1
1
1
1
1
1
1
1
5
2
1
2
1
1
1
1
1
1
1
1
1
1
1
2
1
2
1
1
1
1
1
1
1
6
1
1
1
1
1
1
1
2
1
1
1
2
3
1
1
2
1
1
2
1
1
5
1
2
1
2
1
1
2
1
3
1
1
1
1
1
1
1
1
1
1
2
1
1
1
1
1
1
1
1
1
1
1
1
3
1
1
1
3
1
1
1
1
1
1
1
1
1
1
1
1
2
1
1
1
1
1
1
1
1
1
1
1
1
1
1
2
1
1
1
2
2
1
2
1
1
1
1
1
1
1
1
2
3
1
1
2
2
1
1
1
2
1
1
2
2
1
1
1
1
1
1
2
1
1
1
3
1
2
2
2
3
1
3
7
1
1
1
2
1
1
1
1
1
1
1
1
1
1
1
1
1
1
1
1
1
2
1
1
1
1
1
1
1
1
2
1
1
1
1
1
1
1
1
2
1
1
1
1
4
1
2
1
1
7
1
1
1
7
1
1
1
1
1
1
1
1
1
1
1
1
1
1
1
2
1
1
1
1
1
2
1
1
2
1
1
1
1
3
1
1
1
2
1
1
1
1
1
1
1
1
1
1
1
1
1
1
1
1
2
1
1
1
1
1
1
1
1
1
1
1
1
1
1
10
11
1
1
2
1
1
1
1
1
1
1
2
1
1
1
1
1
1
1
1
1
3
1
1
1
1
1
1
1
1
1
1
1
1
1
3
2
1
1
4
1
1
1
1
2
1
1
1
1
1
1
1
1
1
1
1
1
2
1
1
1
1
1
1
2
1
1
1
1
1
1
1
1
1
1
2
1
1
1
1
1
1
1
1
1
5
1
1
1
1
1
1
1
1
1
1
1
1
1
1
1
1
1
1
1
1
1
1
1
3
1
2
1
1
1
1
1
1
1
1
1
1
1
1
1
1
1
1
2
1
1
1
1
1
2
2
3
2
1
1
1
1
1
1
1
1
1
1
1
1
1
1
1
1
1
1
2
1
1
1
1
1
1
1
1
1
1
3
1
1
33
1
3
1
1
2
1
1
1
12
1
1
3
2
3
1
1
1
1
1
1
1
1
1
1
1
1
2
1
1
2
2
1
2
3
1
1
5
1
1
1
1
2
1
1
1
1
1
1
1
1
1
1
1
1
1
1
3
4
1
1
1
1
1
1
1
1
1
1
1
1
1
3
1
1
1
1
1
1
1
2
1
1
1
1
1
4
2
3
3
2
3
3
3
2
3
2
2
3
3
1
1
1
1
1
1
3
1
1
1
1
1
1
4
1
1
1
1
1
1
1
1
1
1
1
3
1
1
1
1
1
1
2
1
1
1
1
1
1
1
1
1
1
1
1
1
1
2
1
1
1
1
1
1
1
1
1
1
2
1
3
1
1
1
1
1
1
1
1
1
2
1
1
1
1
1
1
1
1
1
5
1
1
3
2
2
9
9
3
2
1
1
1
1
1
1
1
1
1
1
1
1
1
2
1
1
1
1
1
1
1
1
1
2
1
2
1
1
1
1
1
1
1
3
1
4
1
1
1
1
1
4
1
2
2
10
3
8
1
2
1
1
1
1
1
2
2
2
1
1
1
1
4
1
1
2
1
3
2
9
1
1
1
2
1
1
1
10
9
11
1
1
2
2
1
2
2
1
1
1
1
1
1
1
1
1
1
1
12
1
4
1
1
1
2
1
1
2
3
1
1
1
1
1
1
1
1
1
1
3
2
1
1
1
1
1
1
1
1
1
1
1
1
2
6
1
2
3
1
1
1
3
1
1
4
3
1
3
1
1
1
1
1
1
1
2
2
5
2
2
1
5
1
1
1
1
2
1
1
1
1
1
1
1
1
1
1
1
1
1
1
62
1
1
1
1
1
2
1
1
1
3
1
1
1
1
1
1
1
1
1
1
1
1
2
1
1
1
4
1
2
1
2
1
1
1
5
1
1
1
1
1
1
5
2
1
1
1
1
1
1
1
1
1
1
1
1
1
1
1
1
1
1
1
1
1
2
11
7
1
1
1
1
1
1
1
1
1
1
1
2
1
2
1
1
1
1
1
3
1
2
2
2
1
1
1
2
1
1
1
1
1
1
1
1
1
1
1
1
1
1
1
2
1
1
1
1
1
1
1
1
1
1
1
1
1
2
1
1
1
2
1
1
1
1
1
1
1
3
1
1
2
1
1
1
1
1
1
1
1
1
1
2
1
1
1
1
1
1
1
2
1
1
1
1
1
1
1
1
2
1
1
1
1
1
1
2
1
24
1
3
1
2
1
1
1
1
1
1
1
1
1
1
1
1
1
1
1
1
1
1
1
1
1
1
1
1
1
1
1
1
1
1
1
1
1
1
12
1
1
1
1
1
1
1
1
1
1
1
2
1
1
1
1
1
1
1
1
1
1
1
1
1
1
1
1
1
1
1
1
1
1
3
3
1
1
1
1
1
1
1
1
1
1
1
1
1
1
1
1
1
1
1
1
1
1
1
1
1
1
2
1
1
1
2
1
1
2
1
1
1
1
1
1
1
1
2
1
1
1
1
1
1
1
2
2
1
3
1
1
1
1
1
1
1
1
1
1
1
1
1
1
1
1
1
1
1
1
1
2
1
1
1
1
2
5
1
1
1
1
1
1
1
1
1
1
2
1
1
2
5
6
1
2
11
1
2
2
1
1
1
1
1
1
3
1
1
2
1
1
1
4
3
1
2
1
1
1
1
1
1
1
1
1
1
1
1
1
1
1
1
1
1
2
1
1
1
1
1
1
1
2
1
1
1
2
1
1
1
1
1
1
1
1
1
2
1
1
1
1
1
1
1
2
1
1
1
1
1
1
1
5
1
1
1
1
1
1
1
2
1
1
10
1
2
1
1
1
1
1
1
1
1
1
1
1
1
2
1
1
1
1
1
1
1
1
1
1
1
1
1
1
1
1
1
1
1
2
1
12
6
3
3
8
5
1
2
1
1
1
1
1
1
1
1
1
9
1
3
1
3
1
1
1
1
4
1
1
1
1
1
1
1
1
2
1
1
1
1
1
1
1
1
1
2
1
1
2
1
1
1
1
1
1
1
1
2
1
1
1
1
2
1
1
1
1
2
1
1
1
1
2
1
1
1
1
1
1
1
1
1
1
1
4
1
1
1
1
1
1
1
1
1
1
1
1
1
1
1
2
1
1
1
1
1
1
1
1
2
1
1
14
1
10
1
1
1
1
1
1
1
1
1
1
1
1
1
2
1
1
3
2
1
1
1
1
1
1
1
1
1
1
2
1
3
4
3
1
1
1
3
1
1
2
1
1
1
1
1
1
1
2
1
1
1
9
1
1
1
1
1
1
2
1
1
2
3
1
1
1
1
1
1
1
1
1
1
1
1
1
9
1
1
1
1
1
1
1
1
3
1
1
1
1
1
1
1
1
1
1
1
1
1
1
1
1
1
1
1
1
2
1
1
1
1
1
1
1
1
1
1
1
1
1
1
6
6
2
1
1
1
2
1
1
1
4
5
1
1
10
1
1
1
2
2
1
1
1
1
1
1
2
1
1
1
1
1
1
1
1
1
2
1
1
1
1
2
1
1
1
1
1
1
1
1
3
1
1
1
1
1
2
1
2
2
1
1
4
3
2
1
2
1
4
2
1
3
1
1
1
1
1
1
1
1
1
2
1
1
1
1
1
1
1
2
1
1
1
1
3
1
1
1
1
1
1
1
2
1
1
1
1
1
1
1
1
5
1
3
1
1
1
1
1
1
1
1
1
1
1
1
1
1
1
5
1
1
1
1
1
1
1
1
6
1
1
1
1
1
3
6
1
1
3
2
1
1
2
1
1
1
1
2
1
1
1
2
1
1
1
3
2
1
4
2
16
4
4
3
1
12
1
2
1
1
1
1
1
2
1
1
2
1
1
1
2
1
4
1
1
1
2
1
1
1
3
1
1
1
1
1
1
1
4
1
1
1
1
1
1
1
1
1
1
1
1
1
1
1
1
3
1
1
1
1
1
2
1
1
1
2
1
1
1
1
1
1
1
1
1
2
1
2
1
1
1
1
1
2
1
1
2
1
1
1
1
2
1
2
1
1
1
1
1
1
1
1
1
2
1
1
2
1
1
1
1
1
1
2
2
3
1
1
1
1
1
1
1
2
1
1
1
1
1
1
1
1
2
1
1
2
1
2
1
2
1
1
1
1
1
1
1
1
2
1
1
1
1
1
1
1
1
1
1
1
1
1
1
2
2
1
1
4
1
2
1
1
2
1
2
2
2
2
1
1
1
1
1
1
1
1
1
1
1
2
1
2
2
3
1
1
1
1
3
1
2
1
4
1
1
1
1
1
1
1
3
1
1
1
1
10
2
2
1
1
1
1
1
1
1
1
1
1
1
1
1
1
1
2
1
4
1
1
1
1
1
1
1
1
1
1
1
1
1
1
1
1
1
1
2
1
1
1
1
3
1
1
3
1
1
2
2
2
8
1
1
1
1
1
1
1
1
1
1
1
1
1
1
2
4
1
1
1
1
1
1
1
1
1
1
1
1
1
1
1
1
1
1
1
1
1
1
1
1
1
1
1
1
1
1
1
1
1
1
2
1
1
3
3
2
2
3
4
1
1
1
1
4
3
1
1
1
1
1
1
3
2
1
1
1
1
1
1
1
1
1
1
1
1
1
1
1
2
1
1
1
3
1
2
1
58
1
1
1
1
1
1
1
1
1
1
1
1
2
1
1
1
1
1
2
1
4
9
1
2
1
1
1
1
1
1
2
1
2
3
3
2
1
6
1
1
1
1
1
5
1
1
1
2
1
1
1
1
1
1
1
2
1
1
1
1
1
1
1
1
1
1
1
1
1
1
1
1
1
5
1
1
1
1
2
1
1
1
1
1
1
3
1
1
1
1
2
1
3
1
1
1
1
1
2
1
1
1
1
1
3
1
1
2
1
1
1
1
1
1
1
1
2
1
1
1
1
1
2
1
1
1
2
2
1
3
2
1
1
1
1
1
1
1
2
1
2
1
4
1
1
1
1
1
3
1
1
1
1
1
1
1
1
1
1
1
1
1
1
1
2
1
1
1
1
1
1
1
1
2
1
1
1
1
1
1
1
1
5
1
2
1
1
4
1
1
1
1
1
1
1
1
1
1
1
1
1
1
2
1
1
1
1
1
1
1
1
1
1
1
1
1
3
1
1
2
1
1
1
1
1
1
1
4
1
1
1
1
1
1
1
1
1
1
1
2
1
2
1
1
1
6
1
1
1
1
1
1
1
1
1
1
3
1
1
1
1
1
1
1
1
1
1
1
1
1
1
1
1
1
1
1
1
1
1
1
1
1
1
1
1
1
1
1
3
1
1
1
3
2
1
1
2
1
1
1
1
1
1
1
1
1
1
1
1
1
1
1
1
4
1
1
1
1
2
1
1
1
1
1
1
1
1
1
7
3
2
1
1
1
2
1
1
1
1
1
1
1
1
1
1
1
2
1
1
1
1
3
1
1
3
1
85
1
1
2
1
1
1
1
1
1
1
1
1
1
1
1
1
1
2
1
1
1
2
1
1
1
1
1
1
2
2
3
2
1
1
1
1
1
47
1
1
1
1
4
1
1
1
1
2
1
1
1
1
1
1
1
1
2
1
1
1
1
1
3
1
4
2
1
1
1
1
3
1
1
1
3
2
1
1
1
1
1
2
1
2
1
1
1
1
1
1
1
1
1
1
2
1
1
2
1
3
1
3
2
1
1
1
1
1
1
11
3
1
1
1
1
1
1
1
1
2
3
1
1
1
1
1
1
1
1
1
2
1
5
1
1
1
1
1
1
2
1
1
1
1
1
1
1
1
1
1
3
1
1
1
4
2
1
2
1
1
1
1
1
3
1
1
1
1
2
2
3
1
33
1
1
1
1
1
1
1
1
1
1
1
1
1
1
1
1
2
1
1
1
1
1
1
2
1
1
1
1
1
1
1
1
3
1
1
1
1
1
1
1
1
5
1
1
1
1
1
1
1
2
1
1
1
1
14
2
1
1
1
2
1
1
1
2
1
1
1
1
1
2
1
1
1
1
1
1
1
1
1
6
1
1
1
1
1
2
1
1
1
1
1
1
2
2
2
1
1
1
1
2
1
1
1
1
1
1
1
3
1
2
1
2
1
1
1
1
1
1
1
1
1
1
1
1
1
1
1
1
2
1
1
1
1
1
1
1
4
2
2
1
2
1
2
1
1
1
1
1
1
1
1
1
1
1
1
1
1
1
1
1
1
1
1
1
1
1
1
1
1
1
1
1
1
2
1
1
2
1
1
1
3
2
3
1
3
2
2
1
1
2
1
3
1
1
1
1
1
1
1
2
1
1
1
1
1
1
1
1
1
1
1
1
1
1
1
1
1
1
1
1
1
1
1
1
1
1
1
1
1
1
1
1
1
1
1
1
1
1
1
2
2
1
2
1
3
6
1
1
8
1
1
1
1
2
2
1
1
1
1
1
1
1
1
1
5
1
1
1
2
1
1
1
1
1
1
1
1
2
2
1
1
1
1
1
1
2
3
1
1
1
2
1
1
4
1
1
1
1
1
1
1
1
1
1
3
1
1
1
2
2
4
1
2
1
1
1
2
1
1
1
1
1
1
2
2
1
2
1
1
1
1
1
1
1
1
1
1
1
1
1
1
1
1
1
1
1
1
1
1
1
1
3
1
1
1
1
4
1
1
1
8
1
1
1
1
1
1
1
1
1
1
1
1
1
1
1
1
2
1
1
1
41
1
1
1
3
3
1
9
2
2
2
1
1
4
1
1
4
1
2
2
2
1
3
1
1
1
1
1
1
3
1
1
1
1
1
1
1
1
1
2
1
2
1
1
1
1
1
1
3
1
1
1
1
1
1
1
4
1
1
1
1
1
3
2
1
1
3
1
4
1
2
2
1
1
1
1
1
1
3
1
6
1
1
13
1
3
1
1
1
3
5
1
1
2
1
1
1
1
2
1
1
1
1
1
1
1
1
1
1
1
1
1
1
1
1
1
1
1
2
1
1
2
1
1
1
3
2
1
1
6
2
1
5
2
3
1
1
1
1
1
1
1
2
1
1
1
4
1
1
1
2
1
1
2
1
1
1
1
1
1
1
1
1
1
1
1
3
1
3
1
1
1
2
1
3
2
1
1
1
1
1
2
1
1
1
1
1
2
1
1
2
1
1
2
1
1
1
1
2
1
1
1
1
1
1
1
1
1
1
1
1
1
1
1
1
1
3
3
1
1
1
1
1
1
1
1
1
1
1
1
1
1
1
3
1
1
1
1
1
1
1
1
1
2
2
1
1
1
1
1
8
1
1
1
1
1
1
1
1
1
1
1
1
1
1
3
1
1
2
1
1
1
1
1
1
1
1
2
1
1
1
2
1
1
1
1
1
1
1
1
8
1
1
5
1
1
1
1
1
1
1
1
1
1
1
1
1
2
4
1
4
1
1
1
1
1
1
2
1
1
1
1
1
1
1
1
1
2
1
1
1
3
1
1
1
1
1
17
1
1
1
1
1
1
1
1
1
1
1
1
1
1
1
1
1
1
1
1
1
1
1
1
1
2
1
1
1
2
1
1
1
1
1
2
1
1
1
1
1
1
1
1
1
6
1
1
1
1
1
1
1
1
1
1
1
1
1
3
1
2
1
1
1
1
1
1
1
1
1
1
1
1
1
1
1
1
1
1
1
1
1
1
1
1
1
1
2
1
7
1
1
1
1
1
2
1
1
1
1
1
1
1
2
1
2
1
1
1
1
1
1
1
1
2
3
1
2
1
1
1
1
1
1
1
1
1
68
1
2
1
1
1
1
1
1
1
1
1
2
2
1
1
1
1
2
1
1
1
1
4
1
1
5
2
1
1
1
1
1
1
1
1
1
1
1
1
3
1
2
1
1
1
2
1
1
1
1
2
1
1
1
1
1
2
1
1
2
1
1
1
1
1
1
1
1
1
1
1
5
1
1
1
1
5
1
2
1
1
1
1
1
2
1
1
2
1
3
1
1
1
3
1
1
1
1
1
1
1
1
1
1
1
1
1
1
1
1
1
1
1
1
1
1
1
1
2
1
1
1
2
1
1
1
1
1
1
1
1
1
1
3
1
1
2
2
1
1
1
1
1
1
1
1
2
1
1
1
1
1
1
2
1
1
1
1
1
2
2
1
1
1
1
1
1
1
1
1
1
1
1
1
1
1
1
1
1
1
1
1
1
3
1
1
2
1
2
1
1
1
1
1
1
1
1
1
1
1
1
1
1
1
1
1
1
1
1
1
1
1
1
1
1
1
1
1
1
1
2
3
1
1
2
1
1
1
1
1
1
1
1
1
1
2
1
2
1
3
1
1
1
2
1
1
1
1
1
1
1
1
1
1
1
1
1
1
1
1
1
1
2
1
1
1
2
1
1
2
1
1
1
1
1
1
1
1
1
1
1
1
1
1
1
1
2
1
1
2
1
1
1
1
1
1
1
1
3
3
1
1
1
1
1
1
2
1
1
3
1
1
1
1
1
1
1
1
1
1
1
1
2
1
1
3
1
2
3
1
1
1
1
1
1
1
1
1
1
1
1
3
2
1
1
1
1
1
1
1
1
1
1
1
2
1
1
1
1
1
1
1
2
1
1
1
2
1
1
1
3
1
1
1
1
1
1
1
3
1
2
1
1
1
1
1
1
1
2
3
3
2
1
1
1
1
1
1
1
2
1
1
13
2
1
1
2
1
1
1
1
2
2
2
1
1
2
2
1
1
1
1
2
1
1
1
1
1
1
1
1
1
1
1
1
1
1
1
1
1
1
1
2
1
1
1
1
2
1
1
1
1
1
1
1
1
1
1
1
1
1
1
1
1
1
1
1
2
1
1
1
1
2
2
1
4
1
1
1
1
1
1
1
1
1
1
1
1
1
1
1
2
1
2
1
1
1
1
1
1
2
1
1
1
1
1
1
1
2
1
10
1
1
1
1
1
1
1
1
1
1
1
1
1
1
1
1
1
1
1
1
1
1
1
1
1
1
2
1
1
1
1
1
1
1
1
6
1
1
3
1
1
1
1
1
1
1
1
1
1
1
1
1
1
1
1
1
1
1
2
1
1
1
2
1
1
1
1
1
1
1
2
2
2
2
1
1
1
1
1
1
5
9
2
1
1
1
1
1
1
1
1
1
1
1
1
1
1
1
1
1
1
1
1
2
1
1
1
1
6
6
2
1
1
1
6
5
1
1
1
1
2
1
1
1
1
1
2
1
2
1
1
1
3
1
1
1
1
1
1
1
1
3
1
1
2
1
1
1
2
1
2
1
1
1
1
1
1
1
1
1
1
1
1
1
1
1
2
1
1
1
2
1
1
3
1
1
1
1
1
1
1
2
1
1
1
1
1
1
1
1
1
1
2
1
1
1
1
1
1
2
2
1
1
1
1
3
1
2
1
1
2
1
1
2
1
1
1
2
4
1
1
18
7
1
3
2
1
1
1
1
1
1
1
1
1
2
2
1
1
1
2
1
1
1
1
1
1
2
1
1
1
1
1
2
1
1
1
1
1
1
1
1
1
1
1
1
2
1
2
1
1
1
1
1
1
1
1
1
1
1
1
1
4
1
1
1
1
1
1
1
1
1
1
1
1
1
1
1
3
1
2
2
1
1
2
1
1
1
1
1
1
1
3
2
1
1
1
1
1
1
1
1
2
2
1
2
2
1
1
1
1
1
3
2
3
11
1
1
1
1
1
1
1
2
1
1
1
2
1
1
1
1
1
1
1
1
1
1
1
1
1
1
3
1
1
1
1
1
1
1
1
1
1
1
1
2
1
1
1
2
1
1
1
3
1
1
1
1
12
1
2
1
1
1
1
2
5
1
2
1
1
1
2
1
1
1
1
1
1
1
1
3
1
1
2
1
1
2
1
1
1
5
1
1
1
2
1
1
3
1
1
1
1
1
1
2
1
1
3
1
1
1
1
1
1
1
1
1
1
1
1
1
1
2
1
1
1
1
1
1
1
1
1
1
1
6
1
1
1
1
1
1
3
5
1
1
1
1
2
1
1
1
2
1
1
1
2
1
2
1
1
1
1
1
1
1
2
1
1
1
1
1
1
1
1
1
2
1
1
1
1
1
1
1
1
1
1
1
1
1
1
1
1
1
1
1
1
1
1
1
1
1
1
1
1
1
2
1
1
1
1
2
1
1
1
1
1
1
1
2
1
1
1
2
3
1
1
1
1
2
1
1
2
1
1
1
1
2
1
1
1
1
3
1
2
1
1
1
3
4
1
2
1
1
1
1
1
1
1
1
1
1
1
1
1
1
4
1
1
1
1
3
1
1
1
1
1
1
1
1
7
1
1
1
2
1
1
1
1
1
1
1
1
3
1
1
1
1
1
2
1
1
1
1
1
1
2
1
1
1
1
1
1
1
1
1
1
2
1
1
2
1
1
1
3
1
1
1
1
1
2
2
1
2
1
1
1
1
1
1
1
1
1
3
2
1
1
2
1
1
2
1
1
1
1
1
1
1
1
1
1
4
1
1
1
1
1
1
1
1
2
1
1
1
2
1
1
4
1
1
1
1
2
2
1
1
1
1
1
1
3
2
1
1
1
1
2
1
1
1
1
1
1
2
1
1
1
1
1
1
1
1
1
1
1
1
1
1
1
1
1
1
1
1
1
1
2
1
1
1
1
1
1
2
1
1
1
1
1
1
1
1
1
1
1
1
3
1
8
1
1
1
2
1
1
2
1
1
1
1
1
1
1
1
1
1
1
1
1
1
1
1
1
1
1
1
1
1
3
1
8
1
1
1
1
2
1
1
1
1
1
1
1
2
1
1
1
1
1
1
1
2
1
1
1
1
1
1
1
1
1
2
2
1
1
1
2
1
1
1
1
1
2
1
1
2
1
1
1
1
1
1
1
1
1
1
1
1
1
1
1
1
1
2
1
1
1
1
1
1
1
1
2
1
1
1
1
1
2
1
1
1
1
1
2
1
1
1
2
1
1
1
1
1
1
1
1
1
1
1
1
1
1
1
1
1
1
1
1
1
2
1
1
1
1
2
1
1
2
1
1
1
1
1
1
2
3
1
1
1
1
1
2
1
1
1
1
2
1
8
2
1
4
4
1
1
5
1
1
6
5
1
1
1
2
1
1
1
1
1
3
1
2
2
2
1
1
1
1
1
1
1
1
1
1
1
1
1
1
1
1
1
1
2
1
1
1
1
3
2
1
1
1
1
1
1
1
1
1
1
1
1
1
1
1
1
1
1
1
1
1
1
2
1
1
1
1
1
1
1
1
1
1
1
1
1
1
2
1
1
1
1
2
1
4
1
1
1
1
2
1
1
1
2
1
1
1
1
1
1
1
1
1
1
1
1
1
8
2
1
1
1
1
1
1
1
1
1
1
1
3
1
1
1
2
1
1
1
1
3
1
1
1
1
1
1
1
2
1
1
1
1
1
1
2
1
1
1
1
1
1
1
1
1
1
1
1
1
2
1
1
1
2
1
3
1
1
2
1
1
1
2
2
1
1
1
1
1
1
1
1
1
1
1
1
1
2
2
1
1
1
1
1
1
1
2
1
2
2
1
1
1
1
1
1
1
1
1
1
1
1
1
2
1
1
1
1
1
1
1
1
1
1
1
1
1
1
1
1
1
1
1
1
1
1
1
1
1
3
1
1
1
1
1
1
1
1
1
1
1
1
1
1
1
1
2
1
1
1
1
1
1
1
1
1
2
1
1
1
1
1
1
1
2
1
1
1
1
3
1
1
1
1
1
1
1
1
1
1
1
1
1
1
1
1
1
2
1
1
1
1
2
1
1
1
1
1
1
1
1
1
1
1
1
1
4
1
1
1
1
1
1
7
1
1
1
1
1
1
2
1
1
1
1
1
1
1
1
1
1
1
1
1
1
2
1
2
1
2
1
1
2
1
1
1
2
1
2
1
1
1
1
1
1
1
1
1
1
1
1
1
1
1
1
1
1
1
1
3
1
1
6
2
1
1
2
1
3
1
1
1
1
4
1
1
1
1
1
1
1
3
1
1
1
1
1
3
4
1
1
1
1
1
1
1
1
1
1
1
1
1
1
1
3
3
1
1
1
4
1
1
1
1
1
1
1
1
1
1
2
1
1
1
1
1
1
1
1
1
1
1
1
1
1
1
2
1
1
1
1
1
1
1
1
2
1
1
1
1
1
1
1
1
1
1
1
1
1
1
1
3
1
1
1
1
3
3
2
1
1
1
1
4
1
1
1
2
1
1
1
1
1
1
1
1
3
1
1
1
1
1
1
1
1
2
1
1
1
1
2
1
1
1
1
1
1
1
1
1
1
1
1
1
1
1
1
1
1
1
1
1
1
1
1
1
1
1
1
1
1
1
1
1
1
1
1
2
1
1
7
1
1
1
1
1
1
1
1
1
1
1
1
1
1
1
1
1
1
1
1
1
1
2
1
1
1
1
1
2
1
1
1
1
1
2
2
1
1
1
1
1
1
1
1
1
2
1
1
1
1
2
1
1
1
1
1
1
1
1
1
1
3
2
3
1
1
1
1
1
1
1
1
1
1
1
1
1
1
1
1
1
1
1
1
1
1
1
1
1
1
1
1
1
1
1
1
1
1
1
1
4
1
1
1
1
1
2
1
1
1
1
1
1
1
1
1
1
1
2
1
1
1
1
1
1
1
1
1
1
1
1
3
1
1
2
1
1
2
1
3
1
1
2
1
1
1
1
1
1
1
1
1
1
1
1
1
1
1
1
1
1
1
2
1
1
1
1
1
1
1
1
1
1
1
1
1
2
1
1
1
1
1
1
1
1
1
2
1
1
1
5
1
1
1
1
1
1
1
1
2
1
1
1
2
1
3
1
1
1
1
1
1
4
1
1
1
1
1
1
1
1
1
1
1
1
1
1
1
1
1
2
1
1
1
3
1
2
1
2
2
1
1
1
1
1
1
1
1
2
1
1
3
1
1
1
1
1
1
1
1
3
1
1
1
1
1
1
1
2
1
1
2
1
1
1
1
1
1
1
1
1
1
8
2
1
1
1
1
1
2
1
1
1
1
1
1
1
1
1
1
1
1
1
1
1
1
1
2
1
1
1
2
4
2
2
1
1
2
1
2
1
1
1
1
1
1
1
1
1
2
1
1
1
1
1
1
1
1
1
1
1
19
1
1
1
2
1
1
2
1
1
1
2
1
2
1
8
1
1
1
1
3
1
1
1
1
1
1
1
1
1
1
1
1
2
2
3
1
1
12
1
2
1
1
1
1
1
1
1
1
1
1
1
1
1
1
6
1
1
2
2
1
1
1
1
1
1
1
1
1
1
1
1
1
1
1
1
1
2
1
2
1
2
1
1
1
1
1
2
1
2
1
1
1
1
1
1
1
4
1
1
1
3
1
1
1
1
1
1
1
1
1
1
1
2
1
1
1
1
1
1
2
1
20
1
1
1
1
1
1
2
1
1
1
1
1
1
1
1
1
1
1
1
1
1
1
1
1
1
1
6
1
1
1
1
1
1
1
1
1
1
1
2
1
1
18
1
1
2
1
1
1
2
1
2
1
1
1
36
5
1
1
1
1
1
1
1
1
1
1
1
1
1
1
1
5
3
1
1
1
9
1
1
1
1
1
1
1
1
1
1
1
1
1
1
1
1
2
1
1
1
16
1
1
1
1
1
1
1
1
1
1
1
1
1
1
1
1
1
1
1
1
1
1
1
1
1
1
1
1
1
2
1
1
2
2
1
1
1
1
2
2
1
2
1
1
1
1
34
1
1
1
1
1
1
1
1
1
1
1
3
2
1
1
2
1
1
1
1
1
1
1
2
1
1
1
1
1
2
1
1
2
1
1
1
2
1
1
1
2
1
1
3
1
4
3
1
4
6
3
1
1
1
1
1
1
2
3
2
1
1
1
2
1
1
2
1
1
1
3
2
3
1
1
1
1
1
1
1
1
1
1
3
1
1
1
1
1
1
3
1
1
1
2
1
1
1
1
1
1
2
3
1
2
1
2
1
1
2
1
4
1
1
1
1
2
1
1
1
2
1
1
1
1
1
1
1
1
1
1
1
1
1
1
1
1
6
1
1
1
1
2
1
1
1
1
11
7
1
1
1
1
1
2
1
1
1
1
1
2
1
1
1
1
1
1
1
1
1
1
1
1
1
1
1
1
3
1
1
12
1
1
1
1
2
1
1
1
1
1
1
1
1
3
1
3
1
1
1
1
1
1
1
1
1
1
1
1
1
1
1
2
1
1
1
1
1
1
1
2
1
1
1
1
1
2
1
1
1
2
1
1
1
1
1
1
2
1
1
1
1
2
1
1
1
2
1
1
2
2
1
1
1
1
1
1
1
1
1
3
2
1
1
2
1
1
1
1
4
1
1
2
1
2
1
1
1
1
1
2
4
2
1
1
1
1
1
1
1
1
2
1
31
1
2
1
1
1
1
1
1
2
1
1
3
2
2
4
1
1
1
1
1
3
1
1
1
1
1
1
2
3
1
1
1
1
2
1
1
4
2
1
1
1
14
1
1
1
1
1
2
1
1
1
1
1
1
1
1
1
1
1
6
1
1
1
1
1
1
2
1
3
1
2
2
1
1
1
1
1
1
1
1
1
1
1
1
2
1
1
1
1
1
1
1
1
1
1
1
1
1
1
1
1
2
1
1
2
1
1
1
1
2
1
1
1
1
1
10
2
2
1
1
1
1
1
2
1
1
1
1
1
1
1
2
1
1
1
3
1
1
2
1
9
1
6
1
1
1
1
1
1
1
1
1
1
1
1
1
1
2
2
3
1
1
1
1
1
3
1
2
3
1
2
1
1
3
1
3
1
2
1
6
2
1
1
3
1
1
1
1
2
1
1
1
2
2
1
1
2
1
1
1
1
4
3
1
1
1
1
1
1
1
1
2
2
2
1
1
1
1
1
2
1
1
1
1
1
1
2
1
1
1
1
1
1
2
2
1
1
1
1
1
1
1
1
1
1
1
1
1
1
1
1
1
2
1
1
2
4
1
1
1
1
2
2
2
1
1
2
2
1
1
1
2
1
1
3
2
1
1
1
2
1
1
1
1
1
2
1
2
2
1
1
1
1
1
1
1
2
1
1
2
1
1
1
2
3
4
2
1
1
1
1
2
1
3
1
3
1
1
1
3
1
3
1
1
1
2
3
2
1
1
1
1
1
1
2
1
1
1
1
1
1
2
2
1
1
1
1
1
1
1
3
1
3
1
1
1
2
2
1
1
1
1
2
2
1
1
1
1
1
1
1
1
1
1
1
1
1
1
1
1
1
1
2
1
1
2
1
1
1
2
1
1
1
1
1
1
1
2
1
1
3
1
1
1
1
1
1
1
1
1
1
1
1
1
1
1
1
1
1
2
1
1
1
1
1
1
1
2
2
1
2
1
1
1
1
1
3
1
1
1
1
3
1
1
5
1
1
1
1
1
2
1
2
1
4
1
1
1
1
1
1
1
1
1
1
1
1
1
1
1
1
1
28
1
1
1
1
1
1
1
1
2
2
4
1
2
5
2
2
1
1
1
1
1
2
1
1
1
1
1
1
1
1
1
2
1
1
1
1
1
1
1
1
1
2
2
1
1
1
1
2
2
1
1
1
1
1
1
1
1
1
1
1
1
2
2
1
1
1
1
1
1
1
1
1
1
2
1
1
1
1
1
1
2
1
3
1
2
1
1
1
1
2
1
3
1
1
1
1
1
1
2
1
1
2
1
2
3
2
1
1
1
1
5
4
5
2
2
1
1
1
15
1
2
1
1
1
1
1
1
1
1
2
1
1
1
1
1
2
1
1
3
1
1
1
1
1
1
1
1
1
1
1
1
3
1
1
2
3
2
11
1
1
1
1
1
1
2
1
1
1
1
1
1
1
1
1
1
1
1
1
1
1
1
1
1
1
1
1
2
1
1
1
1
1
1
1
2
1
1
1
1
1
1
1
1
1
1
1
1
2
1
1
1
1
1
1
1
2
4
1
2
1
1
1
1
2
1
1
1
1
1
1
2
1
1
1
2
1
1
1
1
1
2
5
2
1
1
1
1
1
1
1
1
1
1
2
1
1
1
1
1
1
1
1
1
1
1
1
1
1
2
1
1
1
1
1
1
2
2
1
2
2
1
2
1
2
1
2
5
1
2
1
1
1
3
1
1
1
1
1
2
1
2
1
1
1
1
2
2
1
3
1
1
4
1
3
2
1
1
1
2
1
1
1
2
2
2
1
1
3
1
1
1
1
1
1
1
1
2
1
1
1
1
1
1
1
1
1
1
1
1
1
2
1
1
1
1
1
1
1
1
2
1
1
1
1
2
2
1
1
1
2
1
1
3
1
2
1
1
1
1
1
1
1
1
1
1
1
3
1
1
1
1
3
1
1
1
1
1
1
1
1
1
1
1
1
1
1
1
1
1
2
2
1
1
2
1
1
1
1
1
1
1
2
1
1
1
1
1
1
1
1
1
1
1
1
1
1
1
1
1
1
3
1
1
1
4
1
1
1
1
1
1
1
1
1
1
1
1
1
1
1
1
2
1
1
1
1
1
2
1
1
1
1
1
1
1
1
1
1
1
1
1
1
1
1
2
1
1
2
1
1
1
1
1
2
1
1
2
1
1
3
1
1
2
1
4
1
1
1
2
1
1
1
1
1
2
3
1
1
1
1
1
1
1
1
1
1
4
2
1
2
1
1
2
1
5
5
1
3
1
1
1
2
1
1
1
2
1
12
1
1
1
1
1
1
1
1
1
1
2
1
1
1
1
1
1
1
1
1
1
4
1
2
1
1
1
1
1
1
1
1
1
1
2
1
1
1
1
1
1
1
2
1
1
1
1
1
1
1
1
1
24
1
1
1
1
1
1
1
2
1
1
2
1
1
2
1
1
1
1
2
2
1
1
1
1
3
2
1
1
1
1
1
1
2
1
2
1
1
3
1
1
1
1
2
1
1
1
1
1
1
1
1
1
1
1
1
1
2
1
1
2
1
1
1
1
1
2
1
1
1
1
2
4
1
1
2
1
1
1
7
1
1
1
1
1
1
1
2
1
1
1
1
1
1
1
1
1
1
1
1
1
1
1
15
6
1
1
2
1
1
1
3
1
2
3
3
1
1
1
2
1
1
3
1
2
1
1
1
1
2
1
1
2
1
1
2
1
2
1
1
2
2
1
1
2
1
1
1
3
1
1
1
3
1
3
1
1
2
2
1
1
1
2
3
2
1
1
1
1
1
1
1
1
2
1
1
2
1
1
2
1
1
2
2
2
1
1
1
1
2
1
1
3
1
1
2
1
1
2
2
1
3
1
1
1
1
1
1
1
1
1
2
1
5
1
1
1
1
1
1
2
1
1
1
2
2
4
1
1
1
1
1
1
1
1
2
1
1
1
1
1
1
1
1
1
1
1
1
1
1
1
1
1
1
1
1
1
2
1
1
1
1
3
1
1
1
1
1
1
1
1
1
1
1
1
2
1
2
1
1
1
1
1
1
5
11
1
1
1
1
1
2
1
1
1
1
6
3
1
1
3
5
1
5
3
2
1
1
1
1
1
1
1
1
1
1
2
1
1
1
1
1
1
1
1
1
2
1
1
1
1
2
1
2
4
1
1
1
1
1
1
1
1
2
1
1
1
8
2
1
2
1
1
1
1
1
1
1
2
2
1
1
1
1
1
1
1
1
1
2
1
1
1
1
2
1
1
1
1
1
1
1
1
1
1
1
1
1
1
2
1
2
2
1
1
1
1
1
1
1
2
1
1
1
1
1
1
1
1
1
1
1
1
1
1
1
1
1
1
1
1
1
1
1
2
1
1
1
1
1
1
1
1
1
1
1
1
1
1
2
1
2
1
1
1
1
1
1
1
1
1
1
1
1
1
1
1
1
1
1
1
1
1
1
16
1
1
4
2
1
1
2
3
1
2
1
1
1
1
1
1
1
1
2
2
1
1
1
1
1
2
1
1
1
2
3
2
1
1
1
1
1
1
1
1
2
1
1
3
1
1
1
1
1
1
1
1
1
1
1
1
1
1
1
1
1
1
6
1
1
1
1
1
1
1
3
1
1
1
1
2
1
1
1
1
1
1
1
1
1
1
3
1
1
1
1
1
4
1
1
1
1
1
1
2
3
1
13
1
3
1
1
1
1
1
1
1
1
1
1
1
1
2
1
1
1
1
4
1
1
1
1
1
1
1
2
1
1
1
2
1
1
1
1
1
1
1
1
1
2
1
1
1
1
1
1
1
1
1
2
1
1
1
1
1
3
1
1
1
1
1
1
1
1
1
1
1
1
1
1
1
1
1
1
1
1
1
1
1
1
1
1
1
1
1
2
2
1
1
1
1
1
4
1
1
1
2
1
1
1
1
1
1
1
1
1
2
3
1
2
1
1
1
1
1
1
1
1
1
2
1
1
1
1
1
1
1
1
1
2
1
1
1
1
1
1
1
10
1
3
2
1
1
1
1
1
1
1
2
1
1
1
1
1
4
1
1
1
1
1
1
1
1
1
1
1
1
1
1
1
1
2
1
1
1
1
1
1
1
1
1
1
1
3
1
1
1
3
1
1
1
1
1
1
1
1
2
2
1
1
1
1
1
1
1
2
1
1
2
1
1
2
1
1
1
1
2
1
1
1
1
1
2
2
2
1
1
3
1
1
1
1
1
1
1
1
1
1
1
1
1
1
1
1
1
1
5
1
1
1
1
7
1
3
1
1
2
1
1
1
1
1
1
1
1
4
1
3
1
3
1
1
1
1
2
1
1
1
2
2
1
1
1
1
1
2
4
1
1
1
2
2
1
2
1
1
1
1
1
3
1
1
1
1
1
1
1
1
1
1
1
1
1
1
3
1
1
1
1
1
2
1
1
1
2
1
1
1
1
1
2
1
1
2
1
1
1
1
6
1
1
2
1
1
1
1
1
1
1
1
1
1
2
1
1
6
1
2
1
1
1
1
1
1
1
1
1
1
2
1
1
6
1
1
1
1
1
1
18
1
1
2
1
2
1
1
2
1
1
1
1
1
2
1
1
1
1
1
1
1
4
3
2
1
1
1
1
1
1
1
1
1
1
1
1
1
1
1
2
2
1
1
1
1
2
1
1
1
1
1
2
1
1
1
1
1
1
1
2
1
1
1
2
1
1
1
1
1
1
2
1
1
4
2
1
1
1
1
1
1
4
1
1
2
1
2
1
1
1
1
9
1
1
1
1
1
1
1
1
1
2
1
1
1
1
1
1
1
1
1
1
3
2
1
1
1
1
1
1
1
1
2
1
1
2
1
2
2
1
1
1
1
4
1
1
1
1
1
3
1
1
1
1
1
1
1
1
3
1
1
1
1
1
1
1
1
1
1
1
2
1
1
1
1
3
1
1
1
5
1
1
1
1
11
1
1
1
2
1
1
1
1
1
2
1
1
2
1
1
1
2
1
1
1
1
3
1
2
1
1
1
1
1
1
1
1
1
2
1
1
1
1
1
1
1
2
1
1
1
1
1
1
2
1
1
1
1
1
1
1
1
2
1
1
1
2
1
1
1
1
1
1
1
1
1
1
1
1
1
2
2
2
1
1
1
1
1
1
1
1
1
1
1
1
1
1
1
1
1
1
1
1
1
1
1
1
1
1
1
1
1
1
1
1
1
1
1
1
1
2
1
1
1
1
3
3
1
1
1
1
1
1
1
1
1
1
1
1
3
3
3
1
1
1
1
2
1
5
1
1
1
1
1
1
2
3
1
1
1
1
1
1
1
1
1
1
1
1
3
1
1
1
1
1
2
1
1
1
2
1
1
1
1
1
1
1
1
1
2
1
1
1
1
1
1
1
1
1
1
1
1
1
1
1
1
2
1
1
2
1
1
1
1
1
1
1
1
1
2
1
1
3
1
2
1
2
1
1
2
1
1
1
1
1
1
1
1
34
1
2
1
1
1
1
1
1
1
3
2
2
3
4
3
8
40
8
1
1
1
1
2
1
1
1
1
1
1
1
1
1
2
1
1
1
1
1
1
2
1
1
1
4
2
2
1
2
1
1
1
1
1
1
1
1
1
1
1
1
1
1
1
2
1
1
2
1
1
1
1
1
1
1
1
1
1
3
1
2
1
1
1
1
1
2
1
1
1
1
1
2
1
1
1
1
1
1
1
4
1
7
2
1
6
1
1
1
2
1
1
1
1
1
2
1
1
1
1
1
1
1
1
6
3
1
1
1
1
1
1
1
3
1
1
1
1
1
1
1
1
2
1
1
1
1
10
4
1
1
1
1
1
1
1
1
1
1
1
1
1
1
11
1
1
1
1
1
1
1
1
1
1
1
1
1
1
1
1
2
1
1
1
2
1
1
1
1
1
1
1
1
1
1
1
1
1
1
1
2
1
1
1
1
1
1
1
1
1
1
1
2
3
1
2
1
1
1
1
1
1
1
2
2
1
1
1
5
1
1
1
2
1
2
3
1
1
1
1
1
1
1
1
4
2
1
1
1
1
1
1
1
1
1
1
2
1
1
1
3
1
1
1
2
1
1
1
1
1
1
4
11
4
1
1
1
3
1
1
2
1
1
1
1
1
1
1
1
3
1
1
1
1
1
1
1
1
1
3
1
1
1
1
3
1
1
1
1
1
1
1
1
1
1
1
1
1
1
1
1
56
1
1
1
1
1
1
1
1
1
1
1
1
1
1
1
1
1
2
5
4
6
1
2
2
1
1
32
1
1
1
3
2
2
6
1
1
1
1
1
2
1
1
1
1
1
1
1
1
1
1
1
1
1
2
1
1
1
1
2
1
2
1
10
1
8
4
1
1
1
2
14
1
1
1
1
1
1
1
1
2
1
1
2
1
1
4
1
1
1
1
2
2
1
1
2
1
2
1
1
1
1
1
1
1
1
4
1
1
1
1
1
2
1
1
1
1
1
1
1
1
1
1
1
1
1
1
1
1
1
1
1
1
1
1
1
1
2
1
4
1
1
1
1
1
1
2
1
1
1
1
1
1
1
1
2
1
2
1
1
1
1
1
2
2
1
1
1
1
1
1
1
3
1
1
1
1
1
1
1
1
2
2
2
1
1
1
1
1
1
1
1
1
1
1
1
1
1
2
1
1
1
1
1
1
1
1
2
1
1
1
1
1
1
2
1
1
1
1
1
3
1
3
2
1
1
1
1
1
1
1
1
1
1
1
1
3
1
5
4
3
1
1
13
2
2
1
2
1
1
1
1
1
2
1
1
1
1
1
1
2
1
1
1
1
1
3
1
1
3
1
1
1
1
2
1
1
1
1
1
1
1
1
1
2
1
2
1
1
1
2
1
2
1
2
1
1
2
1
1
1
1
1
1
1
1
1
1
1
1
1
1
1
2
1
1
1
1
1
1
1
1
1
1
1
1
1
1
1
1
1
1
1
2
1
1
1
1
6
1
2
1
1
1
1
1
1
1
1
1
1
1
1
1
1
1
8
8
11
3
1
1
1
2
1
3
1
2
1
1
1
11
1
1
1
4
1
1
1
1
1
1
1
2
2
1
1
1
1
1
1
1
1
1
1
1
3
3
1
1
1
1
1
2
1
1
1
2
1
1
1
1
2
1
1
1
1
1
1
1
1
1
1
1
1
1
1
1
1
1
1
1
1
1
1
9
1
1
1
2
1
1
1
1
1
1
2
1
6
5
1
1
1
1
1
1
1
1
1
2
4
1
1
6
3
1
3
1
1
1
10
3
1
1
4
2
2
1
1
1
1
1
1
2
1
1
1
2
2
1
1
1
1
2
2
4
1
2
1
1
1
2
1
1
1
1
1
3
1
1
1
2
2
1
1
2
1
1
1
1
1
2
1
2
1
1
1
2
1
2
1
1
1
1
1
4
1
1
1
6
1
2
1
1
1
1
1
1
1
1
1
1
1
1
1
1
1
2
2
1
2
2
1
1
1
1
8
2
6
1
1
2
5
1
4
2
1
1
1
2
11
2
4
3
1
1
1
1
2
1
1
1
1
1
1
2
1
1
1
2
1
4
1
1
1
3
2
1
1
1
4
2
1
1
6
2
2
3
1
2
8
5
3
1
1
1
1
1
1
1
1
2
2
1
1
2
1
2
1
1
1
1
1
1
1
1
1
1
1
1
1
2
1
2
1
1
1
1
1
1
1
1
1
2
1
1
1
2
2
1
1
1
1
1
2
1
1
1
1
1
2
1
1
1
1
1
1
1
1
1
1
1
1
1
1
1
1
1
1
1
1
1
1
1
1
1
1
1
1
1
2
1
1
1
1
2
1
1
1
1
2
1
1
1
1
1
1
1
1
2
1
1
1
1
1
1
1
2
1
2
1
1
1
1
1
1
1
2
1
1
1
4
1
1
2
1
1
1
1
1
1
2
1
1
1
1
1
1
1
1
2
1
1
3
1
1
5
1
1
1
2
1
1
1
1
1
2
1
1
1
1
1
1
1
1
1
1
1
9
1
1
4
1
1
1
1
1
1
1
1
1
1
1
2
1
1
1
1
1
1
2
1
2
2
1
1
2
1
5
2
3
2
2
1
1
1
1
1
1
1
1
1
1
1
2
1
1
1
1
1
1
1
1
1
1
1
1
1
1
1
1
2
1
3
1
1
1
1
1
1
1
1
1
1
1
1
1
1
2
1
1
14
1
1
1
1
1
1
1
1
1
1
1
1
1
1
1
1
2
1
1
1
1
1
1
2
1
1
1
2
1
2
1
1
1
1
1
1
1
4
1
1
1
1
1
1
1
1
1
1
1
2
1
1
1
1
1
2
2
1
1
1
1
1
1
1
1
1
1
2
1
1
1
2
1
1
1
1
1
2
2
2
1
1
1
2
2
2
3
1
1
5
1
1
1
2
1
1
1
1
1
2
1
1
1
2
1
1
3
2
2
1
1
2
1
1
1
1
1
1
1
1
1
1
1
1
1
1
1
2
1
1
2
1
1
1
2
1
1
1
1
1
1
1
2
1
2
3
1
1
2
1
1
1
2
1
1
1
1
1
1
1
1
2
1
2
1
3
1
1
1
2
1
1
1
1
1
1
1
1
1
1
1
1
5
2
1
1
1
1
2
2
1
1
1
1
1
1
1
1
1
1
1
1
1
1
1
1
1
1
3
1
7
1
1
2
1
2
1
1
1
1
1
1
1
1
1
1
1
2
2
1
1
1
1
1
2
1
1
1
1
1
4
1
1
4
1
1
1
1
1
1
1
1
1
1
1
1
1
1
1
1
1
1
1
1
2
1
1
2
2
1
1
1
2
1
1
1
1
2
1
1
1
1
1
1
1
1
1
1
1
1
1
1
1
1
1
1
3
3
1
2
1
2
1
1
2
1
1
1
1
1
1
1
2
1
1
1
1
1
1
1
1
1
1
1
3
1
1
2
1
2
1
1
1
1
1
1
1
2
1
2
1
1
2
1
1
1
1
1
1
1
1
1
1
1
1
1
1
1
1
1
1
1
1
1
2
2
1
1
1
1
1
1
1
2
1
4
1
1
1
1
2
1
1
1
1
1
1
1
7
1
3
2
2
1
1
1
2
1
1
1
1
1
1
2
1
1
1
1
1
1
1
1
1
1
1
1
1
3
1
1
6
1
1
3
8
5
1
1
2
2
1
5
2
1
3
6
5
2
4
1
1
1
1
1
1
1
4
1
1
1
1
1
1
3
1
1
1
1
1
1
1
1
1
2
1
1
1
1
1
1
1
1
1
1
1
1
1
1
1
1
1
1
5
1
1
1
1
2
1
1
1
1
1
1
1
3
1
1
2
1
1
1
3
1
1
4
2
1
1
1
1
3
1
1
1
1
1
1
1
3
1
1
1
1
1
1
1
3
1
1
14
1
1
1
7
1
1
1
1
1
1
1
1
1
1
1
2
2
1
1
1
1
1
1
1
1
1
3
70
2
2
1
2
1
2
6
1
1
1
1
2
3
2
2
1
1
1
3
1
1
1
2
1
4
1
5
1
1
2
1
1
2
1
1
1
1
1
1
1
1
2
1
1
1
1
1
5
1
1
1
1
1
1
1
1
1
1
1
1
1
1
1
1
1
1
1
1
1
1
30
1
1
1
1
1
1
1
1
1
1
1
1
1
2
1
1
1
1
1
1
1
1
1
1
1
1
2
1
1
1
1
12
5
1
1
2
2
1
3
2
1
1
8
1
2
1
2
1
1
1
1
2
1
1
1
1
1
1
2
1
1
2
1
1
1
1
2
1
1
1
1
2
1
1
1
1
1
1
2
1
1
2
2
1
3
8
4
2
4
3
4
1
8
1
2
4
4
8
1
1
4
1
1
1
1
1
1
1
1
1
1
2
1
1
1
1
1
7
1
1
1
1
1
1
1
1
1
1
1
1
2
1
1
1
1
1
1
1
1
2
1
2
1
1
2
2
1
1
4
1
1
1
1
2
1
1
1
1
2
1
1
1
1
1
1
1
1
2
1
1
1
1
1
1
1
1
1
1
1
1
1
1
1
1
1
1
4
5
12
1
1
1
3
1
1
1
1
1
1
1
1
1
1
1
1
4
1
2
1
1
1
1
1
1
1
1
1
1
1
1
1
1
1
1
2
2
1
2
1
3
1
1
2
1
1
1
2
1
1
1
1
1
1
1
1
1
1
1
1
3
1
1
1
1
1
1
1
1
1
1
1
1
1
1
1
1
1
1
1
1
1
1
1
2
1
1
1
1
1
1
1
1
1
1
1
2
1
2
2
1
1
1
1
1
1
1
2
1
1
1
1
1
1
1
2
1
1
1
1
1
1
1
2
2
1
1
8
1
1
1
1
1
1
1
1
1
2
1
1
1
1
1
1
1
1
1
1
1
1
1
1
2
1
1
1
1
1
2
2
1
1
1
1
1
1
1
1
1
1
1
1
4
1
1
1
1
1
1
1
1
2
2
1
1
1
1
1
1
1
1
1
1
1
1
4
1
2
1
1
3
1
1
2
1
3
1
1
1
1
1
1
1
1
5
1
7
3
1
1
2
1
1
1
1
1
2
1
1
1
1
1
2
1
2
1
1
1
1
1
1
1
1
1
1
2
1
3
2
1
2
1
2
1
1
1
1
2
4
3
1
1
1
1
1
1
1
1
2
1
2
4
2
3
1
1
1
1
1
1
1
2
1
1
1
1
1
1
2
1
1
1
1
2
1
2
2
1
1
1
2
5
1
1
1
1
1
1
1
1
2
1
1
1
1
1
1
2
1
1
1
1
1
1
1
1
2
1
1
7
2
3
1
1
1
1
1
1
1
5
1
1
1
2
1
1
1
1
1
1
2
1
1
1
9
2
1
1
1
1
1
1
1
1
2
3
1
1
2
1
1
1
3
1
1
1
1
1
1
1
1
1
1
1
1
1
1
1
1
1
1
1
1
2
1
1
1
3
1
1
1
1
1
1
1
1
10
2
1
1
4
1
2
1
1
1
1
1
1
1
1
1
1
1
1
1
1
1
1
1
1
1
1
1
1
2
1
1
1
1
1
1
1
2
1
1
1
1
1
2
1
1
1
1
1
2
1
1
1
1
1
1
2
1
1
1
1
1
1
12
1
1
1
1
1
1
1
1
1
1
1
4
2
2
1
1
1
1
1
1
1
1
1
1
2
1
1
2
2
5
2
1
1
1
1
1
1
1
1
1
1
1
1
2
2
1
1
1
1
1
1
1
1
1
1
1
1
1
2
1
1
1
1
1
1
1
1
1
3
1
2
2
1
1
1
1
3
2
1
2
1
4
1
1
1
1
1
1
1
1
2
2
1
2
1
1
1
2
1
1
2
1
10
1
1
1
1
1
1
1
1
1
1
1
1
1
2
1
1
1
1
1
2
1
1
2
4
1
2
1
1
1
1
1
1
1
2
4
1
1
1
1
1
1
1
1
1
4
1
1
1
1
1
2
1
1
1
1
1
1
1
1
1
1
1
2
4
1
1
1
1
1
1
1
1
1
1
1
1
1
1
1
1
1
1
2
2
1
1
7
6
3
1
1
1
1
4
4
2
1
1
1
2
1
1
2
1
2
3
1
1
1
2
1
5
1
2
9
1
1
1
1
1
1
1
1
1
1
1
1
1
1
1
1
1
1
3
1
1
1
1
1
1
3
1
3
1
1
1
3
9
2
7
2
1
1
1
1
1
1
1
1
1
1
1
1
5
3
2
1
1
7
7
1
6
1
1
9
1
1
5
3
1
4
1
1
5
1
1
1
1
1
1
1
1
1
1
1
1
1
1
1
1
1
9
15
1
2
1
1
1
1
1
1
1
1
1
1
1
1
1
1
1
1
1
1
1
1
1
1
1
2
1
1
1
1
1
1
1
1
1
1
1
1
1
1
3
1
1
1
1
1
1
1
1
1
1
2
1
1
1
1
2
1
1
1
1
1
1
2
1
1
1
1
1
1
1
1
1
1
1
1
1
1
1
1
1
1
1
1
1
1
1
1
1
2
1
1
1
1
4
1
1
1
1
1
2
2
1
2
1
1
1
1
1
1
1
1
1
1
1
1
2
1
1
1
1
1
2
1
3
1
1
1
1
1
1
3
2
3
1
1
1
1
1
1
1
1
1
1
1
1
1
1
1
1
1
1
8
1
1
1
1
1
1
1
1
1
4
1
1
1
1
1
2
1
1
1
1
1
1
1
1
1
2
2
1
1
1
1
1
1
1
1
1
1
1
1
1
1
1
1
1
2
1
1
1
3
1
1
1
1
1
1
1
1
2
1
1
1
1
1
1
1
1
1
1
1
2
1
1
1
1
1
1
1
1
1
1
1
1
1
1
1
1
1
1
1
3
1
1
1
1
1
1
1
1
1
2
1
1
1
1
1
1
1
1
1
1
1
2
1
1
1
1
1
7
1
1
1
1
2
1
3
1
1
1
1
1
1
1
1
1
1
1
1
1
1
4
1
1
1
1
21
1
1
1
1
2
1
1
1
1
1
2
1
1
1
3
1
1
1
3
1
2
2
1
1
2
1
1
1
5
2
1
1
1
1
1
1
1
1
5
1
1
1
1
1
1
2
1
1
1
1
4
1
1
1
1
1
1
1
3
1
1
2
1
1
1
2
1
1
1
1
1
2
1
1
5
1
1
1
2
1
3
1
1
3
1
1
1
3
1
2
1
1
1
3
1
2
1
1
2
1
2
1
1
1
1
1
1
3
1
1
1
1
1
1
1
1
2
1
1
1
1
1
1
1
1
2
2
2
1
1
1
1
1
1
2
1
1
3
3
1
3
1
1
1
1
1
1
2
5
1
1
2
1
1
1
1
2
2
2
2
1
1
13
8
1
1
1
1
1
1
1
1
1
1
1
1
1
2
1
2
1
1
1
1
1
1
1
2
2
1
1
1
1
1
1
1
2
1
1
11
1
1
1
1
1
1
1
1
1
1
1
1
1
3
1
1
1
2
1
2
1
3
1
1
1
1
1
1
1
1
1
3
1
1
1
1
1
1
1
1
2
1
1
1
1
1
1
1
2
1
1
2
1
1
1
1
1
1
2
1
2
3
8
1
2
1
1
1
1
1
1
1
1
1
2
1
1
1
1
1
2
1
1
1
1
1
1
1
1
1
1
1
1
1
1
1
1
1
1
2
6
1
1
2
1
1
1
1
1
1
1
1
1
1
1
1
1
1
1
1
1
3
1
1
1
1
1
1
1
2
1
1
1
1
5
1
1
2
8
1
1
2
2
1
1
2
2
1
1
2
1
1
1
1
1
1
1
2
1
3
1
1
6
1
2
1
1
1
1
1
1
1
1
1
1
1
1
1
1
1
5
1
1
3
1
2
2
3
1
8
3
1
2
1
2
1
1
1
1
3
1
1
1
1
2
1
1
1
1
1
1
1
1
1
1
1
1
1
1
1
1
2
1
1
1
1
1
1
1
1
1
1
2
3
2
2
1
1
1
1
1
1
2
1
1
1
1
1
1
1
1
1
3
1
3
1
1
1
1
1
1
1
1
1
1
1
1
1
4
2
1
1
1
1
1
1
4
1
1
1
1
1
1
1
1
2
1
2
1
1
5
1
1
1
1
10
1
12
1
1
1
1
1
1
1
1
1
1
1
1
1
1
1
1
1
1
2
1
2
1
1
2
1
1
1
1
1
1
2
1
2
1
1
2
1
1
1
1
1
2
1
1
1
1
1
1
1
3
2
1
1
1
2
1
1
1
3
1
1
1
2
1
1
1
1
1
1
1
1
1
1
1
1
1
2
1
1
1
1
1
2
1
1
1
1
1
1
1
1
1
2
1
1
1
1
1
1
1
1
1
1
1
1
1
1
1
1
1
1
1
1
1
1
2
1
1
1
1
1
1
1
2
1
1
1
1
1
2
1
1
1
2
2
1
1
9
1
3
1
1
1
1
1
1
1
1
1
1
1
1
1
1
1
15
1
1
4
1
1
1
8
1
1
1
2
1
5
1
3
1
1
1
1
3
1
4
1
1
1
1
1
2
1
1
1
5
1
11
2
1
2
5
21
1
1
1
1
1
1
1
3
2
1
2
15
5
9
6
1
1
15
3
6
1
2
1
4
2
1
1
3
1
1
1
1
1
1
1
1
1
2
1
1
1
1
1
1
1
1
3
1
2
3
2
2
2
1
1
1
1
1
1
1
1
1
1
1
1
1
1
1
1
1
1
1
1
1
4
1
2
1
6
1
1
1
1
1
1
1
2
1
1
1
1
1
1
3
2
1
1
2
1
1
1
1
1
1
1
1
1
1
1
1
1
1
1
3
7
1
2
1
1
1
3
2
1
2
1
1
1
1
1
2
2
1
1
1
1
11
4
1
3
1
1
2
2
1
1
1
1
1
1
1
1
1
1
1
2
1
2
1
1
1
1
1
1
1
1
1
1
1
1
1
1
1
1
1
1
1
2
1
1
1
1
1
2
2
1
1
1
1
1
3
3
1
1
1
1
1
2
3
1
1
1
1
2
1
2
1
1
1
1
1
1
1
1
1
1
1
1
1
1
1
1
1
1
1
1
1
1
2
1
1
2
1
1
1
1
1
2
1
1
1
1
1
1
2
1
1
2
1
1
1
1
1
1
1
1
1
1
1
1
1
1
1
1
2
1
1
1
2
1
5
1
2
1
1
1
2
1
1
1
1
1
1
1
1
1
1
1
1
1
2
1
2
1
1
1
2
1
2
1
1
1
1
1
1
1
1
1
1
2
1
6
1
1
3
1
1
1
1
1
1
2
2
4
1
1
1
2
1
1
1
1
4
1
1
1
1
3
1
1
1
1
1
1
1
1
1
2
1
3
4
1
1
2
1
1
1
1
1
2
2
1
1
4
1
1
1
1
1
1
2
2
1
1
2
2
1
1
1
1
1
2
1
1
1
2
2
1
1
2
2
1
1
1
5
1
1
1
1
1
1
2
2
1
1
1
2
1
1
1
1
1
1
1
3
2
1
2
1
1
1
1
1
1
1
1
1
1
1
1
1
1
1
1
1
1
3
1
1
1
1
1
1
1
1
1
1
1
2
5
1
1
1
1
1
1
1
1
1
1
1
1
1
1
3
1
1
1
2
1
1
1
1
1
1
1
1
1
1
1
1
1
1
1
1
1
1
1
1
2
1
1
1
1
1
1
1
10
1
1
3
1
3
2
1
1
1
5
1
1
1
1
1
1
1
1
2
1
1
1
1
1
1
1
1
1
2
1
1
1
2
1
1
1
1
1
1
1
1
1
1
1
1
1
7
1
2
1
2
1
1
1
1
1
1
1
1
1
1
1
1
2
1
1
1
1
1
1
1
1
1
1
1
1
1
1
1
1
1
1
1
1
1
1
1
1
2
1
1
1
1
1
1
1
1
1
1
1
1
1
1
1
1
2
1
1
1
1
2
1
1
1
1
1
1
1
1
5
1
1
1
1
1
3
1
1
1
1
1
1
2
3
2
1
1
1
1
1
1
1
1
1
1
1
2
2
2
1
1
1
1
1
1
1
1
2
1
3
1
1
1
12
1
1
1
1
1
1
1
1
1
1
1
3
1
1
1
1
1
4
2
4
2
1
1
1
1
1
1
1
1
1
1
1
1
2
1
1
1
1
2
1
3
1
2
1
1
1
1
3
1
1
1
1
1
1
4
1
1
1
1
1
1
1
1
1
1
1
1
1
1
1
1
1
1
1
1
1
1
1
1
1
1
1
1
1
1
1
1
1
1
1
1
1
1
1
1
1
1
4
1
6
1
1
1
2
1
8
1
1
1
4
1
1
1
1
1
4
1
1
3
1
1
2
1
1
1
1
2
1
1
2
1
1
1
1
2
1
1
1
1
1
1
1
1
1
1
1
1
2
1
1
2
4
1
1
1
2
1
2
1
1
1
1
3
3
1
1
2
1
1
1
1
1
1
1
1
1
1
1
1
1
1
1
1
4
13
1
1
1
1
3
1
1
1
4
1
2
1
1
1
1
1
1
1
1
1
1
1
1
1
2
1
1
3
1
1
1
1
1
1
1
1
1
1
1
1
1
1
1
1
2
1
1
1
1
1
1
1
1
1
1
4
2
1
1
1
1
1
1
1
1
1
1
1
1
1
1
1
1
1
1
1
1
3
1
1
1
1
1
1
1
1
1
2
1
1
1
1
1
1
1
1
10
1
1
1
1
1
1
1
1
1
1
1
1
1
1
1
1
1
1
1
1
1
1
1
1
1
1
1
1
1
1
1
1
1
1
2
1
1
1
2
1
1
1
1
3
2
2
1
1
2
1
1
1
1
1
1
1
1
1
1
2
1
1
1
1
1
1
1
1
1
1
1
1
1
1
1
1
1
1
1
1
1
1
1
1
1
1
1
2
1
1
1
1
1
1
1
1
1
1
1
1
1
1
1
1
1
1
1
1
1
14
1
1
2
1
2
1
1
1
1
1
1
1
2
1
1
1
2
1
1
1
1
1
1
1
1
1
2
1
1
3
11
1
1
1
1
1
1
2
1
1
5
2
1
2
1
1
1
2
1
1
2
1
1
1
1
1
3
1
1
1
1
1
1
7
1
2
1
1
2
1
2
1
1
2
1
1
1
1
1
1
1
1
1
2
2
2
1
2
1
3
1
1
1
1
1
1
1
1
2
1
1
1
1
1
2
1
1
1
1
2
1
1
1
1
1
1
1
1
2
1
1
1
1
1
1
1
1
1
1
1
1
1
1
1
2
2
1
2
2
1
1
4
1
1
1
1
1
1
1
2
1
1
2
2
1
1
1
1
1
1
3
1
1
1
2
1
2
1
1
1
1
2
1
1
1
1
4
1
1
1
1
4
1
2
1
1
1
1
1
2
1
1
1
1
1
1
1
1
1
1
1
1
1
1
1
1
1
1
1
2
1
1
1
1
1
1
2
1
1
1
1
1
1
1
1
1
1
1
1
1
1
1
1
1
1
1
1
4
1
1
1
1
1
1
1
1
1
1
1
3
1
1
1
1
1
2
1
1
1
1
1
1
2
1
1
1
1
1
1
1
1
1
1
2
1
1
1
2
6
1
13
6
8
9
1
2
1
1
1
1
2
1
1
1
1
1
1
1
1
1
1
1
1
1
1
1
2
3
2
6
8
1
1
1
1
1
1
1
1
1
1
2
1
7
1
1
1
1
1
1
1
6
1
1
1
5
1
1
1
1
1
1
3
1
1
5
1
1
1
1
1
2
1
1
1
1
1
1
1
1
1
2
2
4
1
2
4
2
4
1
4
1
2
2
8
1
1
1
1
1
1
1
1
1
5
1
1
1
7
1
1
2
6
5
3
1
2
1
4
1
1
1
1
1
1
1
1
1
1
1
1
1
1
2
1
1
1
1
1
1
3
1
1
1
1
3
1
2
1
1
1
1
3
1
6
1
1
1
1
1
1
1
1
1
1
1
1
1
1
1
2
2
1
1
1
1
1
1
1
1
1
1
2
1
2
1
2
1
1
1
1
1
1
1
2
3
1
1
1
1
1
1
1
1
1
1
1
1
1
1
1
1
1
1
1
1
1
1
1
1
1
1
1
1
1
1
1
1
2
1
1
1
1
1
1
2
3
1
1
1
1
1
1
1
1
1
1
2
1
1
1
1
1
1
2
1
1
2
1
2
1
1
1
1
1
2
1
2
1
1
1
1
2
1
1
1
1
1
2
1
1
1
2
1
3
1
2
2
1
1
2
1
1
1
1
1
1
1
1
1
1
2
15
1
1
2
1
2
1
1
2
1
1
1
1
1
1
1
1
1
1
1
1
1
1
1
1
11
1
1
1
1
2
1
1
1
4
2
1
1
2
1
1
1
1
1
1
1
1
1
4
3
1
2
1
1
1
1
1
1
1
1
13
1
1
1
1
1
1
1
1
1
1
1
1
1
1
1
1
1
1
1
2
1
1
1
3
1
1
1
1
2
1
1
1
1
1
1
1
2
1
1
2
1
1
1
2
1
2
1
1
1
1
1
1
1
1
1
1
1
1
1
3
2
1
2
2
1
1
1
2
1
1
1
1
1
4
1
1
2
1
3
2
1
1
1
1
3
1
1
1
1
1
1
1
1
1
1
1
1
1
1
1
1
1
1
1
1
1
1
2
1
1
1
1
1
1
1
1
1
1
1
1
1
2
1
1
1
1
2
1
1
1
1
1
7
1
1
2
1
1
1
1
1
1
2
3
1
1
1
5
1
1
1
1
1
1
1
1
3
1
1
3
1
1
1
1
1
1
1
1
1
1
1
1
1
1
1
1
1
1
1
1
1
1
1
22
9
1
5
1
1
1
1
1
1
7
7
1
1
1
1
1
1
1
1
1
1
1
1
1
1
6
1
1
1
1
1
1
2
2
1
1
1
1
3
2
1
1
1
1
1
5
1
1
1
1
1
2
1
1
1
1
1
4
3
1
1
1
3
4
2
1
1
1
1
4
1
1
4
11
3
7
4
1
3
2
4
3
7
1
4
11
1
1
1
2
12
1
1
1
1
1
1
1
1
1
1
1
1
1
4
9
2
1
1
1
1
1
1
1
1
2
1
2
5
1
1
1
3
1
1
2
1
1
1
2
1
1
1
15
9
1
9
1
1
1
1
1
1
1
1
12
1
1
1
1
1
1
1
1
1
2
2
1
1
1
5
1
1
1
1
5
1
3
1
2
1
2
1
3
3
9
19
1
1
4
4
1
1
4
9
1
2
1
2
1
3
2
1
1
1
1
1
1
1
1
1
2
1
2
1
1
1
2
1
1
1
1
1
2
3
1
1
3
12
7
2
1
1
1
1
2
2
2
3
3
6
2
7
3
5
1
4
1
6
2
17
1
1
1
1
1
1
1
1
1
1
1
1
1
1
1
1
12
1
3
1
2
1
7
1
1
1
1
6
7
8
7
1
1
6
1
1
1
1
1
1
1
1
1
1
1
1
1
1
1
1
1
1
1
1
1
1
1
1
1
1
1
1
1
1
1
1
1
1
1
1
1
1
1
1
1
1
1
1
1
1
1
1
1
27
1
1
1
2
1
1
2
1
1
1
1
1
1
1
1
1
1
1
1
1
1
1
1
1
2
1
1
2
1
2
1
1
1
1
1
1
1
1
1
1
1
1
1
1
1
1
1
1
1
1
1
1
1
1
1
1
3
1
1
5
1
1
1
2
1
1
1
1
2
1
1
2
1
1
1
1
1
1
1
1
1
1
1
1
1
1
1
1
2
1
1
2
1
1
1
1
1
2
3
1
1
1
2
1
1
2
1
1
1
1
1
1
2
1
1
2
1
1
2
1
2
1
1
1
1
1
1
1
1
1
1
1
1
1
1
1
1
1
1
1
1
1
3
1
1
1
1
2
1
4
1
1
1
1
1
1
1
1
2
2
1
2
1
1
3
1
1
2
1
1
1
1
2
1
1
1
1
1
1
1
2
1
1
1
4
1
1
1
1
1
1
3
2
1
1
1
1
2
1
2
1
1
2
1
2
2
1
2
2
1
1
2
1
1
1
1
1
1
1
1
1
3
1
2
2
3
1
1
2
1
1
1
1
1
4
6
1
1
2
2
1
1
1
1
2
1
2
1
1
1
1
2
1
1
1
1
1
1
1
2
2
2
1
1
1
1
1
1
1
1
1
1
2
1
1
2
1
1
1
1
2
2
1
1
3
1
1
4
26
1
1
1
1
1
2
1
1
1
1
1
1
1
1
1
1
1
1
2
1
2
1
1
1
1
1
2
3
1
1
1
1
1
1
1
1
16
2
1
1
1
2
1
1
8
11
2
1
1
1
1
1
1
1
1
1
2
1
1
1
3
1
1
3
1
1
3
1
1
1
1
2
1
2
1
1
5
1
1
1
1
1
2
2
2
1
1
1
1
1
1
1
1
1
1
1
1
1
1
2
6
1
1
1
1
1
1
1
1
1
1
1
1
1
2
1
1
1
1
1
1
1
34
60
3
2
1
1
1
2
1
9
1
1
1
1
1
1
1
1
1
1
1
2
1
1
2
1
1
1
1
2
1
1
1
1
2
1
1
1
1
1
1
1
1
1
2
1
4
1
1
1
1
4
1
6
1
1
1
1
1
1
1
1
1
1
2
1
1
1
1
1
1
1
2
1
1
1
1
1
1
1
2
2
1
1
1
1
1
1
1
1
1
2
1
1
1
1
1
1
1
1
1
1
35
1
8
1
1
2
5
2
4
2
1
1
1
3
3
1
1
1
1
1
1
2
1
1
1
1
1
1
3
1
1
1
1
1
1
1
1
1
1
1
1
1
1
1
1
2
1
2
1
1
1
1
1
2
1
1
2
1
1
1
2
1
1
1
1
1
1
1
1
1
1
1
1
1
1
3
1
1
1
2
1
1
1
8
1
1
1
3
1
2
9
1
5
1
1
4
1
2
1
1
1
1
1
1
1
2
1
1
1
1
1
5
1
2
1
1
1
1
2
1
2
3
1
6
1
2
1
1
3
1
1
1
1
1
2
1
1
1
1
1
1
1
1
2
1
1
1
2
3
1
1
1
2
1
1
1
1
3
1
5
1
1
1
1
1
1
2
1
1
1
1
1
1
2
1
1
1
1
1
1
3
1
1
3
1
4
1
3
1
3
1
1
1
2
1
1
1
3
1
1
1
1
1
1
1
1
1
1
1
1
1
1
1
1
1
1
1
1
1
1
1
2
1
1
1
1
1
2
1
1
1
2
1
1
1
1
2
1
2
1
1
1
1
1
1
1
1
1
1
1
1
1
1
1
1
1
1
1
1
1
1
1
1
1
1
1
1
1
1
2
1
1
1
1
1
1
14
1
1
1
1
1
1
1
1
1
2
1
1
1
12
6
3
16
1
3
1
4
1
2
1
1
1
1
4
3
9
1
2
1
6
1
7
1
1
1
1
1
1
1
2
1
8
1
1
1
1
1
5
20
4
1
4
1
5
5
1
15
2
1
2
1
1
3
1
6
2
1
1
2
1
1
2
2
1
1
12
1
1
1
1
1
1
1
1
1
1
3
8
4
7
1
2
32
9
1
2
1
1
1
3
1
1
1
1
1
1
11
1
1
1
1
1
1
1
2
1
1
1
1
5
1
1
1
1
1
1
1
1
1
1
1
1
1
1
1
1
1
1
1
1
1
1
1
1
1
1
1
1
1
2
1
1
1
6
1
1
2
1
1
1
1
1
1
1
1
1
1
1
1
1
1
1
1
1
1
1
1
1
2
1
1
1
1
1
1
1
1
1
1
1
2
2
1
1
7
1
1
1
1
2
1
1
1
1
1
1
1
1
2
2
1
3
10
3
1
1
1
4
1
1
1
1
1
2
1
1
1
1
1
1
1
1
1
1
1
1
1
1
1
1
1
1
1
1
3
1
1
5
1
2
1
1
1
1
7
3
3
1
1
1
1
2
3
2
1
2
1
1
2
2
1
1
1
1
1
2
1
1
1
1
1
2
1
1
1
3
2
1
2
1
1
3
5
1
1
1
1
1
1
1
1
1
1
1
1
1
1
1
1
2
1
1
1
1
1
1
1
1
8
10
3
1
4
5
1
1
1
1
1
1
1
1
2
2
2
1
1
1
1
1
1
1
9
1
1
1
2
1
3
1
1
1
1
1
1
2
1
2
1
1
1
1
1
1
1
1
1
2
1
1
1
1
1
1
1
3
1
1
1
1
6
3
3
2
1
4
1
1
1
1
3
1
1
1
1
1
5
2
2
1
1
1
1
1
1
2
1
2
1
1
1
1
12
3
1
1
2
1
1
1
3
1
1
1
2
2
1
1
1
1
1
1
1
1
1
1
1
1
1
1
1
1
1
1
1
2
3
1
1
5
1
1
1
1
1
1
1
1
1
1
1
2
1
1
1
1
1
1
1
2
1
1
2
1
3
1
1
1
1
1
1
1
1
1
2
1
1
1
34
3
1
6
2
2
1
1
17
1
1
4
1
1
1
2
1
1
1
1
1
1
1
1
1
1
1
1
1
1
1
1
1
1
1
1
2
1
1
1
1
2
1
1
2
1
2
2
1
7
2
1
1
1
1
1
1
3
1
1
1
1
1
1
1
1
2
1
2
1
1
1
1
1
1
1
1
1
1
1
1
1
1
1
1
1
1
1
14
1
2
1
1
1
1
1
1
1
1
1
1
2
2
1
1
1
1
1
5
7
1
1
1
3
1
1
1
1
2
1
1
1
1
2
1
1
1
1
1
1
1
1
1
1
1
1
5
1
1
1
2
2
1
2
1
1
1
2
1
1
1
1
1
1
1
1
1
1
1
1
1
1
1
1
1
1
1
1
1
2
1
1
3
1
1
1
1
1
9
4
1
1
1
2
1
1
1
3
1
1
1
1
1
1
1
1
1
2
1
1
1
1
1
1
1
1
1
1
1
1
7
1
1
1
1
1
2
1
1
1
1
1
1
1
1
1
1
1
1
1
1
1
1
1
1
1
1
1
2
1
1
1
2
1
1
1
1
1
1
1
1
1
1
1
1
4
1
1
1
1
1
1
1
1
1
1
10
1
2
1
1
1
1
1
1
1
1
1
1
2
1
1
1
1
2
1
6
1
1
3
1
1
1
1
1
1
1
4
1
1
4
1
1
5
1
1
1
1
1
1
3
1
1
1
1
1
1
1
1
2
1
1
1
1
1
1
1
1
1
2
1
1
2
1
2
1
1
1
1
1
1
1
1
2
1
1
1
1
1
1
1
1
1
1
2
2
1
2
1
1
1
1
1
1
2
1
2
1
1
2
1
1
1
1
1
1
1
2
2
1
1
1
1
3
1
1
2
1
2
1
2
1
1
2
1
1
2
1
1
3
1
2
1
1
1
1
1
1
1
1
1
3
1
1
1
1
1
1
1
1
5
1
1
1
1
1
1
1
4
8
2
1
1
1
1
1
1
1
1
2
16
1
2
11
2
1
1
2
1
1
3
1
1
1
3
1
3
2
61
1
1
1
10
1
1
1
1
1
1
1
1
1
1
1
1
1
1
1
1
1
1
1
1
1
1
1
1
1
1
3
1
1
1
1
2
1
1
1
1
1
1
1
1
1
1
1
1
1
1
1
1
1
1
1
1
1
1
1
1
2
1
1
1
1
3
1
5
1
1
1
2
1
1
1
1
1
1
1
1
1
1
2
1
2
1
1
2
1
1
1
3
1
2
12
2
1
1
1
1
1
1
1
1
1
1
1
2
2
17
1
1
1
1
1
1
1
1
1
1
1
1
1
1
1
1
1
1
5
1
2
1
1
2
1
2
1
1
1
1
1
2
1
1
3
1
1
3
1
1
1
1
1
1
2
2
1
1
2
2
1
1
1
1
1
1
1
2
1
5
1
1
1
2
1
1
2
2
1
1
1
2
1
2
1
1
1
1
1
1
1
1
1
2
1
1
1
1
1
1
1
1
1
2
1
1
1
1
1
1
1
1
1
1
1
1
1
1
1
1
1
2
1
2
1
1
1
1
1
1
1
1
1
1
1
1
1
1
1
1
1
1
1
1
1
1
1
1
1
1
1
1
1
1
1
1
1
1
2
1
70
7
1
1
1
2
2
1
1
1
1
1
1
1
1
1
1
1
1
1
2
1
1
1
1
1
1
1
1
1
1
1
1
1
1
1
2
1
1
1
1
1
1
1
1
1
1
1
1
1
1
1
1
1
1
1
23
1
1
1
1
3
5
1
1
2
4
1
1
17
1
1
1
7
4
5
4
1
1
2
2
1
1
1
1
1
1
1
1
1
1
1
7
1
1
1
1
1
1
1
1
2
1
1
1
2
1
1
1
1
1
20
1
1
1
1
8
1
1
1
1
1
1
1
1
1
1
1
1
1
1
1
1
1
2
1
1
1
2
1
1
1
1
1
1
1
1
1
1
2
1
1
1
1
1
1
1
1
1
1
1
1
1
1
1
1
1
1
1
1
1
1
1
6
3
1
1
1
3
1
1
1
2
1
1
1
1
1
1
1
1
1
1
1
1
2
1
1
1
1
1
5
1
1
5
5
1
1
1
1
1
1
3
4
1
1
1
1
2
3
2
1
1
1
1
1
1
1
1
2
1
2
1
1
1
3
3
3
1
2
1
1
1
2
1
1
1
1
1
1
1
1
1
1
1
1
1
2
1
2
1
1
1
1
1
1
1
1
1
2
5
7
8
1
1
1
1
1
1
1
1
1
1
1
1
1
1
1
1
1
1
1
1
1
1
1
1
1
1
2
1
1
1
1
1
1
1
1
1
1
1
1
1
1
1
8
1
1
1
2
1
1
3
1
1
1
1
1
1
1
1
1
1
1
1
1
1
1
2
2
9
1
12
1
1
1
2
1
1
1
1
1
1
1
1
1
1
1
3
1
1
1
1
1
1
1
1
1
1
1
1
1
1
1
1
1
1
1
1
1
1
25
2
8
1
32
7
1
1
1
1
1
1
2
1
2
2
1
2
1
2
1
1
1
1
1
2
1
1
1
1
1
1
1
1
4
1
1
1
4
3
11
6
1
1
1
1
1
1
1
1
1
1
1
1
2
1
1
1
1
1
1
1
1
1
1
1
1
2
1
1
1
2
2
1
1
1
1
1
1
1
1
1
1
1
5
1
1
1
1
1
1
1
1
3
1
1
1
1
1
1
1
3
1
1
2
1
1
1
2
1
4
1
5
1
1
1
1
1
3
3
1
2
4
1
1
1
1
1
1
1
1
1
2
1
1
1
1
1
1
1
1
1
1
1
1
1
1
1
1
2
1
1
2
1
1
1
1
1
1
1
1
1
1
2
2
1
1
1
1
1
1
1
3
1
1
1
2
1
1
1
1
1
1
1
1
1
1
1
3
4
1
5
5
1
1
1
2
1
1
1
12
1
3
1
1
3
2
1
1
1
3
2
1
3
1
1
1
1
1
1
1
1
1
1
1
1
1
1
1
2
1
1
1
2
1
5
1
1
1
1
1
1
1
1
1
1
1
1
2
1
1
1
1
2
1
1
1
1
4
1
11
11
7
1
7
1
1
1
2
1
1
1
1
2
1
1
1
1
2
3
2
1
1
2
2
1
1
1
1
1
1
1
1
1
1
2
2
1
3
1
2
1
1
3
1
1
1
1
1
1
1
2
2
1
1
1
1
1
3
2
1
1
2
2
3
1
1
1
1
1
1
1
1
1
1
1
1
1
1
1
1
1
1
2
1
1
1
1
1
1
1
1
2
1
1
1
7
2
1
1
1
1
1
1
3
1
1
1
1
3
2
1
2
3
1
1
4
1
1
1
1
5
1
1
1
1
1
1
1
2
1
2
1
1
1
1
1
1
1
1
1
1
1
1
1
5
1
1
1
1
1
2
1
1
1
1
1
14
1
11
4
6
1
1
1
1
1
1
1
1
1
2
1
1
1
1
1
1
1
1
1
1
1
2
1
1
1
1
1
1
1
1
1
1
1
1
2
1
1
1
1
1
3
1
2
1
1
1
1
1
1
1
1
1
1
1
1
1
1
1
2
1
1
1
1
1
1
1
2
1
2
1
1
1
1
1
1
1
1
2
1
1
2
1
1
1
1
1
1
1
1
1
1
1
1
1
1
1
1
1
1
2
2
1
27
1
1
1
1
1
1
1
1
1
1
1
1
1
34
1
75
3
1
3
12
10
1
1
1
3
10
1
3
59
1
1
1
1
1
1
1
1
1
1
1
1
1
1
1
1
1
1
1
4
1
1
1
1
2
1
1
1
5
1
1
1
1
1
1
1
1
1
1
1
1
1
1
1
1
1
1
1
3
1
1
1
1
1
1
1
1
2
2
2
2
1
1
1
1
1
1
1
1
1
1
3
1
2
1
2
1
1
1
1
1
1
2
1
1
1
1
1
1
1
1
1
2
2
1
1
2
1
1
1
2
1
1
1
1
2
1
3
1
1
1
3
2
1
1
1
1
2
1
1
1
1
1
1
1
1
1
2
1
1
1
1
1
2
1
1
2
1
1
1
1
1
1
1
1
2
1
1
3
1
2
2
1
1
1
1
1
2
1
1
4
1
2
1
1
1
1
1
1
1
1
2
1
1
1
2
1
1
1
1
1
1
3
1
1
1
1
2
1
1
1
1
1
1
1
2
1
2
1
1
1
1
1
1
1
2
1
1
1
1
1
1
2
1
1
1
2
1
1
1
1
1
1
1
10
1
1
2
1
1
2
1
2
1
1
1
5
1
1
1
1
2
1
1
1
1
2
1
1
4
3
1
1
2
1
1
1
1
1
1
1
1
1
1
1
1
1
1
1
4
1
1
1
1
7
2
2
1
1
2
1
1
2
3
2
1
1
3
1
1
1
1
1
1
1
1
2
1
1
1
1
1
1
1
1
1
1
2
1
1
1
1
3
1
1
1
1
1
1
1
4
4
1
1
1
1
1
1
1
1
1
2
1
1
1
1
1
1
1
3
3
1
2
2
2
2
1
1
1
2
1
1
1
1
1
2
3
1
1
2
3
1
1
2
1
1
1
1
1
1
3
1
1
1
1
1
3
3
1
1
1
2
1
1
1
1
1
2
4
1
1
1
1
1
2
1
1
1
1
1
1
1
1
1
1
1
1
1
2
1
2
1
1
2
2
1
2
1
1
1
1
3
1
1
1
1
1
1
6
1
1
1
2
1
1
1
1
3
1
1
1
1
2
1
2
2
1
1
1
2
1
1
3
2
1
5
1
1
1
1
2
2
1
1
2
1
1
1
1
1
1
1
1
1
1
1
1
1
1
1
2
2
1
1
1
1
2
1
3
1
1
1
1
1
1
2
2
2
2
2
1
1
3
2
2
2
14
1
1
1
2
2
1
1
1
3
1
1
1
1
1
1
1
1
1
1
1
1
1
1
1
1
2
1
2
1
1
1
1
1
1
1
1
1
1
1
2
1
1
1
1
1
1
1
2
1
1
1
1
1
1
1
1
1
1
1
1
1
1
1
1
1
2
2
1
1
1
1
1
1
1
1
2
3
1
1
1
2
1
1
1
1
1
1
1
1
2
1
1
2
1
1
1
1
1
1
1
1
1
1
1
1
1
1
1
1
1
1
1
1
1
1
2
1
2
2
1
1
1
1
1
1
1
1
1
1
1
1
1
1
1
1
1
1
2
1
1
1
1
1
1
1
1
1
1
1
1
12
2
1
3
10
12
1
2
1
1
1
1
1
1
1
1
1
1
1
1
1
4
1
1
6
1
1
1
1
2
2
1
1
1
1
1
1
1
1
1
1
1
1
1
1
1
1
1
2
2
1
1
1
1
2
9
1
1
2
1
2
2
1
1
1
1
1
1
1
1
1
1
1
21
1
1
1
1
1
1
1
1
1
2
1
1
1
2
1
1
1
1
2
1
1
2
1
1
4
1
1
1
1
2
1
1
1
1
1
1
1
8
1
1
1
4
6
20
1
1
1
1
2
1
1
1
1
1
1
1
1
2
2
1
1
1
1
1
1
1
3
1
1
1
1
1
1
1
1
3
2
2
1
2
1
1
1
2
1
1
1
1
1
1
1
1
1
1
1
1
1
1
1
1
1
4
1
1
1
1
1
1
1
1
1
1
1
1
1
2
1
1
1
1
1
1
1
1
1
1
1
1
2
1
1
1
1
2
3
1
2
1
1
1
1
1
1
1
1
1
1
2
1
1
1
1
1
1
1
1
1
1
1
1
1
1
1
1
1
2
2
1
1
1
1
1
1
1
1
1
1
2
1
1
1
1
1
1
1
1
1
1
1
1
1
1
2
1
1
1
2
1
4
2
2
1
2
1
2
1
1
1
1
1
1
1
1
1
19
1
2
1
1
16
1
1
2
1
1
1
1
1
1
1
1
1
2
1
1
1
1
1
1
2
1
1
1
1
1
1
1
1
2
1
1
1
1
1
1
1
1
1
2
1
1
1
1
1
1
1
1
1
1
2
1
1
1
1
1
1
1
1
1
1
1
1
1
1
1
2
1
1
1
1
2
1
2
1
1
1
1
1
1
1
3
1
1
1
1
1
1
1
2
1
1
1
1
2
2
1
1
1
10
1
1
1
1
1
2
1
2
1
1
1
1
1
2
2
1
1
1
1
1
1
1
1
2
1
1
1
1
1
2
1
1
1
1
2
1
1
2
1
1
1
1
1
1
1
2
1
1
1
1
1
1
1
1
1
1
1
1
1
1
1
2
1
1
1
1
1
1
1
1
1
7
1
1
2
1
1
1
1
1
1
1
1
1
1
1
1
1
1
1
1
1
2
3
2
1
1
1
2
1
2
1
1
1
1
1
1
1
1
1
2
1
13
2
1
1
1
1
1
1
1
1
1
1
2
1
1
1
1
1
5
1
1
1
1
1
1
2
1
2
1
1
1
1
1
1
1
1
2
1
1
1
1
1
1
1
1
1
2
2
2
8
2
1
1
1
1
1
1
1
1
1
1
1
1
1
1
1
2
1
1
1
1
1
1
4
1
1
1
1
3
1
2
1
1
1
1
1
1
1
1
1
1
1
1
1
2
1
1
1
1
1
1
3
1
1
17
37
1
1
1
1
3
2
1
2
1
1
1
1
1
1
1
1
3
1
1
1
1
1
1
1
1
1
1
2
1
1
2
1
1
1
3
3
1
1
3
1
1
1
1
5
1
2
1
1
1
1
2
1
2
1
2
1
1
1
1
1
1
2
1
1
1
5
1
1
2
5
1
3
2
1
6
1
1
1
2
2
1
1
1
1
1
1
1
1
1
1
1
1
1
1
1
1
2
1
1
1
1
1
1
1
1
2
1
1
7
1
1
1
2
1
1
3
1
2
1
1
1
1
1
1
1
2
1
1
2
1
1
1
1
1
1
1
1
1
1
1
1
1
1
1
1
1
1
1
1
1
1
1
1
1
1
1
1
1
2
1
1
1
1
1
1
1
1
1
1
1
3
3
1
1
1
1
1
2
1
1
1
1
1
1
1
1
1
1
1
1
2
1
1
1
1
1
1
2
1
1
2
1
1
1
1
1
4
1
1
1
1
1
1
1
4
1
1
1
1
1
1
1
1
1
1
1
1
2
1
1
1
2
1
1
1
1
1
1
1
1
1
1
1
1
1
1
1
1
1
1
1
1
1
1
1
1
1
1
1
1
1
1
1
1
2
1
1
1
1
2
2
1
1
1
1
1
1
1
1
1
1
1
2
2
1
1
1
1
1
1
12
1
1
1
1
1
1
3
1
1
1
1
1
1
1
2
1
1
1
1
1
3
1
1
1
1
3
1
1
1
1
1
2
1
1
2
2
2
1
3
1
1
1
1
1
1
1
1
1
4
1
1
1
4
3
3
1
1
1
1
1
1
1
1
1
2
2
1
1
1
1
1
1
1
5
1
1
1
1
1
1
1
1
1
17
1
6
1
4
1
1
1
1
1
1
1
1
2
1
1
1
2
2
1
1
1
1
14
1
1
1
1
1
2
1
1
1
2
1
1
1
1
1
1
2
1
1
1
1
1
1
1
1
1
1
1
1
1
1
2
1
1
3
3
1
1
1
1
1
1
1
1
1
1
1
1
1
1
1
1
2
1
1
1
1
1
1
1
1
1
2
3
1
3
3
1
1
1
2
1
1
1
1
2
1
1
10
1
2
1
1
1
1
1
1
1
1
1
1
1
1
1
1
1
1
1
1
1
2
1
1
1
1
1
1
1
1
1
1
2
1
1
1
1
1
2
3
2
1
1
1
1
1
1
1
1
1
1
1
1
1
1
1
1
1
1
1
1
2
1
1
2
1
1
1
1
1
1
1
2
1
1
1
1
1
1
1
1
3
1
1
1
1
1
1
1
1
1
1
1
1
1
1
2
1
1
2
1
1
1
2
1
1
1
1
1
1
5
1
1
1
1
2
1
1
1
1
1
1
1
1
2
2
1
1
1
2
1
1
2
1
1
1
1
1
1
1
1
1
1
1
1
1
4
1
6
1
1
1
2
1
1
2
1
1
1
1
1
1
1
1
1
1
1
1
1
1
1
1
1
7
4
8
3
1
2
1
1
1
1
1
1
1
1
2
2
1
1
1
1
4
1
1
1
1
2
1
1
1
3
1
1
1
13
1
1
1
1
1
1
1
2
2
8
1
1
1
2
9
1
1
4
7
2
1
1
1
1
1
1
1
1
1
1
1
1
1
1
1
1
1
1
3
1
1
1
1
1
1
1
1
1
2
1
1
1
1
1
2
1
1
1
1
10
1
1
2
4
1
1
1
2
1
1
2
1
1
1
2
1
1
8
9
1
1
1
2
1
1
1
1
1
1
1
1
1
1
2
1
1
1
1
1
1
2
1
9
1
1
1
1
1
1
1
1
3
1
1
1
1
1
1
1
1
1
1
1
1
2
2
1
2
2
1
1
18
1
3
1
1
1
1
3
1
1
1
1
1
2
2
1
1
1
22
1
3
1
1
1
1
1
1
1
1
10
3
1
6
1
1
1
3
1
1
7
1
1
1
29
1
3
1
22
1
1
1
1
1
1
1
1
1
21
1
1
1
9
4
4
3
3
2
1
1
1
1
1
1
1
1
1
1
3
1
1
1
1
1
6
1
1
1
1
1
1
1
4
1
1
1
1
1
1
7
4
1
1
1
2
1
1
1
1
1
1
1
1
1
1
1
1
1
1
1
1
1
1
1
1
1
1
1
1
1
1
1
1
1
1
1
1
1
1
1
1
1
1
1
1
1
1
1
1
1
1
1
1
3
1
1
1
1
1
1
1
1
1
1
1
1
1
1
1
1
1
1
1
1
1
1
1
1
1
1
2
3
3
1
3
1
1
1
1
2
1
1
13
1
1
3
1
1
1
1
1
1
2
1
1
1
1
1
1
1
1
1
1
1
1
1
3
1
1
3
1
1
1
1
1
2
2
1
1
1
1
1
1
1
1
2
2
1
2
1
1
1
1
1
1
2
1
1
1
1
1
2
1
2
1
1
3
3
2
1
1
1
1
1
1
1
1
1
1
1
1
1
1
1
1
1
2
1
1
1
1
1
1
6
3
1
1
2
2
1
7
1
1
1
1
1
1
1
1
1
1
5
1
1
1
2
1
1
1
1
1
2
1
2
3
2
2
1
1
1
3
1
1
2
1
1
1
1
1
1
1
1
1
2
1
1
1
1
1
1
1
1
1
1
1
4
2
1
4
1
1
1
1
1
2
10
25
4
3
8
1
1
1
1
1
1
1
1
1
1
1
1
2
1
1
1
1
1
20
1
1
1
2
3
1
2
1
2
1
1
1
1
1
1
1
1
1
1
1
1
1
2
1
1
1
1
1
1
1
1
1
1
1
1
2
1
1
2
1
1
1
1
1
1
1
1
1
1
1
1
1
1
1
1
3
1
1
3
1
1
1
2
1
4
1
1
1
1
1
2
2
1
1
1
2
1
1
1
1
3
1
1
1
1
1
1
1
1
1
1
2
1
1
1
1
1
1
1
1
1
1
1
1
1
1
1
1
1
1
1
1
1
1
1
1
1
1
1
1
1
1
1
1
2
1
3
1
1
1
1
1
1
1
1
1
1
1
1
1
1
1
1
1
1
1
1
1
1
1
1
1
1
1
2
1
1
3
1
1
1
1
1
2
1
1
1
1
6
1
1
3
2
1
1
1
2
1
1
1
1
1
1
1
1
1
1
1
1
1
8
1
1
1
1
1
1
1
1
1
1
1
1
1
1
1
1
1
1
1
1
1
1
1
1
1
1
1
1
1
1
1
1
2
1
1
1
1
2
1
1
3
1
1
1
1
1
1
1
1
1
2
1
1
1
2
1
1
1
1
1
2
3
1
1
3
1
1
1
2
2
1
4
18
2
1
1
1
1
1
1
1
1
1
2
1
1
2
1
1
1
1
1
1
1
2
1
1
2
1
1
1
1
2
3
1
1
1
1
3
1
1
4
10
1
1
1
1
1
1
1
2
1
1
1
1
1
1
1
1
2
1
1
2
1
1
1
1
6
1
2
1
3
2
1
1
1
4
1
1
1
1
2
1
1
1
1
2
2
2
1
1
1
2
1
2
1
1
1
1
1
1
1
1
1
1
1
2
1
1
1
1
1
1
2
1
1
1
1
1
1
1
1
1
1
1
1
1
2
1
1
1
1
1
1
1
1
3
2
1
1
1
1
1
1
1
1
1
1
1
1
1
1
2
3
1
1
2
1
1
3
1
1
2
1
1
1
1
1
1
1
1
1
1
1
1
1
2
2
1
1
1
1
1
1
1
1
1
2
1
2
1
1
1
2
1
1
1
10
1
1
5
3
1
1
1
1
1
4
2
1
1
1
2
3
1
1
2
1
1
1
2
2
1
1
1
1
1
1
1
1
1
1
1
1
1
1
1
1
2
1
1
1
1
1
2
4
1
1
2
1
1
1
1
1
1
4
1
1
1
1
3
1
1
1
1
1
1
1
1
1
1
1
1
1
2
1
1
1
1
1
1
1
1
1
1
3
1
1
1
1
1
2
1
4
1
1
1
1
2
1
2
2
1
3
1
1
1
1
1
2
1
1
5
1
1
1
3
2
1
5
1
1
1
1
1
1
1
1
1
1
3
1
1
1
2
3
4
1
4
1
1
1
1
1
1
1
1
3
1
2
1
1
1
1
1
1
1
1
2
2
1
1
1
1
1
1
1
1
2
1
1
1
1
2
1
1
1
1
1
1
1
1
1
1
1
1
1
4
1
2
1
1
1
1
1
1
1
1
1
1
1
1
1
1
1
1
1
1
1
1
1
1
1
2
1
2
1
1
1
1
1
1
1
1
1
1
1
1
1
1
1
1
3
1
1
1
1
1
1
1
1
1
1
1
1
1
1
1
1
1
3
1
1
1
1
1
1
2
1
1
1
1
2
1
2
1
1
1
1
1
1
1
1
1
1
2
1
2
1
1
1
1
1
2
1
1
2
1
1
2
1
2
3
3
2
1
1
1
3
1
8
1
1
2
6
1
1
1
1
4
1
1
1
2
1
1
1
2
1
1
2
1
1
1
1
1
1
1
1
1
1
2
1
1
1
1
1
2
1
1
3
1
1
4
5
3
2
1
1
2
1
1
1
4
1
1
1
1
2
1
1
1
1
1
1
1
1
1
1
1
2
1
1
1
1
1
1
5
1
1
1
1
1
2
2
4
1
2
1
1
1
1
1
1
4
1
1
1
1
1
1
2
1
1
3
1
1
1
1
1
1
1
1
1
1
2
1
1
1
1
1
1
1
1
1
1
1
1
1
2
1
1
1
2
1
1
1
1
1
2
1
1
1
2
1
1
1
1
3
1
1
1
1
1
1
1
1
1
1
2
1
1
1
1
1
1
2
2
1
1
1
1
3
1
1
1
1
1
1
1
1
2
1
1
1
1
1
1
1
1
1
1
2
1
1
1
4
1
1
1
1
1
1
1
1
1
1
1
1
3
2
1
1
1
1
1
3
1
1
1
1
1
1
1
1
1
1
1
1
1
1
1
1
1
1
1
1
1
1
1
1
1
1
1
2
1
1
1
1
1
1
1
1
1
2
1
13
1
2
1
1
1
8
1
1
1
1
1
3
1
1
1
1
1
1
1
1
1
1
1
1
2
1
1
1
2
1
1
1
1
2
1
1
1
1
1
1
1
1
2
1
2
1
1
1
1
5
1
1
2
1
1
1
1
1
1
1
1
1
2
1
1
1
1
1
1
1
1
4
10
1
1
1
1
28
1
1
1
1
2
14
1
3
1
1
1
1
1
7
1
1
1
1
1
10
1
1
6
1
4
1
1
6
1
1
2
1
1
1
1
1
1
1
2
2
1
1
1
1
1
1
1
3
1
1
2
1
1
2
1
1
1
1
2
2
2
44
1
1
1
2
18
1
3
1
1
1
1
1
2
3
2
4
2
3
2
3
3
5
1
1
1
1
1
1
1
1
1
1
2
1
3
5
4
1
1
1
1
1
1
1
1
1
2
1
2
1
1
1
2
1
1
1
1
1
1
1
2
1
1
1
2
1
1
1
1
1
1
2
1
1
1
1
1
2
13
6
1
3
3
1
1
3
1
1
2
1
1
1
1
1
1
1
1
1
2
7
1
1
1
1
1
1
1
1
1
1
1
1
3
1
1
1
1
1
3
2
1
20
1
1
1
1
3
1
1
3
3
1
1
1
1
1
1
5
1
1
1
1
2
9
1
1
1
1
1
1
1
1
1
1
1
7
2
1
1
1
1
1
1
1
1
2
1
1
1
1
1
1
1
1
1
1
1
1
2
2
4
3
1
5
1
1
3
1
4
2
3
5
1
2
1
2
1
2
2
5
1
5
2
1
1
1
1
1
2
2
3
4
1
1
1
2
1
1
1
1
1
1
1
1
1
3
2
2
1
1
2
1
1
2
1
1
1
1
1
1
3
1
1
1
1
1
3
4
2
17
2
2
1
1
1
2
1
1
1
1
1
1
1
1
1
1
1
2
1
1
1
1
1
1
1
1
1
1
1
2
7
2
1
1
1
1
1
1
1
1
1
1
4
1
1
1
10
1
1
1
1
1
1
1
1
1
1
1
1
1
1
2
1
2
1
3
1
1
1
1
1
1
1
1
1
1
1
1
1
1
1
2
1
1
1
1
1
2
1
1
1
1
1
1
1
1
1
1
1
1
1
1
1
1
1
1
1
1
1
1
1
2
1
1
1
1
2
1
1
2
1
1
1
1
1
1
2
1
1
1
2
1
1
1
1
2
1
1
1
1
1
1
1
1
1
1
1
1
1
1
1
1
1
1
1
1
1
1
1
2
2
1
1
1
1
1
1
1
2
2
1
1
1
1
1
3
1
1
1
1
1
4
2
1
1
1
1
1
1
1
3
1
1
1
1
4
1
1
1
1
1
1
1
3
1
2
1
3
2
1
1
1
1
1
1
2
2
2
1
2
1
1
1
1
1
1
1
1
1
1
1
1
1
1
1
1
2
2
1
1
1
1
1
2
1
2
1
1
1
1
1
2
1
1
1
1
1
1
1
1
1
1
1
2
1
1
4
1
1
1
4
1
2
1
1
1
1
1
2
2
1
2
1
1
1
1
1
1
1
1
1
1
1
1
1
1
2
1
1
1
1
1
1
1
1
1
5
3
1
9
1
1
1
1
4
12
2
4
1
1
1
1
1
1
1
1
2
1
1
1
1
1
1
1
1
1
1
1
1
1
2
1
1
1
1
1
4
2
1
1
1
1
1
1
1
1
1
2
1
1
1
1
1
1
1
1
1
1
1
1
1
1
1
1
1
1
1
1
1
1
1
1
1
1
1
2
1
2
1
1
1
1
1
1
1
1
1
1
1
1
1
1
1
1
1
1
1
2
1
1
1
1
1
1
1
1
1
5
1
1
1
1
1
1
1
1
1
1
1
1
1
1
1
1
1
1
1
1
1
1
1
1
1
1
1
1
2
1
1
1
1
1
1
2
1
2
1
1
2
1
1
1
1
1
1
1
1
1
1
1
1
1
1
1
1
3
1
1
1
1
1
1
1
1
1
1
1
1
1
2
1
1
1
2
2
1
2
1
1
2
1
2
1
1
2
1
1
2
1
1
2
1
1
1
1
1
1
1
1
1
1
1
1
1
1
1
1
3
1
1
1
1
5
1
1
2
1
1
1
3
2
2
1
1
1
1
1
1
2
1
1
1
1
1
1
1
1
2
1
1
1
1
1
1
1
1
1
1
1
1
1
1
1
1
1
1
1
2
1
1
1
1
1
1
3
1
4
1
1
1
1
1
1
1
2
1
1
2
2
1
2
7
2
1
1
1
1
1
1
2
2
2
1
1
1
1
2
1
1
1
1
1
1
2
1
2
1
1
1
1
1
1
1
1
1
2
1
1
1
1
1
1
1
2
1
1
6
1
1
1
1
1
1
1
2
1
1
1
1
1
1
1
1
1
1
1
1
1
1
2
1
2
2
1
1
1
1
1
2
5
1
10
1
3
2
2
1
2
3
6
1
4
1
2
2
2
1
2
1
1
1
1
1
1
1
1
1
1
1
1
1
1
2
1
1
1
1
3
1
2
1
1
2
1
1
1
1
1
1
2
1
2
2
1
1
1
1
2
1
1
2
2
1
1
1
2
1
2
1
1
1
1
1
1
1
1
1
3
1
1
3
2
1
1
1
1
2
1
1
3
1
3
1
1
1
1
1
1
10
1
1
1
1
1
12
19
1
1
1
1
20
1
1
1
1
1
2
1
1
1
1
1
1
1
1
1
1
1
1
1
1
2
1
2
3
1
2
7
2
1
1
1
1
1
1
1
1
1
1
1
2
1
1
2
5
10
12
1
2
6
1
1
1
5
1
2
6
5
1
1
1
1
1
1
2
1
1
2
1
1
1
1
2
1
1
1
1
1
1
1
1
1
1
1
2
1
1
1
1
1
1
1
1
1
1
1
1
1
1
1
1
2
1
1
1
1
1
1
6
1
1
1
1
2
1
2
1
1
1
1
1
1
1
1
1
1
1
1
1
1
1
1
1
1
1
1
1
2
1
1
1
1
1
1
1
2
1
2
2
1
1
1
1
2
1
1
1
1
1
1
4
1
1
1
1
1
1
1
1
5
3
1
3
1
5
1
1
1
2
1
1
1
1
1
1
1
1
1
1
5
1
1
1
1
1
1
1
2
1
1
1
1
1
1
1
1
1
1
1
1
2
1
1
1
1
1
1
1
1
1
1
1
1
1
1
1
1
1
1
1
1
1
2
1
1
1
1
2
2
1
1
1
1
1
1
1
2
1
2
1
1
1
2
1
1
1
1
1
1
2
1
1
1
1
1
1
1
1
1
1
1
1
1
1
1
3
1
1
5
7
23
1
5
1
5
5
30
3
2
1
1
1
1
1
1
1
1
1
1
1
1
1
1
1
1
1
1
1
2
1
1
1
1
1
1
1
1
1
1
1
1
7
1
1
1
1
1
1
1
1
1
1
1
1
1
1
1
1
1
1
1
1
1
1
1
1
1
1
1
2
1
1
1
1
1
4
1
1
1
3
1
1
1
1
1
1
1
1
1
1
1
1
1
1
2
1
1
1
1
1
1
1
1
1
1
1
1
1
1
1
5
1
1
1
1
1
5
1
3
1
1
1
1
1
1
1
1
1
1
1
1
1
1
1
1
1
1
1
2
1
2
13
1
2
2
1
1
1
1
1
1
1
1
1
1
1
3
1
1
1
1
1
1
1
1
1
1
1
1
1
1
1
1
1
1
1
1
1
1
1
1
1
1
1
1
1
1
1
1
1
1
1
1
1
1
1
1
1
1
1
1
2
1
2
1
1
2
1
1
1
2
1
1
1
1
1
1
2
1
1
1
1
1
1
2
1
1
1
2
1
1
1
1
1
1
1
1
1
1
1
2
2
1
1
1
1
1
1
1
1
1
1
1
2
1
2
2
2
2
1
1
1
1
3
1
1
1
1
3
1
1
1
1
1
1
1
3
1
1
1
1
1
1
1
2
1
1
1
1
2
1
1
1
1
1
1
1
1
1
1
1
1
1
1
2
1
1
1
1
1
1
1
1
1
1
2
1
1
1
1
1
1
1
3
1
1
1
1
1
1
1
2
2
1
2
1
1
1
1
1
2
1
1
1
1
1
1
1
1
1
1
1
1
1
1
1
1
1
1
1
1
1
1
1
1
1
1
1
1
3
1
2
1
4
1
2
1
1
2
1
8
1
1
1
1
1
1
1
1
1
1
1
2
3
1
1
1
1
1
2
2
2
1
1
2
1
3
1
1
1
1
1
2
1
1
1
1
2
1
1
1
1
1
2
1
2
1
1
1
9
1
1
1
1
1
1
1
2
1
1
1
1
1
1
1
1
1
1
1
1
1
1
2
1
1
1
1
1
1
1
1
1
1
2
2
1
1
1
1
2
1
1
1
1
1
1
1
2
1
1
1
1
2
1
1
1
2
1
1
1
1
1
1
2
1
1
1
1
1
1
1
1
1
1
2
1
1
1
1
1
15
2
2
1
1
1
1
1
1
1
1
1
1
1
1
1
1
1
1
1
1
1
2
1
1
4
1
1
1
2
1
1
5
1
3
1
12
2
1
1
1
1
1
1
1
1
1
1
1
1
1
2
1
2
1
1
1
1
1
1
1
2
2
1
1
4
3
1
3
1
1
1
1
2
7
1
1
1
1
2
1
1
1
4
1
1
1
1
1
1
1
1
1
2
1
1
1
1
1
1
1
1
1
1
1
3
1
1
1
1
1
1
1
2
1
1
2
1
1
2
1
2
2
1
9
1
3
1
1
1
1
1
1
1
1
2
1
1
2
1
1
1
2
1
1
1
1
1
1
1
1
1
1
1
1
1
29
1
1
1
1
2
1
1
2
1
3
1
2
1
2
1
1
1
1
2
1
2
1
1
1
1
1
1
1
1
2
1
1
3
1
6
1
1
1
1
1
1
1
1
1
1
3
1
1
1
2
1
1
2
1
9
2
2
2
1
1
5
1
1
1
1
1
1
1
2
1
2
1
1
2
1
1
2
1
1
1
1
1
1
1
1
1
1
1
1
3
1
1
1
1
1
1
4
1
1
1
1
1
1
1
1
2
1
1
1
1
1
1
1
1
1
1
1
1
1
1
1
1
1
1
1
1
1
1
1
1
1
1
1
1
1
1
2
1
1
2
1
1
1
1
1
1
1
1
1
1
1
4
1
1
1
1
1
1
1
1
2
2
1
1
1
1
2
1
1
1
1
2
1
1
1
1
1
1
1
1
1
1
1
1
1
1
1
1
1
1
1
1
1
1
1
1
1
1
1
2
1
2
1
1
1
1
1
1
1
1
1
1
1
1
5
1
1
1
1
3
1
1
1
1
1
1
1
1
1
1
1
1
1
1
4
1
1
1
1
1
2
1
1
1
1
1
1
1
1
1
1
2
2
1
5
1
1
1
1
1
1
1
2
1
1
1
1
3
1
1
1
1
1
1
1
1
1
1
1
1
4
1
1
1
1
1
2
1
2
2
1
1
1
1
1
1
1
1
1
1
1
1
2
1
1
1
1
1
1
1
1
1
1
1
1
1
1
1
1
1
1
3
1
1
1
1
1
1
1
1
1
1
1
3
1
1
1
2
1
1
1
1
1
1
1
2
1
1
1
1
1
1
1
1
1
1
1
1
1
2
1
1
1
1
1
1
1
1
1
1
1
1
17
1
1
1
1
1
1
4
2
1
3
1
1
1
1
1
1
1
1
1
2
2
2
1
4
1
1
1
1
1
1
2
1
1
1
1
1
1
1
1
1
1
1
1
1
1
1
1
1
1
1
1
1
1
1
1
1
2
1
1
1
2
3
1
1
1
1
1
1
1
1
2
1
3
2
1
1
2
1
2
1
1
2
1
1
1
1
2
1
1
1
1
1
1
1
1
1
1
1
3
1
1
1
1
1
1
1
1
1
1
1
2
1
1
1
1
1
2
1
1
1
1
1
1
1
1
1
1
2
1
1
1
1
1
1
1
1
1
1
1
1
1
2
1
1
1
2
1
1
3
3
1
1
2
1
1
1
1
1
1
1
1
1
1
1
1
1
1
1
1
1
1
1
1
3
2
1
1
2
3
1
1
1
4
1
1
1
1
1
2
1
1
1
1
1
1
1
1
1
6
1
1
6
1
1
1
1
1
2
1
2
2
1
1
2
1
1
1
1
1
1
1
2
1
1
1
1
2
1
1
8
1
1
1
1
3
3
2
3
3
6
1
3
1
1
1
1
1
2
1
1
1
1
1
1
1
1
1
4
1
1
1
1
1
1
1
1
1
1
1
1
1
3
2
1
2
2
2
1
1
1
1
1
1
6
1
1
1
1
3
1
1
2
1
1
1
1
1
1
1
1
1
1
1
2
1
1
1
1
1
1
1
1
2
1
1
1
1
2
1
1
1
1
1
2
1
1
1
1
3
1
1
1
2
13
7
3
1
1
2
1
1
1
1
1
1
1
1
1
1
1
2
1
1
1
1
1
1
1
1
1
1
1
1
1
1
1
1
1
1
1
1
1
1
1
1
1
1
1
1
1
1
1
1
1
1
1
1
1
1
1
1
2
2
1
1
1
1
8
1
1
1
1
1
1
1
1
1
1
1
1
1
1
1
1
1
2
1
1
1
1
1
1
1
1
1
1
1
1
1
2
1
2
1
1
1
1
1
1
1
20
8
3
4
1
1
1
2
1
1
1
1
1
1
2
2
1
1
1
1
1
1
2
1
2
1
1
2
1
2
9
1
1
1
2
1
1
1
1
1
1
1
1
1
1
1
2
1
1
2
1
1
1
1
1
1
1
1
1
1
1
14
1
2
6
2
1
1
1
1
1
1
1
1
1
6
2
1
1
14
1
1
1
1
1
1
1
1
1
1
4
1
1
2
1
1
1
3
1
2
1
3
2
1
1
1
1
2
1
1
1
1
1
1
1
1
1
1
1
1
1
2
1
1
1
1
1
1
1
1
1
1
1
1
2
1
1
2
2
1
1
1
1
1
2
1
1
7
1
2
1
1
1
2
1
1
1
1
1
2
10
1
1
1
1
1
3
1
1
3
1
1
1
1
1
2
1
1
1
1
1
1
1
1
1
3
2
1
1
1
1
1
3
2
2
1
2
1
1
1
3
1
1
2
1
2
1
2
1
1
1
1
1
1
6
1
3
1
4
4
1
1
1
1
1
2
1
1
1
1
2
1
1
3
1
1
1
1
1
5
1
1
1
1
2
1
1
1
1
2
1
1
1
2
1
1
1
1
2
1
1
1
1
1
1
1
1
1
1
1
1
1
1
1
1
1
1
1
1
1
1
1
1
1
1
1
1
1
1
2
1
1
1
1
1
2
1
1
1
1
1
1
1
1
1
1
1
1
1
1
1
1
1
1
1
1
1
1
1
1
1
1
1
1
1
1
1
1
1
1
1
1
1
1
1
1
1
1
35
1
1
4
3
1
1
2
1
1
1
1
2
2
1
1
1
1
1
1
1
2
1
1
1
1
1
4
1
1
1
1
1
1
1
1
1
1
1
1
1
1
2
1
1
1
4
1
1
4
1
1
1
1
1
1
1
1
1
28
1
1
1
1
1
1
2
1
1
1
1
1
1
1
1
3
1
4
1
3
1
1
1
1
1
1
1
1
1
1
1
1
1
1
2
1
1
1
1
1
1
1
1
1
1
1
1
1
1
1
1
1
1
1
1
1
1
1
1
1
2
1
1
1
1
1
1
1
1
4
1
1
1
1
1
1
1
1
1
1
1
1
1
1
1
1
1
1
1
1
1
1
4
1
1
1
1
1
1
1
4
1
1
1
6
11
1
1
1
1
2
1
2
1
1
1
5
2
2
3
1
2
1
1
12
2
5
8
15
1
1
1
1
1
1
1
1
1
1
1
1
1
1
1
1
1
1
1
1
1
1
1
3
1
1
1
1
1
1
1
1
1
1
1
1
1
1
1
1
1
1
1
1
1
1
1
1
1
1
1
1
1
1
1
1
1
1
1
1
1
1
1
1
1
1
2
3
1
1
1
1
1
1
1
1
1
1
1
1
1
1
1
1
2
1
1
7
1
1
1
1
1
1
1
1
1
1
1
1
1
1
1
1
1
4
1
3
7
3
1
1
1
1
1
3
2
10
2
2
2
1
1
1
1
1
1
1
2
1
1
1
3
4
3
2
1
1
1
1
1
1
2
1
1
1
1
1
1
1
1
2
1
1
1
2
2
5
1
1
1
1
1
1
1
1
1
12
6
1
1
2
1
13
1
1
5
1
1
1
1
1
1
1
1
1
1
1
2
6
3
6
1
1
6
1
1
1
1
1
1
1
2
1
1
2
1
1
1
1
1
1
1
1
1
1
1
1
1
1
3
2
1
1
1
2
5
1
1
1
1
1
1
12
5
1
1
1
1
1
11
1
2
17
10
1
1
1
1
1
1
1
2
1
1
1
1
1
1
2
1
1
1
1
1
1
1
3
1
1
1
3
1
1
1
1
1
1
1
1
1
1
1
1
1
1
1
1
2
1
1
1
4
1
1
1
1
1
1
1
1
1
1
1
1
1
1
2
1
1
1
1
1
1
1
1
1
1
1
1
1
1
3
1
1
1
1
1
1
1
1
1
1
1
1
2
2
1
1
1
1
1
2
1
1
1
1
1
1
1
1
1
2
1
1
1
1
1
1
1
1
1
1
2
1
1
1
1
2
1
1
3
8
2
3
7
1
5
5
4
1
1
1
1
1
2
2
1
2
1
5
2
1
4
1
1
1
2
5
5
4
4
1
3
1
2
1
1
1
2
1
2
4
2
1
1
1
1
2
1
1
1
1
1
1
1
1
3
1
1
1
1
1
1
1
1
1
3
1
3
1
8
1
2
1
1
3
5
1
1
1
1
1
1
1
1
1
3
1
1
1
1
1
1
1
1
1
1
1
1
1
1
1
1
2
1
1
1
2
1
1
3
1
1
2
2
1
1
1
1
1
2
6
1
2
3
1
1
3
1
1
1
1
1
1
1
1
1
1
1
1
1
1
1
1
1
1
1
1
1
30
1
1
1
1
1
1
2
1
1
1
2
1
1
1
2
1
1
5
1
1
2
1
1
2
1
1
1
1
1
1
1
1
2
1
1
1
1
1
1
1
1
1
1
1
1
2
1
1
1
1
2
1
1
1
1
1
1
3
1
1
1
2
1
1
1
1
1
1
1
1
1
2
1
2
1
1
6
2
1
1
1
1
1
1
1
1
1
1
1
1
1
1
1
1
1
1
1
1
1
1
3
1
2
1
1
1
1
1
1
1
1
1
1
1
1
1
1
3
1
1
1
1
1
1
1
1
1
3
1
1
1
2
1
1
1
2
1
3
1
1
1
1
1
1
1
3
1
1
1
1
1
1
1
1
1
1
1
1
2
1
1
1
2
1
1
1
2
1
2
1
1
1
2
2
1
1
4
1
1
1
1
1
1
1
1
1
1
1
1
1
1
2
4
1
1
1
1
1
2
1
1
3
1
1
4
1
2
1
1
5
1
1
1
1
1
1
1
1
2
2
1
1
1
1
1
1
1
1
1
1
1
1
2
1
1
1
1
2
1
1
1
1
1
1
1
2
1
1
1
1
1
1
1
1
1
1
2
1
1
1
1
1
2
1
1
4
1
1
2
1
1
1
1
1
1
1
1
1
1
1
1
1
1
1
1
1
2
1
1
4
1
1
1
2
2
1
1
1
1
1
1
2
1
1
1
2
1
1
1
1
1
1
1
1
1
1
1
1
1
1
1
2
1
1
1
1
1
1
1
4
2
2
1
1
1
1
3
1
1
1
2
1
3
1
1
1
4
1
1
1
1
1
1
1
1
1
2
1
1
1
1
1
3
2
1
3
2
1
1
1
1
1
2
2
1
1
1
1
1
1
2
3
1
1
1
5
1
1
2
1
2
1
1
1
1
1
1
1
3
2
1
1
1
1
2
1
1
1
4
1
1
1
1
1
1
1
1
1
1
1
1
1
2
1
1
1
1
1
1
1
1
1
1
1
1
1
1
1
1
2
1
3
1
2
1
1
1
2
1
1
1
1
1
1
3
1
1
2
1
1
1
2
1
1
1
1
2
1
1
1
1
2
1
1
2
6
1
1
2
1
1
3
1
1
11
1
1
1
2
1
1
3
2
1
1
1
1
1
1
1
3
1
1
1
1
2
1
2
1
1
1
1
11
3
2
1
1
1
9
1
1
1
1
1
1
1
1
1
1
2
1
1
3
1
2
1
2
1
1
1
1
2
1
1
1
1
1
1
2
2
1
1
1
1
1
1
1
1
1
1
1
1
1
2
1
1
2
1
3
1
1
1
1
1
1
2
1
1
3
1
2
2
1
1
2
1
1
3
1
1
1
2
11
4
2
1
1
1
1
1
2
2
1
1
1
1
1
1
1
1
1
1
1
2
2
2
1
1
1
1
1
1
1
1
1
1
1
1
1
1
1
1
3
1
1
1
1
1
1
1
1
4
1
1
2
1
3
1
2
1
1
6
6
1
1
1
1
1
2
1
1
1
1
1
2
1
1
1
2
1
1
1
1
1
1
1
1
4
1
1
1
2
1
1
1
1
1
1
1
2
1
1
1
5
1
1
1
1
1
1
1
1
1
1
1
1
2
1
2
1
4
1
2
1
1
1
1
2
1
1
2
1
1
1
1
1
1
1
1
1
2
1
1
1
1
1
1
1
1
1
1
1
1
1
1
1
1
1
1
1
1
1
1
1
1
1
2
1
1
1
1
1
1
1
1
1
1
1
1
3
1
1
1
3
1
1
1
1
1
1
1
9
6
8
4
1
5
2
8
1
8
3
1
4
3
2
1
1
1
1
1
1
1
1
1
3
1
9
1
1
1
2
1
3
1
1
1
1
1
1
1
1
1
1
1
1
1
1
1
1
1
1
1
1
2
1
1
1
3
1
1
2
1
1
1
1
1
1
1
1
1
1
1
1
1
1
3
1
1
1
1
1
1
1
1
1
2
1
1
1
1
1
1
1
1
1
1
1
2
1
1
1
1
1
1
2
1
2
2
7
7
2
1
1
1
1
1
1
1
1
1
1
1
1
1
1
1
1
1
1
1
1
20
1
2
2
1
1
1
1
1
2
1
1
1
1
1
1
1
2
1
1
1
2
1
1
1
1
1
1
1
1
1
1
1
1
1
1
3
1
1
1
1
1
1
2
4
1
2
5
3
1
1
1
2
2
1
1
2
1
1
1
1
1
1
1
1
1
1
1
1
1
1
2
1
1
1
1
2
2
1
2
3
1
2
1
1
1
1
1
1
2
1
1
1
1
1
3
1
1
2
1
1
1
2
1
1
2
1
1
1
3
1
1
1
1
2
2
1
1
3
1
1
1
1
1
1
1
1
1
1
1
1
1
1
1
1
1
1
1
1
1
1
1
1
1
1
1
1
2
2
1
1
1
2
1
1
2
1
2
1
2
1
1
1
1
2
1
1
2
1
1
1
1
75
1
2
1
1
1
1
1
1
1
1
1
1
1
1
2
1
1
1
1
1
1
1
1
1
1
1
1
1
1
1
1
1
1
1
2
2
2
1
1
1
1
1
1
1
1
1
3
1
1
1
1
1
1
2
1
1
1
1
1
2
1
1
1
1
1
1
1
1
1
1
1
1
1
1
1
1
1
1
1
1
1
1
1
1
1
1
1
1
1
1
2
2
1
1
1
1
1
1
1
1
1
2
1
1
1
1
1
2
1
1
1
1
2
1
1
1
2
1
2
1
1
1
2
1
1
2
2
1
2
1
1
1
1
1
1
1
1
1
1
1
1
1
1
1
1
2
1
1
1
1
1
1
1
1
1
1
1
1
1
1
1
1
1
1
1
1
1
3
1
2
1
1
1
1
1
2
1
1
2
1
2
1
1
2
1
1
1
1
1
1
1
1
1
1
1
1
1
1
1
1
1
2
1
1
1
1
2
2
1
1
1
5
1
2
1
1
1
1
2
1
1
2
9
1
1
2
1
1
1
1
1
1
1
1
1
1
1
1
2
1
4
2
2
1
1
2
1
1
1
2
1
1
1
1
1
1
2
2
1
1
1
1
1
1
1
2
1
1
1
1
1
1
1
1
1
1
1
1
1
1
1
1
2
1
1
2
1
3
2
1
1
1
2
2
5
1
1
1
1
2
1
1
1
1
3
1
6
1
3
2
2
2
1
1
1
1
4
1
1
1
2
2
1
1
1
1
4
1
1
1
4
2
1
1
2
1
1
1
1
1
2
1
1
1
1
2
4
1
2
1
1
1
1
1
2
1
1
1
2
1
2
2
2
2
1
1
1
2
1
1
1
1
1
3
1
2
2
1
2
1
1
2
1
1
1
1
1
2
1
1
1
1
1
2
1
1
2
1
4
4
1
1
1
1
1
6
3
1
1
1
2
3
2
2
1
2
1
4
2
2
1
2
1
1
1
1
1
2
1
1
2
1
1
1
1
1
1
1
1
2
1
1
1
2
3
1
1
1
1
1
1
1
3
3
1
1
1
2
1
2
1
1
1
2
1
1
1
1
1
1
3
1
1
1
5
1
1
2
1
2
1
1
1
6
1
1
4
2
1
1
2
1
1
1
1
1
1
1
1
1
1
2
1
2
1
2
1
1
1
3
7
5
1
1
1
1
1
3
1
1
1
1
1
1
1
2
1
1
1
2
1
1
1
1
1
1
2
1
1
1
2
1
1
1
1
1
1
1
1
1
1
1
1
3
1
3
1
8
2
1
1
1
1
1
1
1
1
1
1
1
1
1
1
1
1
2
1
1
1
1
1
1
1
1
2
1
1
1
1
1
1
2
1
2
1
2
1
1
1
2
1
1
1
2
1
1
1
1
1
1
1
1
1
1
1
1
1
1
1
1
1
1
2
1
1
1
1
1
1
1
1
1
1
1
1
1
1
1
1
1
1
3
1
1
1
1
1
1
1
1
1
1
1
1
1
1
4
1
2
1
3
1
4
2
1
4
1
1
1
1
1
1
1
1
1
1
1
1
1
1
1
1
1
1
1
1
2
1
2
2
1
4
1
1
1
1
3
3
2
1
1
1
2
1
3
1
2
1
1
2
4
2
3
5
5
3
1
1
2
2
1
1
1
1
1
1
2
1
2
1
1
1
2
1
1
1
2
2
1
1
1
1
1
4
1
2
10
1
1
1
1
1
1
1
1
1
1
1
1
1
1
2
1
2
1
1
1
1
1
1
1
1
1
1
1
1
2
1
1
4
1
1
1
2
2
1
2
1
1
1
1
1
1
1
1
1
1
6
1
1
1
1
5
1
1
2
1
1
1
1
1
1
1
1
1
1
1
1
1
1
6
1
1
1
1
1
1
1
1
1
1
1
1
1
1
2
1
1
1
1
1
1
1
1
1
1
1
2
1
1
1
1
1
1
1
3
1
1
1
3
2
2
1
1
1
1
1
1
1
1
1
1
17
1
1
1
1
1
2
1
1
2
2
1
1
1
1
1
1
1
1
3
1
1
1
1
1
1
2
1
1
1
1
1
1
2
1
2
2
1
1
2
1
1
1
1
2
1
1
1
1
2
1
1
2
1
1
1
2
1
2
1
1
1
1
2
1
1
1
4
1
1
1
1
1
1
4
3
2
1
2
1
1
1
1
1
1
1
1
1
1
1
1
1
1
2
2
1
1
1
1
1
1
1
1
1
1
1
9
1
2
1
2
2
2
2
1
1
1
1
1
1
1
1
1
1
1
1
1
1
2
1
1
1
1
1
1
1
1
1
1
1
1
1
1
1
1
1
2
2
1
1
2
1
1
1
1
1
1
1
1
1
1
1
1
1
1
1
1
1
1
2
1
1
1
1
3
2
1
1
1
1
1
1
1
1
1
1
1
1
2
1
1
1
1
1
1
1
1
1
1
1
1
4
1
1
1
1
1
1
1
1
1
1
1
1
1
1
1
1
1
1
1
5
1
1
1
1
1
1
1
1
1
1
1
1
1
1
1
1
1
1
1
1
2
1
1
1
1
1
1
2
1
1
3
1
1
2
1
1
1
1
2
1
1
1
1
1
1
1
1
1
1
1
1
1
1
1
1
1
1
3
1
2
2
1
1
1
1
1
1
1
1
1
1
1
1
1
1
1
1
1
1
2
1
1
1
1
2
1
1
1
1
3
1
1
1
1
1
1
1
1
1
1
1
1
1
1
1
2
1
1
1
1
1
1
1
1
1
1
1
1
1
1
1
1
1
1
1
1
1
2
1
1
1
1
3
1
1
1
1
3
1
1
1
1
1
2
1
1
3
1
1
2
1
2
1
1
1
3
1
4
1
1
1
1
1
1
2
1
1
1
1
1
1
1
3
2
2
1
1
1
1
1
1
1
1
1
1
1
1
1
1
3
1
1
1
1
1
1
2
1
1
1
1
2
1
1
2
2
1
2
2
1
1
1
1
1
1
1
2
1
1
1
1
1
1
2
1
1
1
1
1
1
1
1
1
2
1
1
1
2
1
2
2
1
1
3
1
2
1
1
1
1
1
1
6
1
1
2
1
1
1
1
1
1
1
1
1
1
1
2
1
2
1
1
1
1
1
1
1
1
1
2
1
1
3
1
1
1
1
1
2
1
1
1
1
1
1
2
1
2
1
1
1
1
1
1
5
1
1
1
1
2
2
2
2
1
1
1
1
8
6
1
1
1
2
1
12
1
1
1
1
1
1
1
2
1
1
2
1
1
1
1
1
1
1
1
1
1
1
1
1
1
1
1
2
1
1
1
1
1
1
2
1
1
1
1
1
1
4
2
1
1
1
1
1
1
1
1
1
1
2
1
1
1
1
1
1
1
1
1
1
1
1
1
1
1
1
1
1
1
1
1
2
17
1
1
1
2
3
1
1
1
1
1
1
2
1
1
2
1
1
1
1
1
1
1
1
1
1
1
1
3
1
1
1
1
1
2
1
1
3
1
1
1
1
1
1
1
1
2
1
1
1
1
4
2
1
1
1
1
1
1
1
1
1
1
1
1
1
1
1
1
1
2
1
1
1
1
1
1
1
1
1
1
1
1
1
1
1
1
1
1
1
1
1
2
1
1
1
1
1
1
4
1
2
1
1
5
2
7
1
1
2
24
2
1
11
1
1
1
1
2
1
1
1
1
1
1
1
1
1
1
1
1
1
1
1
1
1
1
1
1
1
1
1
1
1
1
1
1
1
2
1
1
1
1
1
1
1
2
1
7
1
1
1
1
1
1
2
3
1
1
1
1
1
1
1
2
1
2
1
1
1
1
1
1
1
1
1
1
1
1
1
2
1
1
1
1
4
10
1
1
1
1
1
1
1
2
1
1
1
1
1
1
1
1
1
1
3
1
2
4
1
1
1
1
1
1
1
1
1
1
1
1
1
1
1
1
1
1
1
2
1
2
1
1
1
1
1
2
1
1
1
1
1
1
1
1
1
2
1
1
1
1
1
1
1
1
1
1
1
1
1
1
1
1
1
2
1
1
1
1
1
1
1
1
1
1
1
4
1
1
1
1
1
1
2
1
1
1
1
1
1
1
1
1
1
1
1
1
1
1
1
1
1
2
1
3
1
1
1
1
1
1
1
1
1
1
1
1
1
1
2
1
1
1
1
1
1
2
1
1
1
2
5
2
1
4
1
1
1
1
1
2
1
1
2
1
1
1
5
1
1
2
1
2
1
1
1
1
1
1
1
1
1
1
1
1
1
1
1
1
2
1
2
1
1
1
1
1
1
1
1
1
1
1
1
1
1
2
1
1
1
1
1
1
2
1
1
1
1
2
1
2
1
1
1
1
1
1
1
1
1
1
1
1
1
1
1
1
1
1
1
1
1
1
1
1
1
1
1
1
1
1
1
1
1
1
1
1
1
1
4
1
1
1
2
1
1
1
1
1
1
1
1
1
1
1
1
3
1
2
1
1
1
1
1
1
1
1
1
1
1
29
2
1
1
1
1
1
33
30
1
1
1
1
1
1
1
1
1
1
19
1
21
4
1
1
1
1
1
1
1
1
1
1
1
1
1
1
1
1
1
1
1
1
5
1
1
1
1
1
2
1
1
1
2
2
8
3
4
1
1
1
4
1
1
1
1
1
1
1
1
1
1
1
1
1
1
1
2
1
1
1
1
1
1
1
1
1
1
2
1
1
1
2
1
2
3
1
1
6
1
1
1
1
1
1
1
1
1
1
1
2
1
1
1
1
1
1
1
2
1
1
1
1
1
1
1
1
1
1
1
2
1
1
1
1
1
1
1
1
1
1
10
1
1
2
1
1
1
1
1
1
2
1
1
1
1
1
1
1
1
1
1
1
1
1
1
1
1
1
1
1
1
1
1
1
1
1
2
1
1
1
1
1
2
1
1
1
1
1
1
1
1
1
2
1
3
5
1
1
1
1
1
1
1
1
1
1
4
1
3
2
1
1
1
1
1
1
2
2
1
1
1
2
1
1
3
1
1
1
1
1
2
1
1
1
1
1
1
1
1
1
1
1
1
1
1
1
2
1
1
1
2
1
1
1
2
1
1
1
1
1
1
1
1
1
2
1
1
1
1
1
1
1
5
1
1
1
3
4
1
1
1
2
1
1
1
1
1
1
1
1
1
1
1
1
1
1
1
1
1
1
3
1
1
1
1
2
1
1
1
1
1
2
1
5
2
1
1
1
2
1
1
1
1
1
1
1
1
1
1
1
1
1
2
1
1
1
3
1
1
1
1
2
1
1
1
1
1
1
1
1
1
2
1
1
1
1
1
1
1
1
1
1
1
1
1
1
1
1
1
1
2
2
1
1
1
1
1
1
1
1
1
2
1
1
1
2
1
1
1
6
1
2
1
1
1
1
1
1
1
1
2
1
1
3
2
2
2
1
1
1
1
1
3
1
1
1
1
2
1
1
1
1
1
2
1
1
1
1
1
1
1
1
1
1
1
1
1
1
1
1
2
1
1
1
1
1
1
1
1
1
2
1
1
1
1
1
1
1
1
2
1
1
4
1
1
1
1
1
1
1
1
2
2
1
1
1
1
2
1
1
1
1
1
1
1
1
1
1
1
1
1
1
1
1
1
1
1
1
1
1
1
1
1
1
1
1
1
1
1
1
1
1
1
1
1
1
1
1
1
1
3
1
2
1
1
1
2
1
1
1
1
1
1
1
1
1
1
5
5
2
1
1
1
1
1
1
1
1
1
1
1
1
1
1
1
1
1
1
1
1
1
1
1
1
2
1
1
1
2
1
1
1
1
2
1
1
2
1
1
1
1
1
1
3
1
1
1
1
3
2
1
1
1
1
1
1
1
1
1
1
1
1
2
1
2
1
1
1
1
1
2
1
1
2
1
1
1
1
1
1
1
1
1
1
1
1
1
3
2
1
1
1
1
1
1
1
1
5
3
3
3
3
10
2
1
1
1
1
2
1
3
2
1
1
1
2
1
1
1
1
2
2
1
1
2
1
1
1
1
1
1
1
1
1
1
1
1
1
3
1
2
1
1
1
1
1
1
5
1
1
2
4
1
1
1
1
1
1
1
1
1
1
1
1
3
1
1
1
1
1
1
1
1
1
1
1
2
1
1
2
1
1
1
3
1
1
1
2
1
1
56
1
1
2
1
1
1
2
1
1
2
1
1
1
1
1
1
1
1
2
6
1
1
18
1
1
1
1
1
1
1
1
11
4
1
1
1
1
1
1
1
1
1
1
1
1
1
1
1
1
2
1
1
1
1
1
1
1
1
1
2
1
2
1
1
1
1
1
2
1
1
1
1
1
1
1
1
1
1
1
1
1
1
1
1
1
1
1
1
1
1
1
1
1
1
1
11
1
10
1
1
1
8
6
1
1
1
1
1
1
1
1
1
1
1
1
1
1
1
1
1
2
11
1
1
1
1
1
1
1
1
1
1
1
1
1
1
1
1
1
1
1
1
1
1
1
1
1
14
1
1
2
1
1
1
1
1
3
3
1
2
1
1
1
1
1
1
1
2
2
2
1
1
1
1
1
1
1
1
1
1
1
1
1
1
1
1
1
1
2
1
1
1
1
7
2
2
2
1
2
1
2
1
1
2
1
2
1
1
1
1
1
1
1
1
1
1
1
1
1
1
1
2
1
1
1
1
1
1
1
3
1
1
1
1
1
1
1
1
1
1
1
1
1
1
1
1
1
1
1
1
1
1
1
1
1
2
1
1
1
1
1
1
1
2
1
1
1
1
1
1
3
1
1
1
2
1
1
1
1
1
1
1
1
2
1
1
1
1
1
1
1
1
1
1
1
1
1
1
4
1
2
1
1
1
1
1
1
1
1
1
1
1
1
1
1
2
1
1
1
1
1
1
4
1
1
1
1
3
1
1
2
1
2
1
1
1
1
1
1
1
1
1
1
1
1
1
1
1
1
1
1
1
1
1
1
1
2
1
1
1
1
1
1
1
1
1
1
1
1
1
1
2
1
1
1
1
2
1
1
1
1
1
2
1
1
2
1
1
1
1
1
1
1
2
1
1
1
1
1
3
2
1
1
1
3
4
1
1
1
1
1
1
1
1
2
1
1
2
1
1
2
1
1
1
1
1
1
1
1
1
1
1
1
1
1
1
1
1
1
1
1
1
1
1
1
1
1
1
1
1
1
1
1
1
1
1
1
1
1
1
1
2
1
1
1
1
1
1
1
2
1
1
1
1
1
1
2
3
1
2
1
1
1
1
1
1
1
2
1
1
1
1
2
1
1
1
1
1
1
3
1
1
2
1
1
1
1
1
1
1
1
1
1
1
1
1
1
1
1
2
1
1
1
1
1
2
3
1
1
1
2
1
1
1
1
2
1
2
1
1
2
1
1
1
1
2
17
1
3
1
1
2
10
3
9
1
1
1
1
1
1
1
1
1
1
1
1
1
1
1
1
1
1
3
2
1
1
1
1
1
2
1
1
1
1
1
1
2
1
1
1
1
2
1
1
1
2
1
1
1
1
1
1
1
2
1
1
1
1
1
1
1
2
1
2
1
1
1
1
1
2
2
1
1
1
1
1
1
1
1
1
1
1
1
1
1
1
1
1
1
1
1
1
1
1
1
1
1
1
1
1
1
2
1
1
1
1
1
2
1
1
1
1
1
1
1
2
1
1
1
1
2
1
2
1
1
1
1
1
6
1
1
1
1
1
1
1
1
1
2
1
1
2
1
1
1
1
2
1
1
1
2
1
1
1
1
4
3
1
1
2
1
1
1
1
1
1
1
1
1
1
1
1
1
2
2
1
1
1
2
1
1
1
2
1
2
1
1
1
1
3
1
1
1
1
1
1
1
1
1
1
1
1
2
1
1
1
1
1
1
1
1
1
1
1
1
1
1
1
1
1
1
1
1
1
1
3
1
1
2
6
1
1
1
1
1
1
3
1
1
3
1
1
1
1
1
1
1
1
1
1
1
1
1
1
1
1
1
1
1
1
1
1
1
1
1
1
1
1
1
1
1
1
2
1
1
2
1
1
1
1
1
1
1
1
1
1
1
1
1
10
1
1
1
1
1
1
1
1
1
1
1
1
6
1
1
1
1
1
1
1
1
1
1
1
1
8
1
15
1
1
1
1
2
1
1
1
1
1
1
1
2
1
3
2
4
11
1
1
1
1
1
1
1
1
1
1
1
1
1
1
1
1
1
1
1
1
2
1
1
1
1
1
2
1
1
1
1
1
1
2
1
1
1
2
1
1
1
1
1
1
1
1
1
1
1
1
2
1
1
1
1
4
1
1
1
1
1
1
1
1
1
1
2
1
1
1
1
1
4
1
1
1
1
1
1
1
1
2
1
1
1
1
1
1
1
1
1
3
2
2
1
1
1
1
1
1
1
1
2
1
1
1
1
1
1
1
1
1
1
1
1
1
1
1
2
1
1
3
2
1
1
2
1
1
1
1
1
1
1
1
1
1
1
1
1
1
1
1
1
1
1
1
1
1
1
4
1
1
1
7
1
1
2
4
1
1
16
1
1
1
2
1
1
1
1
1
1
2
1
1
1
1
1
1
1
1
1
1
1
1
1
2
1
1
2
1
2
1
2
1
1
1
1
1
1
1
1
1
1
1
1
1
1
1
1
1
1
1
1
1
1
1
1
1
1
1
1
1
1
1
1
1
4
2
1
1
1
1
1
15
1
1
1
1
1
1
3
1
1
3
1
1
1
1
1
2
1
2
2
1
1
2
1
1
1
1
1
2
1
1
1
1
2
1
1
1
2
1
1
1
1
2
1
1
1
1
1
1
1
1
1
3
1
1
1
53
4
11
5
1
1
1
1
1
1
1
1
1
1
1
8
1
4
3
4
1
1
1
1
1
1
1
1
1
1
1
1
1
1
1
1
1
1
1
1
1
1
2
1
1
1
1
1
1
14
1
1
1
1
1
1
1
1
1
2
1
1
1
1
1
1
1
1
1
1
1
1
1
1
1
1
1
1
1
1
1
1
1
6
1
1
1
1
1
1
15
1
1
1
1
1
1
7
2
8
8
1
1
1
1
8
1
1
1
1
1
5
2
5
1
1
4
6
1
1
1
1
1
1
1
1
1
1
1
1
1
1
1
1
1
1
2
1
1
1
1
1
1
2
1
1
1
1
3
1
4
1
1
1
1
1
2
1
1
1
1
1
1
1
1
1
1
1
1
1
1
1
1
1
1
1
10
1
2
1
1
1
1
2
1
2
1
1
9
1
1
1
1
1
1
1
2
1
1
1
1
2
1
1
1
1
1
2
2
1
1
1
2
1
4
1
1
1
1
1
1
1
1
1
1
1
1
1
1
1
1
1
6
2
1
1
1
1
2
1
1
1
1
1
1
2
1
3
1
1
1
1
1
1
1
19
1
8
9
1
1
1
1
2
1
1
1
1
2
1
1
1
1
1
1
1
3
1
1
1
1
1
1
1
3
1
1
7
4
1
1
1
1
2
1
1
1
1
2
1
2
2
1
1
2
1
1
1
1
2
1
1
1
1
1
1
1
1
1
2
1
1
2
1
1
1
1
1
1
1
1
1
1
1
2
1
2
1
1
1
1
1
1
1
1
1
1
11
3
4
7
3
5
4
4
1
1
1
1
1
2
1
1
1
1
1
1
1
1
1
1
3
1
1
1
1
1
2
1
1
1
1
2
1
1
1
1
1
1
1
1
5
2
1
1
2
1
1
1
1
1
1
1
2
1
1
2
2
1
1
1
1
2
2
1
1
1
1
1
1
1
1
1
1
1
1
1
1
1
2
1
1
1
1
1
2
1
1
1
2
1
1
1
1
1
1
1
1
2
1
1
1
1
1
1
1
1
1
1
1
2
1
1
1
2
1
1
1
1
2
1
1
2
1
1
1
1
6
1
14
1
1
4
1
1
2
1
1
1
1
1
1
1
1
1
1
21
1
1
3
1
7
1
1
1
1
1
1
1
1
1
1
1
1
1
1
1
1
1
1
1
1
1
1
1
1
1
1
1
1
1
2
1
1
1
1
1
1
1
2
2
1
1
1
1
2
2
1
1
1
1
1
1
1
1
1
1
2
3
1
2
5
1
1
1
1
1
3
1
1
1
1
1
1
1
1
2
1
1
1
1
1
2
1
1
1
1
4
1
1
1
1
1
1
1
1
1
2
1
1
2
1
1
1
1
1
1
1
1
1
1
2
1
1
1
1
1
1
1
1
1
1
1
1
1
2
1
2
1
1
1
1
2
1
1
2
2
2
1
1
3
2
1
1
1
2
6
1
1
1
1
1
1
1
1
2
1
1
6
1
1
2
1
1
2
1
1
1
1
2
1
1
1
1
1
1
1
1
1
3
2
1
2
1
2
1
2
1
1
1
1
1
3
3
7
4
1
2
10
2
2
5
1
1
1
2
1
1
3
1
1
1
1
1
1
2
1
1
1
1
2
1
3
1
2
1
1
1
1
1
1
1
1
2
1
3
2
1
1
1
1
1
1
1
1
1
1
2
1
36
1
1
1
1
1
4
2
1
1
1
1
1
1
1
1
1
1
1
1
1
1
3
3
1
4
1
1
13
1
1
1
2
1
1
1
1
1
1
1
1
1
1
1
1
1
1
1
1
1
1
1
1
1
6
1
1
1
1
1
1
1
1
1
1
1
1
1
1
1
1
1
1
1
9
1
1
1
1
1
1
1
1
1
1
1
1
1
1
1
1
1
1
1
1
2
1
1
1
1
1
2
2
1
3
1
1
1
2
1
1
3
2
1
1
1
3
1
1
2
1
1
1
1
1
1
1
1
2
1
2
1
2
1
1
1
3
3
2
2
1
1
4
1
2
2
1
1
1
1
1
1
1
3
1
2
1
1
2
1
1
1
1
5
10
1
1
1
1
1
1
1
1
1
1
1
1
1
1
1
1
2
1
1
3
1
1
1
1
2
1
1
1
1
1
1
6
2
1
1
1
1
1
1
2
1
2
1
1
1
2
1
2
1
1
1
3
2
1
4
2
2
1
2
1
1
1
3
1
3
2
1
1
2
1
1
1
1
1
1
2
1
1
1
1
1
1
1
2
1
2
1
2
1
1
1
1
2
1
1
1
2
1
1
1
1
1
3
2
1
1
1
1
1
1
1
1
2
1
1
1
1
3
2
1
2
2
1
1
2
2
1
1
1
1
1
1
1
5
1
1
2
1
1
1
2
1
2
1
1
1
1
1
1
1
1
1
1
1
1
1
1
1
2
1
1
1
1
1
1
2
1
1
1
1
1
1
1
1
1
1
2
1
1
1
1
1
1
1
1
1
1
1
1
1
1
2
2
1
1
1
2
1
1
1
1
1
7
1
3
1
2
1
1
1
1
1
2
2
2
1
1
3
1
1
2
1
3
1
1
1
1
1
2
1
1
1
1
1
1
1
1
1
1
1
3
1
1
4
1
1
1
1
2
1
2
2
2
3
1
1
1
1
1
1
1
1
1
1
1
1
2
1
1
1
1
2
1
1
1
1
1
2
2
1
3
1
1
2
1
1
1
2
1
1
1
1
1
2
1
1
1
2
1
2
2
3
1
1
1
3
4
1
1
3
3
1
1
1
2
1
1
1
2
9
2
1
1
5
1
1
4
1
2
1
2
1
2
1
1
5
1
3
1
1
2
1
1
1
1
3
2
1
1
1
1
2
1
1
3
1
1
1
1
1
1
1
1
1
1
1
1
1
2
1
2
1
1
1
1
5
2
1
1
1
1
1
1
1
1
3
1
1
1
1
1
1
1
1
1
1
1
1
2
1
2
1
1
2
2
3
1
1
1
1
1
1
2
5
1
3
1
1
1
1
24
4
1
6
5
2
1
4
1
4
2
1
1
1
1
1
1
1
1
1
1
1
1
2
1
4
1
1
1
1
1
2
1
2
1
1
1
1
1
3
4
1
2
1
6
1
2
1
1
1
1
1
1
1
1
1
1
1
1
2
1
1
1
1
1
1
1
1
1
2
1
2
1
3
1
1
3
1
2
3
1
1
6
1
1
2
1
1
1
1
2
1
1
1
1
1
2
1
1
1
1
1
1
1
1
1
1
1
1
3
1
1
1
1
1
2
1
1
1
1
1
1
1
1
1
2
1
1
1
1
1
2
1
1
2
1
1
1
6
1
1
1
1
1
1
2
1
1
1
1
1
2
1
1
13
1
1
6
1
1
1
10
24
1
1
1
1
1
1
1
1
1
1
1
1
1
1
1
1
1
1
1
1
1
1
1
1
2
1
2
1
2
1
5
1
3
1
1
1
1
1
2
1
1
3
2
4
1
1
1
1
1
1
1
1
1
1
1
1
2
1
1
1
2
1
4
1
2
2
1
1
1
1
1
1
1
1
1
1
1
1
1
1
1
1
1
1
1
1
1
1
1
1
1
4
3
1
1
1
1
1
1
1
1
1
1
1
1
1
1
1
1
1
1
1
1
1
1
1
1
1
1
1
1
1
1
1
1
1
1
1
1
1
1
1
1
2
1
1
1
1
1
1
1
1
6
1
1
1
1
1
1
1
1
1
1
1
2
1
1
1
2
1
1
1
1
2
1
1
2
1
2
1
1
1
1
1
1
2
1
1
2
2
1
1
1
1
1
1
1
1
1
1
1
1
1
2
1
1
2
2
1
1
1
4
1
1
4
1
1
2
1
1
2
3
2
1
1
1
2
1
2
1
3
1
1
2
2
2
2
8
6
1
1
1
1
1
1
1
2
1
1
8
1
1
2
5
1
2
1
10
1
1
1
1
1
1
1
1
6
2
1
1
1
1
10
1
1
1
1
1
1
1
1
1
1
1
2
2
3
2
3
2
1
7
7
3
3
3
1
1
1
14
2
1
11
3
1
1
1
1
1
3
2
5
5
1
3
3
5
5
2
1
1
3
1
11
8
1
14
4
1
2
1
1
1
3
1
1
1
1
3
2
1
1
2
1
1
2
1
1
3
4
2
1
7
3
3
2
1
5
7
1
4
4
1
3
1
1
1
1
1
2
1
1
2
1
1
1
1
1
1
5
1
1
1
1
1
1
1
1
1
2
5
1
1
7
1
1
1
1
1
1
1
1
1
1
1
1
1
1
1
2
1
1
1
1
1
1
1
1
1
1
1
2
1
1
1
6
1
1
1
1
1
1
1
1
1
1
1
1
1
2
2
1
1
2
1
1
1
1
1
1
1
1
1
1
1
1
1
1
1
2
1
2
1
1
1
1
2
2
1
1
1
1
1
1
1
1
1
2
1
1
1
1
1
1
1
1
1
1
1
1
1
1
1
1
1
1
1
1
1
1
1
11
1
1
1
1
1
1
1
3
4
2
1
26
5
1
2
1
1
1
1
2
2
1
1
1
1
1
1
1
1
1
1
1
1
1
1
1
1
1
1
1
1
1
2
5
1
2
3
2
1
1
1
1
1
1
1
1
1
1
1
1
1
1
1
1
1
1
1
1
1
1
1
1
1
1
1
2
1
1
3
1
2
1
1
1
1
2
1
1
1
1
1
1
1
1
1
1
1
1
1
1
1
1
2
1
2
1
1
4
1
2
2
1
1
1
1
2
1
6
3
3
1
2
1
1
3
1
1
1
1
1
1
2
1
1
1
1
1
1
1
1
1
1
1
2
1
1
1
1
1
1
1
2
1
1
1
1
1
2
1
1
1
1
1
4
1
1
1
2
1
1
1
1
1
1
1
3
1
1
1
1
1
1
1
1
1
1
1
1
1
1
1
2
1
1
2
1
1
1
1
1
1
4
1
1
1
7
1
17
7
1
1
3
1
1
1
1
1
1
1
1
20
2
1
2
1
1
2
1
1
1
2
1
1
1
1
1
1
1
1
1
1
3
1
2
1
1
1
1
2
9
1
1
1
5
2
1
7
1
1
1
1
1
1
1
1
7
1
1
1
2
1
1
1
1
1
1
1
1
1
1
1
1
1
1
3
1
1
1
1
1
1
1
3
2
1
1
1
1
1
1
1
1
2
1
1
2
1
1
1
1
1
1
1
1
1
1
1
1
1
2
1
1
1
1
1
1
2
1
1
4
3
1
2
2
1
2
1
1
2
2
2
1
1
1
1
1
1
1
1
1
1
1
1
1
1
2
1
1
1
2
1
1
1
1
1
1
1
1
1
1
1
1
1
1
1
1
1
1
1
1
1
1
1
1
1
1
2
1
1
1
1
1
1
1
1
3
11
2
1
2
1
1
1
1
2
1
1
1
1
1
1
1
1
1
1
1
1
2
1
1
1
1
1
1
1
1
4
1
1
1
1
1
1
1
1
1
1
1
1
1
1
1
1
2
1
1
2
1
1
1
2
2
1
1
4
1
1
2
1
1
1
1
1
1
1
1
1
1
1
1
1
1
2
1
1
1
1
1
1
1
1
1
1
1
1
1
1
1
1
1
1
1
1
1
1
1
1
1
3
1
1
1
1
1
1
1
1
1
1
1
1
2
2
1
2
1
1
2
1
1
1
1
1
1
1
1
1
1
1
1
1
1
1
1
1
1
1
1
1
1
1
1
1
2
1
1
1
1
1
1
1
1
1
3
1
1
1
1
1
1
2
2
1
1
1
1
1
1
1
1
1
4
1
1
1
1
1
1
1
1
2
1
1
1
1
1
1
1
1
3
3
1
1
13
1
1
6
1
1
2
1
1
1
3
1
1
1
1
1
1
1
1
5
4
1
1
1
6
1
1
1
4
1
1
1
1
1
1
1
1
2
1
1
1
1
1
1
1
1
1
1
1
1
1
3
1
1
3
1
1
1
1
1
1
1
1
1
1
1
2
2
1
1
2
1
1
1
1
1
1
4
1
1
1
1
2
2
1
1
2
1
1
1
1
1
1
1
2
2
1
1
1
7
1
3
1
1
1
1
1
1
1
2
2
3
1
1
1
1
1
1
1
1
1
1
2
1
1
1
1
2
1
1
2
1
1
50
2
1
1
1
1
1
1
1
1
1
1
1
1
1
1
1
7
2
1
1
2
1
1
3
2
1
1
1
1
1
1
3
1
1
1
1
1
1
1
1
1
1
1
1
1
3
1
1
1
1
3
1
1
1
1
1
1
1
1
1
1
1
2
1
1
1
2
1
1
1
4
1
1
1
1
1
1
2
1
1
1
1
1
1
1
1
1
1
1
1
1
1
1
2
1
1
1
1
1
1
1
2
2
1
1
1
2
2
1
1
2
2
1
1
1
1
1
1
1
1
1
1
1
1
1
1
1
1
2
1
1
1
1
1
1
1
3
1
1
1
1
1
9
1
1
1
1
2
9
1
1
2
1
1
1
1
1
3
1
1
1
1
2
1
1
1
1
1
1
1
1
1
1
1
1
1
1
1
3
1
1
2
2
1
1
1
1
1
1
1
1
1
1
1
1
1
1
2
1
1
1
1
2
1
1
2
1
1
1
1
1
3
2
1
1
1
2
1
1
1
1
1
1
2
1
1
1
1
1
1
1
1
1
1
1
1
1
1
1
1
1
1
1
1
1
1
1
1
1
1
1
3
1
1
2
1
1
1
1
1
1
1
1
1
1
1
1
1
2
1
1
1
1
1
2
1
1
1
1
1
3
1
1
1
1
2
1
1
2
1
1
1
1
1
1
1
6
2
2
1
3
3
2
3
2
2
1
1
2
3
3
8
4
2
1
1
2
1
1
2
1
10
7
12
3
1
1
1
3
1
1
1
1
1
1
1
1
1
3
1
1
1
1
5
1
1
1
2
1
1
1
1
1
1
1
1
2
1
2
1
1
1
1
1
1
1
3
4
1
2
1
1
1
1
1
1
1
1
1
1
1
1
1
1
1
1
1
2
1
1
1
6
2
2
4
1
1
2
1
1
1
2
2
2
1
1
1
1
1
1
2
1
1
1
1
1
3
1
3
1
1
1
1
1
4
2
2
1
1
1
1
1
1
1
11
1
2
1
1
1
2
1
1
1
1
1
1
1
5
1
1
1
1
4
1
3
4
1
1
1
1
1
2
1
1
1
1
1
2
2
4
1
1
1
17
1
1
3
3
1
1
1
1
1
1
1
1
1
1
1
1
1
1
1
1
1
1
1
2
1
2
1
1
1
1
1
4
3
1
1
1
3
1
12
3
2
1
1
1
1
1
1
1
1
1
1
1
4
5
1
1
1
1
1
1
1
1
1
1
1
1
1
1
1
2
1
1
1
1
1
1
1
1
1
1
1
1
2
1
1
2
1
1
2
1
1
1
1
1
1
1
1
1
1
1
1
1
1
1
1
3
2
1
1
1
2
1
1
1
2
1
1
1
2
1
1
3
2
1
2
2
4
1
1
1
1
2
2
6
2
1
2
1
1
1
1
1
1
1
1
1
1
2
3
1
1
1
1
1
1
1
1
1
1
1
1
1
1
3
1
1
1
3
1
1
2
1
1
1
1
1
3
1
2
1
1
2
1
1
4
1
1
2
1
1
1
1
1
2
1
3
1
1
1
1
1
2
1
1
1
4
2
1
3
1
2
1
1
4
1
2
2
1
1
1
1
1
1
1
1
1
1
1
1
1
1
1
1
1
1
3
1
1
1
1
1
1
1
1
3
1
1
2
1
1
1
1
1
1
1
1
3
1
1
3
1
7
1
1
2
1
1
1
1
2
2
1
1
1
1
1
4
2
1
1
1
1
1
1
2
1
3
2
5
1
1
1
1
1
1
1
1
1
3
1
1
1
1
3
1
1
2
1
1
2
1
2
1
1
1
1
3
2
1
1
1
1
1
1
1
1
1
1
2
1
1
2
1
1
2
1
1
1
1
1
1
1
1
4
1
1
1
1
1
1
1
1
2
1
1
1
1
1
1
1
1
1
1
1
1
2
1
1
1
1
1
1
1
1
1
1
1
1
1
1
1
1
1
3
1
6
1
1
1
1
2
3
2
1
6
1
1
6
1
1
1
1
1
1
1
1
1
1
1
1
1
2
1
1
8
1
1
1
1
3
1
1
1
1
2
1
1
1
1
1
4
3
1
1
1
1
1
2
1
1
1
1
1
4
1
1
3
1
1
1
1
1
1
1
1
1
2
1
1
1
1
1
2
1
4
1
1
1
3
1
1
3
1
4
1
1
1
2
2
1
1
1
1
1
1
1
1
1
1
1
1
1
1
1
1
1
1
2
1
1
1
1
9
2
1
3
1
1
1
1
3
6
1
1
1
6
1
1
1
1
1
1
1
1
1
1
1
3
2
1
2
1
1
1
1
1
1
1
1
1
1
2
1
1
1
2
1
1
1
2
1
1
1
1
2
2
1
1
1
1
1
1
3
1
1
1
1
1
5
1
1
2
2
1
3
1
1
1
1
1
1
1
10
1
1
1
1
1
2
1
1
3
2
1
2
1
1
1
1
1
1
1
1
1
1
1
1
1
1
1
1
1
1
1
1
1
1
1
1
1
1
1
1
1
2
1
1
1
1
1
2
1
1
1
1
1
1
1
1
1
1
1
2
1
1
1
2
1
1
1
1
1
1
1
1
1
1
2
1
1
2
2
1
1
1
1
2
1
4
1
1
3
2
1
1
2
1
2
1
1
1
1
1
1
1
2
1
1
2
1
1
2
1
1
1
1
11
2
1
1
2
1
1
1
1
1
3
1
1
2
1
3
2
1
2
1
3
1
1
1
1
2
1
1
1
1
1
1
1
1
1
1
1
1
1
4
1
1
2
2
1
6
2
1
1
1
1
1
1
1
5
1
1
1
2
1
1
1
6
4
1
2
1
4
3
1
1
1
1
1
1
1
1
2
1
1
1
1
1
1
1
1
1
1
1
2
1
1
1
1
1
1
2
1
1
1
2
2
3
1
1
1
1
1
1
4
2
1
1
3
1
1
3
1
2
1
1
2
1
1
1
1
1
1
1
2
2
5
2
2
1
1
1
2
2
1
1
1
1
1
1
1
1
2
1
1
1
2
1
7
1
1
1
2
1
2
1
3
1
3
1
1
1
2
1
1
1
1
1
1
1
1
1
1
2
1
1
1
1
1
1
5
1
1
1
1
1
1
2
3
1
2
1
1
1
3
1
1
2
1
1
1
3
1
2
2
1
1
1
1
3
3
2
1
1
1
1
2
1
1
1
1
1
1
1
2
1
1
1
6
1
6
1
1
2
1
2
1
1
1
3
1
2
3
3
1
1
1
1
1
4
1
2
2
2
2
2
1
1
1
1
2
1
1
1
1
2
1
1
1
1
1
1
1
1
1
2
1
2
1
1
2
1
6
2
1
2
1
1
1
2
1
1
4
1
1
1
1
2
1
2
1
1
1
1
1
1
1
1
1
1
1
1
1
1
6
2
1
1
1
3
1
1
1
1
2
2
1
2
1
1
1
1
4
2
1
1
1
1
1
1
1
1
1
1
1
1
1
1
1
1
2
2
1
1
2
1
1
14
2
2
1
1
1
2
1
1
3
1
1
1
1
1
2
1
1
1
1
1
1
2
2
1
1
2
2
1
1
5
1
1
2
1
1
1
3
1
1
1
1
1
3
1
3
1
1
2
1
1
1
1
1
1
2
2
1
1
2
1
1
1
2
1
1
1
2
1
1
2
1
1
1
2
1
1
1
1
4
1
1
1
1
1
1
1
1
1
1
1
1
1
1
1
1
1
1
1
1
1
1
1
1
1
1
1
1
1
1
1
1
1
1
1
1
1
1
1
1
2
1
1
1
1
1
1
1
1
1
1
1
1
1
1
5
1
1
1
4
1
2
1
1
7
1
1
2
4
1
2
1
1
1
1
1
1
1
1
1
2
1
1
1
2
1
1
1
1
1
3
1
1
1
2
1
1
1
1
1
1
1
1
2
1
1
1
1
2
2
1
1
1
1
1
1
1
2
2
1
2
1
1
1
1
1
3
1
3
1
1
1
1
1
1
1
1
2
1
1
1
1
1
1
1
1
1
5
1
1
2
1
4
1
1
3
1
1
2
1
1
1
1
2
1
1
1
1
1
1
1
5
1
1
3
1
1
4
1
1
1
1
1
2
1
3
1
1
1
2
2
15
1
1
1
1
1
1
1
3
2
3
2
1
1
1
1
1
1
1
1
3
1
2
1
1
1
1
2
1
1
1
1
2
1
1
2
1
1
1
1
1
1
1
1
1
1
4
2
2
1
4
2
3
1
6
2
1
5
2
1
1
4
12
9
9
1
1
1
1
1
1
1
2
1
1
1
1
1
1
1
1
1
1
1
1
1
1
2
1
1
1
1
1
2
1
1
1
1
1
1
1
1
1
1
2
1
2
1
1
2
1
1
1
2
1
1
1
1
2
1
1
1
1
1
1
1
1
1
1
1
2
2
1
1
2
1
3
1
1
1
1
1
1
1
1
1
1
2
1
1
1
1
1
2
1
1
2
1
1
2
3
2
1
1
1
1
1
1
1
1
1
1
1
1
1
1
1
1
1
1
1
1
1
1
1
1
1
1
3
1
1
1
3
1
1
1
1
1
1
1
1
2
1
3
10
1
2
2
1
5
1
1
1
1
5
1
1
1
6
2
1
1
2
1
1
1
2
4
4
2
1
1
1
1
2
2
1
2
1
1
1
1
1
1
1
1
1
1
1
1
1
1
1
3
4
1
1
1
1
1
1
1
2
1
1
1
1
1
1
1
1
1
1
1
1
1
1
1
2
1
1
1
3
2
1
1
1
2
1
1
2
1
1
1
1
2
1
1
1
1
1
1
1
1
1
1
2
1
1
1
1
1
1
1
3
1
1
1
1
1
1
1
2
1
1
1
1
1
1
1
1
1
1
1
1
1
2
1
1
1
1
4
3
3
1
1
4
1
1
1
1
1
1
1
1
1
1
1
1
1
1
1
1
1
1
1
1
1
1
2
1
4
1
3
1
1
1
1
1
1
1
3
1
1
1
4
3
5
1
1
2
1
1
2
1
1
3
1
1
1
1
1
1
1
1
1
1
1
3
1
1
1
1
1
1
1
1
1
1
1
1
1
1
1
2
2
1
1
1
1
1
1
1
1
2
1
1
1
1
1
1
1
1
1
1
1
1
1
1
1
1
1
1
2
1
2
1
1
1
1
1
2
5
2
2
2
3
1
2
2
5
1
1
1
1
2
1
1
1
2
1
1
1
1
2
2
1
1
1
3
3
1
1
1
1
1
1
2
1
2
2
2
1
2
1
3
1
1
3
1
2
1
2
1
3
1
2
1
1
1
2
1
3
1
1
1
2
1
1
2
1
2
5
1
1
1
1
2
2
1
1
3
2
1
2
2
1
1
2
1
1
1
1
1
1
1
1
1
1
1
4
1
1
2
2
1
2
1
1
2
1
1
1
1
1
1
1
1
2
1
3
2
1
1
1
1
1
2
1
1
1
3
1
3
1
1
1
1
2
1
1
1
1
1
1
2
2
3
1
1
1
1
1
1
1
1
1
1
1
1
1
1
2
1
1
2
1
3
1
1
2
1
1
1
1
1
1
1
2
1
4
1
1
1
1
1
1
6
1
2
1
1
1
2
1
1
1
1
1
2
19
1
1
1
1
3
1
1
1
1
1
1
1
2
1
1
1
1
1
1
1
1
1
1
1
1
1
1
1
1
1
1
2
1
1
1
3
1
1
1
1
1
2
3
1
1
1
1
1
1
1
1
1
1
1
1
1
1
2
1
1
1
2
2
1
1
2
8
1
1
1
1
2
1
3
2
1
2
1
1
2
1
1
1
1
1
1
1
2
3
1
3
1
1
1
1
1
1
1
1
1
1
1
1
1
1
1
1
1
1
1
1
2
1
1
1
1
3
1
1
1
1
1
1
1
2
3
2
1
1
1
1
1
1
1
4
1
1
2
1
1
1
1
1
1
2
1
1
1
1
1
1
1
1
1
1
1
65
1
1
1
1
1
1
1
1
1
1
1
2
1
1
1
1
1
1
1
1
1
2
1
1
1
1
1
1
1
1
1
1
1
1
1
1
1
1
1
1
2
1
1
2
1
1
1
1
1
1
1
1
1
1
1
1
1
1
1
1
1
1
1
1
1
1
1
1
1
2
2
1
2
1
1
1
1
1
1
1
1
1
1
1
1
1
2
1
3
1
1
1
1
1
1
2
1
1
1
1
1
1
1
1
2
1
1
1
1
1
1
4
1
1
1
1
1
1
1
1
1
1
2
1
2
1
1
4
1
1
1
2
1
3
1
1
2
1
1
2
1
1
1
2
1
1
2
1
1
4
2
1
1
1
3
1
1
1
1
1
1
1
2
2
1
2
1
1
1
1
1
1
1
1
3
1
1
1
1
1
1
1
1
1
1
1
2
1
1
2
1
1
1
[truncated: 1,658,170 more chars]
