# Supplementary material for: Major proliferation of transposable elements shaped the genome of the soybean rust pathogen Phakopsora pachyrhizi
Source: Nat Commun. 2023 Apr 1;14:1835. doi: 10.1038/s41467-023-37551-4 (PMC10067951; doi:10.1038/s41467-023-37551-4)
Supplement: Supplementary file 6 — Source Data [file 41467_2023_37551_MOESM6_ESM.zip › source_data/Source_data_Figure4/Figure4C_CircosPlot_ContigsUFV02.txt]

Contigs_UFV02	Contig_Name	Start_(bp)	End_(bp)
Contig_10	10	0	2958897
Contig_29	29	0	2120190
Contig_68	68	0	1621951
Contig_89	89	0	1504755
Contig_128	128	0	1372076
Contig_148	148	0	1300012
Contig_218	218	0	1109492
Contig_404	404	0	816771
Contig_526	526	0	696807
Contig_625	625	0	633039
Contig_853	853	0	494546
Contig_1067	1067	0	396706
Contig_1293	1293	0	317855
