# Supplementary material for: Major proliferation of transposable elements shaped the genome of the soybean rust pathogen Phakopsora pachyrhizi
Source: Nat Commun. 2023 Apr 1;14:1835. doi: 10.1038/s41467-023-37551-4 (PMC10067951; doi:10.1038/s41467-023-37551-4)
Supplement: Supplementary file 6 — Source Data [file 41467_2023_37551_MOESM6_ESM.zip › source_data/Source_data_Figure4/Figure4D_CircosPlot_UFV0andMT2006_TEsDensity_25kb.txt]

Contigs	Interval_start	Interval_end	TEs_count
Contig_10	0	49999	41
Contig_10	50000	99999	37
Contig_10	100000	149999	58
Contig_10	150000	199999	28
Contig_10	200000	249999	38
Contig_10	250000	299999	39
Contig_10	300000	349999	33
Contig_10	350000	399999	38
Contig_10	400000	449999	38
Contig_10	450000	499999	21
Contig_10	500000	549999	36
Contig_10	550000	599999	25
Contig_10	600000	649999	11
Contig_10	650000	699999	42
Contig_10	700000	749999	23
Contig_10	750000	799999	25
Contig_10	800000	849999	35
Contig_10	850000	899999	30
Contig_10	900000	949999	25
Contig_10	950000	999999	36
Contig_10	1000000	1049999	33
Contig_10	1050000	1099999	24
Contig_10	1100000	1149999	38
Contig_10	1150000	1199999	24
Contig_10	1200000	1249999	20
Contig_10	1250000	1299999	18
Contig_10	1300000	1349999	33
Contig_10	1350000	1399999	42
Contig_10	1400000	1449999	29
Contig_10	1450000	1499999	32
Contig_10	1500000	1549999	33
Contig_10	1550000	1599999	48
Contig_10	1600000	1649999	31
Contig_10	1650000	1699999	26
Contig_10	1700000	1749999	37
Contig_10	1750000	1799999	39
Contig_10	1800000	1849999	37
Contig_10	1850000	1899999	44
Contig_10	1900000	1949999	51
Contig_10	1950000	1999999	28
Contig_10	2000000	2049999	54
Contig_10	2050000	2099999	21
Contig_10	2100000	2149999	33
Contig_10	2150000	2199999	19
Contig_10	2200000	2249999	35
Contig_10	2250000	2299999	45
Contig_10	2300000	2349999	33
Contig_10	2350000	2399999	26
Contig_10	2400000	2449999	31
Contig_10	2450000	2499999	50
Contig_10	2500000	2549999	26
Contig_10	2550000	2599999	35
Contig_10	2600000	2649999	25
Contig_10	2650000	2699999	47
Contig_10	2700000	2749999	28
Contig_10	2750000	2799999	26
Contig_10	2800000	2849999	29
Contig_10	2850000	2899999	19
Contig_10	2900000	2949999	27
Contig_10	2950000	2958897	8
Contig_29	0	49999	39
Contig_29	50000	99999	31
Contig_29	100000	149999	23
Contig_29	150000	199999	23
Contig_29	200000	249999	23
Contig_29	250000	299999	25
Contig_29	300000	349999	32
Contig_29	350000	399999	42
Contig_29	400000	449999	27
Contig_29	450000	499999	42
Contig_29	500000	549999	45
Contig_29	550000	599999	30
Contig_29	600000	649999	26
Contig_29	650000	699999	28
Contig_29	700000	749999	29
Contig_29	750000	799999	36
Contig_29	800000	849999	22
Contig_29	850000	899999	47
Contig_29	900000	949999	25
Contig_29	950000	999999	22
Contig_29	1000000	1049999	14
Contig_29	1050000	1099999	21
Contig_29	1100000	1149999	29
Contig_29	1150000	1199999	10
Contig_29	1200000	1249999	42
Contig_29	1250000	1299999	22
Contig_29	1300000	1349999	15
Contig_29	1350000	1399999	14
Contig_29	1400000	1449999	26
Contig_29	1450000	1499999	42
Contig_29	1500000	1549999	19
Contig_29	1550000	1599999	29
Contig_29	1600000	1649999	37
Contig_29	1650000	1699999	30
Contig_29	1700000	1749999	30
Contig_29	1750000	1799999	56
Contig_29	1800000	1849999	26
Contig_29	1850000	1899999	22
Contig_29	1900000	1949999	43
Contig_29	1950000	1999999	25
Contig_29	2000000	2049999	19
Contig_29	2050000	2099999	56
Contig_29	2100000	2120190	14
Contig_68	0	49999	31
Contig_68	50000	99999	32
Contig_68	100000	149999	18
Contig_68	150000	199999	34
Contig_68	200000	249999	23
Contig_68	250000	299999	15
Contig_68	300000	349999	18
Contig_68	350000	399999	30
Contig_68	400000	449999	37
Contig_68	450000	499999	33
Contig_68	500000	549999	22
Contig_68	550000	599999	45
Contig_68	600000	649999	30
Contig_68	650000	699999	40
Contig_68	700000	749999	26
Contig_68	750000	799999	39
Contig_68	800000	849999	42
Contig_68	850000	899999	38
Contig_68	900000	949999	42
Contig_68	950000	999999	52
Contig_68	1000000	1049999	41
Contig_68	1050000	1099999	19
Contig_68	1100000	1149999	35
Contig_68	1150000	1199999	36
Contig_68	1200000	1249999	24
Contig_68	1250000	1299999	15
Contig_68	1300000	1349999	30
Contig_68	1350000	1399999	24
Contig_68	1400000	1449999	16
Contig_68	1450000	1499999	14
Contig_68	1500000	1549999	46
Contig_68	1550000	1599999	30
Contig_68	1600000	1621951	9
Contig_89	0	49999	38
Contig_89	50000	99999	40
Contig_89	100000	149999	49
Contig_89	150000	199999	43
Contig_89	200000	249999	30
Contig_89	250000	299999	44
Contig_89	300000	349999	36
Contig_89	350000	399999	26
Contig_89	400000	449999	38
Contig_89	450000	499999	36
Contig_89	500000	549999	41
Contig_89	550000	599999	35
Contig_89	600000	649999	36
Contig_89	650000	699999	45
Contig_89	700000	749999	28
Contig_89	750000	799999	26
Contig_89	800000	849999	19
Contig_89	850000	899999	35
Contig_89	900000	949999	29
Contig_89	950000	999999	37
Contig_89	1000000	1049999	36
Contig_89	1050000	1099999	15
Contig_89	1100000	1149999	16
Contig_89	1150000	1199999	30
Contig_89	1200000	1249999	33
Contig_89	1250000	1299999	29
Contig_89	1300000	1349999	58
Contig_89	1350000	1399999	47
Contig_89	1400000	1449999	49
Contig_89	1450000	1499999	43
Contig_89	1500000	1504755	2
Contig_128	0	49999	60
Contig_128	50000	99999	38
Contig_128	100000	149999	45
Contig_128	150000	199999	35
Contig_128	200000	249999	35
Contig_128	250000	299999	35
Contig_128	300000	349999	32
Contig_128	350000	399999	34
Contig_128	400000	449999	54
Contig_128	450000	499999	27
Contig_128	500000	549999	35
Contig_128	550000	599999	29
Contig_128	600000	649999	36
Contig_128	650000	699999	17
Contig_128	700000	749999	50
Contig_128	750000	799999	27
Contig_128	800000	849999	27
Contig_128	850000	899999	24
Contig_128	900000	949999	42
Contig_128	950000	999999	33
Contig_128	1000000	1049999	40
Contig_128	1050000	1099999	59
Contig_128	1100000	1149999	51
Contig_128	1150000	1199999	31
Contig_128	1200000	1249999	55
Contig_128	1250000	1299999	43
Contig_128	1300000	1349999	45
Contig_128	1350000	1372076	4
Contig_148	0	49999	40
Contig_148	50000	99999	51
Contig_148	100000	149999	35
Contig_148	150000	199999	47
Contig_148	200000	249999	43
Contig_148	250000	299999	36
Contig_148	300000	349999	25
Contig_148	350000	399999	27
Contig_148	400000	449999	28
Contig_148	450000	499999	29
Contig_148	500000	549999	31
Contig_148	550000	599999	38
Contig_148	600000	649999	24
Contig_148	650000	699999	28
Contig_148	700000	749999	18
Contig_148	750000	799999	24
Contig_148	800000	849999	25
Contig_148	850000	899999	28
Contig_148	900000	949999	24
Contig_148	950000	999999	51
Contig_148	1000000	1049999	41
Contig_148	1050000	1099999	40
Contig_148	1100000	1149999	40
Contig_148	1150000	1199999	32
Contig_148	1200000	1249999	41
Contig_148	1250000	1299999	32
Contig_218	0	49999	52
Contig_218	50000	99999	38
Contig_218	100000	149999	38
Contig_218	150000	199999	31
Contig_218	200000	249999	34
Contig_218	250000	299999	32
Contig_218	300000	349999	33
Contig_218	350000	399999	37
Contig_218	400000	449999	37
Contig_218	450000	499999	27
Contig_218	500000	549999	39
Contig_218	550000	599999	24
Contig_218	600000	649999	33
Contig_218	650000	699999	21
Contig_218	700000	749999	31
Contig_218	750000	799999	23
Contig_218	800000	849999	14
Contig_218	850000	899999	35
Contig_218	900000	949999	39
Contig_218	950000	999999	19
Contig_218	1000000	1049999	39
Contig_218	1050000	1099999	28
Contig_218	1100000	1109492	5
Contig_404	0	49999	34
Contig_404	50000	99999	35
Contig_404	100000	149999	48
Contig_404	150000	199999	43
Contig_404	200000	249999	48
Contig_404	250000	299999	31
Contig_404	300000	349999	31
Contig_404	350000	399999	29
Contig_404	400000	449999	40
Contig_404	450000	499999	29
Contig_404	500000	549999	38
Contig_404	550000	599999	31
Contig_404	600000	649999	44
Contig_404	650000	699999	43
Contig_404	700000	749999	49
Contig_404	750000	799999	41
Contig_404	800000	816771	7
Contig_526	0	49999	36
Contig_526	50000	99999	44
Contig_526	100000	149999	40
Contig_526	150000	199999	33
Contig_526	200000	249999	30
Contig_526	250000	299999	40
Contig_526	300000	349999	34
Contig_526	350000	399999	26
Contig_526	400000	449999	42
Contig_526	450000	499999	30
Contig_526	500000	549999	38
Contig_526	550000	599999	52
Contig_526	600000	649999	45
Contig_526	650000	696807	46
Contig_625	0	49999	27
Contig_625	50000	99999	35
Contig_625	100000	149999	24
Contig_625	150000	199999	29
Contig_625	200000	249999	30
Contig_625	250000	299999	22
Contig_625	300000	349999	41
Contig_625	350000	399999	35
Contig_625	400000	449999	45
Contig_625	450000	499999	35
Contig_625	500000	549999	50
Contig_625	550000	599999	42
Contig_625	600000	633039	37
Contig_853	0	49999	57
Contig_853	50000	99999	47
Contig_853	100000	149999	52
Contig_853	150000	199999	41
Contig_853	200000	249999	41
Contig_853	250000	299999	30
Contig_853	300000	349999	45
Contig_853	350000	399999	39
Contig_853	400000	449999	26
Contig_853	450000	494546	25
Contig_1067	0	49999	36
Contig_1067	50000	99999	52
Contig_1067	100000	149999	51
Contig_1067	150000	199999	29
Contig_1067	200000	249999	44
Contig_1067	250000	299999	32
Contig_1067	300000	349999	31
Contig_1067	350000	396706	36
Contig_1293	0	49999	40
Contig_1293	50000	99999	33
Contig_1293	100000	149999	45
Contig_1293	150000	199999	38
Contig_1293	200000	249999	19
Contig_1293	250000	299999	28
Contig_1293	300000	317855	12
scaffold_1009	0	49999	39
scaffold_1009	50000	99999	43
scaffold_1009	100000	149999	45
scaffold_1009	150000	199999	42
scaffold_1009	200000	242306	21
scaffold_1101	0	49999	34
scaffold_1101	50000	99999	26
scaffold_1101	100000	149999	40
scaffold_1101	150000	199999	35
scaffold_1101	200000	225030	16
scaffold_1138	0	49999	33
scaffold_1138	50000	99999	23
scaffold_1138	100000	149999	16
scaffold_1138	150000	199999	38
scaffold_1138	200000	218472	6
scaffold_12	0	49999	17
scaffold_12	50000	99999	29
scaffold_12	100000	149999	43
scaffold_12	150000	199999	33
scaffold_12	200000	249999	45
scaffold_12	250000	299999	42
scaffold_12	300000	349999	34
scaffold_12	350000	399999	22
scaffold_12	400000	449999	28
scaffold_12	450000	499999	38
scaffold_12	500000	549999	40
scaffold_12	550000	599999	37
scaffold_12	600000	649999	51
scaffold_12	650000	699999	25
scaffold_12	700000	749999	8
scaffold_12	750000	799999	32
scaffold_12	800000	849999	10
scaffold_12	850000	899999	14
scaffold_12	900000	949999	21
scaffold_12	950000	999999	34
scaffold_12	1000000	1049999	28
scaffold_12	1050000	1099999	18
scaffold_12	1100000	1149999	22
scaffold_12	1150000	1199999	27
scaffold_12	1200000	1249999	41
scaffold_12	1250000	1299999	24
scaffold_12	1300000	1349999	44
scaffold_12	1350000	1399999	29
scaffold_12	1400000	1449999	21
scaffold_12	1450000	1499999	26
scaffold_12	1500000	1549999	40
scaffold_12	1550000	1599999	30
scaffold_12	1600000	1649999	32
scaffold_12	1650000	1699999	36
scaffold_12	1700000	1749999	46
scaffold_12	1750000	1770395	9
scaffold_1371	0	49999	29
scaffold_1371	50000	99999	35
scaffold_1371	100000	149999	27
scaffold_1371	150000	189662	28
scaffold_1483	0	49999	52
scaffold_1483	50000	99999	34
scaffold_1483	100000	149999	33
scaffold_1483	150000	178265	23
scaffold_1528	0	49999	55
scaffold_1528	50000	99999	44
scaffold_1528	100000	149999	43
scaffold_1528	150000	174345	18
scaffold_155	0	49999	30
scaffold_155	50000	99999	36
scaffold_155	100000	149999	33
scaffold_155	150000	199999	41
scaffold_155	200000	249999	36
scaffold_155	250000	299999	37
scaffold_155	300000	349999	38
scaffold_155	350000	399999	40
scaffold_155	400000	449999	44
scaffold_155	450000	499999	41
scaffold_155	500000	549999	50
scaffold_155	550000	599999	38
scaffold_155	600000	649999	28
scaffold_155	650000	699999	19
scaffold_155	700000	721269	9
scaffold_16	0	49999	33
scaffold_16	50000	99999	28
scaffold_16	100000	149999	29
scaffold_16	150000	199999	41
scaffold_16	200000	249999	39
scaffold_16	250000	299999	33
scaffold_16	300000	349999	21
scaffold_16	350000	399999	35
scaffold_16	400000	449999	37
scaffold_16	450000	499999	30
scaffold_16	500000	549999	40
scaffold_16	550000	599999	33
scaffold_16	600000	649999	35
scaffold_16	650000	699999	29
scaffold_16	700000	749999	27
scaffold_16	750000	799999	29
scaffold_16	800000	849999	29
scaffold_16	850000	899999	34
scaffold_16	900000	949999	38
scaffold_16	950000	999999	28
scaffold_16	1000000	1049999	29
scaffold_16	1050000	1099999	21
scaffold_16	1100000	1149999	52
scaffold_16	1150000	1199999	13
scaffold_16	1200000	1249999	27
scaffold_16	1250000	1299999	23
scaffold_16	1300000	1349999	30
scaffold_16	1350000	1399999	37
scaffold_16	1400000	1449999	20
scaffold_16	1450000	1499999	23
scaffold_16	1500000	1549999	32
scaffold_16	1550000	1569362	10
scaffold_1621	0	49999	29
scaffold_1621	50000	99999	32
scaffold_1621	100000	149999	29
scaffold_1621	150000	166688	6
scaffold_183	0	49999	29
scaffold_183	50000	99999	34
scaffold_183	100000	149999	21
scaffold_183	150000	199999	37
scaffold_183	200000	249999	33
scaffold_183	250000	299999	35
scaffold_183	300000	349999	28
scaffold_183	350000	399999	24
scaffold_183	400000	449999	27
scaffold_183	450000	499999	40
scaffold_183	500000	549999	17
scaffold_183	550000	599999	29
scaffold_183	600000	649999	34
scaffold_183	650000	675637	5
scaffold_1885	0	49999	17
scaffold_1885	50000	99999	28
scaffold_1885	100000	146257	31
scaffold_212	0	49999	40
scaffold_212	50000	99999	30
scaffold_212	100000	149999	35
scaffold_212	150000	199999	33
scaffold_212	200000	249999	48
scaffold_212	250000	299999	35
scaffold_212	300000	349999	25
scaffold_212	350000	399999	36
scaffold_212	400000	449999	20
scaffold_212	450000	499999	46
scaffold_212	500000	549999	31
scaffold_212	550000	599999	27
scaffold_212	600000	637812	27
scaffold_2164	0	49999	29
scaffold_2164	50000	99999	50
scaffold_2164	100000	130123	20
scaffold_220	0	49999	23
scaffold_220	50000	99999	49
scaffold_220	100000	149999	22
scaffold_220	150000	199999	20
scaffold_220	200000	249999	35
scaffold_220	250000	299999	39
scaffold_220	300000	349999	31
scaffold_220	350000	399999	56
scaffold_220	400000	449999	44
scaffold_220	450000	499999	55
scaffold_220	500000	549999	38
scaffold_220	550000	599999	25
scaffold_220	600000	626715	12
scaffold_226	0	49999	44
scaffold_226	50000	99999	35
scaffold_226	100000	149999	31
scaffold_226	150000	199999	35
scaffold_226	200000	249999	36
scaffold_226	250000	299999	28
scaffold_226	300000	349999	32
scaffold_226	350000	399999	42
scaffold_226	400000	449999	51
scaffold_226	450000	499999	21
scaffold_226	500000	549999	37
scaffold_226	550000	599999	27
scaffold_226	600000	612265	4
scaffold_2310	0	49999	34
scaffold_2310	50000	99999	30
scaffold_2310	100000	123283	10
scaffold_238	0	49999	34
scaffold_238	50000	99999	43
scaffold_238	100000	149999	33
scaffold_238	150000	199999	31
scaffold_238	200000	249999	26
scaffold_238	250000	299999	21
scaffold_238	300000	349999	17
scaffold_238	350000	399999	37
scaffold_238	400000	449999	19
scaffold_238	450000	499999	24
scaffold_238	500000	549999	9
scaffold_240	0	49999	29
scaffold_240	50000	99999	36
scaffold_240	100000	149999	43
scaffold_240	150000	199999	47
scaffold_240	200000	249999	22
scaffold_240	250000	299999	49
scaffold_240	300000	349999	29
scaffold_240	350000	399999	41
scaffold_240	400000	449999	29
scaffold_240	450000	499999	39
scaffold_240	500000	549999	25
scaffold_240	550000	590974	34
scaffold_2497	0	49999	14
scaffold_2497	50000	114698	18
scaffold_2497	100000	114698	5
scaffold_3114	0	49999	20
scaffold_3114	50000	92406	15
scaffold_313	0	49999	42
scaffold_313	50000	99999	34
scaffold_313	100000	149999	44
scaffold_313	150000	199999	47
scaffold_313	200000	249999	27
scaffold_313	250000	299999	37
scaffold_313	300000	349999	26
scaffold_313	350000	399999	19
scaffold_313	400000	449999	25
scaffold_313	450000	499999	31
scaffold_313	500000	524606	11
scaffold_3322	0	49999	33
scaffold_3322	50000	86627	20
scaffold_3430	0	49999	34
scaffold_3430	50000	84054	22
scaffold_362	0	49999	30
scaffold_362	50000	99999	19
scaffold_362	100000	149999	20
scaffold_362	150000	199999	28
scaffold_362	200000	249999	26
scaffold_362	250000	299999	30
scaffold_362	300000	349999	27
scaffold_362	350000	399999	28
scaffold_362	400000	449999	23
scaffold_362	450000	470893	15
scaffold_383	0	49999	29
scaffold_383	50000	99999	25
scaffold_383	100000	149999	24
scaffold_383	150000	199999	32
scaffold_383	200000	249999	16
scaffold_383	250000	299999	31
scaffold_383	300000	349999	33
scaffold_383	350000	399999	27
scaffold_383	400000	449999	29
scaffold_383	450000	460323	16
scaffold_397	0	49999	33
scaffold_397	50000	99999	39
scaffold_397	100000	149999	29
scaffold_397	150000	199999	42
scaffold_397	200000	249999	30
scaffold_397	250000	299999	36
scaffold_397	300000	349999	29
scaffold_397	350000	399999	24
scaffold_397	400000	449999	32
scaffold_397	450000	453053	1
scaffold_4307	0	49999	32
scaffold_4307	50000	67071	4
scaffold_452	0	49999	39
scaffold_452	50000	99999	25
scaffold_452	100000	149999	51
scaffold_452	150000	199999	41
scaffold_452	200000	249999	33
scaffold_452	250000	299999	20
scaffold_452	300000	349999	33
scaffold_452	350000	399999	22
scaffold_452	400000	423044	11
scaffold_4556	0	49999	46
scaffold_4556	50000	99999	5
scaffold_471	0	49999	27
scaffold_471	50000	99999	26
scaffold_471	100000	149999	40
scaffold_471	150000	199999	39
scaffold_471	200000	249999	35
scaffold_471	250000	299999	49
scaffold_471	300000	349999	39
scaffold_471	350000	399999	33
scaffold_471	400000	409166	8
scaffold_480	0	49999	20
scaffold_480	50000	99999	46
scaffold_480	100000	149999	70
scaffold_480	150000	199999	27
scaffold_480	200000	249999	27
scaffold_480	250000	299999	35
scaffold_480	300000	349999	32
scaffold_480	350000	399999	23
scaffold_480	400000	406126	1
scaffold_493	0	49999	48
scaffold_493	50000	99999	30
scaffold_493	100000	149999	20
scaffold_493	150000	199999	27
scaffold_493	200000	249999	33
scaffold_493	250000	299999	31
scaffold_493	300000	349999	26
scaffold_493	350000	398081	30
scaffold_5124	0	49999	50
scaffold_5124	50000	56423	7
scaffold_526	0	49999	33
scaffold_526	50000	99999	43
scaffold_526	100000	149999	28
scaffold_526	150000	199999	52
scaffold_526	200000	249999	31
scaffold_526	250000	299999	18
scaffold_526	300000	349999	31
scaffold_526	350000	385580	24
scaffold_551	0	49999	29
scaffold_551	50000	99999	48
scaffold_551	100000	149999	50
scaffold_551	150000	199999	51
scaffold_551	200000	249999	32
scaffold_551	250000	299999	35
scaffold_551	300000	349999	35
scaffold_551	350000	376627	23
scaffold_586	0	49999	21
scaffold_586	50000	99999	35
scaffold_586	100000	149999	36
scaffold_586	150000	199999	26
scaffold_586	200000	249999	42
scaffold_586	250000	299999	31
scaffold_586	300000	349999	28
scaffold_596	0	49999	28
scaffold_596	50000	99999	43
scaffold_596	100000	149999	36
scaffold_596	150000	199999	23
scaffold_596	200000	249999	22
scaffold_596	250000	299999	48
scaffold_596	300000	349999	20
scaffold_596	350000	351130	2
scaffold_6080	0	46986	28
scaffold_65	0	49999	21
scaffold_65	50000	99999	30
scaffold_65	100000	149999	15
scaffold_65	150000	199999	21
scaffold_65	200000	249999	30
scaffold_65	250000	299999	35
scaffold_65	300000	349999	46
scaffold_65	350000	399999	45
scaffold_65	400000	449999	36
scaffold_65	450000	499999	18
scaffold_65	500000	549999	18
scaffold_65	550000	599999	28
scaffold_65	600000	649999	36
scaffold_65	650000	699999	37
scaffold_65	700000	749999	37
scaffold_65	750000	799999	29
scaffold_65	800000	849999	42
scaffold_65	850000	899999	46
scaffold_65	900000	949999	31
scaffold_65	950000	999999	36
scaffold_65	1000000	1049999	15
scaffold_65	1050000	1058499	10
scaffold_741	0	49999	39
scaffold_741	50000	99999	34
scaffold_741	100000	149999	52
scaffold_741	150000	199999	32
scaffold_741	200000	249999	40
scaffold_741	250000	299999	22
scaffold_767	0	49999	54
scaffold_767	50000	99999	39
scaffold_767	100000	149999	17
scaffold_767	150000	199999	32
scaffold_767	200000	249999	19
scaffold_767	250000	296412	33
scaffold_79	0	49999	34
scaffold_79	50000	99999	34
scaffold_79	100000	149999	42
scaffold_79	150000	199999	32
scaffold_79	200000	249999	27
scaffold_79	250000	299999	31
scaffold_79	300000	349999	37
scaffold_79	350000	399999	31
scaffold_79	400000	449999	22
scaffold_79	450000	499999	29
scaffold_79	500000	549999	32
scaffold_79	550000	599999	36
scaffold_79	600000	649999	25
scaffold_79	650000	699999	38
scaffold_79	700000	749999	29
scaffold_79	750000	799999	26
scaffold_79	800000	849999	22
scaffold_79	850000	899999	36
scaffold_79	900000	949999	29
scaffold_79	950000	968878	9
scaffold_82	0	49999	49
scaffold_82	50000	99999	22
scaffold_82	100000	149999	40
scaffold_82	150000	199999	49
scaffold_82	200000	249999	28
scaffold_82	250000	299999	38
scaffold_82	300000	349999	31
scaffold_82	350000	399999	22
scaffold_82	400000	449999	23
scaffold_82	450000	499999	39
scaffold_82	500000	549999	30
scaffold_82	550000	599999	34
scaffold_82	600000	649999	51
scaffold_82	650000	699999	36
scaffold_82	700000	749999	43
scaffold_82	750000	799999	24
scaffold_82	800000	849999	23
scaffold_82	850000	899999	25
scaffold_82	900000	949999	45
scaffold_82	950000	954854	4
scaffold_831	0	49999	20
scaffold_831	50000	99999	31
scaffold_831	100000	149999	25
scaffold_831	150000	199999	40
scaffold_831	200000	249999	17
scaffold_831	250000	279030	12
scaffold_87	0	49999	28
scaffold_87	50000	99999	50
scaffold_87	100000	149999	24
scaffold_87	150000	199999	45
scaffold_87	200000	249999	26
scaffold_87	250000	299999	36
scaffold_87	300000	349999	28
scaffold_87	350000	399999	41
scaffold_87	400000	449999	44
scaffold_87	450000	499999	23
scaffold_87	500000	549999	27
scaffold_87	550000	599999	18
scaffold_87	600000	649999	22
scaffold_87	650000	699999	27
scaffold_87	700000	749999	25
scaffold_87	750000	799999	24
scaffold_87	800000	849999	20
scaffold_87	850000	899999	39
scaffold_87	900000	934082	14
scaffold_444	0	49999	36
scaffold_444	50000	99999	43
scaffold_444	100000	149999	36
scaffold_444	150000	199999	44
scaffold_444	200000	249999	52
scaffold_444	250000	299999	39
scaffold_444	300000	349999	29
scaffold_444	350000	399999	40
scaffold_444	400000	425669	13
scaffold_4566	0	49999	20
scaffold_4566	50000	63429	14
