# Supplementary material for: Major proliferation of transposable elements shaped the genome of the soybean rust pathogen Phakopsora pachyrhizi
Source: Nat Commun. 2023 Apr 1;14:1835. doi: 10.1038/s41467-023-37551-4 (PMC10067951; doi:10.1038/s41467-023-37551-4)
Supplement: Supplementary file 6 — Source Data [file 41467_2023_37551_MOESM6_ESM.zip › source_data/Source_data_Figure4/Figure4B_CircosPlot_Layer5_SNPsK8108_25kb_K8108.txt]

Contig_K8108	Interval_start	Interval_end	SNPs_count
Contig_11	1	50000	3
Contig_11	50001	100000	15
Contig_11	100001	150000	7
Contig_11	150001	200000	20
Contig_11	200001	250000	42
Contig_11	250001	300000	15
Contig_11	300001	350000	18
Contig_11	350001	400000	22
Contig_11	400001	450000	26
Contig_11	450001	500000	17
Contig_11	500001	550000	17
Contig_11	550001	600000	0
Contig_11	600001	650000	9
Contig_11	650001	700000	6
Contig_11	700001	750000	8
Contig_11	750001	800000	2
Contig_11	800001	850000	2
Contig_11	850001	900000	2
Contig_11	900001	950000	56
Contig_11	950001	1000000	3
Contig_11	1000001	1050000	24
Contig_11	1050001	1100000	102
Contig_11	1100001	1150000	6
Contig_11	1150001	1200000	541
Contig_11	1200001	1250000	150
Contig_11	1250001	1300000	2
Contig_11	1300001	1350000	5
Contig_11	1350001	1400000	0
Contig_11	1400001	1450000	6
Contig_11	1450001	1500000	16
Contig_11	1500001	1550000	12
Contig_11	1550001	1600000	7
Contig_11	1600001	1650000	13
Contig_11	1650001	1700000	10
Contig_11	1700001	1750000	20
Contig_11	1750001	1800000	19
Contig_11	1800001	1850000	23
Contig_11	1850001	1900000	11
Contig_11	1900001	1950000	24
Contig_11	1950001	2000000	33
Contig_11	2000001	2050000	9
Contig_11	2050001	2100000	13
Contig_11	2100001	2150000	10
Contig_11	2150001	2200000	25
Contig_11	2200001	2250000	21
Contig_11	2250001	2300000	10
Contig_11	2300001	2350000	36
Contig_11	2350001	2400000	53
Contig_11	2400001	2450000	26
Contig_11	2450001	2500000	8
Contig_11	2500001	2550000	5
Contig_11	2550001	2600000	10
Contig_11	2600001	2650000	4
Contig_11	2650001	2700000	15
Contig_11	2700001	2750000	3
Contig_11	2750001	2800000	5
Contig_11	2800001	2850000	1
Contig_11	2850001	2900000	14
Contig_12	1	50000	10
Contig_12	50001	100000	15
Contig_12	100001	150000	8
Contig_12	150001	200000	24
Contig_12	200001	250000	26
Contig_12	250001	300000	34
Contig_12	300001	350000	4
Contig_12	350001	400000	4
Contig_12	400001	450000	1
Contig_12	450001	500000	19
Contig_12	500001	550000	6
Contig_12	550001	600000	3
Contig_12	600001	650000	6
Contig_12	650001	700000	11
Contig_12	700001	750000	29
Contig_12	750001	800000	6
Contig_12	800001	850000	10
Contig_12	850001	900000	11
Contig_12	900001	950000	18
Contig_12	950001	1000000	15
Contig_12	1000001	1050000	18
Contig_12	1050001	1100000	17
Contig_12	1100001	1150000	4
Contig_12	1150001	1200000	7
Contig_12	1200001	1250000	9
Contig_12	1250001	1300000	0
Contig_12	1300001	1350000	21
Contig_12	1350001	1400000	16
Contig_12	1400001	1450000	12
Contig_12	1450001	1500000	18
Contig_12	1500001	1550000	6
Contig_12	1550001	1600000	5
Contig_12	1600001	1650000	6
Contig_12	1650001	1700000	6
Contig_12	1700001	1750000	18
Contig_12	1750001	1800000	10
Contig_12	1800001	1850000	27
Contig_12	1850001	1900000	43
Contig_12	1900001	1950000	8
Contig_12	1950001	2000000	17
Contig_12	2000001	2050000	33
Contig_12	2050001	2100000	14
Contig_12	2100001	2150000	7
Contig_12	2150001	2200000	7
Contig_12	2200001	2250000	8
Contig_12	2250001	2300000	3
Contig_12	2300001	2350000	7
Contig_12	2350001	2400000	12
Contig_12	2400001	2450000	3
Contig_12	2450001	2500000	13
Contig_12	2500001	2550000	13
Contig_12	2550001	2600000	10
Contig_12	2600001	2650000	8
Contig_12	2650001	2700000	11
Contig_12	2700001	2750000	15
Contig_12	2750001	2800000	7
Contig_12	2800001	2846135	4
Contig_13	1	50000	32
Contig_13	50001	100000	7
Contig_13	100001	150000	5
Contig_13	150001	200000	16
Contig_13	200001	250000	4
Contig_13	250001	300000	5
Contig_13	300001	350000	5
Contig_13	350001	400000	8
Contig_13	400001	450000	10
Contig_13	450001	500000	17
Contig_13	500001	550000	11
Contig_13	550001	600000	1
Contig_13	600001	650000	3
Contig_13	650001	700000	3
Contig_13	700001	750000	1
Contig_13	750001	800000	4
Contig_13	800001	850000	9
Contig_13	850001	900000	15
Contig_13	900001	950000	19
Contig_13	950001	1000000	13
Contig_13	1000001	1050000	16
Contig_13	1050001	1100000	3
Contig_13	1100001	1150000	4
Contig_13	1150001	1200000	2
Contig_13	1200001	1250000	2
Contig_13	1250001	1300000	0
Contig_13	1300001	1350000	6
Contig_13	1350001	1400000	2
Contig_13	1400001	1450000	2
Contig_13	1450001	1500000	1
Contig_13	1500001	1550000	22
Contig_13	1550001	1600000	2
Contig_13	1600001	1650000	11
Contig_13	1650001	1700000	20
Contig_13	1700001	1750000	20
Contig_13	1750001	1800000	6
Contig_13	1800001	1850000	3
Contig_13	1850001	1900000	3
Contig_13	1900001	1950000	13
Contig_13	1950001	2000000	6
Contig_13	2000001	2050000	18
Contig_13	2050001	2100000	11
Contig_13	2100001	2150000	10
Contig_13	2150001	2200000	28
Contig_13	2200001	2250000	17
Contig_13	2250001	2300000	14
Contig_13	2300001	2350000	7
Contig_13	2350001	2400000	9
Contig_13	2400001	2450000	19
Contig_13	2450001	2500000	35
Contig_13	2500001	2550000	10
Contig_13	2550001	2600000	18
Contig_13	2600001	2650000	13
Contig_13	2650001	2700000	23
Contig_13	2700001	2749815	14
Contig_14	1	50000	12
Contig_14	50001	100000	24
Contig_14	100001	150000	7
Contig_14	150001	200000	17
Contig_14	200001	250000	18
Contig_14	250001	300000	8
Contig_14	300001	350000	2
Contig_14	350001	400000	6
Contig_14	400001	450000	19
Contig_14	450001	500000	10
Contig_14	500001	550000	17
Contig_14	550001	600000	25
Contig_14	600001	650000	11
Contig_14	650001	700000	13
Contig_14	700001	750000	42
Contig_14	750001	800000	20
Contig_14	800001	850000	21
Contig_14	850001	900000	3
Contig_14	900001	950000	1
Contig_14	950001	1000000	1
Contig_14	1000001	1050000	1
Contig_14	1050001	1100000	6
Contig_14	1100001	1150000	6
Contig_14	1150001	1200000	8
Contig_14	1200001	1250000	8
Contig_14	1250001	1300000	8
Contig_14	1300001	1350000	23
Contig_14	1350001	1400000	24
Contig_14	1400001	1450000	25
Contig_14	1450001	1500000	9
Contig_14	1500001	1550000	29
Contig_14	1550001	1600000	4
Contig_14	1600001	1650000	9
Contig_14	1650001	1700000	8
Contig_14	1700001	1750000	28
Contig_14	1750001	1800000	3
Contig_14	1800001	1850000	3
Contig_14	1850001	1900000	4
Contig_14	1900001	1950000	2
Contig_14	1950001	2000000	7
Contig_14	2000001	2050000	18
Contig_14	2050001	2100000	8
Contig_14	2100001	2150000	18
Contig_14	2150001	2200000	4
Contig_14	2200001	2250000	3
Contig_14	2250001	2300000	3
Contig_14	2300001	2350000	0
Contig_14	2350001	2400000	13
Contig_14	2400001	2450000	7
Contig_14	2450001	2500000	2
Contig_14	2500001	2550000	9
Contig_14	2550001	2600000	15
Contig_14	2600001	2650000	28
Contig_14	2650001	2700000	14
Contig_16	1	50000	25
Contig_16	50001	100000	18
Contig_16	100001	150000	11
Contig_16	150001	200000	7
Contig_16	200001	250000	17
Contig_16	250001	300000	18
Contig_16	300001	350000	25
Contig_16	350001	400000	7
Contig_16	400001	450000	8
Contig_16	450001	500000	20
Contig_16	500001	550000	26
Contig_16	550001	600000	14
Contig_16	600001	650000	1
Contig_16	650001	700000	16
Contig_16	700001	750000	0
Contig_16	750001	800000	9
Contig_16	800001	850000	7
Contig_16	850001	900000	0
Contig_16	900001	950000	0
Contig_16	950001	1000000	7
Contig_16	1000001	1050000	26
Contig_16	1050001	1100000	18
Contig_16	1100001	1150000	12
Contig_16	1150001	1200000	6
Contig_16	1200001	1250000	2
Contig_16	1250001	1300000	17
Contig_16	1300001	1350000	12
Contig_16	1350001	1400000	16
Contig_16	1400001	1450000	16
Contig_16	1450001	1500000	34
Contig_16	1500001	1550000	12
Contig_16	1550001	1600000	18
Contig_16	1600001	1650000	17
Contig_16	1650001	1700000	9
Contig_16	1700001	1750000	14
Contig_16	1750001	1800000	20
Contig_16	1800001	1850000	8
Contig_16	1850001	1900000	25
Contig_16	1900001	1950000	17
Contig_16	1950001	2000000	11
Contig_16	2000001	2050000	12
Contig_16	2050001	2100000	6
Contig_16	2100001	2150000	5
Contig_16	2150001	2200000	6
Contig_16	2200001	2250000	9
Contig_16	2250001	2300000	166
Contig_16	2300001	2350000	14
Contig_16	2350001	2400000	3
Contig_16	2400001	2450000	4
Contig_16	2450001	2500000	9
Contig_16	2500001	2550000	3
Contig_16	2550001	2600000	2
Contig_2	1	50000	119
Contig_2	50001	100000	138
Contig_2	100001	150000	13
Contig_2	150001	200000	19
Contig_2	200001	250000	10
Contig_2	250001	300000	3
Contig_2	300001	350000	25
Contig_2	350001	400000	27
Contig_2	400001	450000	48
Contig_2	450001	500000	1
Contig_2	500001	550000	10
Contig_2	550001	600000	5
Contig_2	600001	650000	10
Contig_2	650001	700000	6
Contig_2	700001	750000	5
Contig_2	750001	800000	6
Contig_2	800001	850000	16
Contig_2	850001	900000	6
Contig_2	900001	950000	4
Contig_2	950001	1000000	19
Contig_2	1000001	1050000	9
Contig_2	1050001	1100000	4
Contig_2	1100001	1150000	21
Contig_2	1150001	1200000	11
Contig_2	1200001	1250000	12
Contig_2	1250001	1300000	25
Contig_2	1300001	1350000	15
Contig_2	1350001	1400000	16
Contig_2	1400001	1450000	1
Contig_2	1450001	1500000	0
Contig_2	1500001	1550000	32
Contig_2	1550001	1600000	2
Contig_2	1600001	1650000	4
Contig_2	1650001	1700000	28
Contig_2	1700001	1750000	16
Contig_2	1750001	1800000	29
Contig_2	1800001	1850000	14
Contig_2	1850001	1900000	12
Contig_2	1900001	1950000	1
Contig_2	1950001	2000000	1
Contig_2	2000001	2050000	2
Contig_2	2050001	2100000	1
Contig_2	2100001	2150000	7
Contig_2	2150001	2200000	2
Contig_2	2200001	2250000	23
Contig_2	2250001	2300000	25
Contig_2	2300001	2350000	11
Contig_2	2350001	2400000	10
Contig_2	2400001	2450000	10
Contig_2	2450001	2500000	10
Contig_2	2500001	2550000	2
Contig_2	2550001	2600000	5
Contig_2	2600001	2650000	10
Contig_2	2650001	2700000	8
Contig_2	2700001	2750000	8
Contig_2	2750001	2800000	26
Contig_2	2800001	2850000	16
Contig_2	2850001	2900000	2
Contig_2	2900001	2950000	12
Contig_2	2950001	3000000	6
Contig_2	3000001	3050000	16
Contig_2	3050001	3100000	9
Contig_2	3100001	3150000	6
Contig_2	3150001	3200000	6
Contig_2	3200001	3250000	27
Contig_2	3250001	3300000	6
Contig_2	3300001	3350000	10
Contig_2	3350001	3400000	10
Contig_2	3400001	3450000	18
Contig_2	3450001	3500000	33
Contig_2	3500001	3550000	20
Contig_2	3550001	3600000	20
Contig_2	3600001	3650000	37
Contig_2	3650001	3700000	10
Contig_2	3700001	3750000	8
Contig_2	3750001	3788641	0
Contig_20	1	50000	6
Contig_20	50001	100000	7
Contig_20	100001	150000	17
Contig_20	150001	200000	25
Contig_20	200001	250000	13
Contig_20	250001	300000	9
Contig_20	300001	350000	3
Contig_20	350001	400000	24
Contig_20	400001	450000	8
Contig_20	450001	500000	13
Contig_20	500001	550000	12
Contig_20	550001	600000	16
Contig_20	600001	650000	22
Contig_20	650001	700000	6
Contig_20	700001	750000	12
Contig_20	750001	800000	11
Contig_20	800001	850000	4
Contig_20	850001	900000	1
Contig_20	900001	950000	1
Contig_20	950001	1000000	1
Contig_20	1000001	1050000	2
Contig_20	1050001	1100000	0
Contig_20	1100001	1150000	5
Contig_20	1150001	1200000	13
Contig_20	1200001	1250000	3
Contig_20	1250001	1300000	1
Contig_20	1300001	1350000	2
Contig_20	1350001	1400000	12
Contig_20	1400001	1450000	4
Contig_20	1450001	1500000	9
Contig_20	1500001	1550000	1
Contig_20	1550001	1600000	2
Contig_20	1600001	1650000	9
Contig_20	1650001	1700000	6
Contig_20	1700001	1750000	14
Contig_20	1750001	1800000	12
Contig_20	1800001	1850000	6
Contig_20	1850001	1900000	5
Contig_20	1900001	1950000	7
Contig_20	1950001	2000000	17
Contig_20	2000001	2050000	15
Contig_20	2050001	2100000	9
Contig_20	2100001	2150000	18
Contig_20	2150001	2200000	3
Contig_20	2200001	2250000	6
Contig_20	2250001	2300000	11
Contig_20	2300001	2350000	10
Contig_20	2350001	2400000	15
Contig_20	2400001	2450000	10
Contig_21	1	50000	1
Contig_21	50001	100000	28
Contig_21	100001	150000	17
Contig_21	150001	200000	2
Contig_21	200001	250000	8
Contig_21	250001	300000	24
Contig_21	300001	350000	17
Contig_21	350001	400000	1
Contig_21	400001	450000	3
Contig_21	450001	500000	5
Contig_21	500001	550000	2
Contig_21	550001	600000	10
Contig_21	600001	650000	9
Contig_21	650001	700000	1
Contig_21	700001	750000	16
Contig_21	750001	800000	6
Contig_21	800001	850000	0
Contig_21	850001	900000	47
Contig_21	900001	950000	11
Contig_21	950001	1000000	13
Contig_21	1000001	1050000	12
Contig_21	1050001	1100000	5
Contig_21	1100001	1150000	1
Contig_21	1150001	1200000	8
Contig_21	1200001	1250000	11
Contig_21	1250001	1300000	13
Contig_21	1300001	1350000	41
Contig_21	1350001	1400000	6
Contig_21	1400001	1450000	11
Contig_21	1450001	1500000	67
Contig_21	1500001	1550000	18
Contig_21	1550001	1600000	5
Contig_21	1600001	1650000	6
Contig_21	1650001	1700000	16
Contig_21	1700001	1750000	20
Contig_21	1750001	1800000	12
Contig_21	1800001	1850000	6
Contig_21	1850001	1900000	10
Contig_21	1900001	1950000	9
Contig_21	1950001	2000000	9
Contig_21	2000001	2050000	15
Contig_21	2050001	2100000	6
Contig_21	2100001	2150000	2
Contig_21	2150001	2200000	10
Contig_21	2200001	2250000	0
Contig_21	2250001	2300000	1
Contig_21	2300001	2350000	8
Contig_21	2350001	2400000	5
Contig_21	2400001	2450000	11
Contig_21	2450001	2466104	1
Contig_22	50001	100000	4
Contig_22	100001	150000	15
Contig_22	150001	200000	7
Contig_22	200001	250000	1
Contig_22	250001	300000	9
Contig_22	300001	350000	4
Contig_22	350001	400000	0
Contig_22	400001	450000	6
Contig_22	450001	500000	16
Contig_22	500001	550000	6
Contig_22	550001	600000	20
Contig_22	600001	650000	15
Contig_22	650001	700000	5
Contig_22	700001	750000	4
Contig_22	750001	800000	20
Contig_22	800001	850000	2
Contig_22	850001	900000	5
Contig_22	900001	950000	1
Contig_22	950001	1000000	6
Contig_22	1000001	1050000	6
Contig_22	1050001	1100000	2
Contig_22	1100001	1150000	1
Contig_22	1150001	1200000	0
Contig_22	1200001	1250000	5
Contig_22	1250001	1300000	21
Contig_22	1300001	1350000	5
Contig_22	1350001	1400000	1
Contig_22	1400001	1450000	1
Contig_22	1450001	1500000	2
Contig_22	1500001	1550000	1
Contig_22	1550001	1600000	8
Contig_22	1600001	1650000	9
Contig_22	1650001	1700000	5
Contig_22	1700001	1750000	8
Contig_22	1750001	1800000	8
Contig_22	1800001	1850000	13
Contig_22	1850001	1900000	16
Contig_22	1900001	1950000	40
Contig_22	1950001	2000000	20
Contig_22	2000001	2050000	5
Contig_22	2050001	2100000	6
Contig_22	2100001	2150000	0
Contig_22	2150001	2200000	5
Contig_22	2200001	2250000	10
Contig_22	2250001	2300000	27
Contig_22	2300001	2350000	18
Contig_22	2350001	2400000	21
Contig_22	2400001	2443014	14
Contig_26	1	50000	26
Contig_26	50001	100000	5
Contig_26	100001	150000	37
Contig_26	150001	200000	6
Contig_26	200001	250000	1
Contig_26	250001	300000	4
Contig_26	300001	350000	23
Contig_26	350001	400000	18
Contig_26	400001	450000	16
Contig_26	450001	500000	11
Contig_26	500001	550000	13
Contig_26	550001	600000	15
Contig_26	600001	650000	32
Contig_26	650001	700000	4
Contig_26	700001	750000	14
Contig_26	750001	800000	19
Contig_26	800001	850000	15
Contig_26	850001	900000	6
Contig_26	900001	950000	32
Contig_26	950001	1000000	11
Contig_26	1000001	1050000	2
Contig_26	1050001	1100000	11
Contig_26	1100001	1150000	19
Contig_26	1150001	1200000	8
Contig_26	1200001	1250000	6
Contig_26	1250001	1300000	14
Contig_26	1300001	1350000	22
Contig_26	1350001	1400000	32
Contig_26	1400001	1450000	9
Contig_26	1450001	1500000	5
Contig_26	1500001	1550000	8
Contig_26	1550001	1600000	12
Contig_26	1600001	1650000	1
Contig_26	1650001	1700000	8
Contig_26	1700001	1750000	8
Contig_26	1750001	1800000	13
Contig_26	1800001	1850000	10
Contig_26	1850001	1900000	5
Contig_26	1900001	1950000	1
Contig_26	1950001	2000000	27
Contig_26	2000001	2050000	39
Contig_26	2050001	2100000	12
Contig_26	2100001	2150000	13
Contig_26	2150001	2200000	16
Contig_27	1	50000	2
Contig_27	50001	100000	32
Contig_27	100001	150000	29
Contig_27	150001	200000	20
Contig_27	200001	250000	12
Contig_27	250001	300000	4
Contig_27	300001	350000	7
Contig_27	350001	400000	20
Contig_27	400001	450000	14
Contig_27	450001	500000	26
Contig_27	500001	550000	29
Contig_27	550001	600000	14
Contig_27	600001	650000	31
Contig_27	650001	700000	8
Contig_27	700001	750000	11
Contig_27	750001	800000	22
Contig_27	800001	850000	4
Contig_27	850001	900000	0
Contig_27	900001	950000	8
Contig_27	950001	1000000	16
Contig_27	1000001	1050000	47
Contig_27	1050001	1100000	24
Contig_27	1100001	1150000	18
Contig_27	1150001	1200000	24
Contig_27	1200001	1250000	16
Contig_27	1250001	1300000	10
Contig_27	1300001	1350000	30
Contig_27	1350001	1400000	28
Contig_27	1400001	1450000	10
Contig_27	1450001	1500000	6
Contig_27	1500001	1550000	8
Contig_27	1550001	1600000	6
Contig_27	1600001	1650000	11
Contig_27	1650001	1700000	2
Contig_27	1700001	1750000	12
Contig_27	1750001	1800000	19
Contig_27	1800001	1850000	11
Contig_27	1850001	1900000	12
Contig_27	1900001	1950000	13
Contig_27	1950001	2000000	8
Contig_27	2000001	2050000	16
Contig_27	2050001	2100000	11
Contig_27	2100001	2150000	8
Contig_27	2150001	2200000	11
Contig_27	2200001	2217864	3
Contig_29	1	50000	199
Contig_29	50001	100000	9
Contig_29	100001	150000	5
Contig_29	150001	200000	3
Contig_29	200001	250000	10
Contig_29	250001	300000	12
Contig_29	300001	350000	1
Contig_29	350001	400000	2
Contig_29	400001	450000	1
Contig_29	450001	500000	4
Contig_29	500001	550000	16
Contig_29	550001	600000	7
Contig_29	600001	650000	18
Contig_29	650001	700000	10
Contig_29	700001	750000	27
Contig_29	750001	800000	14
Contig_29	800001	850000	22
Contig_29	850001	900000	23
Contig_29	900001	950000	13
Contig_29	950001	1000000	2
Contig_29	1000001	1050000	2
Contig_29	1050001	1100000	9
Contig_29	1100001	1150000	18
Contig_29	1150001	1200000	21
Contig_29	1200001	1250000	18
Contig_29	1250001	1300000	3
Contig_29	1300001	1350000	6
Contig_29	1350001	1400000	3
Contig_29	1400001	1450000	8
Contig_29	1450001	1500000	10
Contig_29	1500001	1550000	6
Contig_29	1550001	1600000	11
Contig_29	1600001	1650000	19
Contig_29	1650001	1700000	23
Contig_29	1700001	1750000	11
Contig_29	1750001	1800000	88
Contig_29	1800001	1850000	36
Contig_29	1850001	1900000	77
Contig_29	1900001	1950000	57
Contig_29	1950001	2000000	9
Contig_29	2000001	2050000	15
Contig_29	2050001	2100000	20
Contig_29	2100001	2120190	1
Contig_3	1	50000	7
Contig_3	50001	100000	13
Contig_3	100001	150000	2
Contig_3	150001	200000	2
Contig_3	200001	250000	6
Contig_3	250001	300000	8
Contig_3	300001	350000	0
Contig_3	350001	400000	7
Contig_3	400001	450000	13
Contig_3	450001	500000	3
Contig_3	500001	550000	7
Contig_3	550001	600000	4
Contig_3	600001	650000	3
Contig_3	650001	700000	14
Contig_3	700001	750000	12
Contig_3	750001	800000	4
Contig_3	800001	850000	6
Contig_3	850001	900000	30
Contig_3	900001	950000	9
Contig_3	950001	1000000	1
Contig_3	1000001	1050000	2
Contig_3	1050001	1100000	8
Contig_3	1100001	1150000	1
Contig_3	1150001	1200000	9
Contig_3	1200001	1250000	2
Contig_3	1250001	1300000	1
Contig_3	1300001	1350000	9
Contig_3	1350001	1400000	2
Contig_3	1400001	1450000	0
Contig_3	1450001	1500000	11
Contig_3	1500001	1550000	8
Contig_3	1550001	1600000	17
Contig_3	1600001	1650000	2
Contig_3	1650001	1700000	3
Contig_3	1700001	1750000	6
Contig_3	1750001	1800000	12
Contig_3	1800001	1850000	16
Contig_3	1850001	1900000	7
Contig_3	1900001	1950000	13
Contig_3	1950001	2000000	6
Contig_3	2000001	2050000	5
Contig_3	2050001	2100000	3
Contig_3	2100001	2150000	11
Contig_3	2150001	2200000	0
Contig_3	2200001	2250000	0
Contig_3	2250001	2300000	4
Contig_3	2300001	2350000	14
Contig_3	2350001	2400000	43
Contig_3	2400001	2450000	11
Contig_3	2450001	2500000	6
Contig_3	2500001	2550000	5
Contig_3	2550001	2600000	1
Contig_3	2600001	2650000	5
Contig_3	2650001	2700000	3
Contig_3	2700001	2750000	30
Contig_3	2750001	2800000	13
Contig_3	2800001	2850000	7
Contig_3	2850001	2900000	15
Contig_3	2900001	2950000	22
Contig_3	2950001	3000000	7
Contig_3	3000001	3050000	7
Contig_3	3050001	3100000	15
Contig_3	3100001	3150000	3
Contig_3	3150001	3200000	26
Contig_3	3200001	3250000	24
Contig_3	3250001	3300000	42
Contig_3	3300001	3350000	16
Contig_3	3350001	3400000	12
Contig_3	3400001	3450000	6
Contig_3	3450001	3500000	7
Contig_3	3500001	3550000	17
Contig_3	3550001	3600000	8
Contig_31	1	50000	8
Contig_31	50001	100000	18
Contig_31	100001	150000	46
Contig_31	150001	200000	99
Contig_31	200001	250000	7
Contig_31	250001	300000	3
Contig_31	300001	350000	4
Contig_31	350001	400000	6
Contig_31	400001	450000	0
Contig_31	450001	500000	3
Contig_31	500001	550000	1
Contig_31	550001	600000	0
Contig_31	600001	650000	3
Contig_31	650001	700000	8
Contig_31	700001	750000	4
Contig_31	750001	800000	5
Contig_31	800001	850000	7
Contig_31	850001	900000	1
Contig_31	900001	950000	20
Contig_31	950001	1000000	0
Contig_31	1000001	1050000	21
Contig_31	1050001	1100000	4
Contig_31	1100001	1150000	17
Contig_31	1150001	1200000	21
Contig_31	1200001	1250000	9
Contig_31	1250001	1300000	8
Contig_31	1300001	1350000	1
Contig_31	1350001	1400000	3
Contig_31	1400001	1450000	0
Contig_31	1450001	1500000	4
Contig_31	1500001	1550000	12
Contig_31	1550001	1600000	13
Contig_31	1600001	1650000	2
Contig_31	1650001	1700000	8
Contig_31	1700001	1750000	0
Contig_31	1750001	1800000	11
Contig_31	1800001	1850000	16
Contig_31	1850001	1900000	16
Contig_31	1900001	1950000	10
Contig_31	1950001	2000000	31
Contig_31	2000001	2050000	2
Contig_31	2050001	2091268	8
Contig_34	1	50000	1
Contig_34	50001	100000	16
Contig_34	100001	150000	7
Contig_34	150001	200000	6
Contig_34	200001	250000	1
Contig_34	250001	300000	9
Contig_34	300001	350000	3
Contig_34	350001	400000	20
Contig_34	400001	450000	12
Contig_34	450001	500000	13
Contig_34	500001	550000	3
Contig_34	550001	600000	3
Contig_34	600001	650000	1
Contig_34	650001	700000	14
Contig_34	700001	750000	5
Contig_34	750001	800000	3
Contig_34	800001	850000	11
Contig_34	850001	900000	9
Contig_34	900001	950000	10
Contig_34	950001	1000000	19
Contig_34	1000001	1050000	11
Contig_34	1050001	1100000	6
Contig_34	1100001	1150000	1
Contig_34	1150001	1200000	14
Contig_34	1200001	1250000	16
Contig_34	1250001	1300000	10
Contig_34	1300001	1350000	3
Contig_34	1350001	1400000	20
Contig_34	1400001	1450000	8
Contig_34	1450001	1500000	14
Contig_34	1500001	1550000	4
Contig_34	1550001	1600000	19
Contig_34	1600001	1650000	4
Contig_34	1650001	1700000	2
Contig_34	1700001	1750000	11
Contig_34	1750001	1800000	8
Contig_34	1800001	1850000	15
Contig_34	1850001	1900000	19
Contig_34	1900001	1950000	17
Contig_34	1950001	1986034	6
Contig_35	1	50000	6
Contig_35	50001	100000	16
Contig_35	100001	150000	9
Contig_35	150001	200000	21
Contig_35	200001	250000	3
Contig_35	250001	300000	20
Contig_35	300001	350000	31
Contig_35	350001	400000	16
Contig_35	400001	450000	8
Contig_35	450001	500000	7
Contig_35	500001	550000	15
Contig_35	550001	600000	23
Contig_35	600001	650000	9
Contig_35	650001	700000	22
Contig_35	700001	750000	6
Contig_35	750001	800000	22
Contig_35	800001	850000	0
Contig_35	850001	900000	17
Contig_35	900001	950000	6
Contig_35	950001	1000000	9
Contig_35	1000001	1050000	8
Contig_35	1050001	1100000	0
Contig_35	1100001	1150000	6
Contig_35	1150001	1200000	13
Contig_35	1200001	1250000	10
Contig_35	1250001	1300000	10
Contig_35	1300001	1350000	4
Contig_35	1350001	1400000	2
Contig_35	1400001	1450000	1
Contig_35	1450001	1500000	14
Contig_35	1500001	1550000	12
Contig_35	1550001	1600000	2
Contig_35	1600001	1650000	2
Contig_35	1650001	1700000	33
Contig_35	1700001	1750000	40
Contig_35	1750001	1800000	11
Contig_35	1800001	1850000	10
Contig_35	1850001	1900000	15
Contig_35	1900001	1950000	2
Contig_36	1	50000	9
Contig_36	50001	100000	6
Contig_36	100001	150000	21
Contig_36	150001	200000	9
Contig_36	200001	250000	2
Contig_36	250001	300000	3
Contig_36	300001	350000	21
Contig_36	350001	400000	13
Contig_36	400001	450000	7
Contig_36	450001	500000	19
Contig_36	500001	550000	9
Contig_36	550001	600000	15
Contig_36	600001	650000	7
Contig_36	650001	700000	2
Contig_36	700001	750000	1
Contig_36	750001	800000	28
Contig_36	800001	850000	12
Contig_36	850001	900000	22
Contig_36	900001	950000	10
Contig_36	950001	1000000	35
Contig_36	1000001	1050000	12
Contig_36	1050001	1100000	10
Contig_36	1100001	1150000	3
Contig_36	1150001	1200000	7
Contig_36	1200001	1250000	1
Contig_36	1250001	1300000	11
Contig_36	1300001	1350000	26
Contig_36	1350001	1400000	12
Contig_36	1400001	1450000	22
Contig_36	1450001	1500000	7
Contig_36	1500001	1550000	4
Contig_36	1550001	1600000	21
Contig_36	1600001	1650000	8
Contig_36	1650001	1700000	7
Contig_36	1700001	1750000	15
Contig_36	1750001	1800000	25
Contig_36	1800001	1850000	25
Contig_36	1850001	1900000	58
Contig_36	1900001	1936813	4
Contig_37	1	50000	7
Contig_37	50001	100000	16
Contig_37	100001	150000	4
Contig_37	150001	200000	7
Contig_37	200001	250000	11
Contig_37	250001	300000	6
Contig_37	300001	350000	1
Contig_37	350001	400000	10
Contig_37	400001	450000	5
Contig_37	450001	500000	1
Contig_37	500001	550000	4
Contig_37	550001	600000	5
Contig_37	600001	650000	6
Contig_37	650001	700000	2
Contig_37	700001	750000	9
Contig_37	750001	800000	6
Contig_37	800001	850000	12
Contig_37	850001	900000	17
Contig_37	950001	1000000	8
Contig_37	1000001	1050000	3
Contig_37	1050001	1100000	7
Contig_37	1100001	1150000	24
Contig_37	1150001	1200000	17
Contig_37	1200001	1250000	15
Contig_37	1250001	1300000	3
Contig_37	1300001	1350000	0
Contig_37	1350001	1400000	0
Contig_37	1400001	1450000	7
Contig_37	1450001	1500000	2
Contig_37	1500001	1550000	7
Contig_37	1550001	1600000	1
Contig_37	1600001	1650000	19
Contig_37	1650001	1700000	0
Contig_37	1700001	1750000	0
Contig_37	1750001	1800000	10
Contig_37	1800001	1850000	6
Contig_37	1850001	1900000	16
Contig_37	1900001	1936216	3
Contig_38	1	50000	12
Contig_38	50001	100000	27
Contig_38	100001	150000	10
Contig_38	150001	200000	26
Contig_38	200001	250000	24
Contig_38	250001	300000	30
Contig_38	300001	350000	19
Contig_38	350001	400000	15
Contig_38	400001	450000	16
Contig_38	450001	500000	12
Contig_38	500001	550000	6
Contig_38	550001	600000	5
Contig_38	600001	650000	8
Contig_38	650001	700000	11
Contig_38	700001	750000	20
Contig_38	750001	800000	26
Contig_38	800001	850000	20
Contig_38	850001	900000	9
Contig_38	900001	950000	23
Contig_38	950001	1000000	17
Contig_38	1000001	1050000	7
Contig_38	1050001	1100000	10
Contig_38	1100001	1150000	21
Contig_38	1150001	1200000	16
Contig_38	1200001	1250000	3
Contig_38	1250001	1300000	8
Contig_38	1300001	1350000	2
Contig_38	1350001	1400000	8
Contig_38	1400001	1450000	11
Contig_38	1450001	1500000	3
Contig_38	1500001	1550000	2
Contig_38	1550001	1600000	0
Contig_38	1600001	1650000	13
Contig_38	1650001	1700000	25
Contig_38	1700001	1750000	10
Contig_38	1750001	1800000	4
Contig_38	1800001	1850000	6
Contig_38	1850001	1900000	29
Contig_38	1900001	1922984	1
Contig_4	1	50000	10
Contig_4	50001	100000	15
Contig_4	100001	150000	0
Contig_4	150001	200000	3
Contig_4	200001	250000	37
Contig_4	250001	300000	19
Contig_4	300001	350000	5
Contig_4	350001	400000	10
Contig_4	400001	450000	17
Contig_4	450001	500000	14
Contig_4	500001	550000	14
Contig_4	550001	600000	9
Contig_4	600001	650000	1
Contig_4	650001	700000	2
Contig_4	700001	750000	12
Contig_4	750001	800000	13
Contig_4	800001	850000	0
Contig_4	850001	900000	4
Contig_4	900001	950000	2
Contig_4	950001	1000000	3
Contig_4	1000001	1050000	0
Contig_4	1050001	1100000	10
Contig_4	1100001	1150000	7
Contig_4	1150001	1200000	23
Contig_4	1200001	1250000	11
Contig_4	1250001	1300000	9
Contig_4	1300001	1350000	5
Contig_4	1350001	1400000	9
Contig_4	1400001	1450000	4
Contig_4	1450001	1500000	10
Contig_4	1500001	1550000	14
Contig_4	1550001	1600000	20
Contig_4	1600001	1650000	29
Contig_4	1650001	1700000	10
Contig_4	1700001	1750000	17
Contig_4	1750001	1800000	20
Contig_4	1800001	1850000	2
Contig_4	1850001	1900000	0
Contig_4	1900001	1950000	31
Contig_4	1950001	2000000	5
Contig_4	2000001	2050000	3
Contig_4	2050001	2100000	0
Contig_4	2100001	2150000	8
Contig_4	2150001	2200000	2
Contig_4	2200001	2250000	19
Contig_4	2250001	2300000	171
Contig_4	2300001	2350000	29
Contig_4	2350001	2400000	27
Contig_4	2400001	2450000	17
Contig_4	2450001	2500000	16
Contig_4	2500001	2550000	35
Contig_4	2550001	2600000	13
Contig_4	2600001	2650000	8
Contig_4	2650001	2700000	3
Contig_4	2700001	2750000	2
Contig_4	2750001	2800000	0
Contig_4	2800001	2850000	2
Contig_4	2850001	2900000	2
Contig_4	2900001	2950000	4
Contig_4	3000001	3050000	1
Contig_4	3050001	3100000	13
Contig_4	3100001	3150000	7
Contig_4	3150001	3200000	0
Contig_4	3200001	3250000	15
Contig_4	3250001	3300000	8
Contig_4	3300001	3350000	6
Contig_4	3350001	3400000	4
Contig_4	3400001	3450000	4
Contig_4	3450001	3500000	2
Contig_4	3500001	3550000	7
Contig_4	3550001	3597222	22
Contig_40	1	50000	11
Contig_40	50001	100000	28
Contig_40	100001	150000	14
Contig_40	150001	200000	16
Contig_40	200001	250000	18
Contig_40	250001	300000	11
Contig_40	300001	350000	14
Contig_40	350001	400000	15
Contig_40	400001	450000	13
Contig_40	450001	500000	7
Contig_40	500001	550000	9
Contig_40	550001	600000	2
Contig_40	600001	650000	3
Contig_40	650001	700000	9
Contig_40	700001	750000	21
Contig_40	750001	800000	9
Contig_40	800001	850000	9
Contig_40	850001	900000	7
Contig_40	900001	950000	21
Contig_40	950001	1000000	18
Contig_40	1000001	1050000	0
Contig_40	1050001	1100000	13
Contig_40	1100001	1150000	9
Contig_40	1150001	1200000	2
Contig_40	1200001	1250000	0
Contig_40	1250001	1300000	5
Contig_40	1300001	1350000	7
Contig_40	1350001	1400000	7
Contig_40	1400001	1450000	11
Contig_40	1450001	1500000	10
Contig_40	1500001	1550000	10
Contig_40	1550001	1600000	8
Contig_40	1600001	1650000	6
Contig_40	1650001	1700000	6
Contig_40	1700001	1750000	12
Contig_40	1750001	1800000	37
Contig_40	1800001	1850000	16
Contig_42	1	50000	6
Contig_42	50001	100000	4
Contig_42	100001	150000	26
Contig_42	150001	200000	4
Contig_42	200001	250000	11
Contig_42	250001	300000	7
Contig_42	300001	350000	46
Contig_42	350001	400000	17
Contig_42	400001	450000	20
Contig_42	450001	500000	6
Contig_42	500001	550000	25
Contig_42	550001	600000	28
Contig_42	600001	650000	27
Contig_42	650001	700000	20
Contig_42	700001	750000	15
Contig_42	750001	800000	18
Contig_42	800001	850000	40
Contig_42	850001	900000	38
Contig_42	900001	950000	7
Contig_42	950001	1000000	3
Contig_42	1000001	1050000	44
Contig_42	1050001	1100000	10
Contig_42	1100001	1150000	1
Contig_42	1150001	1200000	19
Contig_42	1200001	1250000	3
Contig_42	1250001	1300000	12
Contig_42	1300001	1350000	6
Contig_42	1350001	1400000	14
Contig_42	1400001	1450000	3
Contig_42	1450001	1500000	20
Contig_42	1500001	1550000	20
Contig_42	1550001	1600000	18
Contig_42	1600001	1650000	25
Contig_42	1650001	1700000	10
Contig_42	1700001	1750000	5
Contig_42	1750001	1800000	2
Contig_42	1800001	1844121	0
Contig_43	1	50000	4
Contig_43	50001	100000	73
Contig_43	100001	150000	9
Contig_43	150001	200000	20
Contig_43	200001	250000	6
Contig_43	250001	300000	8
Contig_43	300001	350000	8
Contig_43	350001	400000	4
Contig_43	400001	450000	18
Contig_43	450001	500000	17
Contig_43	500001	550000	8
Contig_43	550001	600000	16
Contig_43	600001	650000	33
Contig_43	650001	700000	14
Contig_43	700001	750000	39
Contig_43	750001	800000	21
Contig_43	800001	850000	15
Contig_43	850001	900000	14
Contig_43	900001	950000	8
Contig_43	950001	1000000	1
Contig_43	1000001	1050000	5
Contig_43	1050001	1100000	19
Contig_43	1100001	1150000	23
Contig_43	1150001	1200000	2
Contig_43	1200001	1250000	5
Contig_43	1250001	1300000	2
Contig_43	1300001	1350000	3
Contig_43	1350001	1400000	0
Contig_43	1400001	1450000	4
Contig_43	1450001	1500000	3
Contig_43	1500001	1550000	0
Contig_43	1550001	1600000	7
Contig_43	1600001	1650000	2
Contig_43	1650001	1700000	1
Contig_43	1700001	1750000	0
Contig_43	1750001	1800000	83
Contig_43	1800001	1840463	3
Contig_44	1	50000	9
Contig_44	50001	100000	14
Contig_44	100001	150000	18
Contig_44	150001	200000	8
Contig_44	200001	250000	20
Contig_44	250001	300000	22
Contig_44	300001	350000	36
Contig_44	350001	400000	15
Contig_44	400001	450000	12
Contig_44	450001	500000	13
Contig_44	500001	550000	5
Contig_44	550001	600000	4
Contig_44	600001	650000	12
Contig_44	650001	700000	11
Contig_44	700001	750000	3
Contig_44	750001	800000	18
Contig_44	800001	850000	19
Contig_44	850001	900000	33
Contig_44	900001	950000	64
Contig_44	950001	1000000	8
Contig_44	1000001	1050000	4
Contig_44	1050001	1100000	16
Contig_44	1100001	1150000	5
Contig_44	1150001	1200000	2
Contig_44	1200001	1250000	6
Contig_44	1250001	1300000	8
Contig_44	1300001	1350000	14
Contig_44	1350001	1400000	16
Contig_44	1400001	1450000	15
Contig_44	1450001	1500000	6
Contig_44	1500001	1550000	11
Contig_44	1550001	1600000	7
Contig_44	1600001	1650000	21
Contig_44	1650001	1700000	8
Contig_44	1700001	1750000	47
Contig_44	1750001	1800000	2
Contig_44	1800001	1838348	9
Contig_45	1	50000	9
Contig_45	50001	100000	0
Contig_45	100001	150000	6
Contig_45	150001	200000	10
Contig_45	200001	250000	13
Contig_45	250001	300000	3
Contig_45	300001	350000	8
Contig_45	350001	400000	21
Contig_45	400001	450000	6
Contig_45	450001	500000	8
Contig_45	500001	550000	1
Contig_45	550001	600000	18
Contig_45	600001	650000	3
Contig_45	650001	700000	6
Contig_45	700001	750000	1
Contig_45	750001	800000	5
Contig_45	800001	850000	6
Contig_45	850001	900000	6
Contig_45	900001	950000	4
Contig_45	950001	1000000	5
Contig_45	1000001	1050000	6
Contig_45	1050001	1100000	11
Contig_45	1100001	1150000	10
Contig_45	1150001	1200000	6
Contig_45	1200001	1250000	25
Contig_45	1250001	1300000	13
Contig_45	1300001	1350000	9
Contig_45	1350001	1400000	8
Contig_45	1400001	1450000	9
Contig_45	1450001	1500000	14
Contig_45	1500001	1550000	9
Contig_45	1550001	1600000	16
Contig_45	1600001	1650000	8
Contig_45	1650001	1700000	14
Contig_45	1700001	1750000	20
Contig_45	1750001	1800000	24
Contig_45	1800001	1827498	17
Contig_46	1	50000	7
Contig_46	50001	100000	68
Contig_46	100001	150000	9
Contig_46	150001	200000	18
Contig_46	200001	250000	9
Contig_46	250001	300000	11
Contig_46	300001	350000	18
Contig_46	350001	400000	3
Contig_46	400001	450000	2
Contig_46	450001	500000	1
Contig_46	500001	550000	5
Contig_46	550001	600000	13
Contig_46	600001	650000	17
Contig_46	650001	700000	28
Contig_46	700001	750000	13
Contig_46	750001	800000	4
Contig_46	800001	850000	3
Contig_46	850001	900000	0
Contig_46	900001	950000	0
Contig_46	950001	1000000	3
Contig_46	1050001	1100000	6
Contig_46	1100001	1150000	7
Contig_46	1150001	1200000	11
Contig_46	1200001	1250000	6
Contig_46	1250001	1300000	10
Contig_46	1300001	1350000	7
Contig_46	1350001	1400000	14
Contig_46	1400001	1450000	11
Contig_46	1450001	1500000	23
Contig_46	1500001	1550000	14
Contig_46	1550001	1600000	21
Contig_46	1600001	1650000	11
Contig_46	1650001	1700000	6
Contig_46	1700001	1750000	12
Contig_46	1750001	1800000	2
Contig_46	1800001	1812933	0
Contig_48	1	50000	8
Contig_48	50001	100000	17
Contig_48	100001	150000	7
Contig_48	150001	200000	3
Contig_48	200001	250000	3
Contig_48	250001	300000	25
Contig_48	300001	350000	14
Contig_48	350001	400000	22
Contig_48	400001	450000	21
Contig_48	450001	500000	13
Contig_48	500001	550000	8
Contig_48	550001	600000	29
Contig_48	600001	650000	9
Contig_48	650001	700000	2
Contig_48	700001	750000	5
Contig_48	750001	800000	13
Contig_48	800001	850000	8
Contig_48	850001	900000	2
Contig_48	900001	950000	8
Contig_48	950001	1000000	3
Contig_48	1000001	1050000	10
Contig_48	1050001	1100000	16
Contig_48	1100001	1150000	11
Contig_48	1150001	1200000	8
Contig_48	1200001	1250000	5
Contig_48	1250001	1300000	26
Contig_48	1300001	1350000	12
Contig_48	1350001	1400000	15
Contig_48	1400001	1450000	5
Contig_48	1450001	1500000	0
Contig_48	1500001	1550000	2
Contig_48	1550001	1600000	15
Contig_48	1600001	1650000	11
Contig_48	1650001	1700000	22
Contig_48	1700001	1750000	8
Contig_48	1750001	1800000	0
Contig_49	1	50000	27
Contig_49	50001	100000	15
Contig_49	100001	150000	15
Contig_49	150001	200000	24
Contig_49	200001	250000	10
Contig_49	250001	300000	10
Contig_49	300001	350000	9
Contig_49	350001	400000	15
Contig_49	400001	450000	21
Contig_49	450001	500000	17
Contig_49	500001	550000	12
Contig_49	550001	600000	5
Contig_49	600001	650000	14
Contig_49	650001	700000	17
Contig_49	700001	750000	6
Contig_49	750001	800000	3
Contig_49	800001	850000	3
Contig_49	850001	900000	1
Contig_49	900001	950000	1
Contig_49	950001	1000000	62
Contig_49	1000001	1050000	0
Contig_49	1050001	1100000	7
Contig_49	1100001	1150000	2
Contig_49	1150001	1200000	7
Contig_49	1200001	1250000	11
Contig_49	1250001	1300000	13
Contig_49	1300001	1350000	3
Contig_49	1350001	1400000	3
Contig_49	1400001	1450000	18
Contig_49	1450001	1500000	11
Contig_49	1500001	1550000	11
Contig_49	1550001	1600000	1
Contig_49	1600001	1650000	3
Contig_49	1650001	1700000	3
Contig_49	1700001	1750000	16
Contig_5	1	50000	9
Contig_5	50001	100000	34
Contig_5	100001	150000	1
Contig_5	150001	200000	1
Contig_5	200001	250000	11
Contig_5	250001	300000	2
Contig_5	300001	350000	32
Contig_5	350001	400000	10
Contig_5	400001	450000	7
Contig_5	450001	500000	14
Contig_5	500001	550000	10
Contig_5	550001	600000	42
Contig_5	600001	650000	7
Contig_5	650001	700000	5
Contig_5	700001	750000	19
Contig_5	750001	800000	5
Contig_5	800001	850000	6
Contig_5	850001	900000	25
Contig_5	900001	950000	11
Contig_5	950001	1000000	7
Contig_5	1000001	1050000	3
Contig_5	1050001	1100000	10
Contig_5	1100001	1150000	16
Contig_5	1150001	1200000	14
Contig_5	1200001	1250000	8
Contig_5	1250001	1300000	11
Contig_5	1300001	1350000	12
Contig_5	1350001	1400000	2
Contig_5	1400001	1450000	37
Contig_5	1450001	1500000	4
Contig_5	1500001	1550000	5
Contig_5	1650001	1700000	0
Contig_5	1700001	1750000	6
Contig_5	1750001	1800000	1
Contig_5	1800001	1850000	5
Contig_5	1850001	1900000	1
Contig_5	1900001	1950000	0
Contig_5	1950001	2000000	3
Contig_5	2000001	2050000	1
Contig_5	2050001	2100000	2
Contig_5	2100001	2150000	4
Contig_5	2150001	2200000	10
Contig_5	2200001	2250000	3
Contig_5	2250001	2300000	14
Contig_5	2300001	2350000	9
Contig_5	2350001	2400000	8
Contig_5	2400001	2450000	20
Contig_5	2450001	2500000	1
Contig_5	2500001	2550000	18
Contig_5	2550001	2600000	4
Contig_5	2600001	2650000	3
Contig_5	2650001	2700000	1
Contig_5	2700001	2750000	7
Contig_5	2750001	2800000	0
Contig_5	2800001	2850000	13
Contig_5	2850001	2900000	8
Contig_5	2900001	2950000	10
Contig_5	2950001	3000000	2
Contig_5	3000001	3050000	11
Contig_5	3050001	3100000	5
Contig_5	3100001	3150000	3
Contig_5	3150001	3200000	31
Contig_5	3200001	3250000	17
Contig_5	3250001	3300000	20
Contig_5	3300001	3350000	21
Contig_5	3350001	3400000	11
Contig_5	3400001	3450000	12
Contig_5	3450001	3500000	13
Contig_5	3500001	3550000	10
Contig_5	3550001	3574943	4
Contig_50	1	50000	8
Contig_50	50001	100000	35
Contig_50	100001	150000	7
Contig_50	150001	200000	5
Contig_50	200001	250000	23
Contig_50	250001	300000	10
Contig_50	300001	350000	15
Contig_50	350001	400000	23
Contig_50	400001	450000	15
Contig_50	450001	500000	17
Contig_50	500001	550000	4
Contig_50	550001	600000	7
Contig_50	600001	650000	5
Contig_50	650001	700000	6
Contig_50	700001	750000	2
Contig_50	750001	800000	37
Contig_50	800001	850000	9
Contig_50	850001	900000	10
Contig_50	900001	950000	18
Contig_50	950001	1000000	7
Contig_50	1000001	1050000	36
Contig_50	1050001	1100000	4
Contig_50	1100001	1150000	21
Contig_50	1150001	1200000	2
Contig_50	1200001	1250000	28
Contig_50	1250001	1300000	29
Contig_50	1300001	1350000	25
Contig_50	1350001	1400000	16
Contig_50	1400001	1450000	22
Contig_50	1450001	1500000	1
Contig_50	1500001	1550000	10
Contig_50	1550001	1600000	4
Contig_50	1650001	1700000	16
Contig_50	1700001	1750000	14
Contig_50	1750001	1784301	6
Contig_54	1	50000	17
Contig_54	50001	100000	5
Contig_54	100001	150000	3
Contig_54	150001	200000	8
Contig_54	200001	250000	0
Contig_54	250001	300000	1
Contig_54	300001	350000	5
Contig_54	350001	400000	4
Contig_54	400001	450000	3
Contig_54	450001	500000	4
Contig_54	500001	550000	35
Contig_54	550001	600000	24
Contig_54	600001	650000	16
Contig_54	650001	700000	9
Contig_54	700001	750000	29
Contig_54	750001	800000	34
Contig_54	800001	850000	11
Contig_54	850001	900000	8
Contig_54	900001	950000	4
Contig_54	950001	1000000	12
Contig_54	1000001	1050000	16
Contig_54	1050001	1100000	12
Contig_54	1100001	1150000	15
Contig_54	1150001	1200000	10
Contig_54	1200001	1250000	1
Contig_54	1250001	1300000	8
Contig_54	1300001	1350000	7
Contig_54	1350001	1400000	5
Contig_54	1400001	1450000	8
Contig_54	1450001	1500000	9
Contig_54	1500001	1550000	13
Contig_54	1550001	1600000	10
Contig_54	1600001	1650000	4
Contig_54	1650001	1700000	8
Contig_54	1700001	1734358	7
Contig_56	1	50000	3
Contig_56	50001	100000	0
Contig_56	100001	150000	16
Contig_56	150001	200000	18
Contig_56	200001	250000	7
Contig_56	250001	300000	58
Contig_56	300001	350000	11
Contig_56	350001	400000	4
Contig_56	400001	450000	2
Contig_56	450001	500000	1
Contig_56	500001	550000	13
Contig_56	550001	600000	5
Contig_56	600001	650000	3
Contig_56	650001	700000	6
Contig_56	700001	750000	26
Contig_56	750001	800000	0
Contig_56	800001	850000	3
Contig_56	850001	900000	6
Contig_56	900001	950000	4
Contig_56	950001	1000000	5
Contig_56	1000001	1050000	0
Contig_56	1050001	1100000	8
Contig_56	1100001	1150000	7
Contig_56	1150001	1200000	2
Contig_56	1200001	1250000	0
Contig_56	1250001	1300000	7
Contig_56	1300001	1350000	0
Contig_56	1350001	1400000	0
Contig_56	1400001	1450000	1
Contig_56	1450001	1500000	3
Contig_56	1500001	1550000	12
Contig_56	1550001	1600000	4
Contig_56	1600001	1650000	7
Contig_56	1650001	1700000	5
Contig_60	1	50000	3
Contig_60	50001	100000	11
Contig_60	100001	150000	27
Contig_60	150001	200000	17
Contig_60	200001	250000	11
Contig_60	250001	300000	28
Contig_60	300001	350000	2
Contig_60	350001	400000	14
Contig_60	400001	450000	7
Contig_60	450001	500000	6
Contig_60	500001	550000	13
Contig_60	550001	600000	17
Contig_60	600001	650000	10
Contig_60	650001	700000	13
Contig_60	700001	750000	19
Contig_60	750001	800000	10
Contig_60	800001	850000	7
Contig_60	850001	900000	3
Contig_60	900001	950000	3
Contig_60	950001	1000000	10
Contig_60	1000001	1050000	1
Contig_60	1050001	1100000	11
Contig_60	1100001	1150000	11
Contig_60	1150001	1200000	24
Contig_60	1200001	1250000	4
Contig_60	1250001	1300000	2
Contig_60	1300001	1350000	10
Contig_60	1350001	1400000	3
Contig_60	1400001	1450000	2
Contig_60	1450001	1500000	5
Contig_60	1500001	1550000	5
Contig_60	1550001	1600000	15
Contig_60	1600001	1650000	19
Contig_60	1650001	1689987	9
Contig_65	1	50000	6
Contig_65	50001	100000	8
Contig_65	100001	150000	37
Contig_65	150001	200000	49
Contig_65	200001	250000	5
Contig_65	250001	300000	31
Contig_65	300001	350000	13
Contig_65	350001	400000	10
Contig_65	400001	450000	12
Contig_65	450001	500000	11
Contig_65	500001	550000	2
Contig_65	550001	600000	35
Contig_65	600001	650000	5
Contig_65	650001	700000	15
Contig_65	700001	750000	5
Contig_65	750001	800000	7
Contig_65	800001	850000	6
Contig_65	850001	900000	5
Contig_65	900001	950000	2
Contig_65	950001	1000000	5
Contig_65	1000001	1050000	13
Contig_65	1050001	1100000	2
Contig_65	1100001	1150000	1
Contig_65	1150001	1200000	9
Contig_65	1200001	1250000	6
Contig_65	1250001	1300000	2
Contig_65	1300001	1350000	10
Contig_65	1350001	1400000	1
Contig_65	1400001	1450000	2
Contig_65	1450001	1500000	94
Contig_65	1500001	1550000	4
Contig_65	1550001	1600000	6
Contig_65	1600001	1650000	11
Contig_66	1	50000	5
Contig_66	50001	100000	2
Contig_66	100001	150000	21
Contig_66	150001	200000	1
Contig_66	200001	250000	8
Contig_66	250001	300000	27
Contig_66	300001	350000	5
Contig_66	350001	400000	8
Contig_66	400001	450000	8
Contig_66	450001	500000	23
Contig_66	500001	550000	6
Contig_66	550001	600000	2
Contig_66	600001	650000	5
Contig_66	650001	700000	0
Contig_66	700001	750000	2
Contig_66	750001	800000	20
Contig_66	800001	850000	10
Contig_66	850001	900000	18
Contig_66	900001	950000	9
Contig_66	950001	1000000	12
Contig_66	1000001	1050000	18
Contig_66	1050001	1100000	17
Contig_66	1100001	1150000	22
Contig_66	1150001	1200000	21
Contig_66	1200001	1250000	22
Contig_66	1250001	1300000	5
Contig_66	1300001	1350000	4
Contig_66	1350001	1400000	16
Contig_66	1400001	1450000	23
Contig_66	1450001	1500000	21
Contig_66	1500001	1550000	3
Contig_66	1550001	1600000	16
Contig_66	1600001	1650000	2
Contig_67	1	50000	3
Contig_67	50001	100000	23
Contig_67	100001	150000	0
Contig_67	150001	200000	16
Contig_67	200001	250000	12
Contig_67	250001	300000	12
Contig_67	300001	350000	35
Contig_67	350001	400000	24
Contig_67	400001	450000	23
Contig_67	450001	500000	7
Contig_67	500001	550000	47
Contig_67	550001	600000	10
Contig_67	600001	650000	14
Contig_67	650001	700000	38
Contig_67	700001	750000	20
Contig_67	750001	800000	6
Contig_67	800001	850000	23
Contig_67	850001	900000	6
Contig_67	900001	950000	8
Contig_67	950001	1000000	8
Contig_67	1000001	1050000	17
Contig_67	1050001	1100000	12
Contig_67	1100001	1150000	22
Contig_67	1150001	1200000	25
Contig_67	1200001	1250000	12
Contig_67	1250001	1300000	12
Contig_67	1300001	1350000	7
Contig_67	1350001	1400000	10
Contig_67	1400001	1450000	28
Contig_67	1450001	1500000	4
Contig_67	1500001	1550000	2
Contig_67	1550001	1600000	13
Contig_67	1600001	1646105	2
Contig_68	1	50000	7
Contig_68	50001	100000	8
Contig_68	100001	150000	22
Contig_68	150001	200000	20
Contig_68	200001	250000	27
Contig_68	250001	300000	8
Contig_68	300001	350000	11
Contig_68	350001	400000	30
Contig_68	400001	450000	24
Contig_68	450001	500000	25
Contig_68	500001	550000	11
Contig_68	550001	600000	11
Contig_68	600001	650000	9
Contig_68	650001	700000	13
Contig_68	700001	750000	12
Contig_68	750001	800000	9
Contig_68	800001	850000	7
Contig_68	850001	900000	2
Contig_68	900001	950000	11
Contig_68	950001	1000000	10
Contig_68	1000001	1050000	17
Contig_68	1050001	1100000	11
Contig_68	1100001	1150000	15
Contig_68	1150001	1200000	20
Contig_68	1200001	1250000	12
Contig_68	1250001	1300000	6
Contig_68	1300001	1350000	28
Contig_68	1350001	1400000	14
Contig_68	1400001	1450000	16
Contig_68	1450001	1500000	2
Contig_68	1500001	1550000	21
Contig_68	1550001	1600000	10
Contig_69	1	50000	1
Contig_69	50001	100000	17
Contig_69	100001	150000	15
Contig_69	150001	200000	11
Contig_69	200001	250000	20
Contig_69	250001	300000	6
Contig_69	300001	350000	8
Contig_69	350001	400000	18
Contig_69	400001	450000	16
Contig_69	450001	500000	17
Contig_69	500001	550000	12
Contig_69	550001	600000	4
Contig_69	600001	650000	19
Contig_69	650001	700000	0
Contig_69	700001	750000	8
Contig_69	750001	800000	5
Contig_69	800001	850000	12
Contig_69	850001	900000	4
Contig_69	900001	950000	11
Contig_69	950001	1000000	11
Contig_69	1000001	1050000	8
Contig_69	1050001	1100000	5
Contig_69	1100001	1150000	19
Contig_69	1150001	1200000	8
Contig_69	1200001	1250000	5
Contig_69	1250001	1300000	7
Contig_69	1300001	1350000	6
Contig_69	1350001	1400000	1
Contig_69	1400001	1450000	6
Contig_69	1450001	1500000	20
Contig_69	1500001	1550000	18
Contig_69	1550001	1600000	9
Contig_7	1	50000	0
Contig_7	50001	100000	24
Contig_7	100001	150000	9
Contig_7	150001	200000	3
Contig_7	200001	250000	1
Contig_7	250001	300000	3
Contig_7	300001	350000	17
Contig_7	350001	400000	4
Contig_7	400001	450000	10
Contig_7	450001	500000	25
Contig_7	500001	550000	16
Contig_7	550001	600000	4
Contig_7	600001	650000	11
Contig_7	650001	700000	2
Contig_7	700001	750000	5
Contig_7	750001	800000	11
Contig_7	800001	850000	12
Contig_7	850001	900000	6
Contig_7	900001	950000	19
Contig_7	950001	1000000	1
Contig_7	1000001	1050000	25
Contig_7	1050001	1100000	23
Contig_7	1100001	1150000	14
Contig_7	1150001	1200000	11
Contig_7	1200001	1250000	27
Contig_7	1250001	1300000	2
Contig_7	1300001	1350000	14
Contig_7	1350001	1400000	9
Contig_7	1400001	1450000	4
Contig_7	1450001	1500000	1
Contig_7	1500001	1550000	0
Contig_7	1550001	1600000	4
Contig_7	1600001	1650000	0
Contig_7	1650001	1700000	1
Contig_7	1700001	1750000	8
Contig_7	1750001	1800000	3
Contig_7	1800001	1850000	13
Contig_7	1850001	1900000	9
Contig_7	1900001	1950000	11
Contig_7	1950001	2000000	23
Contig_7	2000001	2050000	15
Contig_7	2050001	2100000	94
Contig_7	2100001	2150000	5
Contig_7	2150001	2200000	13
Contig_7	2200001	2250000	2
Contig_7	2250001	2300000	5
Contig_7	2300001	2350000	4
Contig_7	2350001	2400000	3
Contig_7	2400001	2450000	5
Contig_7	2450001	2500000	3
Contig_7	2500001	2550000	14
Contig_7	2550001	2600000	10
Contig_7	2600001	2650000	19
Contig_7	2650001	2700000	14
Contig_7	2700001	2750000	17
Contig_7	2750001	2800000	2
Contig_7	2800001	2850000	33
Contig_7	2850001	2900000	31
Contig_7	2900001	2950000	6
Contig_7	2950001	3000000	9
Contig_7	3000001	3050000	9
Contig_7	3050001	3099598	2
Contig_70	1	50000	4
Contig_70	50001	100000	22
Contig_70	100001	150000	2
Contig_70	150001	200000	15
Contig_70	200001	250000	1
Contig_70	250001	300000	14
Contig_70	300001	350000	17
Contig_70	350001	400000	19
Contig_70	400001	450000	71
Contig_70	450001	500000	8
Contig_70	500001	550000	1
Contig_70	550001	600000	45
Contig_70	600001	650000	22
Contig_70	650001	700000	1
Contig_70	700001	750000	21
Contig_70	750001	800000	24
Contig_70	800001	850000	20
Contig_70	850001	900000	14
Contig_70	900001	950000	13
Contig_70	950001	1000000	12
Contig_70	1000001	1050000	8
Contig_70	1050001	1100000	0
Contig_70	1100001	1150000	5
Contig_70	1200001	1250000	1
Contig_70	1250001	1300000	11
Contig_70	1300001	1350000	0
Contig_70	1350001	1400000	0
Contig_70	1400001	1450000	10
Contig_70	1450001	1500000	10
Contig_70	1500001	1550000	3
Contig_70	1550001	1600000	10
Contig_71	1	50000	22
Contig_71	50001	100000	18
Contig_71	100001	150000	16
Contig_71	150001	200000	3
Contig_71	200001	250000	9
Contig_71	250001	300000	10
Contig_71	300001	350000	5
Contig_71	350001	400000	23
Contig_71	400001	450000	14
Contig_71	450001	500000	11
Contig_71	500001	550000	2
Contig_71	550001	600000	9
Contig_71	600001	650000	2
Contig_71	650001	700000	10
Contig_71	700001	750000	3
Contig_71	750001	800000	2
Contig_71	800001	850000	9
Contig_71	850001	900000	3
Contig_71	900001	950000	5
Contig_71	950001	1000000	3
Contig_71	1000001	1050000	6
Contig_71	1050001	1100000	11
Contig_71	1100001	1150000	3
Contig_71	1150001	1200000	25
Contig_71	1200001	1250000	18
Contig_71	1250001	1300000	17
Contig_71	1300001	1350000	4
Contig_71	1350001	1400000	15
Contig_71	1400001	1450000	32
Contig_71	1450001	1500000	6
Contig_71	1500001	1550000	8
Contig_71	1550001	1600000	3
Contig_74	1	50000	9
Contig_74	50001	100000	10
Contig_74	100001	150000	18
Contig_74	150001	200000	7
Contig_74	200001	250000	2
Contig_74	250001	300000	4
Contig_74	300001	350000	6
Contig_74	350001	400000	5
Contig_74	400001	450000	11
Contig_74	450001	500000	23
Contig_74	500001	550000	4
Contig_74	550001	600000	0
Contig_74	600001	650000	7
Contig_74	650001	700000	11
Contig_74	700001	750000	15
Contig_74	750001	800000	27
Contig_74	800001	850000	14
Contig_74	850001	900000	5
Contig_74	900001	950000	13
Contig_74	950001	1000000	23
Contig_74	1000001	1050000	11
Contig_74	1050001	1100000	3
Contig_74	1100001	1150000	17
Contig_74	1150001	1200000	45
Contig_74	1200001	1250000	27
Contig_74	1250001	1300000	17
Contig_74	1300001	1350000	5
Contig_74	1350001	1400000	50
Contig_74	1400001	1450000	5
Contig_74	1450001	1500000	13
Contig_74	1500001	1550000	8
Contig_74	1550001	1572181	3
Contig_75	1	50000	3
Contig_75	50001	100000	8
Contig_75	100001	150000	4
Contig_75	150001	200000	13
Contig_75	200001	250000	14
Contig_75	250001	300000	2
Contig_75	300001	350000	2
Contig_75	350001	400000	42
Contig_75	400001	450000	6
Contig_75	450001	500000	4
Contig_75	500001	550000	7
Contig_75	550001	600000	1
Contig_75	600001	650000	7
Contig_75	650001	700000	0
Contig_75	700001	750000	5
Contig_75	750001	800000	4
Contig_75	800001	850000	14
Contig_75	850001	900000	17
Contig_75	900001	950000	3
Contig_75	950001	1000000	8
Contig_75	1000001	1050000	11
Contig_75	1050001	1100000	13
Contig_75	1100001	1150000	12
Contig_75	1150001	1200000	24
Contig_75	1200001	1250000	12
Contig_75	1250001	1300000	2
Contig_75	1300001	1350000	11
Contig_75	1350001	1400000	18
Contig_75	1400001	1450000	7
Contig_75	1450001	1500000	23
Contig_75	1500001	1550000	4
Contig_76	1	50000	1
Contig_76	50001	100000	15
Contig_76	100001	150000	8
Contig_76	150001	200000	7
Contig_76	200001	250000	5
Contig_76	250001	300000	1
Contig_76	300001	350000	0
Contig_76	350001	400000	13
Contig_76	400001	450000	6
Contig_76	450001	500000	24
Contig_76	500001	550000	20
Contig_76	550001	600000	6
Contig_76	600001	650000	20
Contig_76	650001	700000	6
Contig_76	700001	750000	11
Contig_76	750001	800000	35
Contig_76	800001	850000	17
Contig_76	850001	900000	14
Contig_76	900001	950000	7
Contig_76	950001	1000000	10
Contig_76	1000001	1050000	74
Contig_76	1050001	1100000	30
Contig_76	1100001	1150000	10
Contig_76	1150001	1200000	14
Contig_76	1200001	1250000	3
Contig_76	1250001	1300000	16
Contig_76	1300001	1350000	22
Contig_76	1350001	1400000	21
Contig_76	1400001	1450000	19
Contig_76	1450001	1500000	12
Contig_76	1500001	1550000	18
Contig_76	1550001	1569709	12
Contig_77	50001	100000	7
Contig_77	100001	150000	6
Contig_77	150001	200000	10
Contig_77	200001	250000	11
Contig_77	250001	300000	5
Contig_77	300001	350000	24
Contig_77	350001	400000	5
Contig_77	400001	450000	3
Contig_77	450001	500000	5
Contig_77	500001	550000	7
Contig_77	550001	600000	6
Contig_77	600001	650000	4
Contig_77	650001	700000	0
Contig_77	700001	750000	5
Contig_77	750001	800000	12
Contig_77	800001	850000	17
Contig_77	850001	900000	11
Contig_77	900001	950000	1
Contig_77	950001	1000000	11
Contig_77	1000001	1050000	14
Contig_77	1050001	1100000	24
Contig_77	1100001	1150000	20
Contig_77	1150001	1200000	5
Contig_77	1200001	1250000	2
Contig_77	1250001	1300000	20
Contig_77	1300001	1350000	22
Contig_77	1350001	1400000	19
Contig_77	1400001	1450000	23
Contig_77	1450001	1500000	3
Contig_8	1	50000	11
Contig_8	50001	100000	23
Contig_8	100001	150000	18
Contig_8	150001	200000	17
Contig_8	200001	250000	24
Contig_8	250001	300000	2
Contig_8	300001	350000	10
Contig_8	350001	400000	9
Contig_8	400001	450000	3
Contig_8	450001	500000	12
Contig_8	500001	550000	19
Contig_8	550001	600000	9
Contig_8	600001	650000	14
Contig_8	650001	700000	7
Contig_8	700001	750000	4
Contig_8	750001	800000	15
Contig_8	800001	850000	22
Contig_8	850001	900000	7
Contig_8	900001	950000	7
Contig_8	950001	1000000	13
Contig_8	1000001	1050000	27
Contig_8	1050001	1100000	32
Contig_8	1100001	1150000	10
Contig_8	1150001	1200000	30
Contig_8	1200001	1250000	20
Contig_8	1250001	1300000	28
Contig_8	1300001	1350000	9
Contig_8	1350001	1400000	2
Contig_8	1400001	1450000	25
Contig_8	1450001	1500000	19
Contig_8	1500001	1550000	29
Contig_8	1550001	1600000	3
Contig_8	1600001	1650000	6
Contig_8	1650001	1700000	3
Contig_8	1700001	1750000	0
Contig_8	1750001	1800000	1
Contig_8	1800001	1850000	0
Contig_8	1850001	1900000	6
Contig_8	1900001	1950000	3
Contig_8	1950001	2000000	0
Contig_8	2000001	2050000	0
Contig_8	2050001	2100000	1
Contig_8	2100001	2150000	1
Contig_8	2150001	2200000	7
Contig_8	2200001	2250000	11
Contig_8	2250001	2300000	0
Contig_8	2300001	2350000	12
Contig_8	2350001	2400000	18
Contig_8	2400001	2450000	4
Contig_8	2450001	2500000	3
Contig_8	2500001	2550000	1
Contig_8	2550001	2600000	1
Contig_8	2600001	2650000	1
Contig_8	2650001	2700000	8
Contig_8	2700001	2750000	2
Contig_8	2750001	2800000	2
Contig_8	2800001	2850000	9
Contig_8	2850001	2900000	18
Contig_8	2900001	2950000	21
Contig_8	2950001	3000000	0
Contig_8	3000001	3050000	8
Contig_8	3050001	3071125	1
Contig_80	1	50000	26
Contig_80	50001	100000	1
Contig_80	100001	150000	15
Contig_80	150001	200000	5
Contig_80	200001	250000	4
Contig_80	250001	300000	1
Contig_80	300001	350000	2
Contig_80	350001	400000	1
Contig_80	400001	450000	0
Contig_80	450001	500000	10
Contig_80	500001	550000	7
Contig_80	550001	600000	16
Contig_80	600001	650000	15
Contig_80	650001	700000	23
[truncated: 369 more rows]
