# Supplementary material for: Major proliferation of transposable elements shaped the genome of the soybean rust pathogen Phakopsora pachyrhizi
Source: Nat Commun. 2023 Apr 1;14:1835. doi: 10.1038/s41467-023-37551-4 (PMC10067951; doi:10.1038/s41467-023-37551-4)
Supplement: Supplementary file 6 — Source Data [file 41467_2023_37551_MOESM6_ESM.zip › source_data/Source_data_Figure4/Figure4A_UFV02vsK8108_RepeatContraction_size.txt]

RepeatContraction_size_UFV02vsK8108
1904
55097
70
106
144
8622
9129
22569
7742
50200
14447
18920
82
42
22161
21
30560
350
23
44
11364
26321
1162
526
4694
31
12115
1050
25
229
239
29
767
2112
25477
30
9
1
1419
37
1829
8432
249
122
894
101
7987
175
19
7811
19666
6433
313
259
9922
84
8018
28
126
159
58
38
180
231
26732
10361
11
25656
2720
152
49
10105
13753
4034
3098
2771
201
73
10041
267
74
10227
4203
20236
224
18074
634
171
1122
144
3
9026
1101
17137
125
16424
14
5679
45
1
1950
18630
812
126
4717
1384
11696
674
2
2
35163
8748
14
8439
110
17
2518
7503
90
191
1687
1
51
149
780
26
210
332
27
1915
5522
73
2
38
606
112
5525
13793
97
25400
254
695
9
376
22362
1365
41
10264
150
392
18081
1
7595
248
51
115
617
11072
15696
1506
98
3334
16709
615
10
348
87
16
469
21820
333
160
643
34828
361
342
7547
7916
156
107
4717
9715
7208
2
781
54
23
16158
417
582
407
862
3864
6545
4711
13600
12402
68
11513
11208
42
14558
116
6331
6
6660
83
100
1592
10974
33
3923
31
1849
1
189
451
14895
113
3758
58132
8
2
10528
