# Supplementary material for: Major proliferation of transposable elements shaped the genome of the soybean rust pathogen Phakopsora pachyrhizi
Source: Nat Commun. 2023 Apr 1;14:1835. doi: 10.1038/s41467-023-37551-4 (PMC10067951; doi:10.1038/s41467-023-37551-4)
Supplement: Supplementary file 6 — Source Data [file 41467_2023_37551_MOESM6_ESM.zip › source_data/Source_data_Figure4/Figure4A_Pri_vs_Secondary_UFV02_RepeatExpansion_size.txt]

RepeatExpansion_size_UFV02
501
1633
1124
13478
451
15123
3310
7876
2819
225
7999
676
97
7352
1829
5554
3624
3482
1770
4497
460
954
21569
17500
31827
820
6320
17490
11455
3737
16442
839
16032
2730
84
869
120
22255
6918
8674
109
96
6086
16357
530
14162
3973
28
11273
68
27684
1
8912
10460
372
14383
1808
29720
3916
2387
20061
21984
77811
1866
5024
1
9432
1480
1235
176
12361
17175
25074
3586
7522
4176
42
121
8998
138
9803
8152
11464
27630
113
1868
1376
51
329
311
66
9869
7278
3737
5567
256
58559
18545
1880
13549
10316
23420
45384
15122
6806
25288
1282
23559
8124
497
26214
7701
11067
1188
216
9016
2225
10332
3495
2981
18747
12287
8208
16545
1194
85
2818
6016
25437
48
359
256
10418
1328
22135
16
646
4311
839
312
66
55215
7195
7043
6174
4862
25052
236
1770
341
5944
22110
9452
10723
11678
20375
756
693
168
5632
11692
2643
18589
5791
1841
14222
346
624
5187
247
2271
852
10062
7951
182
30
1142
10325
681
10605
23282
8139
17518
1902
11356
209
28335
8205
2181
9358
18607
160
6493
7938
4431
9910
222
267
13534
5855
600
5799
16423
5748
9902
34
10775
5278
310
8700
3908
10462
2067
1818
12735
9743
21930
10653
7271
8091
276
216
21336
10098
190
1025
505
27381
12145
15315
1427
2573
1654
1121
7630
757
5763
3044
10
11877
1374
6204
1029
6892
82
599
331
21096
19248
2739
732
193
193
14260
6712
14524
4079
386
89
1575
6412
10483
75
2834
331
12345
17449
5593
1792
8422
5467
14254
51
18225
19789
20612
2308
247
8461
15749
4739
8
2459
16683
16103
5903
8260
8947
9962
297
152
460
19130
624
20016
7931
17582
4398
1573
18511
1460
459
7723
9593
4882
4912
2443
21669
43732
30978
292
611
3474
4626
16419
9644
6763
110
10470
68
35321
1509
5845
17325
3662
1093
5255
10159
3629
106
1759
575
9819
9941
7983
12744
24691
1960
11227
86
4226
800
3933
43988
60
1771
179
60
9746
2822
14675
4840
880
14848
16826
15730
17020
543
10
2170
594
37
1505
27
11909
13689
2142
6982
645
1281
69431
4212
15429
209
3266
9433
6082
11446
1386
9575
6157
834
11561
246
499
5075
7204
895
8163
21250
9819
56087
21904
57146
113
7276
5065
4470
7760
11430
421
1504
8402
31232
5961
745
558
23500
856
198
25867
1433
3462
11171
8747
27382
10645
8020
144
5116
11858
5780
6770
17892
7759
1746
155
9
20041
2383
38335
1861
28554
14510
508
135
1
14267
1856
30561
1322
4247
4942
34144
5174
11807
421
10521
6222
1942
12133
180
544
14176
6829
548
42
150
37827
17884
1457
10405
18035
12196
972
448
16888
5060
4268
165
16351
802
48
8
5147
7361
705
15354
8456
3588
354
37562
12101
7398
91
7529
10641
6789
1256
20190
7843
15
2469
15793
2191
4593
153
2262
1993
1861
5023
5736
17959
9518
4926
245
3182
15249
1531
41350
29581
38970
2029
21480
2042
19185
1701
234
36322
1856
16705
2677
8781
1437
11665
5797
1105
3216
113
7681
10333
12765
1022
2312
7224
12786
529
19611
4366
826
2129
8724
10883
73341
35624
7629
29406
10650
2495
5612
17218
58834
23
160
17103
9952
1824
6103
71
6696
888
2612
8093
1239
12617
39265
554
66
2886
96
10212
311
226
3657
40985
16030
42
56547
1878
9351
9183
267
5556
24
2441
14121
35696
25588
10628
311
9658
11715
1512
11444
180
63
15
17395
109
3679
18203
8528
4037
13066
10938
1441
36269
5957
1797
4564
5362
24689
4455
3
176
2939
25154
31
15066
4965
741
12111
3702
6956
4657
19581
1178
802
612
1217
14
482
1277
2363
815
2613
10959
20821
23310
21634
5768
31
55422
18147
32
38
4514
2001
328
10843
252
26913
12856
12997
163
12370
19894
212
10169
3277
39991
7765
37005
4881
22706
1698
456
2033
11712
39867
262
6069
2127
4582
301
29911
29
4283
11317
820
11175
19480
8848
6896
164
84
10070
573
1261
7469
10684
33267
211
3026
3188
320
13351
72
5116
728
1881
5419
1508
9797
294
16531
4033
2235
574
46
20512
7838
4804
1774
241
2136
10207
93
5584
1380
34588
4201
1815
9313
20326
14167
4513
79199
1444
13530
9686
430
27133
6717
68
32828
10041
10871
1800
409
7940
491
1689
995
177
14360
176
1835
17897
1031
5741
2273
2453
10159
314
11238
2030
9068
16690
11147
1972
5976
15097
4847
13573
9774
10038
1312
719
3066
6102
12193
398
3816
24252
11490
1025
1932
4540
7641
101
3357
282
10932
669
136
4270
32905
5658
9493
16254
9109
10815
40590
2306
31341
5986
9799
83
665
5232
116
15894
3341
2157
77
87
56910
18413
1115
6520
2383
11738
2319
625
2270
10653
2524
611
15788
68592
10259
1
10164
3
2054
15
33
22883
6905
1839
2691
3186
589
7976
555
3615
9711
6694
2988
8864
984
10039
82
7716
6261
4712
8306
18190
576
5815
1228
31429
2063
2093
9108
36
239
10753
302
41
1829
17381
2098
10598
177
14302
16792
25
14964
796
1141
4461
2287
480
15971
32
308
10556
25
5948
41676
542
247
2448
11245
47
1447
421
1627
331
2966
12386
12579
19263
12579
15608
1
10230
347
12540
194
5499
9
269
94
8732
10
1547
694
2372
63
5731
4284
80
21625
545
783
171
9690
695
426
2093
5325
21880
91
172
14141
4429
16767
170
8704
3423
3082
87
18706
14781
189
2082
5689
1900
8536
618
92
30757
16997
15739
5695
32530
8989
839
6702
41
18615
2888
10355
700
819
522
10597
253
14
14211
12973
9635
23716
1396
83
56
5783
7249
13799
999
5158
392
129
10373
16875
11086
194
6063
485
1472
371
115
12002
172
14524
2617
368
257
3
7833
863
205
1703
14
37
32461
1765
1377
665
647
5891
2594
193
9343
8894
19966
8625
5981
4754
31557
1008
20669
26307
20082
23372
3519
22673
1145
20709
21679
14747
34456
9641
205
135
744
161
13265
5503
606
437
1870
4510
4994
10
3
119
575
2084
13755
230
37
35
30913
11689
878
658
17
50
84
5144
34265
3638
1114
372
148
693
37030
23278
20350
7483
47
139
185
523
579
25997
6805
196
15833
9146
20248
21
862
272
454
1033
1883
4
10215
23814
143
12683
2318
65
6753
170
10993
135
1352
2080
1829
149
514
32147
4109
21712
8415
15
3112
647
1066
15659
2679
62
767
401
110
3219
5749
2046
524
9955
7155
16931
8116
2523
47105
1886
2606
245
510
4159
1724
224
5800
8891
13546
12993
10684
4687
26738
21
12389
244
2123
2663
10551
8358
10494
5073
6793
4945
1
7127
22811
203
11861
55029
8171
6661
18037
326
7422
16
940
53
10380
64
8585
62
3864
72360
9608
7256
13828
12
134
33485
1529
7931
105
40979
13298
4929
481
11
7099
14864
15
9593
5599
25603
3095
287
5147
64247
145
87
10177
1242
6819
19657
2158
9
4612
241
616
56
11795
113
385
10712
76
1449
10039
1521
18825
9200
10442
8806
1289
376
288
50738
552
15454
173
547
60
6825
1047
127
10730
18558
4354
8380
20395
1798
6279
20200
25000
13264
823
10081
2177
83
22828
29314
8272
32659
10351
10534
10253
30009
802
9573
61
601
2102
834
9823
31974
2934
5282
25005
2820
359
11738
3455
676
9437
7
5266
134
8358
39
95
15902
20801
451
2074
2132
80
6429
11851
3998
11378
8331
109
40
89
187
73
10113
32672
15378
2578
488
1172
1252
33
14133
13279
23188
6096
694
1731
29054
416
25101
6021
15782
17978
8178
35012
11895
2623
168
4535
9941
10254
515
10896
853
98
107
24000
7159
26980
504
2586
20153
4061
11017
112
5094
7372
10657
8010
5828
43476
6456
24454
10223
21858
2067
64
43
216
51581
9036
19461
1568
5398
69
1699
200
13856
10175
5916
136
623
116
296
9095
93
5510
15704
1259
6938
1260
2115
14718
8277
9517
133
5137
2599
11513
13973
16631
7802
420
14884
205
1415
7607
10014
16518
9233
16213
12283
17994
6639
44744
58
8091
722
8174
4179
2659
4044
9457
12635
7719
550
5489
137
5824
4417
9318
2606
26298
29734
5837
509
12014
125
17741
9500
2295
15225
6557
5536
43937
50
456
5079
19973
10788
17106
17520
1213
21066
460
2955
529
2764
64
1596
4858
21691
8020
3916
345
886
3593
7988
15882
4232
1997
28233
3542
7534
6792
961
2194
11524
1
1993
18035
6649
3486
507
11283
3818
1854
6035
13301
53103
12007
3129
4189
110
14452
9798
2095
591
42274
1939
42667
5340
381
5739
38
5326
15533
7692
10585
2323
22584
1875
154
666
7003
2219
8583
160
630
3944
4804
10303
11110
3998
814
252
2317
1664
6905
299
5939
443
17139
10440
10161
17150
42428
7950
10240
9282
15954
1517
5412
11077
117
3187
4178
2
64
7807
9609
13349
5949
2106
4078
1722
1291
4768
3175
8380
1729
4158
22871
112
779
5136
578
14365
90
30467
17260
11798
20855
1323
12662
20750
5869
141
24884
2661
3514
4954
11611
446
7494
9229
3220
3522
4807
19543
1971
26
205
24369
14080
1899
2826
5201
15623
21
1130
2294
8053
6724
19744
22639
6011
943
8718
10466
19496
6096
29
26039
66
8630
16610
301
1764
33265
5612
7339
5704
2729
48891
26950
339
1080
241
5708
1536
1792
18851
4207
29252
5313
29597
1478
3561
17749
2419
8
45119
8752
1976
3213
21497
10064
1943
19003
1495
286
21932
23513
19702
11438
203
6651
4753
2586
8530
16525
17735
1
140
9412
894
8013
16574
9775
27
13073
2858
301
30865
883
16334
3811
6879
2160
4771
203
40669
8885
3758
13801
2431
6150
18501
1421
8721
12373
5198
13901
557
16991
1711
8690
5819
17263
9477
11677
13842
744
12601
100
10730
23014
2848
14426
8271
479
35267
682
19
5989
9298
208
5505
9824
9738
140
20746
21
46702
6281
851
21022
19922
2552
377
4309
15746
26460
9273
326
6944
19424
15919
7888
10345
30849
20934
180
14022
23328
1753
3312
2320
948
1935
17416
11534
9838
13110
8759
6991
11271
17894
3199
963
34125
8826
411
215
6626
1401
5749
3608
546
72553
19765
6048
9787
645
2427
8078
8033
8542
364
19799
15233
1848
8966
9120
311
31115
1678
525
1531
5605
1656
1557
655
207
5411
5689
2024
10213
11260
5636
112
18368
371
1342
14060
10181
7464
38040
305
26428
1272
1495
4591
1424
40637
4391
384
20084
14741
87
6034
4
7500
15513
871
5886
1804
7526
1378
243
1274
8422
21513
1861
21163
1701
65
1940
48950
21
6500
11253
1761
9140
30968
117
488
74886
44667
5708
44239
4945
9793
378
11439
26288
2364
16560
1802
1136
5873
226
10008
27156
14624
700
16046
190
882
6611
3780
550
15898
4096
1662
16538
47
7872
18526
715
5996
172
1069
6915
25509
4380
4786
4633
139
22294
6610
21490
11502
5152
12076
9688
6256
21346
907
395
24953
8545
1694
11253
17373
4509
12522
17681
6746
420
15964
210
8134
18604
459
3490
8579
7608
11352
29450
9097
2362
1473
8207
21337
439
27768
1743
5837
10847
16704
22886
200
176
16365
159
20269
5755
9858
7316
49896
43204
13963
1325
23248
364
8435
13458
11
3410
4866
3136
9732
3193
8359
18331
38
26088
15068
15387
2125
2146
1774
11915
13657
8835
955
564
10727
11630
1429
16401
25615
15377
47150
16843
9217
21340
2433
29207
9189
4860
10899
11340
19898
15636
105
6971
9409
438
5970
1668
26883
20853
2320
5923
7740
26712
133
8843
189
4700
4185
75
8188
23942
18295
66
3158
7606
1962
15555
19408
6556
1722
280
299
14228
68
1704
18452
202
1669
5379
1502
32592
288
3762
9118
902
6283
264
10842
30322
9463
10062
972
663
40
121
8449
590
4111
27225
19826
2362
306
9729
1434
39144
53
570
4760
3639
12867
10586
7390
1590
14794
10386
937
28851
3
9910
6773
23742
4760
10909
10077
5154
836
872
9000
300
20939
29123
487
6341
157
5699
8
869
135
50739
21749
14050
33363
9824
16929
12009
436
17263
34151
15885
19332
5595
1999
11508
32855
2511
3494
2828
7196
1763
17424
1427
13415
10046
12611
314
5499
4200
168
67
450
13633
13254
27537
5756
8501
3155
23193
15894
29372
1671
19475
11172
3620
7986
1659
16638
18545
11866
1116
3765
18982
14096
15763
21074
1135
1730
21906
33334
20033
3155
9828
4085
97
10336
19459
10767
155
11965
8575
8066
2689
19155
7428
1867
7462
11238
3366
14948
19
6010
2875
9922
4396
10405
11040
775
21674
10119
8734
21821
1315
83
1883
22308
164
9496
17789
9232
31751
28329
79
3
4563
201
21047
28112
215
2011
21200
431
1015
11972
2127
129
51
18748
4693
2084
27286
7856
10086
13336
9180
31711
16685
5215
23742
6208
239
105
291
8434
11044
7326
4995
3923
26252
1377
132
13892
1392
9552
61
520
24972
1388
22723
13486
28495
4382
18480
5173
3362
15
15747
16010
3393
1
6395
112
10325
10691
4877
1
32445
1202
34598
6065
1674
300
2110
1206
8180
10109
61
30009
15243
188
205
16331
28387
6156
11895
1661
8901
11886
26848
26020
11007
2268
22637
8410
1969
480
1575
64
6200
21117
1037
2394
15079
37448
24928
9324
2090
2355
411
10283
7753
3954
79
5457
28467
94219
5782
2448
206
5429
2080
140
6545
10704
19341
8590
10868
10011
10215
36504
5019
5263
8403
13673
21884
17391
56
53
14743
189
6680
202
6610
6868
10071
804
282
17
6691
14827
2353
8006
9780
276
1320
5904
6192
40
11410
10327
2446
24183
90
421
5258
1
38
7777
12662
14842
4419
690
1057
32952
10991
1794
52
7266
7973
228
11763
7341
7886
7162
2503
296
1816
2448
7899
1863
140
81840
33693
17855
23591
24438
11214
1642
31771
10973
1401
13551
2489
8783
198
103
1207
1605
7498
12974
9883
90
24
9908
6075
4215
2714
43408
3701
15744
6099
3046
5824
200
12952
14520
3073
8852
5437
1589
1175
19199
1630
16495
5666
1002
8947
15020
17972
9616
20951
4671
21238
16161
25868
4257
5191
2675
4588
4311
10459
3772
277
14537
1654
21701
8631
9810
2753
3396
10672
3440
5198
54
34
9295
17002
4352
12909
1781
1130
6048
4177
10095
6186
11574
1160
14291
1572
827
12457
119
19481
8426
23582
14612
8292
71
3634
686
13784
3728
2188
1551
931
4939
1413
2778
14917
23433
473
4203
9378
3303
5981
9872
6751
2008
9532
4369
16384
15020
2826
14916
1533
11886
884
20906
9163
4849
1465
166
41570
21635
30806
161
311
7324
348
5724
1858
1776
4812
21746
171
34528
22994
10358
4122
42563
21820
26656
726
26326
2411
10469
12
20801
1385
155
23715
790
19447
32
4
35016
390
16439
12028
4688
2211
11543
17479
318
36316
801
859
3224
2130
11890
2209
18153
557
464
14
7763
1969
2470
272
159
2785
4665
6521
12881
10668
8973
124
74
4098
4607
863
10412
3081
18
142
4394
6909
3615
6293
242
666
5016
87
2246
9683
9315
11048
150
564
10782
18252
5213
409
291
58
20766
21566
4756
4522
10296
371
618
30
69
5356
7607
279
6072
13877
8308
2879
9666
342
272
6
8114
11809
65
31
87
10265
18792
725
10861
14289
5297
18
6081
17896
23713
6119
304
2
16649
18155
1223
3449
297
2638
253
6720
6046
7899
7429
1403
850
6448
25895
17458
5759
634
4869
13375
3204
1430
806
11055
832
5204
25290
229
1277
10645
298
33473
32317
15770
105
27134
11513
4586
4082
7543
5624
26905
2113
20577
14822
11822
32006
5093
9129
249
2654
87
6100
5877
95
14322
7317
36
8732
16
528
13620
8732
17636
17995
165
10891
23956
4840
374
2
67
2999
99
7905
5798
410
7985
101
5814
3221
19699
7533
4368
1937
18224
10464
9081
25317
18459
9186
10085
1328
259
2350
31788
5478
9620
19280
232
777
8394
30368
17685
254
2563
60446
745
4700
10154
8201
3861
2018
24455
5652
16796
10222
9291
15535
24292
9555
1595
9865
2492
20
7314
8153
7584
1
9968
9679
7826
16811
1291
16025
19251
538
1842
3408
21565
14789
8043
3026
5854
9862
6212
1010
3994
19264
39
1878
614
9658
9600
10598
7171
638
163
465
4588
16707
13716
16114
14669
29172
17618
10354
3345
17790
421
1891
68
20831
819
2306
31
15
82
22377
1688
1564
838
21200
2866
10806
15113
100
496
162
47783
6640
68
2840
11615
2817
72
124
20335
42825
5865
12574
5719
775
7259
7910
15158
9494
5423
374
15897
352
11170
16712
136
2947
11335
7865
3359
7753
1016
4574
40
6319
146
95
2229
485
12837
27575
4092
3433
5866
17066
25329
13571
22004
9833
246
10608
