# Supplementary material for: Major proliferation of transposable elements shaped the genome of the soybean rust pathogen Phakopsora pachyrhizi
Source: Nat Commun. 2023 Apr 1;14:1835. doi: 10.1038/s41467-023-37551-4 (PMC10067951; doi:10.1038/s41467-023-37551-4)
Supplement: Supplementary file 6 — Source Data [file 41467_2023_37551_MOESM6_ESM.zip › source_data/Source_data_Figure4/Figure4A_UFV02vsMT2006_RepeatContraction_size.txt]

RepeatContraction_size_UFV02vsMT2006
350
780
467
11291
17288
5525
23285
210
39160
780
211
1
180
9718
2
84
10625
355
442
130
862
115
332
248
634
9
9715
7208
26
38
116
171
107
10105
582
26
4203
10227
136
154
5567
392
223
313
14
24870
16578
6
30
29
606
5373
1101
1295
122
167
7741
13793
624
7
27358
553
91
1365
6119
73
1
11791
58
238
225
10426
2698
70
6432
10427
45913
259
5720
136
11206
18081
3939
1828
25656
9956
33506
7596
44
347
184
342
71
12700
31
4694
26732
137
100
4858
187
7503
746
3601
196
805
126
1384
62475
90
42
671
159
267
74
12312
1904
342
19
191
248
6273
8
10635
39
16110
254
543
19
23
39536
152
2
113
23
10
249
33196
6147
1914
25400
149
36942
8436
10405
96
231
12149
379
14516
12763
175
2526
417
38986
156
3757
149
30853
2
97
7
5522
9194
643
1030
1590
51
82
28
210
17
21
1419
64
41
107
1
159
126
10361
451
7987
144
1122
20
8142
70
125
25
154
1322
204
150
53
6115
178
14
52573
2112
767
17
10208
9129
8621
331
2
4958
25
