# Supplementary material for: Major proliferation of transposable elements shaped the genome of the soybean rust pathogen Phakopsora pachyrhizi
Source: Nat Commun. 2023 Apr 1;14:1835. doi: 10.1038/s41467-023-37551-4 (PMC10067951; doi:10.1038/s41467-023-37551-4)
Supplement: Supplementary file 6 — Source Data [file 41467_2023_37551_MOESM6_ESM.zip › source_data/Source_data_Figure4/Figure4E_CircosPlot_K8108andUFV02_SyntenicRegions.txt]

Contigs	Start_Alignment	End_Alignment	Contigs	Start_Alignment	End_Alignment
scaffold_79	5	186659	tig00000565_217	852852	1039454
scaffold_79	462608	497354	tig00031242_5713	1	34716
scaffold_79	504269	525612	tig00031242_5713	34563	55905
scaffold_79	525608	612217	tig00031242_5713	66059	152693
scaffold_79	618602	692896	tig00031242_5713	152685	227071
scaffold_79	692897	764133	tig00031242_5713	227382	298608
scaffold_79	779581	900912	tig00031242_5713	312900	434238
scaffold_79	900912	944934	tig00031242_5713	434093	478114
scaffold_471	1	295749	tig00000438_156	679065	383381
scaffold_471	301749	320433	tig00000438_156	383179	364507
scaffold_471	320185	332392	tig00000438_156	364542	352341
scaffold_471	332392	387758	tig00000438_156	351337	296015
scaffold_526	1500	82016	tig00007806_2818	1	80487
scaffold_526	65737	95772	tig00006365_2403	264623	294615
scaffold_526	180002	195450	tig00007806_2818	168341	183782
scaffold_526	194631	208954	tig00007806_2818	184511	198850
scaffold_526	209776	234511	tig00007806_2818	198846	223556
scaffold_526	234587	248630	tig00007806_2818	224656	238697
scaffold_551	77466	146056	tig00006365_2403	53943	122608
scaffold_551	147745	306257	tig00006365_2403	122231	280676
scaffold_551	287529	376624	tig00007806_2818	61547	150636
scaffold_313	1	431646	tig00031246_5715	1289692	1721240
scaffold_313	413086	519888	tig00031247_5716	1	106786
scaffold_1528	1	72297	tig00031225_5706	94666	22405
scaffold_1528	83015	104256	tig00031224_5705	797063	775826
scaffold_1528	104253	117449	tig00031224_5705	771122	757932
scaffold_240	3	169261	tig00031224_5705	107849	277122
scaffold_240	169258	343451	tig00031224_5705	293210	467301
scaffold_240	343451	590974	tig00031224_5705	467156	714645
scaffold_65	51924	162035	tig00001498_614	220265	110181
scaffold_65	161992	208409	tig00001498_614	110181	63792
scaffold_65	209993	222347	tig00001498_614	63796	51452
scaffold_65	223445	274918	tig00001498_614	51463	1
scaffold_65	260091	880023	tig00000976_399	2540147	1920372
scaffold_65	899046	912659	tig00000976_399	1906831	1893198
scaffold_65	924478	945361	tig00000976_399	1879971	1859124
scaffold_65	965058	1004122	tig00000976_399	1840654	1801523
scaffold_65	1014309	1028001	tig00000976_399	1796000	1782299
scaffold_65	1027997	1038568	tig00000976_399	1761342	1750754
scaffold_87	1	125331	tig00031615_5993	359429	234129
scaffold_87	138246	231274	tig00031615_5993	239693	146686
scaffold_87	235812	282436	tig00031615_5993	142265	95601
scaffold_87	289738	299910	tig00031615_5993	75849	65671
scaffold_87	299910	332453	tig00031615_5993	56877	24353
scaffold_87	655240	859202	tig00008959_3165	1	203897
scaffold_452	184238	204697	tig00000065_28	1376576	1356179
scaffold_452	207437	219787	tig00000065_28	1344086	1331759
scaffold_452	388442	423043	tig00031615_5993	1	34572
scaffold_155	9	373498	tig00008959_3165	190425	563875
scaffold_155	375585	429893	tig00007159_2613	1	54263
scaffold_155	408364	448903	tig00009582_3350	1	40486
scaffold_155	440008	671117	tig00011034_3734	406772	175704
scaffold_155	651123	721269	tig00011034_3734	195716	125565
scaffold_212	1	67072	tig00031967_6229	67135	23
scaffold_212	56874	97505	tig00000306_121	34768	75396
scaffold_212	118488	195570	tig00000306_121	92893	169953
scaffold_212	199804	444463	tig00000306_121	174006	418558
scaffold_212	444152	461525	tig00000306_121	418551	435889
scaffold_212	445967	490863	tig00001086_446	328520	283663
scaffold_212	480417	570484	tig00000306_121	470045	560090
scaffold_212	594273	637812	tig00001086_446	168878	125305
scaffold_362	1	129931	tig00031379_5809	230484	360396
scaffold_362	129392	470893	tig00031379_5809	360152	701651
scaffold_220	2006	42284	tig00031379_5809	1317162	1276903
scaffold_220	68035	81554	tig00031379_5809	1251438	1237928
scaffold_220	86052	118929	tig00031379_5809	1235580	1202632
scaffold_220	148830	192591	tig00031379_5809	1164711	1120986
scaffold_220	261902	288467	tig00031379_5809	1080020	1053485
scaffold_220	288468	626714	tig00031379_5809	1053383	715217
scaffold_480	90768	108815	tig00031381_5810	261395	279443
scaffold_480	118388	134333	tig00031381_5810	314758	330732
scaffold_480	136294	147991	tig00031381_5810	330732	342491
scaffold_480	163084	175175	tig00031381_5810	342699	354770
scaffold_480	219891	332216	tig00031381_5810	379896	492187
scaffold_480	340853	406125	tig00031381_5810	492185	557505
scaffold_3430	19765	40521	tig00031381_5810	261399	240660
scaffold_596	1	95019	tig00031381_5810	202797	107731
scaffold_596	102229	120340	tig00031381_5810	96790	78668
scaffold_596	105382	304668	tig00003069_1237	1	199248
scaffold_596	284604	342510	tig00003069_1237	179178	237082
scaffold_831	425	67367	tig00003069_1237	366722	299789
scaffold_831	66178	279030	tig00002983_1203	37089	249965
scaffold_12	1	16653	tig00031211_5696	221653	238294
scaffold_12	9312	94050	tig00031635_6006	1	84582
scaffold_12	96420	150797	tig00031635_6006	84582	138957
scaffold_12	150721	184898	tig00031635_6006	138959	173122
scaffold_12	178775	476618	tig00013136_4240	485630	187874
scaffold_12	483837	495122	tig00013136_4240	182922	171669
scaffold_12	499269	512902	tig00013136_4240	171677	158045
scaffold_12	512839	670695	tig00013136_4240	158028	236
scaffold_12	1078018	1113016	tig00007690_2788	1	34991
scaffold_12	1135548	1156260	tig00007690_2788	61197	81938
scaffold_12	1174949	1194927	tig00007690_2788	110634	130576
scaffold_12	1218651	1313815	tig00007690_2788	154816	249970
scaffold_12	1293829	1335079	tig00007690_2788	229977	271234
scaffold_12	1324957	1386909	tig00007690_2788	261112	323120
scaffold_12	1391648	1413227	tig00031311_5766	438170	459728
scaffold_12	1449246	1466876	tig00031311_5766	478014	495642
scaffold_12	1525889	1540969	tig00031311_5766	523755	538835
scaffold_12	1540969	1543207	tig00031311_5766	538939	541189
scaffold_12	1552888	1587822	tig00031311_5766	541191	576093
scaffold_12	1564737	1600860	tig00031567_5952	905755	869616
scaffold_12	1708978	1749747	tig00031836_6129	396366	355587
scaffold_444	1	80486	tig00031300_5757	1042014	961489
scaffold_444	151373	172290	tig00031300_5757	880712	859884
scaffold_444	205893	220886	tig00031300_5757	822276	807310
scaffold_444	220887	233181	tig00031300_5757	807142	794795
scaffold_444	256790	296809	tig00031300_5757	771891	731824
scaffold_444	306353	327480	tig00031300_5757	731830	710823
scaffold_444	368525	425669	tig00031300_5757	679271	622135
scaffold_493	1	141428	tig00014267_4484	210500	351903
scaffold_493	229242	241002	tig00011168_3770	274808	286565
scaffold_493	241670	260804	tig00011168_3770	296719	315864
scaffold_493	291609	308861	tig00011168_3770	367634	384891
scaffold_493	327761	343591	tig00011168_3770	399095	414898
scaffold_493	373833	387858	tig00011168_3770	439792	453816
scaffold_82	4	114363	tig00031864_6150	114301	1
scaffold_82	94581	172867	tig00031863_6149	377161	298942
scaffold_82	186386	219096	tig00031863_6149	268913	236176
scaffold_82	226807	342514	tig00031863_6149	217073	101388
scaffold_82	352311	364074	tig00031863_6149	91722	79961
scaffold_82	562087	595391	tig00031321_5774	1281960	1315232
scaffold_82	603476	748844	tig00031321_5774	1315355	1460712
scaffold_82	749800	762373	tig00031321_5774	1461017	1473569
scaffold_82	786678	853012	tig00031321_5774	1510566	1576894
scaffold_82	903831	919144	tig00031321_5774	1612403	1627741
scaffold_82	920691	937456	tig00031321_5774	1629064	1645834
scaffold_82	930681	954854	tig00000304_120	1	24170
scaffold_226	1	132369	tig00031738_6065	674905	542599
scaffold_226	219909	337991	tig00031738_6065	474072	355986
scaffold_226	338679	367489	tig00031738_6065	338123	309423
scaffold_226	385720	413194	tig00031738_6065	294307	266808
scaffold_226	421097	431772	tig00031738_6065	266810	256116
scaffold_226	431768	453695	tig00031738_6065	237812	215895
scaffold_226	453501	483603	tig00031738_6065	216156	186038
scaffold_226	483670	496766	tig00031738_6065	185847	172760
scaffold_226	501008	516266	tig00031738_6065	158992	143706
scaffold_226	515647	612264	tig00031738_6065	143492	46890
scaffold_2164	5568	130123	tig00008708_3086	1	124525
scaffold_2310	28380	40635	tig00007928_2863	54741	67039
scaffold_397	1	262795	tig00005037_1975	205890	468599
scaffold_397	285107	301024	tig00007928_2863	158	15978
scaffold_397	319041	395260	tig00016256_4830	91386	167500
scaffold_4307	2867	67071	tig00020363_5414	69869	5716
scaffold_586	1	19199	tig00003592_1441	29928	10726
scaffold_586	21104	179915	tig00000804_332	58388	217047
scaffold_586	205870	355598	tig00000804_332	242941	392642
scaffold_767	57887	109648	tig00003105_1255	1	51746
scaffold_767	109648	179347	tig00003105_1255	51833	121488
scaffold_767	273973	289606	tig00031203_5689	194981	179300
scaffold_3322	1	75183	tig00003105_1255	107908	183077
scaffold_16	145986	259544	tig00031618_5996	404876	518477
scaffold_16	1043388	1068302	tig00032131_6349	1	24903
scaffold_16	1056247	1219812	tig00004654_1848	292248	455796
scaffold_16	1209630	1329726	tig00031904_6179	195790	315875
scaffold_16	1469382	1569362	tig00031932_6201	228447	128488
scaffold_4566	1	46166	tig00031932_6201	46158	1
scaffold_4566	17621	63429	tig00031931_6200	904405	858625
scaffold_1138	1	11337	tig00031931_6200	728631	717287
scaffold_383	363552	460323	tig00031218_5699	390151	486925
scaffold_1101	46282	224752	tig00003815_1525	1719	180145
scaffold_2497	55125	114698	tig00014546_4546	79753	20167
scaffold_1621	1708	62650	tig00013475_4325	1	60930
scaffold_1621	62740	75994	tig00013475_4325	60932	74097
scaffold_1621	84461	106940	tig00013475_4325	92988	115437
scaffold_1621	119671	166688	tig00013475_4325	131612	178608
scaffold_1483	132602	143862	tig00022872_5639	34996	46215
scaffold_1483	149375	178265	tig00031683_6031	1584557	1613461
scaffold_1009	1	60273	tig00004411_1766	270648	210375
scaffold_1009	60211	74404	tig00004411_1766	210549	196363
scaffold_1009	74399	104427	tig00004411_1766	185607	155628
scaffold_183	1	100234	tig00004411_1766	100203	1
scaffold_183	84378	548497	tig00031603_5984	848211	384207
scaffold_183	598595	612741	tig00031412_5836	138525	124388
scaffold_183	612922	647196	tig00031412_5836	124382	90137
scaffold_741	1	54152	tig00031592_5973	138190	192309
scaffold_741	44542	137730	tig00000898_373	130746	37534
scaffold_238	2843	36602	tig00010738_3661	283311	249600
scaffold_238	16477	165766	tig00010738_3661	269690	120443
scaffold_238	155494	271348	tig00000754_304	5050	120915
scaffold_238	290317	320349	tig00000754_304	128168	158171
scaffold_238	341538	354627	tig00000754_304	163071	176161
scaffold_238	355534	372807	tig00000754_304	196359	213621
scaffold_238	371994	382999	tig00000754_304	218674	229689
scaffold_238	404211	416584	tig00000754_304	265215	277587
scaffold_238	416501	486604	tig00000754_304	277594	347712
scaffold_238	520026	553037	tig00015392_4697	1	33008
scaffold_1371	19065	95432	tig00014427_4515	2	76320
scaffold_1371	147685	166884	tig00014427_4515	108458	127628
scaffold_1371	166863	189662	tig00014427_4515	127737	150546
scaffold_5124	1	20032	tig00014427_4515	210981	230989
scaffold_5124	18197	38400	tig00014427_4515	239655	259862
scaffold_5124	36460	55869	tig00014427_4515	266729	286093
