# Supplementary material for: Major proliferation of transposable elements shaped the genome of the soybean rust pathogen Phakopsora pachyrhizi
Source: Nat Commun. 2023 Apr 1;14:1835. doi: 10.1038/s41467-023-37551-4 (PMC10067951; doi:10.1038/s41467-023-37551-4)
Supplement: Supplementary file 6 — Source Data [file 41467_2023_37551_MOESM6_ESM.zip › source_data/Source_data_Figure4/Figure4A_K8108vsMT2006_Insertions_size.txt]

Insertions_size_K8108vsMT2006
3
4
2
1
1
3
1
1
1
1
1
1
1
2
1
1
1
1
1
1
1
1
1
1
1
1
1
1
1
1
3
1
1
1
2
1
1
3
1
2
21
1
2
2
3
2
1
10
3
12
3
2
1
5
1
4
1
1
1
9
1
1
1
2
1
1
1
1
2
3
1
1
1
1
1
1
1
1
1
1
3
1
6
1
1
1
1
1
1
1
2
1
1
1
1
1
1
1
1
1
1
1
1
1
1
1
1
1
1
1
3
1
1
2
1
1
1
1
1
1
1
1
1
1
1
1
1
1
1
1
1
1
1
1
1
1
1
1
1
1
1
1
2
1
1
1
1
1
1
2
1
1
1
1
1
1
1
1
1
1
1
2
2
1
1
2
2
1
1
1
1
1
1
1
1
1
2
1
1
1
1
1
1
1
1
1
1
1
1
1
1
1
1
1
2
1
1
1
1
1
1
1
1
1
1
1
1
1
1
3
1
2
1
1
3
1
1
1
1
1
1
1
1
1
1
1
1
1
1
1
1
1
1
1
1
1
1
2
1
1
3
1
1
1
1
4
1
2
1
3
4
2
1
2
1
3
5
1
2
3
1
1
10
1
1
1
2
1
1
1
1
1
1
1
1
1
1
1
1
1
1
1
1
1
1
1
1
1
1
2
1
1
1
1
1
1
1
1
1
1
1
1
1
1
1
1
1
1
1
1
1
1
1
1
1
1
1
1
1
1
1
2
1
2
1
4
1
1
1
37
22
1
1
1
1
1
2
1
1
1
1
1
16
1
1
1
1
1
1
1
1
1
3
10
1
1
1
1
2
1
1
9
2
1
5
19
1
1
1
4
1
1
1
1
1
1
1
2
1
1
1
1
6
1
1
1
1
1
1
1
1
2
1
1
2
1
1
1
39
17
1
48
1
1
1
1
2
1
40
1
1
1
1
1
1
2
1
1
1
1
1
1
1
1
1
1
1
1
1
1
1
1
11
1
4
1
2
1
1
1
1
15
1
1
1
1
1
1
1
1
4
1
1
1
1
1
1
1
1
1
1
1
1
1
1
1
1
1
1
1
1
1
1
1
1
1
1
1
1
1
1
1
1
1
1
1
1
1
1
1
1
1
1
2
1
1
1
1
2
1
1
1
1
1
1
1
1
1
1
1
1
1
1
1
1
1
1
1
2
1
1
1
1
1
1
2
1
1
1
1
1
1
4
12
1
3
1
1
1
1
1
1
1
1
1
1
1
1
1
1
1
1
2
1
1
1
1
1
1
1
1
1
1
1
1
1
1
2
1
1
1
1
1
1
3
8
1
1
1
1
1
1
1
1
1
1
1
1
1
1
1
1
1
1
1
1
1
1
17
1
1
2
1
1
1
1
1
2
1
2
1
1
1
30
1
2
2
1
1
1
1
3
3
1
1
1
4
1
1
1
2
1
1
1
7
1
1
4
9
10
1
1
1
1
1
1
3
2
1
1
1
2
1
1
1
1
1
1
1
1
1
2
8
1
2
1
1
1
1
1
1
1
1
1
1
1
1
2
1
1
4
1
1
2
1
1
2
1
1
1
1
1
1
1
1
1
1
1
1
1
1
1
1
1
1
1
1
1
1
2
1
1
1
1
1
1
1
7
2
2
11
1
1
1
1
1
1
1
1
1
1
1
1
1
1
1
1
1
3
1
1
1
1
1
1
1
1
1
1
1
1
5
1
1
1
1
1
1
1
4
1
1
1
1
3
1
2
1
1
1
1
1
4
12
4
2
1
26
1
2
1
1
1
3
1
4
1
1
1
1
1
1
1
20
21
1
1
1
2
1
1
1
1
1
1
1
1
1
1
18
1
2
1
1
1
1
1
1
1
1
2
1
2
2
2
1
1
1
2
1
1
1
1
1
1
12
1
1
1
1
1
1
1
1
1
1
1
1
1
1
1
1
1
1
1
1
1
20
2
2
1
4
1
1
1
1
1
1
1
1
1
2
1
1
1
1
1
8
1
1
1
1
1
2
1
1
1
1
1
2
1
1
1
1
2
1
1
4
1
1
1
1
1
1
1
2
1
1
1
1
1
1
1
1
2
5
1
3
1
1
1
1
1
1
1
1
1
1
1
1
1
1
2
1
1
1
1
1
1
1
1
1
1
6
1
1
1
1
1
1
1
2
1
1
1
1
1
28
3
2
10
1
1
1
2
1
1
2
1
1
1
1
1
1
1
1
1
1
1
3
1
1
1
1
1
4
2
1
2
1
1
13
1
1
1
2
1
1
1
1
1
26
1
3
1
1
1
1
1
1
1
1
1
1
1
1
1
1
1
1
1
2
3
1
1
1
1
1
1
1
1
1
1
3
1
1
1
1
1
1
1
1
1
1
1
1
1
1
1
1
2
1
1
1
1
1
1
1
1
1
1
1
1
1
1
1
1
4
1
1
1
1
1
1
1
1
1
1
10
1
1
1
1
1
5
7
1
3
1
1
1
3
2
2
1
1
1
2
3
1
1
9
1
1
1
3
1
1
1
2
1
1
1
2
1
1
1
1
1
1
1
1
1
1
1
2
1
1
1
1
2
1
1
1
1
1
1
1
1
2
1
1
3
1
1
2
1
3
1
1
1
1
1
1
1
1
1
1
1
5
1
1
1
1
1
1
11
3
85
1
1
2
1
3
1
1
1
1
1
52
1
1
1
1
2
1
1
2
1
1
3
1
1
1
1
53
1
1
1
1
1
4
5
14
1
1
1
1
1
1
1
1
1
2
1
1
1
1
1
1
1
1
1
1
2
2
1
1
1
1
1
1
1
1
1
3
1
1
1
16
9
2
1
6
1
10
1
1
1
1
2
1
3
1
1
1
1
1
1
1
1
1
1
1
1
1
10
1
2
2
2
1
1
1
1
1
1
1
1
1
1
1
1
1
1
1
1
1
1
1
1
1
1
1
1
1
1
1
1
1
1
1
1
1
1
1
1
1
1
1
1
1
1
1
1
1
1
1
1
1
1
1
1
1
1
1
1
1
1
1
2
1
1
1
1
3
1
1
1
1
2
1
1
1
1
1
1
1
1
2
1
1
1
1
1
1
1
1
1
1
1
1
1
1
1
2
1
1
1
1
1
1
1
1
1
1
1
1
1
1
1
1
1
1
1
1
1
1
2
1
1
1
1
2
1
1
1
1
1
1
1
1
1
2
1
1
1
2
1
2
1
1
1
1
1
1
1
1
1
1
1
1
1
1
1
2
1
1
1
1
1
3
1
1
3
2
1
1
1
1
1
1
1
5
4
1
1
1
1
1
1
1
1
1
1
1
1
1
3
19
16
1
1
1
1
1
1
1
1
2
1
1
1
1
1
1
1
1
1
1
1
1
1
2
1
1
1
1
1
2
1
1
1
1
1
1
1
1
1
1
1
1
1
1
1
1
1
1
1
1
1
1
1
1
1
1
1
1
1
1
1
1
1
1
2
1
1
3
2
1
1
1
1
1
1
1
1
1
1
1
1
1
31
1
7
3
1
1
5
1
1
1
1
1
1
1
1
1
1
1
1
1
1
1
1
1
1
1
1
1
1
4
1
1
4
1
1
2
1
1
1
1
1
1
1
1
1
1
1
1
1
1
1
1
1
1
1
1
1
1
1
1
1
1
1
1
1
1
1
1
1
1
1
1
1
2
1
1
1
1
1
1
1
1
1
1
1
1
1
1
1
1
1
1
1
1
1
13
2
2
2
1
1
1
1
1
1
1
2
1
1
2
1
2
1
1
1
1
1
1
1
1
2
1
5
6
1
1
1
1
1
1
1
1
1
1
1
2
1
1
1
1
10
1
1
1
1
1
1
1
1
1
1
1
1
1
2
1
1
5
1
1
1
1
1
2
1
5
1
2
1
2
3
1
3
1
1
1
1
1
1
1
1
1
2
1
3
2
1
1
1
1
1
1
12
1
2
9
14
3
4
6
2
1
1
1
1
1
1
1
1
1
1
1
1
1
1
1
1
1
1
1
1
1
1
3
1
1
1
4
1
1
1
1
1
1
2
1
2
1
5
3
3
4
1
2
5
6
2
1
1
6
1
4
1
1
1
1
1
1
1
4
3
1
1
1
1
1
1
1
1
1
2
1
1
1
1
1
4
2
1
3
1
1
1
1
1
1
2
34
1
2
1
1
1
1
1
2
1
1
1
1
1
1
1
1
1
3
2
3
1
1
1
1
1
2
1
1
1
2
29
4
1
1
31
3
2
1
26
8
1
1
1
1
14
1
2
1
1
16
1
1
1
1
1
1
2
1
1
1
1
2
1
1
1
1
1
1
3
1
1
1
1
3
1
2
1
2
1
1
3
1
3
1
1
1
1
1
1
1
7
1
2
1
3
3
1
1
3
3
1
1
1
2
1
1
1
1
1
1
2
1
1
1
1
1
1
2
1
1
1
1
2
1
1
1
1
1
1
1
1
1
1
1
1
1
1
1
1
1
1
1
1
1
1
1
1
1
1
3
2
1
15
1
1
1
1
1
6
1
1
1
1
1
1
1
1
1
1
1
1
1
1
1
1
1
1
1
1
7
1
1
1
12
4
1
1
1
1
1
1
3
1
1
1
1
1
1
1
1
1
1
1
1
1
1
1
1
2
1
1
3
4
1
65
1
5
1
2
1
1
1
1
1
1
1
1
1
12
1
1
1
1
1
8
1
1
3
1
4
4
5
1
8
2
1
1
2
1
1
3
1
3
1
1
1
1
1
1
1
1
1
1
1
1
1
1
1
1
1
1
1
17
1
1
1
1
2
1
1
1
1
1
1
1
1
2
1
1
1
1
1
1
1
1
1
2
1
1
1
2
1
1
1
1
1
2
1
1
1
1
1
1
1
1
1
1
1
1
1
2
1
1
1
32
2
1
1
16
2
1
1
7
2
1
3
3
1
1
1
1
1
1
1
1
1
2
1
1
1
1
1
1
1
1
2
1
1
11
30
1
11
1
1
1
1
1
1
1
1
1
1
1
1
1
1
3
1
1
1
1
1
2
1
1
1
1
2
1
1
1
1
1
1
1
1
1
1
1
1
2
1
1
1
2
1
1
3
1
1
1
1
1
1
1
1
1
1
1
1
1
1
2
3
1
1
1
1
1
1
3
1
1
1
1
1
23
3
1
1
1
1
3
1
1
21
6
11
2
1
1
14
1
1
1
1
1
5
5
15
2
1
1
1
1
5
1
1
1
1
1
1
1
1
1
1
1
1
1
1
1
1
1
1
1
1
1
1
1
1
1
1
1
1
1
1
1
1
1
1
1
1
28
15
1
1
1
2
2
1
4
2
1
15
1
1
1
1
1
1
1
1
3
1
1
1
1
1
1
2
1
4
9
2
16
1
24
1
17
1
1
1
1
1
1
1
1
1
3
1
1
8
1
1
2
1
1
1
1
1
1
1
1
1
1
1
1
1
1
1
4
1
1
2
1
1
1
1
1
1
1
1
1
1
1
1
1
1
1
1
1
1
1
1
1
1
1
2
1
1
1
1
1
2
1
1
1
1
2
1
2
11
1
1
1
1
1
1
1
1
1
2
1
1
46
3
23
1
1
1
1
1
1
1
1
2
1
1
34
1
1
5
1
1
1
11
1
3
1
2
1
2
1
1
2
10
1
1
1
1
34
1
1
1
3
2
2
34
1
1
1
15
4
1
1
1
1
8
6
3
1
1
1
1
1
1
1
2
1
1
1
1
1
1
1
7
2
1
1
1
1
1
1
2
2
1
1
2
1
1
1
2
1
1
1
1
1
1
1
1
1
1
2
1
1
1
1
3
1
1
1
1
1
1
1
1
1
1
1
1
2
1
1
1
1
2
1
1
1
1
1
1
1
1
1
1
1
1
1
2
1
1
1
1
1
1
3
1
1
1
1
3
1
1
1
1
1
1
1
1
1
1
1
1
1
1
1
2
1
1
1
1
1
2
1
1
1
1
1
1
1
1
1
1
1
2
1
1
1
1
1
1
1
1
1
1
1
1
1
1
1
1
1
1
1
1
1
1
1
1
1
1
1
1
1
1
1
1
1
1
1
1
1
8
17
1
1
1
1
1
2
1
1
1
47
1
19
1
1
1
1
2
1
1
2
2
1
1
1
1
1
1
1
1
1
1
1
1
1
1
1
1
1
17
8
4
1
2
1
1
1
1
1
1
1
1
2
1
11
1
1
1
1
1
1
1
1
1
1
14
1
1
1
1
1
1
5
8
2
1
3
1
1
1
1
1
1
1
2
1
1
1
5
5
3
1
1
2
1
1
14
1
7
1
1
1
1
2
1
1
1
1
1
2
8
1
4
1
1
1
1
1
1
11
10
1
1
1
1
1
3
2
1
1
1
1
3
1
3
1
1
1
2
2
1
1
1
1
1
1
1
1
2
1
2
1
1
1
1
1
1
1
1
1
1
1
1
1
1
1
1
1
1
1
1
1
1
1
1
1
1
1
1
1
1
1
2
1
1
1
1
1
2
1
1
14
1
1
10
4
11
4
2
4
1
1
1
1
23
1
32
1
3
15
1
1
1
1
1
3
1
1
1
1
1
1
1
1
1
1
1
1
1
1
1
1
1
1
1
1
1
1
1
1
1
1
1
1
1
1
3
1
1
1
1
1
1
1
1
1
1
1
1
1
1
1
1
1
1
1
1
1
1
1
5
1
1
1
1
5
1
1
1
1
23
1
1
1
1
10
3
1
1
1
1
1
1
1
1
2
1
7
1
3
1
3
1
1
2
1
1
2
1
1
1
1
1
4
1
1
1
2
1
1
1
2
1
1
1
1
1
1
35
1
3
1
1
1
1
1
1
1
1
1
1
2
1
1
1
1
1
1
1
1
1
1
1
1
1
1
1
1
1
3
1
1
1
1
1
1
3
1
2
3
1
1
1
2
2
1
1
1
1
1
1
1
1
1
1
2
1
2
1
8
1
1
3
1
1
1
1
1
1
1
1
1
1
1
1
1
1
1
1
1
1
1
14
1
1
1
1
1
1
2
1
1
1
1
1
1
1
1
1
1
1
2
2
2
1
1
1
3
1
1
1
1
1
1
1
1
1
1
1
1
1
1
1
1
1
1
1
1
1
1
1
1
1
1
1
1
1
1
1
1
1
1
1
1
1
1
1
1
1
1
1
1
1
1
1
3
1
1
1
1
1
1
1
1
1
1
1
1
3
1
1
3
4
1
1
1
1
1
2
1
1
17
2
1
1
2
1
1
1
1
1
1
1
1
1
1
1
2
1
1
1
1
1
1
1
1
1
1
1
1
1
1
1
1
1
1
1
1
1
1
1
1
1
1
1
1
2
1
1
1
1
1
1
1
1
1
1
1
1
1
1
1
1
1
1
1
1
1
1
2
1
1
1
1
1
1
2
1
1
1
1
1
1
1
1
3
2
1
1
1
1
2
3
1
1
1
18
1
1
1
1
2
1
1
1
1
1
1
1
1
1
1
1
1
1
1
1
1
1
1
1
1
1
1
1
1
1
1
1
1
1
14
1
1
4
1
1
4
1
2
1
4
1
1
1
1
2
1
1
1
1
1
1
1
1
1
1
1
1
1
1
2
1
13
1
1
1
1
1
1
1
1
1
1
3
1
2
1
1
1
1
1
1
1
1
1
2
5
8
1
1
11
1
1
1
1
1
1
1
1
1
1
1
5
2
3
1
1
2
1
31
1
1
1
1
1
1
1
1
1
1
1
1
1
1
1
1
1
1
16
1
23
1
3
1
1
1
1
62
8
1
1
1
1
1
2
1
1
1
1
1
1
1
1
1
1
1
1
2
1
1
1
1
1
1
1
1
1
1
1
1
1
1
1
2
1
1
1
1
1
1
2
1
1
3
1
4
1
2
2
4
1
1
1
1
3
1
1
2
1
1
1
1
1
1
2
1
1
2
1
1
1
1
1
1
5
1
1
2
4
1
3
16
1
2
1
7
12
1
1
1
1
1
1
2
2
1
1
1
2
1
1
2
2
1
1
3
1
1
3
1
3
1
2
1
1
1
1
1
1
1
1
2
1
1
2
1
1
1
1
1
1
3
1
1
1
1
1
3
1
1
1
1
4
1
3
1
2
1
1
4
1
1
1
1
1
1
1
1
1
1
1
1
1
1
2
2
1
1
2
2
1
1
2
1
2
1
1
1
1
1
1
1
2
1
1
3
4
1
1
1
1
1
1
1
1
1
1
1
1
1
2
1
1
1
1
1
1
1
1
1
1
1
1
1
1
1
1
1
1
1
1
1
1
1
2
1
1
1
1
1
1
2
1
1
1
1
1
2
1
2
1
2
1
1
1
1
1
1
1
1
7
1
1
1
1
1
1
1
1
5
1
1
1
1
1
1
1
1
1
1
1
1
1
4
1
1
1
1
1
1
11
1
25
1
1
1
18
1
2
1
1
1
1
1
3
1
1
3
2
1
1
1
1
1
1
1
1
1
1
1
1
1
2
1
1
1
1
4
3
5
1
1
2
11
1
1
2
13
1
2
2
1
1
1
1
1
2
1
1
1
1
1
1
1
1
1
1
1
1
1
1
1
1
1
1
2
1
1
1
1
2
1
1
1
1
1
1
1
1
1
1
1
1
2
1
1
2
1
1
1
1
2
1
2
1
1
1
1
1
1
1
1
1
2
1
1
1
1
2
1
1
1
2
1
1
1
1
1
1
19
38
1
1
1
8
1
5
1
3
2
1
1
1
1
1
1
1
1
1
1
1
1
1
4
1
2
1
1
1
1
1
2
3
1
1
1
2
1
1
1
1
1
1
1
1
1
2
1
1
3
1
1
1
1
1
1
3
1
3
1
2
2
5
1
1
1
1
5
9
3
1
1
1
1
1
1
1
1
1
1
1
5
1
1
1
3
12
4
1
20
1
1
1
1
2
1
1
2
1
1
1
1
1
1
1
1
6
1
2
2
1
1
1
1
1
1
1
1
1
1
1
1
1
1
1
1
1
1
1
1
1
25
1
1
1
1
1
1
1
1
1
1
1
1
1
2
1
10
1
1
2
1
1
2
2
1
1
1
31
1
1
1
1
1
1
5
6
2
1
7
1
1
1
1
1
1
1
1
1
1
1
1
2
2
6
1
1
1
1
1
5
1
4
1
1
1
1
1
4
1
30
1
1
1
1
1
1
1
1
1
1
1
1
1
3
2
1
1
2
1
3
2
28
1
1
1
1
1
1
1
1
1
1
1
1
1
1
1
2
1
1
1
2
3
1
1
1
2
1
1
3
1
1
1
1
1
1
1
1
1
1
2
1
1
2
2
2
1
2
2
1
1
1
1
1
1
1
1
2
1
1
1
1
4
1
4
1
1
1
1
1
1
1
1
1
1
1
1
2
1
1
1
1
1
1
1
5
3
1
1
1
3
1
1
1
3
8
2
4
7
3
3
8
4
1
1
1
1
1
2
9
1
1
1
1
1
1
1
1
1
1
1
1
1
1
1
1
1
1
1
1
1
6
3
2
1
1
1
1
2
1
1
2
4
1
1
1
2
1
1
1
1
1
1
1
1
1
1
1
1
1
1
1
6
1
9
1
1
11
2
27
1
20
1
1
1
1
1
1
1
1
1
6
5
1
3
1
1
1
1
1
5
1
1
1
1
3
1
1
2
1
1
1
1
1
1
1
1
1
1
2
1
1
1
1
1
1
1
1
1
1
3
1
1
1
1
1
2
1
1
3
1
1
10
24
1
1
2
7
1
1
1
3
1
1
1
10
1
1
2
4
1
1
1
1
1
1
1
1
1
1
1
1
1
1
1
1
1
2
1
1
2
1
1
2
2
1
1
1
19
4
1
26
1
1
2
1
1
14
8
2
1
1
1
1
1
1
1
1
1
1
1
1
1
1
1
1
1
2
2
1
1
1
1
34
1
1
1
1
1
1
1
1
1
1
1
1
1
2
1
3
3
6
5
10
3
4
19
6
9
34
1
1
4
1
2
1
1
1
1
1
1
1
1
1
1
1
3
1
19
24
1
1
1
1
1
1
1
2
1
2
1
1
1
1
1
1
1
1
1
1
1
2
2
1
1
1
1
1
1
1
1
1
1
5
3
2
1
1
1
1
1
1
1
1
41
4
1
1
3
24
21
3
1
1
1
1
1
1
1
1
1
3
1
1
1
1
1
2
1
1
1
1
1
1
2
1
1
1
2
1
1
1
1
1
1
1
1
1
1
1
1
1
1
1
1
1
1
1
1
1
1
1
1
1
1
1
1
1
1
1
1
1
1
1
1
1
3
1
9
5
1
1
1
1
1
1
1
1
1
1
1
1
1
1
1
1
1
2
1
1
1
2
1
3
1
1
1
1
1
1
1
1
1
1
1
1
1
1
1
1
1
1
1
1
1
1
3
1
1
1
2
1
2
1
1
3
2
2
2
1
1
2
2
2
1
6
6
1
1
3
2
2
1
2
1
1
1
1
1
1
1
21
1
37
3
1
1
1
1
1
1
1
1
1
1
1
1
1
1
1
1
1
1
1
1
1
1
1
3
1
2
1
2
1
1
1
1
1
1
1
1
1
1
1
1
1
1
1
1
2
5
5
6
17
1
1
1
1
1
1
1
1
1
1
1
1
1
1
1
1
1
1
1
1
1
1
1
1
1
1
1
1
1
1
1
1
1
1
1
1
1
1
1
1
1
1
1
1
1
1
1
1
1
4
1
1
2
1
1
2
1
1
2
1
1
1
2
1
1
2
1
1
2
1
1
1
1
1
3
2
1
1
1
1
1
1
1
1
1
1
1
1
1
1
1
2
1
1
1
1
1
5
1
2
1
3
1
1
1
1
1
1
1
1
1
2
1
1
1
1
1
1
4
1
8
1
5
1
1
1
1
1
1
1
2
2
1
1
2
1
2
1
2
1
1
1
1
1
2
1
1
1
11
1
1
3
1
3
1
2
1
1
1
1
2
1
1
1
1
2
1
1
2
1
1
1
1
1
1
1
1
1
1
1
1
1
1
1
1
1
1
2
1
2
1
1
1
1
1
1
1
1
1
1
1
1
1
1
1
1
1
1
1
9
1
1
1
2
1
1
1
1
1
1
1
1
2
1
1
1
1
1
1
1
2
1
1
1
1
3
2
2
1
1
2
1
1
1
1
1
1
1
19
2
23
4
4
1
1
1
1
1
1
1
1
1
1
1
1
1
1
1
1
1
1
1
1
1
1
1
1
1
1
1
1
1
1
1
3
1
1
1
1
1
1
1
1
1
1
1
1
2
1
1
1
1
1
1
1
3
1
1
1
1
1
1
1
7
1
4
1
1
1
4
1
1
1
1
1
2
1
1
1
2
2
2
1
1
2
1
3
8
1
3
1
1
1
1
1
1
1
1
11
3
18
1
1
1
1
1
1
1
1
1
1
1
1
1
1
1
1
1
1
1
1
1
1
1
1
1
1
1
1
1
2
1
1
1
14
2
1
1
1
1
1
1
6
1
1
1
1
1
1
13
2
1
1
9
21
4
6
2
1
1
4
3
1
2
6
1
1
2
3
5
7
6
1
7
8
1
1
1
2
1
1
1
1
1
1
1
1
1
1
2
2
1
1
1
1
9
2
9
2
1
1
2
1
1
3
1
1
1
1
1
1
1
1
2
1
1
8
3
1
1
1
1
1
1
1
1
2
1
1
1
1
1
1
1
1
1
1
1
1
1
1
1
1
1
17
2
7
1
1
1
14
1
1
1
2
2
2
3
1
1
1
1
1
1
1
1
1
1
13
1
1
3
10
1
1
1
1
1
1
1
1
1
1
1
1
1
1
1
4
5
14
1
1
1
1
1
1
1
1
1
1
1
1
1
1
1
1
1
2
1
1
1
4
1
1
1
3
14
1
1
1
1
5
1
1
1
1
1
1
10
1
12
1
5
1
9
1
1
1
1
1
1
1
1
2
1
2
1
1
1
1
1
3
2
1
1
1
2
1
1
2
1
1
1
2
1
1
1
1
1
1
1
1
1
4
1
1
1
3
2
1
1
1
1
1
1
2
1
1
1
1
1
1
1
2
1
1
1
2
2
1
1
1
2
1
6
2
1
1
1
29
1
2
1
1
1
1
1
3
1
1
1
1
1
1
1
1
1
1
1
1
1
1
1
1
1
1
2
2
1
1
1
1
1
1
1
1
1
1
1
1
1
1
1
1
1
1
1
1
1
1
1
1
1
1
1
1
1
1
1
1
2
1
1
2
1
1
1
6
1
2
1
1
1
4
2
1
1
1
1
1
1
1
1
1
1
1
6
1
1
1
1
1
1
1
1
1
4
1
1
1
1
1
1
1
1
1
1
1
1
1
1
1
1
1
2
1
1
1
1
1
1
1
1
3
1
1
1
1
1
1
2
1
1
1
1
1
1
1
2
1
1
1
1
1
1
1
1
1
1
1
1
7
1
5
1
1
4
19
11
1
1
1
1
3
1
2
1
1
1
6
1
2
2
2
1
1
1
1
1
1
1
1
2
1
6
6
1
1
4
1
1
1
2
4
2
2
5
1
1
1
1
1
1
1
1
1
1
1
1
2
1
3
1
2
1
3
1
1
1
2
1
1
1
1
1
1
1
6
1
10
1
2
5
1
1
1
1
1
1
4
2
6
1
2
2
1
2
1
1
1
1
9
1
1
1
1
1
1
1
1
2
1
1
1
1
44
5
1
1
1
1
2
1
1
1
1
1
1
1
1
1
1
1
1
1
1
2
1
2
1
1
1
1
1
1
1
1
1
1
1
1
1
1
1
1
1
1
3
1
1
1
45
1
20
2
4
22
5
3
2
2
9
6
6
6
1
2
1
1
1
1
5
1
4
2
2
7
1
3
2
1
1
1
1
1
1
1
1
1
1
1
1
1
1
1
1
1
1
1
1
1
1
1
1
1
1
1
1
1
1
1
1
1
1
1
2
1
1
1
1
1
1
1
1
1
1
1
1
1
1
1
2
2
1
2
2
1
1
1
1
2
1
1
3
1
1
1
1
1
1
1
1
1
1
2
1
1
1
1
1
1
2
1
1
1
1
1
1
1
1
1
2
1
1
1
1
1
2
19
1
1
1
1
1
2
1
12
1
1
1
1
4
1
1
1
1
1
1
2
1
1
1
1
1
1
3
1
1
2
1
1
1
1
1
1
1
1
1
1
1
1
1
1
1
1
1
1
1
1
1
1
1
1
1
1
1
1
1
1
1
1
1
1
1
1
1
2
1
1
1
1
1
1
1
1
1
3
5
5
5
6
1
1
1
7
1
1
1
1
1
5
2
4
1
1
1
2
8
1
1
1
1
1
1
1
2
1
1
1
1
1
1
1
1
1
2
1
1
1
1
1
1
1
1
1
1
1
1
1
1
1
1
1
1
1
1
1
1
1
1
1
1
1
26
5
1
1
1
1
1
2
1
43
1
1
14
1
5
2
1
1
1
1
1
1
1
1
1
30
16
1
1
1
1
9
1
1
1
1
1
1
1
1
1
3
2
1
1
1
1
1
1
1
23
3
1
2
11
1
1
1
1
1
1
1
2
1
1
1
1
1
1
2
1
1
2
2
14
1
1
1
1
1
2
1
7
21
1
2
1
1
2
1
1
1
1
1
1
1
1
17
1
1
1
1
1
1
1
1
1
1
1
1
1
1
1
1
2
1
1
1
2
2
3
1
1
1
1
1
1
1
1
1
1
1
17
3
1
1
1
15
3
9
7
3
7
1
4
1
2
2
3
1
1
1
8
1
1
1
1
1
1
1
1
1
1
1
1
1
1
1
1
1
1
2
1
1
1
1
1
2
2
1
1
2
1
1
1
2
1
1
1
1
3
1
1
1
7
1
4
1
2
1
4
1
1
7
1
2
7
1
1
3
2
2
1
1
1
1
1
1
3
1
1
1
1
1
1
1
1
1
1
17
1
1
1
1
2
1
1
1
1
1
3
1
1
1
1
1
1
1
1
1
1
10
8
4
6
1
2
2
2
2
1
1
1
1
1
1
1
1
15
9
1
16
1
1
2
1
1
3
2
1
1
1
3
1
1
1
4
1
2
1
1
1
1
3
2
1
1
1
1
1
1
1
1
1
1
1
1
3
1
1
1
4
1
1
2
1
1
1
1
1
2
1
2
1
1
1
1
1
2
1
1
1
1
1
1
1
1
1
1
1
1
1
3
1
1
1
1
2
1
1
1
2
1
1
1
1
1
1
1
1
1
1
1
1
1
1
6
1
1
1
1
1
1
1
1
1
1
1
1
1
1
1
1
1
1
1
1
1
18
21
11
21
1
1
1
2
4
1
3
5
1
1
3
1
1
1
1
1
1
1
1
1
3
1
3
1
1
2
1
1
1
4
4
1
1
1
1
1
1
1
1
1
1
1
1
1
1
1
1
2
1
1
1
1
1
1
1
1
1
1
1
1
1
2
1
1
1
1
1
1
1
1
1
5
1
1
1
1
1
1
10
3
1
1
1
1
1
2
1
1
2
1
1
1
17
1
1
1
1
1
1
1
1
1
6
1
1
1
1
1
1
1
1
1
1
1
1
1
1
1
1
1
1
3
1
1
1
1
1
1
1
1
1
1
1
49
1
3
2
1
2
3
2
2
3
1
1
2
1
1
1
1
1
1
1
1
1
1
1
1
1
1
1
1
1
1
1
1
1
1
1
1
1
1
1
1
1
1
1
8
1
1
1
1
15
1
1
1
1
15
1
1
1
13
2
10
1
17
12
1
1
1
1
1
1
2
1
2
1
1
1
16
1
34
1
1
21
1
2
1
2
1
1
1
20
1
1
1
1
1
1
1
1
1
2
1
1
4
2
2
1
1
1
1
1
1
1
1
1
1
1
1
1
1
1
2
1
1
1
1
2
2
1
1
1
1
1
1
1
1
1
2
1
1
1
1
1
1
1
1
1
1
1
1
1
1
1
1
1
4
1
2
1
1
1
1
1
1
1
1
1
1
8
1
1
1
4
1
1
1
1
1
1
1
1
1
2
1
1
1
1
1
2
2
1
5
4
2
1
1
1
1
1
1
1
1
1
1
1
1
1
1
1
1
1
1
1
1
1
1
1
1
1
1
1
1
1
1
16
2
1
2
1
1
1
1
1
1
1
1
1
1
1
1
1
1
1
1
1
1
1
1
4
1
1
1
1
1
1
1
2
1
2
1
1
1
1
1
1
1
1
1
1
1
1
1
1
1
1
1
2
1
1
1
1
1
1
1
1
1
2
19
1
1
2
1
1
1
1
1
1
3
2
1
1
1
1
1
1
1
1
1
3
1
1
34
51
1
5
1
1
68
8
16
12
26
1
1
1
13
1
1
5
1
1
1
10
1
1
1
1
1
1
1
1
32
2
2
1
3
3
1
3
1
1
2
4
4
2
1
2
3
1
4
1
2
11
4
4
5
1
3
3
1
1
1
1
5
1
6
1
12
1
1
1
4
1
1
1
1
1
1
2
1
1
3
1
7
1
1
1
1
1
1
1
1
1
1
1
1
1
1
1
1
1
1
1
1
1
1
1
1
1
1
1
1
1
1
3
1
1
1
1
1
1
2
1
1
2
1
1
1
1
1
1
1
2
1
2
1
2
1
2
1
1
1
1
1
1
1
1
1
1
1
1
2
1
1
1
1
1
1
1
1
1
1
1
1
1
1
2
1
1
1
1
1
1
1
2
1
1
1
1
1
2
1
1
3
2
1
3
5
1
1
1
1
1
1
1
1
1
1
1
1
1
1
1
1
1
1
1
1
1
1
1
1
1
1
1
1
1
1
1
1
1
3
1
1
1
1
1
1
1
3
1
1
1
1
1
1
2
1
1
1
1
1
1
8
12
1
1
4
1
1
4
1
1
1
1
1
1
13
10
3
1
1
8
6
1
1
1
2
1
1
1
1
1
17
1
83
1
1
1
1
1
1
1
5
1
1
1
1
1
8
3
1
1
1
1
10
1
4
1
1
1
1
1
1
1
24
1
1
1
1
1
1
1
17
1
1
1
1
1
2
3
4
1
1
4
3
1
1
3
1
1
1
3
1
1
1
1
1
1
1
2
1
1
1
1
1
1
1
1
1
1
1
1
1
1
3
4
1
2
9
1
1
1
1
1
1
1
1
1
1
3
1
34
1
1
1
1
2
1
1
1
1
1
1
1
1
1
1
1
1
1
1
1
1
1
1
1
1
1
2
1
1
1
1
1
2
1
1
1
1
2
3
1
1
1
1
1
1
1
1
2
1
6
1
3
1
1
1
1
1
1
1
1
1
1
1
1
1
1
1
1
1
1
1
4
1
1
1
1
1
6
3
3
1
1
2
2
1
2
1
1
1
23
1
1
4
4
2
1
1
1
1
2
1
1
1
1
1
1
1
2
1
1
1
1
2
1
1
1
2
1
1
1
1
1
1
1
2
1
1
2
1
1
1
1
1
1
1
1
1
1
1
1
1
1
1
1
1
1
1
1
1
1
1
10
1
1
1
1
1
1
1
6
3
1
12
7
1
3
1
2
1
1
1
1
1
1
1
1
1
1
1
1
1
1
1
1
7
2
1
2
1
1
2
1
3
2
1
1
1
1
1
2
1
1
15
1
1
1
4
1
1
1
1
1
1
1
1
1
1
1
1
1
1
1
1
1
1
1
1
1
1
1
1
1
1
1
1
1
1
1
1
1
1
1
1
1
1
1
1
1
1
5
1
1
1
1
1
1
1
1
1
1
1
1
1
1
1
1
1
1
2
1
1
1
1
1
1
1
1
1
1
1
1
1
1
1
2
2
7
1
1
1
1
1
1
1
1
1
1
1
1
20
5
1
2
2
1
1
1
1
1
1
1
1
1
1
1
1
1
1
1
1
1
1
1
1
1
1
1
2
1
1
1
1
1
1
1
1
1
1
1
1
1
1
1
1
1
1
1
1
1
1
1
1
1
3
1
1
2
1
1
1
1
1
2
1
2
1
1
5
4
1
1
1
2
1
1
1
1
1
1
1
1
1
1
1
1
1
1
1
1
1
1
1
1
1
3
1
3
2
4
1
2
1
1
1
1
1
15
14
1
1
1
1
1
3
1
1
1
16
1
1
1
5
2
1
1
5
1
1
1
1
1
1
1
1
1
1
1
2
2
1
1
1
1
1
1
1
1
1
1
1
1
1
1
1
1
1
1
1
1
1
1
1
1
1
1
1
1
1
1
3
1
1
1
1
1
1
1
1
1
1
1
1
1
1
1
1
1
1
3
1
1
1
1
1
1
1
1
1
1
2
2
1
1
1
2
1
1
2
1
2
1
1
16
1
1
2
1
3
4
1
1
1
1
1
1
1
1
1
1
1
1
1
1
1
1
1
1
1
1
1
1
1
2
1
1
1
1
1
1
1
1
1
1
2
1
1
1
1
1
1
1
1
1
1
2
1
1
1
1
1
1
1
2
1
1
1
1
1
7
1
2
1
2
2
1
1
5
1
1
1
1
1
1
1
2
1
4
1
1
1
1
3
1
1
1
1
1
1
1
2
1
1
10
1
1
1
1
1
12
1
1
1
1
1
13
1
9
20
2
1
1
1
1
1
1
1
1
1
1
1
1
1
1
1
1
1
1
1
1
1
1
4
1
1
1
3
1
1
3
1
1
1
1
1
1
1
1
1
1
1
2
1
1
1
1
4
1
1
4
1
2
1
5
3
3
1
1
1
1
21
7
1
1
1
1
1
1
1
1
1
1
1
1
1
1
1
1
2
1
1
1
1
1
1
1
1
1
1
1
1
1
1
1
1
1
1
1
1
2
1
1
1
1
1
1
1
2
1
1
1
1
1
1
1
1
1
1
8
2
2
1
1
1
1
4
1
12
1
2
16
1
1
2
2
1
1
1
1
1
1
1
1
1
1
1
5
1
1
1
1
1
1
1
1
1
1
1
1
1
1
1
1
1
1
1
1
1
1
1
1
1
1
1
1
1
1
1
2
1
1
1
1
1
1
14
1
32
1
1
1
20
7
1
1
1
2
1
1
1
1
1
1
4
1
1
1
1
1
8
1
3
1
1
1
2
1
1
1
1
1
1
1
1
1
1
1
1
1
3
1
1
1
4
15
1
1
1
2
1
1
1
2
1
3
1
2
1
1
1
1
1
1
1
1
1
1
1
1
1
4
4
16
1
1
2
1
1
1
1
1
1
1
1
3
1
1
1
1
1
1
1
6
1
3
1
1
1
2
1
1
1
6
2
1
15
2
2
25
1
1
3
2
1
2
12
1
6
3
2
2
13
1
1
1
1
1
1
1
3
1
1
1
2
1
1
1
1
1
4
2
3
1
1
1
5
9
3
1
3
3
3
1
1
2
4
1
1
1
1
1
1
1
1
1
15
13
1
1
1
1
3
2
4
1
1
23
12
2
1
1
1
1
1
2
50
1
3
1
1
1
1
2
1
2
1
1
1
1
1
1
1
1
4
2
1
1
4
1
3
2
3
1
1
1
2
1
1
1
2
1
1
2
1
1
1
1
1
1
1
1
1
1
1
1
2
1
1
5
5
1
1
1
1
3
1
1
1
1
1
1
12
1
1
1
1
1
1
1
1
2
1
1
1
1
1
1
1
1
1
1
1
1
1
1
1
2
1
1
1
3
2
1
1
1
2
1
1
1
1
1
2
1
1
1
1
2
1
1
1
1
1
1
5
1
5
1
1
1
1
1
1
1
1
1
1
1
1
1
1
1
1
1
1
1
1
1
1
1
1
1
1
1
1
2
2
1
1
4
1
1
70
1
29
5
1
1
1
1
2
5
3
6
1
3
2
1
1
1
1
1
1
1
1
1
1
1
1
2
3
1
3
1
1
1
1
1
1
2
1
1
1
20
1
1
1
1
1
1
1
1
1
1
1
1
3
1
1
1
1
1
1
1
1
1
1
1
2
1
3
1
4
1
1
1
1
1
1
2
2
1
2
1
2
1
1
2
2
1
1
1
1
1
1
1
1
3
1
1
2
1
1
1
1
2
1
1
1
1
1
1
1
2
1
1
1
2
1
5
1
1
2
4
1
1
1
1
1
1
1
1
5
2
1
2
2
7
1
4
1
2
2
1
3
1
1
2
1
1
1
1
1
1
1
1
1
3
1
1
1
1
1
2
1
1
1
1
1
1
1
1
1
2
1
2
1
1
1
1
1
3
6
1
1
1
1
1
1
1
1
1
1
1
1
1
1
1
1
1
1
1
20
1
1
1
1
1
1
1
1
2
1
1
1
1
1
1
1
1
1
1
1
1
1
2
1
3
2
1
1
5
7
1
1
5
13
5
5
7
10
13
21
3
1
1
5
1
1
1
2
14
1
1
1
1
3
1
2
1
1
1
1
1
1
1
2
1
1
1
1
1
1
1
1
1
4
1
1
1
1
1
1
1
1
1
2
18
3
1
1
6
1
1
1
7
20
1
1
1
4
1
1
1
1
1
1
1
1
1
1
1
1
1
1
1
1
1
1
1
1
1
1
1
1
1
1
3
2
2
2
2
1
1
1
1
1
1
1
1
1
1
2
1
1
1
1
1
1
1
1
1
2
1
1
2
1
1
3
1
1
1
1
1
1
1
1
1
5
1
1
1
1
1
1
1
2
2
1
3
1
2
1
2
3
1
1
1
2
1
3
1
1
2
1
1
1
1
1
8
1
1
1
1
1
1
1
1
1
1
1
1
1
1
1
1
1
1
4
1
2
1
1
1
1
1
1
1
1
1
1
1
1
1
1
1
1
1
1
1
1
68
1
1
11
9
3
6
3
1
1
1
2
1
1
1
1
1
1
1
1
1
1
1
1
1
1
1
1
1
1
1
14
1
2
2
1
1
1
1
1
1
2
1
1
1
1
5
1
1
1
1
1
1
1
1
1
1
1
3
1
1
1
1
1
1
1
1
1
1
1
1
1
1
1
1
1
1
1
1
1
1
1
2
1
1
1
1
1
1
2
1
1
1
1
1
1
2
1
1
1
2
1
2
1
1
3
1
1
3
1
1
1
1
1
1
1
2
1
4
2
1
1
1
1
1
1
1
1
1
1
1
1
1
1
2
1
1
1
1
1
1
1
20
1
1
1
1
1
1
1
1
1
1
1
1
1
1
1
1
3
3
1
1
1
1
1
1
1
1
1
1
2
1
1
1
1
2
2
7
1
1
1
1
1
1
1
1
1
1
1
1
1
1
1
1
2
1
1
2
1
1
1
1
1
1
1
1
2
2
1
1
1
2
1
1
1
1
1
1
2
1
1
1
1
1
1
1
1
1
1
1
1
1
1
1
2
15
3
1
1
2
20
1
1
1
1
1
1
1
1
1
1
1
1
1
1
1
1
1
1
2
1
1
2
1
1
1
1
2
1
1
1
2
1
1
1
1
29
2
1
1
1
6
1
1
1
1
1
1
1
1
1
13
1
1
1
1
5
4
7
1
1
1
1
1
1
1
1
1
1
9
2
1
1
2
1
1
1
1
1
1
1
1
1
1
1
1
1
1
1
1
1
1
10
1
1
67
1
2
1
3
1
21
1
6
15
14
1
1
1
1
1
1
1
1
2
1
1
1
1
1
1
1
1
55
10
1
1
1
2
1
1
1
1
1
34
1
1
1
1
1
1
1
2
1
1
1
1
1
1
1
1
5
2
1
1
21
2
1
1
1
1
1
1
1
1
1
1
1
1
1
3
2
1
1
1
1
7
4
1
1
1
1
1
1
2
34
1
1
1
2
1
1
8
6
1
1
1
1
2
1
1
1
1
1
1
1
1
1
79
2
1
1
1
1
14
4
9
11
1
10
1
1
1
1
1
1
1
1
1
1
1
1
1
1
15
1
1
1
2
2
1
1
1
1
1
1
2
1
1
1
1
1
1
1
1
1
1
1
1
1
1
1
1
1
1
1
1
2
38
1
1
1
12
1
1
11
1
1
1
1
1
1
1
1
1
22
1
1
1
1
1
2
1
2
1
1
1
1
1
1
1
1
2
1
51
1
1
1
1
10
1
1
1
1
1
1
1
10
1
1
1
1
1
1
1
2
1
18
1
1
1
1
1
1
1
1
1
1
1
1
1
1
1
1
1
1
1
1
1
1
1
1
1
1
1
9
1
1
1
13
1
3
1
1
1
1
1
1
14
1
1
1
5
1
1
22
2
3
16
2
3
1
4
1
1
1
1
1
12
35
1
1
1
1
1
1
1
1
1
1
1
1
1
1
3
3
1
1
1
1
1
2
1
2
1
1
15
1
1
1
1
1
1
1
1
1
2
1
1
1
19
1
1
1
1
1
1
1
3
1
1
1
1
1
1
1
1
2
11
1
1
1
2
1
1
4
1
1
1
1
3
3
1
2
1
1
1
6
2
2
1
1
1
1
1
1
1
1
1
4
1
1
1
1
1
1
4
1
2
1
1
1
1
1
1
1
1
1
1
1
4
1
1
1
1
1
1
1
4
1
1
4
1
1
2
1
1
1
1
1
1
1
1
1
1
1
1
1
1
1
1
2
1
1
3
2
1
1
1
1
1
1
1
18
1
1
1
1
2
1
1
1
1
1
1
26
52
1
1
1
1
1
1
1
1
1
2
11
4
1
23
1
4
2
1
1
1
1
1
1
2
1
1
2
4
1
2
2
1
1
1
1
1
1
1
1
1
1
10
3
1
1
1
1
1
1
1
2
1
1
1
1
1
1
1
1
1
1
1
1
1
1
1
1
1
1
1
1
1
1
1
1
1
1
1
2
1
1
1
1
1
1
1
1
1
3
1
1
2
1
1
1
1
1
1
1
1
1
2
1
2
1
1
1
1
2
1
2
1
1
1
1
1
2
1
1
2
1
1
1
1
1
3
1
1
1
1
1
1
1
1
1
9
1
1
1
1
1
1
1
1
1
1
1
1
1
1
1
1
4
1
2
1
1
5
1
1
1
1
1
1
1
2
1
1
1
1
2
1
1
1
1
1
1
1
1
1
1
3
2
3
1
1
1
1
1
2
1
9
1
19
28
4
15
1
1
1
1
1
1
1
1
1
1
1
1
1
1
1
1
1
2
1
4
5
5
2
12
6
1
1
1
1
1
1
3
1
1
4
1
4
1
1
1
1
1
1
1
1
11
1
1
1
1
1
1
1
1
1
1
2
1
26
1
1
1
1
1
1
1
1
1
1
1
1
1
1
1
1
1
1
1
1
1
1
1
1
2
1
1
1
1
1
1
1
1
1
1
1
1
1
1
1
1
1
1
1
1
1
1
48
3
50
23
2
1
1
1
1
1
1
3
1
1
10
1
1
1
1
1
1
1
1
1
1
1
1
1
1
1
1
1
1
1
1
2
1
1
1
1
1
1
1
1
1
1
1
1
1
2
1
1
1
2
1
3
1
1
1
1
1
1
1
2
1
2
1
1
1
1
1
1
1
1
1
1
3
2
1
2
1
1
1
1
1
1
1
1
1
1
1
2
1
1
1
1
2
1
2
1
2
1
1
1
1
2
1
2
1
1
1
1
1
1
1
1
1
1
1
1
1
1
1
1
1
1
1
1
1
2
1
1
1
1
1
1
1
2
1
1
1
1
1
2
1
1
2
1
1
1
1
1
2
1
1
3
1
1
1
1
2
1
1
1
1
1
6
1
1
19
1
1
1
1
1
1
1
1
1
1
1
1
1
1
1
1
1
3
1
2
1
1
1
1
1
4
1
2
2
1
1
1
1
1
1
1
1
1
1
1
1
1
6
3
1
1
1
1
2
2
1
1
1
1
1
3
1
1
1
1
1
6
1
1
1
1
1
1
5
22
3
5
1
2
10
4
1
1
1
5
1
1
1
1
22
4
1
1
9
1
1
1
5
1
2
3
1
1
1
1
1
2
1
1
10
1
1
1
1
1
5
1
1
2
1
1
1
1
1
1
1
14
2
1
1
1
1
1
1
1
1
1
1
1
1
1
1
4
2
1
1
1
1
1
1
1
1
1
1
1
1
1
1
1
1
1
1
1
1
1
1
1
2
1
1
1
1
1
1
1
1
1
1
1
1
1
1
1
1
1
1
1
2
1
1
2
2
1
2
1
2
1
1
26
1
1
1
1
1
1
1
1
1
1
1
1
1
1
1
1
2
1
1
1
1
2
1
1
1
1
1
12
1
1
51
14
2
1
1
1
1
1
1
1
1
1
1
1
1
1
1
1
1
3
1
1
1
1
1
1
1
1
5
1
1
1
1
1
1
1
1
2
1
1
1
1
1
1
1
4
1
1
1
1
3
1
1
1
1
1
1
1
1
1
13
34
1
1
2
1
1
1
1
1
1
1
1
1
1
1
1
1
1
1
7
1
1
1
1
1
1
1
1
1
1
1
1
1
2
4
2
1
1
1
1
1
1
1
1
1
1
1
1
1
1
1
3
2
1
1
4
1
1
1
2
1
2
1
1
1
1
1
1
1
1
1
1
1
1
1
1
1
1
1
1
1
2
1
1
1
1
3
1
1
1
4
1
1
1
1
1
5
1
1
1
1
1
1
1
1
1
1
1
1
1
1
1
2
26
7
1
1
1
1
1
1
3
1
1
1
1
1
1
1
1
2
1
1
2
2
1
1
1
2
1
1
1
1
1
1
1
4
5
1
1
1
1
1
1
1
2
6
1
1
1
3
1
1
1
1
1
16
1
1
1
1
1
1
1
1
1
1
1
1
1
1
3
1
1
1
1
1
1
1
1
1
2
1
1
1
1
1
1
2
1
1
1
2
1
1
1
1
1
1
1
1
1
1
2
1
1
2
4
1
1
1
2
1
1
1
1
1
1
1
1
1
1
1
1
1
1
1
1
1
1
1
1
1
1
1
1
1
1
1
1
1
1
1
1
1
1
1
1
1
1
1
1
1
1
1
1
2
4
2
1
2
1
1
1
1
1
1
1
1
1
1
1
1
1
1
1
1
1
1
1
1
1
1
1
1
1
1
1
1
1
1
1
1
1
1
1
1
1
1
1
1
1
1
1
1
1
1
1
1
1
1
2
1
1
1
1
1
1
1
1
1
1
1
1
2
3
1
1
1
1
1
1
1
2
1
1
1
1
1
1
1
1
1
1
1
1
2
1
1
1
1
2
1
3
1
1
1
1
1
1
1
1
1
1
1
1
1
2
1
2
1
1
1
3
1
1
1
1
1
1
1
1
1
1
2
1
1
2
2
1
1
1
1
1
1
1
2
1
1
1
1
2
1
1
1
1
1
1
1
1
1
1
1
1
1
1
1
1
1
1
1
1
1
1
2
1
1
1
1
1
2
3
1
1
1
1
1
6
2
1
1
1
1
1
1
1
1
1
1
1
1
1
1
1
1
1
1
1
1
1
1
1
1
1
1
1
1
1
1
3
1
1
1
1
1
1
1
1
2
1
1
3
12
18
1
1
1
1
2
1
1
1
1
3
1
1
1
1
1
1
1
1
1
1
1
1
1
1
1
2
1
1
1
1
3
1
1
3
2
1
1
1
3
1
1
1
1
1
1
1
1
3
1
1
1
1
1
1
1
32
1
1
3
1
1
1
1
2
1
1
1
1
1
1
1
1
1
1
1
2
1
1
1
1
1
1
1
1
1
1
2
1
1
1
1
1
1
1
1
1
1
1
1
1
1
1
10
1
1
4
1
1
1
1
3
1
1
1
1
1
1
3
1
1
1
1
1
1
1
1
1
1
1
1
1
1
1
1
1
1
1
1
1
1
1
1
2
1
4
4
1
1
1
1
1
1
1
1
1
1
1
1
1
2
1
1
2
1
2
1
1
4
3
1
1
1
1
1
1
1
1
1
1
1
1
1
1
1
1
2
2
1
1
1
1
1
1
1
1
1
1
2
1
2
1
1
1
1
1
1
1
1
1
1
1
1
1
1
1
1
11
1
1
1
1
1
2
1
1
1
22
2
2
1
2
1
1
2
2
1
3
14
7
1
1
1
1
1
2
1
1
1
13
5
1
1
2
1
1
1
1
2
1
1
1
1
1
1
1
2
1
5
1
1
1
1
1
1
1
1
1
1
1
1
1
1
1
4
1
1
2
13
1
1
2
1
2
1
3
1
1
1
1
1
1
1
1
3
2
1
1
1
1
1
1
1
1
1
1
1
1
1
1
1
1
1
1
1
1
1
1
1
1
2
1
1
1
1
2
1
2
6
2
1
1
1
1
7
1
1
1
1
2
23
1
1
1
1
1
1
1
1
1
1
1
2
2
2
1
1
1
1
1
1
1
1
1
1
1
1
1
1
2
2
1
1
20
2
11
1
14
6
33
1
1
1
4
1
1
3
1
5
1
1
1
1
1
1
4
2
1
1
1
1
1
1
1
1
1
1
1
1
1
1
1
1
1
1
1
1
1
1
1
1
1
1
2
1
1
1
1
1
1
1
1
1
1
2
1
1
1
1
1
1
1
1
1
2
26
36
1
1
19
1
1
1
1
1
1
2
1
1
1
1
1
1
1
1
1
1
1
1
1
1
1
1
1
1
1
1
2
1
1
1
1
1
1
1
1
1
1
1
1
1
1
1
1
1
1
4
1
14
14
28
1
2
5
1
1
1
1
1
1
1
1
1
1
1
1
1
1
1
1
1
2
1
1
1
1
1
1
1
1
1
1
1
1
1
1
1
1
1
1
1
2
2
2
1
1
1
1
1
2
1
1
1
1
1
1
1
1
1
1
1
1
1
1
1
1
1
2
2
1
1
1
1
1
1
1
1
1
1
1
1
2
1
1
1
1
1
1
1
1
1
1
1
1
1
1
1
1
1
1
1
5
1
1
2
1
1
1
2
3
3
1
1
1
1
1
1
1
11
1
3
1
1
1
1
1
1
1
2
4
1
1
1
1
1
1
1
1
1
1
1
1
1
1
9
1
1
1
1
1
1
2
20
19
1
1
1
1
1
1
1
1
1
1
1
1
1
1
1
2
1
2
1
1
1
1
1
1
3
1
1
1
2
1
1
1
2
1
1
3
1
1
1
2
1
1
1
1
1
1
1
1
1
1
1
1
1
3
1
2
1
1
1
1
1
1
1
1
1
1
1
1
2
1
1
1
1
1
1
2
1
1
1
1
1
1
1
2
1
1
2
1
1
1
1
1
1
1
1
1
1
2
1
1
1
1
1
1
3
1
2
1
1
1
2
2
1
1
2
1
1
4
22
1
12
2
1
1
1
1
3
1
1
1
1
1
1
1
3
1
2
1
2
1
1
1
2
1
1
1
1
1
1
3
1
1
1
2
1
1
1
1
42
1
1
1
1
1
1
1
1
1
1
16
3
1
1
1
1
1
1
1
1
1
1
1
1
1
1
1
1
1
1
1
1
2
1
1
1
1
2
1
1
1
1
26
1
1
1
1
1
1
1
47
12
1
1
1
1
1
1
1
1
2
1
1
1
1
1
1
1
1
5
2
1
1
1
1
2
73
1
1
3
3
2
1
2
2
1
1
1
1
1
1
1
1
1
1
1
1
2
1
1
1
1
7
1
1
1
1
1
1
1
1
1
1
1
1
1
1
1
1
1
1
1
1
1
1
1
1
1
1
1
1
15
2
1
1
1
2
1
2
1
1
1
1
1
1
1
1
1
2
1
1
1
1
1
1
1
1
1
1
1
1
1
1
1
1
1
1
1
1
1
1
1
1
1
1
1
1
1
1
1
2
2
12
1
1
1
1
1
1
1
1
1
1
1
2
1
2
1
3
1
1
4
5
1
2
2
2
1
1
1
1
1
1
1
1
1
3
3
1
1
5
1
6
1
2
2
2
6
1
1
1
1
1
1
1
1
1
1
5
1
1
1
1
1
1
1
1
1
1
1
1
1
1
1
1
1
1
1
1
1
1
1
1
1
1
1
1
1
1
1
1
1
2
1
1
1
1
1
1
2
1
1
1
1
1
2
1
1
1
1
1
1
1
1
1
1
1
1
1
1
1
1
1
1
1
1
1
1
1
1
1
1
1
1
1
1
1
1
1
1
1
6
1
1
1
1
1
1
1
2
1
1
2
1
1
1
1
1
2
1
1
1
1
1
1
1
1
1
2
1
1
1
1
1
1
1
1
1
1
1
1
1
1
1
1
1
1
3
1
1
1
1
1
1
2
1
1
1
1
1
1
1
1
1
1
1
2
1
1
1
1
1
1
1
2
1
1
1
1
1
1
12
1
1
1
1
6
3
19
1
1
1
1
1
1
1
1
1
1
1
2
1
1
1
1
1
1
1
1
1
2
1
1
1
1
1
1
1
1
1
1
1
1
1
1
1
1
1
3
1
1
1
1
1
1
1
1
1
1
1
1
1
1
1
1
1
2
1
2
1
1
1
1
1
1
1
1
1
1
1
1
1
1
1
1
1
1
4
1
1
1
1
1
1
1
1
1
1
1
1
2
2
1
1
3
1
1
1
1
1
1
1
2
1
1
4
1
1
1
1
1
1
1
3
15
3
1
5
1
1
1
1
1
1
1
1
1
2
1
1
1
1
1
1
1
1
1
1
2
1
1
1
2
1
1
1
1
1
1
1
1
1
1
1
1
1
1
1
1
2
1
1
1
1
1
1
1
1
1
1
3
3
2
2
1
1
1
1
1
1
2
1
22
1
1
1
1
1
1
1
1
1
14
1
1
1
1
1
1
1
1
1
2
1
2
1
1
1
1
1
1
1
1
1
1
1
1
1
1
1
1
1
1
1
1
1
1
1
1
1
1
1
1
1
1
6
1
1
2
1
1
1
1
1
1
1
1
1
1
1
2
1
1
1
1
4
1
2
1
1
1
1
1
1
1
1
1
1
4
1
1
1
1
1
1
1
1
1
3
1
1
1
1
1
1
1
1
1
5
1
2
1
1
4
1
1
1
1
1
1
9
6
5
10
2
1
1
1
1
1
1
1
1
1
2
1
1
1
7
1
2
1
1
1
1
1
1
1
1
1
1
1
2
1
1
1
1
1
1
1
2
1
13
2
2
2
1
1
1
1
1
1
1
1
1
1
1
1
1
1
1
1
1
1
1
1
1
1
1
1
1
3
1
1
1
1
1
1
1
1
2
1
1
1
1
1
1
1
1
2
1
1
1
1
1
1
1
1
1
2
1
1
1
1
1
1
31
3
1
1
22
1
1
1
1
1
1
14
1
2
1
1
1
1
1
3
1
1
1
1
1
1
1
1
1
1
1
1
1
1
1
2
1
1
9
4
1
1
1
4
1
76
1
7
2
3
3
5
1
1
1
2
1
2
1
1
1
1
6
1
2
1
1
1
1
1
11
1
1
1
1
1
1
1
10
2
2
2
2
1
3
1
1
1
2
1
1
5
3
1
1
1
1
1
1
1
1
1
1
1
1
1
1
1
1
1
11
1
1
1
1
2
1
1
1
1
1
1
1
1
2
1
1
1
1
1
1
2
2
1
2
1
1
1
1
1
1
1
1
1
1
1
1
1
1
1
1
1
1
1
1
1
1
1
1
1
1
2
1
1
1
1
1
1
1
2
1
1
1
1
1
1
1
1
1
1
3
1
1
1
1
1
14
1
1
1
1
1
1
1
2
1
2
1
1
1
1
1
1
1
1
3
3
1
3
7
1
1
1
1
1
1
1
1
1
1
1
1
1
1
1
1
1
1
19
1
1
1
1
1
10
1
2
1
1
2
1
1
2
1
1
3
1
1
1
2
21
17
2
1
1
2
1
1
1
1
1
1
1
11
1
1
1
1
1
1
1
1
2
1
1
1
2
1
1
1
1
1
1
1
2
1
1
1
1
12
4
7
8
8
2
1
1
2
1
1
1
1
1
1
1
1
1
1
1
1
1
1
1
1
1
1
1
1
68
1
1
1
1
1
1
1
1
1
1
1
1
3
1
1
1
1
1
2
1
1
1
1
2
1
1
1
1
2
1
1
1
1
1
1
1
1
1
1
1
1
1
1
1
1
1
1
1
1
1
1
1
1
1
1
2
1
2
1
1
1
1
1
1
1
1
1
1
1
1
1
1
1
1
1
2
1
1
1
1
1
1
1
1
2
1
1
1
1
1
1
1
6
5
3
2
1
1
1
1
1
1
1
2
1
1
1
1
1
1
1
3
1
1
1
2
1
1
1
2
1
1
1
2
1
1
1
1
10
1
3
2
1
1
1
1
1
1
1
1
1
1
1
1
1
1
1
1
1
1
1
1
1
1
1
1
1
1
1
2
1
1
1
3
1
1
1
1
1
2
1
1
1
1
1
1
1
1
3
1
1
1
1
1
1
1
1
1
1
3
1
1
1
1
1
1
1
1
1
27
1
1
1
1
1
2
1
1
1
1
1
1
3
1
1
1
1
1
1
1
3
1
14
1
1
1
2
4
1
1
1
1
2
1
1
1
1
1
1
1
1
1
1
1
1
1
1
1
1
1
1
1
1
1
1
1
1
1
1
1
1
1
2
1
1
1
1
1
1
2
1
1
1
1
1
35
7
1
1
1
1
1
1
1
1
1
1
1
1
1
1
1
1
1
1
6
1
1
1
1
1
1
1
1
1
1
2
1
1
1
1
17
1
1
1
1
1
1
1
1
1
1
1
1
1
1
1
1
1
1
1
1
1
1
1
1
1
1
1
1
1
1
1
1
2
1
1
1
1
2
1
2
1
1
1
2
1
1
1
1
2
1
1
1
1
1
1
1
1
2
1
2
1
1
2
1
1
2
1
24
2
2
2
1
2
1
1
3
1
1
1
1
1
1
1
2
1
1
1
1
1
1
1
1
1
2
1
1
1
1
1
1
5
2
1
1
1
1
1
2
1
1
1
1
2
1
3
1
1
1
1
1
1
1
1
1
1
1
1
1
1
2
1
1
1
1
2
3
1
1
1
1
3
1
1
1
2
1
4
2
1
1
1
1
26
2
1
1
3
3
1
1
52
1
1
1
1
1
21
1
1
1
1
1
1
1
2
1
1
1
1
1
1
1
1
1
1
1
1
1
1
2
5
1
1
1
1
1
1
1
1
1
1
1
1
1
1
1
1
1
1
1
1
38
11
5
4
1
2
1
1
1
1
2
1
1
1
1
1
1
1
1
1
1
1
1
1
1
1
1
1
1
1
1
2
1
1
1
1
1
1
1
1
2
1
1
21
1
11
2
1
1
1
2
1
1
1
1
1
1
1
1
1
1
1
1
1
1
1
1
1
1
1
1
1
1
1
1
1
1
1
1
1
1
1
1
1
4
1
1
1
1
1
1
1
1
1
1
1
1
1
1
1
1
1
1
21
2
3
3
2
2
1
2
1
1
1
15
1
1
1
1
1
2
1
16
2
1
1
1
2
1
28
1
1
2
3
1
1
3
4
1
1
1
1
3
13
1
1
1
1
1
1
1
1
1
1
1
1
2
1
1
1
1
1
1
1
1
2
1
1
1
1
1
2
1
1
1
1
1
3
1
1
1
1
1
1
1
1
1
1
1
1
1
1
1
1
1
1
1
1
1
1
1
1
1
1
1
1
1
1
1
16
7
39
1
34
1
1
8
3
1
1
1
1
1
1
1
1
77
1
1
1
1
12
1
1
1
1
1
1
1
1
1
1
1
1
1
1
1
2
1
1
2
1
1
16
7
9
2
1
1
1
1
2
1
1
1
1
4
1
1
1
1
1
1
1
1
1
1
1
1
1
1
1
1
1
2
1
1
1
1
1
4
2
1
1
1
1
2
1
1
1
1
1
1
1
1
1
2
1
1
2
1
82
1
1
1
1
1
1
5
1
11
23
15
1
1
1
1
1
1
22
1
1
27
1
1
2
1
2
1
1
1
1
1
1
1
1
1
1
1
1
1
1
2
1
1
1
1
1
1
1
1
1
1
1
1
1
1
1
1
2
1
1
1
2
1
1
1
1
2
1
1
1
3
1
1
1
2
3
1
1
1
1
1
1
1
1
1
1
1
1
1
1
1
3
2
1
1
1
1
1
1
3
1
1
1
1
4
1
2
1
1
1
1
1
1
1
3
1
1
1
1
1
1
1
1
1
1
1
1
1
1
1
1
1
1
1
1
1
1
1
1
1
1
3
1
1
2
1
2
1
2
66
1
3
1
1
1
1
1
1
1
1
1
1
2
2
3
3
1
1
1
1
1
1
1
1
2
2
1
1
1
1
4
1
2
1
5
1
1
1
6
1
1
1
1
1
5
2
1
1
1
1
1
1
1
1
1
1
1
2
1
1
1
1
3
1
2
1
1
1
1
1
1
1
1
1
1
1
3
1
1
1
1
1
2
1
2
16
1
1
2
1
1
1
1
1
1
1
1
1
1
9
1
1
4
1
1
1
1
1
2
2
1
14
1
1
4
1
1
1
1
4
3
1
1
1
1
1
1
1
2
2
1
2
2
1
1
2
1
1
1
1
1
1
1
1
1
1
1
1
1
1
1
1
1
2
1
3
1
12
1
1
1
1
1
1
1
1
1
1
1
1
5
4
1
1
1
1
1
1
1
2
1
1
1
2
1
1
1
1
1
1
1
1
1
1
1
1
3
1
2
2
1
1
4
2
1
1
1
1
1
1
1
1
1
1
1
1
1
1
5
1
1
1
2
6
1
6
7
1
1
1
1
1
1
1
1
1
1
1
1
1
1
1
1
1
1
1
2
1
1
1
1
1
1
2
1
7
4
2
3
1
1
1
1
7
1
2
1
1
1
4
28
23
1
3
1
1
1
1
1
1
1
1
1
1
1
1
1
1
1
9
1
1
20
2
1
1
1
2
1
1
1
1
1
1
1
2
1
1
1
1
1
1
1
1
1
1
1
1
1
1
1
1
1
1
1
1
1
1
1
1
1
2
1
1
1
4
1
1
1
1
1
1
1
1
2
1
1
4
3
2
5
1
1
2
1
2
1
1
1
1
4
1
2
3
1
4
1
1
1
1
1
1
2
2
1
1
1
1
1
1
1
1
1
1
1
1
1
1
1
1
1
1
1
1
1
1
1
1
1
1
1
2
1
1
1
1
1
1
1
1
1
33
1
5
2
1
1
1
1
1
1
1
1
1
1
1
1
1
2
1
1
1
1
1
2
1
1
1
1
1
3
2
1
1
1
1
1
1
1
1
1
1
1
1
1
2
1
1
1
1
1
2
1
1
1
1
1
1
5
1
1
15
1
4
1
6
1
2
26
44
16
1
1
1
1
1
1
1
1
31
3
51
1
1
1
1
1
1
1
1
1
1
1
1
1
1
1
1
1
1
1
1
1
1
1
2
1
1
1
1
2
2
1
3
1
1
1
1
2
6
4
4
2
2
9
2
5
9
1
3
1
3
3
2
1
1
16
1
1
1
2
1
2
1
1
1
1
1
1
1
1
3
1
1
3
1
1
6
1
1
1
1
1
2
2
1
2
5
1
2
1
1
1
1
1
1
1
1
1
1
1
2
1
2
3
1
1
1
1
1
1
1
1
1
2
1
1
2
1
1
1
1
1
1
1
1
1
1
2
5
1
2
1
1
1
1
1
13
7
3
1
1
1
1
1
1
1
1
1
1
1
1
1
1
1
3
2
1
1
1
1
1
1
1
1
1
1
1
1
1
1
1
1
1
10
1
1
1
1
1
1
1
1
1
1
2
1
1
1
1
1
1
1
1
1
1
1
1
1
1
1
2
1
2
2
1
1
1
19
2
1
1
1
1
3
1
1
1
1
1
2
1
2
1
1
1
1
1
3
3
3
1
1
1
1
1
1
1
1
6
17
5
1
1
1
1
2
1
1
1
1
1
4
1
1
1
1
1
1
1
1
1
1
1
1
1
3
1
1
2
4
3
1
13
1
1
1
1
4
1
1
1
1
1
2
1
3
1
1
3
4
1
1
1
1
1
1
1
1
1
1
1
1
1
1
2
1
1
1
1
2
1
1
1
1
1
1
1
1
1
1
1
1
1
2
1
1
1
1
1
1
1
1
2
1
5
2
1
1
1
1
2
1
1
1
1
1
1
1
1
1
1
1
1
1
1
1
1
1
2
2
1
1
1
1
1
1
1
1
1
1
1
3
1
1
1
1
2
1
1
1
1
1
1
1
1
1
23
1
1
2
1
1
1
1
1
1
2
1
2
1
1
1
1
1
1
1
1
1
1
1
1
1
1
1
2
1
1
1
1
1
1
1
1
1
1
1
1
1
1
6
1
1
1
1
1
1
1
1
1
1
1
1
1
11
6
1
1
1
1
2
1
1
1
1
1
1
1
1
1
1
1
1
2
1
1
1
1
2
4
1
1
1
1
2
1
1
1
2
1
1
1
1
1
2
1
1
1
1
1
1
1
1
12
1
14
2
1
1
1
1
13
1
1
13
9
2
1
1
3
1
1
1
1
1
1
2
1
1
1
1
2
1
1
2
10
1
6
1
2
1
1
1
1
1
3
1
1
1
1
1
1
1
1
1
1
1
3
1
2
1
1
1
1
1
1
1
1
1
1
1
1
1
1
1
1
1
1
1
1
1
1
1
1
1
1
1
1
1
2
2
1
1
2
2
1
1
1
1
1
1
1
1
15
1
5
1
1
1
1
1
1
1
1
1
1
1
1
1
1
1
3
2
1
6
2
1
2
1
2
11
1
1
1
1
1
1
1
1
2
1
1
1
1
1
1
1
1
1
1
2
1
1
1
1
1
1
1
1
1
1
1
1
1
4
2
1
1
2
1
1
2
1
1
3
1
1
1
1
1
1
1
1
1
2
1
1
1
1
1
2
2
1
1
2
1
1
1
1
1
2
1
1
1
2
1
1
1
1
1
1
2
1
1
1
1
4
2
1
1
1
1
1
1
2
1
1
1
1
1
2
1
1
1
1
1
1
1
1
1
2
1
1
1
1
2
1
1
1
1
3
1
2
1
1
2
2
1
1
1
2
1
2
1
1
1
1
1
1
1
2
1
1
1
1
2
1
1
1
1
1
1
1
1
1
1
1
1
1
2
1
1
1
1
1
7
1
1
1
1
1
1
1
1
1
1
3
1
1
1
1
1
1
1
2
1
1
1
2
2
2
2
1
1
1
1
2
1
20
15
1
1
1
1
1
1
1
1
2
1
1
3
3
1
1
3
21
1
1
1
1
1
1
1
1
3
2
1
1
1
1
1
3
1
1
1
1
1
1
1
1
1
1
2
1
3
1
2
1
1
1
1
1
2
2
1
1
1
1
1
4
3
1
1
1
2
1
1
1
1
2
1
1
1
1
1
1
1
1
1
1
2
1
2
21
1
5
26
44
16
1
1
1
1
1
1
1
1
1
1
1
1
2
1
1
1
1
1
4
3
1
2
1
1
1
3
1
1
1
1
1
2
3
1
1
1
1
1
1
1
1
1
1
1
1
1
1
1
1
1
1
1
1
1
1
1
1
2
2
1
1
1
1
1
1
1
1
1
1
1
1
1
2
1
1
2
4
1
1
1
1
1
1
1
1
1
1
1
1
1
1
3
3
1
1
2
1
1
1
1
1
1
1
1
2
1
1
1
1
2
1
1
1
2
1
2
2
1
1
4
1
48
16
43
1
1
1
3
4
7
4
2
1
1
1
1
1
1
1
1
1
1
1
1
1
2
1
11
1
10
1
3
1
1
4
1
3
2
3
1
2
3
1
2
1
1
1
1
1
1
1
1
1
1
1
1
1
1
1
1
1
1
1
1
1
1
1
1
3
1
1
1
1
1
1
1
1
1
1
2
1
1
1
1
1
1
1
1
1
1
1
1
2
1
5
1
1
16
1
1
11
1
2
4
1
1
1
3
1
1
4
1
1
1
1
15
1
3
1
1
1
1
1
1
1
1
1
1
1
26
1
1
1
1
1
1
1
1
1
2
1
1
2
1
2
9
1
4
1
1
1
18
1
1
1
4
6
1
1
34
14
11
1
1
1
13
1
1
1
1
1
1
1
16
1
1
2
1
3
1
1
1
1
1
1
1
1
1
1
1
1
1
1
1
1
1
1
1
1
1
5
19
5
1
1
1
1
1
4
1
1
1
1
1
1
1
1
1
1
1
1
1
1
1
1
1
2
3
1
1
1
1
1
2
1
1
1
1
1
1
1
1
2
1
1
2
1
1
1
1
2
2
1
1
24
1
1
1
1
1
1
1
1
1
1
1
1
1
1
1
1
3
1
1
1
1
1
1
1
1
1
1
1
1
1
1
1
1
1
1
1
1
1
1
1
1
1
1
1
4
1
1
1
2
1
3
1
1
2
1
1
1
1
3
1
1
1
1
1
1
2
1
1
1
2
1
1
1
2
1
1
1
1
1
1
1
1
1
1
1
1
1
1
1
1
1
1
1
2
1
1
1
1
1
1
1
1
1
1
1
1
1
1
1
1
1
1
1
1
18
1
1
1
1
1
1
1
1
1
1
1
1
1
1
1
1
1
1
1
1
2
1
1
1
1
1
1
2
1
1
3
1
1
3
1
1
1
1
15
1
1
1
1
1
1
1
1
1
1
1
1
1
1
1
1
1
1
1
1
3
1
1
3
1
1
1
1
1
1
1
1
1
1
1
1
1
1
1
1
1
1
1
1
1
1
1
1
1
1
1
1
1
1
7
2
1
1
1
17
1
1
1
1
1
1
1
1
1
8
1
1
1
1
1
5
1
3
1
1
1
3
1
1
1
1
1
5
1
1
1
1
1
5
1
1
1
1
1
1
2
1
4
15
2
1
1
1
1
1
1
1
1
1
1
1
13
1
1
5
1
1
1
1
1
1
1
1
1
1
2
1
1
1
1
3
1
4
4
3
1
1
2
6
1
1
2
14
4
1
1
1
1
10
2
1
9
3
1
4
1
1
1
1
1
1
2
1
1
1
1
1
3
2
1
2
1
1
1
1
1
3
1
1
2
1
2
1
2
1
5
8
1
1
1
12
5
1
1
1
1
1
1
2
1
1
1
1
1
1
1
1
1
1
1
1
1
1
1
1
1
1
2
1
1
1
1
1
1
1
1
1
1
1
1
1
1
1
1
1
1
2
1
1
1
1
1
1
1
1
1
1
1
1
1
1
2
1
1
1
1
1
1
1
1
1
1
1
1
1
1
1
1
1
1
1
44
1
1
1
1
1
1
1
1
2
1
1
1
1
1
1
1
1
1
1
1
3
1
1
1
1
1
1
2
1
1
1
1
1
1
1
1
1
1
4
1
1
1
1
1
2
7
1
1
1
1
1
1
1
1
2
1
1
1
1
1
1
1
1
2
1
1
1
1
1
1
2
1
1
1
1
1
1
1
1
1
1
1
2
2
1
4
2
1
1
1
1
1
1
1
1
2
1
1
1
2
1
1
1
1
1
1
1
1
1
1
1
1
2
2
2
1
1
1
1
1
6
22
1
1
1
1
1
1
1
2
1
1
1
1
1
1
1
1
1
1
1
1
1
1
1
1
1
1
15
4
1
1
2
1
1
1
1
1
5
2
2
4
1
1
1
1
1
1
1
1
2
2
1
1
1
10
1
7
5
1
5
3
15
2
1
1
1
3
1
41
1
1
1
1
1
2
13
1
2
1
1
1
1
1
17
1
1
1
1
1
1
1
2
2
1
1
1
1
1
1
1
1
1
1
1
1
1
1
1
1
1
1
1
1
1
1
1
2
1
3
1
1
1
1
1
1
1
1
1
2
1
1
1
1
1
14
1
1
1
5
1
1
1
2
1
1
15
1
1
21
8
1
1
1
1
1
2
1
1
2
1
1
1
1
1
1
1
1
34
1
1
1
1
1
1
2
1
7
2
2
1
1
8
1
1
1
1
1
1
1
1
1
1
1
1
1
2
1
16
1
1
1
1
2
51
4
1
1
1
1
2
1
1
1
1
1
1
1
1
1
1
2
2
1
1
1
1
1
1
3
1
1
1
1
1
2
3
1
1
68
1
1
1
1
1
1
1
1
1
1
1
1
1
1
1
1
1
1
1
1
1
1
3
1
1
1
5
1
1
1
4
1
1
1
1
1
1
1
1
1
1
1
1
1
1
2
1
1
1
3
1
1
1
1
1
1
2
1
1
1
1
1
1
1
1
3
2
1
1
1
1
1
1
1
1
1
1
1
2
1
1
1
1
1
1
1
1
1
1
1
1
1
1
1
1
1
1
1
2
1
1
1
3
1
2
2
1
45
1
1
1
2
1
4
4
4
1
1
1
1
7
1
1
11
1
1
1
1
1
1
1
3
2
1
12
7
5
7
7
2
1
1
1
1
1
1
1
1
1
1
1
1
1
1
23
9
6
16
3
1
1
1
1
1
11
1
2
1
2
1
1
23
5
1
1
1
1
4
1
1
1
1
1
1
3
1
1
1
1
1
1
1
1
1
1
1
1
1
1
1
1
1
1
1
2
1
1
1
1
1
1
1
1
1
2
12
1
1
1
1
1
1
1
1
1
5
3
1
1
1
5
18
1
1
1
1
1
9
3
15
1
3
1
1
1
1
1
1
1
2
1
1
2
13
1
1
1
1
2
1
1
1
1
1
1
2
1
1
1
1
1
1
1
1
1
1
1
1
1
1
1
1
1
1
1
1
1
1
1
1
1
1
1
1
1
1
2
1
1
1
2
1
1
3
2
1
1
1
1
1
1
2
2
1
1
1
1
1
2
1
1
1
2
1
1
5
2
1
2
1
1
1
1
2
2
1
3
1
2
1
1
1
1
1
1
1
1
1
1
1
1
1
1
1
1
1
1
1
1
1
1
1
1
1
1
1
1
1
1
1
1
1
2
1
11
1
1
1
2
1
1
4
2
1
1
1
1
1
1
1
1
1
16
1
1
1
1
1
1
1
1
12
6
1
1
1
1
1
1
1
1
1
8
7
1
1
1
1
1
1
1
1
1
1
2
1
1
1
1
1
2
1
1
1
1
1
1
2
1
1
1
1
1
1
1
1
1
1
1
1
1
1
1
1
1
1
1
1
1
1
1
1
1
1
1
1
1
1
1
1
1
1
1
1
1
1
1
1
1
1
1
1
1
1
1
1
1
1
2
1
1
1
4
1
1
2
1
1
1
1
1
1
1
4
1
1
2
3
1
4
1
1
1
1
1
1
1
1
1
1
2
1
1
1
1
1
2
1
1
1
1
1
1
1
1
1
1
1
1
2
1
1
1
1
1
1
1
1
1
1
2
1
1
1
1
1
1
1
1
1
1
1
1
1
1
1
1
1
12
1
1
1
1
1
1
1
1
1
2
1
1
1
1
1
1
1
1
1
1
1
1
1
2
3
1
1
1
2
1
1
1
1
1
1
1
55
1
1
10
1
17
1
1
14
1
1
1
1
1
2
46
1
1
1
1
1
11
1
2
2
1
1
1
1
1
1
2
1
1
1
1
2
1
3
1
2
1
2
1
8
1
1
1
1
1
1
1
1
2
1
1
1
1
2
1
1
1
1
3
1
1
1
1
1
1
1
1
1
1
1
1
1
1
1
2
1
3
1
1
1
1
1
1
1
1
1
1
1
1
1
1
1
24
54
1
2
54
9
1
3
1
2
1
1
1
1
1
1
1
1
1
1
1
1
1
1
1
1
1
1
1
1
1
1
1
1
1
2
1
1
1
1
3
1
14
4
8
1
1
1
2
1
1
1
1
1
1
1
1
1
3
2
3
3
1
1
1
1
1
1
1
1
2
3
1
1
1
1
1
1
1
1
1
1
1
1
3
1
1
10
2
1
1
1
1
1
1
1
1
1
2
1
2
1
1
1
2
1
1
1
1
1
1
3
1
1
1
1
1
1
1
1
1
2
2
1
1
1
1
1
1
1
1
1
1
1
48
2
1
1
1
1
1
1
1
1
1
1
1
1
1
1
1
1
1
1
1
1
1
1
1
1
1
1
2
1
2
14
2
1
1
1
1
5
2
1
1
2
1
1
9
7
1
1
1
1
1
1
1
1
1
1
1
1
1
1
1
1
1
1
1
1
2
2
1
2
5
1
1
2
4
3
1
1
1
1
1
1
3
14
1
3
2
1
1
1
2
1
1
3
2
1
1
1
1
1
1
12
1
1
1
1
1
1
1
1
1
1
1
1
1
1
1
1
1
1
42
8
1
14
1
1
1
1
1
1
1
1
1
1
1
1
1
1
1
1
1
1
1
1
1
2
1
1
2
1
1
1
10
13
21
5
2
9
1
18
5
1
1
1
1
1
1
1
1
1
1
1
1
1
1
13
3
4
1
3
12
3
4
2
1
3
1
1
1
1
1
1
1
1
1
1
1
1
1
1
1
1
1
1
1
1
1
2
1
1
1
1
1
1
1
1
1
1
2
1
1
1
1
1
1
1
1
1
1
1
1
1
2
1
1
1
1
1
1
1
1
2
1
1
1
1
1
1
1
1
1
3
2
1
1
2
1
1
1
17
1
1
2
3
10
3
4
1
1
1
1
1
1
1
2
1
1
1
1
2
1
1
2
1
1
1
1
1
1
1
1
1
2
1
1
2
1
1
1
1
1
1
1
1
1
1
1
1
1
1
1
1
1
1
1
1
1
2
1
1
1
1
1
1
1
1
1
1
1
1
1
3
1
1
1
1
1
1
1
1
1
2
2
1
1
1
2
1
1
1
2
34
1
1
11
1
1
1
1
1
2
2
41
2
14
1
9
1
1
2
1
18
1
1
1
1
1
1
16
1
1
1
1
1
1
1
1
1
1
1
1
1
1
1
1
1
1
1
1
1
1
1
1
1
1
1
1
1
1
1
1
1
1
1
1
1
1
1
1
2
1
1
1
1
1
2
1
1
1
2
1
1
1
1
1
1
5
1
1
1
1
1
1
1
1
1
1
1
1
2
1
1
1
1
1
2
1
1
1
1
1
1
1
1
1
1
1
1
2
1
1
3
1
1
1
1
1
1
1
1
1
1
1
1
1
1
1
1
2
1
2
1
1
1
1
2
1
1
1
1
4
1
1
10
3
2
1
1
1
1
1
1
2
1
1
2
1
1
1
1
1
1
1
1
1
1
1
1
1
1
1
12
1
1
1
51
39
13
9
2
9
1
1
2
1
1
22
22
22
11
10
1
1
1
1
1
1
1
1
1
1
1
1
1
1
1
2
1
1
1
1
2
2
6
1
1
18
1
1
1
1
1
1
2
1
1
1
1
1
1
2
1
3
4
1
1
1
1
2
1
1
4
1
1
1
1
1
1
1
1
1
1
1
1
1
1
1
1
1
1
1
1
1
1
1
1
1
1
1
1
1
1
2
2
1
13
1
1
1
1
1
1
1
1
1
1
1
1
1
1
1
1
1
1
1
1
1
1
1
1
1
1
2
4
3
1
3
1
1
1
2
1
3
1
2
1
1
1
1
1
1
1
1
1
3
1
1
1
1
1
1
2
2
1
4
1
1
1
1
1
1
4
3
1
1
1
1
1
2
1
1
3
1
1
1
1
2
1
1
1
1
1
1
1
1
7
1
5
4
1
1
1
2
1
33
1
1
11
1
1
1
2
1
1
1
1
1
1
1
2
1
2
1
1
1
1
2
1
2
2
1
10
3
1
1
1
1
1
1
1
1
1
1
1
1
1
1
1
1
1
1
1
1
1
1
1
1
1
1
2
1
1
1
1
1
1
1
1
1
1
1
1
1
1
34
1
1
1
1
1
1
3
8
1
1
1
1
2
1
1
1
1
1
1
1
2
1
1
1
2
1
1
2
1
1
1
1
1
1
6
1
18
2
1
1
1
1
10
1
1
1
1
1
1
1
1
1
1
1
1
1
1
3
2
6
6
3
6
5
2
2
1
1
1
18
1
1
1
5
1
1
1
14
14
1
1
3
14
14
1
1
1
1
1
1
1
1
4
1
1
1
2
4
2
7
1
1
2
1
3
1
1
1
1
2
1
1
1
1
3
1
2
1
1
1
1
1
1
1
1
2
2
1
2
1
1
1
1
1
1
1
4
1
1
1
1
1
1
1
1
1
1
6
1
3
1
1
1
1
1
1
1
7
1
1
1
1
2
1
1
1
2
2
2
1
1
1
1
1
4
1
1
1
1
1
1
1
2
1
1
1
1
1
1
1
1
1
1
1
1
1
1
1
1
1
1
1
1
38
20
2
1
1
1
2
1
1
1
1
1
1
2
1
1
1
1
1
1
2
3
4
1
1
1
1
1
1
73
2
1
1
1
1
1
1
2
1
1
1
1
2
1
1
1
1
2
2
1
3
1
1
1
1
3
2
1
1
1
1
1
1
1
1
1
1
10
2
1
7
2
7
1
2
15
7
8
4
1
1
1
1
2
1
2
1
1
1
1
1
1
1
1
1
1
1
1
1
1
1
1
1
1
1
1
2
1
1
1
1
1
1
1
1
1
3
1
1
2
1
29
1
14
1
1
1
3
1
2
1
1
3
2
1
1
12
1
1
1
1
1
9
1
1
1
1
1
1
1
2
2
1
1
1
1
1
1
2
1
1
5
1
7
1
1
1
1
1
1
2
1
1
1
1
1
1
3
1
1
1
3
1
1
4
12
1
1
1
1
22
1
1
2
1
1
3
1
1
1
1
2
1
1
1
1
1
1
1
1
1
1
1
1
1
1
1
1
10
1
1
1
1
1
1
1
1
1
1
1
1
1
1
1
2
1
1
1
1
1
2
1
1
1
2
2
1
1
1
1
2
1
1
1
1
1
2
12
68
10
1
1
1
2
1
1
1
1
1
1
1
2
1
1
1
1
1
1
1
1
1
2
1
1
1
1
6
5
1
1
1
1
59
1
1
1
1
1
1
1
1
1
1
1
1
1
1
3
1
1
1
3
2
1
1
1
1
1
1
1
1
1
1
1
1
2
4
1
5
2
1
1
4
1
1
1
1
1
1
1
1
1
3
3
1
1
1
1
2
1
1
1
1
1
1
1
1
1
1
1
1
1
1
1
1
1
1
1
1
1
1
1
1
1
1
2
1
1
1
1
1
1
1
1
1
1
2
1
1
1
1
2
1
1
1
1
2
1
1
1
1
2
1
1
1
1
1
1
13
1
17
18
1
10
1
1
1
1
1
1
1
1
5
1
1
1
1
1
1
1
1
1
1
1
1
2
1
1
13
8
1
1
1
1
1
1
3
1
1
1
1
1
1
1
1
1
1
1
1
1
1
1
1
1
1
2
1
1
1
1
1
1
1
1
1
1
1
2
1
1
1
1
1
1
2
1
1
2
1
2
1
1
1
1
1
1
1
1
1
1
1
1
1
1
1
1
1
1
1
1
1
1
1
1
1
2
1
1
1
1
1
1
1
1
1
1
1
1
1
1
1
1
1
1
1
3
1
1
1
15
1
1
1
1
1
1
1
1
1
1
5
1
1
1
1
1
2
12
20
1
1
1
1
1
1
1
2
1
2
1
1
1
2
2
1
1
1
1
1
1
1
1
1
1
1
1
1
1
1
1
1
1
1
1
1
1
1
1
1
1
1
1
1
1
1
1
1
1
1
1
1
1
1
1
1
1
1
3
1
1
1
1
1
1
1
1
1
1
12
3
1
2
1
1
1
1
1
1
1
1
1
1
1
1
1
1
1
1
30
4
1
1
1
30
2
1
1
4
1
1
1
24
1
1
2
1
1
1
1
1
1
1
4
3
1
1
1
1
1
1
3
2
1
1
1
1
2
1
2
1
2
1
1
1
1
1
1
1
1
2
1
1
1
3
1
1
1
1
1
1
1
1
1
1
1
1
1
1
4
15
8
5
1
1
1
1
1
1
1
1
4
1
1
10
44
1
44
1
1
1
1
1
1
1
1
1
1
1
1
1
1
3
2
1
1
1
1
1
1
1
1
3
1
6
1
1
1
1
1
1
1
1
1
1
1
1
1
1
1
2
1
2
1
2
1
2
2
3
1
2
1
1
2
1
1
1
1
1
1
1
1
1
1
1
1
1
1
1
1
1
1
2
1
1
1
1
1
1
1
1
1
1
1
1
1
1
1
1
1
2
1
1
1
2
1
3
1
1
1
1
1
1
2
1
1
1
1
1
1
1
2
1
1
1
1
1
1
1
1
1
1
1
4
1
1
3
1
14
14
1
1
3
14
14
1
1
1
2
4
7
3
1
1
1
1
1
2
1
1
1
2
1
2
1
2
1
1
1
1
1
1
1
1
1
1
1
1
1
1
1
1
1
1
2
1
1
1
1
1
1
1
1
1
1
1
1
1
1
1
1
1
1
1
1
1
1
1
1
1
1
2
1
2
1
3
1
1
1
1
1
1
1
1
1
2
1
1
1
1
1
1
1
1
1
1
1
1
1
1
1
1
1
2
1
1
1
1
1
1
1
2
1
1
1
1
2
1
1
1
1
1
1
1
1
1
1
1
2
1
1
1
1
1
2
1
1
2
2
1
1
1
1
1
1
1
1
1
1
1
1
1
1
1
3
1
1
1
1
1
1
1
2
1
1
1
1
18
2
1
1
1
1
1
1
1
1
1
1
1
1
1
2
1
1
1
1
1
1
1
1
1
1
1
1
1
1
1
1
1
1
3
1
1
1
1
1
1
1
1
2
3
1
1
2
13
1
1
1
1
1
1
1
1
2
1
1
2
1
1
1
1
2
1
1
1
1
1
1
1
1
1
1
1
1
1
2
2
1
1
1
1
1
1
1
1
3
14
1
1
1
1
1
1
1
1
1
1
1
2
1
1
1
1
2
2
1
5
2
1
1
1
1
1
1
1
1
1
1
1
1
1
1
1
1
1
1
1
1
1
1
1
1
1
1
1
1
1
1
1
1
1
1
1
1
1
1
1
1
1
1
1
1
1
1
1
1
1
1
1
1
1
1
1
1
1
1
3
1
3
1
1
1
1
1
1
1
1
1
1
1
1
2
1
1
1
1
1
1
1
1
1
1
1
1
2
1
1
1
1
1
1
5
1
1
1
1
1
10
2
1
1
1
8
5
2
1
3
3
1
1
1
1
2
1
1
1
1
1
1
1
1
1
1
1
1
1
1
1
1
1
1
1
1
1
1
1
1
1
1
1
1
1
1
1
1
1
1
1
1
1
1
1
1
1
1
2
1
1
1
1
1
1
1
1
1
1
1
1
1
1
1
1
1
1
1
2
1
1
4
1
1
1
1
1
1
1
1
3
1
1
1
1
1
1
1
1
1
1
1
1
1
1
1
1
1
1
1
2
2
1
2
1
2
2
3
1
1
1
3
1
1
1
1
1
3
1
1
1
1
1
1
1
2
1
1
1
1
2
1
2
2
1
1
3
3
1
1
3
1
1
1
2
12
3
2
1
1
1
1
1
1
1
1
1
3
1
1
2
1
1
1
1
1
1
1
1
1
1
1
2
1
1
1
1
1
1
1
1
1
1
1
1
2
1
1
1
1
2
2
1
1
1
1
1
1
1
1
1
1
1
1
1
1
1
2
2
7
3
2
1
1
5
1
1
1
51
1
1
1
1
1
1
2
1
1
1
1
7
14
4
1
1
1
1
1
1
2
1
1
1
1
1
1
1
1
1
3
3
1
1
1
1
1
1
1
1
1
12
1
1
17
19
1
1
5
4
1
3
2
1
3
8
1
2
2
1
23
5
1
1
1
1
1
1
1
1
1
1
1
1
1
1
1
1
1
1
1
1
1
1
1
2
1
1
1
1
1
1
1
1
1
1
1
1
1
2
1
1
1
2
2
16
1
1
1
1
1
1
1
1
1
1
1
1
2
1
1
1
3
1
1
1
1
1
3
5
1
1
1
1
1
1
1
1
1
1
1
3
1
1
1
1
2
1
1
1
1
1
1
1
1
1
1
1
1
4
1
1
1
1
1
1
1
1
1
1
1
2
1
1
1
1
1
1
1
1
1
1
1
1
1
1
1
1
2
1
1
1
1
1
1
1
1
1
5
1
2
1
1
1
1
18
5
14
1
1
1
1
1
1
1
1
1
1
1
2
1
1
1
1
1
1
1
1
1
1
1
1
1
1
1
1
1
1
1
1
1
1
1
1
1
1
1
2
1
1
2
1
7
1
1
1
1
1
1
1
1
1
1
1
1
1
1
1
1
1
1
1
1
1
1
1
1
1
1
1
3
1
1
1
1
4
3
1
1
1
1
1
1
1
1
1
1
1
2
1
1
1
1
1
1
1
1
1
1
1
1
1
1
1
3
15
13
19
6
22
1
1
10
6
1
3
1
1
1
1
1
1
1
13
1
3
4
3
1
1
1
1
1
1
1
1
1
1
1
1
1
1
1
1
1
1
6
7
5
22
1
1
1
1
1
1
1
1
1
1
1
1
1
1
1
1
1
1
1
1
1
1
1
1
1
1
1
1
1
10
1
3
6
24
1
1
18
1
1
1
1
3
2
3
1
2
1
1
1
1
1
1
1
1
1
1
1
1
1
2
1
1
5
1
1
1
1
1
1
1
1
1
1
1
1
2
2
1
4
1
1
1
1
1
1
1
1
1
1
1
1
1
1
2
3
1
1
1
2
1
1
1
1
3
1
2
1
1
1
1
1
1
1
1
1
1
1
1
1
1
1
1
1
1
1
1
1
1
1
1
1
2
1
1
1
1
1
1
1
2
30
1
1
1
1
1
1
1
1
1
1
1
1
1
1
1
1
1
1
1
1
1
1
1
1
1
1
1
1
1
1
1
1
1
1
1
1
1
1
3
1
1
1
1
1
1
1
1
1
1
1
1
1
1
1
1
1
1
1
1
3
1
1
1
1
1
3
1
1
1
1
1
2
1
1
1
3
66
1
1
1
1
68
1
1
2
1
1
1
2
1
1
1
1
1
1
1
1
1
1
1
1
1
8
1
1
1
26
3
2
1
1
1
2
1
1
1
2
1
1
2
3
1
3
1
1
1
1
1
1
1
1
1
1
1
1
1
1
1
1
1
1
1
1
1
1
1
1
1
1
3
1
1
1
2
1
13
1
1
1
2
1
3
1
1
1
1
1
1
1
1
1
1
1
1
1
2
1
1
1
1
1
1
1
1
12
2
1
2
1
1
1
1
1
1
1
1
1
1
1
1
1
1
2
1
1
1
1
1
1
1
1
3
2
1
1
2
1
1
1
1
2
3
1
1
1
1
1
2
1
1
1
1
1
34
1
1
1
1
22
44
5
9
1
1
1
1
1
1
2
1
2
2
1
1
1
1
1
1
1
1
1
1
1
1
3
1
1
1
3
1
1
2
1
1
1
1
1
1
1
1
1
1
1
1
1
1
1
2
1
1
1
2
1
1
1
2
1
1
1
1
1
1
1
1
1
1
1
1
2
1
1
1
1
1
1
1
1
1
2
1
1
1
1
1
1
1
1
1
1
1
1
1
1
1
1
2
2
1
1
1
1
1
1
1
1
1
1
1
1
1
1
1
1
3
1
2
1
1
1
1
1
1
1
1
1
1
1
1
1
1
1
1
1
1
1
1
1
9
1
1
2
1
1
1
1
1
3
1
2
1
1
1
1
1
1
1
1
2
1
1
7
3
1
1
1
1
1
1
1
1
1
1
1
1
1
1
1
1
1
2
1
1
1
1
1
1
1
1
1
1
1
1
1
1
1
1
1
1
1
1
1
1
2
1
1
1
1
3
1
1
3
1
1
2
1
3
1
1
1
1
1
1
1
2
1
1
1
4
4
1
1
1
1
1
1
1
1
1
1
1
1
1
1
1
1
1
1
1
1
1
1
1
1
1
1
1
1
1
1
2
1
1
1
2
1
2
1
1
1
1
1
1
1
1
2
1
1
1
1
1
1
1
1
1
24
9
1
1
1
1
1
1
1
1
2
2
1
2
1
1
1
1
1
2
1
1
1
1
2
1
1
1
1
1
1
1
1
1
1
1
2
2
1
1
1
1
1
1
3
1
1
1
1
1
1
1
1
1
1
1
1
1
1
1
2
1
1
1
1
1
1
1
1
1
1
2
1
1
1
1
6
1
1
1
1
1
1
1
1
2
1
5
1
1
1
1
1
1
1
1
1
1
1
1
1
1
1
1
1
1
1
1
2
1
1
1
1
1
1
1
1
1
1
1
1
1
1
2
2
1
1
1
1
1
11
2
9
3
7
1
8
1
2
1
1
1
4
1
2
1
1
1
1
1
1
1
1
1
1
1
1
1
1
1
1
1
29
1
1
1
1
1
1
1
1
1
1
1
1
1
1
1
1
2
1
1
1
1
1
1
1
2
1
1
1
1
2
2
2
1
2
1
3
1
1
1
1
2
1
1
1
1
3
1
1
2
2
1
1
1
1
2
1
1
1
1
1
1
1
1
1
1
1
1
1
1
1
1
1
1
1
5
1
1
3
1
1
1
1
1
1
1
1
1
1
1
4
1
1
6
1
1
1
2
1
1
1
1
1
1
1
5
1
1
1
1
1
1
1
1
2
1
1
1
1
1
1
1
1
1
1
1
1
1
2
1
1
1
1
1
1
1
2
1
2
1
1
1
2
1
1
1
1
1
1
1
1
2
1
1
1
1
1
1
3
1
1
1
1
1
1
1
1
1
1
1
1
1
1
1
1
1
1
1
1
2
1
1
1
3
1
1
1
1
1
1
1
1
2
1
1
2
1
1
1
1
1
1
1
2
1
1
1
5
2
1
1
1
1
1
1
1
1
1
1
2
1
1
2
1
2
1
1
1
1
1
2
1
1
1
1
1
1
1
1
1
1
1
1
1
1
1
1
1
1
1
1
1
1
1
1
1
1
1
1
1
1
1
1
1
1
1
1
1
1
1
1
1
1
1
1
1
1
1
1
1
1
1
1
1
1
1
1
1
16
1
1
1
1
1
1
1
1
1
3
1
1
15
2
1
13
1
1
1
1
1
1
1
1
1
1
1
2
1
1
1
1
1
1
1
1
1
29
1
1
3
1
1
1
1
1
1
1
1
1
1
2
1
1
1
2
1
1
1
1
2
1
1
1
1
1
1
1
2
2
1
17
1
1
1
1
1
1
1
1
1
1
1
1
1
1
1
1
1
1
1
17
1
1
1
1
1
1
6
1
7
4
9
1
1
1
1
1
1
1
1
1
1
1
1
1
1
1
1
1
1
2
1
2
1
1
1
1
1
1
5
1
1
1
1
2
1
1
1
1
1
1
1
2
1
1
2
1
1
1
1
1
1
1
1
1
1
1
1
1
1
1
1
1
1
1
1
1
1
1
1
9
2
1
2
1
1
1
1
1
1
1
1
1
1
1
1
2
1
1
1
1
1
1
1
1
1
1
1
1
1
1
1
1
2
2
3
1
1
1
1
1
1
1
1
1
2
1
1
1
1
1
1
1
1
2
2
2
2
9
1
2
2
14
60
12
17
1
1
1
1
1
2
1
1
1
1
2
14
1
2
2
1
1
4
1
1
1
1
1
2
1
4
1
2
8
11
7
1
2
3
4
1
45
1
1
1
1
1
1
2
1
1
2
1
1
1
1
1
1
1
1
16
1
1
1
1
1
1
1
1
1
1
1
1
1
1
1
1
1
9
1
1
1
18
1
1
1
1
1
2
1
1
2
1
1
1
1
1
1
1
1
10
5
1
1
1
1
2
1
1
1
1
1
1
1
1
1
1
1
1
1
1
1
1
2
1
1
1
1
1
1
1
1
1
1
2
1
1
1
13
1
1
2
1
1
2
1
2
2
2
2
1
1
1
1
1
14
1
1
1
2
3
1
1
1
1
1
1
2
2
1
1
1
1
1
1
1
1
1
1
1
1
1
1
1
1
1
1
1
1
1
1
1
1
1
1
1
2
1
1
1
1
1
1
10
1
1
1
1
1
1
2
1
1
1
1
1
1
1
1
1
1
1
1
1
1
1
1
1
1
1
1
1
1
1
1
1
1
1
2
3
1
10
1
1
1
1
1
1
1
14
3
2
1
1
1
1
1
1
1
1
1
1
16
1
1
1
1
1
1
1
1
1
1
4
2
1
3
1
1
1
2
2
1
1
1
7
1
1
1
13
15
34
1
4
10
1
1
1
1
1
11
1
1
1
1
6
1
3
1
1
1
1
1
1
15
1
1
1
1
1
1
2
2
4
1
4
3
1
7
1
1
2
1
2
2
2
1
1
1
1
1
1
1
1
1
1
1
1
1
1
5
1
1
1
2
1
1
1
1
1
1
1
1
1
1
1
1
1
13
1
1
1
1
1
10
1
10
1
45
1
2
1
1
2
1
1
1
1
1
1
1
1
1
1
1
4
1
2
1
1
1
2
2
2
1
2
1
1
1
1
1
1
1
1
1
1
1
1
1
1
1
1
1
1
1
1
1
1
2
1
1
1
2
1
1
1
1
1
1
1
1
1
1
1
1
1
1
1
1
1
1
1
1
1
1
2
15
1
1
4
1
1
1
1
1
1
2
1
1
1
1
1
1
1
1
1
1
1
1
3
1
32
32
1
1
1
1
1
1
1
2
2
1
1
1
1
1
2
1
3
1
1
1
1
1
1
1
1
1
1
2
1
1
2
2
1
3
1
1
3
3
2
3
1
1
1
1
1
1
1
1
1
1
1
1
22
1
1
1
1
1
1
1
7
2
1
1
1
3
1
2
3
1
1
1
2
1
1
1
1
1
1
1
1
15
1
1
1
1
1
1
1
1
3
15
1
2
1
1
2
32
1
1
1
1
1
1
1
1
2
1
1
1
2
1
1
1
1
1
1
1
1
1
1
1
1
1
1
1
1
1
1
1
1
1
1
4
6
1
1
2
1
1
1
1
1
5
2
1
1
1
1
1
1
1
2
1
1
1
1
1
1
1
1
1
1
3
1
1
1
1
1
1
1
1
1
1
1
1
1
1
2
1
1
1
1
1
1
1
1
1
1
1
1
1
1
3
1
3
1
1
1
1
2
1
1
1
1
1
1
1
1
1
1
1
1
1
1
1
1
1
1
1
1
1
1
1
1
1
2
3
1
2
1
1
1
1
1
1
1
1
1
2
2
1
2
1
1
1
1
1
1
3
1
1
2
1
2
2
1
1
1
1
1
1
1
1
1
2
1
1
1
1
1
1
1
1
1
2
1
1
1
1
1
1
1
1
1
1
1
1
1
1
2
2
2
1
1
1
1
1
1
1
1
1
1
1
1
1
2
10
1
1
1
1
1
1
1
1
1
1
1
1
2
1
1
1
1
1
1
1
1
1
1
1
1
1
1
1
2
1
2
1
1
1
1
1
1
1
1
4
1
2
1
8
1
1
1
1
1
1
1
1
1
1
1
1
1
1
1
1
1
1
1
2
2
1
1
1
1
1
2
1
1
2
1
1
1
1
2
1
1
1
1
1
1
1
1
1
1
1
1
1
1
1
1
1
1
1
1
2
1
1
1
1
1
1
1
1
2
4
1
1
1
1
1
1
1
1
1
1
1
5
3
1
1
1
13
1
1
1
1
1
1
1
1
1
1
1
1
1
1
1
3
1
3
3
1
1
1
1
1
1
2
1
1
1
1
1
1
1
1
1
1
1
1
2
1
1
1
1
1
1
1
1
1
5
2
14
1
1
1
1
1
2
1
1
1
1
2
1
1
9
7
1
11
1
1
1
1
1
1
2
1
1
3
2
3
9
1
3
1
1
1
1
1
1
1
1
1
1
1
1
1
1
1
1
1
1
1
1
1
1
3
1
1
1
1
1
1
1
1
1
1
1
1
1
1
1
1
1
1
1
1
1
1
1
1
1
1
6
1
1
2
17
1
2
1
3
2
1
1
1
1
1
1
1
1
1
2
1
3
1
2
2
2
1
1
1
1
1
1
1
1
1
1
1
1
1
1
2
2
2
1
1
1
1
2
1
1
1
1
1
1
1
1
2
1
2
1
1
1
1
1
1
1
1
1
2
1
1
2
1
1
2
1
1
1
3
1
1
1
1
3
1
1
1
2
1
1
1
1
1
2
1
1
2
1
1
1
1
1
1
1
1
1
1
1
1
1
1
1
1
2
1
1
28
1
1
1
1
1
1
1
1
1
1
1
54
1
1
1
1
1
2
1
1
56
2
1
2
1
1
25
10
7
38
4
1
1
1
2
1
1
1
1
1
1
1
1
1
3
1
2
1
1
2
1
3
1
1
1
2
1
1
1
1
1
1
1
1
1
1
2
1
1
1
2
1
1
1
2
1
1
1
1
1
1
1
1
1
1
1
1
2
1
1
1
1
1
1
2
1
1
1
1
1
1
1
1
1
1
3
5
2
4
1
1
1
1
1
1
1
1
1
1
1
1
1
1
1
1
1
1
4
6
1
2
1
1
1
1
1
1
1
1
1
1
1
1
1
1
1
1
2
1
1
1
1
2
1
1
1
1
1
1
1
1
1
1
1
1
1
2
1
1
1
1
1
2
1
3
3
1
1
11
3
2
5
1
3
1
1
1
1
1
1
1
1
1
1
1
1
1
1
1
1
1
1
1
1
4
1
1
1
1
2
1
2
1
1
1
1
1
1
3
1
1
1
1
2
1
1
1
1
3
1
4
1
3
1
3
1
1
5
3
4
1
1
1
1
1
1
1
14
2
2
1
2
2
1
1
1
1
1
1
1
1
1
1
1
1
1
1
1
1
1
1
1
1
2
1
1
1
1
1
1
1
1
1
1
1
1
1
1
1
2
1
1
2
1
1
1
1
4
1
2
1
1
1
1
1
1
1
2
1
1
1
1
1
1
1
1
1
2
1
1
1
1
1
2
1
1
3
1
2
1
2
1
4
1
1
1
4
1
3
1
2
1
1
2
1
1
3
1
1
2
2
1
1
2
1
1
2
1
2
1
2
1
2
1
1
2
3
2
1
1
2
3
1
1
1
1
1
7
18
7
3
4
2
1
1
2
1
1
1
1
1
1
1
1
2
1
1
1
1
1
1
8
1
1
2
1
22
13
1
2
1
1
1
1
1
1
1
1
1
1
1
1
4
1
1
1
1
1
4
1
1
1
1
1
1
1
1
1
7
2
1
7
2
3
3
1
1
6
1
2
1
1
8
6
2
1
3
1
5
2
2
6
2
1
3
1
1
2
2
2
1
1
2
1
1
1
1
1
1
4
2
1
1
1
1
2
1
1
1
1
1
1
1
1
1
2
1
1
1
2
1
1
1
1
1
4
1
1
1
2
1
1
1
1
1
1
1
1
2
2
6
1
1
1
2
2
1
1
1
1
1
1
1
1
1
1
1
1
1
1
1
1
1
1
1
1
1
1
1
1
1
1
1
1
1
1
1
1
1
1
1
1
1
1
2
1
1
1
1
3
1
1
1
1
1
1
1
2
1
1
1
1
1
1
1
1
1
1
1
1
1
1
1
1
2
1
2
34
11
1
1
1
1
1
1
1
1
1
1
3
56
1
1
1
1
1
1
1
1
1
2
1
2
1
1
1
1
1
2
1
2
1
1
1
1
1
1
1
3
1
1
1
1
1
1
1
1
1
1
1
1
1
1
4
1
1
1
1
1
1
1
1
2
2
1
1
1
1
1
1
1
1
1
1
1
1
1
2
1
1
1
1
1
1
2
1
1
1
1
1
1
1
1
1
2
2
1
1
1
2
1
1
2
1
9
1
2
1
2
1
1
1
2
1
1
1
1
1
2
2
1
1
2
1
1
1
1
2
1
1
1
2
1
1
2
1
1
1
1
1
1
3
1
1
1
1
1
1
1
1
1
1
1
8
3
1
1
1
1
1
1
1
1
1
1
1
1
1
1
1
1
1
2
1
1
1
2
3
1
1
1
1
1
1
1
1
1
1
1
1
1
1
1
1
1
1
2
1
2
1
1
1
1
1
1
1
1
1
1
1
1
1
1
1
1
1
1
3
1
1
1
1
1
1
1
2
2
2
1
1
1
1
1
1
1
1
1
1
1
1
1
4
2
2
1
1
1
1
1
1
1
1
2
1
1
1
1
1
1
1
1
1
3
2
1
1
1
1
1
1
1
1
1
1
1
1
2
1
11
3
1
1
1
1
1
1
1
1
1
1
3
1
1
1
2
1
3
2
1
1
2
1
1
2
1
1
2
2
2
1
1
1
1
1
1
1
2
1
1
1
3
1
1
1
2
2
1
1
22
3
1
1
1
1
1
1
1
2
1
1
2
1
1
1
1
1
1
1
1
2
1
1
1
1
1
1
1
1
1
1
1
1
2
1
1
1
1
1
3
1
67
1
1
10
1
3
2
3
1
1
3
1
1
3
2
1
1
1
1
1
1
1
1
1
1
1
1
1
1
1
1
1
1
1
1
1
1
1
1
1
1
3
1
2
1
1
1
1
1
1
1
1
1
1
1
1
1
1
1
1
1
1
1
1
3
1
1
1
3
1
1
1
1
1
1
1
2
1
1
1
1
1
1
1
1
1
1
1
1
1
2
1
1
1
2
2
1
1
1
1
1
2
1
1
1
1
1
2
3
3
1
1
4
1
2
1
5
1
1
1
6
3
1
1
1
1
3
1
1
1
1
27
22
2
2
1
3
1
1
2
1
3
1
1
2
2
3
1
2
1
20
2
11
22
9
2
1
3
1
1
1
1
1
1
3
1
3
1
3
2
1
1
1
1
1
1
1
1
1
2
1
1
1
1
1
1
1
1
2
1
1
1
1
2
1
1
1
1
1
1
1
1
1
1
1
1
1
1
1
1
1
1
1
1
1
1
1
1
1
1
1
1
1
1
3
7
1
1
1
1
1
1
1
2
1
4
1
4
1
1
1
4
1
1
1
1
1
1
1
21
1
12
2
1
2
1
1
2
1
1
1
1
3
1
1
1
1
1
1
1
1
1
1
1
1
1
1
1
1
1
1
2
1
1
1
1
1
1
1
1
1
1
1
1
1
1
1
1
1
1
3
1
1
1
1
1
1
1
1
1
1
1
1
1
1
1
1
1
3
1
2
1
1
1
1
1
1
2
1
1
1
1
1
1
1
1
1
1
1
1
1
1
1
1
1
1
1
1
1
1
1
1
1
1
1
1
1
1
1
1
1
1
1
1
2
1
1
1
1
1
1
3
2
1
1
1
1
1
1
1
1
1
1
1
1
1
1
1
1
1
1
1
1
1
2
1
1
1
1
1
1
1
7
2
1
1
7
2
3
1
4
1
1
1
1
1
3
1
1
1
1
1
1
1
1
1
1
1
1
1
2
1
1
1
1
1
1
1
1
1
1
1
1
1
1
1
1
1
1
1
1
1
1
1
1
1
1
1
1
1
1
1
2
1
1
1
1
6
1
1
2
1
1
1
1
1
1
2
1
1
1
1
2
1
1
2
1
2
1
1
1
2
1
1
1
2
1
1
1
1
1
1
2
1
1
2
1
1
1
2
1
23
1
1
2
1
1
1
1
1
2
1
1
1
1
33
8
10
1
39
13
1
1
1
1
2
1
1
34
1
1
1
4
1
1
1
1
1
1
1
2
1
9
1
1
1
1
2
3
2
1
22
1
2
1
1
1
1
1
3
1
1
2
1
1
5
1
1
1
1
1
1
1
1
5
1
1
1
1
3
1
1
1
1
1
1
1
1
1
1
1
1
1
1
1
1
1
2
1
1
1
1
1
1
1
1
1
1
1
1
2
1
1
1
2
1
1
1
1
1
1
1
1
1
1
1
1
1
1
2
1
1
1
1
1
1
3
1
2
2
2
1
1
1
1
1
1
1
1
1
2
1
16
3
1
1
1
1
1
1
1
1
1
1
1
1
1
1
1
1
1
1
1
1
1
1
1
1
1
1
1
1
2
1
1
1
1
1
1
1
1
1
1
1
1
1
1
9
1
1
2
1
3
1
1
2
1
1
2
1
1
1
1
1
1
1
1
1
1
1
1
76
1
1
1
1
1
2
1
1
3
2
1
1
1
1
1
2
1
1
1
1
1
1
1
1
1
1
1
1
1
1
1
1
1
1
1
1
1
1
1
1
1
1
1
1
1
1
1
1
1
1
1
1
1
1
1
1
1
1
1
1
1
1
1
2
2
1
1
1
1
1
1
1
1
1
2
1
1
1
1
1
1
1
1
1
1
1
1
1
1
1
1
1
1
1
1
1
1
1
1
1
1
1
1
1
1
1
1
1
4
1
1
1
1
1
1
1
2
1
1
1
1
2
2
1
1
1
1
1
1
2
1
5
1
1
1
1
1
1
7
1
1
4
2
2
1
5
1
6
1
1
1
1
1
1
4
1
1
1
1
1
1
1
1
1
1
1
1
1
6
3
1
1
1
1
2
1
1
1
2
1
1
1
1
1
1
1
1
1
1
1
1
1
1
1
1
2
1
1
1
1
1
1
2
3
1
1
1
1
1
1
1
1
1
1
1
1
1
1
1
1
1
1
1
1
1
1
1
1
1
1
1
1
5
1
1
1
1
1
1
2
1
2
2
1
1
1
1
1
2
1
1
1
1
2
1
21
19
2
2
1
1
1
63
11
2
1
2
1
44
1
1
1
1
1
1
1
1
3
1
1
1
1
1
1
1
1
1
1
1
1
1
1
1
2
1
1
1
2
1
1
1
1
1
1
1
1
1
3
1
1
1
1
1
26
1
1
1
1
1
1
1
1
1
1
1
1
1
1
1
1
1
1
1
1
1
1
1
1
1
2
1
1
1
1
1
1
2
2
1
1
1
1
1
2
1
2
1
1
2
2
1
1
2
1
1
1
1
1
1
1
1
1
2
1
2
1
1
1
1
2
1
1
1
1
1
1
1
1
1
1
1
1
3
1
1
1
1
1
1
1
1
2
1
2
1
1
1
1
1
1
1
2
1
1
5
1
1
1
2
2
1
1
3
1
1
1
5
1
1
1
7
2
1
1
1
1
1
1
1
1
1
1
1
1
1
1
1
1
4
1
1
1
1
1
1
1
1
1
1
1
3
1
1
1
1
2
1
1
2
2
1
2
1
1
1
1
1
8
1
1
1
1
11
1
3
1
1
1
1
1
1
1
1
1
1
1
1
1
1
1
1
1
1
1
1
1
1
2
1
8
1
2
2
1
1
1
1
2
1
1
3
4
3
1
3
1
1
1
1
3
1
1
1
11
2
4
2
1
1
1
1
1
1
1
1
1
1
1
1
1
3
1
1
1
1
4
1
31
1
1
1
1
1
1
1
11
79
1
1
1
1
3
1
1
1
1
1
1
7
1
1
1
1
1
1
1
1
1
1
1
1
1
2
1
1
1
1
1
1
1
1
1
1
1
1
1
1
1
1
1
1
1
1
1
1
1
1
1
1
1
1
1
1
7
1
1
1
13
1
12
1
1
1
20
1
1
1
1
1
1
16
2
1
1
2
6
12
3
14
1
1
1
1
1
1
1
1
1
1
1
1
1
1
2
1
1
1
1
1
2
1
1
2
1
1
1
1
1
1
1
1
1
2
1
2
4
1
1
1
2
1
1
3
1
2
1
2
1
1
2
1
2
2
1
1
1
1
1
1
1
1
1
1
2
1
2
1
1
1
1
1
2
1
1
1
1
3
1
1
1
1
1
1
1
1
1
1
1
1
1
1
2
1
1
1
1
1
1
1
1
1
1
2
1
1
1
1
15
1
2
1
6
3
3
3
9
10
7
13
2
6
6
13
3
9
1
1
1
1
1
2
1
1
1
1
6
8
2
1
1
1
1
1
1
1
1
1
1
1
1
1
1
1
14
20
1
8
1
1
1
1
1
1
1
1
1
1
1
1
1
1
1
1
1
1
1
16
1
11
14
16
1
1
1
1
1
1
1
2
2
1
9
2
1
29
1
1
2
1
1
2
1
3
1
2
12
3
1
1
16
1
8
1
3
1
2
11
3
1
2
1
1
1
1
1
1
1
1
1
1
1
1
1
1
1
2
2
1
1
1
8
3
2
2
1
1
1
1
1
1
2
1
1
1
1
1
1
1
1
1
1
1
2
1
1
1
1
82
1
1
2
1
1
1
2
1
9
25
2
1
1
1
1
1
1
1
2
1
9
1
1
8
1
2
3
3
1
1
1
1
3
1
1
1
1
1
4
1
1
1
1
1
1
1
1
1
1
1
1
1
1
1
1
1
1
1
1
1
2
1
1
1
2
2
1
2
1
1
1
2
1
1
1
1
1
1
1
1
1
1
1
1
3
1
2
2
1
1
2
1
1
1
2
1
1
1
2
2
1
1
1
1
2
1
1
1
1
2
1
1
1
1
2
2
1
2
1
1
1
3
1
1
3
1
1
1
1
1
1
1
1
1
1
1
1
1
2
2
1
1
1
1
1
1
1
1
1
1
1
2
19
1
1
1
1
1
1
2
1
1
1
1
1
1
1
1
1
1
1
1
1
1
1
1
1
1
1
1
1
1
1
1
2
1
2
1
1
1
1
1
1
1
1
1
1
1
1
1
1
1
1
1
1
1
1
2
1
1
2
1
1
2
1
1
1
1
1
1
1
1
1
3
1
1
1
1
3
11
1
1
1
1
1
1
1
1
24
1
1
1
1
2
1
1
1
2
1
1
1
1
1
1
1
1
1
1
1
1
1
1
3
1
34
1
1
1
3
12
1
1
1
1
1
1
1
1
1
1
1
1
1
1
2
1
5
1
1
1
1
1
1
2
2
4
1
1
1
1
2
1
1
1
1
2
1
2
1
1
1
1
1
1
1
2
1
1
1
1
2
2
1
1
1
1
1
1
2
1
1
1
1
1
1
1
14
2
1
2
1
1
1
2
1
1
1
3
1
1
1
1
1
1
1
1
1
1
1
1
1
1
5
2
3
1
1
1
1
1
1
1
1
1
1
1
1
1
1
1
1
4
1
1
1
1
1
1
11
1
1
1
1
3
1
1
9
1
2
1
3
33
52
1
1
1
1
1
1
1
1
1
1
1
1
1
1
1
1
1
1
1
1
4
1
1
1
1
1
1
1
1
1
1
1
1
1
1
1
1
1
1
1
2
2
2
1
1
1
1
1
1
3
1
3
2
1
1
1
1
1
1
1
1
1
1
1
1
1
1
1
1
2
1
1
1
1
1
1
1
1
1
3
1
1
1
2
3
1
1
1
1
1
1
1
1
1
1
1
1
1
1
1
1
16
1
1
1
1
1
1
1
1
1
64
2
1
4
1
2
1
1
1
1
1
1
2
1
1
1
1
1
3
1
1
1
1
1
1
1
1
2
1
1
1
1
1
7
1
1
1
1
1
1
1
1
1
1
1
1
1
1
2
1
2
3
1
3
3
1
1
1
1
1
1
1
1
2
1
1
1
1
1
1
1
1
1
1
1
1
1
1
1
1
6
6
1
3
1
2
1
1
1
1
1
1
1
1
1
1
1
1
1
1
1
1
1
1
1
20
16
6
1
1
1
1
1
1
1
1
1
1
1
1
1
1
1
1
1
3
1
1
2
1
1
1
1
1
1
1
2
1
1
1
1
1
1
2
1
2
1
1
1
1
1
1
1
1
1
1
1
1
1
2
1
13
1
1
1
1
2
1
1
1
2
1
1
2
3
1
1
1
1
14
1
1
1
1
1
1
1
1
1
1
1
3
1
3
1
5
1
1
1
1
1
1
1
1
3
3
5
1
1
1
1
1
1
1
1
1
1
1
1
1
1
1
1
1
1
1
1
1
1
1
1
1
1
1
1
1
1
1
1
1
1
1
3
1
1
2
1
5
1
1
1
2
1
1
1
2
1
1
1
4
1
1
1
1
2
1
1
1
1
1
3
1
1
1
1
1
1
2
1
1
1
1
1
2
1
1
1
1
2
1
4
1
2
1
1
1
1
1
1
1
2
1
1
1
1
1
1
1
1
1
1
1
1
2
2
1
1
1
1
1
2
1
1
3
1
1
1
1
1
1
1
1
1
3
1
2
2
1
1
1
1
1
1
1
1
1
1
1
1
1
1
2
2
1
1
1
1
1
2
1
1
1
1
1
1
1
1
1
18
1
2
5
3
5
2
8
3
11
8
1
1
1
1
1
1
1
1
1
1
1
1
1
1
1
2
1
1
2
1
1
1
2
1
1
1
1
1
1
1
1
1
1
1
1
1
1
1
1
1
1
1
1
1
1
1
3
1
1
1
1
1
1
1
1
1
1
1
1
1
1
1
1
2
1
1
1
1
3
1
3
1
1
3
1
1
3
1
1
1
1
2
1
1
1
1
2
1
1
1
1
1
1
1
1
1
1
1
1
2
3
6
3
1
1
2
1
1
6
1
2
1
1
1
1
1
1
1
4
2
1
5
1
2
16
1
1
1
1
1
1
1
1
1
1
1
1
1
1
1
3
2
1
2
1
1
2
4
1
3
1
1
2
1
2
1
1
1
1
1
1
1
1
1
1
1
1
1
1
1
1
1
1
1
1
2
12
1
1
1
1
1
5
3
1
1
1
1
1
1
1
1
1
1
1
6
2
1
1
1
2
1
2
1
2
1
1
1
1
1
1
1
1
1
1
1
1
1
1
2
1
1
1
1
1
1
1
1
1
1
12
1
3
1
1
2
1
1
1
1
1
1
1
1
1
1
1
1
1
1
1
1
1
1
1
1
1
2
3
1
2
1
2
1
1
1
1
1
1
1
1
1
1
1
1
1
1
1
1
1
1
5
1
1
1
1
1
1
1
1
1
1
1
1
1
1
1
5
1
2
1
1
1
1
1
1
1
1
1
1
1
1
1
1
1
1
1
1
1
1
1
1
1
2
1
1
1
1
1
5
1
1
1
14
4
1
1
1
1
2
1
3
1
2
1
1
3
1
2
1
3
1
3
1
1
1
2
1
7
3
1
1
1
1
1
1
1
2
2
1
1
1
2
1
1
1
1
1
2
1
1
2
1
1
1
1
1
1
1
1
1
1
1
2
1
1
1
1
1
1
1
1
1
3
1
1
2
1
1
1
1
1
1
1
1
1
1
2
1
1
1
1
2
2
1
1
1
1
1
1
1
1
1
1
1
1
1
1
1
1
1
1
1
1
1
1
1
1
2
1
1
1
1
1
1
1
1
1
1
1
1
1
1
1
1
1
1
1
1
1
1
1
1
1
1
1
1
1
1
1
1
2
1
2
1
1
1
1
1
1
1
2
1
1
1
1
1
1
1
1
1
1
1
1
1
1
2
1
1
1
1
1
2
1
2
2
1
1
1
1
1
1
1
1
3
1
2
1
1
1
1
1
1
1
1
1
1
1
1
1
1
1
1
1
1
1
1
1
1
1
3
2
1
2
1
1
1
1
1
1
3
1
1
1
1
1
1
1
1
1
2
1
1
1
1
1
1
1
1
1
1
3
1
7
1
19
2
1
1
1
1
1
1
1
1
1
1
2
1
1
1
1
1
1
1
1
1
1
1
1
1
1
1
1
2
1
2
2
2
1
1
6
1
1
1
1
5
1
1
1
1
2
1
1
1
4
11
4
1
5
1
1
1
1
1
12
1
1
1
1
1
1
1
1
1
2
1
1
1
1
1
1
1
1
1
1
12
1
1
1
1
1
1
1
1
1
1
4
1
2
1
1
2
1
1
1
1
1
2
1
1
3
1
2
1
1
1
1
1
1
29
4
1
1
2
2
1
1
1
1
1
1
1
2
1
1
1
1
1
1
1
1
1
1
1
1
2
1
1
1
3
1
1
1
1
1
2
2
2
1
3
2
1
1
1
1
2
1
1
1
1
1
1
2
13
1
1
1
2
1
1
1
1
1
1
1
2
1
2
4
1
1
1
1
1
1
1
12
1
1
1
1
1
1
1
1
2
1
1
1
1
1
1
1
1
1
1
1
1
1
1
1
1
1
1
2
2
1
1
1
1
1
1
1
2
1
1
1
1
2
1
1
1
1
1
1
1
1
1
1
1
4
1
1
1
1
1
3
2
2
1
1
1
1
1
3
1
1
1
1
1
2
1
2
2
1
2
2
1
1
1
1
1
2
1
1
1
1
1
1
1
1
1
1
1
1
1
1
1
1
1
1
1
1
1
1
1
1
3
2
1
4
18
1
1
1
1
1
1
1
1
1
1
1
1
1
1
1
1
1
1
1
1
1
1
1
1
1
1
1
1
1
1
1
1
1
1
1
1
1
1
1
1
1
1
1
1
1
1
1
1
1
1
1
1
2
1
1
2
2
1
1
2
1
1
1
19
4
1
4
1
1
1
1
1
1
1
1
1
1
1
1
1
1
1
1
1
1
1
1
1
1
1
1
1
1
1
1
1
1
1
1
1
1
2
2
1
2
2
6
1
1
1
1
1
1
4
1
1
1
1
1
1
34
1
3
1
1
1
2
1
1
3
1
1
1
1
1
1
1
1
1
2
1
2
1
2
1
2
1
1
1
1
1
11
13
21
5
19
16
1
1
1
1
1
1
4
7
5
38
9
3
1
1
1
1
1
1
1
1
1
1
1
1
1
1
1
1
13
1
1
1
1
1
2
1
1
1
1
1
1
1
1
1
1
1
2
1
1
1
1
3
1
1
1
1
1
1
1
1
1
14
1
1
1
1
1
1
1
1
2
2
2
3
1
37
1
1
1
1
1
1
2
1
1
1
1
1
1
1
23
23
1
2
1
1
1
1
1
1
1
1
1
1
2
1
1
1
1
1
1
2
1
1
1
1
1
1
1
3
6
7
3
1
1
1
1
1
1
1
1
1
1
1
1
1
1
2
1
1
1
1
1
1
1
1
1
1
1
1
2
1
1
1
1
1
1
1
1
1
1
1
1
1
1
1
1
1
1
7
1
2
1
3
1
1
1
1
1
1
1
1
1
1
1
1
1
1
1
1
1
1
1
1
1
1
1
4
1
1
1
1
1
1
1
1
1
1
1
1
1
1
1
1
1
1
1
1
1
1
1
1
1
1
1
1
1
1
1
1
1
1
1
1
1
1
1
1
1
1
1
1
1
1
1
18
1
1
1
1
1
2
1
1
2
4
1
1
1
3
3
3
3
1
1
2
1
1
1
1
1
1
1
1
1
1
1
1
1
1
1
1
2
3
1
1
1
1
1
1
1
1
1
1
1
1
1
1
1
1
1
1
1
1
1
1
1
1
1
1
1
1
2
1
4
1
1
1
1
1
2
1
1
1
1
1
1
1
1
2
1
1
1
1
1
1
1
1
1
1
1
1
1
33
2
1
1
2
1
1
1
1
1
1
1
1
1
1
1
1
1
1
1
2
1
1
1
1
5
1
2
1
1
1
1
1
1
1
1
1
1
1
1
1
1
1
1
1
1
1
1
1
1
1
1
1
1
1
1
1
13
1
1
1
11
2
1
1
1
1
1
1
1
1
2
1
1
1
1
1
1
1
1
2
1
2
1
1
1
1
1
3
1
1
1
1
1
1
1
1
1
2
1
1
1
1
1
1
1
1
1
1
1
1
1
1
1
1
1
1
1
2
1
1
1
1
1
1
2
1
1
1
1
1
1
1
2
1
1
1
1
1
1
1
1
1
1
1
1
1
1
2
2
1
1
1
1
6
1
1
1
6
2
1
1
1
1
1
1
1
1
1
1
2
1
2
1
1
1
1
3
1
1
1
1
1
1
1
1
1
34
1
1
1
1
1
1
1
1
1
1
1
1
1
1
1
1
1
1
2
1
1
1
1
1
1
1
1
1
1
1
1
1
1
1
1
1
1
1
1
1
1
1
1
1
1
1
1
1
1
1
1
1
1
18
1
1
2
2
1
1
1
1
2
2
1
1
5
4
1
19
1
1
3
1
6
1
1
1
1
1
1
2
5
1
1
1
1
1
1
1
1
1
1
1
1
2
1
1
1
2
1
1
1
1
1
1
4
1
1
1
1
1
1
2
1
2
1
1
1
1
1
1
1
2
1
1
1
1
1
1
1
1
1
1
1
1
1
1
1
1
1
13
3
1
1
2
1
1
1
1
2
2
1
1
1
1
2
1
1
1
3
1
1
1
3
1
1
1
1
1
1
1
1
1
1
1
2
1
1
1
1
2
1
1
1
1
1
3
4
1
1
2
3
4
2
1
1
1
2
1
1
1
1
2
1
1
1
1
1
1
1
1
1
1
1
1
3
1
1
15
1
4
1
1
1
1
1
1
1
1
1
1
1
1
1
1
1
1
1
1
1
2
1
1
1
1
4
1
2
3
1
1
1
1
1
1
4
12
9
2
7
1
1
16
1
1
1
1
2
1
1
1
1
1
1
1
1
1
1
1
1
1
1
1
1
1
1
1
1
1
1
1
1
1
1
2
5
1
1
1
1
1
1
1
1
1
1
1
1
3
4
70
5
3
5
2
2
6
3
1
1
1
1
1
2
6
1
1
1
1
1
1
1
1
1
7
1
2
17
33
1
24
10
1
2
1
1
1
3
1
1
1
1
1
1
1
1
1
6
1
2
1
1
4
3
2
1
1
2
1
3
2
1
1
1
7
2
1
1
1
1
1
1
1
1
1
1
2
1
1
1
1
1
1
1
1
1
1
1
1
1
1
1
1
11
1
1
1
1
1
1
1
1
1
1
1
2
1
1
4
1
1
1
1
4
1
9
1
4
1
9
1
2
1
1
1
15
1
1
1
1
1
1
1
1
1
1
1
2
1
1
1
1
1
2
1
1
1
1
1
1
3
1
2
1
1
1
1
1
1
1
2
1
1
2
1
1
1
1
1
1
1
1
1
1
1
3
4
1
1
3
1
1
1
1
1
1
1
1
1
3
1
1
1
1
1
1
2
1
1
1
2
2
1
1
1
2
1
1
2
1
1
4
1
2
2
1
3
1
2
1
8
4
5
1
1
1
1
1
1
1
11
1
1
1
1
2
1
1
3
1
1
1
1
1
1
1
1
1
1
2
1
1
2
2
1
1
1
1
2
1
2
1
3
1
8
2
1
1
1
1
1
1
1
1
1
1
1
1
1
1
1
1
1
1
1
1
1
1
1
1
1
1
1
2
3
2
1
1
3
2
1
1
1
1
1
2
1
1
1
1
1
1
1
1
1
1
1
1
1
1
1
7
1
2
2
2
2
1
1
5
2
2
1
1
3
1
2
62
1
1
1
1
1
1
2
1
1
2
1
2
1
1
1
1
2
1
1
1
1
1
1
1
19
1
1
1
1
1
1
1
1
1
1
1
1
2
3
1
1
1
1
1
1
1
1
1
1
1
1
1
1
1
1
1
1
1
8
1
3
9
1
1
2
1
1
2
1
2
1
1
1
1
1
2
1
1
1
1
1
1
2
1
1
1
1
2
3
1
1
1
1
1
2
1
1
1
1
4
1
2
1
1
1
1
3
1
1
1
1
1
1
2
1
1
1
1
1
1
1
1
1
1
1
1
1
1
2
1
1
1
2
1
1
5
1
1
1
1
1
1
1
1
1
1
1
1
3
1
2
1
2
3
2
1
1
1
2
1
1
1
1
1
1
1
1
1
1
2
1
1
1
1
1
1
1
1
1
1
1
1
1
1
1
17
6
8
1
1
1
4
1
1
1
3
1
16
2
1
1
1
1
1
1
2
1
1
1
3
1
1
1
1
1
2
2
1
1
1
1
1
2
1
1
1
1
1
1
1
1
1
1
1
1
4
1
1
1
1
1
1
1
2
2
1
1
1
1
1
1
1
1
1
1
1
2
1
1
1
1
1
2
1
1
1
1
2
1
9
3
7
1
1
1
1
17
1
1
1
5
3
3
1
2
1
1
1
1
1
1
1
1
1
1
1
1
1
5
1
3
1
1
9
3
1
1
1
1
1
1
1
1
1
1
1
1
1
1
1
1
1
1
1
1
1
2
5
1
3
1
1
1
1
3
1
1
1
1
1
1
1
1
1
1
1
2
1
1
7
4
4
2
12
2
3
1
1
6
6
1
7
1
1
1
1
1
1
1
1
1
1
1
1
1
1
1
1
1
1
1
1
9
5
4
4
1
1
2
3
2
4
1
1
1
1
1
2
1
1
1
1
1
1
34
1
1
2
1
2
2
1
1
1
1
1
1
1
1
2
1
1
8
1
1
1
2
1
1
1
1
1
1
1
22
1
1
1
1
1
1
1
1
1
1
1
1
1
1
1
1
1
2
1
1
1
1
1
1
1
1
1
1
1
2
1
1
1
1
1
1
2
1
15
10
2
9
16
2
1
1
2
1
1
3
1
1
1
1
1
1
1
1
1
1
1
1
3
1
1
1
1
3
1
1
1
1
1
1
1
1
1
1
1
1
1
1
1
1
2
8
1
5
1
1
4
1
1
1
1
1
1
3
1
1
1
1
1
1
1
1
5
1
1
1
2
1
1
1
1
1
1
1
1
1
1
1
1
1
2
1
1
1
1
1
1
1
1
1
1
1
1
1
1
1
1
1
1
1
1
1
1
2
1
1
1
1
4
6
1
1
1
1
1
4
3
1
2
1
1
1
1
19
2
1
1
1
1
1
1
1
1
2
1
1
1
1
1
1
1
1
2
1
1
1
1
1
1
1
1
1
1
1
1
1
1
16
1
1
1
1
1
1
1
1
1
1
1
1
1
1
1
1
1
1
1
1
1
1
1
1
1
1
1
1
2
7
2
5
1
1
1
1
1
1
1
1
1
1
1
1
1
1
1
1
2
2
2
1
1
1
1
2
2
1
1
1
1
1
1
1
1
10
2
1
1
1
1
1
1
1
1
1
1
1
1
1
1
1
1
8
1
1
1
1
1
1
1
1
1
1
1
1
1
1
1
1
1
1
1
1
1
1
1
3
1
1
1
1
1
1
3
1
1
1
1
1
1
1
1
1
1
1
1
1
1
1
1
1
1
1
1
1
1
1
1
1
1
1
1
1
3
1
1
1
1
1
1
1
14
1
1
1
1
1
1
1
1
2
1
2
3
3
13
1
1
1
1
1
1
1
1
1
1
1
1
1
1
1
10
3
1
1
1
1
1
4
1
1
1
1
1
1
1
1
1
1
1
1
1
1
1
1
1
1
1
1
2
2
1
1
2
1
1
1
1
1
1
3
1
1
1
2
1
1
1
1
1
1
1
1
1
1
1
1
1
1
1
1
1
1
1
1
2
1
1
1
1
1
2
1
2
1
1
1
1
1
1
1
1
1
1
1
1
1
1
1
1
1
1
1
1
1
1
1
1
1
1
1
1
1
1
1
2
1
1
1
1
1
2
1
1
1
1
1
1
1
1
1
1
1
1
1
1
3
1
1
1
1
1
1
1
1
1
1
1
2
1
1
2
1
1
2
1
1
1
1
1
1
1
1
1
1
1
1
1
4
2
1
1
1
1
1
2
18
1
1
1
2
1
1
1
1
2
1
1
1
1
1
1
1
2
1
1
1
1
1
1
1
1
1
1
1
2
1
1
1
2
1
2
1
1
1
5
1
1
1
2
1
1
2
1
1
7
1
1
2
1
2
1
1
1
1
1
1
1
2
2
1
1
1
1
1
2
1
1
2
1
1
1
2
1
5
1
2
1
1
1
1
1
1
1
1
1
1
1
1
1
2
1
1
1
1
1
1
1
1
1
1
24
4
2
1
1
1
18
4
1
1
1
1
2
1
1
1
1
1
1
1
2
1
1
1
1
1
1
1
1
1
1
2
1
2
1
6
1
16
1
4
1
1
1
2
1
1
4
1
1
15
1
1
1
1
1
1
1
1
5
1
1
1
1
1
1
1
1
4
1
1
2
1
1
2
2
1
1
2
1
1
1
1
1
1
1
2
1
1
1
1
1
1
1
1
1
1
1
1
1
1
1
1
1
1
3
2
1
1
1
1
1
1
1
1
1
1
1
1
1
2
1
1
1
1
1
1
1
1
1
1
1
2
1
1
1
1
1
1
1
3
1
1
1
1
1
1
1
4
1
1
1
1
1
1
1
1
1
2
1
1
1
1
1
1
1
1
1
1
1
1
1
1
1
1
1
3
1
1
1
1
1
1
1
1
1
1
1
1
1
1
1
1
1
2
1
1
1
9
6
17
3
1
2
2
1
1
1
1
1
1
1
1
1
1
1
1
1
1
1
1
1
1
1
1
1
2
1
1
1
2
1
1
1
1
1
1
1
1
1
1
1
1
1
1
2
1
1
2
1
1
1
2
1
1
2
1
1
1
1
2
1
4
1
1
1
1
2
1
1
1
1
6
1
1
1
3
4
1
3
1
1
1
1
1
1
1
1
1
1
1
1
3
1
2
1
1
2
1
2
2
1
1
1
1
1
1
1
1
1
1
1
1
1
1
1
1
1
1
1
1
1
2
1
1
1
1
1
1
1
1
2
1
1
1
1
2
1
1
1
1
1
1
1
1
2
1
1
1
1
1
1
1
1
1
1
1
1
1
1
1
1
1
1
1
1
1
1
1
1
1
3
1
5
1
2
1
1
1
1
1
1
2
2
20
1
22
1
1
1
1
1
2
1
1
1
1
1
1
1
1
1
1
1
1
1
1
1
1
1
1
1
1
1
1
1
1
1
1
1
1
1
2
1
6
3
1
3
1
1
1
1
2
1
1
1
1
1
1
3
1
1
1
2
1
1
2
1
1
1
1
1
2
2
1
1
1
1
1
1
1
1
1
2
1
1
1
1
1
1
1
1
1
1
1
1
1
1
1
1
1
1
1
1
1
1
15
1
2
20
1
1
2
1
1
1
4
1
11
5
5
1
1
1
1
1
1
1
1
1
1
1
2
6
3
1
10
1
1
12
1
1
1
1
1
1
1
1
1
1
1
1
3
1
1
1
1
1
1
1
1
2
17
1
2
1
1
1
1
1
1
1
1
1
1
1
1
1
1
1
1
1
1
1
1
1
1
1
2
1
1
1
5
20
1
18
1
1
1
1
1
1
1
1
1
1
1
1
1
1
1
2
3
2
1
2
1
1
1
1
1
1
1
1
1
1
1
1
1
1
1
1
2
2
1
1
1
1
2
1
2
1
1
1
1
1
1
1
1
1
1
1
1
1
1
1
1
1
1
15
3
1
3
2
3
1
1
1
1
1
1
1
1
1
1
1
1
3
4
1
1
1
1
1
1
2
1
1
1
1
1
1
1
5
1
1
1
1
2
6
1
1
1
1
1
1
1
1
2
1
2
1
1
1
1
1
1
2
2
1
1
1
3
3
6
1
4
1
3
1
5
23
1
1
1
11
1
1
1
2
1
1
3
1
1
1
2
41
1
1
1
1
1
1
51
1
1
1
1
1
1
1
1
2
1
1
1
3
14
11
5
6
1
3
1
1
1
1
1
1
1
1
1
1
1
1
1
1
1
1
1
1
1
1
1
1
2
1
10
1
1
1
1
1
1
1
32
1
1
1
1
1
1
2
1
1
1
1
1
2
1
1
1
1
1
1
1
1
1
1
1
2
1
1
1
6
1
1
1
1
1
1
1
1
1
1
1
1
1
1
1
1
1
1
1
1
1
1
1
1
1
1
1
1
1
1
1
1
1
1
1
1
2
1
1
1
1
1
1
1
1
1
1
1
1
6
1
1
1
1
1
2
1
2
3
1
1
1
1
1
1
1
1
1
2
1
1
1
1
1
1
1
1
1
2
7
1
1
2
1
1
1
1
1
1
2
1
1
1
1
1
1
1
1
2
2
1
1
1
1
1
1
1
1
1
1
1
1
1
1
1
1
1
19
2
3
1
1
1
1
1
1
2
1
1
1
1
1
1
1
1
1
1
1
1
4
2
2
10
9
4
1
18
21
1
1
1
1
1
1
1
2
1
1
1
1
17
1
1
1
1
1
1
1
1
2
1
1
2
1
2
1
1
1
2
1
1
1
1
1
1
1
1
1
1
1
1
1
1
1
1
1
1
1
1
1
1
1
1
3
1
2
1
1
6
1
1
1
1
1
1
1
1
1
1
1
1
1
1
1
1
1
1
1
1
4
1
1
1
1
2
1
1
1
1
1
1
1
1
1
1
1
1
1
2
1
1
3
10
4
2
1
2
4
1
3
1
1
1
2
1
1
1
1
1
1
1
1
1
1
1
1
1
1
1
1
1
1
1
1
2
1
1
8
1
1
1
3
1
1
1
1
1
1
1
1
1
1
1
1
1
1
1
1
1
1
1
1
1
1
1
1
1
1
1
2
1
1
1
1
1
1
1
1
1
1
2
1
1
1
1
1
1
1
1
1
2
1
1
3
1
1
1
1
1
2
1
1
1
1
1
1
1
1
1
1
1
1
1
1
1
1
1
1
1
1
1
1
1
1
1
1
1
1
1
1
1
1
1
2
1
1
1
2
1
1
1
7
2
1
2
1
2
2
1
1
1
1
2
1
1
1
1
6
9
1
1
1
4
1
5
1
1
1
2
2
1
1
6
1
2
3
2
1
2
1
1
1
1
1
1
1
1
2
1
1
1
1
1
1
1
1
1
1
1
1
1
1
1
1
1
1
1
1
1
1
1
1
1
1
2
1
1
1
1
2
12
1
1
1
1
1
1
1
2
2
3
1
1
2
1
11
4
12
2
3
1
1
1
1
1
1
1
1
1
4
13
10
1
1
10
1
1
1
1
1
1
1
1
1
1
1
1
1
1
1
1
1
1
4
1
1
1
1
1
1
1
1
1
1
1
1
1
2
1
1
1
1
1
1
1
1
1
1
1
2
9
10
1
1
2
13
1
1
2
1
1
2
1
1
1
1
1
1
1
1
1
1
1
1
1
3
6
2
1
48
1
1
1
1
1
1
1
1
1
1
3
1
1
1
1
1
1
1
1
1
1
1
1
1
1
1
1
1
1
1
1
1
1
1
1
3
2
1
1
1
1
1
1
1
1
1
1
1
1
1
1
2
1
1
1
1
1
1
1
1
1
1
1
1
1
1
1
1
5
22
2
1
1
1
1
12
1
1
1
1
1
3
1
1
1
1
1
1
1
1
1
1
1
1
2
1
1
3
1
1
1
1
1
1
1
1
1
1
1
1
1
1
1
1
1
1
1
1
1
1
2
1
2
1
1
1
1
1
1
1
1
1
2
2
16
12
15
1
1
1
2
1
1
1
1
3
1
6
1
1
1
1
1
12
2
1
1
1
1
1
1
1
3
1
1
1
1
1
1
1
1
10
1
2
1
2
1
2
1
17
1
1
1
2
1
1
1
1
1
1
1
1
1
1
1
1
1
1
1
1
1
1
1
2
1
1
2
4
1
1
1
1
1
1
1
1
1
1
1
1
1
1
1
4
1
1
1
1
1
1
1
1
2
1
1
1
1
1
1
1
2
1
1
1
1
1
1
3
2
1
1
1
1
1
1
1
1
3
1
1
3
1
1
1
1
1
2
1
1
2
3
8
1
1
1
1
1
1
1
1
1
1
1
1
1
1
1
1
1
1
1
5
1
1
2
5
1
1
1
1
1
1
1
1
1
1
1
1
1
1
1
1
1
1
1
1
1
1
1
1
1
2
1
1
1
1
2
1
1
1
1
1
1
1
1
1
1
1
3
2
1
1
7
1
1
3
1
10
1
1
1
1
10
2
1
1
1
1
1
1
1
1
3
1
1
2
1
1
1
1
1
1
1
2
1
1
1
1
1
1
1
1
1
1
1
2
1
1
1
1
1
1
1
4
1
1
1
1
1
1
1
21
1
1
1
1
1
1
1
1
1
1
1
1
1
1
1
1
1
1
1
1
1
1
1
1
1
2
1
2
1
1
1
1
1
1
1
1
1
2
1
1
1
1
1
1
1
3
1
1
2
1
1
3
1
2
1
1
2
2
1
2
1
2
1
1
1
4
1
1
2
2
1
1
1
1
1
3
1
1
1
1
1
2
1
1
1
1
1
1
1
1
1
1
1
1
1
1
1
1
1
1
1
3
1
1
1
1
6
2
1
1
1
1
1
1
1
1
1
2
1
1
1
1
1
1
1
1
1
1
4
1
1
1
4
1
8
1
1
1
1
1
1
1
1
1
1
3
1
1
1
1
1
2
1
1
1
1
1
1
1
1
1
1
1
1
2
1
1
1
1
1
1
1
1
1
1
1
2
2
1
2
1
1
1
22
1
1
1
2
79
3
1
2
1
3
1
2
1
2
1
1
1
1
1
1
1
1
1
1
1
1
1
1
1
1
1
1
1
2
1
1
27
1
1
5
1
1
1
1
1
1
1
1
1
1
1
1
2
1
1
1
4
1
1
1
1
1
1
1
2
1
1
1
1
1
2
1
1
1
1
1
10
1
1
1
1
1
2
2
1
1
1
1
1
1
2
1
1
1
1
2
1
1
1
1
1
1
1
1
1
1
1
1
2
1
1
2
1
1
1
1
1
1
1
1
1
1
1
1
1
1
1
7
1
2
1
1
1
1
1
1
1
1
1
1
1
1
1
1
1
1
1
1
1
1
1
1
2
1
2
1
1
1
1
1
1
1
1
1
1
1
1
1
2
1
1
45
1
1
1
1
1
1
2
1
1
1
2
3
1
1
1
2
1
1
11
1
1
1
1
1
1
2
11
3
16
1
1
1
2
1
1
2
1
1
1
1
1
1
1
1
1
1
1
1
2
1
2
1
1
1
15
2
1
1
2
1
1
2
1
1
1
2
1
2
3
2
1
1
1
1
6
9
5
1
1
2
2
1
1
1
1
1
1
1
1
1
1
1
1
1
1
1
1
1
1
1
1
1
1
1
1
1
1
1
1
1
1
2
1
1
1
1
2
1
1
1
1
1
1
1
1
1
1
1
1
1
1
1
2
1
1
1
1
1
1
1
1
1
1
1
1
1
1
1
2
1
1
1
1
1
1
1
1
1
1
1
1
1
1
1
1
1
1
7
2
1
25
6
1
4
2
1
2
2
1
2
6
1
2
1
3
1
1
1
1
1
1
1
1
1
1
1
1
1
6
9
6
1
1
1
1
1
1
1
3
1
1
1
1
2
1
1
2
1
1
1
1
1
1
1
1
12
1
1
1
1
1
2
1
1
1
1
1
1
1
1
1
1
1
1
1
1
1
1
1
1
1
1
2
1
1
1
1
1
1
1
1
1
1
1
1
6
1
1
1
1
1
1
3
1
1
1
1
2
2
1
1
1
1
1
1
1
3
55
3
1
1
1
1
2
1
1
1
1
7
1
1
1
1
1
2
4
6
1
1
1
1
1
1
5
1
1
1
1
1
1
1
1
4
1
1
1
1
2
6
4
2
2
1
1
1
1
1
17
2
1
4
2
8
5
30
1
1
1
1
1
1
1
1
8
2
2
1
1
1
1
12
4
20
11
11
2
2
1
1
1
1
1
1
1
1
1
2
1
5
11
1
1
1
1
1
37
1
1
29
46
3
1
6
14
12
1
1
1
19
1
1
2
18
1
1
2
4
1
2
1
1
1
1
1
1
6
1
1
1
1
1
2
1
1
1
1
1
1
1
1
1
34
11
2
2
2
1
1
1
1
1
1
1
1
1
1
1
1
1
1
1
1
1
1
1
1
3
1
1
2
1
1
1
1
1
1
1
1
1
2
2
3
1
1
1
1
1
1
1
1
3
1
3
1
1
1
1
1
1
1
1
2
1
1
1
1
1
2
2
1
1
1
1
1
1
1
1
1
1
1
1
1
1
1
1
1
1
1
1
2
1
1
1
5
7
3
2
1
5
1
1
1
1
1
1
1
1
1
1
1
1
1
1
2
1
12
1
9
1
7
1
1
2
4
1
1
1
1
1
1
5
1
1
1
2
1
1
1
1
1
1
1
2
1
1
1
1
1
1
1
2
1
1
1
1
1
1
1
1
1
1
2
1
1
1
1
1
1
1
1
1
1
1
1
1
1
1
1
1
1
1
1
1
1
1
1
1
1
1
1
1
1
1
1
1
2
2
1
1
38
1
3
1
2
1
1
1
1
1
1
1
1
1
2
1
1
1
1
1
1
1
6
1
1
1
1
1
1
1
1
1
1
1
1
1
1
2
1
1
2
1
1
2
1
1
1
1
1
1
1
1
1
1
1
1
1
1
1
1
1
1
1
1
1
2
1
1
1
1
1
1
1
1
1
1
1
1
1
1
1
1
1
1
1
1
1
1
1
2
1
1
1
1
1
1
1
1
1
1
4
1
1
1
2
2
1
1
1
1
1
1
2
1
2
54
1
1
1
1
1
2
2
2
3
1
1
1
1
1
1
2
1
1
1
1
1
1
1
1
1
1
2
1
28
2
1
1
1
1
1
15
1
2
1
2
1
1
1
6
1
1
2
1
1
1
1
1
1
1
3
1
1
1
1
1
1
1
1
1
1
1
1
1
1
1
1
1
1
1
2
1
1
1
1
5
1
3
1
1
1
1
1
1
1
1
2
1
2
1
2
1
1
1
1
1
1
1
1
1
1
1
1
1
16
1
1
1
1
1
1
1
1
1
1
1
1
1
1
1
1
1
1
1
1
6
1
1
1
3
1
1
1
2
2
1
1
1
1
3
1
1
1
1
1
1
1
1
1
1
1
1
2
1
1
1
1
1
1
1
1
33
1
1
1
1
1
1
1
1
3
1
1
1
1
1
1
1
1
1
1
1
1
1
1
1
1
1
1
1
1
2
3
1
1
1
1
2
1
2
1
1
2
1
1
2
1
1
1
1
1
1
1
1
1
1
1
1
1
1
1
1
1
1
4
1
1
1
1
1
1
1
1
1
1
1
1
1
1
1
1
3
1
1
1
1
1
1
2
1
2
1
1
1
5
1
2
1
1
4
1
1
1
1
1
1
1
1
1
1
1
1
1
1
1
1
1
1
1
1
1
1
1
1
1
1
1
1
1
1
1
2
3
1
1
1
1
2
1
2
1
1
2
1
1
2
1
1
1
1
1
1
1
1
1
2
1
1
1
1
1
1
1
1
1
1
2
1
1
2
1
1
2
1
2
1
1
1
1
1
1
1
3
1
1
1
1
1
1
1
1
1
1
1
1
1
1
2
1
1
2
1
16
6
3
1
1
9
1
1
1
1
1
1
1
1
1
1
1
1
8
53
1
1
2
1
1
1
1
1
1
1
1
1
1
1
1
1
15
1
1
1
1
4
2
1
2
1
1
1
1
1
1
1
1
14
1
1
1
1
1
1
1
2
1
1
1
1
1
2
1
2
1
9
2
1
1
1
1
1
51
1
1
1
1
15
1
1
1
1
1
45
12
27
1
1
28
1
1
1
1
1
1
27
1
1
1
1
2
1
1
1
1
2
1
1
15
1
1
1
1
1
1
1
1
1
2
1
1
1
1
18
2
8
10
1
1
1
1
12
16
1
1
1
2
6
1
1
5
6
1
3
3
1
1
1
1
12
1
1
1
1
1
1
2
1
1
2
5
4
1
3
4
5
11
1
6
23
2
1
2
5
1
3
1
2
3
2
2
1
1
2
1
1
1
1
1
1
1
1
1
1
1
1
1
1
1
1
1
1
1
1
1
1
1
1
1
1
1
1
1
1
1
1
1
1
1
1
1
1
16
1
1
1
1
1
1
1
1
1
1
1
1
1
1
1
1
1
1
1
1
1
1
1
2
1
4
1
1
1
1
1
1
1
1
3
3
1
1
3
1
1
1
1
1
1
1
1
1
1
2
2
1
1
1
1
3
1
1
2
2
1
1
1
1
3
1
1
1
1
1
2
1
1
1
1
1
1
1
1
1
1
3
2
2
1
1
1
1
1
1
1
1
1
1
1
1
1
1
2
1
1
1
1
1
1
1
1
1
1
1
2
1
1
1
1
1
1
1
2
1
1
1
1
1
1
1
1
1
1
1
1
1
1
1
1
1
1
12
9
22
1
1
1
1
1
1
1
1
1
1
1
14
1
3
4
19
15
2
1
1
1
1
2
1
1
1
1
1
1
2
2
3
4
1
1
1
1
1
1
1
1
1
1
1
1
1
1
1
1
1
1
1
1
1
3
2
1
1
1
1
2
1
1
2
1
1
1
1
2
1
1
1
1
1
1
1
1
1
1
1
1
2
1
1
1
1
1
1
1
1
1
1
1
1
1
1
1
13
2
1
1
1
1
2
1
1
1
1
1
1
1
1
1
1
1
1
1
1
1
1
1
1
22
12
1
1
1
2
1
1
1
1
1
1
1
2
1
1
2
1
1
1
1
1
1
2
1
1
1
1
1
2
1
1
2
2
2
1
1
1
1
15
1
1
1
1
1
1
1
23
4
1
1
1
1
2
1
1
1
1
1
1
1
1
1
1
1
1
1
1
2
1
1
1
1
1
1
1
1
1
1
2
1
1
1
1
1
1
1
1
1
4
2
4
1
2
1
1
1
1
1
1
1
1
14
1
1
2
4
2
2
1
2
1
17
1
1
1
1
1
1
2
1
1
1
1
1
1
1
1
1
1
1
1
1
4
1
2
1
20
1
1
1
1
1
1
1
1
1
3
1
2
1
1
1
1
1
1
1
1
3
4
9
1
1
4
1
1
1
1
1
1
1
1
1
1
2
1
1
1
2
1
1
1
1
1
1
1
1
1
11
1
1
1
1
1
1
1
1
1
1
1
1
1
1
1
2
1
1
1
1
2
1
1
1
1
1
1
1
1
1
1
1
1
1
1
1
1
1
1
1
1
1
1
1
2
1
2
1
2
1
1
2
1
1
12
1
1
1
1
2
1
1
1
1
1
1
1
1
1
1
2
1
1
1
1
2
1
1
1
1
1
1
1
1
1
2
1
1
1
1
1
1
1
1
3
6
1
1
2
1
2
1
1
1
1
1
1
1
1
1
1
1
2
2
1
1
1
1
1
2
1
1
2
2
1
1
1
1
2
1
1
1
2
1
1
2
1
1
1
1
7
1
1
1
1
1
1
3
2
2
1
1
1
2
2
1
1
6
18
1
1
1
3
1
1
1
17
3
2
1
1
1
1
1
1
2
1
2
1
1
1
1
1
1
1
1
1
1
1
1
1
1
1
1
1
1
1
1
1
2
2
1
1
1
1
3
1
1
1
1
1
1
1
2
1
2
1
1
1
3
2
1
1
1
1
1
1
1
1
1
1
1
1
1
1
1
1
2
1
1
1
1
2
1
1
1
1
1
2
10
1
1
1
1
1
1
1
1
1
1
1
1
1
1
1
1
1
1
1
1
2
2
1
1
1
1
1
1
1
1
1
3
2
1
1
1
1
2
1
1
2
2
1
1
1
4
2
2
1
1
3
1
1
4
5
1
2
1
1
1
1
1
1
1
9
1
1
1
1
2
1
1
1
1
1
1
1
1
1
1
1
1
1
1
1
1
1
1
1
1
15
8
4
9
10
1
1
1
1
1
1
1
1
2
1
1
1
1
1
1
1
1
1
1
1
1
1
1
1
1
1
1
1
1
1
1
1
1
6
2
1
1
1
1
1
16
1
1
1
2
1
1
1
1
1
1
1
1
1
1
1
1
1
1
2
1
1
8
1
5
1
19
2
18
1
6
16
1
1
1
1
1
1
1
1
1
1
1
1
1
1
1
1
1
1
1
1
1
1
1
1
1
1
1
1
1
1
1
1
1
1
1
1
1
1
1
1
1
1
1
1
2
1
1
1
1
1
1
1
1
1
1
2
1
1
2
2
1
2
1
1
2
1
1
1
1
1
1
1
1
1
1
1
2
1
1
1
1
1
1
1
1
1
1
1
3
1
1
1
2
2
1
1
1
1
1
1
1
1
1
1
1
1
1
3
1
1
1
1
1
1
1
1
1
1
1
1
1
1
1
1
5
1
1
1
1
1
1
1
1
1
1
1
1
1
1
1
1
1
1
1
1
1
2
1
1
3
1
1
1
1
1
1
1
1
1
2
1
1
1
1
1
1
1
1
1
1
1
1
1
1
1
1
1
1
1
1
1
1
1
1
2
1
1
1
1
1
2
1
1
1
1
1
1
1
1
1
1
1
1
1
1
1
1
1
1
1
1
1
1
1
1
1
1
1
1
1
1
2
1
1
1
1
1
1
1
1
1
1
1
1
1
1
1
1
1
1
1
1
1
1
1
2
1
1
1
5
1
1
1
2
1
1
1
1
2
31
2
1
2
3
10
1
1
12
1
3
1
1
1
1
1
1
1
1
1
1
1
1
2
1
1
1
1
1
1
1
1
1
1
1
1
1
1
1
1
1
2
1
1
1
1
1
1
1
1
1
1
1
1
1
1
1
1
1
1
2
1
1
1
1
1
1
1
1
1
2
1
2
1
1
1
1
1
1
1
1
1
1
1
1
1
1
1
1
1
1
1
1
1
1
1
1
1
1
1
1
1
1
1
1
1
1
1
1
1
1
2
1
1
1
1
1
1
1
1
1
1
5
4
1
1
3
1
2
6
6
1
1
7
2
7
10
3
1
4
1
1
16
1
1
1
2
2
1
1
1
1
1
1
1
1
1
1
1
1
1
1
1
1
2
16
1
1
1
2
1
1
1
25
1
7
1
1
1
1
1
1
1
2
1
3
1
2
9
10
1
1
1
1
2
1
1
4
1
1
1
1
1
1
1
1
1
1
1
1
1
1
1
3
2
4
1
1
1
2
1
14
9
1
2
1
2
1
1
7
1
1
2
1
1
1
1
1
1
2
1
1
1
1
2
1
1
1
1
1
1
1
2
1
1
3
1
1
1
2
1
1
1
1
1
1
1
1
1
1
2
1
1
1
1
1
1
1
2
1
1
1
1
1
1
1
1
1
1
1
1
1
1
1
1
1
1
1
1
1
1
1
1
1
1
1
1
3
1
1
1
1
1
1
1
1
1
1
1
1
1
1
1
1
1
1
1
1
1
1
1
3
1
1
1
1
1
1
1
1
1
1
2
1
1
1
1
1
1
1
1
1
5
1
1
2
1
3
1
1
1
1
12
1
1
1
1
2
1
1
1
1
1
1
1
1
1
1
1
1
1
1
1
1
1
1
1
1
1
1
1
1
1
1
1
1
1
1
1
1
1
1
5
1
1
1
1
2
1
1
1
1
1
1
1
1
2
1
1
1
1
1
1
1
1
1
15
1
2
1
2
1
1
18
17
14
1
1
1
1
2
11
1
1
1
6
1
1
17
1
31
1
1
1
1
1
1
1
2
1
1
1
2
3
1
1
1
1
1
1
1
1
1
1
1
1
1
1
1
1
1
2
1
3
1
1
1
1
1
1
1
1
1
1
1
1
1
1
1
1
1
1
1
1
1
1
1
1
1
1
1
1
1
1
1
1
1
1
1
1
1
1
1
1
1
1
1
1
1
1
1
2
1
1
1
2
1
9
1
2
2
3
1
1
1
1
1
1
1
1
1
1
9
5
2
1
1
1
1
1
1
1
1
1
1
1
2
1
1
2
1
1
1
1
1
1
3
2
1
1
1
1
1
2
2
2
1
1
1
1
1
1
1
1
1
1
1
1
3
1
1
1
1
1
2
1
1
1
3
1
1
1
1
1
1
1
1
1
1
1
1
1
1
5
1
1
1
1
2
1
1
5
1
1
13
8
1
1
1
2
1
1
1
3
1
1
2
3
1
1
1
3
1
1
1
1
8
1
1
1
1
1
1
1
1
3
1
1
1
1
1
1
1
1
1
2
1
1
1
2
1
1
1
1
4
2
1
1
3
1
1
1
1
1
2
1
1
1
1
1
1
1
1
1
5
1
1
1
1
1
1
1
1
1
1
1
1
1
1
1
1
1
1
1
1
1
1
1
1
1
1
1
1
1
1
1
1
1
1
1
1
1
1
1
1
1
1
1
1
2
1
1
3
1
1
1
1
2
1
1
1
1
1
1
1
1
1
1
1
1
1
1
1
2
1
3
1
1
1
1
1
1
1
1
1
1
1
1
1
1
1
1
2
13
12
2
4
1
20
1
1
1
1
1
2
1
1
1
2
1
3
1
1
1
1
2
1
8
1
1
1
3
1
1
1
4
2
1
1
2
1
1
1
15
2
2
3
4
10
2
1
2
3
1
1
3
1
2
1
1
1
16
4
6
1
1
1
1
8
1
1
1
1
1
1
2
1
1
1
1
1
1
1
1
1
1
1
1
1
1
1
1
1
1
2
3
1
1
1
1
1
1
1
1
5
1
1
1
2
1
1
1
1
1
1
1
1
1
1
1
1
1
1
1
2
1
1
2
1
1
1
1
1
1
1
1
1
1
2
1
1
1
1
1
2
3
1
1
1
1
1
1
1
1
1
1
1
1
1
1
23
1
1
1
1
1
1
1
1
1
1
1
1
1
1
1
2
1
1
1
1
1
1
2
6
1
1
1
1
1
21
1
2
2
1
1
1
1
1
1
1
1
1
1
1
1
1
1
1
1
1
4
1
1
1
36
1
1
12
2
1
1
1
1
1
1
1
3
1
1
1
1
1
1
1
1
1
1
3
2
1
1
2
1
1
1
1
1
1
1
5
1
1
1
1
1
1
1
1
1
1
1
1
4
4
1
2
1
1
1
1
1
1
1
1
9
1
1
1
1
1
1
1
19
1
2
1
1
11
1
1
1
1
3
1
1
1
2
1
1
2
1
1
1
1
1
1
1
1
2
1
3
1
1
1
1
1
1
2
1
1
1
1
1
1
1
1
2
1
1
1
1
1
1
1
1
1
1
1
1
1
1
1
1
1
1
1
1
1
1
1
1
1
1
1
1
1
1
1
1
1
1
1
1
2
1
1
1
1
1
1
1
1
1
1
2
1
1
1
8
5
5
8
5
1
1
1
1
3
2
1
1
1
1
1
2
1
1
1
1
1
1
1
1
2
1
1
1
1
2
1
1
1
1
1
1
1
1
1
1
1
1
1
1
1
1
1
1
1
1
1
1
1
1
1
2
1
1
2
2
1
1
1
1
1
1
1
1
2
2
9
1
1
1
1
1
1
1
1
1
1
3
1
2
2
1
3
1
3
2
1
1
1
1
1
1
1
1
1
1
1
1
1
1
1
1
1
1
1
1
2
1
1
1
1
1
1
3
1
1
1
1
1
1
1
1
1
1
1
1
4
1
1
22
3
8
1
2
1
1
1
1
1
1
1
1
1
1
1
1
1
1
1
1
2
1
1
1
1
1
1
1
1
2
2
1
1
1
1
1
1
1
1
5
1
1
1
1
1
1
1
1
1
1
1
1
1
1
1
1
1
1
3
1
1
3
1
1
1
1
1
1
1
1
1
1
1
1
1
1
1
2
1
1
1
1
1
2
1
4
1
1
1
2
1
1
2
1
1
2
1
1
1
1
1
1
1
19
1
1
1
2
2
1
1
1
1
1
1
1
1
1
1
1
1
1
1
1
1
2
1
1
1
1
1
1
1
1
1
1
8
1
1
1
1
1
1
1
1
1
1
1
1
1
1
1
1
1
1
1
1
2
1
11
1
3
1
3
1
1
1
1
1
1
1
1
1
1
1
1
2
3
1
1
1
2
6
1
1
1
1
1
1
1
2
1
1
1
1
1
1
1
1
3
1
1
1
1
2
1
1
1
1
1
1
1
1
1
1
1
1
1
1
1
1
1
1
1
1
1
1
1
1
1
1
1
1
1
1
1
1
3
1
1
1
2
1
1
1
8
2
2
2
2
1
1
1
3
13
7
1
1
1
1
1
1
1
1
1
1
1
1
1
1
1
1
1
1
1
1
2
1
1
2
1
1
1
2
1
1
1
1
1
1
1
1
1
1
1
1
1
1
1
1
1
1
1
1
1
1
1
2
1
1
4
3
1
1
2
1
2
2
1
1
1
1
1
2
1
2
2
1
2
1
1
1
1
1
1
1
1
1
1
1
1
1
1
2
1
2
5
1
1
1
1
1
1
3
1
1
1
1
1
1
1
1
1
1
1
1
1
1
1
1
2
1
1
1
1
13
1
2
1
1
1
1
1
2
1
1
1
4
2
1
3
1
3
1
1
3
1
1
1
1
1
1
1
1
1
1
1
1
1
1
1
1
1
1
1
1
1
1
1
1
1
1
1
1
1
1
1
3
1
1
1
1
1
1
1
1
2
1
1
1
1
1
1
1
1
1
1
1
1
1
5
1
1
1
1
1
1
1
1
2
1
1
2
1
1
1
1
1
1
1
1
1
1
1
1
1
1
1
1
1
1
1
1
1
1
1
2
2
3
1
1
1
1
2
1
1
1
6
1
1
1
1
1
2
1
1
1
1
4
1
1
1
1
1
1
2
1
1
1
1
1
1
1
2
2
1
1
1
1
1
1
1
1
1
1
1
1
1
2
1
1
1
1
1
1
1
1
1
1
1
1
1
1
1
1
1
1
1
1
1
1
1
1
1
1
4
1
1
1
1
1
1
2
1
2
1
1
1
2
1
1
1
1
1
1
1
1
1
1
2
1
6
1
1
5
1
1
1
1
1
1
1
1
1
1
1
1
1
1
1
1
1
1
1
1
1
1
1
1
2
1
1
1
1
1
1
1
1
1
3
1
1
1
1
2
2
2
1
1
1
1
1
2
1
1
2
2
1
1
1
1
1
1
1
1
1
1
1
1
1
1
1
1
1
1
1
1
1
1
1
1
1
5
1
1
1
1
1
1
1
1
1
1
2
1
1
1
1
1
2
1
1
1
1
3
1
1
1
1
1
1
1
1
1
1
1
1
1
1
1
1
1
3
5
1
1
1
1
1
1
1
1
1
1
1
1
3
1
1
1
1
1
1
1
1
1
1
1
1
1
1
1
3
1
1
2
1
1
2
1
3
3
1
1
1
1
1
1
1
1
1
1
1
1
2
1
2
1
1
2
1
1
1
1
1
1
1
1
1
1
1
1
1
2
1
1
1
1
2
1
3
1
1
1
1
3
1
1
1
1
1
1
1
1
2
1
1
1
1
1
2
1
3
1
1
1
1
1
1
3
1
1
1
2
1
1
1
1
1
1
1
1
1
1
1
1
1
1
1
2
1
1
1
1
1
1
2
1
1
1
1
1
1
1
1
1
1
1
1
1
1
1
1
1
1
8
1
1
1
1
1
1
1
1
1
1
10
2
1
3
1
2
2
1
1
1
1
29
4
1
70
3
4
1
1
1
1
2
1
1
1
1
1
1
1
4
1
1
1
4
4
4
2
1
3
2
1
1
1
4
8
1
1
2
1
6
1
4
1
2
1
1
1
1
1
1
1
2
1
1
34
29
5
1
1
3
1
1
1
1
1
1
1
1
1
1
1
1
1
2
1
1
1
1
4
1
1
2
1
1
2
1
1
1
3
1
2
1
9
1
1
1
1
1
1
1
2
12
6
30
1
1
15
14
1
1
1
19
1
2
1
1
1
1
2
1
1
1
1
1
1
1
1
1
1
1
1
1
1
1
1
1
1
1
1
1
1
1
21
8
3
1
16
1
1
1
30
18
5
1
4
2
9
13
1
40
1
1
1
3
1
1
1
1
1
1
1
1
1
1
1
1
1
1
1
1
1
1
1
1
1
1
1
26
1
1
1
1
1
4
1
1
1
1
1
1
1
1
1
13
1
4
1
1
1
1
3
1
1
1
1
1
1
1
1
1
1
2
1
1
1
1
1
1
1
1
3
1
1
1
1
1
1
1
1
1
1
1
1
1
1
1
1
1
1
1
1
1
1
1
1
1
1
2
1
5
1
17
1
2
2
1
1
1
1
1
1
2
1
1
1
1
1
1
1
1
1
1
1
1
1
1
3
1
1
1
2
1
10
1
1
4
1
1
1
2
1
1
2
1
1
1
1
1
1
1
1
1
1
4
1
1
1
1
1
2
1
3
1
1
1
1
1
1
1
1
1
3
1
1
4
1
3
1
2
1
1
1
1
3
1
1
1
1
2
8
1
1
1
1
3
2
1
1
1
1
1
1
1
2
1
1
1
1
1
1
1
1
2
2
1
2
1
3
1
1
2
1
1
4
1
1
1
1
1
1
1
1
1
1
1
1
1
1
1
1
1
1
1
1
1
1
1
1
1
1
1
1
1
3
2
1
1
1
2
1
1
1
1
2
4
3
2
1
1
1
2
1
1
2
2
17
1
1
20
1
1
1
1
1
1
1
1
21
1
1
1
1
1
1
1
1
1
1
1
1
1
2
1
1
2
1
1
1
1
1
1
1
1
1
5
1
1
1
1
1
1
2
2
2
1
1
1
2
3
1
6
2
1
6
1
2
1
1
8
1
1
2
1
2
1
8
1
1
1
1
1
1
1
1
1
1
1
1
1
1
3
3
4
1
2
10
2
2
1
1
7
2
1
3
1
2
1
10
1
1
1
2
1
1
1
1
1
1
1
1
1
1
1
1
1
1
1
1
1
1
1
1
1
2
1
1
1
1
3
1
1
1
1
1
3
1
1
2
1
1
1
1
1
1
1
1
1
1
1
1
1
1
1
1
1
1
1
1
1
1
1
1
1
1
1
1
2
1
1
1
1
1
3
4
2
4
1
1
1
1
1
1
1
1
4
1
1
1
2
1
1
1
1
1
1
1
1
1
1
1
1
1
1
1
2
1
1
1
1
2
2
1
1
1
1
1
1
1
15
8
1
1
1
1
1
1
1
1
1
1
1
1
1
5
1
1
1
1
2
1
2
1
1
1
1
1
1
1
1
1
2
1
1
1
1
1
1
1
1
1
1
1
1
22
1
3
1
2
1
2
2
1
1
9
35
2
1
1
1
3
1
1
1
1
1
1
1
1
1
1
1
1
1
1
4
4
3
1
1
1
1
1
1
1
1
1
13
1
11
26
1
1
1
1
2
1
2
1
1
1
1
1
4
3
2
1
1
1
1
1
2
1
1
1
1
1
1
1
1
5
1
1
21
1
1
1
1
1
1
1
8
1
4
1
1
1
1
1
1
1
1
1
1
1
1
1
1
1
1
1
1
2
1
1
1
1
1
3
1
1
1
1
1
1
1
1
1
1
2
1
1
1
1
1
1
1
1
1
1
18
1
1
1
1
1
1
1
1
1
1
8
5
5
8
6
1
1
1
2
2
1
2
1
2
1
6
1
1
1
2
1
1
1
1
1
1
1
1
2
1
1
2
1
1
2
2
1
2
9
1
1
1
2
1
1
1
1
1
1
1
3
1
1
1
1
1
1
1
2
1
1
1
1
1
2
1
1
2
11
4
6
1
1
1
1
1
2
2
1
1
1
1
1
1
1
1
1
1
1
1
2
1
1
52
1
1
1
1
4
1
1
1
1
2
1
1
1
1
1
1
1
1
1
1
1
3
1
1
1
1
1
1
1
1
1
2
1
1
1
1
1
1
10
10
1
1
1
1
2
2
1
1
1
1
1
1
1
1
1
1
1
1
1
1
1
1
1
1
3
1
1
1
1
1
1
1
1
1
1
1
2
1
1
1
1
1
1
1
1
1
1
1
1
1
1
1
1
1
1
1
1
1
1
1
1
1
1
1
2
2
1
1
1
1
1
1
1
1
3
1
1
1
4
1
1
1
1
2
1
1
1
1
1
1
1
6
1
1
1
1
1
1
1
1
1
1
1
1
1
2
3
2
1
1
5
6
1
1
1
1
6
1
1
1
1
1
1
4
1
1
1
1
5
1
1
2
1
1
1
1
1
1
1
1
1
1
1
1
1
1
1
1
1
1
25
1
1
1
2
1
2
1
1
1
20
3
5
2
1
1
1
1
1
1
1
1
1
1
1
1
1
1
1
1
1
1
1
1
1
1
1
1
1
1
4
1
1
1
1
1
13
1
1
10
10
1
1
1
1
1
1
1
1
1
1
1
1
1
1
1
1
1
1
1
1
1
1
1
1
1
1
1
1
1
1
1
1
1
1
1
1
2
2
1
2
11
2
1
1
1
1
1
1
1
1
1
1
1
1
2
1
1
1
1
3
5
2
3
1
8
6
3
1
1
5
3
2
1
1
1
1
1
1
26
1
1
1
1
1
1
1
1
1
1
3
1
1
1
1
1
1
1
1
1
1
11
4
1
6
1
1
18
7
1
1
1
1
1
1
1
1
1
1
1
4
1
5
1
3
1
24
19
5
2
5
3
34
1
1
1
27
3
1
1
1
3
1
1
1
1
1
8
1
1
1
1
1
1
1
28
1
1
1
1
1
1
1
1
1
3
1
1
1
1
1
1
1
1
1
1
1
1
1
1
1
1
1
1
1
1
1
1
1
1
1
3
1
2
1
1
4
1
1
1
1
1
1
1
1
1
8
1
1
1
1
2
1
1
1
1
2
1
1
1
1
1
1
1
1
1
1
1
1
1
1
1
1
1
1
1
1
2
1
1
1
1
1
1
1
2
1
1
1
2
1
1
1
1
1
1
2
1
2
2
4
1
2
1
4
1
1
8
9
9
1
13
2
1
1
4
1
1
1
34
52
1
1
1
1
1
1
1
2
1
1
1
1
1
1
1
1
1
1
1
1
1
3
2
2
3
2
2
1
1
2
2
1
1
1
1
1
1
1
1
1
1
1
1
1
1
1
1
1
2
1
1
1
4
1
1
1
1
8
2
6
8
1
1
1
1
1
1
1
1
1
2
1
1
1
1
1
1
2
1
2
1
1
1
1
1
1
1
1
1
1
1
1
1
1
1
1
1
1
1
1
1
1
1
1
1
1
1
1
1
1
1
1
1
1
1
1
1
1
1
1
1
1
1
1
3
1
1
1
1
1
1
1
1
1
1
2
2
2
1
2
1
3
1
1
2
1
1
1
2
3
1
1
1
1
1
2
1
1
1
1
1
1
1
1
1
1
1
1
1
1
1
1
1
1
1
1
1
2
2
1
1
1
1
1
1
1
1
1
3
1
1
1
1
1
1
2
1
1
1
17
1
1
1
1
1
1
1
1
1
1
1
1
1
1
1
1
3
1
1
2
1
1
3
1
1
1
1
1
1
1
1
1
1
1
1
1
2
1
1
1
21
1
1
3
14
3
1
1
1
1
1
1
1
4
2
1
1
1
1
2
1
1
3
1
1
1
4
1
1
1
1
1
1
1
1
1
1
2
1
1
1
1
1
1
1
1
2
1
1
1
1
1
2
1
1
1
1
1
1
1
4
1
1
2
1
2
1
1
1
1
1
2
1
1
1
1
1
1
1
1
1
1
2
1
1
1
1
6
1
1
1
1
2
1
1
1
1
1
1
1
1
1
1
1
1
1
2
1
1
1
1
1
2
1
1
1
3
3
1
1
1
1
1
1
1
1
1
1
1
1
1
2
2
1
1
1
1
1
1
1
1
2
1
24
22
15
1
1
1
1
1
1
1
1
1
1
1
1
2
1
1
1
1
1
1
15
1
1
1
2
1
1
1
1
1
1
1
1
1
1
1
1
1
1
2
14
1
1
1
1
1
1
1
1
1
1
1
1
1
1
1
1
1
1
2
1
1
10
21
2
10
3
1
1
1
1
1
1
1
1
1
2
1
1
1
1
1
1
1
1
1
1
1
1
2
1
1
10
15
1
2
1
1
1
1
1
1
1
3
1
1
1
1
1
1
1
2
1
1
1
4
2
1
1
1
1
1
1
1
1
1
1
1
1
1
1
1
1
1
1
1
1
4
3
1
1
1
1
2
1
1
1
1
1
1
1
1
1
1
1
1
1
1
1
1
33
1
1
1
2
1
1
1
1
1
1
1
1
1
2
1
1
2
1
1
1
1
1
1
1
1
3
1
1
1
1
1
1
1
2
2
1
1
1
1
1
1
3
1
1
3
1
1
1
1
2
1
1
1
3
2
1
2
1
1
1
1
1
1
1
11
3
2
2
9
8
1
1
1
1
1
1
1
1
2
2
1
6
3
1
1
1
1
2
2
1
1
1
1
1
1
1
1
1
1
1
1
1
1
1
1
2
1
1
1
2
1
1
1
2
1
1
1
1
1
1
1
1
1
1
1
2
1
1
1
1
6
12
2
2
9
2
1
1
1
1
1
1
1
3
1
1
1
1
1
1
26
1
1
1
1
1
2
2
1
1
1
1
1
1
1
1
1
1
1
1
3
1
3
2
1
1
1
1
1
3
1
1
1
1
2
1
1
1
1
1
1
1
1
1
1
1
1
1
1
1
1
1
3
1
1
1
1
1
1
1
1
1
1
1
1
1
1
2
1
1
1
1
1
1
1
1
1
1
1
1
1
1
1
1
1
1
2
1
1
1
1
2
1
13
3
1
1
1
2
1
1
1
1
5
1
1
1
1
1
1
1
4
1
1
1
1
1
1
1
1
1
1
1
1
2
1
1
1
1
1
1
1
1
1
1
5
1
2
2
2
1
1
1
1
1
5
2
1
5
1
1
1
1
1
1
1
2
1
1
2
1
1
1
3
1
1
1
1
1
1
1
1
1
2
1
1
1
1
2
1
1
1
1
1
1
9
1
1
4
1
1
1
1
2
2
1
2
4
2
1
1
2
2
1
1
1
1
1
2
2
1
1
1
1
1
1
1
1
1
1
1
1
1
1
1
1
1
1
1
1
1
1
1
1
1
1
2
1
1
1
1
1
1
1
1
1
1
2
1
2
2
1
1
14
12
1
2
2
2
2
2
1
1
1
1
1
1
1
1
1
1
1
1
2
1
1
1
3
2
1
1
1
1
1
1
1
1
1
2
1
1
2
1
1
2
1
1
1
1
1
1
1
1
1
1
1
1
1
1
80
1
3
1
1
1
1
1
1
4
5
5
1
1
1
1
1
1
2
1
1
1
1
1
1
1
1
1
1
2
1
1
1
1
2
1
1
1
1
1
1
1
1
1
1
1
1
1
1
1
1
1
1
1
1
1
1
3
3
2
1
1
1
1
1
1
2
2
1
1
1
1
1
1
1
1
1
1
2
2
1
1
1
16
4
1
1
1
1
1
1
1
1
1
1
1
1
1
1
1
1
1
1
1
1
1
1
1
1
1
1
1
2
1
1
1
1
1
2
1
1
1
1
1
1
1
1
1
1
1
1
1
1
1
1
21
1
22
1
1
2
2
1
1
1
1
1
1
1
1
3
1
4
7
1
1
1
1
1
1
1
1
2
2
1
1
1
1
1
1
1
1
1
1
1
3
1
1
1
1
1
1
1
1
2
2
1
1
1
1
1
1
1
1
1
1
4
1
18
1
1
1
1
17
1
1
1
1
1
1
1
1
1
1
1
1
1
1
1
1
1
1
1
15
1
1
1
6
3
1
1
2
1
1
1
1
1
3
17
1
1
8
1
1
1
1
3
24
1
1
4
1
1
8
2
1
1
1
9
1
1
2
1
3
3
1
3
2
3
1
1
1
1
1
1
1
1
1
1
1
1
1
1
1
1
1
25
4
1
2
1
1
2
1
1
1
1
1
1
1
1
1
1
1
1
1
1
2
2
1
3
1
1
1
5
1
1
1
1
1
1
1
1
1
1
1
1
1
1
1
1
1
1
1
1
1
1
2
1
3
1
3
2
2
1
2
1
2
2
1
1
1
1
1
1
1
1
1
1
1
2
1
1
1
1
4
3
4
2
2
1
1
1
1
18
1
1
1
1
1
1
1
1
1
1
1
1
2
1
1
1
1
1
1
1
2
1
1
1
1
1
1
1
3
1
1
1
1
4
1
2
2
1
1
1
1
1
1
2
1
1
1
1
1
1
1
1
1
1
1
1
1
10
1
2
1
1
1
1
1
1
1
1
1
1
1
5
1
1
2
1
1
1
1
1
1
1
1
1
1
1
1
4
3
1
1
1
1
1
1
1
1
1
1
1
1
1
1
1
1
1
3
1
2
1
1
1
1
1
1
1
29
1
12
4
5
3
4
6
10
1
1
1
3
2
1
18
9
3
58
1
1
1
1
1
2
1
1
1
1
1
1
1
1
1
1
1
14
2
1
11
5
5
1
1
2
4
1
1
2
1
1
1
1
1
2
1
1
1
1
1
1
1
1
2
1
1
1
2
1
1
1
1
3
1
1
6
2
1
1
1
1
2
1
1
18
16
1
2
2
1
1
1
2
1
1
1
1
1
1
1
1
1
1
1
1
1
1
1
1
1
1
1
1
1
1
1
1
1
1
1
1
1
1
1
1
1
1
1
3
1
1
1
3
1
1
1
1
22
6
5
8
3
1
3
1
1
1
1
1
4
1
1
1
1
1
1
1
1
1
1
1
1
1
13
30
1
1
1
1
1
1
1
1
1
1
1
1
1
1
2
2
1
1
1
1
1
1
2
1
1
1
1
20
2
1
1
2
1
1
4
1
1
1
6
3
2
8
1
1
1
1
1
1
1
1
1
1
1
1
2
2
1
1
1
1
1
1
1
1
1
32
2
1
2
1
1
1
1
1
1
1
1
1
1
1
1
1
3
1
1
1
1
1
1
1
1
1
1
1
2
1
1
1
12
1
3
1
1
1
1
1
1
1
1
13
1
2
1
1
1
1
1
1
1
1
1
1
1
1
1
1
1
1
2
1
2
1
1
1
6
2
1
1
1
1
1
2
5
15
2
2
2
13
1
1
1
1
1
1
1
1
2
1
1
1
1
2
1
1
1
1
1
1
1
1
1
1
1
1
2
1
1
1
1
1
1
1
1
3
2
1
1
1
1
1
1
1
1
1
1
1
1
1
1
1
1
1
1
3
1
1
1
1
2
2
1
1
1
1
1
1
1
1
1
2
1
1
1
1
1
1
1
1
1
1
1
2
1
1
1
1
1
2
1
1
1
1
1
1
2
1
1
1
1
1
1
1
1
1
1
1
1
1
2
1
1
1
2
1
1
1
2
1
1
1
1
1
1
1
1
1
1
1
1
1
1
1
1
1
2
1
1
1
1
1
1
1
1
1
1
1
2
2
1
1
1
1
1
2
5
1
1
1
1
1
1
1
1
2
2
1
1
1
2
2
1
1
3
1
3
3
1
2
2
1
1
1
1
1
1
1
1
1
1
1
1
2
1
1
1
1
1
1
1
1
2
1
1
1
1
1
1
1
1
1
1
1
1
2
1
1
2
1
2
1
1
1
2
1
1
1
1
2
1
1
3
1
1
1
6
16
1
2
3
2
5
2
3
3
14
1
1
1
1
3
4
1
2
4
1
1
1
1
1
1
1
1
1
1
1
1
1
1
1
1
1
1
2
1
32
2
1
1
1
1
1
1
1
1
1
1
1
1
1
1
1
1
1
1
1
1
1
1
2
1
1
1
2
1
1
1
1
1
33
1
1
1
1
1
1
1
1
1
1
1
1
1
4
1
1
1
1
1
1
1
1
1
1
1
1
1
1
1
5
1
1
1
1
1
1
1
1
24
1
1
1
1
1
1
1
1
1
1
1
1
1
1
1
1
1
1
1
3
1
1
1
1
1
1
1
1
1
24
1
1
1
1
1
1
1
2
1
1
1
2
1
1
1
1
1
10
15
2
1
1
1
1
1
1
1
1
1
1
1
1
1
1
1
1
2
1
1
1
1
1
1
1
1
1
2
1
1
1
1
1
1
1
1
1
1
1
1
1
2
1
1
1
1
1
1
1
1
1
1
1
1
1
1
1
1
1
1
1
1
1
1
1
1
1
1
1
1
1
2
1
1
1
2
2
1
1
1
2
1
8
3
1
1
5
1
1
4
1
1
1
1
1
1
1
1
1
1
6
1
2
11
4
2
1
3
1
1
2
2
2
2
2
1
3
1
1
1
1
1
1
9
1
1
1
1
1
1
1
3
1
2
2
2
1
1
1
1
2
1
1
1
3
1
2
1
1
1
1
1
1
1
1
2
5
1
1
1
1
1
1
1
1
1
1
1
1
1
1
1
1
1
1
1
1
1
1
1
1
3
1
1
1
1
1
1
1
1
1
1
1
1
1
1
1
1
1
1
3
1
3
1
18
1
1
1
1
1
1
1
1
4
1
1
7
7
1
38
3
1
6
1
2
1
2
14
1
1
46
1
12
1
17
2
1
1
1
1
1
2
1
2
1
2
3
1
2
1
1
1
1
1
10
3
4
1
1
1
1
1
1
2
1
1
5
1
2
2
1
1
2
2
1
1
1
1
1
1
1
1
1
1
1
12
4
5
1
22
1
1
1
1
1
1
1
1
1
1
1
1
1
2
2
1
1
1
1
1
2
1
1
1
1
1
2
1
2
1
4
3
6
1
2
1
2
1
2
1
1
1
1
2
3
1
1
1
8
1
1
1
1
1
1
2
1
1
1
1
1
2
1
1
1
1
1
1
1
1
1
1
1
1
1
1
1
1
1
1
3
1
1
2
1
1
3
2
1
2
2
1
1
2
1
1
2
3
2
1
2
2
1
1
1
1
1
1
2
1
2
1
1
1
1
2
2
1
1
1
1
1
3
1
1
2
2
1
2
1
2
1
1
1
1
1
1
1
3
1
1
1
1
2
1
1
1
2
1
1
1
2
1
1
1
1
1
1
2
2
1
1
1
1
1
2
1
8
1
1
1
1
1
2
1
1
1
1
1
1
14
1
4
21
13
6
3
1
1
1
6
1
1
1
1
1
1
12
1
1
2
1
1
1
1
1
1
1
2
1
1
1
1
1
1
1
1
1
1
1
1
1
1
1
1
1
1
1
4
4
2
1
1
1
4
4
3
1
1
1
1
1
1
1
1
1
1
38
1
1
1
1
2
1
1
1
1
1
1
2
2
1
1
1
1
1
3
1
1
1
1
12
2
3
1
3
2
1
1
23
32
1
1
1
1
7
1
1
1
1
1
1
1
1
1
15
1
1
1
1
1
2
2
1
2
6
1
1
1
1
1
1
1
1
1
1
4
1
1
2
1
1
1
1
2
1
1
1
1
1
1
1
1
1
1
15
1
1
1
1
5
1
3
2
2
1
1
4
1
1
2
21
1
2
1
1
2
1
1
1
2
1
1
1
1
1
1
1
1
1
1
1
1
1
2
2
1
1
2
1
1
1
1
1
22
38
19
19
1
1
1
1
1
1
1
1
1
1
1
1
1
2
4
1
1
1
1
1
3
6
2
3
4
1
2
1
1
2
1
1
14
2
1
1
1
1
1
1
1
1
1
1
1
2
1
2
1
1
1
2
1
1
1
1
1
2
1
1
1
1
1
5
1
1
1
2
3
2
1
1
1
1
1
4
3
1
1
1
1
1
1
2
1
2
1
1
1
1
3
2
1
1
1
1
1
1
1
1
1
1
1
1
1
1
1
1
1
1
1
1
1
1
1
1
1
2
1
1
1
1
1
1
1
1
1
1
1
1
1
1
1
1
2
1
1
1
3
1
1
1
1
1
1
1
4
1
1
1
1
1
3
4
1
1
1
1
1
1
1
1
1
1
1
1
1
1
1
1
1
3
2
2
3
3
9
2
1
1
3
1
8
2
1
1
1
1
1
1
1
2
1
1
1
1
3
1
5
1
1
19
2
1
2
1
1
1
1
1
1
1
24
1
1
1
1
1
1
1
1
1
3
33
21
1
5
12
1
1
1
22
1
11
3
2
16
1
1
1
1
1
1
2
1
1
1
1
1
1
1
1
1
1
1
21
2
1
2
1
1
2
1
1
1
3
1
1
1
1
2
1
1
1
1
1
1
1
1
1
1
1
1
1
1
1
1
1
1
1
1
1
1
1
1
1
2
1
1
4
5
5
9
3
9
3
16
16
1
1
6
1
3
2
1
1
1
1
1
1
1
1
1
1
1
1
3
1
1
1
1
1
3
3
2
1
1
1
1
1
1
1
1
1
1
1
2
1
3
1
1
1
1
1
1
1
1
1
1
2
2
1
1
1
1
1
1
1
1
1
1
1
1
1
1
1
1
1
1
1
1
1
1
1
1
1
1
1
1
1
1
1
1
5
64
1
1
1
1
1
1
1
1
1
1
1
1
2
1
3
1
2
10
1
1
2
1
1
1
1
1
1
1
1
1
1
1
1
1
1
1
2
1
1
2
1
1
1
2
2
1
1
1
1
1
1
1
1
1
1
1
1
1
1
1
1
1
1
1
1
2
1
1
1
1
1
1
1
1
1
1
1
1
1
1
4
1
1
1
1
1
1
1
1
1
1
1
1
1
1
1
1
1
1
1
2
1
1
1
1
1
1
1
1
1
1
1
1
1
1
1
1
1
2
1
2
1
2
1
2
1
2
1
1
1
2
1
2
4
1
4
1
2
1
1
1
6
1
1
1
1
1
1
1
1
29
1
1
1
1
1
1
1
1
1
1
1
1
1
1
1
1
1
1
1
1
1
1
1
1
1
1
1
1
1
1
1
1
1
1
1
1
1
1
2
1
1
1
1
1
1
1
1
1
1
2
1
6
1
1
2
1
2
2
1
1
1
1
4
1
1
1
1
1
1
1
1
1
2
1
1
1
1
1
1
1
1
9
1
1
1
1
1
1
2
1
1
6
1
1
2
1
1
1
2
1
2
1
1
4
2
1
1
1
2
1
1
1
1
2
1
1
1
2
1
1
3
1
1
1
1
1
1
2
1
1
1
1
1
1
1
1
1
1
1
1
1
1
1
1
1
1
3
1
1
1
1
1
1
1
1
1
1
1
1
1
1
1
1
1
1
3
1
19
2
1
1
1
1
1
1
1
1
1
1
1
1
1
1
1
1
1
2
1
1
2
1
1
1
1
18
6
8
1
12
13
19
4
1
1
1
1
2
1
1
1
1
2
1
1
2
2
1
1
4
1
1
1
1
2
1
1
3
1
1
1
1
1
1
1
1
1
4
1
1
1
1
4
2
1
1
1
1
1
1
1
1
5
1
1
1
1
1
1
1
1
1
1
1
1
1
1
1
1
1
1
1
1
1
1
1
1
1
1
1
1
1
1
2
2
2
2
2
1
1
1
1
1
1
2
1
2
1
1
1
1
1
1
2
1
1
1
3
2
1
2
1
1
1
16
1
1
1
1
1
1
1
1
1
1
2
1
1
1
1
1
1
1
1
1
1
1
1
1
1
1
2
2
3
1
53
9
13
1
2
6
9
13
1
1
1
1
1
1
1
1
1
34
1
1
1
1
1
1
1
2
1
1
1
1
1
1
1
1
1
1
1
2
1
1
1
4
1
1
1
1
2
1
1
1
1
3
1
1
1
1
1
1
2
1
1
1
1
1
1
1
1
1
1
1
1
1
1
1
1
1
1
1
2
1
1
1
1
1
1
1
1
1
1
1
1
1
1
1
1
1
1
1
1
1
1
1
1
1
1
25
52
1
2
1
1
6
1
9
1
1
1
1
1
1
1
1
2
1
1
1
1
1
1
1
1
1
1
2
1
1
1
1
1
1
1
15
1
5
2
1
1
1
1
1
1
1
1
1
1
3
3
1
1
1
1
1
1
2
1
19
3
2
2
7
2
2
1
1
1
1
1
1
1
1
1
1
1
1
1
1
1
2
1
1
3
1
16
2
2
20
1
2
1
1
1
2
1
1
1
1
1
1
1
1
1
1
1
1
1
1
1
1
1
1
2
1
1
1
1
1
1
7
1
1
1
1
1
1
1
1
1
1
1
7
3
1
1
1
1
1
1
17
2
1
20
1
1
1
1
1
1
1
1
1
1
1
2
2
1
2
2
1
12
1
1
1
1
1
1
1
1
1
1
9
1
1
1
1
1
1
1
1
1
1
1
1
1
1
1
1
1
1
1
2
1
1
1
1
1
10
1
1
2
33
72
19
15
4
1
2
1
1
1
2
1
1
8
1
1
1
1
1
1
1
21
3
6
18
11
1
1
10
1
2
4
1
1
1
1
1
1
1
1
1
1
1
1
1
2
1
1
1
1
2
1
2
1
3
1
1
3
1
1
1
1
1
1
1
1
1
2
1
1
3
1
2
1
1
1
1
1
7
3
1
1
2
1
1
2
1
1
1
1
3
1
1
1
1
1
1
1
1
1
1
1
1
4
3
4
3
1
3
1
1
1
2
3
1
1
1
2
1
1
1
1
1
1
1
1
1
1
5
5
1
2
1
1
1
1
1
1
1
1
1
2
1
1
1
2
1
1
1
1
1
16
1
9
7
16
20
1
1
3
2
1
2
1
1
1
1
1
1
1
1
1
1
1
1
1
1
1
1
1
1
1
1
2
1
1
1
1
1
1
1
1
1
1
1
1
3
2
1
6
2
1
1
1
1
3
2
33
8
3
1
1
1
1
1
1
1
1
1
1
1
1
1
1
1
1
1
1
1
1
1
2
1
3
1
1
1
1
1
1
1
1
1
1
1
1
2
1
1
1
2
1
1
1
3
1
1
1
1
1
1
1
1
1
1
3
1
1
1
1
1
1
1
1
1
1
1
1
1
1
1
1
1
1
1
1
1
6
2
5
1
2
2
7
2
19
1
1
2
1
1
1
1
2
1
1
3
14
1
2
1
1
1
1
1
1
2
1
2
1
1
1
3
1
1
1
1
1
1
1
1
1
1
1
1
1
1
1
18
1
4
1
1
2
1
1
1
1
3
1
1
1
2
1
1
2
2
2
2
1
10
2
1
3
3
1
3
2
2
1
1
1
2
1
15
1
2
1
1
1
1
1
9
4
1
1
2
1
1
1
1
1
1
1
1
1
1
1
1
1
1
1
1
1
1
1
1
1
1
1
1
2
1
1
1
1
1
1
1
1
1
1
1
1
1
2
1
6
1
1
1
1
2
3
1
1
1
1
1
2
1
1
20
1
1
1
1
1
1
1
1
1
2
2
1
1
1
1
1
1
1
2
1
1
1
1
1
1
1
1
1
1
1
1
1
1
1
1
1
1
1
1
1
1
1
1
1
1
5
2
1
1
1
1
1
1
1
1
1
1
1
1
1
1
1
1
1
1
1
1
1
1
1
1
2
1
1
1
1
2
1
1
1
1
1
1
1
3
2
1
2
2
1
1
1
1
1
1
1
1
1
1
1
1
1
1
1
1
2
1
1
1
1
1
1
1
2
1
2
1
1
1
1
1
1
1
1
1
1
1
1
1
1
1
1
2
1
1
14
1
2
1
1
1
3
1
2
1
1
1
1
1
18
1
1
1
2
1
1
1
1
1
1
1
1
1
1
9
2
1
1
1
1
1
1
2
1
2
1
1
1
1
4
1
4
7
3
1
2
1
1
1
1
1
1
1
1
1
1
1
1
1
1
1
1
1
1
1
2
1
1
1
1
2
1
1
1
1
1
1
1
1
1
1
1
1
2
1
1
1
5
2
1
3
2
1
5
2
14
1
1
1
3
1
21
3
12
2
1
1
1
1
1
1
1
1
1
1
1
1
1
1
1
1
1
1
1
1
1
1
1
1
2
1
2
1
1
1
1
1
2
1
2
1
1
1
1
1
1
1
1
2
1
1
3
1
1
2
1
1
21
1
1
2
2
2
20
2
2
2
1
1
1
1
1
1
1
26
17
1
1
1
41
5
5
4
1
2
1
2
3
1
1
1
2
1
1
1
3
1
1
1
1
1
1
1
1
1
1
1
1
1
1
1
1
1
1
1
1
1
1
1
1
1
1
1
1
1
1
1
3
1
2
3
4
1
1
1
1
4
2
2
1
2
2
1
1
1
1
1
2
11
23
7
1
1
1
1
3
1
1
1
1
1
1
1
1
3
1
1
1
1
1
1
1
1
1
1
1
2
1
1
1
1
1
1
1
1
1
1
1
1
1
1
1
1
1
1
1
1
1
1
1
1
1
1
1
1
1
1
1
1
1
1
1
1
1
1
1
1
2
1
1
1
2
2
1
1
1
1
1
11
1
2
1
2
1
1
1
1
1
1
1
2
1
1
1
1
1
2
1
1
1
1
1
1
1
1
1
1
1
1
1
1
1
1
3
2
1
1
1
2
11
1
1
1
2
15
3
1
1
1
1
1
1
1
2
1
4
2
1
1
1
2
1
1
1
1
1
1
1
1
1
1
1
1
1
1
1
13
3
3
9
20
1
3
4
16
1
1
1
2
3
8
1
1
2
3
1
1
1
1
1
11
1
2
1
1
1
1
1
1
1
1
1
1
1
1
1
1
2
2
1
1
3
1
2
1
1
1
1
1
1
1
15
1
1
21
1
1
7
1
1
1
1
1
1
1
1
1
1
2
3
1
2
3
1
1
1
1
1
1
1
8
9
2
6
1
1
1
1
1
1
1
1
1
1
1
1
1
1
1
1
1
3
2
1
1
15
2
1
1
53
1
4
1
1
1
1
1
1
1
1
1
1
1
1
15
1
1
1
1
1
2
1
1
9
1
1
1
3
6
1
1
1
1
1
3
1
1
1
1
1
1
2
1
1
1
2
1
1
2
1
1
1
1
1
6
3
1
1
1
1
2
1
1
1
1
1
1
1
1
20
2
2
1
1
1
1
1
1
1
1
1
1
1
1
1
5
1
4
2
1
1
1
1
1
1
1
3
3
1
1
1
1
1
1
1
1
1
1
1
1
1
1
1
1
1
1
1
1
1
1
1
1
1
1
1
1
6
3
1
1
1
2
1
1
1
2
1
2
1
1
1
1
3
1
1
1
1
3
1
1
2
1
1
5
1
1
1
1
1
1
3
1
1
1
10
1
1
1
1
1
1
1
1
1
1
1
1
1
1
1
1
1
1
1
1
1
1
79
13
1
3
9
1
1
1
1
1
2
1
1
1
1
1
1
1
1
1
1
1
1
2
1
2
1
1
1
1
1
2
1
1
1
1
1
1
1
1
1
1
1
1
1
1
8
1
2
7
1
1
1
1
2
1
1
2
1
1
1
1
1
1
1
1
1
1
1
1
1
1
1
1
1
1
1
1
1
1
1
1
1
1
1
1
1
1
1
1
1
1
1
1
1
1
1
1
1
1
2
1
1
1
1
1
1
1
1
1
1
1
1
1
1
1
1
1
1
1
1
1
2
1
1
1
14
1
1
1
1
1
1
1
1
1
1
1
1
1
1
1
1
1
1
1
1
3
1
1
1
1
1
1
1
1
1
1
1
1
1
1
1
1
1
1
1
1
1
1
1
1
1
1
1
1
1
1
10
1
1
1
1
1
2
6
17
1
1
1
2
1
5
9
1
1
1
1
1
10
1
1
1
1
1
1
1
1
1
1
1
2
1
4
1
1
22
1
1
1
1
1
9
9
5
1
6
8
5
1
2
1
1
4
1
1
1
1
1
1
3
4
1
1
1
1
1
20
1
1
1
1
1
1
1
1
1
1
1
1
1
1
1
1
1
1
1
4
3
2
1
2
10
1
1
68
1
2
1
1
1
1
1
1
10
1
1
1
1
1
1
1
1
1
1
1
1
1
1
1
1
1
1
1
1
1
2
1
1
1
1
1
1
1
1
1
1
1
2
2
1
1
1
1
1
1
1
1
1
1
1
1
1
1
1
1
1
1
1
1
1
1
1
1
1
1
1
1
1
1
1
1
1
1
5
1
1
1
1
1
1
1
1
1
1
1
3
1
1
1
1
1
1
2
1
1
1
1
1
1
1
3
2
1
1
1
1
1
1
2
1
1
1
1
1
2
2
1
1
1
2
1
1
1
1
1
1
2
1
1
1
2
3
2
1
2
1
2
2
2
1
2
1
1
1
1
1
2
1
1
1
1
1
1
2
1
1
2
1
1
1
3
3
1
4
2
1
1
1
5
1
2
1
2
2
3
4
10
4
1
7
1
2
5
4
4
1
6
1
2
2
7
6
1
1
3
5
1
1
1
1
3
1
1
1
1
1
1
1
1
1
3
1
1
1
4
5
2
6
1
3
2
1
5
2
14
1
1
1
3
1
21
1
1
1
1
2
1
3
1
1
1
1
1
1
1
1
2
2
1
1
1
1
1
1
1
1
1
1
1
1
1
1
3
1
1
1
1
1
1
1
1
1
1
1
1
1
1
1
1
1
1
2
1
1
1
1
2
1
2
1
1
1
1
16
18
1
1
3
1
1
1
1
2
1
1
1
1
1
5
3
4
4
1
13
1
1
1
1
1
4
1
1
1
2
1
1
1
1
1
1
1
1
1
31
31
1
1
2
1
1
1
1
2
1
1
1
1
1
1
1
16
1
1
1
1
1
1
1
1
1
1
1
1
1
1
1
1
1
1
1
1
1
1
1
1
1
1
1
3
1
1
1
1
1
1
1
1
1
2
1
1
1
1
1
6
1
1
4
1
4
1
2
2
2
1
1
1
1
1
8
1
2
1
2
1
1
2
1
2
6
3
1
1
2
2
2
1
1
1
1
1
1
1
1
1
1
1
15
5
2
2
2
3
1
1
1
1
1
1
1
1
1
1
1
1
1
4
3
1
1
1
1
4
1
1
1
26
1
1
1
5
1
1
1
7
1
1
1
1
1
1
1
1
1
2
1
1
1
1
2
1
12
1
1
2
1
1
1
1
1
1
1
1
1
2
4
13
1
1
1
1
1
3
1
1
2
1
3
1
3
5
1
2
1
1
1
1
1
1
1
1
1
1
1
1
1
1
1
1
1
1
1
1
2
1
1
1
1
1
2
1
1
1
1
1
2
1
1
1
1
1
1
1
1
1
1
1
1
1
1
1
1
1
1
1
1
1
1
1
1
1
1
1
1
1
1
1
1
1
1
1
1
1
1
1
1
1
1
1
1
1
1
1
2
1
1
1
1
1
1
2
2
1
1
1
1
1
1
1
1
1
1
1
33
1
1
25
1
1
1
1
1
1
1
1
1
1
1
1
2
1
1
1
1
1
1
1
1
1
1
1
1
1
1
1
1
1
1
1
1
1
1
1
1
1
1
1
1
1
1
1
1
1
2
1
1
1
1
3
1
1
1
1
1
1
1
1
1
1
1
1
5
1
10
1
1
3
1
1
1
1
1
1
1
1
1
1
1
1
1
1
1
1
1
1
1
1
1
1
1
2
1
1
1
1
1
1
1
1
1
1
1
1
1
1
1
1
1
1
2
1
1
1
1
1
1
1
1
1
1
1
1
1
1
1
1
1
3
1
1
1
2
1
1
1
1
2
1
1
1
1
1
3
1
1
1
34
1
1
1
2
1
1
1
1
1
1
2
3
4
17
1
1
2
2
1
1
1
1
1
1
1
1
3
1
1
1
4
1
1
1
1
1
2
1
2
3
1
4
6
1
4
1
1
1
1
1
1
1
1
1
5
1
10
3
1
1
1
1
1
1
1
1
1
1
1
1
1
1
1
1
1
1
1
1
1
2
1
3
2
1
1
1
1
1
3
1
1
4
5
1
1
5
1
1
1
1
1
1
1
1
1
1
1
1
2
1
1
2
2
1
1
1
3
1
1
1
1
1
1
2
1
1
1
2
1
1
1
1
1
1
1
1
1
1
1
1
21
1
2
1
2
3
1
1
1
1
1
1
2
1
1
1
1
5
2
1
1
1
2
3
4
1
1
1
1
1
2
1
1
1
1
1
43
1
1
3
1
1
1
1
1
1
7
1
2
3
1
2
1
1
2
2
2
1
1
1
1
1
2
1
2
1
1
1
1
1
1
2
1
1
1
2
1
1
3
1
1
1
1
1
1
1
1
1
1
1
1
1
3
1
2
1
1
1
1
2
2
1
1
2
1
1
1
1
2
1
1
1
1
1
1
1
1
1
1
1
1
1
1
1
2
1
1
1
1
1
1
1
1
1
1
1
1
1
1
1
1
1
1
1
1
1
1
1
1
1
14
1
1
1
5
3
4
1
1
2
1
1
1
1
1
1
1
1
1
2
1
1
1
1
1
1
1
1
2
1
1
1
1
1
1
1
1
1
1
1
1
1
1
1
1
1
1
1
1
1
1
1
1
1
1
1
1
1
1
1
1
1
1
1
1
1
1
1
1
1
1
1
1
1
1
2
1
3
1
2
1
1
1
1
1
1
1
1
1
1
1
1
1
1
1
1
1
1
1
1
7
1
1
1
1
1
1
1
1
1
1
1
1
1
1
1
1
33
1
2
9
2
11
22
1
1
1
2
1
1
19
2
1
1
3
1
1
1
1
1
21
1
14
20
1
1
14
1
8
1
1
1
1
1
1
1
1
1
1
1
1
1
1
1
1
1
1
1
1
1
1
1
1
1
1
1
1
1
1
1
2
1
1
1
1
1
1
1
1
1
1
1
1
1
1
1
1
1
1
1
1
1
2
1
2
1
2
1
1
1
1
1
1
3
1
1
1
1
1
1
1
1
1
1
1
1
1
1
1
1
1
1
1
1
1
1
1
2
1
1
1
1
2
2
1
1
2
1
1
4
4
4
8
1
9
1
1
2
1
1
1
1
1
1
1
5
8
7
1
5
1
1
12
3
2
1
3
1
3
3
3
1
1
1
1
1
1
1
1
2
1
1
1
1
1
1
1
5
1
1
1
3
6
1
1
4
2
1
1
1
26
1
1
1
1
1
1
1
1
5
5
1
1
1
2
1
5
1
1
6
1
1
39
1
1
1
1
1
1
1
1
1
1
1
1
1
1
1
2
1
1
2
1
1
1
1
2
1
1
1
1
1
1
1
1
1
1
1
1
1
1
1
1
1
1
1
1
1
1
1
1
1
1
1
1
1
1
1
1
1
1
1
1
1
1
1
1
1
1
1
1
1
1
1
1
1
1
1
2
1
3
2
1
6
1
1
1
1
1
1
1
1
1
1
1
1
5
1
1
1
2
1
1
1
2
1
1
2
14
1
1
2
1
1
1
1
28
3
1
1
1
1
1
2
1
1
1
1
1
1
1
1
1
1
1
1
1
1
1
1
1
1
16
1
1
1
1
1
1
1
2
1
1
1
1
1
1
1
1
1
1
1
1
3
1
2
1
1
2
2
2
1
1
1
1
1
1
1
1
1
1
1
1
1
1
1
1
1
1
1
1
1
1
2
1
1
2
1
2
1
1
1
1
1
1
1
1
1
1
1
1
1
1
1
1
1
1
1
1
1
1
1
1
1
1
1
1
1
1
1
1
1
3
1
2
1
1
1
1
1
1
1
1
1
1
1
1
1
1
1
1
1
1
2
1
1
1
1
1
1
1
1
1
1
1
1
1
1
2
1
2
2
1
1
2
2
3
1
1
1
1
1
1
1
1
1
1
1
2
2
3
1
3
1
1
1
1
1
1
1
1
1
1
1
1
1
1
1
1
1
1
1
1
1
1
1
1
1
1
1
1
1
1
2
2
2
1
1
1
1
1
5
1
1
3
1
1
1
1
1
2
1
1
1
1
1
1
1
2
1
1
1
1
1
1
1
1
1
1
1
1
1
1
1
1
1
1
3
1
1
1
1
1
1
1
1
2
1
1
1
1
1
1
1
1
1
1
2
1
1
1
1
1
2
1
1
1
1
1
1
1
2
1
1
1
1
1
1
3
1
2
1
1
1
1
1
1
1
1
1
1
1
1
2
1
1
2
1
1
1
1
1
1
1
1
1
1
1
1
1
1
3
1
3
1
2
1
1
2
1
2
3
1
1
1
1
1
1
1
1
1
1
1
1
1
1
1
1
1
1
1
1
2
1
2
1
1
1
1
1
1
1
2
1
1
4
1
1
3
33
3
1
1
1
1
4
1
1
5
2
1
1
1
1
1
1
1
1
1
1
1
1
1
1
1
33
2
2
1
1
3
1
1
1
1
1
1
1
1
1
1
1
1
1
1
1
1
1
1
1
1
1
1
1
2
1
1
1
1
1
1
1
1
1
1
1
1
1
2
1
1
1
1
1
1
1
1
1
1
1
1
1
1
1
2
1
1
1
1
1
1
1
2
1
1
1
1
1
2
10
3
1
1
1
1
1
1
1
2
1
1
2
1
1
4
1
1
1
1
1
1
4
1
1
1
1
1
1
1
1
1
1
1
2
1
14
1
9
4
10
3
3
1
1
1
1
1
9
20
2
1
1
1
1
1
2
1
2
1
1
1
1
1
1
1
1
1
1
2
1
1
1
2
3
1
1
2
1
1
1
1
1
1
1
1
1
1
1
1
1
8
25
1
1
1
1
28
5
4
4
1
1
1
1
11
1
1
2
1
2
1
1
1
1
1
4
4
1
1
3
1
2
1
1
1
1
1
1
1
1
2
1
2
1
1
1
1
1
1
1
2
1
1
1
5
1
1
2
1
1
2
8
1
5
1
2
4
1
2
1
3
1
1
3
1
1
1
12
3
2
1
1
2
1
1
1
1
1
1
1
1
1
1
3
1
1
1
1
1
1
1
1
1
1
1
1
1
2
1
2
2
1
1
2
1
1
3
6
2
1
2
1
1
1
1
2
1
1
1
1
1
1
1
1
1
1
1
1
1
1
1
1
1
1
1
2
1
1
1
1
1
1
2
1
1
1
1
1
1
2
2
1
2
3
1
3
2
1
2
1
1
1
3
2
5
1
1
1
1
1
1
1
1
1
1
1
1
1
3
1
1
1
1
1
1
1
1
1
1
2
1
1
3
1
1
1
1
1
1
1
1
1
2
2
1
1
1
1
1
1
2
2
1
1
1
2
1
2
1
1
1
1
1
7
1
1
1
2
1
1
4
1
1
1
1
1
1
3
1
1
1
1
3
1
4
1
2
1
1
1
1
1
1
1
1
2
1
1
1
1
3
1
7
1
3
26
1
2
1
2
1
1
1
1
1
1
1
1
1
1
1
1
1
1
2
1
1
1
1
1
1
1
1
1
1
1
18
1
1
1
1
1
3
1
1
1
1
1
1
1
1
1
5
1
1
2
1
1
1
1
1
1
1
1
2
1
3
3
1
2
2
2
1
1
9
2
2
1
2
1
3
19
22
59
15
20
18
31
36
1
1
1
1
4
2
3
1
3
1
2
19
2
2
1
1
1
1
1
3
1
1
1
1
1
1
1
1
1
2
1
1
1
1
1
1
1
1
1
1
1
1
1
1
1
1
1
1
1
1
1
1
4
1
1
2
1
1
1
1
1
1
1
1
8
1
29
1
1
1
1
1
1
1
1
1
1
1
1
1
1
1
1
2
2
1
1
1
1
1
2
1
1
1
1
1
1
1
1
1
1
2
1
1
1
3
1
1
1
3
1
1
1
1
1
1
1
1
1
1
1
1
1
1
1
1
2
1
2
21
1
15
1
1
1
1
1
1
1
2
1
1
1
1
1
1
1
1
1
1
1
1
1
1
1
1
1
1
1
1
1
1
1
3
1
2
1
1
3
2
2
1
1
1
6
1
1
1
1
1
1
1
1
1
1
1
1
1
1
1
1
1
1
1
1
1
1
1
1
1
1
1
1
6
1
1
3
1
1
11
6
19
1
1
1
6
2
1
2
1
1
1
1
2
1
1
1
1
1
1
2
1
1
1
1
2
1
1
1
1
1
1
1
2
1
1
2
2
1
1
1
34
8
4
1
68
1
2
1
1
1
1
1
1
1
12
1
1
1
1
1
2
2
1
4
1
1
2
1
1
1
1
1
1
1
1
1
3
1
2
1
8
2
1
2
2
1
1
2
2
1
1
1
1
1
1
1
1
1
1
1
1
1
1
1
1
1
1
1
1
1
1
1
1
1
1
1
4
1
1
1
2
2
1
1
1
1
1
1
1
2
1
1
1
1
1
1
3
1
1
1
1
1
2
1
1
1
3
4
1
22
1
6
1
1
1
1
1
1
1
1
1
1
2
1
1
1
1
1
1
1
1
1
4
1
1
1
1
3
1
4
1
1
1
1
1
1
1
20
1
1
1
1
5
3
1
1
3
9
1
1
1
2
1
1
1
1
1
1
1
1
1
1
1
1
1
1
1
1
1
1
1
1
1
1
1
2
1
1
1
1
1
1
1
2
1
16
2
1
1
1
1
1
1
1
1
1
1
1
1
1
1
1
1
1
5
16
1
1
4
1
1
1
2
1
1
1
2
1
2
7
4
3
1
5
1
1
2
12
21
42
28
1
1
1
1
1
1
1
1
2
1
1
1
2
1
14
1
8
1
3
2
1
1
2
1
2
1
1
4
1
1
1
1
5
1
1
3
2
1
1
2
1
2
1
1
1
1
1
1
1
1
1
1
1
1
1
1
1
1
1
3
1
1
1
1
1
2
1
3
5
1
1
2
1
1
2
1
1
1
1
1
1
1
1
2
1
1
1
1
1
1
1
1
1
1
1
1
1
1
2
1
1
1
1
1
1
1
1
1
1
2
1
1
3
3
2
1
4
1
1
1
8
1
1
1
1
2
5
1
26
3
23
26
1
1
1
1
1
1
1
1
1
1
1
1
1
1
1
1
1
1
1
2
1
1
1
1
2
1
1
1
1
1
2
1
1
1
1
1
1
2
1
1
1
1
1
3
1
1
1
1
2
1
3
1
2
1
1
1
1
1
1
1
1
1
1
1
1
1
1
2
1
1
1
1
2
1
1
1
32
1
1
1
1
1
1
1
1
68
1
2
1
1
1
1
1
1
1
1
3
1
1
1
1
1
1
1
1
1
1
1
1
1
1
1
1
1
1
2
1
1
1
1
2
1
1
1
1
1
1
1
1
1
1
1
1
2
3
1
1
2
1
1
1
1
1
1
1
1
1
69
1
1
1
1
1
1
22
1
1
1
1
1
1
1
2
1
1
1
2
1
1
1
1
2
1
1
1
1
1
1
1
1
1
1
2
1
3
1
1
1
1
1
1
1
1
16
3
1
6
1
1
1
1
1
2
1
1
1
1
1
1
1
1
1
1
1
1
1
1
1
1
1
1
1
1
1
3
2
1
1
1
1
1
1
1
1
1
1
1
1
1
1
1
1
2
1
15
1
1
1
1
1
1
2
1
1
1
1
1
1
2
1
1
1
1
23
9
49
1
15
1
2
1
1
2
1
1
1
1
1
1
1
1
1
2
1
1
1
1
25
3
1
5
1
8
3
1
2
2
3
1
2
1
1
1
1
1
1
1
1
1
1
5
1
2
1
2
1
1
2
2
2
1
2
2
1
1
1
1
1
1
1
1
1
1
3
1
1
5
2
1
2
1
2
1
3
1
1
1
1
1
1
1
51
1
1
1
1
1
1
1
3
1
1
1
1
1
1
1
1
1
1
1
1
1
1
1
1
1
1
2
1
1
1
1
1
1
3
1
21
1
1
1
1
1
2
4
1
1
1
1
1
1
1
1
1
1
1
1
1
1
1
1
1
1
1
1
11
1
1
1
1
1
1
1
15
13
1
7
1
3
1
1
1
1
3
1
1
1
1
2
1
1
1
1
9
1
1
2
1
1
1
1
1
1
1
1
1
6
1
1
2
2
1
2
1
1
1
2
1
1
1
1
1
1
3
1
1
1
1
1
1
1
1
1
2
1
1
1
1
1
1
1
1
1
17
1
2
1
2
1
5
1
2
1
1
2
2
1
1
1
1
1
1
1
1
1
1
1
1
1
1
1
1
1
1
1
1
1
2
1
1
1
2
1
1
2
1
1
2
1
1
2
1
1
2
1
1
1
1
1
1
1
1
1
3
1
1
2
1
1
1
4
1
1
1
6
1
1
1
1
3
1
1
1
2
1
1
1
1
1
1
1
1
1
1
1
1
1
1
8
1
2
1
1
1
1
1
1
1
1
1
1
1
1
2
1
1
1
2
1
1
1
1
2
1
1
1
1
2
1
1
1
1
1
1
1
1
2
1
4
1
1
1
1
2
1
1
1
1
2
1
1
1
1
1
1
1
2
3
1
1
5
1
1
1
1
1
1
1
1
1
1
1
1
1
1
1
1
1
1
2
1
1
1
1
1
1
1
1
1
1
1
1
1
1
1
1
1
1
1
4
1
1
1
1
1
1
2
1
1
1
1
1
3
1
3
2
1
1
1
1
6
4
4
1
1
1
3
2
1
1
1
1
3
1
2
2
2
1
2
1
1
1
1
1
1
1
2
2
1
1
1
4
4
1
1
1
1
1
1
1
1
1
1
1
1
1
1
1
1
7
1
1
1
1
1
1
2
8
1
2
1
1
1
1
1
1
1
1
1
1
1
1
1
1
1
1
1
1
1
1
1
1
1
2
1
1
14
4
1
1
1
1
2
1
1
1
1
1
1
1
1
1
1
1
1
1
1
2
2
1
1
1
1
2
1
1
1
2
2
2
1
1
1
1
1
2
1
1
2
13
51
1
1
1
1
1
1
1
1
1
1
1
1
1
1
2
1
1
1
1
1
3
15
1
1
2
1
1
1
1
1
3
1
1
1
1
4
2
1
1
1
1
1
1
1
1
1
1
1
1
1
1
1
1
1
1
1
1
1
1
1
2
3
1
2
1
1
1
1
2
1
1
1
2
1
1
1
1
1
1
1
1
1
1
1
1
1
1
1
3
1
1
1
1
1
1
1
1
1
1
1
1
1
1
1
1
1
1
1
1
1
1
1
1
1
19
4
1
4
6
8
1
4
20
1
1
2
1
1
1
1
1
1
1
2
1
1
1
1
1
1
1
1
1
1
1
1
1
2
1
1
1
1
1
1
1
1
1
1
1
1
1
1
1
1
1
9
13
4
2
1
1
1
1
1
1
1
1
1
1
1
1
1
1
1
1
1
1
1
1
1
7
1
1
1
1
1
1
1
1
1
1
1
1
1
1
1
1
1
1
2
1
1
1
1
1
1
1
1
1
1
1
1
1
1
1
1
1
1
2
1
2
3
1
1
1
1
1
1
1
2
1
1
2
1
3
1
1
2
3
1
1
1
1
1
1
1
1
1
1
2
1
1
1
1
4
1
1
1
18
1
1
1
1
1
1
1
12
1
12
1
1
1
1
9
6
17
1
25
9
1
1
1
1
1
2
1
1
1
1
1
1
1
1
2
1
1
1
1
1
1
1
2
1
2
1
1
1
1
1
1
1
1
1
2
13
3
1
1
1
1
1
1
1
1
1
1
1
1
1
1
1
2
1
1
1
1
2
1
2
1
1
6
1
2
2
1
3
2
2
2
1
1
1
1
1
5
1
1
1
1
1
1
2
1
10
4
1
1
1
1
1
1
1
1
4
1
1
1
2
2
1
1
1
2
1
2
2
1
1
1
2
2
1
1
1
1
1
1
1
1
1
1
1
1
1
1
1
1
1
1
1
1
1
1
1
1
2
2
1
1
1
1
1
1
1
1
1
1
1
1
1
1
1
1
1
1
1
2
1
1
1
1
1
1
1
44
1
1
1
1
1
1
1
1
1
1
1
1
1
1
1
1
1
1
2
1
1
1
1
1
1
1
1
1
1
1
1
1
1
1
1
1
1
2
1
1
1
1
1
1
1
1
1
2
18
1
3
2
1
1
1
1
1
2
2
1
1
1
1
1
1
1
1
1
1
1
1
1
1
1
1
1
1
1
1
1
2
1
1
1
1
2
1
1
1
1
1
1
1
1
2
1
1
1
3
1
1
1
1
1
1
1
1
1
1
1
1
1
1
1
1
1
1
1
1
1
1
1
1
1
1
1
1
1
1
15
4
1
1
1
1
1
66
1
1
1
1
3
1
1
1
1
1
1
1
1
1
2
1
1
1
1
1
2
1
1
1
1
1
1
1
2
1
1
1
1
1
1
1
1
1
1
1
2
1
2
3
3
1
1
1
1
22
1
1
1
1
4
1
34
2
1
1
1
1
1
2
1
1
6
1
1
1
16
1
14
1
1
1
1
1
1
1
1
1
1
1
1
19
18
15
1
1
1
1
12
10
2
16
16
1
1
1
1
1
1
1
1
1
1
1
1
1
1
2
1
1
1
2
1
1
1
1
5
1
2
1
1
1
1
1
1
1
1
1
1
1
1
2
3
1
1
1
1
1
1
1
1
2
1
1
1
1
1
1
1
2
1
3
1
1
1
1
1
1
3
1
1
1
1
1
1
1
1
4
32
17
3
1
2
1
1
1
1
1
1
1
5
1
1
13
3
1
1
11
3
3
1
2
1
1
1
1
1
1
1
1
1
1
1
2
1
1
1
1
1
1
1
1
1
1
1
3
1
1
1
1
1
1
1
6
3
1
1
1
1
1
1
1
1
1
1
1
1
1
3
3
2
3
2
1
1
1
1
1
1
1
1
1
1
1
2
1
1
1
1
1
2
2
1
1
1
13
1
1
1
1
18
1
1
1
1
1
59
16
14
1
1
1
1
2
1
1
1
1
1
1
1
1
1
1
1
1
2
1
1
1
1
2
1
1
1
1
1
1
1
1
1
1
1
1
1
1
1
1
1
1
1
1
1
1
1
1
1
1
1
2
1
1
1
1
1
1
1
1
1
1
1
1
1
1
1
1
1
1
1
1
1
1
1
1
1
1
1
1
1
1
1
1
14
1
5
1
6
1
1
1
2
1
1
1
1
1
1
1
1
1
1
1
1
1
1
3
1
1
1
9
8
1
1
1
1
1
1
1
1
1
1
1
1
1
1
1
1
1
1
1
1
1
1
1
1
1
1
1
2
3
1
2
4
1
3
1
1
3
1
1
1
1
1
1
1
1
1
1
1
1
1
1
1
1
1
1
1
1
1
1
1
1
1
1
1
1
1
2
2
2
2
1
1
1
1
1
1
3
1
1
1
1
1
1
1
1
1
1
1
1
2
1
1
1
1
1
2
1
1
2
1
1
1
1
1
1
1
1
1
1
1
1
1
2
1
1
1
6
1
1
1
1
1
1
2
1
1
1
1
1
1
1
1
2
17
1
1
1
1
1
3
3
1
1
3
1
1
1
1
1
1
3
1
2
1
7
1
1
1
1
1
1
1
1
3
1
13
1
1
1
1
2
1
1
1
1
1
1
1
2
1
1
1
1
1
1
1
1
1
2
1
1
1
1
2
1
1
14
1
1
1
2
1
1
4
1
1
3
1
1
1
1
1
1
1
1
1
2
1
1
1
1
1
1
1
1
1
1
6
2
1
1
1
1
1
1
1
1
1
1
1
1
1
1
1
1
1
1
1
1
1
1
1
1
1
1
1
1
1
1
1
1
1
1
1
1
1
1
1
1
1
2
1
1
1
1
1
1
1
1
1
1
1
1
1
1
4
1
1
1
1
1
1
1
1
6
1
1
1
1
4
1
1
1
1
5
1
4
3
1
1
1
2
1
1
1
1
1
2
3
1
2
4
3
1
2
4
1
2
2
1
1
2
1
1
2
1
2
3
1
1
1
3
1
7
2
1
2
1
1
3
1
2
1
2
1
1
1
1
1
1
1
1
1
1
1
1
1
1
1
1
1
1
1
1
1
1
1
1
1
1
1
1
1
1
1
1
1
1
1
1
1
1
1
1
1
1
1
1
1
1
1
1
3
1
1
1
1
1
1
1
1
1
1
1
1
1
1
1
1
1
1
1
1
1
1
1
1
1
1
1
1
1
1
1
1
19
1
1
1
6
6
1
1
1
3
1
1
1
6
3
2
4
2
3
9
4
1
1
1
1
1
7
1
1
1
19
18
3
7
7
1
1
1
1
1
3
1
1
1
1
1
1
1
1
1
2
1
1
1
1
1
2
2
1
1
1
1
1
1
25
1
1
3
8
1
8
3
1
1
1
1
5
1
2
1
1
1
1
1
1
1
1
1
2
3
1
4
1
1
1
4
2
1
2
1
1
8
1
2
1
1
1
1
1
2
1
1
2
1
1
14
3
1
1
1
1
1
1
1
1
11
3
1
3
16
2
1
1
1
1
28
2
1
1
1
1
1
1
1
1
1
1
1
1
1
3
1
1
1
1
1
1
1
1
2
3
1
1
1
1
1
1
1
1
1
1
2
1
1
1
2
2
1
1
1
1
1
1
1
1
1
1
1
1
1
1
2
1
1
1
1
24
1
1
1
1
1
1
1
1
1
1
3
1
1
1
1
1
1
1
1
1
1
1
1
1
3
8
1
1
1
1
1
2
1
1
1
1
1
1
1
1
1
1
1
1
1
1
1
1
1
1
1
1
1
1
1
10
1
1
1
1
1
1
1
1
1
1
1
1
1
1
1
1
1
1
1
1
1
1
1
1
1
1
1
1
1
1
1
2
1
1
1
1
1
1
1
2
1
2
1
1
3
1
1
1
3
1
2
2
1
1
2
2
2
2
1
1
1
1
1
1
1
1
1
1
1
1
1
2
2
1
1
4
13
1
1
15
1
1
1
1
1
1
1
1
1
1
1
1
1
1
1
1
1
1
1
1
1
1
1
1
1
1
1
1
1
2
1
1
1
1
1
1
1
1
1
1
2
5
1
9
1
4
3
4
1
1
2
1
1
1
1
1
6
3
1
1
1
2
6
1
1
1
1
1
1
1
2
2
1
1
1
1
1
1
1
1
1
1
1
1
1
1
1
1
1
1
1
1
1
1
1
1
1
3
2
8
1
1
1
1
6
1
1
1
1
1
1
1
1
1
1
1
6
1
1
1
1
1
1
1
1
7
1
1
4
1
1
7
1
6
1
1
1
1
1
17
1
1
1
1
1
1
1
1
1
3
1
1
3
1
1
1
1
1
2
1
1
1
1
3
1
2
1
1
7
1
1
1
1
2
1
1
1
1
1
1
13
1
1
2
1
1
1
1
1
1
1
1
1
1
1
1
1
1
2
1
1
1
1
2
12
1
1
1
1
1
1
2
1
1
1
1
8
8
1
1
1
1
1
2
1
1
2
1
24
1
1
1
1
1
2
1
12
1
2
1
1
1
1
1
3
1
1
1
1
3
1
1
1
1
12
1
6
3
16
5
1
1
1
1
5
1
1
1
1
1
3
2
1
8
2
1
1
1
1
1
1
1
1
1
1
1
2
2
1
1
1
1
1
1
1
1
1
1
1
1
1
1
1
1
1
2
1
6
1
1
2
1
1
1
2
1
1
1
1
1
2
1
1
1
1
3
1
1
1
1
1
2
1
1
1
1
1
1
1
1
1
1
1
1
1
1
1
1
1
1
1
1
1
1
1
1
3
1
1
1
1
4
1
6
6
57
4
1
1
1
1
1
1
1
1
1
1
4
1
1
1
2
1
1
1
1
1
1
1
1
1
1
1
1
4
1
1
1
1
1
1
1
2
2
1
1
1
1
1
1
1
1
1
1
1
2
1
1
1
1
1
1
1
1
1
1
1
1
1
1
1
1
1
1
1
1
1
1
1
1
1
1
1
1
1
1
1
29
3
1
1
1
1
1
2
1
1
2
1
1
1
1
1
1
1
1
1
1
1
1
1
1
1
1
1
1
1
1
1
1
1
2
1
2
1
1
1
1
1
1
1
1
1
1
1
1
3
1
1
1
1
1
1
1
1
1
1
2
12
3
1
1
1
1
1
1
1
1
1
3
1
1
2
1
1
1
1
1
2
1
1
1
1
1
2
2
2
1
1
1
1
1
2
1
2
1
1
2
1
1
1
1
1
1
1
1
1
1
1
1
1
1
1
1
1
1
2
1
2
1
1
1
1
1
20
1
1
1
10
1
1
1
1
1
1
1
1
28
4
1
15
24
1
1
1
1
3
1
1
1
1
1
1
1
1
1
14
3
3
5
2
1
1
2
1
1
1
1
1
1
1
1
1
1
1
1
1
1
1
1
1
1
10
3
2
1
1
1
1
1
1
1
1
1
1
1
1
1
1
1
1
1
1
1
1
1
1
1
2
1
1
1
1
1
1
1
1
1
5
1
2
1
1
1
1
1
1
1
1
1
2
1
1
1
2
2
1
1
1
1
1
1
1
1
1
1
1
1
1
2
2
1
1
1
1
1
1
1
1
1
1
1
1
1
1
1
1
1
1
1
1
1
1
1
1
1
1
1
1
1
1
1
1
1
1
1
1
1
1
1
1
1
1
2
1
1
1
1
1
1
1
1
1
1
6
1
1
1
1
1
1
1
1
1
1
1
1
1
1
1
1
1
1
1
1
1
1
1
1
1
1
1
1
1
1
1
1
1
1
12
1
1
2
1
1
1
1
1
1
1
1
1
1
14
1
1
1
1
1
1
1
1
2
1
1
1
1
1
1
1
1
1
1
1
1
1
2
1
1
1
4
1
1
1
1
1
1
1
1
1
1
1
1
1
1
1
1
1
1
1
1
1
1
1
1
2
1
1
2
1
1
1
1
1
1
1
1
1
1
1
1
1
2
1
1
1
1
1
1
1
1
1
1
1
1
1
3
1
1
1
1
1
2
1
1
1
2
2
2
1
1
3
1
1
2
1
1
1
1
1
1
1
1
1
1
1
1
1
1
1
1
1
1
2
1
1
3
1
3
5
1
2
3
1
1
2
1
1
1
1
1
1
1
1
1
1
1
1
2
1
3
3
1
1
1
1
1
2
1
1
2
1
2
1
1
1
1
1
1
1
1
1
1
2
1
1
1
1
1
1
1
1
1
1
1
1
1
1
1
1
3
1
1
1
1
1
1
1
1
1
1
1
1
1
1
1
1
1
3
1
1
1
1
1
6
1
47
1
1
5
1
2
2
3
1
5
1
1
1
1
1
1
1
1
1
1
9
1
1
1
1
1
1
1
1
1
1
1
1
1
1
2
1
1
1
8
1
1
1
1
1
1
1
1
1
1
1
1
1
3
1
1
1
1
1
1
1
1
1
1
1
1
1
1
1
1
1
1
1
1
1
1
1
2
1
2
1
3
1
1
1
1
3
1
1
1
1
12
1
1
1
2
1
1
1
1
1
2
1
2
1
1
1
1
1
1
1
1
2
1
1
3
3
1
1
1
14
1
26
1
1
12
1
1
1
1
3
1
1
2
1
1
1
2
1
1
1
1
7
21
1
1
2
1
1
1
3
1
1
1
1
1
1
1
1
2
2
1
1
1
1
1
1
1
1
1
1
1
1
1
1
2
1
1
1
1
1
1
1
1
4
2
2
1
1
3
1
5
1
1
1
1
2
1
1
1
1
1
1
2
1
1
1
1
1
1
1
1
1
1
1
1
1
1
1
1
1
1
1
1
1
2
1
1
2
1
1
1
1
1
1
2
1
1
1
1
1
1
1
3
1
1
1
1
1
1
1
1
1
1
2
1
1
1
1
1
1
1
1
1
1
1
1
1
1
1
1
1
1
1
1
1
1
1
1
1
1
14
1
1
3
1
33
2
1
2
1
1
1
1
1
1
1
2
8
72
64
3
1
1
1
1
1
13
1
1
1
9
1
1
1
1
1
1
1
1
1
1
1
1
1
1
1
1
2
1
2
1
1
1
1
1
1
1
1
2
1
1
1
2
2
1
1
1
1
1
1
1
1
1
1
1
1
1
1
1
2
1
2
1
1
1
1
1
1
1
1
1
1
1
1
1
1
1
1
3
1
1
1
1
1
1
1
1
1
2
2
1
1
2
1
1
1
2
2
1
1
3
1
1
1
1
1
1
1
1
1
1
1
1
1
2
1
2
1
1
1
1
1
1
1
1
1
1
1
1
1
1
2
1
2
11
31
3
4
2
1
1
1
1
1
1
1
1
1
1
1
1
1
1
1
1
1
1
1
1
1
2
1
1
2
1
3
1
2
1
1
2
1
1
1
1
1
1
1
1
1
1
1
1
1
1
1
1
7
1
1
1
1
1
1
1
1
1
1
1
1
1
1
2
1
1
1
1
2
4
18
1
2
2
2
1
1
1
1
1
1
1
3
1
1
1
1
2
1
2
1
1
1
1
1
1
1
1
1
1
1
1
1
1
1
1
1
1
2
1
1
1
1
1
1
1
1
1
1
2
1
1
1
1
1
1
1
1
1
1
1
1
1
1
1
1
1
1
2
1
1
1
1
1
1
1
1
1
1
1
1
1
2
1
8
4
7
8
1
1
2
22
8
3
1
2
2
1
1
1
1
1
1
2
1
1
1
1
1
1
1
1
1
1
1
1
1
1
1
1
1
5
20
1
1
1
1
7
2
2
6
3
1
1
14
3
1
1
8
5
18
2
1
1
1
1
1
1
1
1
1
1
1
1
4
2
4
1
2
1
2
1
1
2
2
1
3
4
5
1
1
1
6
11
4
2
1
1
34
1
2
1
1
2
1
1
1
1
1
1
1
1
27
11
1
1
1
1
1
1
1
2
1
1
2
1
1
3
1
1
1
1
1
1
1
1
1
1
1
1
1
1
1
1
1
1
1
1
1
1
1
1
1
2
1
1
1
1
18
4
2
4
14
5
3
2
1
11
20
1
2
1
1
1
1
1
1
1
1
1
6
1
4
1
1
1
4
9
1
1
1
1
1
1
1
1
2
1
1
1
1
1
1
1
1
3
2
2
1
1
1
4
1
1
1
11
1
1
3
1
2
1
1
1
1
1
1
1
1
4
1
1
1
2
1
1
1
1
1
1
1
1
1
1
1
1
4
1
1
1
1
1
1
1
1
1
1
3
1
1
1
1
29
1
1
1
1
1
2
2
3
18
1
1
4
2
1
1
1
1
1
1
1
2
1
1
6
1
1
1
1
1
2
1
1
2
1
1
1
1
1
1
1
1
1
1
1
1
1
1
1
2
1
1
1
1
1
1
1
1
1
1
1
1
1
1
1
1
1
1
1
1
1
1
1
1
1
1
2
1
1
1
1
1
1
1
1
1
1
1
1
1
1
1
1
1
1
1
1
1
1
1
1
2
3
1
1
1
2
4
1
1
2
2
1
1
1
1
1
2
1
1
1
1
2
1
1
1
1
1
1
1
1
1
44
1
1
1
1
1
2
1
4
1
8
1
2
1
1
1
1
2
1
1
1
1
1
1
1
1
1
2
2
1
1
1
1
1
1
1
1
1
1
1
13
1
2
4
1
1
2
1
1
1
1
3
1
1
1
1
1
1
1
1
1
1
1
1
1
1
3
1
1
1
1
1
1
1
1
1
2
1
1
1
1
1
1
1
1
1
1
1
1
2
1
2
8
1
1
12
2
7
1
3
1
61
1
1
1
1
1
1
1
3
1
1
1
1
1
1
1
2
2
1
1
1
1
1
3
6
6
7
1
1
5
1
1
1
1
1
1
1
2
1
1
1
1
1
1
1
1
1
1
1
1
1
2
1
1
1
1
1
1
1
1
1
1
4
2
1
2
1
2
2
1
1
1
2
1
1
1
1
1
1
1
1
1
1
1
1
1
1
2
9
10
1
8
1
1
1
1
1
1
13
1
1
1
1
1
1
1
1
1
20
1
2
1
1
1
1
2
1
1
2
2
1
1
1
1
1
1
1
1
1
1
1
3
2
3
1
1
1
1
1
1
1
1
1
1
2
1
1
1
1
1
2
1
2
1
11
8
4
2
1
1
1
1
1
1
1
1
1
1
1
1
1
1
1
1
1
2
3
1
1
5
1
1
1
1
1
2
1
1
1
1
3
1
1
1
1
1
1
1
1
1
12
1
1
4
2
2
1
1
1
1
1
1
1
1
1
1
1
1
1
2
2
1
1
1
1
1
1
1
1
1
3
1
4
1
4
1
1
4
1
1
1
1
1
1
1
1
12
1
1
1
3
1
1
1
5
4
1
2
1
1
1
1
1
1
1
2
1
1
1
1
1
1
1
1
1
2
1
1
1
1
1
1
1
1
1
1
1
1
1
1
1
1
1
1
1
1
6
1
1
1
1
1
1
1
1
1
1
1
1
2
1
3
1
1
1
1
1
1
1
2
1
2
1
4
1
1
1
1
1
2
1
1
1
1
1
1
1
1
1
1
1
1
1
1
1
1
1
1
1
1
1
1
1
1
1
1
1
1
1
1
1
1
1
3
1
1
1
1
1
1
1
1
1
3
1
1
2
3
1
2
2
1
2
1
1
1
1
1
1
1
1
1
1
1
1
1
1
1
1
4
2
1
1
1
1
1
1
1
1
1
1
1
1
1
3
1
1
1
1
1
1
1
1
1
1
1
1
1
1
1
1
1
1
1
1
1
1
1
1
1
1
1
1
1
1
1
2
1
1
1
5
1
1
1
1
1
2
1
1
1
1
1
2
2
1
5
1
2
1
1
1
2
1
1
1
1
1
1
2
64
17
1
1
3
1
2
1
4
1
1
4
2
5
49
6
3
3
1
1
1
2
1
1
1
1
1
2
1
1
1
2
1
1
1
2
1
1
1
1
1
1
1
1
1
1
1
1
1
1
1
1
1
1
12
3
1
1
1
3
1
1
1
1
1
1
1
1
2
1
1
2
1
1
1
1
1
1
1
2
1
1
1
2
1
1
1
1
1
2
1
1
1
1
1
1
1
4
1
2
1
1
1
1
1
1
1
1
1
1
1
1
1
1
1
1
1
3
1
52
14
1
1
1
1
1
1
1
1
1
1
1
1
1
1
1
1
1
1
1
1
1
1
2
1
1
1
1
1
1
1
2
1
1
1
1
1
1
1
1
1
2
3
2
1
22
12
14
1
4
1
1
1
1
1
1
17
1
1
1
1
1
1
1
1
1
1
3
1
1
1
1
1
3
1
1
1
1
1
1
1
1
1
1
1
1
1
1
1
2
2
1
1
1
1
1
24
1
1
1
1
1
1
1
1
2
1
1
1
1
1
1
2
1
1
1
1
1
1
1
1
1
1
10
4
8
30
1
1
1
16
18
1
1
1
1
1
1
1
1
1
3
1
1
1
1
1
1
1
1
1
1
7
1
1
1
1
1
1
1
1
3
1
1
1
1
1
19
8
6
1
18
2
14
12
16
50
2
3
20
4
2
2
1
1
1
1
1
1
1
1
1
1
1
1
2
1
1
1
1
1
1
1
1
1
1
1
1
1
1
1
1
1
1
1
2
1
1
1
2
1
1
1
1
1
1
1
1
1
1
1
1
1
1
1
1
1
1
1
2
1
1
1
1
1
1
2
1
1
1
1
1
1
1
1
1
1
1
1
1
1
1
2
1
1
1
1
2
2
1
1
1
1
14
6
16
9
2
1
1
2
29
12
1
1
1
1
1
2
1
1
1
1
1
12
1
1
1
1
6
1
3
52
1
1
1
2
1
1
1
1
1
3
21
1
2
2
1
1
1
1
1
1
1
1
1
1
1
1
1
1
1
1
3
1
1
7
2
12
1
1
3
1
1
1
1
1
24
1
1
1
1
1
46
1
1
1
1
3
1
1
1
1
1
1
1
1
1
2
1
1
1
1
2
1
1
1
1
1
1
1
1
1
1
1
1
2
1
1
1
1
2
1
1
1
1
1
1
1
1
2
1
1
1
1
1
1
7
6
1
1
1
2
1
1
1
2
2
1
1
1
1
1
2
3
1
1
1
1
1
1
1
1
1
1
2
1
1
1
3
1
1
1
1
1
1
1
1
1
1
1
1
1
1
1
1
1
1
1
1
1
1
1
2
1
4
1
1
1
2
1
1
1
1
1
1
2
1
1
4
1
1
2
3
1
1
1
2
1
1
1
5
1
1
1
3
2
1
1
1
2
1
10
1
1
1
1
1
1
1
1
2
2
1
18
15
1
2
1
1
9
1
1
1
1
1
1
1
21
22
4
1
2
2
1
1
1
1
1
1
1
25
1
1
1
1
1
1
1
1
1
1
1
1
1
1
1
1
1
1
1
1
3
2
1
1
2
1
1
1
1
2
1
1
1
2
1
1
1
1
2
2
1
1
1
1
1
1
1
1
2
1
1
1
1
1
2
2
1
1
1
1
1
1
1
1
1
1
1
1
1
1
1
1
1
1
1
1
1
6
2
1
1
1
1
1
1
3
1
1
1
12
1
13
1
34
1
1
1
1
1
1
1
1
30
52
1
1
2
1
1
1
2
1
1
1
1
1
1
1
1
1
1
1
1
1
1
1
1
1
1
1
1
1
1
1
1
1
1
1
1
1
1
1
1
1
1
1
1
1
1
1
1
1
1
1
1
1
1
1
1
1
1
1
1
7
1
3
2
1
1
1
1
1
1
1
1
1
1
1
1
1
1
1
1
1
1
1
1
1
1
1
1
1
1
2
1
1
1
1
1
1
4
1
1
1
1
1
1
1
1
1
1
1
1
1
1
1
1
2
6
1
1
1
1
1
1
2
3
2
1
1
1
1
1
1
1
1
1
3
2
12
11
14
1
1
1
1
1
7
1
1
1
1
1
1
1
1
1
1
1
1
1
1
1
1
1
1
1
3
12
1
1
1
1
52
1
1
1
1
1
1
1
3
1
1
1
1
1
2
1
1
1
10
1
1
1
1
1
13
1
1
1
1
1
24
27
8
1
1
11
2
1
1
1
1
1
1
1
1
1
1
1
1
1
2
1
1
11
5
1
3
16
1
1
1
2
1
1
1
1
1
1
1
1
1
1
1
1
2
1
1
1
1
1
1
1
1
1
1
1
1
1
1
1
1
1
1
1
1
1
1
1
1
1
1
1
1
1
1
3
1
1
1
1
1
1
1
1
6
1
2
1
1
1
1
2
4
23
1
1
2
1
1
1
1
1
1
1
1
1
1
1
1
1
1
1
4
1
1
1
1
1
1
1
1
2
1
1
1
1
1
1
1
1
1
1
1
1
1
1
1
2
4
1
8
1
1
1
1
1
1
1
1
1
1
1
2
2
6
5
1
1
1
1
1
1
1
1
1
1
1
1
1
1
1
1
1
1
1
1
3
1
44
4
2
1
1
2
1
2
1
1
1
1
1
1
1
1
1
1
1
1
1
1
1
1
1
1
1
15
4
1
1
1
2
1
1
1
11
1
12
9
33
8
1
2
1
1
1
1
1
1
1
1
1
3
1
1
1
1
2
1
1
1
1
1
2
1
1
1
1
1
1
1
1
1
1
1
2
1
1
1
1
1
1
1
1
1
1
1
1
1
1
1
1
1
1
1
1
2
3
4
1
5
2
1
1
1
1
1
1
1
1
1
1
1
1
1
1
1
1
1
1
2
1
1
1
1
1
1
3
1
1
1
1
1
1
1
1
1
4
1
1
1
1
1
1
1
1
2
1
3
1
15
3
4
3
6
3
2
2
1
1
1
10
1
1
1
1
2
1
35
2
4
1
1
1
1
1
1
1
1
1
1
1
2
1
1
1
1
1
1
1
1
1
1
1
2
1
1
5
1
1
1
1
1
1
1
1
1
1
1
1
1
4
6
9
1
1
4
1
1
2
2
1
1
1
1
1
1
2
2
1
2
1
1
1
1
1
1
1
1
1
2
1
2
2
1
1
1
1
1
10
1
1
1
1
1
1
2
2
1
2
1
1
1
1
1
1
1
1
1
1
1
1
1
1
1
1
1
1
1
1
1
1
1
1
1
1
1
1
1
1
2
1
1
1
1
1
1
1
1
1
1
1
1
1
1
2
1
1
1
1
1
1
1
1
1
1
1
1
1
1
1
1
2
1
2
1
1
1
1
1
1
2
3
1
1
1
1
1
1
1
1
1
1
1
1
1
1
1
3
1
10
2
1
1
2
1
1
1
1
1
1
1
2
1
1
1
1
1
4
1
1
1
1
1
1
1
1
1
1
1
1
1
1
1
1
1
1
1
1
1
4
1
1
1
1
1
1
3
2
1
1
1
1
1
1
1
1
1
1
1
4
8
14
1
1
1
1
1
1
1
21
1
1
2
1
2
1
1
1
1
1
1
1
1
1
1
1
1
1
1
2
1
1
1
3
1
1
1
1
1
1
1
1
2
1
1
3
1
3
1
1
1
1
1
1
1
1
1
1
2
1
1
1
1
1
1
1
1
1
1
1
2
1
1
1
18
1
1
1
1
1
1
1
1
1
2
2
1
1
1
2
1
1
1
1
1
1
1
2
3
1
19
3
23
2
1
2
1
1
1
4
1
1
2
1
1
2
1
1
1
1
1
1
1
1
2
1
1
1
1
1
1
1
1
1
1
1
1
1
1
1
2
1
1
1
1
1
1
1
1
1
1
1
2
1
1
1
1
1
1
1
1
1
1
4
1
1
1
1
1
1
1
1
1
2
1
1
2
1
1
1
1
2
2
1
3
1
1
1
1
1
1
1
1
2
1
1
1
1
1
1
1
1
1
1
1
1
1
1
1
2
16
46
2
2
1
1
1
1
1
1
1
1
3
1
1
1
1
1
1
1
1
1
1
1
1
1
1
1
1
1
1
1
1
1
2
2
1
1
1
1
1
1
1
2
1
4
1
1
2
2
1
1
1
1
1
1
1
2
8
1
1
1
1
3
1
1
14
2
1
1
1
1
1
1
1
1
1
1
1
1
1
1
1
2
1
1
1
1
2
1
1
1
1
1
1
2
1
2
1
1
1
1
1
1
1
1
1
1
1
20
1
2
1
1
1
1
1
1
1
1
1
2
1
1
1
1
1
1
1
1
1
1
7
10
2
1
4
16
37
32
1
1
1
1
11
1
1
2
1
2
5
1
1
1
1
1
1
1
1
2
1
1
1
1
1
1
1
1
1
1
1
1
1
1
1
1
3
2
2
1
1
2
2
1
1
1
1
1
1
1
1
1
1
1
1
1
1
1
2
1
1
1
1
1
1
1
1
1
11
1
2
1
2
1
3
1
1
13
1
1
1
1
1
1
1
67
3
1
1
1
1
3
1
1
1
1
1
2
1
1
1
1
1
1
1
1
1
1
1
1
1
3
1
1
1
1
1
3
1
1
1
1
1
1
1
1
1
1
1
2
1
1
1
1
1
1
1
1
1
1
1
1
1
1
1
1
9
7
1
3
1
4
1
1
3
1
1
1
1
1
1
4
1
2
1
1
1
1
2
1
3
16
1
1
2
1
1
1
1
2
2
2
1
1
1
1
1
1
1
1
1
1
1
1
1
1
2
1
1
2
1
1
1
2
1
2
1
1
1
1
1
1
1
1
1
1
2
1
1
1
1
1
1
1
1
2
1
1
3
1
1
1
1
1
1
1
1
1
1
1
1
1
1
1
1
1
1
1
1
1
1
1
1
1
1
1
1
1
1
1
1
2
1
1
1
3
1
1
1
1
1
3
3
1
1
1
1
2
1
1
1
1
1
17
1
2
1
1
1
1
1
1
1
1
1
1
1
1
1
1
1
1
1
1
1
1
1
1
1
1
2
1
1
1
2
1
1
1
2
1
2
1
1
1
1
1
2
3
3
7
1
1
1
1
1
1
1
1
1
2
1
1
2
1
1
1
1
1
1
1
1
1
1
1
1
1
1
1
1
1
22
1
2
1
1
1
1
1
1
1
1
1
1
6
2
1
1
1
1
2
1
1
1
1
1
1
1
1
1
1
1
1
1
1
3
5
1
1
1
1
1
1
1
1
1
1
1
1
1
1
1
1
1
1
1
1
1
1
1
1
1
1
1
1
1
3
2
1
1
1
1
1
1
1
1
1
1
1
1
1
1
1
1
1
2
2
2
1
1
1
1
1
1
1
1
1
1
1
1
1
1
2
1
1
1
1
1
1
1
1
1
1
1
1
4
1
1
2
1
2
3
1
1
1
2
1
1
1
1
2
1
1
3
1
3
1
1
1
1
1
1
1
1
1
1
2
1
1
2
1
3
1
1
1
9
1
2
2
1
1
1
1
1
1
1
1
2
1
2
1
1
2
1
1
1
1
1
1
1
2
1
1
1
3
1
1
1
2
2
2
1
1
1
2
1
1
1
1
1
1
1
1
1
1
1
1
1
1
1
1
1
2
1
1
2
1
1
1
22
1
1
1
1
1
1
1
1
1
1
1
1
1
1
1
1
1
1
1
1
1
1
1
2
1
1
1
1
1
1
22
1
4
1
1
1
1
2
1
1
1
1
1
9
1
1
1
1
1
1
1
1
1
1
1
1
2
1
1
1
4
4
4
1
2
3
2
1
1
1
1
2
1
1
1
1
1
1
1
1
1
1
1
1
1
1
1
1
1
1
1
1
1
1
1
2
1
1
1
1
1
1
1
1
3
1
1
2
1
1
13
11
1
1
66
1
1
1
1
1
1
1
1
1
1
1
1
1
1
1
1
1
1
1
1
1
1
1
2
1
1
1
1
1
1
1
1
1
1
1
1
1
1
1
1
1
1
1
1
19
1
2
1
1
1
2
1
2
1
1
2
1
2
1
1
1
1
1
1
1
1
1
1
1
1
1
1
1
1
1
1
1
1
1
1
1
1
1
1
1
1
1
1
23
7
1
2
1
1
1
1
1
1
1
1
1
1
1
1
1
1
1
1
3
1
2
1
1
1
7
3
11
10
2
4
1
1
2
1
1
1
1
1
1
1
1
1
1
1
1
1
1
1
1
1
1
1
1
1
1
1
1
1
1
1
1
2
1
6
2
1
1
1
1
2
2
2
2
2
1
1
1
1
2
1
1
1
1
1
1
1
1
1
1
1
1
1
2
1
1
1
1
1
1
1
1
1
1
1
2
1
1
1
1
1
1
1
1
1
1
1
1
1
1
1
2
2
1
2
1
1
1
1
1
1
1
1
1
1
2
1
1
1
1
1
1
1
1
1
1
1
1
1
1
1
1
1
1
1
2
1
2
17
1
1
1
1
1
1
1
1
1
1
1
1
1
1
2
1
1
1
1
1
1
1
4
3
1
3
1
1
1
1
1
1
1
1
1
1
1
1
58
1
1
1
1
3
3
2
1
1
1
1
1
1
1
2
1
1
1
18
1
1
1
1
1
1
1
1
1
3
1
3
1
10
1
4
1
2
1
1
1
1
1
1
1
1
1
10
1
1
1
1
1
1
2
2
1
1
1
1
1
4
1
1
1
1
1
1
1
1
1
1
22
1
1
2
9
2
17
1
4
3
18
12
1
8
2
2
1
1
1
1
2
2
1
1
1
5
1
1
2
79
6
1
1
1
1
1
12
6
2
1
1
1
1
1
1
1
1
1
2
1
6
1
14
3
1
1
1
1
1
1
1
1
1
1
1
1
15
18
15
1
3
6
9
1
1
3
1
1
1
4
1
1
1
1
1
1
1
1
1
1
1
1
1
1
2
1
1
1
1
1
3
1
1
1
1
2
1
1
1
1
1
1
1
1
1
1
1
1
1
1
1
1
1
1
1
1
1
1
1
1
1
16
1
1
1
1
1
1
1
1
1
1
1
1
17
4
7
2
1
1
4
1
2
1
1
1
1
1
1
1
1
1
1
1
1
1
3
1
1
1
1
1
1
1
1
1
1
2
2
6
3
6
3
1
2
7
2
1
1
1
1
1
1
1
1
1
1
1
9
1
1
1
1
1
1
1
1
9
7
1
1
1
1
2
2
1
3
1
1
4
1
2
1
2
3
1
1
1
1
1
1
1
1
1
2
1
1
1
1
1
1
1
1
1
1
1
1
2
2
2
1
1
1
1
1
1
1
1
1
1
1
1
1
1
1
1
1
2
1
1
4
1
2
1
1
2
2
1
2
1
1
1
1
1
2
1
1
1
1
3
1
1
1
14
1
1
1
1
1
4
1
2
1
1
1
1
1
1
1
1
1
1
1
1
1
1
3
1
1
3
2
1
1
1
3
2
1
1
1
1
1
1
1
1
1
1
1
1
1
1
1
1
1
1
1
1
1
1
1
2
1
1
2
1
2
3
1
1
1
1
1
1
1
1
1
1
1
1
1
1
1
1
1
1
1
1
1
2
1
1
1
1
1
1
1
2
1
1
1
1
1
1
1
1
1
1
1
1
4
1
1
1
1
1
1
1
1
1
1
1
1
1
1
1
1
1
1
1
1
1
1
2
1
2
2
1
1
2
2
1
1
1
1
1
1
1
1
1
1
1
1
1
3
1
1
1
1
1
1
3
1
1
1
1
1
1
1
1
1
1
1
1
1
1
1
1
1
1
1
1
2
1
1
1
1
1
1
1
1
1
1
1
1
1
1
1
2
1
1
1
1
1
1
1
2
2
1
12
1
1
1
1
1
1
2
1
1
2
1
3
1
1
1
1
1
2
1
1
1
15
1
2
13
1
1
4
1
14
13
1
1
2
1
1
1
1
1
1
1
1
1
1
1
1
1
1
1
1
1
1
1
1
1
1
1
1
1
1
1
1
1
1
1
1
1
1
1
1
1
1
1
1
2
1
1
2
1
1
1
1
2
5
1
2
2
1
1
2
1
1
1
3
1
1
1
2
1
8
1
1
9
1
1
1
1
1
2
1
1
1
1
1
1
1
1
1
1
1
1
1
1
1
1
1
1
1
1
1
1
1
1
1
1
1
1
1
1
1
1
1
1
11
1
34
26
8
32
2
16
18
4
15
14
1
19
2
5
4
5
1
1
1
12
1
1
1
1
1
1
1
2
3
1
1
1
1
1
1
1
1
1
1
1
1
1
1
1
1
1
1
1
1
1
1
1
1
1
1
1
1
1
1
1
1
1
1
1
1
1
1
2
1
1
1
1
1
1
1
2
1
1
1
1
2
1
1
1
1
1
1
1
2
2
1
1
1
2
2
1
1
1
1
1
1
1
1
1
1
1
1
1
1
1
1
1
1
1
25
2
1
1
1
8
1
2
1
1
1
1
1
3
1
1
1
1
1
1
5
1
5
1
1
5
1
1
1
2
1
1
1
1
1
1
12
1
1
1
1
1
1
2
1
1
1
1
1
1
1
1
1
1
1
2
1
1
1
2
1
1
1
2
1
1
1
1
1
2
1
1
1
1
1
1
1
1
1
1
1
1
1
1
1
1
1
2
1
1
1
1
1
1
1
1
1
1
1
1
1
2
1
3
2
1
5
1
1
1
1
2
1
1
1
1
1
1
1
1
1
1
1
1
1
1
1
1
1
1
1
2
1
1
1
1
1
1
1
1
1
1
1
1
1
1
1
1
1
1
1
1
1
1
2
2
1
1
1
1
2
1
1
1
1
1
1
2
1
1
1
1
1
1
10
1
1
1
1
1
1
1
1
1
1
2
1
1
1
1
1
3
1
1
1
1
1
1
1
1
1
2
1
4
1
1
1
1
1
1
1
1
1
1
1
1
1
1
1
1
1
1
3
1
1
1
1
1
7
4
1
13
1
1
1
1
1
1
1
1
1
1
2
1
2
1
2
1
1
1
1
1
1
1
1
1
1
1
1
1
1
2
1
12
1
1
1
1
1
1
1
1
1
1
1
1
1
1
2
1
1
1
1
1
1
1
1
1
1
1
1
1
3
1
1
1
1
6
1
1
1
1
1
1
1
1
1
1
1
1
11
1
1
1
2
3
1
1
1
2
1
1
1
2
1
1
1
1
2
1
1
1
1
1
1
1
1
1
1
1
1
1
1
2
1
1
1
2
1
1
1
1
1
1
1
1
1
1
1
2
1
2
1
1
1
2
1
1
1
1
1
1
1
1
2
1
1
1
1
1
1
1
1
1
1
1
1
1
1
1
1
1
1
1
1
1
1
1
1
2
1
1
2
1
1
1
1
1
1
1
1
1
1
1
1
1
1
2
1
1
3
1
1
1
2
1
1
1
1
1
1
1
1
1
1
1
1
1
1
1
1
1
1
1
1
1
1
1
1
1
1
1
2
1
1
1
1
1
1
1
1
1
1
1
1
1
1
2
1
1
2
1
3
1
1
1
1
1
1
1
1
1
1
1
1
1
1
5
17
1
1
13
1
1
1
2
1
1
1
1
1
1
1
1
1
1
1
1
1
1
1
1
2
2
1
1
1
1
1
1
1
1
1
1
1
1
1
2
1
1
5
1
1
1
1
1
1
1
1
1
1
3
1
1
3
1
1
1
1
1
1
1
2
3
1
2
1
1
1
1
1
2
1
1
1
1
1
16
1
34
23
1
1
1
1
6
2
1
1
1
3
2
1
1
1
1
1
1
1
1
1
1
1
1
1
1
1
1
1
1
1
1
1
1
1
1
1
1
1
1
1
28
1
1
1
1
3
2
1
1
1
1
1
1
1
2
1
1
1
1
1
1
1
1
1
1
1
4
1
1
1
1
13
1
1
8
8
1
1
2
1
1
1
1
3
1
1
1
2
1
1
1
1
1
1
1
1
1
1
1
21
15
1
2
1
1
1
1
1
1
1
2
1
1
1
2
1
1
2
1
2
1
1
1
1
2
1
1
1
1
1
1
1
2
1
1
2
1
1
1
1
1
1
1
1
6
1
1
4
5
1
1
1
1
2
3
1
1
1
1
4
1
1
1
1
5
1
1
1
1
1
1
1
1
1
2
1
1
43
1
2
2
2
15
4
2
1
1
5
2
12
1
3
19
1
1
1
7
2
1
1
1
1
1
1
1
1
1
1
1
1
2
1
2
9
1
1
1
3
1
2
1
1
2
2
1
1
1
1
1
1
1
1
1
8
1
2
1
1
1
2
2
2
1
1
1
1
1
1
2
2
1
1
1
1
1
1
1
1
1
1
1
1
1
1
1
1
1
1
1
1
1
1
1
1
1
1
1
1
1
1
3
1
1
1
1
1
1
1
1
1
1
1
1
1
1
1
1
2
1
2
1
1
1
1
1
1
3
1
1
1
1
1
1
2
1
1
1
1
1
1
1
1
1
1
1
1
2
1
1
1
1
1
4
1
1
1
1
1
1
3
1
1
1
1
1
1
1
1
1
1
1
1
1
1
1
1
1
1
2
1
1
1
1
1
1
1
1
1
1
1
1
1
1
1
1
1
1
1
1
1
1
6
1
1
1
1
2
1
6
1
5
2
1
1
1
10
1
1
1
1
1
1
1
1
1
1
1
1
1
1
1
1
1
2
1
1
2
1
1
1
4
1
1
1
1
1
1
1
1
14
1
1
2
1
2
1
1
8
5
8
12
1
26
7
1
1
1
14
3
1
1
1
1
1
1
1
1
1
1
1
1
1
1
1
1
17
1
1
1
1
1
1
1
1
1
1
1
1
2
1
2
1
1
1
1
1
1
1
1
1
1
1
1
1
2
2
1
1
1
1
1
1
1
1
1
1
1
1
1
1
1
1
1
1
1
1
1
1
1
1
1
1
1
1
1
1
2
1
1
1
1
1
1
1
1
1
4
2
1
2
3
2
1
1
1
1
1
1
1
1
1
1
1
1
1
2
1
1
1
1
1
1
1
1
1
1
1
1
2
1
1
3
1
1
1
1
1
1
2
1
1
1
2
4
1
2
2
1
2
3
3
1
1
1
1
1
1
1
1
1
1
1
1
1
1
1
1
1
1
1
1
1
1
1
1
1
1
1
1
1
1
1
1
1
1
1
1
1
1
1
1
1
1
1
1
1
1
2
1
1
1
1
1
1
1
3
1
2
4
1
1
1
5
1
2
1
1
1
1
1
1
1
1
1
1
2
1
2
2
1
1
2
1
1
1
1
1
1
1
1
1
1
1
2
8
1
1
1
1
1
1
1
1
1
1
1
1
1
2
1
1
2
1
1
1
4
1
1
2
1
1
1
1
1
1
2
1
1
1
1
1
3
1
1
1
1
1
1
1
1
1
1
1
1
1
1
1
1
1
1
1
1
1
1
1
1
1
1
1
1
1
1
1
1
2
1
1
1
1
1
2
1
1
1
1
1
1
2
1
1
1
1
1
1
3
1
1
1
2
2
1
1
1
2
1
1
1
1
1
1
1
1
1
2
1
1
1
4
5
1
2
1
2
1
2
13
2
2
1
7
1
6
2
1
1
2
68
1
13
8
22
1
1
1
1
1
1
1
1
1
1
1
1
1
1
1
1
1
1
1
1
1
1
1
1
1
1
1
10
1
3
3
1
1
1
1
1
1
1
1
4
6
1
1
1
1
1
1
1
1
3
2
1
1
24
6
2
2
1
1
1
5
4
1
2
2
2
1
1
1
13
20
1
1
1
1
1
1
1
1
1
1
1
1
2
1
1
1
1
1
2
1
1
1
1
2
1
1
1
1
2
1
1
1
1
1
1
1
1
3
1
1
1
1
1
1
1
1
1
1
2
1
1
2
1
3
1
1
1
1
1
3
3
4
1
4
4
1
3
1
1
1
1
1
1
1
1
1
1
1
1
1
2
4
1
1
1
2
1
1
1
1
1
2
1
1
1
1
2
3
22
16
1
1
2
1
1
1
2
1
1
4
1
1
3
1
1
1
2
1
1
1
2
1
2
1
1
3
5
1
1
3
1
14
1
12
1
1
1
1
1
2
1
1
1
1
1
1
3
1
1
1
1
2
2
2
2
1
1
1
1
1
1
1
1
1
1
9
2
4
1
2
5
12
1
20
1
1
1
1
1
3
1
1
1
1
1
1
1
1
1
1
1
1
1
1
1
1
1
1
1
1
1
1
1
1
1
1
1
1
1
1
1
2
1
1
1
2
1
1
1
1
1
1
1
1
1
1
2
1
1
1
1
1
2
2
1
2
31
1
1
1
1
1
1
1
1
1
1
1
1
1
1
1
1
1
1
1
1
1
1
1
1
1
1
1
1
1
2
1
1
1
1
1
1
1
1
1
1
1
1
1
1
1
1
1
1
1
1
1
1
1
1
2
1
1
1
1
1
1
1
1
1
2
1
1
1
1
2
2
1
1
1
2
1
1
1
1
1
1
1
13
2
1
3
1
2
3
2
1
2
1
1
1
1
1
1
1
1
2
1
1
1
1
1
1
1
1
3
3
1
1
1
1
2
1
2
1
1
1
1
1
1
1
1
1
1
1
1
2
1
1
1
1
1
1
1
1
1
1
1
1
1
1
1
1
2
3
1
1
1
1
1
1
1
1
1
1
1
1
1
1
1
1
1
1
1
1
1
1
1
1
1
1
2
1
1
1
1
1
2
2
1
1
1
1
1
1
1
1
18
2
2
1
1
1
1
1
1
1
5
1
1
1
1
1
1
1
1
1
1
1
1
1
1
4
1
23
1
1
1
1
1
1
2
1
3
1
1
2
1
1
1
1
2
2
2
1
1
1
1
1
2
3
1
1
1
1
1
1
1
1
1
1
1
1
1
1
1
1
1
1
1
1
1
1
1
1
1
1
1
1
1
1
1
1
2
1
1
1
1
1
1
3
1
1
1
1
2
2
1
1
1
1
1
1
1
1
1
1
1
1
1
1
1
2
1
1
1
2
3
1
4
1
1
1
1
1
2
3
1
2
1
1
1
1
1
1
1
1
1
30
1
1
1
1
1
1
1
1
1
1
1
1
1
1
1
1
1
1
2
1
1
3
8
2
1
1
1
1
2
1
1
1
1
1
1
1
1
1
1
1
1
1
1
1
1
1
1
1
1
1
1
1
1
10
1
1
1
1
1
1
2
1
1
2
2
1
1
1
1
1
1
1
1
1
1
1
1
1
1
4
1
1
1
1
1
1
14
2
1
1
1
1
1
1
1
1
1
1
1
1
1
1
1
1
1
1
1
1
1
1
1
1
1
1
1
1
1
1
1
1
1
1
2
1
1
1
1
1
1
1
1
1
1
1
1
1
1
1
1
1
1
1
1
1
1
1
1
1
2
1
1
3
1
1
1
1
1
2
1
1
1
1
4
1
1
3
1
2
1
1
1
1
1
1
1
1
1
1
1
1
1
1
1
1
1
1
1
1
1
1
1
1
1
1
1
1
5
1
2
1
1
1
1
1
1
1
1
1
1
1
8
17
1
1
1
1
1
1
1
1
1
1
2
2
1
1
2
1
1
4
1
1
1
1
1
2
1
2
2
3
1
1
1
1
1
2
1
2
1
2
1
2
4
1
1
1
1
1
2
2
1
1
1
2
1
1
3
3
2
3
1
1
1
2
1
2
1
1
1
1
1
1
1
1
1
1
1
2
1
1
2
1
2
2
2
1
1
1
1
2
2
1
1
1
1
1
1
1
1
1
1
1
2
1
2
1
1
2
1
1
1
1
1
1
1
1
1
1
1
1
1
1
1
2
3
1
42
1
1
1
9
9
1
1
2
1
1
6
1
24
1
1
1
1
1
1
1
1
1
1
1
1
1
1
1
1
1
2
1
1
2
1
1
2
1
1
3
5
1
1
1
2
3
1
1
1
1
1
1
1
1
1
2
2
2
2
1
1
1
1
1
1
1
1
1
1
2
2
1
1
2
1
1
1
1
2
1
1
1
1
1
1
1
1
1
1
1
2
1
1
1
1
1
1
2
1
1
1
1
3
1
1
2
1
2
1
1
1
1
1
1
1
1
2
1
1
1
1
1
1
1
1
1
1
1
4
1
1
11
1
44
2
17
1
20
3
1
1
3
1
1
1
1
1
1
1
1
1
1
1
1
1
1
1
1
1
1
1
1
1
1
1
1
2
1
1
1
1
1
2
1
1
1
1
1
1
1
1
1
2
1
1
1
1
2
2
1
1
1
8
1
1
1
1
3
15
2
1
1
1
1
1
3
1
3
1
1
1
1
1
1
1
1
9
2
1
1
1
1
1
3
1
1
1
2
1
1
1
1
1
1
2
1
1
40
1
1
1
1
1
1
1
1
1
1
4
1
1
5
23
1
1
1
1
1
1
1
1
1
1
1
1
1
2
1
1
4
1
1
86
1
1
10
1
10
50
1
1
1
2
1
1
1
1
1
1
1
1
1
1
1
1
5
1
1
1
1
1
1
1
1
1
1
1
1
2
1
1
1
1
1
1
1
1
1
1
2
1
1
2
1
2
6
8
7
1
1
1
1
1
1
1
1
1
1
3
1
1
1
1
1
1
1
1
2
1
1
1
1
1
19
1
1
1
1
1
1
1
1
4
1
2
1
1
2
1
1
1
1
1
1
1
2
17
3
1
1
1
1
1
1
1
1
2
1
2
1
1
1
3
1
1
1
1
1
3
1
1
1
1
1
1
2
1
3
3
1
1
1
1
1
1
1
1
2
1
1
1
1
1
1
1
1
1
1
1
1
1
1
1
2
1
1
1
1
2
1
1
1
1
1
1
1
1
1
2
1
1
1
1
1
1
1
1
1
1
1
1
1
2
1
1
1
1
1
1
2
1
1
1
1
1
1
1
1
2
1
7
2
1
1
1
1
1
1
1
1
1
1
1
1
1
1
1
1
1
1
1
1
1
1
1
1
1
1
1
1
1
1
1
1
1
1
1
1
1
1
1
2
1
1
1
1
1
5
1
1
1
1
1
1
1
3
1
1
1
1
2
1
1
1
2
1
1
1
1
1
1
1
1
1
1
1
1
2
1
1
2
1
1
5
1
1
1
1
1
1
1
1
1
1
1
1
1
1
1
4
1
1
1
1
1
1
1
1
1
1
1
1
1
1
1
1
1
1
2
1
1
2
1
1
1
1
1
1
1
1
1
1
1
2
2
2
1
2
4
2
1
2
1
1
1
1
1
1
1
1
1
1
1
1
1
1
1
1
1
1
1
1
1
1
1
1
1
1
1
1
1
1
1
1
2
1
1
1
1
1
1
1
1
1
1
1
1
3
1
1
1
2
1
2
1
1
1
1
1
1
1
1
1
1
1
1
1
1
1
1
1
1
1
1
1
1
1
1
1
1
1
2
1
1
2
1
1
3
3
1
1
1
3
1
1
1
1
1
1
1
1
1
1
1
1
1
1
1
1
1
1
1
1
1
2
1
1
3
2
1
1
1
2
1
1
1
1
1
1
1
1
2
1
1
1
1
1
1
1
1
1
1
1
1
1
1
1
1
1
1
1
15
1
28
1
18
1
1
1
1
1
1
1
1
5
7
1
12
14
1
5
51
1
1
4
9
1
4
71
1
1
1
1
3
1
1
1
1
1
1
1
1
1
1
1
1
1
1
1
5
3
3
1
1
1
1
1
1
1
1
1
1
1
1
1
1
2
1
1
1
1
1
1
1
33
1
1
5
24
11
26
19
1
1
2
1
1
11
1
1
1
1
1
1
1
1
1
1
1
1
1
1
1
1
1
1
1
1
2
6
1
1
5
1
1
1
2
8
1
1
1
1
1
1
1
1
2
1
1
1
1
1
1
1
1
1
1
1
1
25
4
1
1
1
2
3
1
1
1
1
1
1
2
1
4
2
1
1
1
1
1
1
1
1
1
1
2
1
2
2
1
1
3
1
1
1
1
1
1
11
1
1
1
1
1
1
22
1
1
1
1
1
1
1
13
1
2
7
3
1
4
1
1
1
1
1
3
1
1
1
1
1
1
1
1
2
1
1
1
1
1
1
1
1
1
2
1
12
1
1
7
2
1
1
1
11
1
5
1
1
1
1
1
1
3
1
1
2
1
1
1
1
1
1
1
1
1
1
1
1
1
1
1
1
2
1
1
1
1
1
1
1
1
1
1
1
1
1
1
1
14
9
2
1
1
1
1
1
1
1
1
1
1
1
1
1
1
1
1
1
1
1
1
1
1
1
1
1
1
1
1
1
1
1
1
3
1
1
1
1
1
1
1
2
1
1
1
1
1
1
1
1
1
1
1
1
1
1
1
1
1
1
1
1
16
1
1
1
1
1
2
1
2
1
1
1
1
1
1
1
1
1
1
1
1
1
1
1
1
16
1
1
1
1
21
5
1
1
1
1
1
1
1
1
1
1
1
1
4
1
1
1
1
1
1
1
4
1
1
1
3
2
6
2
1
1
1
2
6
34
1
1
14
1
1
1
1
1
12
2
1
1
1
1
1
1
1
1
1
1
1
1
1
1
2
1
1
2
3
1
7
1
1
1
2
1
1
1
1
2
1
1
1
1
1
1
1
1
1
1
1
1
3
1
1
1
1
1
3
1
1
3
1
1
1
1
3
1
1
1
1
1
5
1
12
1
1
1
2
1
1
8
1
1
1
1
1
1
2
3
1
1
1
2
3
2
1
1
1
8
1
1
3
1
1
1
1
1
2
1
2
1
1
1
1
1
1
1
1
1
1
1
1
1
1
1
1
1
1
1
1
1
1
1
1
1
1
1
1
1
2
3
1
1
1
1
1
1
1
1
1
1
1
1
1
1
1
1
1
1
1
1
1
1
1
1
1
1
1
1
1
1
1
1
1
1
1
3
2
1
1
1
1
1
1
1
1
1
1
1
1
1
1
1
1
1
1
1
1
1
1
2
1
1
1
1
1
1
1
1
1
1
1
1
1
1
1
1
3
1
1
1
1
1
1
2
1
1
1
1
1
2
1
1
2
1
2
1
1
15
1
1
1
1
1
1
2
1
1
1
1
16
1
2
1
4
1
1
1
1
1
1
2
1
1
1
1
1
1
1
1
1
1
1
1
1
1
1
1
13
2
1
1
1
1
1
1
1
1
1
1
1
1
2
1
1
1
1
1
2
1
1
1
1
1
1
1
1
1
1
1
2
1
1
1
1
1
1
1
1
1
1
1
1
14
1
1
3
2
1
2
2
1
1
3
2
2
1
2
1
1
1
1
1
2
1
1
1
1
1
1
1
1
2
2
2
1
1
1
1
2
2
5
1
1
1
2
1
16
3
1
1
1
5
4
1
1
1
5
6
1
2
1
1
3
1
1
1
1
1
1
1
4
1
1
1
2
1
1
2
1
2
1
1
54
20
1
24
1
1
4
4
2
4
1
1
2
1
1
1
1
1
1
1
1
1
46
22
1
16
1
1
1
1
1
1
1
1
9
1
1
1
1
1
1
1
1
1
1
1
1
1
5
21
1
1
38
1
1
1
1
1
1
1
1
1
1
1
1
1
1
1
2
1
1
2
1
1
1
3
1
1
1
1
1
1
1
1
1
1
1
1
1
2
1
1
1
1
1
1
1
1
1
1
1
1
1
2
1
2
1
1
1
1
1
1
1
1
1
1
14
1
1
1
1
1
1
1
1
1
1
6
1
2
1
1
1
3
1
3
1
1
1
1
1
1
1
1
1
1
1
1
1
8
3
1
2
3
1
3
1
3
1
1
1
1
3
1
3
1
1
1
1
1
1
1
4
1
1
1
1
1
1
1
1
1
1
3
1
1
1
1
1
4
1
2
1
2
1
1
1
1
1
1
2
1
1
1
1
1
1
1
1
1
1
1
1
1
1
1
1
1
1
1
1
1
1
1
1
1
1
1
1
1
1
1
1
1
1
1
1
1
1
1
1
1
1
1
1
1
1
1
1
1
1
1
1
1
1
1
1
2
1
3
1
1
1
2
1
1
1
1
1
1
1
1
1
1
1
1
1
1
1
1
1
1
1
1
1
2
1
1
1
1
1
2
1
2
1
1
1
1
1
1
3
1
1
1
1
2
1
1
2
1
1
1
1
1
2
1
1
2
1
1
1
1
1
1
1
1
1
1
1
1
1
1
1
1
1
1
1
1
1
1
1
1
1
1
1
1
1
1
3
1
1
1
1
1
1
2
1
5
1
1
1
1
1
1
1
1
1
1
1
1
1
2
1
1
1
1
40
1
1
1
1
3
2
4
8
1
1
1
1
1
1
1
1
1
1
17
13
1
1
1
8
3
1
1
1
1
1
2
1
1
13
1
8
3
1
1
16
1
2
3
1
2
1
2
5
3
1
1
1
1
1
1
3
1
1
1
2
1
1
1
1
1
1
1
1
1
1
1
1
1
1
2
1
1
2
1
1
1
1
1
1
1
1
1
1
5
1
1
1
1
2
1
1
1
2
1
1
1
3
3
4
1
1
6
2
1
1
1
1
2
1
1
3
2
1
1
1
12
1
1
1
1
1
2
1
2
1
1
1
1
1
1
1
1
1
1
1
1
1
2
1
2
1
1
1
1
1
1
1
1
1
1
1
1
1
1
1
1
1
1
2
1
1
1
1
1
1
2
3
1
1
1
1
1
1
1
2
2
2
1
1
1
1
3
2
1
1
2
5
1
1
1
2
1
1
2
2
1
1
1
1
1
1
4
2
1
1
1
1
1
1
1
3
1
1
1
1
1
1
4
1
1
1
12
14
51
1
1
1
3
1
1
1
1
1
1
1
1
1
1
1
1
1
1
1
1
21
1
3
1
1
3
1
1
1
1
1
1
1
1
1
1
1
1
1
1
3
1
1
1
1
1
1
20
1
1
1
1
1
1
1
1
1
1
2
2
2
1
1
1
1
1
1
1
1
1
2
1
4
3
1
4
1
1
1
1
1
1
1
1
3
1
1
3
1
1
1
1
1
1
1
1
1
1
1
1
1
1
1
1
1
1
1
1
1
1
1
1
1
1
2
1
2
1
1
1
1
1
1
1
2
1
1
1
1
1
1
1
1
1
1
1
1
1
1
1
1
1
1
1
1
1
1
1
1
1
1
1
1
1
1
1
1
1
1
1
1
5
3
1
1
1
2
1
1
2
1
2
1
28
1
1
4
1
1
1
1
28
1
1
1
1
1
1
1
69
1
1
4
1
20
6
4
1
1
4
1
1
1
2
1
1
1
1
2
1
1
1
1
1
1
1
1
1
1
2
1
1
1
1
1
1
1
1
1
1
1
1
1
1
1
1
1
1
1
1
1
1
1
1
1
1
1
1
1
2
1
1
2
1
1
1
1
2
1
1
1
1
1
1
1
1
1
1
1
2
1
1
1
2
1
1
1
1
1
1
2
1
1
1
1
1
1
1
1
1
3
1
1
1
1
1
1
3
6
1
1
1
22
1
7
1
12
1
1
1
1
1
1
1
1
1
1
1
1
2
2
6
2
1
1
1
2
1
1
1
1
1
3
13
7
6
1
1
1
1
1
1
1
1
1
1
1
1
1
1
1
1
3
2
1
1
1
1
1
1
1
1
2
1
1
1
1
1
2
1
1
2
2
1
1
1
1
3
1
4
1
3
1
1
1
1
1
1
1
1
1
2
1
1
1
1
1
1
1
1
3
1
1
1
1
1
1
1
1
9
2
1
1
2
1
1
1
1
1
1
1
1
1
1
1
1
1
1
1
1
1
1
1
1
2
2
1
1
14
1
1
1
1
1
1
2
1
3
1
1
1
1
1
2
2
1
1
5
1
1
1
1
1
1
1
1
1
1
1
1
1
1
1
1
1
1
3
1
1
1
1
1
1
2
1
1
1
1
1
1
1
1
1
1
1
1
1
1
1
1
1
1
1
8
1
1
1
3
1
1
6
1
6
1
1
1
1
1
1
1
1
15
17
16
11
1
1
1
6
1
1
1
1
1
1
1
1
1
1
1
1
1
1
1
1
1
1
1
50
1
1
1
1
1
1
1
1
1
1
1
1
1
1
1
1
1
1
1
1
1
1
4
1
1
1
1
2
15
1
1
2
1
20
9
1
1
10
3
2
1
1
1
1
1
2
2
1
1
1
1
1
1
1
1
1
1
1
1
1
1
1
1
1
1
2
5
1
1
2
1
1
1
1
1
1
1
2
1
1
1
1
1
1
2
1
1
1
1
1
1
1
1
1
2
5
1
1
2
1
1
1
1
1
1
1
1
2
1
1
7
4
1
1
1
2
1
1
18
1
1
1
1
1
1
3
5
16
1
5
1
1
1
1
1
2
1
1
1
1
1
1
2
1
2
1
1
1
1
2
1
6
1
1
1
1
1
1
1
1
2
1
1
1
1
1
1
1
1
2
1
1
1
1
1
1
1
2
1
1
2
1
4
1
2
1
1
1
11
1
1
2
3
1
1
1
1
1
1
1
1
1
1
1
1
1
1
1
1
1
1
2
1
2
2
2
1
1
2
1
1
1
1
1
1
1
1
1
1
1
1
1
1
1
1
1
1
6
1
1
1
1
1
4
1
2
2
3
1
2
2
1
2
1
1
1
1
1
1
3
1
1
2
13
1
1
1
1
1
1
1
1
1
1
1
1
2
1
1
1
1
1
1
3
1
1
1
1
2
1
1
1
1
2
1
1
1
2
3
1
4
1
1
2
1
1
1
1
1
1
1
1
1
1
1
1
1
1
2
2
1
1
1
2
1
2
1
1
1
1
1
1
1
2
1
2
2
4
6
1
1
1
1
1
2
1
1
1
1
1
1
1
1
1
1
1
1
1
1
1
1
1
1
1
1
1
2
2
1
2
1
1
1
1
1
1
1
1
1
2
1
1
2
1
1
1
1
1
1
2
1
1
1
1
1
1
1
1
1
3
1
1
1
1
1
1
1
1
1
2
1
1
1
1
1
1
1
2
1
1
1
1
2
1
9
1
1
11
1
11
1
6
1
1
15
30
1
1
2
1
1
1
1
1
2
1
1
1
1
2
3
1
1
1
1
1
1
1
1
1
1
1
1
1
1
1
1
1
1
2
2
1
1
2
1
1
1
1
2
1
1
2
3
1
1
5
1
1
2
1
1
2
1
1
1
1
1
1
1
1
1
2
10
3
8
7
1
1
1
1
1
1
1
1
1
1
1
1
1
1
1
1
1
1
1
1
1
26
1
1
2
2
1
2
1
1
1
1
1
1
1
1
1
1
1
1
1
1
1
1
1
1
1
1
1
1
1
1
1
1
1
2
1
1
1
2
3
1
1
1
1
1
2
1
1
1
1
1
1
1
1
1
1
1
1
1
1
2
1
1
1
1
14
1
1
2
1
2
20
1
1
1
2
1
1
4
2
1
1
1
1
3
1
1
1
1
1
1
1
1
2
3
1
1
1
1
1
2
1
1
2
1
1
3
1
1
1
1
1
20
1
1
2
1
1
1
1
1
1
1
1
2
1
1
1
1
1
1
2
1
1
1
1
1
1
1
1
1
1
1
1
1
1
2
1
1
10
1
2
1
1
1
1
2
1
1
1
1
1
1
1
1
1
1
1
1
8
2
1
1
1
1
1
1
1
1
1
1
1
2
1
1
2
1
1
1
1
1
1
1
1
1
1
1
1
1
1
1
1
1
1
1
1
1
1
1
1
2
1
1
1
1
1
1
1
1
1
1
1
1
1
1
1
1
1
1
1
1
1
1
1
1
1
1
2
1
2
1
2
1
1
1
1
1
1
6
1
1
1
1
1
1
1
2
1
1
1
1
1
1
1
1
1
1
1
1
1
1
1
1
1
1
1
1
1
1
1
1
1
1
1
1
1
1
1
1
1
1
1
19
1
1
1
1
1
1
1
1
1
1
1
1
1
1
85
1
2
7
1
2
8
2
1
3
1
1
1
1
2
1
1
1
1
1
1
1
1
1
1
1
1
1
1
1
1
15
1
1
2
1
1
1
1
1
1
1
1
1
1
1
1
1
1
3
1
1
1
1
1
1
1
1
1
1
1
1
2
1
1
2
1
1
1
2
1
1
1
1
1
1
3
1
1
1
1
1
1
2
1
1
1
1
1
2
1
1
1
1
1
1
1
1
1
1
3
1
52
22
1
1
1
1
2
1
1
1
1
1
1
1
1
1
1
1
3
5
3
1
1
1
1
1
1
1
1
1
1
1
1
60
1
1
1
2
1
1
1
1
1
1
2
1
1
1
1
13
1
1
1
1
1
1
1
2
1
1
1
20
1
1
2
1
1
1
1
1
1
4
1
1
1
1
1
1
3
1
2
1
1
2
1
1
1
1
1
1
1
1
1
1
1
1
8
1
1
1
1
1
1
1
1
1
1
2
1
1
1
1
1
1
1
2
1
1
2
4
1
3
1
1
3
2
2
11
1
1
1
1
4
8
1
1
2
1
1
1
1
1
1
1
1
1
1
1
1
1
1
1
1
1
1
1
1
1
1
1
1
1
1
1
1
1
1
1
1
1
1
1
1
1
1
1
1
2
10
1
1
1
1
1
1
2
1
1
1
1
1
1
1
1
1
1
5
2
2
5
1
8
18
4
1
5
1
1
18
1
1
2
1
1
1
1
11
4
1
1
1
1
1
1
1
1
1
1
35
1
1
1
1
5
1
1
1
1
1
1
1
1
1
1
1
1
1
1
1
1
1
1
2
1
1
1
1
1
1
1
1
1
2
1
1
1
2
2
2
1
5
1
1
1
1
1
1
1
1
1
1
1
1
1
1
1
1
1
2
1
2
4
1
1
4
1
1
1
1
1
1
1
3
1
1
2
1
1
1
1
1
1
1
1
1
2
17
1
1
3
1
1
1
1
1
1
1
1
1
1
2
1
1
1
1
1
1
2
1
1
1
1
2
1
1
1
1
1
1
1
1
1
1
1
1
1
1
1
1
1
1
1
1
2
1
1
2
1
1
1
1
1
1
1
1
1
4
2
1
1
1
1
1
1
1
1
1
1
1
1
1
1
1
1
1
1
1
1
1
1
1
1
1
1
1
1
11
2
1
1
3
1
1
1
4
1
5
2
1
1
2
1
1
1
1
1
1
1
1
1
1
1
1
1
1
1
1
1
1
1
1
2
1
1
1
1
1
1
1
1
1
1
1
1
1
1
1
1
1
1
1
1
1
1
1
1
1
1
1
1
1
1
3
1
1
1
1
2
1
1
1
1
1
1
1
1
1
1
1
1
1
1
1
1
1
1
1
2
1
1
4
5
8
1
9
1
1
1
1
2
4
1
1
1
1
1
1
1
1
1
4
1
2
30
2
1
1
1
1
1
1
1
1
1
3
1
1
1
1
3
2
4
12
1
1
1
2
2
4
1
14
20
1
1
6
29
1
1
1
1
1
1
1
1
1
1
2
1
1
1
1
1
1
3
16
1
1
1
1
2
2
1
1
1
2
1
2
1
15
2
1
33
1
1
1
1
1
1
1
1
1
1
1
1
1
1
1
1
1
1
1
1
1
1
1
1
2
1
1
1
1
61
1
2
3
1
1
1
2
1
1
2
1
1
1
5
1
1
1
1
1
1
1
1
1
1
1
1
1
3
1
1
1
1
1
1
1
1
1
1
1
1
1
4
3
1
1
1
1
1
2
1
1
1
1
1
1
1
3
2
1
1
1
1
1
1
1
1
1
1
1
1
1
1
1
1
1
1
2
1
1
1
1
1
1
1
1
1
1
1
1
1
1
1
2
1
1
1
1
1
1
2
1
1
1
1
1
1
1
1
1
1
1
1
1
1
1
1
2
1
1
1
1
1
1
1
1
1
1
1
1
1
1
1
1
1
1
1
1
1
2
1
1
1
1
1
1
1
1
1
1
1
1
1
1
1
1
1
1
1
1
1
1
1
1
1
1
1
1
1
1
1
1
12
3
1
1
1
8
1
3
1
1
1
1
4
4
1
1
1
4
2
1
1
1
1
4
5
1
1
1
1
1
1
1
1
5
1
5
1
1
1
1
1
1
1
1
1
1
1
1
1
1
1
1
1
1
2
1
1
1
1
2
1
1
2
1
1
2
1
1
1
1
1
1
1
1
1
1
1
1
1
1
5
3
1
1
1
1
1
1
1
2
1
2
3
1
1
1
1
1
1
1
14
6
2
3
1
3
1
1
1
1
1
1
1
1
2
1
2
1
1
1
1
1
2
1
1
1
1
1
2
1
1
2
1
1
1
1
1
1
1
1
1
1
1
1
1
1
1
1
1
3
1
1
2
2
3
2
1
1
1
1
1
1
1
1
1
1
1
1
1
1
1
1
1
1
1
1
1
1
1
1
1
1
1
1
1
1
1
1
1
1
1
1
1
1
1
1
2
1
1
3
1
1
1
1
1
1
1
1
1
1
1
1
9
14
1
1
1
15
1
1
1
1
1
1
1
1
1
3
1
2
1
1
2
1
1
1
1
2
1
1
1
1
1
1
1
1
1
1
1
2
3
1
1
1
1
1
1
1
1
6
2
1
1
1
1
1
1
1
1
1
2
1
1
1
1
1
1
1
1
1
1
1
1
1
1
1
1
1
1
3
8
1
1
14
1
1
1
1
1
1
1
1
1
1
1
1
1
1
1
1
1
1
1
1
1
2
1
1
1
1
1
1
1
1
1
1
1
1
1
2
2
2
1
1
1
2
1
1
1
3
1
2
1
1
1
1
1
1
1
1
1
1
1
1
1
1
1
1
1
1
1
1
1
1
1
1
1
1
1
1
1
1
1
2
1
1
1
1
1
1
1
1
1
1
1
1
1
3
2
1
1
1
1
1
1
2
3
1
3
2
1
1
1
1
1
2
1
1
1
1
1
1
1
1
1
1
1
1
1
1
1
1
1
1
1
2
3
1
1
4
1
1
1
1
1
2
1
32
1
1
13
1
1
2
1
1
1
1
1
1
1
1
1
1
1
1
3
1
1
1
1
1
1
1
1
1
1
2
1
1
1
1
1
1
1
1
1
1
2
1
1
1
1
1
1
1
1
1
1
1
1
1
14
1
2
19
11
6
2
1
1
1
8
1
1
1
3
1
1
1
8
1
2
1
1
1
3
2
1
1
1
1
2
2
1
1
1
1
1
1
1
1
1
1
3
5
1
2
1
3
1
2
1
1
3
4
4
1
1
1
1
1
1
1
1
1
1
1
1
1
1
1
1
1
1
1
2
1
3
1
1
1
1
1
1
1
1
1
1
1
1
1
1
1
1
1
1
2
1
1
1
1
1
2
1
2
1
1
1
1
1
1
1
1
2
1
1
1
3
2
1
1
2
8
1
1
1
1
1
4
2
1
1
4
2
2
1
1
1
2
3
1
1
1
1
1
3
1
1
1
2
1
1
5
3
1
3
1
1
1
3
1
1
1
2
1
1
1
2
2
1
1
1
1
1
1
1
1
1
1
1
1
1
1
1
1
3
1
1
1
2
4
2
1
1
1
2
1
1
1
1
1
1
1
1
1
1
1
2
1
1
1
1
1
3
1
3
1
1
1
1
1
1
1
1
1
1
1
1
1
24
1
3
1
1
1
1
1
1
1
1
1
2
1
1
1
1
1
1
1
1
1
1
1
1
1
1
1
1
1
1
1
3
1
1
1
1
1
1
1
1
1
1
1
1
1
1
1
1
1
1
1
1
1
1
1
1
1
1
1
1
1
1
1
1
2
1
1
1
1
1
1
1
2
1
4
1
1
3
1
1
1
1
2
5
2
4
2
2
1
1
3
1
1
1
2
1
2
2
1
1
1
2
1
1
2
1
1
1
1
1
1
1
1
1
1
1
1
2
1
2
1
3
1
1
1
1
1
15
1
1
1
1
3
1
1
1
1
2
1
1
1
2
1
1
3
1
1
1
1
3
3
1
2
1
1
1
1
1
1
1
1
1
1
2
1
1
2
1
1
1
1
1
1
1
1
1
1
1
2
2
1
4
45
2
1
2
1
1
1
1
1
1
1
1
2
1
1
1
1
2
1
1
1
1
1
1
1
1
1
1
2
1
1
1
1
1
1
4
4
1
1
1
11
1
12
1
1
1
1
2
2
1
1
1
1
1
1
1
1
1
3
2
1
15
14
4
1
1
1
28
2
1
1
4
1
1
1
20
2
1
1
1
1
1
1
1
1
2
1
1
1
1
1
1
1
1
1
7
2
82
1
1
1
1
1
1
1
1
18
9
3
1
1
4
1
1
1
1
1
1
1
10
9
2
16
1
1
1
2
1
1
1
1
1
26
1
1
1
13
3
1
2
1
8
1
1
2
34
8
1
1
9
6
2
3
1
2
1
3
1
1
4
1
2
1
1
1
1
2
1
1
1
1
1
1
1
1
1
2
1
1
1
1
1
1
1
1
1
1
1
1
9
8
1
1
1
1
1
1
1
1
2
1
1
1
1
1
1
1
1
1
5
1
1
1
1
2
1
1
1
1
1
1
1
7
1
1
1
1
1
1
1
1
1
1
1
1
2
1
1
1
2
1
1
1
1
1
1
1
1
14
1
1
1
1
1
1
4
1
1
1
1
1
1
1
1
1
1
1
1
1
3
4
1
1
1
1
1
1
1
1
1
1
2
1
1
1
1
1
1
1
1
1
1
2
1
1
1
1
1
1
2
1
2
1
1
1
1
1
2
1
2
1
1
1
1
1
1
1
2
8
3
1
1
1
1
1
1
1
1
1
5
1
4
1
2
1
1
1
1
1
1
1
1
1
1
1
1
1
1
1
1
3
1
1
6
1
1
1
1
1
1
1
1
2
2
2
1
2
2
4
1
1
1
2
1
1
3
1
1
1
1
2
1
1
1
1
1
1
1
1
1
2
1
1
1
1
1
5
1
1
4
1
2
1
1
1
1
1
1
2
1
1
1
1
1
1
1
2
1
1
1
1
1
1
1
1
1
1
1
1
1
1
1
1
1
1
1
1
1
1
2
1
1
1
1
1
1
4
5
1
3
4
1
1
2
4
2
3
1
1
1
3
1
1
5
6
4
2
4
2
1
1
3
6
2
4
2
1
2
3
2
1
1
2
4
1
4
4
1
3
1
5
1
2
3
2
1
1
1
1
7
1
4
6
3
2
2
2
1
1
3
1
1
3
2
4
2
4
6
1
1
1
4
3
16
1
1
1
1
2
1
2
1
1
1
2
1
4
1
1
2
1
1
2
1
1
1
1
1
1
2
1
1
1
4
1
1
1
1
4
2
11
1
1
1
4
1
2
1
1
1
1
1
1
1
1
1
1
1
1
2
1
3
10
2
1
2
4
1
1
1
1
1
1
1
1
1
1
2
1
1
1
1
1
1
1
1
1
1
2
1
1
1
1
3
1
1
1
2
1
1
1
2
1
2
1
1
1
2
1
2
2
1
2
80
20
1
2
1
1
1
1
1
2
1
1
2
1
1
1
1
1
1
1
1
1
12
9
1
1
1
1
1
1
1
1
1
1
1
1
1
1
2
1
1
1
1
1
1
1
1
1
1
1
1
1
1
2
1
1
1
1
1
1
4
2
3
1
1
2
1
13
2
2
16
11
1
1
2
1
2
1
1
1
1
1
1
1
1
1
1
1
1
1
1
1
1
1
1
1
1
2
1
2
12
18
1
1
13
1
2
2
1
1
2
1
1
1
1
1
1
1
1
1
1
1
1
1
1
1
1
1
1
1
1
1
1
1
1
1
1
2
1
1
1
2
1
3
1
1
2
1
1
1
1
1
1
1
1
1
1
2
1
1
1
1
1
1
1
1
1
1
10
5
1
1
1
1
1
1
1
17
1
1
1
17
1
1
1
1
1
1
1
1
2
1
1
1
1
1
1
1
2
1
1
2
1
10
1
1
1
1
1
2
1
1
2
2
24
1
28
1
1
1
1
1
1
1
1
1
1
1
1
1
1
1
1
1
1
1
1
1
1
1
1
1
1
1
1
1
14
1
1
1
1
1
1
1
1
1
1
1
1
1
2
1
1
1
1
1
1
1
1
1
1
1
1
1
1
1
1
1
1
1
1
1
1
1
1
4
1
1
1
1
1
1
2
2
1
1
1
1
1
1
1
2
1
1
2
1
1
1
1
1
1
2
1
2
1
1
1
1
1
1
2
1
1
3
1
1
1
1
1
1
1
1
1
1
1
1
1
1
1
1
1
1
1
1
1
1
1
1
1
1
1
1
1
1
1
1
1
1
1
1
1
1
1
2
1
1
1
1
2
1
1
1
1
1
1
2
1
1
1
1
1
1
1
1
1
1
1
2
1
1
1
1
1
1
2
1
1
1
1
1
1
1
1
1
1
3
1
1
1
1
1
1
1
2
1
1
1
1
1
1
2
1
1
1
1
2
1
2
1
1
1
1
1
1
2
2
1
1
1
1
1
1
1
1
1
1
1
1
1
1
1
1
1
2
1
5
1
1
1
1
2
1
1
1
1
1
1
1
1
1
2
1
1
1
1
1
1
1
1
1
1
1
1
1
1
1
3
1
1
1
2
1
1
1
1
3
1
1
1
1
1
1
1
4
1
1
1
1
1
1
1
1
1
1
1
1
1
1
1
1
1
1
1
1
1
2
1
4
4
1
1
1
1
1
1
3
1
1
1
1
2
17
1
1
2
1
1
1
1
1
1
1
1
1
1
2
1
1
1
1
1
1
1
2
1
1
1
1
1
1
2
1
1
1
1
1
2
1
2
1
2
1
1
1
1
1
1
1
1
1
1
1
1
1
1
1
1
1
1
1
1
5
1
1
1
2
1
1
1
1
1
1
1
2
1
1
1
4
1
1
1
1
1
1
1
1
2
1
1
1
1
25
1
1
3
1
1
1
1
1
1
1
1
1
1
1
1
1
1
1
1
1
1
1
1
1
1
1
1
1
1
1
1
1
1
1
2
1
1
2
1
1
1
1
17
1
1
1
10
1
1
1
1
1
1
1
1
12
1
15
1
1
1
1
1
2
2
1
1
1
1
2
1
1
1
2
1
1
3
1
1
1
1
4
1
1
1
2
1
1
1
1
1
1
2
1
3
1
1
1
1
1
1
1
1
77
1
1
1
1
1
1
1
4
1
1
1
1
1
1
1
1
1
1
1
1
1
1
1
1
1
3
2
3
1
1
1
1
1
1
1
1
1
2
1
1
1
1
1
1
1
1
1
1
1
1
2
1
1
4
1
1
1
1
1
1
1
2
1
1
1
1
1
1
1
2
2
1
2
2
3
1
1
2
2
1
1
1
1
1
1
3
1
1
1
1
1
1
1
1
1
1
1
1
1
1
1
1
1
1
32
1
1
1
1
1
1
1
1
1
1
1
1
1
1
3
1
2
7
1
3
1
1
1
1
1
1
3
1
1
1
1
1
1
1
1
2
1
1
1
1
2
1
1
1
1
1
1
1
1
1
1
1
1
1
1
3
2
4
1
1
1
8
6
9
1
2
12
3
2
1
1
2
1
1
1
1
1
6
1
1
1
2
3
1
1
1
1
1
1
1
1
1
1
1
4
1
1
1
1
1
1
1
2
1
1
1
1
1
1
1
1
1
1
1
1
1
1
3
1
1
1
1
1
1
1
1
1
2
1
1
1
1
1
2
2
1
4
1
1
1
1
1
1
1
2
1
1
1
1
1
1
2
1
1
1
2
1
1
1
1
1
1
1
1
1
1
1
1
1
1
2
2
1
1
1
1
2
2
1
2
1
1
1
2
1
4
1
1
1
1
1
1
1
1
1
1
6
3
2
1
1
1
1
2
4
1
1
1
1
1
1
1
2
1
1
1
1
1
1
1
1
1
1
1
1
1
1
1
15
1
1
16
1
1
1
1
1
1
1
1
1
1
1
1
1
1
1
6
1
1
1
15
1
19
1
1
1
2
1
1
1
1
1
1
1
1
1
1
1
1
1
1
1
2
1
1
1
1
1
1
1
1
1
1
1
1
5
8
4
1
1
1
1
1
1
1
1
1
1
5
1
2
1
1
1
1
2
1
2
1
1
1
1
1
1
16
1
1
1
1
1
1
1
1
1
1
1
2
1
1
1
1
1
1
1
1
1
1
1
1
1
1
1
1
1
1
1
1
1
1
1
1
1
1
1
1
1
1
2
1
1
1
1
2
1
1
1
1
1
2
1
10
2
9
1
1
1
1
1
1
1
35
1
1
1
2
1
1
1
1
1
1
1
1
1
1
5
1
3
2
2
1
1
2
1
1
1
1
4
1
1
1
1
1
1
1
1
1
1
1
1
1
1
1
1
1
1
1
1
1
1
1
1
1
1
1
1
1
1
1
3
1
1
1
1
1
1
10
1
5
6
1
1
1
1
1
1
1
1
1
1
1
1
1
1
1
1
1
1
1
1
1
1
1
1
1
1
1
1
1
1
6
1
2
1
1
1
1
2
1
2
6
3
1
2
2
3
1
1
1
2
2
1
1
1
1
1
1
1
1
1
1
1
1
1
1
1
2
2
2
1
1
1
1
1
1
1
25
3
7
1
1
2
2
1
1
1
1
1
1
1
1
1
6
3
24
6
20
3
1
3
1
1
2
1
30
13
1
1
1
1
1
2
3
1
1
1
1
1
1
1
1
1
1
2
1
1
1
2
1
1
1
1
2
1
1
1
1
1
1
1
1
1
1
1
1
2
1
1
1
3
2
1
1
1
1
1
3
1
1
1
1
1
1
1
1
1
1
1
1
1
1
1
1
1
1
1
1
1
1
1
1
1
1
1
1
1
1
1
1
1
1
1
1
1
1
1
1
1
1
5
1
1
2
1
1
1
2
1
1
1
1
1
1
1
1
1
2
1
1
1
1
1
1
1
1
1
1
1
1
1
1
1
1
1
1
1
1
1
1
1
1
2
1
2
1
1
1
1
2
1
10
1
1
2
5
5
1
1
1
1
1
1
12
1
1
1
1
1
1
1
1
1
1
1
1
1
2
1
2
1
1
1
1
1
1
1
1
2
1
1
1
1
1
1
1
1
1
1
1
1
2
1
2
1
1
1
1
1
1
2
11
1
2
3
1
1
1
1
1
1
1
1
1
1
1
1
1
1
1
2
1
4
1
1
1
1
1
1
2
1
1
1
1
1
1
1
3
1
1
1
1
1
1
10
1
2
1
1
2
1
2
1
1
1
1
1
1
1
1
1
1
1
1
1
1
1
1
1
1
1
1
1
4
2
1
1
1
1
2
1
1
1
1
1
1
1
1
1
1
1
1
1
1
1
3
1
1
1
2
2
1
1
1
1
2
1
1
1
3
2
1
1
1
1
7
1
2
1
1
1
3
2
3
1
1
1
2
1
1
1
1
1
1
10
1
1
33
1
1
1
1
1
1
2
1
2
1
2
1
1
2
1
1
1
1
17
1
1
2
5
1
1
1
13
1
1
16
1
1
3
1
2
1
1
1
1
14
2
1
1
1
1
1
1
1
1
1
1
1
1
1
1
1
1
1
1
1
1
1
1
1
1
1
1
1
1
1
1
1
1
1
1
1
1
2
1
1
1
9
1
9
2
1
1
1
1
3
1
2
2
1
1
1
1
1
1
1
1
1
1
1
1
1
1
1
3
1
2
2
1
1
1
1
1
1
1
1
2
1
1
1
1
1
1
1
1
1
1
1
1
3
1
1
1
2
1
2
2
2
1
1
1
1
1
1
1
1
1
1
1
1
1
2
1
1
2
1
1
2
1
2
1
2
5
6
2
1
1
1
1
1
5
4
12
3
1
5
7
1
14
1
14
1
1
2
1
1
1
1
1
1
1
1
1
1
1
1
1
3
1
1
1
1
1
1
1
1
1
1
1
1
1
1
1
1
1
1
1
1
1
1
2
1
1
1
1
1
1
1
1
1
1
1
2
1
1
1
2
1
1
1
1
1
1
1
1
1
1
1
9
14
2
1
1
1
1
1
1
1
1
1
1
1
1
1
1
1
1
1
2
1
1
1
1
4
2
1
1
1
1
1
1
1
2
1
1
3
1
1
1
3
1
1
1
1
1
1
1
1
1
1
1
1
1
1
1
1
1
1
1
1
1
1
1
1
1
1
1
1
2
1
1
4
1
10
1
7
1
1
1
1
1
1
2
1
1
1
1
1
1
1
2
2
2
1
1
1
1
1
1
2
1
1
1
1
1
1
1
1
2
1
1
1
1
1
1
1
1
1
1
1
1
1
1
1
1
1
1
3
1
3
1
1
1
1
1
1
1
1
1
1
1
1
1
1
2
2
1
1
1
1
1
1
1
1
2
1
2
1
1
1
1
1
1
1
2
1
2
1
2
1
1
1
1
1
1
1
2
1
1
1
1
1
1
1
1
2
2
1
1
1
1
1
1
1
1
1
1
2
1
1
1
1
1
1
1
1
1
1
1
1
1
1
1
1
2
1
1
1
1
1
1
1
1
1
1
1
1
1
1
2
1
1
3
1
34
24
2
3
1
1
9
1
1
34
1
2
1
1
1
1
1
1
1
1
1
1
1
1
1
1
1
1
1
2
14
1
1
2
1
3
1
6
6
1
1
1
4
1
1
1
1
1
1
1
1
1
1
4
1
1
1
1
1
1
1
1
1
1
1
1
1
2
1
1
4
2
1
1
1
1
3
1
1
1
1
1
1
1
2
1
1
1
1
2
1
1
1
1
1
1
1
1
8
1
1
1
5
1
1
2
1
1
1
1
1
1
1
2
2
1
1
1
1
1
1
1
1
1
1
1
1
1
1
2
1
1
1
2
1
1
1
1
1
1
1
1
1
1
1
1
1
1
1
1
1
1
1
1
2
1
1
1
1
1
1
1
1
1
1
1
1
1
1
1
1
1
1
1
1
1
1
1
2
5
2
1
1
1
1
1
1
1
1
1
1
1
1
1
1
1
1
1
1
1
1
1
1
1
1
1
2
3
1
3
1
2
1
1
60
1
1
1
1
1
2
3
3
1
4
1
1
1
1
1
2
1
1
1
2
1
1
1
1
1
1
1
1
1
1
1
1
1
7
1
1
1
1
2
1
1
1
1
1
1
1
3
1
2
1
1
1
1
1
1
1
1
1
1
1
1
1
1
1
1
1
1
1
5
1
1
2
1
1
1
1
1
2
1
1
1
1
1
4
1
1
2
1
2
1
1
1
1
1
1
1
1
1
1
1
1
15
1
1
1
1
27
3
16
1
1
1
1
1
1
1
1
1
1
1
1
1
1
1
1
2
1
1
1
1
1
1
1
1
1
1
1
1
1
2
1
1
1
1
1
1
1
1
1
1
2
1
2
1
1
1
1
1
1
1
1
1
1
6
1
1
1
2
1
1
2
5
1
5
2
1
1
3
1
1
1
1
1
1
2
1
1
1
1
1
1
3
1
1
1
1
1
1
1
1
1
1
1
1
1
5
1
2
1
1
1
1
1
1
1
1
1
1
1
2
1
1
1
1
1
1
1
1
1
1
1
1
1
1
1
1
1
1
1
1
1
3
1
2
1
1
1
2
1
1
1
1
1
2
2
1
1
1
2
4
1
1
1
1
1
1
1
1
1
1
1
3
1
2
1
1
1
1
1
1
1
1
1
1
1
1
1
10
1
1
1
1
1
1
1
1
1
3
3
2
1
1
2
1
1
1
1
1
2
1
2
1
1
1
1
2
1
1
1
1
1
1
1
1
1
2
1
1
1
2
1
2
1
1
2
1
2
1
2
1
1
2
2
2
1
1
2
1
1
1
16
1
1
3
1
1
2
1
2
1
1
1
1
1
1
1
1
1
1
1
1
1
1
1
1
1
1
1
1
1
1
1
1
1
1
2
1
1
2
1
1
2
1
1
1
1
1
2
2
1
1
1
1
1
2
1
1
1
2
1
1
1
1
1
1
1
1
1
2
1
1
1
1
2
1
3
1
1
1
1
1
1
1
1
3
2
1
1
1
1
1
1
1
1
1
2
2
1
1
1
15
1
1
1
1
2
1
3
1
1
1
1
1
1
2
1
1
1
1
1
1
2
1
1
1
1
1
1
1
1
1
1
1
1
1
1
1
1
1
1
1
1
1
1
1
1
1
1
1
1
1
2
1
1
1
1
1
1
2
1
1
1
1
1
1
2
1
2
1
1
1
1
1
1
1
1
1
1
1
2
1
1
1
2
3
2
1
2
12
1
1
1
1
1
1
1
1
1
1
1
1
1
1
1
1
1
3
1
1
1
1
1
1
1
1
1
2
1
2
1
1
1
1
1
1
1
1
1
1
1
1
3
1
1
1
1
1
1
2
1
1
1
1
1
1
1
1
1
1
1
1
1
1
1
1
1
1
1
1
1
1
1
1
1
1
1
7
1
1
1
1
1
2
2
1
2
1
1
1
5
3
1
1
1
1
1
1
1
5
2
2
1
1
1
1
1
15
3
1
1
1
1
15
1
1
2
1
1
1
17
2
3
1
1
1
1
1
1
1
1
1
1
1
1
1
1
1
2
1
1
1
1
1
1
1
1
1
1
1
1
1
1
1
1
1
1
1
1
1
2
2
1
1
1
1
1
1
1
1
1
1
1
1
1
1
1
1
1
1
1
1
1
1
1
1
1
1
1
1
1
1
1
2
1
2
2
2
2
1
1
1
1
2
2
2
2
2
1
2
1
1
1
1
1
1
1
1
1
1
1
1
1
1
3
2
1
1
1
2
1
2
1
1
1
1
1
2
1
1
1
4
1
1
1
1
1
1
1
1
1
1
1
1
1
1
1
1
1
14
1
1
1
1
1
1
1
1
1
1
1
1
1
1
1
1
1
1
1
1
1
1
1
1
1
1
2
1
1
1
1
2
1
1
1
1
58
14
1
1
1
1
1
1
1
1
2
1
3
1
1
1
1
1
1
1
1
2
1
1
1
1
1
1
1
1
1
1
1
2
1
1
1
1
1
1
2
1
1
2
1
1
1
1
1
1
1
1
1
1
1
1
1
1
1
1
4
1
1
2
3
1
14
1
1
1
2
1
1
1
1
1
1
1
1
1
1
1
1
1
1
1
1
5
14
2
1
1
1
1
1
1
2
1
1
1
1
3
1
1
1
1
1
2
1
1
1
1
1
1
1
1
1
1
1
2
2
1
1
1
1
1
1
1
1
1
2
1
2
1
1
2
1
1
1
1
1
1
1
2
1
2
1
1
1
2
1
1
4
6
1
1
2
1
1
1
1
8
3
1
1
1
1
3
1
1
1
2
1
1
1
1
1
1
1
1
1
1
1
1
1
1
1
1
2
1
1
1
1
1
1
1
1
1
1
1
1
1
1
1
1
1
1
1
1
1
1
1
1
1
2
1
15
1
1
1
3
1
1
5
3
1
1
1
1
1
1
1
4
1
1
1
1
1
1
1
1
1
1
1
2
2
1
2
1
1
1
2
1
2
1
2
1
1
1
1
1
1
1
5
2
1
1
1
1
2
2
1
1
1
1
1
1
1
1
36
23
9
3
1
1
2
1
13
1
1
3
1
1
1
1
1
1
1
1
1
1
1
1
1
1
1
1
1
1
1
1
1
1
1
1
1
2
1
1
1
1
1
1
1
1
1
1
1
1
7
3
8
1
1
9
3
3
1
1
2
14
1
1
1
1
1
1
1
1
1
1
1
1
1
2
2
1
1
1
1
1
1
1
1
1
1
1
1
1
1
1
1
1
1
1
2
1
1
2
2
1
1
1
1
2
1
1
1
1
1
1
1
1
1
1
1
1
1
1
1
1
1
1
2
2
1
1
2
1
2
1
1
2
1
1
1
1
1
2
1
1
2
2
2
1
1
1
1
1
1
1
2
1
1
1
1
1
2
3
2
1
1
1
1
1
1
1
1
2
1
1
1
1
1
1
2
2
1
1
1
2
3
14
1
1
1
1
1
1
1
1
4
1
1
1
1
1
1
1
1
1
1
1
1
1
1
1
1
1
1
1
1
1
1
1
2
1
1
1
1
1
1
1
1
2
1
3
1
1
1
3
1
1
1
1
1
1
1
1
1
1
1
1
1
1
1
1
2
1
18
1
1
1
1
1
1
1
1
1
1
1
1
1
1
2
1
1
1
1
1
1
1
1
2
1
1
1
1
2
1
1
1
1
1
4
2
1
1
1
1
1
1
1
1
2
1
1
1
3
10
1
3
1
2
1
1
1
1
1
1
1
1
1
1
1
1
1
4
1
5
2
1
1
1
1
1
1
1
3
1
17
1
1
1
1
2
2
1
1
1
1
1
1
1
1
1
1
1
1
1
1
1
1
1
1
1
1
1
1
1
1
1
1
1
1
1
1
1
2
1
2
2
1
1
1
2
1
1
1
2
1
1
1
1
1
1
1
1
1
1
1
1
1
1
1
1
1
1
1
1
1
1
2
1
1
1
1
1
1
1
1
1
1
1
1
1
1
1
1
1
1
2
1
1
1
1
2
1
1
2
1
1
1
2
1
1
1
1
2
1
1
1
3
2
1
1
2
1
1
1
1
2
1
1
1
1
1
3
4
1
2
1
1
2
2
1
1
2
1
1
1
1
2
2
32
11
1
1
2
2
2
4
1
2
1
1
1
1
1
1
3
2
4
1
1
1
4
3
1
4
4
4
4
4
5
1
1
7
1
1
1
3
6
17
1
1
1
2
2
1
14
1
18
1
1
1
68
3
1
5
1
1
1
1
1
1
1
1
1
3
1
1
1
1
2
1
1
1
1
1
1
1
1
1
1
1
1
1
1
2
1
1
1
1
1
1
1
1
1
1
1
1
1
1
1
2
1
1
1
1
2
1
1
1
1
1
2
1
2
1
1
1
1
1
1
1
1
1
1
1
2
1
1
1
1
1
1
1
1
1
1
1
1
1
1
1
1
1
1
1
1
1
1
1
1
1
1
1
1
1
1
1
1
1
1
1
1
1
2
1
1
1
1
1
3
1
1
1
1
1
1
2
1
1
3
1
1
1
1
1
1
1
1
1
1
1
1
1
1
1
1
1
1
1
1
1
1
1
1
1
1
1
1
1
1
1
1
1
1
1
2
1
1
1
1
1
1
1
1
1
1
1
1
2
1
1
1
1
1
1
1
1
1
1
1
1
1
1
1
1
5
1
2
1
1
1
6
1
2
3
1
1
25
2
32
1
1
1
1
1
1
2
1
1
1
1
1
1
1
1
1
1
1
1
3
1
1
1
1
1
1
1
1
1
1
1
1
1
1
1
1
1
2
3
2
1
1
6
3
1
3
1
1
1
1
1
1
1
1
2
1
1
1
1
1
1
1
1
1
1
1
1
1
1
1
1
1
1
1
1
1
1
1
1
1
1
1
1
1
1
1
2
1
1
1
1
1
1
1
1
1
1
1
1
1
1
1
1
1
2
1
1
1
1
1
1
5
1
22
12
4
3
2
2
1
2
3
2
2
4
6
4
1
10
23
1
2
1
14
52
1
1
15
1
1
1
1
1
1
1
1
1
1
1
2
1
1
1
1
1
6
1
5
1
1
1
1
1
1
1
1
1
1
1
1
1
1
1
2
1
1
1
1
1
1
1
1
1
2
1
1
1
1
1
1
1
1
1
1
1
2
1
1
1
1
1
1
1
2
1
1
1
1
1
1
1
1
1
1
1
1
1
1
1
1
1
1
1
1
6
1
1
1
1
1
2
1
1
1
1
1
1
1
1
1
1
1
1
1
1
1
1
3
1
1
1
2
2
7
4
1
1
1
1
1
1
1
1
1
3
1
1
1
1
1
1
1
1
1
1
1
1
1
1
1
1
1
1
1
1
1
1
2
1
1
1
1
1
1
1
1
1
1
1
1
1
1
1
1
1
1
1
1
1
1
1
1
1
1
1
1
1
2
1
1
1
1
1
1
1
1
2
1
1
1
1
1
3
1
1
1
1
16
1
1
1
4
1
1
5
1
2
1
1
1
1
1
1
1
1
1
1
1
1
1
1
2
1
1
1
1
1
1
1
1
1
1
1
1
1
2
1
1
3
1
1
3
1
1
1
2
1
1
1
1
1
1
1
1
1
1
1
1
1
1
1
1
1
1
1
1
1
1
1
1
1
12
3
3
1
1
1
2
1
1
1
1
1
1
1
1
1
1
1
1
1
1
1
1
1
1
1
1
1
1
1
1
1
1
1
1
1
2
1
1
1
1
1
2
1
1
1
1
1
1
1
1
1
1
1
1
1
1
2
2
2
3
1
1
3
2
1
1
1
2
1
1
1
3
1
3
1
1
2
4
1
1
1
1
1
1
1
23
1
1
1
1
1
1
1
1
1
1
1
1
3
1
1
1
1
1
1
1
1
1
2
2
2
1
1
1
1
1
1
1
1
1
1
1
1
1
1
1
1
1
1
1
1
1
1
1
1
1
1
1
1
1
18
3
44
1
3
18
1
3
1
1
1
1
1
1
1
1
2
1
1
1
1
1
1
1
1
1
1
1
1
1
2
1
1
1
1
1
1
1
1
1
63
1
1
1
2
2
1
1
1
1
1
1
1
1
1
1
1
1
1
1
1
2
1
1
1
1
1
1
1
1
1
1
1
1
1
1
1
1
1
1
1
1
1
1
2
4
1
2
1
1
1
1
1
1
1
1
1
1
1
1
1
1
1
1
1
1
1
1
8
7
1
1
1
1
1
1
1
1
1
1
1
3
1
1
1
1
1
1
1
1
1
1
2
1
2
1
1
2
1
1
1
1
1
1
1
2
1
1
1
1
1
2
1
2
1
1
1
1
2
1
3
1
2
1
1
2
3
2
1
1
1
1
1
1
1
1
1
1
6
1
1
3
2
3
1
1
1
1
1
1
1
1
1
4
1
1
1
1
1
1
1
1
1
1
1
1
1
2
1
1
1
1
1
2
1
1
3
1
1
1
1
2
1
1
1
2
1
1
2
1
1
1
1
1
1
1
1
1
1
1
1
1
1
1
1
2
2
1
1
2
1
1
1
1
2
3
1
2
1
1
2
1
2
1
1
1
1
1
1
1
3
3
1
2
9
1
15
6
1
10
1
1
20
1
1
14
1
1
1
2
1
1
1
1
1
1
1
1
1
3
2
18
2
4
2
11
1
1
4
7
2
1
1
1
2
1
2
3
14
1
14
1
1
1
1
19
1
1
2
2
8
3
1
2
1
14
1
25
1
1
1
1
2
1
1
1
1
1
1
1
1
1
2
1
1
1
2
1
1
1
1
1
1
1
1
1
1
1
1
1
1
1
1
1
1
1
1
1
1
1
1
1
1
1
1
1
1
1
1
1
1
8
1
2
2
2
1
1
1
1
1
1
1
2
2
1
1
1
1
1
1
1
1
4
1
5
2
1
2
1
1
1
1
14
1
4
2
1
1
3
1
1
1
1
1
1
1
2
2
1
1
1
1
1
1
1
1
1
1
1
1
1
1
2
1
1
1
1
2
1
2
2
1
1
1
1
1
2
1
1
1
2
1
1
3
2
1
1
1
1
1
1
1
1
2
1
1
1
21
1
1
2
1
1
1
1
1
1
1
1
1
1
3
1
1
1
1
2
1
1
1
2
1
1
1
1
2
1
1
3
5
1
1
1
1
34
1
1
1
1
1
13
1
1
1
1
1
2
1
1
1
1
1
1
1
1
1
1
1
1
1
1
1
1
1
1
1
2
1
1
1
1
1
1
1
1
1
1
1
1
2
1
1
1
1
1
1
1
1
1
1
1
1
1
1
1
1
1
1
1
2
1
1
1
1
1
1
1
1
1
1
1
1
1
1
1
1
1
1
3
1
1
1
1
1
1
1
1
1
1
4
5
2
2
1
1
1
1
1
1
1
1
1
2
1
1
1
1
1
1
1
1
1
31
3
2
2
5
1
5
1
1
1
1
1
1
7
2
1
1
2
1
1
1
1
1
1
1
1
1
1
1
1
1
1
1
1
1
1
1
26
2
1
14
3
1
1
1
1
1
1
4
1
1
1
1
1
1
1
1
1
5
10
1
1
1
1
1
1
1
1
1
2
2
1
12
1
6
4
1
1
25
1
1
1
1
1
1
1
1
1
1
1
2
1
1
1
1
2
2
1
1
2
3
1
3
1
1
1
1
1
1
1
1
1
1
1
1
2
1
1
1
2
1
3
5
1
1
1
1
1
1
1
7
1
1
1
3
1
1
1
1
13
2
58
1
2
1
1
1
1
18
11
1
1
1
1
1
1
2
1
1
1
1
2
1
2
1
1
1
1
1
3
1
5
1
1
1
2
4
2
1
1
1
1
3
2
2
1
1
1
1
1
1
5
1
2
1
1
1
1
1
2
1
1
1
1
1
1
1
1
1
1
1
1
1
1
18
25
1
2
1
1
1
1
1
1
1
1
1
1
1
2
6
1
5
1
1
1
1
1
1
1
1
1
1
1
1
1
1
1
1
2
3
1
1
3
1
1
1
1
1
1
1
1
1
1
2
1
1
1
1
1
2
1
1
1
1
1
1
2
1
1
1
1
1
1
1
1
4
3
1
1
1
1
1
1
1
1
1
1
1
1
2
1
1
1
1
1
1
1
1
1
1
2
1
1
1
2
1
1
1
1
1
1
1
1
1
2
1
1
1
3
1
1
1
1
1
2
1
2
1
1
1
1
1
1
1
1
2
1
1
1
1
1
1
2
1
1
1
1
1
3
1
1
1
1
1
1
1
1
1
1
1
1
1
1
3
1
1
1
1
1
1
1
4
2
1
1
1
1
1
1
1
2
1
1
1
1
1
1
1
1
1
1
1
1
1
1
1
1
1
1
1
1
1
2
3
1
1
1
1
3
1
1
1
1
1
3
3
1
1
22
1
1
1
1
3
1
1
1
1
3
1
1
1
1
1
1
1
1
1
1
2
1
1
1
1
1
1
1
1
1
1
1
1
1
1
1
1
1
1
1
1
1
1
1
1
1
1
1
1
1
1
1
1
1
1
1
1
2
1
1
1
1
1
1
1
1
1
1
1
1
1
1
1
1
1
1
2
1
1
1
1
1
2
2
1
1
2
1
1
1
1
1
1
1
1
1
3
1
1
1
1
1
1
2
1
2
1
1
1
1
1
1
1
1
1
1
1
1
1
1
1
1
1
1
2
2
3
1
1
1
1
1
1
1
1
1
1
1
2
1
1
1
2
1
1
1
1
1
1
1
1
1
1
1
6
1
1
1
1
1
1
1
1
1
1
1
1
1
2
1
1
2
1
1
1
1
1
1
1
1
1
1
13
1
2
1
1
1
1
1
1
1
1
1
1
1
1
1
1
1
1
1
1
2
1
1
1
1
1
1
1
1
1
2
1
4
1
1
2
1
1
1
2
1
1
1
1
5
5
1
1
1
1
1
2
1
1
1
1
1
1
1
1
1
1
1
1
3
1
1
1
1
1
1
1
1
1
1
1
1
3
1
1
1
1
12
1
1
1
1
1
1
1
3
1
1
1
21
16
1
1
1
1
1
1
1
1
1
1
1
1
4
5
1
1
1
5
1
1
5
5
1
1
1
1
1
1
1
1
1
1
1
1
1
1
1
1
1
1
1
1
1
1
1
1
1
1
1
1
1
1
1
1
1
1
1
1
1
2
1
1
2
1
2
1
1
1
1
5
1
1
1
1
1
1
1
1
3
1
2
1
1
1
1
1
1
1
1
3
1
1
1
1
1
2
1
1
1
1
1
1
1
1
1
1
1
1
1
1
1
1
1
1
1
1
1
1
1
1
1
1
1
1
1
1
1
1
1
4
1
1
1
1
1
3
1
1
1
1
17
20
12
12
1
1
1
1
1
1
1
1
1
1
1
2
1
1
1
2
1
1
1
1
1
1
5
1
1
1
1
1
1
1
1
1
1
1
1
1
3
1
1
1
1
1
1
1
1
1
1
1
1
1
1
1
55
1
1
1
1
2
1
1
1
1
1
1
2
1
1
6
1
1
1
7
1
1
1
1
8
2
1
1
1
1
1
3
4
1
1
1
1
1
1
1
1
1
1
2
10
10
1
1
1
2
3
11
4
1
4
3
1
1
2
1
1
1
1
1
1
1
1
1
4
15
1
1
4
1
5
14
2
1
1
1
2
1
1
1
1
1
1
1
1
1
1
1
1
1
1
1
2
1
1
1
1
1
1
1
1
1
1
1
1
1
1
1
1
1
1
2
1
1
1
1
2
1
1
1
1
1
1
2
2
2
1
1
1
2
1
1
1
1
1
1
1
1
1
2
1
2
1
1
1
1
9
1
1
1
1
5
2
1
1
1
1
1
1
1
1
1
1
1
1
1
1
1
1
1
1
1
1
1
1
1
1
1
1
1
1
1
1
1
1
1
2
2
1
2
1
4
1
2
1
1
1
1
1
2
1
1
3
1
1
3
2
3
1
1
3
1
1
1
1
2
2
2
1
1
1
1
1
6
1
1
1
1
2
1
4
1
1
1
2
2
1
2
3
2
2
1
1
1
2
1
1
1
1
1
2
1
1
1
1
1
1
4
1
1
2
1
1
1
1
2
1
1
1
1
1
1
2
1
1
1
2
1
1
1
1
1
1
2
1
1
1
1
1
1
1
1
1
1
1
1
2
1
1
1
1
1
1
1
1
1
1
1
1
5
1
1
1
2
1
2
2
3
1
1
1
2
1
1
1
2
1
1
1
2
1
1
1
2
1
1
1
1
1
1
1
1
1
1
1
1
1
1
1
1
1
1
1
1
1
1
1
1
1
1
1
1
3
1
1
1
1
2
2
1
1
1
2
1
1
25
10
2
1
1
1
2
1
2
1
1
1
1
2
1
1
1
1
1
1
2
1
1
1
1
1
1
1
2
2
1
1
1
1
1
1
1
2
1
1
1
1
2
1
1
1
1
1
1
3
20
1
15
12
3
9
1
10
1
1
1
1
2
1
1
9
2
5
2
1
1
1
1
1
1
1
1
2
1
1
2
1
1
1
1
1
1
1
1
1
1
1
3
1
1
1
2
2
2
1
1
1
1
1
1
1
1
1
1
1
1
1
1
1
1
1
1
1
1
1
1
1
1
1
1
1
1
1
1
1
2
1
1
2
1
1
2
1
2
1
3
1
1
1
1
2
1
2
1
1
1
1
1
1
1
1
1
1
1
1
1
1
1
2
3
1
4
1
1
1
1
1
1
1
2
1
1
2
1
1
1
1
1
1
1
1
1
1
1
4
1
1
1
1
1
1
1
1
1
1
1
1
1
1
3
3
2
2
1
1
1
1
16
6
1
1
1
1
2
2
1
1
1
2
3
1
1
1
1
1
1
1
1
1
1
1
1
1
1
1
1
1
1
1
1
1
1
1
1
1
1
1
1
1
1
1
1
1
2
1
1
1
1
1
1
1
1
1
1
1
1
1
1
1
1
1
1
1
3
19
2
1
1
1
2
1
1
1
1
1
1
1
1
2
1
1
1
2
1
1
3
1
2
1
2
1
1
1
3
1
1
1
1
1
1
1
1
1
1
6
1
1
1
4
1
1
1
1
1
2
1
1
1
1
2
1
1
1
1
1
2
1
1
1
2
1
1
1
1
1
1
1
1
1
1
1
1
1
1
1
1
1
1
1
2
1
1
1
1
1
1
1
1
1
1
1
1
1
1
1
1
1
2
1
1
1
1
1
20
1
2
1
1
1
1
1
1
1
1
1
2
1
1
1
1
1
1
1
1
1
1
1
1
3
1
1
1
1
1
1
1
1
1
1
1
1
1
1
3
1
51
1
1
1
1
1
1
1
1
1
1
2
1
1
1
1
1
1
1
2
1
1
1
1
1
10
26
2
1
1
1
2
1
1
1
1
1
1
1
1
1
1
2
1
2
1
1
2
1
1
1
1
1
1
1
1
1
2
1
1
1
1
1
1
1
1
1
1
1
1
1
1
1
1
1
1
2
2
1
18
1
1
1
1
1
1
1
1
1
2
1
1
1
1
1
1
1
1
1
1
1
1
1
1
1
2
1
1
1
1
1
1
1
1
2
3
2
1
1
3
1
1
1
1
1
1
1
1
1
1
1
1
9
1
1
1
12
1
1
51
1
2
1
1
2
1
1
34
1
3
2
21
1
1
1
1
1
1
1
1
1
1
1
1
1
1
1
1
1
1
1
3
1
2
1
1
1
1
1
1
1
1
1
1
1
1
1
1
1
1
1
1
1
1
1
1
1
1
1
1
1
1
1
1
1
1
1
1
1
2
1
1
40
1
1
1
1
1
1
1
1
1
1
1
1
1
1
1
1
1
2
3
1
1
1
1
1
2
1
1
1
1
1
1
1
1
2
1
1
2
1
1
3
1
1
1
1
1
1
1
1
1
1
1
1
1
1
1
1
1
21
1
1
1
1
1
1
1
1
1
1
1
1
1
1
1
1
1
1
7
13
1
2
1
1
2
1
1
1
1
1
1
1
1
1
1
1
1
16
1
1
2
1
1
1
2
1
42
1
1
1
1
1
6
2
1
1
1
1
3
7
1
1
1
4
2
1
1
1
3
1
13
2
1
1
1
1
1
1
1
1
1
10
4
1
1
10
29
1
2
1
3
1
1
1
1
1
1
1
2
1
58
1
3
5
1
2
1
1
1
1
1
1
1
1
1
1
2
2
1
1
1
1
1
1
7
5
3
1
1
1
1
3
1
1
1
1
1
1
1
1
1
1
1
1
1
1
1
1
1
1
1
1
1
1
2
1
1
2
2
1
1
1
1
3
20
2
1
1
1
2
1
1
1
11
1
2
1
1
6
1
2
1
1
1
1
1
4
1
1
6
1
1
1
1
2
1
2
1
1
1
1
1
1
2
2
4
2
2
2
1
1
1
1
1
3
1
2
1
1
1
2
1
1
1
1
1
1
2
1
1
1
1
1
1
1
1
1
1
1
1
1
1
2
1
1
1
1
1
1
1
1
1
1
1
1
1
1
1
1
1
4
1
1
1
1
1
1
1
1
1
1
2
1
1
2
1
2
1
1
1
1
1
1
1
1
1
1
2
1
1
1
1
1
2
1
1
1
2
1
1
1
1
1
63
1
1
1
1
1
1
1
1
1
1
1
1
1
1
1
1
1
1
2
1
1
1
11
1
34
2
15
1
1
1
1
1
3
1
1
1
1
1
1
1
1
1
1
1
11
11
2
1
1
17
1
1
1
2
1
1
1
1
1
1
1
1
1
1
1
1
3
5
1
1
1
1
1
2
1
1
3
6
1
1
1
1
3
2
1
1
1
1
1
17
1
1
2
1
2
1
1
1
1
1
1
1
1
1
1
1
1
1
1
1
2
1
1
1
1
1
1
1
1
1
2
1
1
1
1
1
1
1
1
41
1
4
1
1
1
1
4
1
1
3
1
2
1
1
1
1
1
1
1
1
1
1
1
1
1
2
1
1
1
1
3
1
1
2
1
1
1
1
1
1
1
1
1
1
1
1
6
1
1
1
1
15
1
2
1
1
1
1
1
1
11
5
1
3
2
2
1
1
11
1
4
2
1
10
3
2
25
11
1
1
1
1
2
1
2
3
1
2
4
1
1
1
3
1
1
10
1
2
2
1
1
2
1
2
1
1
2
1
1
1
1
1
1
1
1
1
1
1
1
1
1
1
1
1
1
1
1
1
1
1
1
1
1
2
1
1
2
1
2
1
1
1
2
1
1
1
1
1
1
22
1
4
1
1
1
1
1
1
1
1
1
2
3
3
1
1
1
1
1
1
1
2
1
1
1
1
1
1
1
1
1
1
1
1
1
1
1
1
1
1
2
2
1
1
3
1
1
1
45
1
1
1
1
4
1
1
1
1
1
1
1
1
1
1
1
1
2
1
1
1
1
1
2
1
1
1
1
1
4
1
1
1
2
1
1
1
1
1
1
3
2
1
1
1
1
1
1
1
1
1
1
1
1
1
3
1
1
1
51
1
21
1
1
1
43
6
11
1
1
1
1
1
1
1
22
2
2
1
1
1
21
2
1
1
1
1
1
1
1
21
4
3
1
1
12
1
7
1
1
1
2
1
1
1
1
4
1
1
3
5
1
1
1
1
2
1
1
1
1
1
1
1
2
1
1
1
1
1
1
1
1
2
1
1
1
1
1
1
1
10
1
1
2
1
1
2
1
1
1
1
1
2
1
1
1
1
1
2
3
1
1
1
1
1
1
1
1
1
1
1
1
1
4
1
1
1
1
1
1
1
1
1
1
1
1
1
1
1
1
2
1
1
1
1
1
19
2
26
1
3
1
1
1
1
1
1
1
1
1
9
1
1
1
1
1
1
1
1
1
2
2
1
1
2
4
1
1
1
1
1
1
11
1
1
1
1
1
1
1
1
2
1
1
1
1
1
1
1
2
1
1
1
2
1
1
1
1
1
1
1
1
1
1
1
1
1
1
1
1
1
1
2
1
1
1
1
1
1
1
1
1
1
1
1
1
1
1
1
1
1
1
1
9
1
1
1
66
1
1
1
1
1
2
1
1
1
1
1
1
1
1
1
8
1
1
1
1
1
1
1
1
1
1
1
1
1
1
1
1
1
1
1
1
2
1
1
1
1
2
3
1
2
3
2
1
1
2
2
1
4
1
1
1
1
2
2
1
3
1
1
1
1
1
1
1
1
1
1
1
1
1
1
1
1
1
1
1
1
1
1
1
1
1
3
11
4
1
1
1
1
1
6
1
2
1
1
2
1
1
6
1
1
1
6
1
1
1
1
1
1
1
1
1
1
1
1
1
1
1
2
1
5
1
1
1
1
1
3
3
1
2
1
1
1
1
1
3
1
1
1
1
1
1
1
1
1
2
1
1
3
1
1
3
2
1
1
1
1
1
2
1
1
1
1
1
1
1
1
1
1
2
3
1
1
1
1
1
1
2
1
1
1
1
1
1
3
2
1
1
3
1
1
1
1
1
1
2
1
2
1
1
1
1
1
1
1
1
1
3
1
1
1
1
1
1
1
3
1
1
1
1
1
1
1
1
1
2
2
2
2
1
2
2
1
2
1
1
1
1
1
1
4
1
1
1
2
2
1
1
2
1
2
3
1
2
2
1
3
2
2
1
2
2
1
1
1
1
1
2
2
5
2
1
1
1
1
1
1
1
1
1
4
1
1
1
1
1
1
1
2
15
1
15
2
7
2
10
3
6
4
1
5
4
10
7
2
10
3
3
2
1
1
1
1
14
6
5
1
1
1
1
1
1
1
1
1
1
1
6
4
1
1
1
1
1
5
1
7
1
1
1
1
1
1
2
1
1
1
8
1
1
2
1
1
1
1
2
2
1
1
1
1
1
1
1
1
1
1
5
1
1
1
1
1
1
2
1
1
1
1
1
1
1
1
1
1
1
1
1
1
1
1
1
2
1
1
1
1
1
1
1
1
1
1
1
1
1
1
1
1
1
1
1
1
1
1
2
4
1
1
1
1
1
1
1
1
1
1
1
2
1
3
1
1
5
1
1
1
6
1
1
1
1
1
1
1
1
2
1
1
1
2
1
1
1
1
1
1
1
1
1
1
1
1
1
1
1
1
1
1
1
1
1
1
1
1
1
1
1
1
1
1
1
1
1
1
2
1
1
2
1
1
1
1
1
1
1
1
1
1
2
1
1
1
1
2
1
1
1
1
1
1
1
1
1
1
1
1
1
1
1
1
1
1
2
23
1
1
1
14
1
1
1
1
1
1
1
1
1
1
1
12
1
1
1
1
1
1
1
1
1
15
28
3
1
3
3
1
4
3
1
1
1
1
1
1
1
2
1
1
1
13
3
31
1
1
1
1
1
1
1
1
2
1
1
1
1
1
1
1
1
1
1
1
1
1
1
1
1
1
1
1
1
1
1
1
1
1
1
1
1
1
1
1
1
5
2
11
1
1
1
1
1
1
1
1
1
1
1
1
3
1
1
1
2
1
1
1
1
1
1
1
1
1
1
1
1
1
1
1
1
1
2
2
1
1
2
2
1
2
1
1
1
1
1
1
1
1
1
1
1
1
1
1
1
1
1
1
1
1
1
1
1
2
1
12
1
3
1
1
1
1
3
1
1
1
1
1
1
1
1
1
1
1
1
1
1
1
1
1
1
1
1
2
1
1
1
1
1
1
3
1
1
1
1
1
1
1
1
1
1
1
1
1
1
2
1
1
1
1
1
1
1
1
1
1
2
1
1
2
3
1
1
1
4
1
1
1
1
1
1
1
1
1
1
1
1
1
2
1
2
1
1
1
1
1
1
2
1
1
1
3
1
1
6
1
3
1
1
1
25
1
1
1
1
1
1
1
1
1
1
1
1
1
1
1
1
2
1
8
1
1
2
1
1
1
15
3
1
21
2
1
2
1
1
1
1
1
1
2
1
2
1
1
1
3
1
1
1
1
1
1
1
1
1
1
1
1
1
1
1
1
2
1
1
1
1
1
1
2
1
1
1
1
1
1
1
3
2
11
1
1
1
4
1
3
5
1
1
1
1
1
1
1
1
1
1
1
1
1
1
1
11
2
1
1
1
1
1
1
1
1
1
3
1
2
1
1
1
1
1
1
1
10
1
1
1
1
1
1
1
1
1
1
1
1
1
1
1
1
1
1
1
1
1
1
1
1
1
1
1
1
1
1
1
1
1
1
1
1
1
1
1
1
1
1
1
1
1
1
1
1
1
1
1
1
1
1
3
1
2
1
2
1
1
1
1
1
1
1
1
1
1
1
1
1
1
1
1
1
1
1
2
1
8
2
4
2
2
1
3
1
1
1
1
2
1
1
1
1
1
1
1
2
1
1
1
1
1
1
1
1
3
1
1
1
1
5
1
5
2
1
1
1
1
1
1
1
1
1
21
1
1
1
1
2
2
1
1
1
1
1
1
1
1
1
1
3
1
2
1
2
2
1
1
1
1
1
1
1
4
1
1
2
1
1
1
1
2
1
1
1
2
1
1
1
2
1
1
1
1
1
1
1
1
1
1
1
1
2
1
2
1
1
1
1
1
1
1
1
1
1
1
1
1
1
1
1
1
1
1
1
4
3
1
5
1
1
1
1
1
1
1
1
3
1
1
1
1
4
3
1
1
1
2
1
1
1
1
2
1
1
1
1
1
1
1
1
1
2
1
1
1
3
1
1
1
1
1
1
1
1
2
1
1
1
1
1
1
1
1
11
1
1
1
1
1
1
3
1
1
1
1
1
2
3
1
2
2
1
4
1
1
1
1
1
1
1
1
1
1
1
1
1
1
1
1
1
1
1
2
2
1
1
1
1
1
1
1
1
1
1
1
1
1
1
1
1
1
1
1
1
1
1
1
1
1
1
1
1
1
1
1
1
1
1
1
3
1
1
1
1
2
1
1
1
1
1
1
1
2
3
4
1
2
1
1
1
1
1
1
1
1
1
1
1
2
1
3
1
1
1
3
2
1
1
1
2
4
1
1
1
1
2
1
1
3
3
3
2
5
3
6
1
1
1
1
1
1
1
58
2
17
1
1
1
2
1
1
2
1
1
1
1
1
5
2
1
1
2
1
1
1
1
1
2
1
5
1
1
1
1
1
1
1
1
1
1
1
1
1
1
1
1
1
1
1
9
1
2
2
1
1
1
1
1
1
1
1
1
1
1
1
1
1
1
1
1
1
1
1
28
1
1
22
1
1
1
1
1
1
1
1
1
1
1
1
1
1
1
1
1
1
1
1
1
1
1
1
1
1
1
1
1
1
1
2
1
1
1
1
1
2
1
1
1
1
1
1
1
1
1
1
1
1
1
3
9
20
2
2
8
2
11
1
2
3
1
5
2
1
4
1
2
3
1
1
1
1
1
1
1
1
1
1
1
1
1
1
1
1
1
1
1
1
1
1
1
2
1
2
2
2
1
1
4
2
3
1
1
1
1
1
1
1
1
1
1
1
1
1
1
1
1
1
1
4
1
1
1
5
1
1
1
1
1
1
1
1
1
1
1
1
1
1
1
1
1
1
1
1
1
1
2
1
1
1
3
1
1
1
1
1
1
1
1
1
1
2
1
1
2
1
1
1
1
1
1
1
1
1
1
1
1
1
1
1
1
1
1
1
1
1
1
1
1
1
1
2
1
1
15
1
1
6
1
1
1
1
1
1
1
1
1
1
1
1
1
3
1
1
1
6
3
1
3
1
1
1
1
1
1
1
4
2
1
1
1
3
1
1
1
1
1
1
1
1
1
3
1
2
1
2
1
1
1
1
1
1
1
1
1
1
1
1
1
1
1
1
1
1
1
1
1
1
1
1
1
1
1
1
1
1
1
1
1
1
1
1
1
1
1
1
1
1
1
1
1
2
1
1
1
1
1
1
2
1
1
1
5
1
1
1
3
1
1
1
1
1
1
1
1
1
1
1
1
1
1
1
1
1
1
1
1
1
1
1
2
2
1
1
1
1
1
3
1
1
1
1
2
2
1
2
1
1
1
1
1
2
1
1
2
1
1
1
1
1
1
1
1
1
1
1
1
1
1
1
1
1
1
1
1
1
1
1
1
1
1
1
1
1
1
1
1
1
1
1
1
2
1
1
2
2
1
1
1
1
11
1
1
1
1
1
1
1
1
1
1
1
1
1
1
1
1
1
1
1
1
1
1
1
1
1
1
1
1
1
1
1
1
1
1
1
1
1
1
1
1
1
1
1
1
1
2
3
1
1
1
1
1
1
1
1
1
1
1
1
1
1
1
1
1
1
1
1
1
2
1
1
1
1
1
1
1
1
1
1
1
1
1
1
1
1
1
2
3
2
1
1
1
1
1
1
2
1
1
1
1
1
1
1
1
1
1
1
1
1
1
1
1
1
1
1
1
2
1
1
1
2
1
1
1
1
1
1
2
3
1
1
1
1
1
2
1
1
2
1
8
1
1
20
6
3
2
1
1
1
18
17
1
1
14
6
20
1
1
2
1
1
1
1
1
1
1
1
1
1
2
1
1
1
1
1
1
1
1
1
1
1
1
1
1
2
1
1
1
1
1
1
1
1
2
1
1
1
1
1
1
1
1
11
6
5
2
1
1
1
2
1
1
1
2
1
1
1
1
3
1
1
1
1
1
1
1
1
1
1
1
2
1
1
2
1
1
1
1
1
1
1
1
1
1
1
4
1
1
1
1
1
1
1
2
1
1
1
1
1
1
1
1
1
2
1
1
1
3
1
1
14
1
1
1
1
1
1
1
2
1
1
1
1
1
1
1
5
1
1
1
1
1
3
1
1
1
1
1
1
1
2
1
1
1
1
1
1
1
1
1
1
1
1
1
1
2
1
1
1
1
1
1
1
1
1
1
1
1
1
1
1
1
1
1
1
1
1
1
2
12
1
6
12
28
3
1
1
1
1
2
1
2
2
1
2
1
1
1
2
1
2
3
1
1
3
2
1
1
1
1
1
2
1
1
1
1
1
1
1
1
1
1
1
1
1
1
1
1
1
1
1
1
2
1
1
1
1
1
1
1
1
1
1
1
2
1
1
1
3
1
1
2
1
1
1
1
1
1
1
1
1
2
1
1
1
1
1
1
1
1
1
1
1
1
1
1
1
1
1
2
1
1
1
1
1
10
15
1
1
2
1
1
2
2
1
2
1
1
1
1
2
1
1
1
1
1
1
1
1
3
1
4
1
1
7
1
1
1
1
2
1
1
1
1
1
1
2
1
1
1
1
1
1
1
1
5
1
1
1
1
1
1
2
1
1
1
8
1
2
1
1
1
2
1
1
1
1
1
1
1
1
1
1
1
1
1
1
1
1
1
1
1
1
1
1
1
1
57
10
8
1
1
1
23
3
1
1
1
1
1
5
1
1
1
1
1
1
2
1
1
1
1
1
1
1
1
1
1
2
1
14
10
1
1
1
1
2
1
1
2
1
1
1
2
1
1
1
1
1
1
1
1
1
1
1
1
1
1
4
1
2
1
2
1
1
1
1
1
1
1
1
1
11
1
1
1
2
19
1
1
5
1
1
2
1
1
5
2
1
1
1
2
1
2
1
1
5
1
1
2
1
1
1
1
7
1
1
1
1
1
1
1
1
1
1
1
2
1
1
1
1
1
1
1
1
4
1
15
3
1
1
2
1
1
1
1
1
1
1
1
1
1
1
1
44
1
1
1
1
1
1
1
2
1
1
1
2
1
4
1
1
1
3
2
2
1
1
1
2
1
2
2
1
1
1
1
1
1
3
1
1
1
1
1
1
1
9
1
8
5
1
1
1
1
1
1
1
5
5
1
1
1
1
1
6
3
23
1
1
1
1
1
1
1
1
1
1
1
1
1
1
1
1
1
1
1
1
1
1
1
1
1
1
1
1
1
19
2
1
1
1
1
2
1
5
2
3
1
6
1
1
2
1
1
1
1
1
1
1
1
1
1
1
2
1
2
2
1
1
1
1
1
1
1
25
33
1
1
1
3
1
1
5
1
1
1
1
1
1
1
1
1
1
1
2
1
2
1
1
2
2
1
1
2
1
3
1
1
1
1
4
2
1
1
1
1
1
1
1
1
1
2
1
6
1
1
1
1
1
1
1
1
5
1
1
1
1
1
1
1
1
1
1
1
2
1
1
1
2
1
1
1
1
1
1
1
1
1
1
1
1
1
1
1
1
1
1
2
1
1
1
1
1
1
1
1
1
1
1
1
1
1
1
2
1
1
1
1
1
1
1
1
1
1
4
1
1
2
2
1
1
2
1
17
1
1
1
1
1
1
1
1
1
1
1
1
1
2
1
1
2
1
1
1
1
1
1
1
1
7
3
4
1
1
1
2
1
1
1
1
1
1
1
1
1
1
1
1
1
1
1
1
1
1
1
1
1
1
1
1
1
1
1
1
1
1
1
1
1
1
1
1
1
1
1
1
1
1
2
3
1
1
1
1
1
1
1
1
1
1
3
2
2
1
1
1
1
1
1
1
1
2
1
2
1
1
1
1
1
1
1
1
1
1
1
1
1
3
10
1
2
1
23
1
1
1
1
1
1
1
1
1
1
1
1
1
10
1
1
1
1
9
1
1
1
1
1
1
2
12
3
2
1
1
17
4
1
1
1
2
1
1
1
2
1
1
1
1
1
1
1
1
2
2
1
1
1
2
1
1
1
1
1
6
1
1
1
1
1
1
1
1
1
1
3
1
1
1
1
5
3
1
1
1
1
1
1
1
1
1
1
1
3
1
1
1
14
9
1
1
1
1
1
1
1
2
1
1
1
1
1
1
1
1
1
1
2
1
2
1
2
1
1
1
1
1
1
1
1
1
1
1
1
1
1
2
1
1
1
1
1
1
1
1
1
1
1
1
1
1
6
1
1
1
1
1
1
1
1
1
1
35
1
14
1
1
1
3
3
1
1
1
1
1
1
1
1
1
1
1
1
1
1
1
1
8
1
1
1
1
1
1
1
1
2
1
1
1
1
1
1
1
1
1
1
1
1
1
1
1
1
1
1
1
1
1
1
1
1
1
1
2
1
1
1
1
3
1
1
1
1
1
1
1
1
1
1
1
1
1
1
1
1
2
1
1
1
1
1
1
1
1
8
1
1
1
1
1
1
1
2
2
1
1
1
1
1
3
3
1
1
1
1
1
1
1
1
1
1
1
1
1
1
1
2
1
1
1
1
1
1
1
1
1
1
1
1
3
1
1
1
1
9
8
13
1
27
1
3
1
1
2
3
1
1
2
1
10
1
1
1
1
1
1
1
1
1
1
1
1
2
4
1
1
2
2
1
1
1
1
1
1
1
1
1
2
1
1
1
1
1
1
1
1
1
1
1
1
1
1
1
1
1
1
1
1
1
1
1
1
2
3
1
1
1
1
1
1
1
1
1
2
1
1
6
1
1
1
1
1
1
1
1
1
1
1
1
1
2
1
1
1
1
1
1
2
1
1
1
1
1
1
1
1
1
1
1
1
1
1
1
1
1
1
1
1
1
1
1
1
1
1
1
1
1
1
1
1
1
1
1
1
1
1
1
1
1
1
1
1
1
1
1
1
1
1
4
2
1
2
2
1
1
1
1
1
1
1
1
1
1
2
1
1
4
1
3
1
1
1
1
1
1
1
1
1
1
1
1
1
2
1
6
1
1
1
16
1
1
1
1
1
1
1
1
3
1
1
1
4
12
1
1
1
1
1
1
2
2
1
2
2
1
1
1
1
1
1
1
1
1
2
1
1
1
1
1
1
1
2
1
2
1
1
1
1
1
1
1
1
1
1
1
1
1
1
1
1
1
1
1
1
1
1
1
1
1
1
1
1
4
2
1
1
2
1
1
1
1
1
3
1
1
1
1
4
1
1
1
2
1
1
1
1
1
3
1
1
1
1
1
1
1
1
1
1
1
1
1
2
19
1
18
1
3
1
1
1
1
1
2
1
1
1
1
1
1
2
1
1
1
1
1
1
4
1
2
1
1
1
1
1
2
1
1
1
1
1
1
1
2
2
1
1
1
2
1
1
2
1
2
1
1
1
1
1
1
1
1
1
1
1
1
1
1
1
2
1
1
1
1
1
1
1
1
1
1
1
1
1
2
1
1
1
1
1
3
2
2
1
1
1
1
1
1
1
1
4
1
1
1
3
1
1
1
1
1
1
1
1
1
1
1
1
1
1
1
1
1
1
1
1
1
1
1
1
1
1
1
1
1
1
1
1
4
1
1
1
1
1
1
2
1
1
2
1
1
1
1
1
1
1
2
1
2
1
1
35
5
15
12
1
1
1
3
4
1
1
1
3
1
1
22
2
1
1
1
1
1
1
1
1
1
1
1
4
1
1
1
1
2
1
1
2
1
1
1
1
1
1
1
1
1
1
1
1
1
1
1
1
1
1
2
1
1
1
1
1
1
1
1
1
1
1
1
1
1
1
1
1
1
1
2
1
1
1
9
3
3
1
1
1
1
1
1
1
1
1
1
1
1
1
1
1
1
1
1
1
1
1
29
5
34
34
1
1
46
5
1
1
2
21
14
1
1
1
1
1
1
1
1
1
1
1
1
1
1
1
1
2
1
2
1
1
1
1
1
1
2
1
1
1
1
1
1
1
1
70
10
1
1
1
2
1
10
1
2
15
1
1
20
44
2
3
24
3
2
2
1
1
1
1
1
1
1
1
1
1
1
1
1
1
4
1
1
1
1
1
1
1
1
1
1
2
1
2
1
1
3
1
1
1
1
1
1
1
1
1
1
2
1
1
1
1
3
1
1
1
1
1
1
1
1
2
1
1
1
1
3
1
1
1
1
1
1
1
1
1
1
1
2
1
2
1
1
4
2
4
19
14
1
1
1
1
1
1
1
1
1
3
2
1
1
1
1
3
1
1
2
2
2
1
1
1
1
1
1
1
1
1
1
1
1
12
1
1
1
1
1
1
1
1
1
1
1
1
1
1
1
1
1
1
1
1
1
1
2
2
1
1
2
2
1
1
1
1
1
1
1
1
1
1
1
1
1
1
1
1
1
3
1
2
1
2
1
1
1
1
1
1
1
1
1
1
1
1
1
2
1
1
1
1
1
1
1
1
1
2
1
1
1
1
1
1
1
1
1
1
1
1
1
1
1
1
1
1
1
2
1
1
1
1
1
1
1
1
3
1
1
1
1
1
1
2
2
1
1
1
1
1
1
1
1
1
1
1
1
1
1
1
1
1
1
1
2
2
1
2
1
3
1
1
1
1
1
1
1
1
1
11
22
1
1
1
2
1
1
1
1
1
2
1
3
2
1
1
1
1
2
1
1
1
1
1
1
1
1
1
1
1
3
2
2
1
2
1
1
1
1
1
1
1
1
1
1
1
3
1
1
22
1
1
1
1
1
1
1
1
1
1
1
1
1
1
1
1
1
1
1
1
1
5
1
1
1
1
3
1
1
1
1
1
1
1
1
1
1
1
1
2
1
1
1
1
1
1
1
1
1
1
1
1
1
1
1
1
1
1
1
1
1
1
1
1
1
1
1
1
1
1
1
2
3
1
1
1
1
1
2
1
1
1
1
2
1
1
1
1
1
1
1
1
1
1
1
1
2
2
1
2
1
1
1
1
1
1
1
3
1
1
1
1
2
1
1
3
2
3
2
1
4
1
2
1
2
1
1
1
1
1
1
1
1
1
1
1
1
1
1
1
1
1
1
2
2
1
1
1
1
1
1
1
1
1
1
1
1
1
1
1
1
1
1
1
1
1
1
1
1
1
1
1
1
1
1
1
1
1
1
1
1
1
1
1
2
1
1
1
1
1
1
1
1
1
1
1
1
1
2
1
1
11
1
1
1
1
1
1
1
2
1
1
1
1
1
1
2
1
1
1
1
1
1
1
1
2
2
1
2
1
1
1
2
3
28
3
1
2
2
2
1
2
1
2
2
1
1
1
2
4
2
1
1
1
1
1
1
1
1
13
1
1
1
1
2
1
1
1
1
1
1
1
1
1
1
1
1
1
1
61
8
1
1
1
1
1
1
1
1
1
1
3
1
1
1
3
1
1
1
1
1
1
1
1
1
1
1
1
1
1
1
1
1
1
1
1
1
1
1
1
1
1
1
1
1
2
1
2
1
1
1
1
1
2
1
1
1
2
1
9
9
1
1
1
1
1
1
1
1
1
1
1
1
1
1
1
1
2
1
1
1
1
1
1
1
1
1
1
1
1
1
1
1
1
2
1
1
1
3
1
1
1
1
1
1
1
1
1
1
1
1
1
1
1
1
1
1
1
1
1
1
1
1
1
1
1
1
1
1
1
1
1
1
1
1
1
1
1
1
1
1
2
1
1
1
1
1
1
1
1
1
1
5
2
1
1
1
2
1
1
1
1
3
4
1
2
2
1
1
1
1
1
1
1
1
1
1
1
1
5
1
1
1
1
1
1
1
1
1
1
1
1
1
1
1
1
1
1
1
1
1
1
1
2
1
1
1
1
1
1
2
1
1
1
1
1
1
1
1
1
13
1
1
1
1
1
1
1
1
1
1
1
1
1
1
1
1
1
2
1
1
1
5
1
3
1
1
1
1
1
2
1
1
1
1
1
1
1
1
1
1
3
1
8
1
1
1
1
1
2
2
1
1
2
1
3
1
1
1
2
1
1
2
1
11
1
1
1
1
1
1
1
1
1
1
1
1
1
1
1
1
1
1
1
1
1
1
1
1
1
1
1
1
1
1
1
1
1
1
1
1
1
1
2
1
2
1
1
1
1
1
1
1
1
2
2
1
1
1
1
1
1
1
1
1
1
1
1
1
3
1
4
1
2
1
1
1
1
1
2
1
1
1
2
3
1
1
1
1
1
1
3
1
1
1
1
1
3
2
1
1
1
1
1
1
1
1
1
1
1
2
2
1
1
1
1
1
1
1
1
1
1
3
16
3
1
1
2
1
1
2
1
3
2
1
1
1
1
1
2
4
1
5
4
9
1
1
1
1
1
1
2
1
1
1
2
1
2
1
1
1
2
1
18
1
1
2
1
1
1
1
1
1
1
1
1
1
1
1
1
1
1
1
1
1
1
2
23
1
3
1
1
3
1
1
1
1
3
1
2
4
1
1
1
1
1
1
1
1
1
1
1
2
1
1
1
1
1
2
1
1
1
2
1
1
1
1
1
3
6
1
1
1
1
1
1
1
2
1
1
1
1
2
1
1
1
1
1
2
1
2
1
1
1
1
1
1
1
1
1
1
1
1
1
1
1
2
1
1
1
1
1
1
1
1
1
1
1
1
1
1
1
1
1
1
1
1
1
7
2
1
1
1
1
2
1
1
1
1
1
1
1
1
1
1
4
2
11
12
4
21
1
2
1
2
2
3
2
1
1
1
1
1
1
1
1
1
1
1
1
1
1
1
1
1
1
1
1
1
1
1
2
1
1
1
3
1
1
1
1
1
1
1
1
1
1
1
2
1
1
1
1
1
1
1
1
1
1
1
19
1
1
1
1
1
1
1
1
1
1
1
1
2
3
1
1
1
1
1
1
1
1
1
1
1
1
2
1
1
1
3
1
1
1
1
1
8
1
1
1
1
1
2
1
1
1
1
1
1
1
1
1
1
1
1
1
1
1
1
1
1
2
1
1
1
1
3
3
3
5
20
17
1
1
1
1
1
1
2
1
1
5
1
1
1
1
1
1
1
1
1
1
1
2
1
2
1
1
1
1
1
1
1
1
3
1
1
1
1
1
1
1
1
1
1
1
1
1
1
1
1
2
1
1
1
1
1
1
2
1
1
1
1
1
1
1
2
1
1
1
2
1
1
1
1
1
3
1
1
1
1
1
1
1
1
1
1
2
1
1
2
1
1
1
1
2
1
1
1
1
1
1
1
1
1
1
1
1
1
1
1
1
1
1
1
1
1
1
2
1
1
1
3
1
1
1
1
1
1
1
1
1
1
1
1
1
1
3
1
1
1
2
1
1
1
1
6
1
5
42
3
1
1
1
1
1
3
4
1
1
1
1
2
1
41
1
1
9
3
3
1
1
1
1
1
1
1
1
1
1
1
1
1
1
1
1
1
1
1
1
1
1
1
1
1
1
1
1
1
1
1
1
1
1
1
1
1
1
1
1
1
1
1
1
1
1
1
1
1
1
1
1
1
1
1
4
2
1
3
1
1
1
1
1
3
1
2
1
4
1
1
1
1
1
1
1
1
1
2
1
1
1
1
1
1
1
1
1
1
1
1
1
1
1
3
1
1
1
1
1
2
2
1
2
3
1
1
1
1
2
1
1
1
2
1
2
1
1
1
1
1
1
1
1
1
1
1
32
14
1
1
2
1
2
2
1
1
1
1
1
1
2
12
7
1
1
1
1
1
2
1
1
1
1
1
1
1
1
1
1
1
1
1
1
1
1
1
1
2
1
1
1
1
2
1
1
1
1
2
2
1
1
1
1
1
1
1
1
1
1
2
1
1
1
1
1
1
1
1
1
1
2
2
6
16
2
3
1
7
1
11
9
4
3
5
2
2
1
1
1
6
9
1
2
3
7
2
5
1
4
3
1
3
3
1
1
1
1
1
1
1
1
2
1
1
1
1
1
1
1
1
1
1
1
1
1
1
1
1
1
1
1
1
2
1
1
1
1
1
1
1
1
1
1
1
1
1
1
1
1
1
1
1
1
4
1
1
1
1
1
1
1
1
1
1
1
1
1
1
1
1
1
1
1
1
1
2
1
1
40
1
1
1
1
1
1
1
1
1
2
1
2
1
1
3
1
2
1
1
1
1
1
1
1
3
3
1
1
1
1
1
1
1
1
1
1
1
1
2
3
1
1
1
1
1
1
3
1
1
1
1
1
1
1
1
2
1
1
1
3
1
1
1
1
1
1
1
1
1
1
1
1
1
1
1
1
1
1
1
1
1
1
1
1
1
1
1
1
1
1
4
1
1
1
3
1
2
1
1
1
1
1
1
1
1
1
1
1
1
1
1
1
1
1
1
1
3
3
1
1
1
1
1
1
1
1
1
1
1
1
1
1
1
1
1
1
1
1
1
1
1
1
2
1
1
1
1
2
1
1
1
1
1
1
1
1
1
1
1
1
1
1
1
1
1
1
1
1
1
1
1
1
2
1
3
2
3
1
1
1
4
1
1
1
1
2
1
1
1
1
1
3
2
2
1
1
1
1
1
4
1
1
1
1
1
1
1
1
3
1
1
1
1
1
1
1
2
1
2
1
24
1
1
1
1
1
1
1
1
1
1
1
2
1
1
1
1
1
1
1
1
1
1
1
1
1
1
1
1
1
1
1
1
1
1
1
1
1
1
1
1
1
1
1
1
1
1
1
1
1
1
1
1
1
1
1
9
3
1
2
2
1
1
1
1
1
1
1
1
2
1
1
4
1
11
8
3
10
1
1
1
1
3
1
1
2
1
1
3
1
1
1
1
2
1
2
1
1
1
1
3
1
2
1
1
1
1
1
1
2
1
2
1
1
1
1
1
1
1
1
1
1
1
1
1
1
2
1
1
1
12
1
1
1
1
2
1
1
1
1
1
1
1
1
1
4
1
2
1
1
8
1
9
1
1
1
1
3
1
1
1
2
1
1
1
1
1
1
1
1
1
2
1
1
1
1
1
1
1
1
1
10
1
2
1
1
1
1
1
2
2
1
1
1
1
1
2
1
1
1
1
1
1
1
1
1
1
1
1
1
1
1
1
1
1
1
1
1
1
1
1
1
1
3
1
1
1
1
1
2
1
1
1
1
1
1
1
1
1
1
1
1
1
1
1
1
1
1
3
1
1
2
1
1
1
1
1
1
1
1
1
1
1
1
1
1
1
1
2
1
1
2
2
1
1
1
1
1
1
21
1
5
1
1
1
1
1
1
1
1
1
1
1
1
1
1
1
1
1
1
1
1
1
1
2
1
1
1
1
1
1
1
3
2
2
1
1
1
1
1
1
1
1
1
2
1
1
1
1
1
1
1
1
2
1
1
1
1
2
1
1
1
1
1
1
1
1
1
1
1
1
1
6
1
1
2
1
2
1
1
1
1
1
25
3
9
7
1
1
2
3
1
1
1
1
1
1
1
1
3
1
1
2
1
1
1
1
1
1
1
27
2
1
1
29
1
1
1
1
1
1
1
1
2
1
1
3
1
1
3
3
1
1
1
30
1
1
1
1
1
1
1
2
1
2
1
1
2
2
1
1
1
3
1
5
1
1
1
2
2
1
1
1
1
1
1
1
1
1
1
1
6
22
1
1
1
1
4
1
2
13
1
1
1
1
1
2
1
1
1
2
3
10
3
1
1
1
2
1
1
1
1
1
1
1
1
1
1
1
1
1
2
3
1
1
1
1
1
1
1
1
1
1
1
1
1
1
1
1
1
1
1
1
1
1
1
2
1
2
1
1
1
1
1
1
1
1
1
1
1
3
6
1
2
3
1
1
1
1
1
1
1
1
1
3
1
1
1
1
1
1
2
1
1
1
1
2
1
1
1
1
1
1
1
1
1
14
1
17
1
1
1
2
1
1
1
1
1
1
1
2
1
1
1
1
1
1
4
2
1
1
6
4
1
2
3
1
1
1
1
1
1
1
1
1
1
1
1
1
2
1
1
1
1
1
1
1
1
1
1
1
1
1
1
1
1
1
1
1
1
2
5
1
2
2
1
1
2
1
1
1
1
1
1
1
1
1
3
1
1
1
1
1
1
1
1
1
1
1
1
1
1
1
1
1
1
1
1
1
1
1
1
1
1
1
1
1
2
2
1
1
1
1
1
2
1
1
1
1
1
1
1
1
1
1
2
1
1
1
1
1
1
20
1
1
1
1
1
1
1
1
1
1
8
1
1
1
2
1
1
1
1
1
1
1
1
1
1
1
1
1
1
2
2
1
1
1
1
1
1
1
1
1
1
1
1
1
1
1
1
1
1
1
1
2
1
1
1
1
17
2
1
10
4
15
1
6
9
1
1
1
12
9
1
1
1
1
1
2
2
1
1
1
1
1
1
1
1
1
1
1
1
1
1
1
2
1
1
1
1
1
1
1
1
2
2
1
2
1
1
2
6
2
1
1
1
1
1
1
5
1
1
1
1
1
1
1
1
1
1
1
1
1
1
3
1
1
1
1
1
1
1
1
1
1
1
1
1
1
1
1
1
1
1
1
1
1
1
1
1
1
1
1
1
1
1
1
1
1
1
1
1
1
1
1
1
1
2
1
1
1
1
1
1
1
1
1
1
1
3
2
1
2
2
2
1
1
1
1
1
1
1
2
2
1
1
1
1
1
1
1
1
3
1
1
2
1
1
1
2
1
1
1
1
1
1
1
1
1
1
1
1
1
1
1
1
1
1
1
1
1
1
1
1
1
1
1
1
1
11
1
1
1
1
1
1
1
1
1
1
1
1
1
1
2
1
1
1
1
2
1
4
1
1
1
1
1
5
1
3
1
2
1
16
1
1
1
1
1
1
1
1
2
1
1
1
1
1
1
1
1
1
1
1
1
1
1
1
1
1
1
1
1
1
1
1
2
1
1
1
2
1
1
1
1
1
2
1
2
4
3
1
1
9
1
1
1
1
1
1
1
1
1
1
1
1
1
1
1
1
1
1
14
1
3
1
1
1
11
3
1
1
1
1
1
1
1
1
1
1
1
1
1
1
1
1
1
2
1
1
1
1
1
1
2
1
1
1
1
1
1
1
1
1
1
1
1
1
1
1
1
1
20
1
1
3
17
1
2
1
1
1
8
14
1
1
1
22
2
1
1
1
1
1
9
1
1
1
1
1
1
1
2
1
2
1
15
4
1
1
1
1
1
1
1
1
1
1
1
1
1
1
1
1
1
1
1
1
1
1
1
1
1
2
1
1
1
1
1
1
1
1
1
1
1
1
1
2
1
1
1
3
1
1
1
1
3
1
1
1
2
1
2
1
1
4
1
1
1
1
2
1
1
2
3
2
1
1
2
2
1
1
1
1
1
1
1
1
1
1
1
1
1
1
1
1
1
1
1
1
1
1
1
1
2
1
1
1
1
1
1
1
1
3
1
1
1
1
1
1
1
1
3
1
1
1
1
3
1
1
1
1
1
1
1
1
1
1
1
1
1
1
2
2
1
1
1
1
1
1
1
1
1
1
1
2
1
1
1
1
2
4
2
1
1
2
2
1
1
3
1
1
1
1
1
1
1
1
1
2
1
2
1
1
1
1
1
1
1
1
2
1
1
24
1
5
1
14
1
14
1
1
1
1
1
1
1
1
1
2
1
1
1
1
1
1
1
1
1
1
2
1
1
1
1
1
2
3
1
6
1
1
1
1
1
2
2
1
1
1
1
2
2
2
1
1
1
12
1
1
1
1
1
1
1
1
1
1
1
1
2
1
1
1
1
1
1
1
1
1
1
2
1
1
1
1
1
1
1
1
1
77
1
1
1
1
1
1
1
2
1
1
2
2
1
1
2
1
3
1
1
1
1
1
1
1
2
1
1
1
1
1
1
1
1
3
1
1
1
1
1
3
1
1
1
2
2
1
1
10
1
1
13
1
2
1
1
1
2
1
2
1
1
1
1
1
1
1
1
1
1
1
1
1
1
1
1
1
1
1
1
1
1
1
1
4
13
1
1
1
2
1
1
1
1
1
1
1
1
10
1
2
1
1
1
1
3
2
1
1
1
1
1
1
1
22
1
1
1
1
1
1
1
1
1
1
1
1
1
1
1
1
1
1
1
1
1
1
14
1
1
1
18
3
7
1
1
1
1
1
1
1
1
1
6
2
2
3
1
2
1
1
1
1
11
6
25
31
3
18
2
1
1
2
2
1
1
1
1
1
1
1
1
1
1
1
1
1
1
1
1
1
1
2
1
1
1
1
1
2
1
1
1
1
1
1
1
1
1
1
1
1
4
1
1
1
2
1
1
1
2
2
1
1
1
1
1
1
4
1
1
1
1
1
1
1
1
1
1
1
1
1
1
1
1
2
2
1
2
1
2
1
1
1
1
1
1
1
1
1
2
1
1
1
1
1
5
1
1
1
1
1
1
1
2
1
2
1
1
1
1
1
1
1
1
1
1
1
1
1
1
1
1
1
1
1
1
1
1
1
1
1
1
1
1
1
1
5
2
2
1
1
1
1
1
1
1
1
1
1
1
1
1
1
1
1
1
1
2
2
3
2
1
1
1
1
1
1
1
2
8
1
1
2
2
1
1
1
4
1
3
1
1
1
13
1
1
1
1
1
2
1
1
1
1
1
1
1
1
2
4
1
1
2
1
1
1
1
2
1
1
2
1
2
1
1
1
1
1
2
1
1
1
3
21
3
1
1
1
1
1
1
1
3
1
1
1
1
1
1
1
1
1
1
1
1
1
8
5
1
2
1
1
2
1
1
1
1
1
1
1
1
1
1
1
1
1
6
1
1
1
1
2
1
1
1
2
15
1
2
1
1
1
2
1
1
1
1
1
1
3
1
1
1
4
1
1
2
1
2
1
1
1
2
2
1
1
1
1
1
1
1
1
1
1
1
1
1
1
2
1
1
1
1
1
1
1
1
1
1
1
1
1
1
1
1
2
1
1
1
1
1
1
1
1
1
1
1
1
2
1
1
1
1
1
1
1
1
1
1
2
1
3
1
1
1
1
1
2
1
2
2
1
1
1
1
1
1
1
1
1
1
1
1
1
1
1
3
1
1
1
2
2
1
1
1
1
1
1
3
1
1
3
1
1
1
1
1
1
1
1
1
1
1
1
1
1
1
1
1
1
1
1
1
3
2
1
1
1
1
1
10
1
1
1
1
1
1
1
1
1
1
1
1
1
1
1
1
9
1
1
1
1
3
1
1
2
1
5
1
2
1
1
2
1
3
1
1
1
2
1
1
1
1
1
10
1
5
3
1
8
12
4
1
3
1
1
1
1
1
1
1
1
1
1
49
1
1
1
1
2
1
2
1
1
1
1
1
1
1
1
1
1
1
1
1
1
1
1
1
1
1
1
1
1
1
1
1
1
2
1
1
1
1
1
1
1
1
1
1
1
1
2
1
1
1
1
1
1
1
1
1
1
1
2
1
1
1
3
1
2
1
1
1
1
1
1
1
1
3
1
2
1
1
1
1
1
2
1
1
1
1
1
1
1
1
1
1
1
1
1
1
1
1
1
1
1
1
1
1
1
1
1
1
1
1
1
4
1
1
1
1
1
1
1
1
1
1
1
1
1
2
1
1
1
1
1
1
1
1
1
1
1
1
1
1
3
1
1
1
6
1
1
1
1
1
1
1
1
1
1
1
1
1
1
1
1
2
1
1
1
2
1
2
3
2
1
1
1
1
1
1
1
1
1
1
1
1
1
1
4
1
2
1
1
1
1
3
6
4
13
5
2
1
1
2
1
1
1
1
1
1
1
1
1
1
1
1
1
1
1
1
1
1
1
1
1
1
1
1
1
1
1
1
1
1
1
1
1
1
1
1
1
1
1
1
1
1
1
1
1
1
1
1
1
1
1
1
1
1
1
1
1
1
1
2
1
1
1
1
1
1
1
1
1
1
1
1
1
1
1
1
1
1
1
1
1
1
1
1
2
1
1
1
1
1
7
1
1
1
1
1
1
1
1
1
1
2
1
1
1
1
1
1
1
1
1
1
1
2
1
1
1
1
1
1
1
1
1
2
1
1
1
1
1
1
1
1
1
1
1
1
1
1
1
1
3
1
1
1
1
1
1
1
1
1
1
1
1
3
11
1
10
1
1
1
4
1
1
1
1
37
2
4
1
3
1
1
1
1
1
1
1
1
1
1
2
1
1
1
1
1
2
2
1
1
1
1
1
1
2
1
2
1
2
3
3
1
1
1
1
5
2
1
2
1
1
1
1
1
1
1
1
1
3
1
1
1
1
1
1
6
3
1
1
1
1
2
3
2
1
2
1
2
6
1
1
1
1
1
2
1
1
1
1
2
1
1
2
1
1
1
3
2
1
1
1
1
1
1
1
1
1
1
1
1
1
1
2
1
1
1
1
1
1
1
1
1
1
1
1
1
1
1
2
1
2
1
1
1
1
1
1
1
1
2
1
1
1
1
2
1
7
1
1
5
1
1
1
1
1
1
1
1
1
1
1
1
1
1
2
1
1
1
1
1
7
1
1
1
1
1
1
1
1
1
1
1
1
1
2
1
1
1
1
1
2
1
1
1
3
1
1
1
1
1
19
1
1
1
1
1
1
1
1
1
2
1
2
2
16
1
1
1
1
1
1
2
1
1
1
1
1
2
1
1
1
1
1
2
1
1
1
2
1
4
1
1
1
34
1
2
6
1
1
1
1
1
2
2
1
1
1
1
1
1
1
1
1
1
1
1
2
1
1
2
1
1
1
1
1
1
1
1
1
1
1
1
1
1
1
1
1
1
1
2
1
1
1
2
1
1
1
1
2
1
1
1
2
1
1
1
4
7
1
1
1
1
1
1
1
1
1
2
1
2
1
1
4
1
1
1
1
1
1
1
1
1
1
2
1
2
1
1
1
1
1
1
1
2
1
1
3
1
1
2
4
1
2
2
1
1
1
2
2
1
1
1
1
1
2
1
1
1
1
1
1
1
1
1
1
1
1
1
3
1
16
1
1
1
1
1
1
1
1
1
1
1
1
1
1
2
1
1
1
1
1
1
1
1
1
1
1
20
1
5
18
12
1
1
16
2
1
1
12
1
1
1
3
1
1
1
1
1
1
1
1
1
1
2
2
1
7
1
1
1
1
1
1
1
1
1
1
1
1
1
1
2
30
9
1
1
2
2
1
1
3
1
15
2
1
15
1
2
1
1
1
3
1
1
2
1
1
1
1
1
2
1
1
1
2
1
1
1
1
1
1
1
1
2
1
3
1
1
1
1
1
1
1
1
2
2
1
1
1
1
1
2
1
2
1
1
1
2
1
1
1
1
1
1
1
1
1
1
3
1
1
2
1
1
1
2
1
1
1
1
1
1
3
1
1
1
2
1
1
1
1
1
1
1
1
1
1
1
1
1
1
1
1
5
2
2
1
1
1
1
2
1
1
1
1
2
1
1
1
1
1
1
1
1
1
1
1
1
2
1
1
1
1
3
3
1
2
1
1
2
3
1
1
1
1
26
2
1
5
1
1
1
1
1
1
1
1
1
1
1
1
1
1
1
1
1
1
1
1
1
1
1
1
1
1
1
1
1
1
1
1
1
1
1
1
36
3
1
1
1
1
1
1
1
3
1
1
1
1
1
1
1
1
1
1
1
1
1
2
2
1
2
1
1
1
1
1
1
1
1
1
7
1
1
1
1
2
1
1
2
1
3
1
1
1
1
2
7
2
2
1
6
1
2
1
1
1
1
2
1
1
1
2
1
1
1
1
1
1
1
1
1
1
1
2
1
1
1
1
1
1
1
1
1
1
1
1
2
1
1
1
1
1
1
1
1
1
13
5
2
1
1
1
1
1
1
1
1
16
1
1
1
1
1
1
1
2
3
2
1
2
1
1
1
1
3
1
3
1
1
1
1
6
6
10
10
1
2
2
1
1
3
1
4
2
1
1
1
1
1
1
1
1
2
1
1
1
2
1
1
2
1
1
1
1
1
1
1
1
1
1
1
1
1
1
3
1
1
2
1
1
1
1
1
1
2
1
1
1
1
1
10
1
1
1
1
1
1
1
1
2
1
3
4
1
2
2
1
1
3
1
1
1
1
1
13
68
1
1
1
1
2
1
1
1
2
1
1
1
1
1
1
2
1
1
6
2
1
1
1
1
1
1
1
1
1
1
1
1
1
1
1
1
1
1
1
1
1
1
1
1
1
1
1
1
1
1
1
1
1
1
1
1
1
1
1
1
1
1
1
1
1
1
1
1
1
1
1
1
1
1
1
1
1
1
2
1
1
1
1
1
1
2
1
1
1
1
1
1
1
1
1
1
1
1
1
1
1
1
1
1
1
1
1
1
1
2
2
1
1
3
1
1
2
1
1
1
1
1
1
1
1
1
1
1
1
1
1
1
1
1
3
2
1
1
1
1
1
1
1
3
1
4
1
1
1
1
1
1
1
24
1
1
1
1
1
1
5
1
1
1
1
1
2
1
1
15
1
2
1
1
1
1
1
1
1
1
1
1
1
1
2
2
1
1
1
1
1
1
1
1
1
1
1
1
1
1
1
1
1
1
1
1
1
1
3
1
3
1
1
1
1
3
1
1
3
2
1
1
1
1
1
1
1
1
2
1
1
1
3
1
1
1
1
1
2
1
10
1
1
1
1
18
1
1
1
3
1
3
3
1
1
1
16
20
1
1
2
5
4
6
1
1
1
1
1
1
1
1
2
1
1
1
1
1
1
1
1
1
3
1
1
1
1
1
1
2
1
1
1
1
1
1
1
1
1
1
2
1
1
2
3
1
2
1
1
1
1
2
1
1
1
2
3
2
1
1
1
1
5
1
1
1
1
2
1
1
3
1
2
1
1
2
1
3
1
1
1
1
1
1
1
2
1
1
1
1
1
1
1
1
1
1
1
1
1
1
1
1
2
4
1
1
1
1
1
1
1
1
1
1
1
1
1
1
10
1
1
1
1
1
1
1
1
1
1
1
1
9
1
1
1
1
1
30
1
1
1
1
1
1
1
1
1
1
1
11
9
1
20
1
4
1
1
1
1
1
3
1
1
1
1
2
1
1
1
1
1
1
22
1
2
2
8
3
2
3
1
1
3
2
6
2
2
7
1
1
1
2
5
2
1
1
1
1
1
9
3
1
1
1
1
1
1
1
1
1
1
1
1
1
1
1
1
1
1
1
1
1
1
1
1
1
1
1
1
1
1
1
1
1
1
1
1
1
1
1
1
1
1
1
1
1
1
1
1
1
1
1
1
1
1
1
1
1
1
1
1
1
1
1
1
1
1
1
1
1
1
1
1
1
2
1
1
2
1
1
1
2
1
2
1
1
1
2
1
1
3
1
1
1
1
1
7
2
2
6
2
3
1
1
3
2
3
8
2
1
2
2
1
1
1
1
1
1
1
1
1
1
1
1
1
1
1
1
1
2
1
1
7
23
2
1
1
1
1
2
1
1
2
1
1
61
1
1
1
1
1
1
2
1
1
1
3
1
1
1
1
1
1
1
1
1
1
1
1
1
1
1
1
1
2
1
1
19
1
1
1
1
1
1
9
1
2
1
2
4
8
1
2
1
1
1
1
1
1
1
1
1
1
1
1
1
1
2
1
3
8
1
1
4
2
1
2
1
1
1
1
1
1
1
1
21
1
1
1
1
1
1
1
2
1
1
1
1
1
1
2
2
1
1
1
1
1
1
1
2
1
1
2
1
1
1
5
1
1
1
1
1
1
1
1
1
1
1
1
1
1
1
1
1
1
1
1
20
20
1
1
1
1
2
1
1
2
1
1
1
1
1
1
4
1
1
1
1
1
1
1
1
1
1
1
1
34
6
1
1
1
1
1
1
1
1
1
1
1
1
1
2
1
1
6
1
1
1
1
1
1
1
1
1
1
1
1
1
1
1
1
1
1
2
6
3
1
2
2
1
1
1
3
1
2
2
4
2
1
1
1
1
1
1
1
1
1
2
1
1
1
1
1
5
1
2
2
1
1
1
1
1
1
3
15
1
2
1
2
1
1
1
1
2
3
2
1
1
1
1
1
1
1
12
8
1
1
1
1
1
1
7
6
7
1
1
1
14
1
1
1
1
1
4
1
2
2
2
1
1
1
1
1
2
1
1
1
1
1
1
1
2
1
1
1
1
1
1
1
1
1
2
1
1
1
1
1
1
1
1
1
1
1
1
1
1
1
1
1
1
1
1
1
3
2
1
1
2
1
1
1
1
1
1
1
1
1
1
3
1
3
1
4
1
9
1
1
3
2
1
12
1
1
1
2
1
1
1
1
1
1
3
1
1
1
1
1
13
2
1
9
2
1
1
1
1
2
2
38
1
1
1
1
1
1
1
2
1
2
1
1
1
1
1
1
1
1
1
1
1
1
1
1
1
1
1
1
1
1
1
1
2
1
1
1
1
1
1
1
1
1
1
1
1
1
1
1
1
1
1
1
1
1
1
1
1
2
1
1
1
1
1
1
1
2
1
1
1
3
2
1
2
1
1
1
3
1
1
1
2
1
1
1
1
1
2
13
22
1
1
1
2
1
14
1
1
3
1
1
1
1
6
1
1
1
1
1
1
1
1
1
1
1
1
1
1
1
3
1
1
1
2
2
1
1
1
1
1
1
1
2
1
2
1
3
1
1
2
1
1
1
1
1
1
1
1
1
16
1
1
1
1
1
1
1
1
1
1
1
1
1
1
1
1
1
1
1
1
2
1
1
1
1
1
1
1
1
1
1
1
1
1
1
1
1
1
1
1
1
1
1
1
1
1
1
1
2
2
1
1
1
1
1
1
1
1
1
1
1
1
1
1
1
1
1
1
1
1
1
1
1
1
1
2
1
1
1
20
1
1
2
1
1
1
1
1
3
1
2
1
1
1
1
1
1
1
1
1
12
7
4
1
1
1
1
2
1
1
1
1
1
1
1
1
1
1
1
1
1
1
1
1
1
1
1
1
1
1
1
1
1
1
1
1
1
1
1
1
1
1
1
1
2
1
1
1
2
1
1
3
2
8
2
1
1
1
2
3
1
1
1
1
1
1
1
1
1
1
1
29
1
2
1
1
1
1
1
1
1
1
1
1
1
22
1
2
1
1
1
1
1
1
1
1
1
1
1
1
1
1
1
1
1
1
1
1
1
8
1
1
1
1
1
1
1
5
1
1
3
1
1
2
1
1
1
1
1
1
1
1
2
1
1
1
1
1
1
2
1
5
1
1
1
1
1
1
1
1
1
1
1
1
1
1
1
1
11
1
2
1
1
20
2
5
1
1
1
1
1
2
2
8
1
13
1
1
1
1
1
1
1
2
2
1
1
1
8
15
1
1
1
1
4
2
1
1
1
1
1
1
1
1
1
1
1
1
1
2
2
1
3
1
1
1
1
1
1
1
1
1
1
1
1
1
1
1
1
1
1
1
1
1
1
1
1
1
1
1
2
2
1
1
3
1
1
1
1
1
1
1
1
1
1
1
1
1
1
1
1
1
1
1
5
1
1
1
1
21
1
1
1
4
1
1
2
1
1
2
1
1
1
1
1
1
1
2
1
6
1
1
1
1
1
15
1
2
1
1
20
1
17
4
3
1
1
1
2
2
4
1
1
1
1
1
1
3
1
1
3
1
1
1
1
1
1
1
1
1
1
1
1
1
3
1
1
1
1
1
1
1
2
1
1
1
1
1
1
1
1
1
1
1
1
2
1
1
1
1
1
1
1
1
1
2
1
1
1
1
1
1
1
1
1
1
2
1
1
4
14
4
4
1
2
5
1
1
1
1
1
1
2
1
2
1
1
1
1
1
1
1
3
1
2
1
1
1
1
1
1
1
1
1
3
2
1
13
1
1
1
1
1
1
1
1
1
1
1
1
1
1
1
1
1
1
1
1
4
1
1
1
1
7
1
1
3
1
3
1
1
1
1
1
1
1
1
1
1
1
1
2
1
1
1
1
1
1
1
1
1
2
1
1
1
1
1
1
1
1
1
1
2
1
14
2
1
1
3
1
2
1
1
1
1
1
1
1
1
1
1
1
1
1
1
1
1
1
1
1
1
1
1
1
1
1
1
1
1
1
1
1
1
1
1
1
1
1
1
1
1
1
1
1
1
1
3
1
1
1
2
1
5
3
1
1
1
1
1
1
1
1
1
1
1
1
1
1
1
1
3
24
1
2
1
1
1
1
1
1
1
1
1
1
1
1
1
1
1
1
1
2
4
1
3
2
1
2
1
1
1
1
1
1
1
1
2
2
1
1
1
1
1
1
1
2
1
1
1
1
1
1
1
2
1
1
1
1
1
1
1
1
1
1
2
1
1
1
1
1
1
1
1
1
17
3
2
1
4
1
1
1
1
1
1
2
1
2
1
1
1
1
1
1
1
1
1
1
1
1
1
1
1
1
1
1
1
1
1
1
1
1
1
1
1
1
1
1
1
1
1
1
2
1
1
1
1
1
1
1
1
1
1
1
1
1
2
1
1
1
1
1
1
1
1
1
1
2
1
2
1
1
1
3
3
1
1
3
1
1
2
1
1
2
2
1
1
1
1
1
3
1
1
1
1
1
2
3
3
9
1
1
3
1
1
2
1
1
1
1
1
1
1
1
1
2
1
1
1
1
1
1
1
1
1
1
1
1
3
1
1
1
12
1
1
1
1
1
1
1
1
1
1
1
1
1
1
1
1
1
1
1
1
1
1
3
2
2
3
1
1
26
1
1
1
1
1
1
1
1
1
1
1
1
1
1
1
1
10
11
1
5
2
1
1
1
1
1
1
1
1
1
1
1
1
12
1
19
23
7
2
3
1
1
1
1
1
1
2
1
1
1
1
17
1
1
5
3
1
5
1
2
4
1
1
1
1
1
11
6
1
1
1
1
1
1
1
1
1
1
1
1
1
1
1
4
1
1
1
1
1
1
1
1
1
1
1
1
1
1
1
1
1
1
16
4
1
1
2
1
4
2
1
1
1
1
1
1
1
1
1
1
1
1
1
1
1
1
1
1
1
1
1
1
1
1
1
1
1
1
1
1
1
1
4
1
4
2
1
3
1
1
26
4
12
1
5
4
1
1
1
1
1
1
1
1
1
1
1
1
1
1
2
1
1
1
1
1
1
3
1
1
1
1
1
1
1
1
1
1
1
1
1
1
1
1
5
2
1
1
1
1
1
2
1
1
2
2
6
1
2
1
1
4
2
1
1
1
1
1
1
1
2
24
1
3
4
1
1
2
1
1
4
1
1
1
4
1
1
3
4
1
1
1
1
4
5
9
4
1
4
1
1
1
1
1
1
1
1
1
1
2
1
1
1
6
1
1
1
17
4
1
1
1
1
4
1
1
1
1
1
1
2
1
2
5
1
1
4
2
1
1
2
1
1
1
1
1
2
1
1
4
1
1
3
1
1
1
1
1
2
1
1
1
2
1
1
1
1
1
1
2
1
1
1
1
1
1
1
1
1
1
1
1
1
1
1
1
1
2
1
2
1
1
1
1
1
1
1
1
1
1
1
1
2
1
1
1
2
1
1
1
1
12
1
37
1
1
1
1
1
1
1
1
1
1
1
19
1
1
1
1
5
16
1
1
1
1
1
1
1
1
1
1
1
1
1
1
1
1
1
1
1
1
1
1
1
1
1
1
1
1
1
1
1
1
1
1
1
1
1
1
1
1
1
1
1
1
1
1
1
11
1
1
1
1
1
1
1
1
1
1
1
1
1
1
2
6
1
2
4
1
1
1
1
1
1
1
13
1
1
1
5
1
3
1
1
1
1
1
1
1
1
1
1
2
1
1
3
1
1
1
1
1
1
1
1
1
1
1
1
2
1
1
1
1
2
1
1
4
2
3
1
1
1
1
1
1
6
1
1
34
8
13
5
1
2
2
2
1
1
1
1
1
1
1
1
1
1
1
1
1
1
75
1
1
2
1
1
2
2
1
1
2
1
1
1
1
1
1
1
1
1
1
1
2
1
1
1
1
1
1
1
1
1
1
1
1
1
1
1
1
1
1
1
1
1
1
1
1
1
1
2
1
1
1
1
2
2
3
2
1
1
1
2
1
2
6
11
1
1
1
1
1
1
2
3
1
1
1
1
18
1
5
1
1
7
1
1
1
1
1
10
1
2
1
1
1
1
1
1
1
1
1
1
1
1
1
1
1
1
1
1
14
1
14
1
1
1
1
5
1
1
3
1
1
18
3
1
1
1
1
1
1
1
1
1
12
1
2
1
1
1
1
1
1
1
1
2
1
1
1
1
1
1
1
1
1
1
1
1
2
1
1
1
1
1
1
1
1
1
1
1
1
1
1
1
1
1
1
1
1
1
1
1
1
1
2
1
1
2
1
1
1
1
1
1
1
1
1
1
1
1
1
1
1
1
1
1
1
1
1
1
1
1
1
1
1
1
1
1
1
1
1
1
1
1
1
1
1
2
1
1
4
2
2
1
2
2
1
2
1
1
3
1
1
1
1
1
1
1
1
1
1
1
1
1
1
1
1
1
1
1
1
1
1
1
1
1
1
1
1
1
1
1
1
1
1
1
1
1
1
1
1
4
1
1
1
1
1
1
1
1
1
1
1
1
1
1
1
1
9
3
1
1
1
3
1
1
1
1
2
1
1
1
3
1
1
1
1
1
3
1
1
1
1
1
1
1
1
1
2
1
2
1
1
1
1
1
1
1
1
1
1
16
1
1
1
1
1
1
1
1
5
1
1
1
1
1
1
1
1
1
1
1
1
1
1
1
1
1
1
1
1
1
1
1
1
1
1
1
1
1
1
1
1
1
1
1
1
1
1
1
1
1
1
1
1
1
1
1
1
1
1
1
1
1
1
1
1
1
1
3
1
1
1
1
1
1
1
1
1
1
1
2
1
1
1
1
1
1
1
1
1
1
1
1
1
1
1
1
1
1
1
1
1
1
1
1
2
1
3
1
1
1
1
1
1
1
2
1
1
1
1
1
1
1
1
2
2
1
1
1
1
1
1
1
1
1
1
2
1
1
1
2
2
2
1
1
1
1
1
1
1
1
1
1
1
2
1
1
1
1
1
1
1
1
1
1
1
1
1
1
1
1
1
1
3
1
2
2
1
1
1
2
2
1
1
1
1
1
1
1
1
1
1
1
1
1
2
1
1
3
1
1
1
1
1
1
1
1
1
2
1
1
1
1
1
1
1
2
1
1
1
1
1
1
8
1
1
1
1
1
1
2
2
2
1
1
1
1
1
1
2
13
2
1
1
1
1
1
1
1
3
1
1
2
1
1
1
2
1
4
4
1
1
2
2
1
1
1
1
1
1
1
3
1
1
1
2
4
2
1
4
1
1
1
1
1
1
2
1
1
1
1
1
1
2
1
1
6
2
3
7
6
1
1
1
5
2
1
1
1
1
1
1
1
1
1
1
1
1
1
1
1
1
2
1
1
1
1
1
1
1
1
1
1
1
1
1
1
1
1
1
1
1
1
1
1
1
1
1
1
2
1
1
1
1
1
1
1
1
1
2
1
1
1
1
1
1
10
2
11
2
18
1
1
1
1
1
1
1
1
1
2
1
3
1
1
1
2
1
1
1
1
1
2
1
1
1
1
1
1
1
1
1
1
1
1
1
1
1
1
1
1
1
1
1
1
1
3
1
1
2
1
1
1
1
1
1
1
1
1
1
1
1
1
1
1
1
1
1
2
2
2
1
3
1
5
1
1
1
1
1
1
1
1
1
2
1
1
1
1
1
1
1
1
1
1
1
1
1
1
2
1
1
1
1
1
1
1
1
1
1
2
1
1
1
1
1
1
3
4
2
2
2
1
1
1
1
1
1
1
1
1
1
1
2
1
1
2
1
1
1
1
1
1
1
1
5
1
2
1
1
1
1
1
1
1
1
1
1
3
1
1
1
1
1
1
1
1
1
2
1
1
1
1
1
1
1
1
1
1
1
2
2
1
2
2
1
1
3
1
2
4
2
3
1
1
1
1
2
2
1
1
1
1
1
1
1
1
1
1
1
1
2
1
1
1
1
1
1
1
1
1
1
1
1
1
1
1
1
1
1
1
1
1
1
1
1
1
4
1
2
1
1
1
1
1
1
1
2
2
1
1
1
1
2
1
1
1
1
1
1
2
1
1
1
1
1
1
2
1
1
2
3
1
1
2
3
4
1
3
2
3
12
8
1
16
1
1
1
28
27
1
1
1
1
1
1
1
1
1
1
1
1
2
4
1
2
6
12
2
4
2
1
1
1
1
1
1
1
2
2
1
2
1
1
1
1
1
2
1
1
1
1
1
1
2
1
1
6
1
2
4
3
7
7
6
1
1
1
1
1
1
1
2
1
1
1
5
1
2
1
1
1
1
1
1
1
1
1
4
1
1
4
1
1
1
1
1
1
1
1
1
1
3
1
1
1
1
1
2
3
1
4
1
1
1
2
1
1
1
1
1
1
1
1
1
1
1
1
2
1
1
3
1
1
1
1
1
2
1
1
1
4
2
2
10
9
3
1
1
4
2
1
4
1
4
7
3
1
1
2
1
1
2
1
1
1
1
1
1
1
1
1
1
1
3
1
1
1
1
1
1
1
1
1
1
1
1
1
1
6
1
1
1
2
3
7
1
1
1
1
1
1
1
1
1
1
2
1
1
2
1
1
1
1
1
1
1
1
1
1
1
1
3
1
1
1
1
1
1
1
1
1
1
1
1
1
1
1
1
3
1
1
1
1
1
2
1
1
1
1
1
1
1
1
1
2
16
2
8
1
3
1
1
4
5
1
1
1
1
1
1
1
1
1
1
1
1
1
1
1
1
1
2
1
1
1
4
1
1
1
1
1
1
1
1
1
1
1
2
1
3
1
2
1
1
1
1
2
2
2
1
1
1
1
1
1
1
1
1
1
1
1
1
1
1
1
1
2
1
1
1
1
2
1
1
2
1
1
1
1
1
1
1
1
1
1
1
1
1
1
1
1
1
1
1
1
1
1
1
1
5
1
1
57
1
14
1
1
1
1
1
1
1
1
1
1
1
1
1
1
1
1
1
1
1
1
2
10
1
1
7
1
1
1
1
1
1
1
3
1
1
1
1
1
1
1
1
1
1
1
1
1
1
1
1
1
1
1
1
1
1
1
1
1
1
1
2
1
1
1
1
1
1
2
1
1
1
1
1
1
1
1
2
1
1
1
1
1
1
1
1
1
1
3
1
1
1
1
2
2
1
3
1
1
1
1
1
1
1
4
2
1
7
1
1
1
2
1
1
1
1
1
6
1
1
1
1
1
1
1
1
1
1
1
1
1
2
2
1
1
1
1
1
1
1
1
1
1
2
1
1
1
1
1
1
1
1
1
1
1
1
1
1
9
3
1
1
1
1
1
1
3
1
1
1
1
1
1
1
1
1
1
1
1
1
1
1
1
1
1
1
1
1
1
4
1
1
1
1
1
2
1
2
1
1
1
3
1
1
1
1
1
1
1
1
1
1
1
1
1
1
1
1
1
1
1
1
1
1
2
1
1
1
2
1
1
2
1
1
2
3
2
1
1
1
1
1
2
4
2
1
1
1
1
2
1
1
1
11
2
19
17
1
3
1
1
1
1
1
1
1
1
1
2
1
1
1
1
1
1
1
1
1
1
1
1
1
1
1
1
12
1
14
1
2
5
34
1
1
1
9
1
1
1
1
1
1
1
1
1
1
1
1
1
1
1
1
1
1
2
1
1
2
1
1
1
1
1
1
1
1
1
1
1
1
1
1
1
1
1
1
1
1
2
1
1
1
2
1
2
2
1
2
1
1
1
1
1
1
1
1
1
1
1
1
2
1
1
1
1
1
1
1
1
1
1
1
1
1
1
1
1
1
1
1
1
1
1
1
1
1
1
1
1
1
1
1
1
1
1
1
1
1
1
1
1
1
2
4
2
1
1
1
1
1
2
5
1
1
2
1
4
2
1
2
1
2
1
1
2
1
1
1
1
1
1
1
1
1
1
1
1
1
2
1
1
1
1
1
1
1
1
1
1
1
1
1
1
1
3
1
1
5
1
1
1
1
1
1
1
1
1
1
1
1
2
1
3
1
1
9
1
1
1
1
4
1
1
1
1
2
1
6
1
1
1
1
1
3
1
1
1
7
2
2
2
2
2
1
2
1
1
2
1
1
1
1
1
1
1
2
1
1
1
1
1
1
1
1
1
1
1
2
1
1
1
1
1
1
1
1
1
1
1
1
2
3
1
1
1
5
1
1
1
1
1
1
1
1
1
1
1
1
34
1
1
1
1
17
2
1
2
1
1
3
5
1
1
1
1
1
1
1
1
1
11
18
1
1
1
1
1
1
6
1
1
1
1
1
2
1
1
1
1
1
1
1
1
1
2
2
1
1
1
1
1
1
2
1
1
1
2
1
1
1
2
1
1
2
1
1
1
1
1
1
1
1
20
3
5
3
2
1
1
1
1
1
1
1
1
1
1
1
1
1
1
1
1
1
1
1
1
1
1
1
1
1
1
1
2
1
5
1
4
1
1
1
1
1
1
1
1
1
1
2
1
1
1
1
1
1
20
1
1
1
1
1
1
1
1
1
1
1
1
1
1
1
1
1
1
3
1
1
2
1
1
1
1
1
1
1
1
1
1
1
1
1
1
1
1
1
1
1
32
3
1
1
1
1
2
1
2
1
1
1
1
1
1
1
1
1
1
1
1
1
1
1
3
1
1
1
1
1
2
1
3
1
1
1
1
1
1
1
1
1
1
1
1
1
1
1
1
1
1
1
1
1
1
1
1
1
1
1
1
3
1
1
1
1
1
1
1
1
1
1
1
1
1
2
20
1
1
1
1
1
1
1
1
1
1
1
1
1
3
4
1
2
1
1
2
1
1
1
1
3
1
1
1
1
1
1
1
2
1
1
1
2
1
1
1
1
1
1
1
1
1
1
1
1
1
1
1
1
1
1
1
1
1
9
1
1
1
3
1
1
1
1
1
1
2
1
1
1
2
1
1
1
1
1
1
1
2
1
1
1
1
1
1
1
1
1
1
1
14
5
2
1
1
1
1
1
8
6
2
9
19
1
1
1
1
1
2
2
2
1
1
1
1
1
1
5
1
1
2
1
1
1
2
1
1
1
1
1
1
2
1
1
1
1
2
1
1
1
1
1
2
1
1
1
1
1
1
51
1
1
2
1
1
3
1
1
1
3
1
1
1
1
1
1
1
1
3
3
1
1
1
1
1
1
1
1
1
1
1
1
1
1
1
1
1
1
1
1
1
1
1
1
1
1
1
1
1
4
2
2
1
3
1
1
1
2
2
2
3
1
1
1
2
1
1
1
1
1
1
1
2
1
1
1
1
1
1
1
1
1
3
1
2
1
1
1
1
1
1
1
3
36
1
1
1
1
11
2
1
1
1
1
1
1
1
2
1
1
1
1
1
1
1
1
1
1
1
1
1
1
1
2
1
1
1
3
1
1
1
1
1
8
1
1
1
2
2
1
1
1
1
1
1
1
1
1
4
1
1
1
1
1
1
1
1
1
1
2
1
1
1
2
1
1
1
1
1
1
1
1
3
1
1
1
1
1
1
1
3
1
1
1
3
1
1
1
6
1
1
1
1
4
1
1
3
1
1
1
1
1
34
10
1
1
1
1
1
1
4
1
2
2
1
1
1
1
1
1
4
1
1
1
1
1
1
1
1
1
2
1
1
1
1
1
1
1
1
1
1
1
1
1
1
1
2
1
1
1
1
1
20
1
1
1
2
1
1
1
1
1
1
1
1
1
1
1
1
2
1
1
1
1
5
1
1
4
1
1
1
1
2
1
1
1
1
1
2
1
2
1
1
2
1
4
1
1
1
1
6
1
1
1
1
1
1
1
1
1
1
2
2
1
2
1
1
1
1
1
2
1
1
1
1
1
1
1
1
1
1
1
1
1
1
1
1
1
1
2
1
1
1
1
1
1
1
1
1
2
1
1
1
1
1
5
2
1
1
1
1
1
1
1
1
1
1
2
16
5
21
1
1
1
1
3
1
1
1
1
26
1
1
2
2
1
3
30
2
1
1
1
1
2
1
1
1
2
1
9
1
1
1
1
1
1
2
1
1
1
1
1
2
1
27
1
1
2
1
5
1
1
1
1
1
2
1
1
1
1
1
1
1
1
1
1
1
1
1
1
1
1
2
1
1
1
1
1
2
1
1
1
1
1
1
1
1
1
1
1
1
1
1
8
1
1
3
1
1
1
1
3
1
1
1
1
2
4
1
1
1
2
1
1
1
1
3
9
7
2
1
1
1
2
1
2
1
2
1
1
2
1
1
1
1
1
1
1
1
1
1
1
2
1
1
1
1
1
1
1
1
1
3
2
1
3
4
2
1
1
1
1
1
1
1
1
3
1
1
1
3
1
5
1
1
1
1
1
1
1
1
1
1
1
1
1
18
1
1
2
1
1
1
1
1
1
1
1
54
1
4
4
1
1
1
1
1
1
1
1
1
1
2
1
1
1
1
1
1
5
1
3
3
1
1
1
1
1
1
1
1
1
1
1
1
1
1
1
1
12
1
1
1
1
1
1
1
1
1
1
1
1
1
1
2
1
1
1
1
1
1
1
1
1
2
1
2
1
2
1
1
1
1
1
1
1
1
1
1
1
1
1
1
2
1
1
1
1
1
1
1
1
1
1
1
3
1
1
1
1
1
1
1
1
1
1
36
29
1
1
1
1
1
1
2
1
1
1
1
1
1
1
1
1
3
1
9
1
5
2
2
6
2
6
4
1
1
38
2
1
3
1
1
3
6
1
1
6
1
1
1
2
1
1
1
1
1
1
1
1
1
1
1
1
1
2
2
1
1
1
1
1
1
1
1
1
1
1
1
1
1
2
1
1
1
1
2
1
2
1
1
3
1
1
1
3
1
1
1
1
1
1
1
1
1
1
1
3
1
1
1
2
1
1
1
2
1
1
1
49
1
1
1
1
1
2
1
1
1
2
2
1
1
1
1
1
1
1
1
35
10
2
4
22
1
1
1
1
1
1
1
1
1
19
1
7
1
1
1
1
1
1
3
26
1
1
1
1
1
1
1
1
1
1
1
1
1
2
1
1
1
1
4
1
1
1
1
2
1
1
1
2
1
2
1
1
1
1
1
1
1
2
2
1
2
1
4
1
1
4
1
1
1
1
1
1
1
1
1
2
1
1
1
1
1
1
1
1
1
1
1
1
1
1
1
1
2
1
2
1
2
1
1
1
1
1
1
1
1
1
15
1
1
1
1
1
1
1
2
1
2
2
1
1
1
1
1
1
1
1
1
1
1
2
1
1
4
1
2
1
1
1
1
2
1
1
1
2
2
1
1
1
1
1
4
1
1
1
1
1
1
1
1
2
1
1
1
1
1
1
1
1
1
1
1
1
1
2
1
5
1
2
2
4
1
1
22
1
1
1
1
1
1
1
1
1
1
1
1
1
1
1
2
1
2
1
1
2
1
1
1
1
1
1
1
1
1
1
1
1
1
1
1
1
1
1
1
1
8
1
1
1
1
19
1
1
1
1
1
1
1
1
1
1
1
1
1
2
1
2
1
1
1
1
1
1
1
1
1
1
1
1
1
1
1
1
1
1
1
1
1
2
1
2
1
2
1
1
1
1
1
1
1
1
1
1
1
1
1
1
1
1
1
1
1
3
1
2
1
1
1
2
1
1
1
1
1
1
1
1
1
1
1
1
1
20
1
2
1
1
1
1
1
1
1
1
1
2
2
1
2
1
1
1
1
1
1
1
1
2
1
1
1
1
4
1
1
1
1
1
1
1
1
1
1
1
1
1
1
1
2
1
1
3
2
4
2
2
1
3
2
26
8
1
1
10
1
2
1
1
1
1
1
1
1
1
1
1
3
1
3
5
5
9
1
1
1
1
2
1
1
1
1
2
3
1
1
1
1
1
1
1
1
1
1
1
1
1
1
1
1
12
1
2
3
2
1
15
1
2
1
1
1
3
1
1
1
1
1
1
1
1
1
1
1
1
2
1
1
1
2
1
1
1
1
1
1
1
1
2
1
1
1
1
1
1
1
1
1
1
1
1
1
3
1
1
1
3
1
1
1
1
1
1
1
1
1
1
1
1
1
1
1
1
1
1
1
1
2
1
1
1
1
1
1
1
1
1
1
1
1
1
1
1
1
1
1
1
1
1
1
1
1
1
2
1
1
1
1
1
1
1
1
2
1
1
1
1
1
1
1
1
1
1
1
1
1
5
1
1
1
1
1
1
1
1
1
1
1
1
1
1
1
1
1
1
1
2
2
1
1
2
1
1
1
1
3
1
1
1
1
1
1
1
1
1
1
1
1
1
1
1
1
1
1
1
1
2
1
1
1
1
1
1
1
1
1
1
1
1
1
1
1
1
1
1
1
1
1
1
1
1
1
1
1
1
1
1
1
1
1
1
2
1
8
1
1
2
1
1
1
1
1
1
1
1
1
1
2
1
1
1
1
2
1
17
1
3
1
1
1
1
2
3
2
1
2
1
1
1
1
1
1
1
1
1
1
1
1
2
2
2
1
1
1
1
16
1
1
1
1
1
1
1
1
2
2
1
1
2
1
1
2
1
2
1
1
1
1
1
1
1
1
1
3
1
1
1
3
1
1
1
1
1
1
11
1
1
1
1
3
3
1
1
1
1
1
1
1
1
1
1
1
2
1
2
1
1
1
1
1
1
1
1
10
1
1
1
1
1
1
2
2
1
1
1
1
1
1
1
1
1
1
1
1
14
18
1
1
44
10
1
1
1
1
1
1
1
1
2
1
1
1
1
1
1
1
1
1
1
1
1
1
1
1
1
1
1
1
1
1
1
1
1
1
1
1
1
2
1
1
2
1
1
21
1
1
2
1
1
2
1
1
3
1
1
1
1
1
3
1
1
1
1
1
1
1
1
1
1
1
1
1
1
1
1
1
1
1
1
1
1
1
1
1
1
1
1
1
1
1
1
5
1
1
1
2
1
1
1
1
1
1
1
1
1
1
2
1
15
1
4
2
1
1
2
1
2
1
1
1
1
1
1
1
1
1
1
1
1
1
1
1
1
1
1
15
1
1
1
1
1
1
1
1
1
3
1
1
1
1
13
1
1
3
1
1
1
9
1
1
3
1
1
1
2
1
1
1
1
1
1
1
1
1
1
1
1
1
1
1
1
1
1
1
2
1
1
2
1
1
2
1
5
3
17
1
11
1
1
1
1
1
1
1
1
1
1
1
1
1
1
1
1
1
1
5
1
1
1
1
3
1
1
1
1
1
1
1
2
3
1
1
1
1
1
1
1
1
1
1
1
1
1
3
1
1
1
1
4
3
1
1
1
1
1
1
1
1
1
1
2
1
1
14
1
1
1
1
1
1
1
1
1
1
1
1
2
1
1
1
1
2
1
2
1
1
2
1
1
1
1
2
1
1
2
2
3
2
1
3
1
1
1
1
1
1
1
1
1
1
1
1
3
67
2
1
7
2
9
1
1
1
1
1
1
1
1
1
1
1
1
1
2
1
1
1
1
1
1
2
1
1
1
1
1
1
1
2
1
1
1
1
1
2
1
2
1
1
1
1
1
1
1
1
1
1
1
1
1
1
1
1
1
1
2
1
3
1
12
1
1
1
1
1
1
1
1
1
1
1
1
2
1
1
1
1
1
1
2
1
1
1
1
1
1
2
1
1
1
1
1
1
1
3
1
1
1
1
1
2
1
1
1
1
1
1
1
1
1
1
1
1
1
1
1
2
1
1
1
1
1
2
1
1
1
2
1
1
1
1
1
3
1
1
1
1
3
1
2
1
1
1
2
1
1
3
2
12
3
2
1
1
1
1
1
1
1
2
1
1
1
1
1
2
1
1
1
1
1
1
1
1
1
1
1
1
6
1
1
1
1
1
1
1
1
1
1
1
1
1
1
1
1
1
1
1
1
1
1
1
2
1
1
1
1
1
1
1
1
1
1
2
1
1
1
1
2
1
1
1
2
1
1
1
1
1
1
1
1
1
1
1
1
1
1
1
1
1
2
1
1
1
3
5
1
1
1
1
1
1
1
6
1
1
1
1
1
1
1
1
2
1
1
1
71
1
1
1
1
1
1
1
1
1
2
1
1
1
1
1
1
1
1
1
1
1
1
2
1
2
1
2
1
1
1
1
1
1
2
1
1
1
1
1
1
1
1
1
1
2
1
1
1
3
2
1
1
1
19
2
1
1
1
1
2
1
1
1
7
1
9
2
5
1
6
5
1
1
2
1
1
1
1
1
6
1
1
1
1
1
1
3
1
1
5
1
1
1
1
1
1
1
1
1
1
1
1
1
1
1
1
1
1
1
1
1
1
1
1
1
1
1
1
1
2
1
1
1
2
1
1
1
1
1
1
1
6
6
1
1
1
3
1
1
1
1
1
1
1
1
1
1
1
1
2
2
1
5
1
1
1
1
2
2
1
6
1
1
1
1
2
1
2
2
4
1
1
2
1
1
1
1
1
2
2
1
1
1
1
1
1
1
1
1
2
2
4
1
1
1
1
1
1
1
1
1
1
2
1
1
1
1
1
3
1
1
1
7
19
6
13
5
4
13
2
9
1
1
1
1
2
2
1
2
1
3
2
1
2
2
1
1
1
1
1
1
1
1
1
1
1
3
2
1
1
1
1
1
2
1
1
1
2
2
2
1
1
1
1
1
1
1
1
1
1
1
1
1
2
1
1
2
2
2
1
1
1
1
3
1
1
1
1
1
1
1
2
1
1
1
1
1
1
1
1
1
1
3
1
1
1
1
1
1
1
1
1
1
1
1
2
1
1
1
1
1
1
4
1
1
1
13
4
2
1
2
1
1
1
1
1
1
3
1
2
1
1
1
1
1
1
1
1
1
1
1
1
1
1
1
1
1
1
1
1
1
1
1
1
1
1
1
1
1
1
1
1
1
1
1
1
1
1
10
11
1
1
1
1
1
1
9
1
1
1
1
1
1
3
1
4
1
1
1
2
1
1
1
1
1
1
1
2
1
1
1
1
1
1
2
1
1
2
1
1
1
1
1
1
1
1
1
1
1
2
1
1
1
1
1
1
2
1
1
1
1
1
1
2
1
1
1
1
1
1
1
5
3
1
1
1
1
1
1
1
1
1
1
1
1
1
1
1
2
1
2
13
1
1
1
1
1
1
1
1
1
1
1
1
3
1
1
1
1
1
1
1
1
1
1
1
1
2
1
1
1
1
1
1
1
1
1
1
1
1
1
1
2
1
1
1
1
3
1
1
1
1
1
1
3
1
3
1
2
1
1
1
1
1
1
1
1
1
2
1
2
1
1
2
1
1
1
2
2
1
1
2
1
1
1
1
1
1
1
1
1
1
1
1
1
1
1
3
1
1
3
2
58
1
2
1
1
2
1
1
1
1
1
1
1
1
1
15
51
1
1
1
1
1
2
2
1
1
1
1
1
1
1
1
14
1
2
1
6
1
1
7
1
10
1
3
1
1
1
1
1
1
1
1
1
1
1
1
1
1
1
1
1
1
1
1
1
5
12
1
1
1
1
1
1
4
2
1
1
2
1
1
1
1
1
1
2
3
1
1
1
1
1
1
1
1
1
1
1
1
1
2
1
1
1
20
1
1
1
1
1
1
1
1
1
1
1
1
1
1
1
1
1
1
1
1
2
1
1
1
1
1
1
1
1
1
1
1
1
1
1
1
1
1
1
1
1
1
1
1
1
1
1
1
1
2
1
1
3
1
1
1
1
1
1
1
1
1
1
1
1
2
1
1
1
1
1
1
2
2
1
2
1
1
2
1
1
1
1
1
2
1
1
1
2
2
1
1
2
1
1
1
1
1
1
1
2
1
1
3
1
2
1
1
1
1
1
1
1
1
1
1
1
1
38
1
1
1
1
1
1
8
1
1
1
1
1
1
3
1
1
1
1
1
1
3
1
1
2
1
1
1
1
1
1
1
1
1
1
1
1
1
1
4
1
1
1
1
1
1
1
1
1
2
2
1
1
1
1
1
3
1
1
1
1
1
1
1
1
1
10
1
1
1
2
1
1
1
1
1
3
1
1
1
1
2
1
1
1
3
1
1
1
1
4
1
11
17
1
1
1
1
1
1
2
1
1
1
1
1
1
2
1
1
1
1
1
1
1
1
8
3
1
2
14
1
1
1
2
2
1
1
1
1
1
1
1
1
1
1
1
1
1
1
1
1
1
1
1
1
1
1
2
1
1
1
5
2
2
3
1
1
1
14
1
1
2
4
1
9
1
1
1
1
1
1
3
1
1
1
1
1
1
1
1
1
1
1
1
1
1
2
1
2
1
1
1
1
1
1
1
2
3
1
1
1
1
1
1
3
1
1
1
1
1
1
1
1
1
1
1
1
1
1
5
1
51
16
5
1
14
1
31
1
1
34
1
1
1
7
3
1
1
1
1
1
1
1
1
1
1
1
1
1
1
1
1
1
1
1
1
1
1
1
1
1
1
3
1
1
1
1
1
1
1
1
1
1
1
1
1
1
1
1
1
1
1
1
1
1
1
1
1
2
1
1
1
2
3
1
1
1
3
42
42
1
1
1
1
1
1
1
1
1
1
1
1
1
1
1
1
1
1
1
1
1
1
1
2
1
1
1
1
1
1
1
1
2
16
1
3
2
1
1
1
1
1
1
1
1
1
1
1
1
1
1
1
1
1
1
17
1
1
1
1
1
57
3
1
11
1
1
2
4
2
1
3
2
2
1
2
1
5
12
8
1
5
2
2
1
2
2
1
1
1
3
1
1
2
1
1
2
1
1
1
1
1
1
1
1
1
1
1
1
1
1
1
1
1
1
1
1
1
1
1
1
1
1
1
1
1
12
1
1
1
1
1
1
2
1
1
3
1
1
1
1
1
1
1
1
1
1
1
1
15
3
1
1
1
1
1
1
1
2
1
1
1
1
1
1
1
1
6
1
1
1
1
1
6
1
5
2
6
3
2
1
1
1
1
2
1
1
1
1
1
1
4
1
2
2
1
1
9
1
1
1
1
1
1
1
1
1
1
1
1
1
3
10
1
1
4
1
2
1
1
1
1
1
1
1
1
1
17
2
1
1
1
2
1
1
1
1
1
1
1
1
1
2
1
2
1
2
1
1
1
1
1
1
1
1
1
3
1
1
3
1
2
1
1
3
1
1
1
1
1
1
2
2
61
2
1
1
1
1
1
1
1
1
1
4
1
14
4
1
7
6
14
11
1
2
1
3
3
2
1
1
1
1
2
11
1
16
3
1
1
2
1
1
1
3
3
17
1
1
2
14
2
1
1
1
1
1
1
1
1
1
1
1
1
1
1
3
1
1
1
1
1
1
2
1
1
2
1
2
1
1
1
1
1
2
1
1
1
2
2
1
1
1
1
3
1
2
1
1
1
1
1
2
1
1
1
1
1
1
1
1
1
1
1
1
1
1
1
2
1
2
1
1
2
1
1
1
1
4
1
3
1
2
1
1
2
1
1
1
1
6
2
1
1
2
2
1
1
1
1
1
1
1
1
1
1
2
1
1
1
4
4
1
1
1
1
21
1
5
4
2
1
1
2
1
1
1
1
1
1
51
1
1
1
1
1
2
2
2
3
4
2
3
1
6
1
1
1
1
1
1
1
2
1
1
1
3
2
1
4
1
1
2
1
2
1
3
1
1
1
1
1
6
1
1
60
1
1
1
1
1
1
1
1
1
1
1
1
1
1
1
1
1
3
2
1
1
1
1
1
1
1
1
1
1
1
1
1
1
1
1
1
1
1
1
1
1
1
1
1
1
14
3
19
1
1
1
15
1
1
18
1
1
1
2
2
2
5
1
2
4
1
3
1
2
1
1
1
2
2
1
1
1
2
1
1
1
1
1
1
1
1
1
2
1
1
1
1
1
1
1
1
1
1
1
1
1
1
1
1
1
1
1
2
1
1
1
2
1
1
1
1
1
1
1
1
1
1
1
1
1
1
2
1
1
2
1
1
1
1
1
1
30
1
1
1
1
1
1
1
1
1
4
41
1
1
1
1
1
1
1
1
1
1
1
1
1
1
1
1
1
1
1
1
1
1
1
1
5
2
1
1
1
1
1
1
1
1
1
1
1
2
1
1
1
2
1
2
1
6
2
1
1
1
1
3
1
1
2
35
1
8
1
1
1
1
1
1
1
1
1
1
1
5
2
1
1
1
1
1
3
2
4
6
2
1
1
2
22
10
1
1
1
1
1
1
1
1
1
1
1
1
1
1
1
1
1
1
1
1
1
1
2
1
32
9
10
6
2
4
2
7
6
1
1
1
1
1
1
1
1
11
1
11
12
1
1
1
1
1
1
1
1
2
4
1
2
2
1
1
2
1
1
1
1
1
1
1
1
2
1
1
1
1
1
1
1
1
1
5
1
3
2
2
1
1
2
1
1
1
1
1
1
2
1
1
1
1
1
1
1
2
1
1
2
1
1
1
2
1
1
2
1
1
1
1
1
1
1
1
1
1
1
1
1
1
1
1
2
1
1
1
1
1
1
1
1
1
1
1
1
1
1
1
1
1
1
1
2
1
1
1
1
1
1
1
1
1
1
1
1
1
1
1
1
1
1
1
1
2
1
1
1
1
1
1
6
2
3
2
1
1
1
2
1
1
1
1
1
1
1
1
1
1
1
1
1
1
1
1
2
1
1
5
3
1
1
1
3
1
1
2
2
1
3
1
1
2
1
1
1
1
2
2
3
1
1
1
1
1
1
1
1
1
1
1
1
1
1
1
1
1
1
1
1
1
1
1
1
1
1
2
1
1
1
1
1
1
1
1
1
1
1
1
1
1
1
1
1
1
1
1
1
1
1
2
1
2
1
1
1
1
1
2
1
3
1
1
1
1
1
1
1
1
1
1
1
1
1
1
1
1
1
1
2
2
1
1
1
1
1
1
1
1
1
1
1
1
1
1
1
1
1
1
1
2
1
1
3
2
1
1
1
1
1
3
1
1
3
1
1
1
1
1
1
1
1
1
1
1
1
1
1
1
4
2
1
1
1
1
1
1
2
1
1
1
1
1
1
1
1
1
1
1
1
1
1
1
1
1
1
1
1
1
1
3
1
3
1
2
1
1
1
1
1
1
1
1
1
2
1
1
1
2
1
1
1
1
1
1
1
2
2
1
2
2
2
1
1
1
1
1
1
1
1
1
3
1
2
3
1
1
1
1
1
1
3
4
1
1
1
1
1
1
1
1
1
1
1
1
1
1
1
1
2
1
1
1
1
1
1
1
1
1
4
1
1
1
1
3
1
1
1
1
1
1
1
1
1
2
1
13
1
1
2
1
1
1
1
1
1
1
1
1
1
1
1
1
1
1
1
1
1
1
1
1
1
1
1
1
1
1
1
1
1
1
1
1
21
1
1
1
1
1
1
2
4
3
1
1
1
1
1
1
2
1
1
1
2
1
1
2
1
2
1
1
1
1
1
1
1
2
1
1
1
2
1
1
19
2
1
1
1
1
1
3
2
9
1
1
1
1
3
1
1
1
1
2
1
1
1
1
2
1
1
1
1
1
1
1
1
3
1
1
1
1
1
1
1
1
1
1
1
1
1
1
1
1
1
1
1
1
1
1
1
1
1
1
1
4
1
1
1
1
1
1
1
1
1
1
1
1
1
1
1
1
1
1
1
1
1
3
1
1
1
1
1
1
1
1
2
1
1
3
2
1
1
1
1
1
1
1
1
1
1
1
1
1
1
1
1
1
1
1
1
1
1
2
1
1
1
1
1
1
1
1
1
1
1
1
1
1
2
1
2
3
1
1
2
1
1
1
1
1
1
1
1
1
1
1
1
3
1
1
1
1
1
1
1
1
1
1
1
1
1
1
1
1
1
1
1
1
2
1
1
1
1
19
4
45
1
11
44
1
2
1
1
1
1
1
3
1
1
1
1
1
1
26
1
4
1
1
2
1
1
2
1
1
1
1
4
2
1
1
7
1
1
1
1
1
1
1
1
1
1
1
1
1
2
1
1
1
1
1
1
1
2
1
1
15
1
2
1
1
1
1
1
1
1
1
1
1
1
1
1
1
1
1
1
1
3
1
1
1
1
1
1
1
1
1
1
1
1
3
1
1
1
1
1
1
1
1
1
1
1
1
1
1
1
1
1
1
1
1
2
3
1
1
1
1
1
1
1
1
3
4
1
1
2
1
1
1
1
1
1
1
1
1
1
1
1
2
1
1
1
2
1
1
1
2
1
1
1
1
1
1
1
1
1
1
1
3
1
1
1
1
1
1
1
1
1
1
1
1
1
1
1
1
10
9
14
24
24
1
1
1
2
1
1
1
1
1
1
1
1
1
1
2
1
1
1
1
1
1
1
1
1
1
1
1
1
1
1
1
1
1
1
1
1
1
1
9
18
1
78
1
1
1
1
1
1
1
2
1
1
1
1
1
2
7
14
1
1
1
1
1
1
1
1
1
1
1
1
1
1
1
1
2
1
1
1
6
1
1
1
4
1
8
3
3
8
8
1
1
1
1
1
1
1
1
1
1
19
2
1
1
1
1
1
1
2
1
1
1
1
1
1
1
1
1
1
1
1
1
1
1
1
1
1
1
2
1
2
1
1
1
1
7
47
4
2
13
2
2
2
1
1
1
10
6
1
16
15
11
1
7
2
4
3
1
1
1
1
1
1
1
2
1
2
1
1
1
1
1
1
1
1
1
1
1
1
1
1
1
1
1
1
1
1
1
1
1
1
1
1
3
1
1
1
1
1
1
1
1
1
1
1
1
3
1
6
1
1
1
1
2
1
1
1
1
1
1
1
1
1
1
1
3
1
3
1
1
1
1
10
1
1
1
55
1
1
1
1
1
1
1
1
1
1
2
1
1
1
1
2
1
1
1
1
1
1
19
1
12
1
1
1
1
1
1
1
1
2
2
1
1
1
1
1
1
1
3
1
1
1
1
1
1
1
3
1
1
2
1
1
1
2
2
1
1
1
1
1
1
1
1
1
1
1
1
2
1
1
1
1
1
1
1
6
7
1
7
10
1
1
8
1
1
3
2
1
1
1
1
1
2
1
1
2
2
1
1
1
1
1
1
1
1
1
1
1
2
1
1
2
1
1
1
1
1
2
3
1
1
1
1
1
1
1
1
1
1
1
4
1
1
1
1
1
1
1
30
1
1
1
3
1
1
1
1
1
3
1
1
2
2
2
4
1
5
1
1
1
19
1
1
1
1
1
1
1
1
1
1
1
1
1
1
1
1
1
1
1
5
1
1
4
1
1
10
2
1
1
1
1
22
1
1
2
1
1
1
12
2
2
1
1
1
1
1
1
1
1
1
1
1
1
1
1
1
1
1
1
1
1
1
1
1
1
1
1
1
1
1
1
1
1
1
1
1
1
4
1
1
1
1
1
1
1
6
9
5
1
1
1
1
1
1
1
1
1
1
1
1
1
1
1
1
1
1
1
1
1
1
1
1
1
1
1
1
2
1
1
1
1
1
1
1
1
1
1
1
1
1
1
1
1
1
2
1
1
1
1
1
1
2
1
1
1
1
1
1
2
2
1
1
1
2
1
1
1
1
3
1
1
1
1
1
1
1
1
1
1
1
1
1
2
1
1
1
2
1
1
1
1
1
3
1
1
1
1
1
2
1
1
1
3
4
1
1
1
1
1
1
1
1
1
1
1
1
1
1
1
1
1
1
1
1
1
1
1
1
1
1
1
1
1
1
1
1
1
1
1
4
1
1
1
1
1
1
1
1
1
1
1
1
1
1
1
1
2
1
1
2
1
1
7
1
3
2
3
3
1
2
1
1
2
1
12
1
1
1
1
1
1
33
1
1
1
1
1
1
1
1
1
1
1
2
1
1
1
2
2
2
2
1
1
2
1
4
1
1
1
1
1
1
1
1
1
1
1
1
1
1
1
1
1
5
1
1
1
1
4
1
1
1
1
2
1
1
1
4
1
1
2
1
1
1
3
1
1
2
1
2
1
1
1
3
1
1
1
1
1
1
1
18
1
4
1
1
1
1
1
1
3
1
14
1
1
46
4
8
1
1
1
6
1
2
1
1
1
1
17
1
1
1
1
1
1
2
1
1
3
1
1
1
2
1
1
2
3
1
2
2
1
1
1
3
1
1
1
2
1
2
1
1
1
1
1
1
1
1
1
1
1
1
1
1
1
1
1
2
1
1
1
1
1
1
1
1
1
1
1
1
1
1
1
1
1
1
1
1
1
1
2
1
1
1
1
1
1
1
1
4
1
1
1
1
1
1
1
1
1
1
1
1
1
1
3
1
1
1
1
2
2
1
1
1
1
1
1
1
1
1
1
1
1
1
1
2
1
1
1
2
1
1
1
1
3
1
1
1
1
1
1
1
1
1
1
1
1
1
1
1
3
1
1
2
1
1
1
1
1
1
1
1
1
1
1
1
1
1
2
1
1
1
1
1
2
2
2
5
14
1
1
1
3
3
1
1
3
2
3
1
1
2
1
2
1
2
1
1
2
3
2
1
2
1
1
1
1
1
2
1
1
1
2
3
2
1
1
2
2
5
1
1
3
2
1
2
5
1
1
1
1
1
1
2
9
1
1
1
1
3
1
1
1
2
1
1
1
1
1
1
1
1
1
1
1
1
1
1
8
38
12
12
2
1
1
1
1
1
1
1
2
1
6
2
3
1
1
2
1
3
2
1
1
1
1
1
1
1
1
1
1
1
3
1
1
1
1
1
1
1
1
3
1
2
1
1
2
1
6
1
1
1
1
1
1
1
1
1
1
1
4
1
1
1
1
2
1
1
1
1
1
1
1
1
1
2
1
1
1
1
1
1
1
1
1
1
1
1
1
2
1
1
1
1
1
1
1
1
1
1
3
1
1
2
1
2
1
1
1
1
1
1
1
1
1
1
1
1
1
1
1
1
2
1
1
1
1
1
1
2
15
1
1
1
1
2
1
1
1
1
1
1
1
1
1
1
1
1
1
1
1
1
2
1
1
1
1
2
1
1
2
1
1
1
1
1
1
1
1
1
2
1
1
1
1
1
1
2
1
1
1
1
1
1
1
1
1
1
2
1
1
2
1
1
1
1
1
1
1
1
1
1
1
1
1
1
1
1
1
1
1
1
1
1
4
1
1
1
1
1
1
1
1
1
4
1
3
1
1
1
1
1
1
1
1
1
1
1
1
1
1
1
1
1
1
1
1
14
1
1
2
1
1
1
1
1
1
1
1
6
4
3
1
1
1
1
1
1
3
1
1
1
2
1
3
1
1
1
1
1
1
1
1
1
2
2
1
1
1
1
1
1
1
1
1
1
1
1
1
2
1
1
1
1
2
1
1
12
1
11
1
2
1
2
2
3
1
1
1
1
1
1
1
1
1
1
1
1
1
1
1
1
1
1
1
1
1
1
1
1
1
1
1
1
1
1
1
1
1
1
1
4
2
1
1
3
1
1
1
1
2
1
1
1
1
1
1
1
1
4
2
1
1
1
1
1
1
2
1
1
2
1
1
2
1
2
1
15
1
1
1
1
1
1
1
1
1
1
1
1
1
1
1
1
1
1
1
1
1
2
1
1
1
2
1
1
2
1
1
2
1
1
1
1
1
1
1
1
1
2
1
1
1
1
1
1
2
2
1
1
1
1
4
1
1
1
1
1
1
2
1
1
4
3
1
1
1
1
2
2
1
1
1
1
1
1
1
1
1
1
1
1
1
1
1
1
1
1
1
1
1
1
1
8
1
1
25
1
1
1
1
1
1
1
1
1
1
26
1
1
1
1
1
1
1
1
1
1
1
1
1
2
1
1
1
1
1
1
1
1
1
9
1
1
1
1
1
1
3
1
1
1
1
1
20
1
1
1
1
1
1
1
1
1
1
1
1
1
1
1
1
1
1
1
2
2
1
1
1
1
1
1
1
1
1
1
1
1
1
1
1
1
2
1
1
1
1
1
1
1
1
1
1
1
1
1
1
1
1
1
2
1
1
1
1
1
1
2
3
1
1
1
3
1
1
1
1
1
3
1
1
1
1
2
1
1
1
1
1
1
1
3
1
25
1
1
1
1
1
1
1
2
2
1
1
1
1
1
1
1
1
1
2
1
1
1
2
1
1
1
1
1
1
1
1
1
1
1
1
1
1
1
1
1
1
2
1
1
1
3
3
1
1
1
1
1
4
1
1
3
1
1
1
1
3
1
1
1
1
1
1
1
1
1
1
1
1
2
1
1
1
1
1
1
11
1
1
1
1
1
1
4
3
1
1
3
1
1
1
1
2
1
1
1
1
13
1
1
1
1
3
1
1
1
1
1
1
1
1
1
1
1
1
1
2
1
1
1
1
1
1
1
1
1
1
1
1
1
2
2
1
1
1
1
2
1
2
2
1
1
2
1
2
1
2
1
2
2
1
1
1
8
1
1
1
1
3
2
2
1
1
1
1
2
1
1
1
1
2
1
1
1
1
1
1
1
1
1
1
1
1
1
4
11
6
25
31
3
18
1
3
1
1
1
1
1
1
1
1
1
1
1
1
2
1
1
1
1
1
1
1
1
1
1
2
2
1
1
1
1
1
1
1
1
1
1
1
1
1
1
1
1
1
1
1
1
1
1
1
1
1
2
1
1
2
1
3
1
2
1
1
1
1
1
1
3
1
1
1
1
1
12
1
6
1
1
4
1
1
1
1
1
1
1
53
7
1
1
2
17
1
30
1
14
1
1
12
1
1
1
1
1
14
1
22
3
1
13
5
2
1
1
1
1
1
1
1
1
1
2
1
1
2
1
1
1
1
1
1
1
1
2
1
1
1
1
3
3
1
1
2
1
1
1
1
1
1
1
1
1
1
1
1
1
1
1
1
1
1
1
1
1
1
1
1
1
1
1
1
1
1
1
1
1
1
6
1
2
1
1
1
1
1
2
1
1
1
3
1
2
3
1
1
2
1
1
1
2
1
1
1
1
1
1
1
1
1
1
1
2
3
1
1
7
1
1
9
4
1
1
1
1
1
2
1
1
1
1
2
2
1
2
1
2
2
3
1
3
1
4
2
1
1
1
2
2
2
2
1
3
1
1
1
2
1
2
2
2
1
4
3
2
1
1
1
1
1
1
1
1
1
1
2
1
3
1
1
3
17
1
1
1
1
1
1
1
1
1
2
1
1
1
1
1
1
1
1
1
1
1
1
1
1
1
1
1
1
1
1
1
2
10
1
1
1
1
1
1
25
1
1
2
1
1
1
1
1
1
1
1
1
1
11
1
1
1
1
1
1
3
2
1
1
2
2
1
1
1
1
2
1
1
3
1
1
1
1
1
1
1
1
1
1
1
1
1
1
1
1
1
1
1
1
3
3
3
1
1
1
1
1
1
1
1
1
1
1
1
1
1
3
2
1
2
1
1
1
1
1
1
1
1
1
1
1
1
1
1
1
1
1
1
1
1
16
2
1
1
2
1
1
15
1
14
29
1
1
1
1
1
1
1
1
1
2
1
1
1
1
1
1
1
1
1
1
1
1
15
1
1
4
1
1
1
2
19
2
6
1
1
2
2
1
1
1
1
1
1
1
1
1
1
4
1
1
1
1
1
1
1
1
1
1
1
1
1
1
1
1
1
2
1
1
1
1
1
1
1
1
1
2
4
1
1
2
1
1
1
1
1
1
1
1
1
1
1
1
1
1
1
1
1
1
1
1
1
1
2
7
1
1
1
1
1
1
1
1
1
3
1
1
1
1
1
1
1
1
1
1
1
1
1
1
1
1
1
1
1
1
1
1
1
1
1
1
1
1
1
1
1
1
1
1
1
1
1
1
1
2
2
11
1
1
1
1
1
2
1
1
1
1
1
1
1
1
1
1
1
1
1
1
1
1
1
1
1
1
1
1
1
1
1
1
1
2
1
6
1
1
1
1
1
1
1
1
1
3
1
1
1
1
1
15
1
2
1
1
1
1
1
1
1
2
2
1
1
1
1
1
1
1
1
1
1
1
1
1
2
1
1
1
1
1
1
1
1
1
1
1
3
1
1
1
1
1
1
1
6
1
1
1
1
1
2
1
1
1
1
4
1
1
1
1
1
1
1
1
1
1
1
1
1
1
1
1
1
1
1
3
1
1
1
1
1
1
1
2
1
1
1
1
2
1
1
1
1
1
1
1
1
1
1
1
1
1
1
1
1
1
1
1
1
1
2
1
1
1
1
1
1
1
1
1
1
1
1
1
1
1
1
1
1
1
1
1
1
1
1
1
1
1
1
1
1
1
1
3
5
2
2
1
3
6
2
2
1
1
1
1
1
1
1
1
5
19
1
5
19
1
1
1
1
1
1
2
1
1
1
1
1
1
1
1
1
1
1
1
1
1
51
1
1
1
2
1
1
1
1
2
2
1
2
1
1
4
1
1
1
1
6
1
2
1
11
1
1
1
1
1
1
1
1
1
2
1
1
1
1
1
5
1
44
1
3
1
1
1
1
1
1
1
3
1
2
1
1
1
1
2
3
1
1
1
1
1
1
1
1
1
1
1
1
1
1
1
1
1
1
1
1
1
2
1
2
1
1
1
1
1
1
1
1
1
1
3
1
2
1
1
1
1
1
1
1
1
1
1
1
1
1
1
3
1
1
1
1
1
1
1
1
1
1
1
4
8
6
1
1
1
1
1
1
14
1
1
1
1
1
1
2
1
2
1
1
1
1
2
1
1
1
1
1
1
1
2
1
1
1
1
1
1
1
1
1
1
1
1
1
1
1
1
1
1
1
1
1
2
1
1
2
1
1
1
1
1
2
1
1
1
1
1
1
1
1
1
2
1
1
1
1
1
1
1
1
1
1
1
1
1
1
1
1
1
1
1
2
1
1
1
1
1
7
63
1
1
1
1
1
1
1
1
1
1
1
1
1
1
1
1
1
1
1
1
1
1
1
1
1
1
3
1
2
1
3
3
1
1
11
2
1
1
1
2
1
1
1
1
12
1
1
1
1
1
1
1
1
1
1
1
1
2
1
1
1
1
1
1
1
1
1
1
1
1
1
1
1
1
1
1
1
1
1
1
46
33
2
1
1
1
1
1
1
1
1
1
1
1
1
1
1
1
1
1
1
2
1
1
2
1
1
1
1
1
2
1
1
1
1
1
1
1
2
1
1
1
1
2
1
1
1
1
1
4
1
1
1
1
2
1
1
1
22
1
1
4
3
1
1
1
1
1
1
1
1
2
1
1
1
1
1
1
1
18
1
1
1
1
2
1
1
1
2
1
1
1
1
1
1
1
1
12
2
1
1
1
1
1
1
1
1
2
1
1
1
1
1
1
1
1
1
1
1
1
2
1
1
4
1
1
3
1
1
1
3
1
1
1
1
1
2
1
1
1
1
2
7
1
1
1
1
1
2
1
1
1
1
2
1
17
2
1
1
3
1
1
1
3
1
2
1
1
2
1
1
1
1
2
1
1
2
1
1
1
1
1
1
6
3
1
1
1
2
1
1
1
1
1
1
1
2
1
6
1
1
1
1
1
1
1
1
1
1
2
1
1
1
1
1
1
1
1
1
2
1
1
1
1
1
25
1
1
1
1
1
1
1
1
1
1
1
1
1
1
1
1
1
20
2
2
1
1
4
1
2
1
2
1
1
1
4
1
1
1
1
1
1
1
36
85
1
1
1
1
8
1
1
1
1
1
1
2
1
1
1
1
1
1
2
1
1
1
1
8
1
1
1
1
1
1
1
1
1
1
1
2
1
1
1
2
1
1
1
1
1
1
3
2
1
3
2
3
2
1
18
8
3
6
1
1
1
1
2
26
2
2
1
1
1
2
1
1
1
1
1
1
1
1
1
1
1
1
1
1
1
1
1
1
1
1
1
8
55
34
26
1
1
1
1
1
7
3
1
1
1
2
1
1
1
1
1
1
1
1
1
1
1
1
1
1
1
1
1
1
1
1
1
1
1
1
1
1
1
1
1
2
1
1
1
1
1
2
2
2
1
1
1
1
1
1
1
1
1
1
1
1
1
1
1
1
1
1
1
1
1
1
1
1
1
1
1
1
1
1
1
2
1
1
1
46
2
1
1
2
26
19
40
1
1
7
1
1
1
19
1
1
2
1
1
1
1
1
1
1
1
11
1
1
1
1
1
1
2
1
1
1
1
1
1
3
1
1
1
1
1
1
1
1
1
1
1
1
1
1
1
1
2
1
1
1
1
1
1
1
1
1
1
1
1
1
1
1
1
1
1
1
1
2
1
1
1
1
1
1
1
1
1
1
1
1
1
1
1
1
1
1
1
1
1
1
2
1
1
1
3
1
1
1
1
1
1
1
1
1
2
1
1
1
1
1
1
1
1
1
19
1
1
8
1
4
7
2
15
1
2
66
1
1
1
1
1
1
1
1
1
1
2
1
1
1
1
2
1
1
1
1
3
1
15
1
1
1
1
2
58
1
1
2
2
1
1
1
1
1
1
1
1
1
1
1
1
1
1
1
1
1
1
1
1
1
1
1
1
1
1
1
1
1
1
1
1
1
1
1
1
1
1
1
1
1
1
1
1
1
1
1
1
1
15
4
3
1
1
1
1
1
1
1
1
1
1
2
1
1
1
1
1
1
1
1
1
1
1
1
1
1
3
1
3
1
1
1
1
1
1
1
1
1
1
1
1
3
1
1
1
1
2
1
1
1
1
1
1
1
1
1
1
1
1
1
1
1
1
1
1
1
1
1
1
1
5
1
1
1
1
1
1
1
2
1
1
1
5
1
1
1
5
2
1
6
1
1
1
1
1
1
1
1
1
1
1
1
1
1
1
1
2
1
2
4
1
1
1
1
1
1
2
1
1
2
1
1
1
1
1
1
1
1
1
1
1
1
27
1
1
1
1
1
1
1
2
1
1
1
1
1
1
1
1
1
1
1
1
1
1
1
1
1
1
1
1
1
1
1
1
1
1
1
2
2
1
2
2
1
1
1
1
1
1
1
1
2
1
3
1
1
1
2
1
1
1
1
1
1
1
1
1
1
2
1
1
1
1
1
1
1
1
1
1
1
2
1
1
1
1
1
1
1
1
1
1
1
1
1
1
1
2
1
1
1
1
2
1
1
1
1
1
23
1
1
1
1
1
1
1
1
1
1
1
1
1
1
1
1
1
1
1
1
1
1
1
1
1
1
1
2
1
1
1
1
1
1
1
1
1
1
1
1
4
1
1
5
4
9
3
1
14
2
1
1
1
1
1
1
1
1
1
1
1
1
1
1
1
1
1
1
1
1
1
1
1
1
1
1
1
1
1
1
1
1
1
1
1
3
1
2
2
1
1
2
1
1
1
1
1
1
1
3
1
1
1
1
3
15
1
1
1
1
1
34
1
1
1
1
1
6
2
4
5
1
1
2
1
1
1
1
1
1
1
1
1
2
1
1
1
1
1
1
1
4
1
1
1
3
1
9
2
1
1
1
6
1
1
1
1
1
1
1
1
2
1
1
1
1
1
2
1
1
1
1
1
1
1
1
2
1
1
1
2
1
1
1
1
1
1
1
2
1
1
3
3
1
2
1
1
1
1
1
1
1
1
1
1
1
1
1
1
1
1
2
1
1
1
1
1
1
1
1
1
1
1
1
2
1
2
1
2
1
7
3
3
4
1
1
1
2
1
1
1
4
1
1
1
1
1
1
1
1
1
1
1
1
1
1
1
2
1
1
1
1
2
1
1
2
1
1
2
1
3
2
1
1
2
1
1
2
1
1
2
2
2
1
1
1
1
1
1
1
1
1
1
1
1
2
1
1
3
1
1
1
1
1
1
1
1
1
1
1
1
1
2
1
1
1
7
2
2
1
1
1
1
2
1
4
1
1
1
14
1
1
3
1
1
1
1
1
1
1
1
1
1
1
1
2
7
1
1
1
1
1
1
1
2
2
1
1
1
1
1
1
1
1
1
1
1
1
1
1
1
1
2
1
1
1
1
1
4
1
1
1
1
1
1
1
2
1
1
1
1
2
2
1
1
1
1
1
1
1
1
1
2
1
1
1
1
1
3
1
2
2
1
4
1
1
1
1
1
1
1
1
1
1
1
1
1
2
1
1
1
1
1
1
1
1
1
1
1
1
1
1
1
1
1
1
1
1
1
1
2
1
1
1
1
1
1
1
1
2
1
2
1
1
2
1
2
1
1
1
2
1
1
1
1
1
1
9
1
1
2
6
1
1
1
1
1
2
1
2
1
13
1
21
1
1
1
1
1
1
1
51
1
1
1
1
1
1
1
1
1
1
1
3
1
1
1
1
1
2
1
1
10
1
1
1
1
4
1
2
1
1
1
1
1
1
1
1
1
1
1
1
1
1
1
1
1
1
1
1
1
1
6
1
1
1
2
1
1
1
1
1
1
1
1
1
1
1
1
1
1
1
1
1
1
1
1
1
1
1
1
1
1
1
2
2
1
1
1
1
1
1
1
1
3
1
6
1
1
1
1
1
1
1
15
1
17
6
1
1
1
1
1
1
1
1
1
1
1
2
1
1
2
7
1
1
1
1
1
1
3
1
1
1
1
1
1
1
2
1
1
1
1
2
1
1
1
1
1
1
1
1
1
1
1
1
1
1
1
1
1
1
1
1
2
1
2
1
1
1
1
1
1
1
2
1
1
3
1
1
1
1
1
1
1
1
6
2
1
1
1
3
1
1
1
7
1
1
1
1
1
1
1
1
1
1
1
1
2
5
1
3
1
1
1
1
1
1
1
1
2
2
1
1
1
1
1
1
1
1
9
1
1
1
1
1
1
1
2
1
1
1
1
1
1
1
1
1
1
1
1
1
1
1
1
1
1
1
1
1
6
1
1
1
1
1
2
1
1
2
2
1
3
1
1
1
1
4
1
1
1
1
1
1
1
1
1
1
1
1
2
3
1
1
4
1
1
1
2
1
2
1
1
1
1
1
1
1
1
1
1
1
1
2
1
1
1
1
1
1
1
18
5
1
1
2
1
1
1
1
1
1
1
1
1
2
2
7
1
1
1
1
1
1
1
1
1
1
1
1
2
1
1
1
3
1
1
2
2
1
4
1
1
1
1
1
1
1
1
1
3
1
1
2
1
1
1
1
1
1
1
2
1
1
1
1
1
1
1
1
1
1
1
1
1
2
2
1
1
1
1
1
1
1
1
1
1
1
1
1
1
1
1
1
1
1
1
1
1
1
1
1
2
1
1
1
1
7
7
2
1
1
4
2
1
4
3
2
1
1
1
1
1
1
1
1
2
1
2
1
4
1
1
1
41
22
5
4
1
6
1
20
1
2
1
1
1
3
1
1
1
2
2
1
2
1
1
2
1
2
2
3
1
2
1
1
2
1
1
1
3
3
2
1
1
1
1
1
1
1
1
1
1
1
5
1
1
2
2
2
2
1
1
1
1
1
1
1
1
1
1
1
2
1
3
1
1
1
1
1
1
1
1
1
1
1
1
1
1
1
1
1
1
8
1
1
3
1
1
1
2
1
1
1
3
2
1
1
1
1
1
1
1
1
1
1
1
1
1
1
2
1
14
1
2
2
3
1
1
1
1
1
1
1
1
1
3
3
1
1
1
1
1
3
2
1
1
1
1
1
1
1
1
1
1
1
1
1
1
1
2
1
1
1
1
1
1
1
1
1
2
1
1
1
1
1
1
1
1
1
1
3
1
1
2
1
1
1
1
2
1
3
1
1
1
1
1
1
1
1
1
1
9
1
1
1
1
1
1
1
1
1
1
1
1
1
2
1
1
1
1
1
1
1
1
1
1
1
1
1
1
1
1
1
1
1
1
1
4
10
21
4
4
3
6
1
1
1
2
1
1
1
3
1
3
1
1
1
1
1
1
1
1
1
1
1
1
1
1
1
2
1
2
1
1
1
1
1
1
3
1
5
1
1
1
1
1
1
1
1
2
2
1
6
1
1
6
1
1
1
2
2
2
1
1
3
5
2
1
1
1
4
14
1
12
1
2
1
1
1
1
1
1
2
6
1
2
1
1
1
30
4
1
1
1
1
1
6
1
1
13
1
32
1
3
1
1
2
6
1
1
1
1
1
13
1
1
1
1
1
1
1
1
1
1
1
1
1
1
1
1
1
1
1
1
1
1
1
1
1
2
1
1
1
1
1
1
1
1
1
1
1
1
1
1
1
1
1
1
1
1
1
1
1
1
1
1
1
1
1
1
1
1
1
1
1
1
1
1
1
1
1
1
1
1
5
2
1
1
1
1
1
1
1
1
1
1
1
1
1
1
1
1
1
1
1
1
1
1
1
1
1
1
1
1
1
1
1
22
1
1
1
2
14
1
5
5
1
1
2
2
1
1
13
1
1
2
1
1
1
1
1
1
8
2
1
1
1
1
1
1
1
2
2
1
2
1
1
51
1
1
1
2
2
1
1
1
1
1
1
1
2
1
1
1
2
1
1
1
1
1
1
1
1
1
3
1
1
1
1
1
1
2
1
1
1
1
1
1
1
1
1
1
1
1
1
1
1
1
1
1
1
1
2
1
1
1
1
1
1
1
1
1
2
1
1
1
1
1
1
1
1
1
1
1
1
3
1
1
1
1
1
2
1
4
1
1
2
4
2
1
1
2
1
1
1
2
1
2
1
1
1
2
1
1
1
2
1
1
1
2
1
1
1
1
1
1
1
1
1
1
2
1
2
1
1
1
1
3
16
3
19
1
1
1
1
81
1
1
1
1
1
1
1
1
1
15
3
5
1
1
2
1
1
1
1
3
1
1
1
1
1
1
1
3
1
1
1
1
1
1
1
1
1
1
1
2
1
1
2
1
2
1
1
2
1
1
1
1
1
1
1
1
2
2
1
1
1
1
1
1
1
1
1
1
1
2
1
1
1
1
1
1
1
1
1
1
3
1
1
3
1
1
1
2
1
2
1
1
1
2
1
1
1
1
1
1
1
1
1
1
1
1
2
1
1
2
2
1
1
1
1
1
6
4
2
1
1
1
1
1
1
7
1
2
1
1
1
1
1
1
1
1
1
1
1
1
1
1
1
1
1
1
1
1
1
1
1
1
1
1
1
1
1
1
1
1
1
1
1
1
2
2
5
1
2
1
3
1
1
3
2
1
1
1
1
1
1
1
1
2
1
1
1
1
1
1
7
1
3
2
2
1
2
18
2
6
1
4
1
1
1
1
1
1
1
1
1
1
1
1
1
1
1
1
1
1
1
1
1
1
2
1
1
1
1
1
2
1
1
1
1
1
1
1
1
1
1
1
1
1
1
1
1
1
1
1
1
1
1
1
1
1
1
1
1
1
1
1
1
1
1
1
1
1
1
1
1
1
11
2
1
1
1
1
3
1
1
1
1
1
1
1
3
1
1
1
1
1
1
2
1
1
1
1
1
1
1
18
9
3
1
1
7
1
1
3
1
1
1
1
1
1
1
2
1
1
1
1
1
1
1
1
1
1
1
1
1
1
1
1
1
1
1
1
1
1
1
3
1
2
1
1
1
1
1
1
1
1
1
1
2
1
1
1
1
1
1
1
1
1
1
1
1
1
1
1
1
1
1
1
1
1
1
1
1
2
15
1
6
5
1
1
1
1
2
1
1
10
3
10
3
4
1
1
1
1
1
2
1
1
1
4
1
1
1
1
1
1
1
1
1
1
1
1
2
1
1
1
1
1
1
1
1
1
3
2
1
1
2
2
4
1
1
1
1
2
1
1
1
1
3
1
1
1
1
11
21
1
1
1
1
1
1
1
1
2
1
1
2
1
1
1
1
1
1
1
1
1
1
3
1
1
1
1
1
1
1
2
1
1
1
1
1
1
1
1
1
1
1
1
1
4
1
4
1
1
2
1
1
1
1
1
1
1
1
1
1
1
1
3
7
1
1
1
1
1
2
1
1
1
1
8
2
6
1
1
2
1
1
1
51
1
8
1
1
1
1
2
1
1
4
1
1
1
1
1
52
1
1
1
1
6
2
2
1
1
1
1
1
1
1
1
1
3
1
1
1
1
1
1
1
1
1
1
1
1
1
1
1
1
1
1
1
1
1
1
1
1
2
1
2
1
2
4
1
1
1
1
1
1
1
1
1
1
1
1
1
1
1
1
1
1
1
1
1
1
1
1
1
1
1
1
2
1
1
2
1
1
1
1
1
1
1
1
1
1
1
1
2
1
2
1
1
1
1
1
1
2
1
1
1
1
2
1
1
2
5
1
1
1
1
1
1
1
1
2
34
1
1
1
2
1
1
1
1
1
1
2
1
1
1
1
1
1
1
1
1
1
1
1
2
1
1
1
3
1
1
1
1
1
1
1
1
1
1
1
2
1
2
4
1
6
10
1
7
2
4
10
1
1
1
1
1
1
3
9
6
51
1
1
1
2
1
14
25
1
7
1
1
1
1
1
1
1
1
1
1
2
1
1
2
1
1
1
1
1
1
1
2
1
1
1
2
1
1
2
1
1
1
1
1
1
1
1
1
1
1
1
1
2
2
2
1
1
1
1
1
1
1
1
1
1
1
1
1
1
1
1
1
1
1
1
1
1
1
1
1
1
1
1
1
1
1
1
1
1
2
1
1
1
1
1
1
1
1
1
4
4
1
1
2
1
1
1
1
2
1
3
1
1
1
1
1
1
1
1
1
4
1
1
1
1
1
1
1
1
1
2
2
1
1
1
1
1
1
1
1
1
3
2
1
1
2
2
1
1
1
1
1
1
1
1
1
1
2
1
1
1
1
1
1
3
1
1
1
1
2
1
1
1
1
1
1
1
1
1
1
2
1
3
1
1
1
1
1
1
1
1
1
1
1
1
1
1
1
1
1
1
1
1
1
1
1
1
1
1
1
1
2
2
1
1
1
1
1
1
1
2
1
1
1
1
18
1
1
1
1
1
1
1
1
1
1
3
1
5
1
1
1
1
1
1
1
1
1
1
1
1
1
1
1
1
1
1
2
1
1
1
1
1
1
1
5
1
3
2
1
1
1
1
1
1
1
1
1
1
1
1
1
1
1
1
1
2
1
2
1
1
1
8
1
7
1
2
1
1
1
1
1
1
1
1
1
1
1
1
1
1
1
3
1
1
1
1
1
1
1
1
1
1
1
1
1
1
1
1
1
3
1
1
1
1
1
1
12
4
1
1
8
11
2
1
3
1
1
1
1
1
1
1
1
2
1
1
1
1
1
1
1
1
1
1
1
1
3
1
1
1
1
1
1
1
1
1
1
1
1
1
1
1
1
1
1
1
1
1
1
2
1
1
1
1
1
1
51
1
1
1
1
1
2
1
1
1
1
1
1
1
1
1
1
1
1
1
1
2
1
1
1
1
1
1
1
1
1
1
1
1
1
1
1
1
2
1
2
2
1
1
1
1
1
1
1
1
1
1
1
1
1
1
1
1
1
1
1
1
1
1
1
1
2
1
1
1
1
2
1
1
1
1
6
1
1
1
1
67
1
1
1
1
2
1
10
1
1
2
34
34
1
1
2
5
1
1
1
1
1
52
1
1
15
1
29
16
3
15
1
2
10
5
5
11
1
1
4
4
3
22
34
1
1
1
1
1
1
1
1
1
1
1
1
1
1
1
1
1
1
1
1
1
1
1
1
1
1
1
1
1
1
1
1
1
1
1
1
1
1
1
1
1
1
1
1
1
1
1
1
3
1
1
1
1
1
1
1
1
1
1
1
1
1
1
1
1
22
1
1
1
1
1
2
1
1
1
1
1
1
1
1
2
1
1
1
1
2
1
1
5
1
1
1
2
1
1
3
1
1
2
1
1
1
3
7
12
1
1
4
3
1
4
1
1
1
1
1
1
1
1
1
1
1
1
1
1
2
2
1
1
1
11
1
1
1
1
1
1
2
1
1
1
2
1
1
1
1
1
1
1
1
2
1
1
2
1
1
1
2
1
4
1
1
1
1
1
1
1
1
1
1
1
1
1
1
1
2
1
1
1
1
3
2
2
1
1
1
1
1
2
2
2
1
1
1
1
1
1
1
1
1
1
1
1
1
1
2
3
6
5
9
3
22
1
1
1
1
1
1
1
1
1
1
1
1
1
1
1
1
1
1
1
1
1
1
1
13
4
1
1
1
2
1
1
1
1
2
1
2
1
1
1
1
1
12
2
1
1
1
1
2
1
6
1
1
1
1
1
1
2
1
1
1
1
1
1
1
2
1
2
1
1
2
2
1
1
1
1
1
1
2
2
1
1
1
1
1
1
1
1
1
1
1
1
1
1
13
1
1
1
1
1
1
1
1
1
1
1
2
2
1
1
1
1
1
2
3
1
1
1
1
1
1
1
1
3
1
1
2
1
1
1
2
1
1
1
1
1
4
1
1
1
1
1
1
1
1
1
1
1
1
1
1
1
1
1
1
1
1
2
1
1
3
1
1
2
1
1
1
1
1
1
5
1
1
1
1
1
1
1
3
1
2
1
1
1
1
1
1
1
1
1
1
1
1
1
1
1
1
1
1
1
1
1
1
1
1
1
1
1
1
1
1
1
5
1
1
1
1
1
1
1
1
1
1
1
1
1
1
1
2
1
1
1
1
1
2
2
1
1
1
1
1
1
1
1
1
1
1
1
1
1
1
1
3
3
1
1
1
1
1
1
1
1
1
1
1
1
1
1
1
1
1
1
1
1
1
2
1
1
1
1
1
1
1
1
1
1
1
1
2
1
2
1
1
1
1
1
1
19
1
1
1
1
1
1
1
1
1
1
1
1
1
2
1
1
1
1
1
1
1
1
1
1
1
1
1
1
1
1
2
1
1
1
1
2
1
1
1
1
1
1
2
2
1
1
1
1
1
1
1
1
2
1
1
2
1
1
1
1
2
2
4
1
1
1
1
1
1
1
1
1
1
1
1
1
1
1
1
1
1
1
1
2
2
1
2
1
1
1
1
1
1
1
1
1
12
1
16
20
3
3
2
4
4
1
4
1
13
12
1
1
5
1
1
1
1
1
10
1
1
1
1
1
1
3
1
1
1
1
1
1
1
1
1
1
1
1
1
1
1
1
1
1
1
1
1
1
1
3
1
1
1
1
1
1
1
1
1
1
1
1
1
1
15
6
1
5
6
2
1
3
1
1
1
1
1
1
1
1
1
1
1
1
1
2
1
12
3
1
1
1
1
1
1
1
1
1
1
4
1
1
1
1
1
9
1
1
1
1
1
7
1
1
1
1
1
5
1
2
1
1
1
1
1
4
2
1
1
2
1
1
1
1
1
1
1
1
1
1
1
1
2
1
1
1
1
1
1
2
1
1
1
1
1
1
1
1
1
1
1
1
1
1
1
1
1
1
1
1
1
1
1
4
1
1
1
1
1
1
1
1
1
2
1
1
1
1
1
1
1
1
1
1
1
1
1
3
1
1
1
3
1
1
1
1
2
1
1
1
18
1
1
1
2
2
1
1
1
1
1
1
1
2
2
1
1
1
1
1
1
1
1
1
1
1
1
1
5
1
1
4
2
1
15
1
4
1
1
1
1
1
1
1
1
1
1
1
11
9
3
1
1
1
2
1
1
1
1
1
1
1
1
1
1
1
1
20
12
1
1
26
1
3
1
2
1
1
1
1
1
6
1
1
1
1
1
2
1
1
1
1
1
1
1
2
2
1
1
1
1
1
1
1
1
1
1
1
1
1
1
2
1
1
2
1
1
1
1
1
1
1
1
1
2
1
1
1
1
28
2
1
1
1
1
1
2
1
1
1
1
1
6
1
1
1
1
1
1
1
1
1
1
4
2
1
1
1
1
1
1
2
1
1
1
2
6
2
5
1
3
1
2
1
1
2
5
3
1
1
1
1
1
1
1
2
1
1
1
1
1
1
1
5
1
1
1
1
1
1
1
1
2
1
1
1
1
1
1
1
1
1
1
1
3
3
1
1
1
1
3
1
1
1
2
1
1
2
1
1
1
1
1
1
2
1
1
1
1
1
1
1
2
2
2
1
1
1
1
1
1
1
1
1
1
1
1
1
1
1
1
1
1
1
1
1
1
1
1
1
2
1
1
1
1
1
1
1
1
1
1
1
1
1
1
1
1
1
4
1
1
1
2
1
1
1
1
1
1
1
1
1
1
2
1
1
1
1
1
1
1
1
1
1
1
1
1
1
6
1
1
1
1
2
2
1
1
1
69
2
3
1
1
4
9
1
1
2
2
1
1
2
1
1
3
1
1
1
1
1
1
1
1
1
1
1
1
2
1
1
1
1
1
1
1
1
2
1
1
1
1
1
1
1
1
1
1
1
2
1
1
1
1
1
1
1
1
7
1
1
2
2
1
1
1
1
1
1
1
1
1
1
4
1
1
2
1
3
2
1
1
1
1
1
2
1
1
1
1
1
1
1
1
2
1
1
1
1
1
1
1
1
1
1
1
1
2
1
1
1
1
1
1
1
9
3
23
11
1
1
1
1
1
1
2
1
1
1
1
1
1
2
1
1
1
1
1
2
23
1
1
1
1
1
1
1
1
1
1
1
1
2
2
20
4
1
2
1
1
1
1
1
1
1
2
1
1
1
1
1
1
1
1
1
1
1
2
1
1
1
2
1
1
2
1
1
1
1
1
1
1
1
1
1
1
9
1
1
1
1
11
1
1
2
1
1
1
1
1
1
1
1
2
1
2
3
3
1
1
1
1
1
1
1
1
1
1
1
1
1
1
1
1
1
1
1
1
1
1
1
1
1
2
1
1
1
1
1
1
1
1
1
1
2
1
1
1
1
1
1
1
1
1
1
6
1
2
1
1
15
1
1
3
3
3
4
1
1
2
1
1
1
1
1
8
6
1
2
1
1
1
34
1
1
2
1
1
1
1
2
1
1
1
1
1
1
2
1
2
1
2
1
1
2
1
1
1
1
1
1
1
1
1
1
1
1
1
1
1
1
1
1
2
1
1
1
1
2
1
1
1
1
16
1
1
1
1
1
63
20
22
1
1
1
1
1
2
1
1
1
1
1
1
1
2
1
1
1
1
1
1
1
1
7
1
1
1
1
1
1
1
1
1
1
1
1
1
1
1
1
1
1
1
1
1
1
1
2
2
1
1
1
1
1
1
1
4
1
1
12
1
1
1
1
1
2
1
1
1
1
1
1
1
1
1
1
1
1
1
1
1
1
1
1
1
1
1
1
1
1
2
3
1
1
3
2
2
1
1
1
2
1
2
1
2
1
1
8
3
1
10
1
1
1
1
4
1
1
2
2
2
1
1
1
1
1
1
1
1
1
1
1
1
1
1
1
1
1
1
1
15
3
1
1
1
1
1
2
1
1
1
1
1
1
2
1
1
1
32
15
1
1
1
13
1
1
1
1
1
1
3
1
2
1
1
1
1
1
1
1
1
1
1
1
1
1
1
1
1
1
1
1
1
1
1
1
1
1
1
1
1
1
1
1
1
1
1
3
1
1
1
1
1
1
1
1
1
1
1
1
1
1
1
4
1
1
1
1
3
1
1
1
1
2
1
1
1
1
3
1
1
1
1
1
1
4
1
4
1
1
3
1
1
1
1
1
2
1
1
1
1
1
1
1
1
1
1
1
1
1
3
1
1
1
1
1
2
3
1
1
1
2
1
1
1
1
1
1
1
1
1
1
1
1
1
1
1
1
1
1
1
1
1
1
1
1
1
1
1
1
1
1
6
1
4
4
2
8
1
1
1
2
1
1
1
1
3
1
1
1
1
1
6
2
1
11
1
1
1
1
1
1
2
1
1
2
1
1
1
1
7
2
4
10
1
1
1
1
9
5
1
1
1
1
1
1
1
1
1
12
1
1
1
1
1
2
1
2
1
1
1
1
1
1
1
3
7
1
1
1
1
1
1
1
1
1
1
1
3
1
1
1
1
1
1
1
1
1
1
1
1
1
1
1
1
3
1
1
2
1
1
1
1
3
1
1
1
1
1
1
1
1
1
2
1
1
1
1
2
1
1
1
1
3
20
2
1
1
1
5
4
27
20
1
2
1
1
1
1
1
1
1
1
1
1
1
1
1
1
1
1
1
1
1
1
32
1
1
1
1
1
1
1
4
3
1
1
1
1
1
3
1
1
1
1
1
1
1
1
1
4
1
1
1
1
1
1
1
1
2
6
1
1
1
2
1
1
1
1
1
1
1
1
1
1
1
20
2
3
1
1
1
1
2
15
1
1
1
1
1
1
1
1
2
1
1
1
1
1
1
1
2
9
5
1
1
1
1
1
1
2
1
1
3
59
2
2
1
2
1
1
1
3
5
2
4
1
1
1
1
1
1
1
1
1
1
1
1
1
1
1
2
1
1
1
1
2
1
1
1
1
1
1
1
1
1
1
1
10
1
1
1
1
1
1
1
1
1
15
1
1
1
1
2
2
1
1
1
3
2
1
1
1
1
1
1
1
1
2
3
1
3
1
3
2
1
1
1
1
1
1
1
1
1
1
1
1
1
1
1
1
1
2
1
1
1
2
1
1
1
1
1
1
1
1
1
1
1
1
1
1
1
1
1
1
1
2
1
1
1
1
1
1
1
1
1
2
3
2
1
1
1
1
2
1
1
1
1
1
1
1
2
1
1
1
1
1
1
2
1
1
1
1
1
1
1
1
1
1
1
2
2
1
1
2
1
12
2
1
1
1
1
1
1
1
1
1
1
1
1
1
1
1
1
1
1
1
1
1
1
1
1
1
1
1
1
1
1
1
1
2
1
1
1
1
1
1
1
1
1
1
1
1
1
1
1
1
1
1
1
1
1
1
1
1
1
1
1
1
1
1
2
1
1
1
1
1
1
1
1
1
1
1
1
1
1
1
1
1
1
1
1
2
1
5
1
17
1
1
1
1
1
11
7
6
2
1
1
1
1
1
1
1
1
1
1
1
73
1
15
20
3
1
2
1
1
2
2
1
13
1
11
1
2
1
1
1
1
1
1
1
1
1
1
1
4
2
1
1
1
1
1
1
1
1
1
1
1
7
1
1
1
2
1
1
1
1
1
1
1
5
3
1
1
1
2
3
1
20
2
1
1
1
1
1
1
1
1
1
1
3
1
4
1
2
2
1
1
1
1
1
2
1
1
2
1
2
1
1
1
1
1
1
2
1
1
1
1
1
1
4
1
1
1
1
1
1
1
1
1
1
1
1
1
1
1
2
1
1
1
19
1
1
1
1
1
1
1
1
1
1
1
3
1
1
1
1
1
1
1
1
1
1
2
6
1
1
1
2
1
1
1
1
1
1
6
2
14
3
2
1
1
5
1
2
1
1
1
2
11
3
1
1
1
1
1
1
1
1
1
1
1
1
2
1
3
1
1
1
1
1
1
1
2
1
1
1
1
2
1
1
1
1
1
1
1
1
1
1
1
2
1
1
1
1
1
1
1
1
1
1
4
1
1
1
1
1
1
1
1
1
2
1
2
1
1
1
1
1
1
2
1
1
1
1
1
1
1
1
1
1
1
1
1
1
1
1
1
1
1
1
1
1
1
1
1
2
1
2
1
1
1
2
1
1
2
3
2
1
2
2
2
1
1
1
1
1
2
2
1
1
5
1
1
1
1
1
1
1
1
1
1
1
1
1
1
1
1
1
1
1
1
1
1
1
1
1
1
1
1
1
1
1
1
1
1
1
1
1
4
1
1
1
2
1
2
2
3
1
2
1
5
1
2
2
1
1
1
1
1
1
1
1
4
2
1
1
1
1
1
1
1
4
2
1
1
1
1
1
13
1
3
1
1
1
1
1
1
1
1
1
1
1
1
1
3
1
1
1
1
1
1
1
1
1
1
1
2
1
1
1
1
2
1
1
1
1
1
1
1
1
1
2
1
1
1
1
2
1
2
1
1
1
1
1
1
1
6
1
1
1
4
1
1
1
1
1
1
1
1
1
1
1
1
1
1
1
1
1
1
1
1
1
1
1
1
1
1
1
1
1
1
65
1
1
2
1
1
1
1
2
1
1
1
2
1
1
1
1
1
3
2
1
2
1
1
1
2
1
1
1
1
1
1
1
1
1
1
1
1
1
9
1
1
1
1
61
18
1
1
2
1
1
1
1
1
1
1
4
1
1
1
1
1
1
1
1
1
1
1
1
1
3
2
4
1
3
1
1
1
1
1
1
1
1
1
1
1
1
1
1
1
1
1
1
1
1
1
1
1
1
1
1
1
1
1
1
1
1
1
2
1
1
1
2
1
1
1
1
1
1
1
1
1
1
1
1
1
1
1
1
1
4
1
1
1
1
1
1
1
1
1
1
1
1
2
1
1
1
1
19
2
1
1
1
1
1
1
1
1
3
3
1
1
1
1
1
1
1
2
1
2
1
1
1
1
1
1
1
1
1
1
1
1
1
1
1
1
1
1
1
1
1
1
1
1
1
1
1
1
1
1
1
1
1
1
1
1
1
1
1
5
3
1
3
2
1
1
1
1
1
1
1
2
1
1
1
1
1
1
1
1
1
1
1
1
1
1
1
1
1
1
1
1
2
2
1
1
5
1
1
1
3
1
1
1
1
1
2
1
1
1
1
1
1
1
2
1
1
3
1
1
1
1
1
1
1
1
1
1
1
2
1
1
2
2
1
1
1
2
2
1
1
1
1
1
1
1
1
1
2
1
3
3
2
1
1
1
1
1
1
2
1
2
5
1
1
1
1
1
1
1
1
2
2
1
1
1
1
2
1
2
4
1
1
1
2
1
1
1
1
1
1
1
1
1
1
1
1
1
1
1
7
6
1
3
5
3
2
6
1
3
4
2
1
1
1
1
1
1
3
1
1
2
1
1
1
2
3
1
17
1
1
1
1
24
1
3
1
1
1
1
1
1
1
1
1
1
1
1
1
1
1
1
1
1
1
1
1
1
1
3
2
2
1
1
1
4
1
1
2
1
1
1
1
1
1
1
1
1
1
2
1
1
1
2
1
1
1
2
1
1
1
1
1
1
1
1
1
1
1
2
1
1
1
1
1
1
1
1
1
1
6
1
1
1
1
1
1
1
1
1
1
2
1
1
1
1
1
1
2
1
1
1
2
2
1
1
2
1
1
1
6
1
1
1
1
1
2
1
1
1
1
1
1
1
1
1
1
2
1
1
4
1
1
2
2
1
1
1
1
1
1
2
1
1
1
6
3
1
1
1
1
1
1
3
1
1
1
1
1
1
1
1
1
1
1
1
1
1
1
1
1
1
1
2
1
1
2
1
1
1
1
1
1
1
1
1
1
1
1
1
2
1
2
4
1
1
1
1
1
1
1
1
1
1
1
1
13
1
1
1
2
1
1
1
1
1
1
3
1
1
1
2
1
1
1
1
1
1
1
1
1
1
1
1
1
1
1
1
1
1
1
1
1
1
1
1
1
1
1
1
1
1
21
1
1
1
2
1
2
3
3
1
4
1
1
1
1
3
1
1
1
1
1
3
2
1
1
1
2
1
1
1
1
1
2
1
1
1
1
1
1
1
1
1
1
1
1
1
1
1
1
1
1
1
13
2
1
1
1
1
1
1
1
1
1
1
1
2
1
1
1
1
1
1
3
2
1
1
1
1
1
2
1
1
1
1
1
1
1
1
1
1
1
1
1
1
1
3
1
1
1
1
1
2
8
3
1
1
1
1
1
24
1
1
2
24
2
1
1
1
1
6
1
1
1
1
1
1
1
1
1
1
1
1
1
1
1
1
1
1
2
1
1
1
1
1
1
1
1
1
1
1
1
1
1
1
1
1
1
1
1
1
1
1
1
1
1
1
1
2
2
1
1
1
3
2
1
1
1
1
1
3
1
1
1
4
1
1
1
1
1
1
1
1
1
1
1
1
1
1
5
1
2
1
1
1
1
1
1
1
1
1
1
1
1
1
1
1
1
1
1
1
1
1
1
1
1
1
1
1
1
1
1
1
1
1
1
1
2
1
13
1
3
1
1
1
1
1
1
1
1
1
1
1
1
1
1
1
1
3
7
6
1
4
2
1
1
2
2
3
1
2
1
1
2
1
2
1
1
1
1
1
1
3
1
1
1
1
1
1
1
1
1
1
1
1
2
2
1
1
1
1
1
1
1
1
5
1
1
1
1
1
4
1
1
1
1
1
1
1
1
1
1
1
1
1
1
1
1
1
1
1
1
3
1
1
1
1
1
1
1
1
1
1
1
1
1
1
1
1
1
1
1
1
1
1
1
1
1
2
3
2
1
1
14
2
2
2
1
1
6
1
1
3
3
1
2
1
20
23
3
1
2
1
1
3
1
1
1
1
1
1
1
1
1
19
1
1
11
1
8
1
1
1
1
1
1
1
1
1
1
1
1
1
1
1
1
1
1
1
1
1
1
1
1
1
3
1
1
3
1
1
1
1
1
1
1
1
1
1
1
15
1
1
1
1
9
1
1
1
1
1
1
1
3
1
1
1
1
1
1
1
1
1
1
1
1
1
1
1
1
1
1
1
1
1
1
1
1
1
1
1
1
1
1
1
1
1
2
1
1
1
1
1
1
1
34
31
2
20
1
76
27
7
9
1
24
2
6
1
2
52
1
1
1
10
1
1
1
1
1
1
1
1
1
1
1
1
1
1
1
1
1
1
1
1
1
2
6
2
1
1
1
1
1
6
1
5
4
7
3
1
1
1
1
1
1
5
1
3
1
8
1
6
1
1
1
1
2
1
1
9
2
1
1
1
1
1
1
1
1
1
1
2
1
1
20
2
1
1
1
1
1
1
1
1
1
1
5
1
1
1
1
1
1
1
1
1
1
1
1
1
1
1
1
1
1
1
1
1
1
1
1
1
1
1
1
1
1
1
1
1
1
2
1
1
1
3
1
1
1
1
1
7
1
1
1
1
1
1
1
1
1
1
1
1
1
1
1
1
1
1
1
2
1
6
1
1
1
1
1
2
1
2
1
1
1
1
1
1
1
1
1
1
1
1
1
1
2
1
1
1
1
1
1
1
1
2
1
1
1
1
1
1
1
1
1
1
1
1
1
1
2
2
2
1
1
2
1
1
22
1
1
40
1
1
1
2
1
1
1
1
1
1
1
1
5
13
1
1
1
1
1
1
1
1
1
1
2
1
1
24
1
1
1
1
1
2
1
1
1
1
2
1
1
1
1
1
1
2
1
1
1
1
1
1
1
1
1
1
1
1
1
1
1
1
1
1
4
1
1
1
1
1
1
1
1
1
1
1
1
1
5
1
1
3
1
1
1
1
1
1
1
1
1
1
1
1
1
1
1
1
2
1
1
1
1
1
1
1
1
1
1
1
1
1
1
2
1
1
1
1
1
1
1
2
1
1
1
1
1
1
1
1
1
1
1
1
1
1
1
1
2
1
1
1
2
2
1
1
1
1
1
1
1
1
2
5
1
4
1
1
1
1
1
1
1
1
1
1
1
1
2
1
1
1
1
1
2
1
1
1
3
2
1
3
8
1
3
1
1
2
1
1
1
1
2
1
1
1
1
1
1
1
1
1
1
1
1
1
1
1
1
2
1
1
1
1
1
1
1
1
1
1
1
1
1
1
1
1
1
4
28
1
1
1
1
1
8
1
1
1
1
1
1
2
1
1
2
1
1
1
3
21
18
6
1
1
1
1
1
1
1
1
1
1
1
1
1
1
1
1
1
1
1
1
1
2
2
4
2
1
1
1
1
1
1
1
1
1
1
1
1
1
1
1
1
1
1
1
1
1
1
1
1
1
1
1
1
1
1
1
1
1
1
2
1
1
1
1
1
1
1
1
1
1
1
1
1
1
1
14
1
1
1
1
1
1
1
1
1
1
1
1
4
9
3
1
1
1
1
2
1
1
2
3
1
1
1
1
1
1
1
1
22
1
1
2
1
1
1
1
1
1
1
1
1
1
1
1
1
1
6
1
1
1
7
1
5
7
4
7
1
1
1
2
1
1
2
1
1
2
2
3
1
1
1
1
1
1
1
1
1
2
1
1
1
1
1
2
1
1
1
1
1
1
2
1
1
1
1
2
1
1
1
1
2
1
1
1
2
1
1
1
1
1
1
1
1
1
1
1
2
1
1
1
1
1
1
1
1
1
1
1
1
1
1
1
1
1
1
1
1
1
1
1
15
1
1
2
1
1
1
9
1
1
1
1
1
1
1
1
1
1
1
1
1
1
1
2
1
1
1
2
2
1
5
10
6
7
2
2
1
1
1
2
1
1
1
1
1
3
1
1
1
1
1
1
1
1
1
1
1
1
1
1
1
1
2
1
1
1
1
1
1
1
1
1
1
1
1
1
1
1
1
2
1
1
1
1
1
1
1
1
1
1
1
1
1
1
1
1
1
1
1
1
1
2
1
1
1
1
1
1
1
1
1
1
1
1
1
1
1
1
1
1
1
2
1
2
2
1
1
1
2
1
1
2
1
1
1
1
1
1
1
1
1
1
1
1
1
1
1
1
1
1
1
2
8
3
14
1
1
1
1
1
1
1
1
1
1
1
1
1
1
1
2
1
1
1
1
1
1
1
1
16
3
1
1
1
1
2
2
1
1
2
1
1
2
2
2
1
1
1
2
1
1
1
1
1
14
1
1
1
1
2
1
3
1
1
1
1
1
1
1
1
1
1
1
1
1
1
1
1
1
1
14
1
1
1
1
1
1
1
1
33
1
29
1
5
1
8
1
1
5
1
1
10
1
1
6
5
7
6
21
1
1
1
1
3
6
1
1
1
1
2
3
1
4
1
1
1
2
1
1
3
1
1
1
1
1
1
1
2
1
3
1
1
1
1
2
1
1
1
1
1
1
1
1
1
2
1
1
1
1
1
1
1
1
1
1
2
11
1
1
1
1
1
1
1
1
2
1
1
1
1
1
1
1
1
1
1
1
1
1
1
1
1
1
1
1
20
1
1
1
1
1
1
1
1
1
1
1
1
1
2
1
1
2
1
1
1
1
1
1
1
1
1
1
2
1
1
1
1
1
1
1
1
2
1
1
1
1
1
1
1
1
1
1
2
1
1
1
1
1
1
1
1
1
1
1
1
1
1
1
1
1
1
1
1
4
1
1
1
2
1
1
1
1
1
1
1
1
1
1
1
1
1
2
2
1
2
4
1
1
1
1
1
3
1
1
1
1
1
1
1
1
1
2
1
1
1
1
1
2
1
1
1
1
1
1
1
1
3
2
1
1
1
1
1
1
1
1
1
1
1
1
1
1
1
1
1
1
1
5
1
1
1
1
1
1
1
1
1
1
18
1
1
1
1
2
1
1
1
4
2
1
2
1
1
3
1
2
2
1
1
1
2
2
2
2
1
1
1
1
2
3
1
1
1
1
1
2
1
1
1
1
1
3
1
4
1
1
3
2
1
1
1
1
1
2
2
1
1
1
4
3
10
1
1
1
1
1
1
1
6
1
2
1
1
1
1
1
1
1
1
1
2
1
1
2
1
1
1
1
1
1
1
1
2
1
1
1
1
2
1
1
6
1
4
1
12
1
1
1
15
1
1
2
1
1
1
1
1
1
1
1
1
1
3
1
1
1
1
1
1
1
1
1
1
1
1
1
1
1
1
1
1
1
1
1
1
1
1
1
1
1
1
4
1
1
1
1
1
3
2
1
2
2
1
2
3
2
13
5
6
9
2
21
1
1
1
1
1
2
1
1
1
1
1
1
1
1
1
1
1
1
1
1
1
1
1
1
1
1
2
1
3
1
1
1
1
1
1
1
1
1
2
1
1
1
1
1
1
1
4
1
8
1
1
2
15
1
1
1
31
26
5
76
1
1
1
1
1
1
2
1
1
1
3
2
1
1
1
1
1
1
1
1
1
1
1
1
1
1
1
1
1
1
1
1
1
1
2
2
1
1
1
1
1
1
1
2
1
1
1
1
1
1
1
1
1
1
1
1
1
1
1
1
1
1
1
2
3
1
3
6
4
6
5
3
1
13
4
2
3
2
1
1
1
1
4
1
1
1
1
11
1
1
1
1
1
1
1
1
3
7
1
1
1
1
1
1
3
1
1
2
1
1
1
1
1
1
1
1
1
1
1
1
1
1
1
1
1
1
1
1
1
1
1
1
1
1
1
1
1
1
1
1
1
1
2
1
1
1
1
1
1
1
2
1
7
9
4
11
2
1
1
1
2
1
1
1
51
3
28
14
1
1
2
1
1
1
1
1
1
1
1
1
8
1
1
1
1
2
2
2
1
2
1
1
2
2
2
1
2
4
2
2
1
1
1
2
1
1
1
1
3
1
3
1
4
1
1
1
1
2
1
1
1
2
1
1
1
1
1
1
1
1
1
1
1
1
1
1
1
1
2
1
2
2
1
1
1
1
1
1
2
2
1
1
1
1
1
1
1
1
1
1
2
1
1
1
1
1
1
1
1
4
1
2
1
1
1
1
2
1
1
3
7
1
1
1
2
1
1
10
1
4
1
2
1
2
4
1
67
1
1
1
1
1
1
1
1
1
1
1
1
1
1
1
1
1
1
1
1
2
1
3
1
1
1
1
1
1
1
2
1
1
1
1
1
1
1
1
1
1
1
1
1
1
2
1
3
1
1
1
1
1
1
1
1
1
1
1
3
6
1
1
1
47
1
1
8
1
1
1
1
1
1
1
1
1
1
1
1
1
2
1
1
1
1
1
1
1
1
1
1
1
1
1
1
1
1
1
1
1
1
1
1
2
2
2
2
1
2
1
1
6
1
1
1
1
1
1
1
1
1
1
9
6
8
1
1
3
1
1
1
1
1
1
1
1
1
1
1
1
1
1
1
1
1
1
1
1
1
1
1
5
1
1
1
1
1
2
1
1
1
1
1
1
1
1
1
1
1
1
1
1
1
1
1
3
1
1
1
2
3
1
2
1
2
1
2
1
1
1
1
1
1
3
2
1
3
2
1
1
2
1
1
2
1
1
1
1
1
1
2
1
1
1
1
1
1
1
1
1
1
1
1
1
1
1
1
1
1
1
1
1
1
1
1
1
1
1
1
1
1
1
1
1
1
3
3
1
1
1
1
1
1
1
1
1
1
1
1
5
1
1
7
1
1
1
1
1
1
1
1
1
1
1
1
1
1
1
2
1
2
1
1
1
1
4
16
1
9
1
1
1
1
1
1
1
1
2
1
1
1
9
1
1
1
1
1
5
1
1
5
2
3
9
8
5
3
1
2
2
2
1
1
1
2
9
2
1
3
20
18
16
2
1
7
2
5
6
2
2
1
1
15
5
1
1
1
1
1
1
1
1
1
1
1
1
1
1
1
1
1
1
1
1
7
1
1
1
1
1
1
1
1
1
1
1
1
1
1
1
1
1
2
4
1
1
1
1
1
1
1
1
1
1
1
1
1
2
1
1
1
1
1
1
2
9
1
1
1
2
1
1
1
1
1
1
3
1
1
1
1
1
1
1
1
1
1
1
2
1
1
2
1
1
1
1
1
1
1
7
1
1
1
5
1
1
1
1
1
1
1
1
1
1
1
1
2
1
1
1
1
1
1
1
1
1
1
1
1
1
6
2
1
1
2
1
1
1
1
1
1
1
1
1
1
1
1
1
1
25
2
1
2
1
1
1
1
1
1
2
1
3
1
8
1
1
2
1
1
1
2
1
2
1
1
1
1
2
1
1
1
1
1
1
1
1
1
2
1
1
1
1
1
1
1
1
1
1
1
1
1
1
1
1
1
1
3
1
1
1
1
1
1
1
1
1
1
1
1
1
1
5
1
2
1
1
2
1
1
2
1
2
1
2
1
1
2
1
1
5
1
1
1
1
1
5
1
1
1
1
1
1
1
1
1
1
1
1
1
1
1
1
1
1
1
10
1
1
1
1
1
1
1
1
1
1
1
1
34
1
1
1
1
1
1
3
1
1
2
2
1
1
2
1
1
1
1
2
1
2
1
1
1
1
2
1
1
1
1
1
1
1
1
1
1
1
1
1
1
2
3
1
1
1
1
1
2
1
1
2
1
1
1
1
1
3
2
1
1
1
1
3
1
1
1
2
1
1
1
1
1
1
2
1
1
1
1
2
2
1
1
1
1
1
2
1
1
1
2
2
2
1
2
1
1
2
1
1
1
1
1
1
1
8
2
1
1
1
1
3
1
1
1
1
1
1
1
2
1
1
2
1
1
1
1
1
1
2
1
3
4
4
11
4
1
1
2
1
1
66
1
2
6
18
2
1
1
1
1
1
1
1
1
1
1
1
1
1
1
1
1
1
1
2
1
1
2
1
1
1
1
1
1
1
6
5
1
2
1
2
1
1
1
1
1
1
2
1
2
1
1
1
1
1
1
1
1
1
1
1
1
1
1
1
1
47
4
2
3
1
1
1
1
2
2
1
1
1
1
1
1
1
1
1
1
1
1
1
2
1
1
1
1
1
1
2
1
1
1
3
1
1
1
1
1
1
1
1
1
4
1
11
3
84
2
12
1
18
1
1
1
1
1
1
1
1
1
1
1
1
1
1
1
1
1
1
1
1
1
1
1
1
1
1
1
1
1
1
1
1
1
1
1
2
1
1
1
1
1
1
1
1
1
1
1
1
1
1
1
1
1
1
1
1
1
1
1
1
1
1
1
1
1
1
30
1
2
2
1
1
1
2
1
1
1
1
2
1
1
1
1
1
1
1
1
1
1
1
1
3
1
1
1
1
2
1
1
1
1
4
1
1
1
1
1
1
1
2
1
1
1
3
1
1
1
1
1
2
1
1
2
1
1
1
1
1
1
1
1
1
1
1
1
1
1
1
1
8
1
1
23
5
14
1
1
1
1
1
1
1
1
1
1
1
1
1
1
1
1
1
1
1
1
1
1
1
1
1
1
1
1
1
1
1
1
1
1
1
1
1
1
1
1
1
1
1
1
1
1
1
1
2
2
2
2
1
1
2
1
1
25
1
1
1
1
1
1
1
1
26
52
1
13
1
2
1
1
7
1
1
1
1
5
1
1
1
1
1
1
1
16
1
1
1
1
1
1
1
1
7
9
1
1
1
1
1
4
5
6
2
1
1
1
1
1
1
1
1
1
1
1
1
1
1
1
1
2
1
2
1
1
1
1
1
1
1
1
1
2
1
1
1
1
1
1
1
1
1
1
1
1
1
1
1
1
1
1
1
1
1
1
1
1
1
1
2
1
1
1
1
3
1
1
1
1
1
1
1
1
1
2
2
1
1
1
1
2
1
1
1
1
1
1
1
1
1
1
1
1
2
1
1
1
1
34
1
1
1
1
1
1
1
1
2
5
1
1
1
1
1
2
1
1
1
1
1
1
8
1
2
2
1
1
1
1
8
1
1
1
1
1
1
1
1
1
1
1
1
3
1
3
1
1
1
1
1
1
1
1
1
1
1
1
1
1
1
2
1
1
1
1
1
1
1
3
1
1
1
1
1
1
1
1
1
1
1
1
9
1
1
1
1
1
1
1
1
1
66
44
19
3
1
1
1
1
1
1
1
1
1
1
1
1
1
1
1
1
1
1
1
1
1
1
1
1
1
10
1
1
1
1
1
2
2
2
1
2
1
1
1
1
1
1
1
1
1
1
1
1
1
1
1
1
1
1
1
1
2
2
2
1
2
1
1
1
1
1
1
1
1
1
1
1
1
1
1
6
1
1
3
1
24
1
1
5
1
1
5
9
1
1
1
1
1
1
11
1
1
1
1
2
2
1
1
3
1
1
1
1
1
1
1
1
1
1
1
21
3
1
1
1
1
1
1
18
1
1
1
1
1
2
1
1
1
1
1
1
1
1
1
1
1
1
1
1
1
1
1
1
1
1
1
1
1
3
1
1
1
1
1
1
1
1
1
1
3
6
1
1
1
1
1
1
1
1
1
1
1
1
1
1
1
1
1
1
1
1
1
1
1
1
1
1
1
1
1
1
2
1
1
1
1
1
1
1
1
2
1
1
1
1
1
2
1
1
1
1
1
1
1
1
1
1
1
1
1
1
1
1
3
1
1
1
1
1
1
1
1
1
1
1
1
1
1
1
1
1
1
1
1
1
1
1
1
1
1
1
1
1
1
1
1
1
1
1
3
1
1
1
1
1
1
1
1
3
1
3
1
4
4
2
1
1
1
1
1
1
1
1
1
1
1
2
1
1
1
2
2
9
4
6
15
1
1
5
7
12
9
1
3
1
5
2
1
21
1
1
2
1
1
1
2
1
1
1
1
1
1
1
1
1
1
1
1
1
1
1
1
2
3
1
1
2
1
1
1
1
3
6
2
10
1
1
1
1
2
1
1
21
1
3
1
1
1
4
2
2
4
1
1
10
7
5
5
3
1
1
1
1
1
2
2
1
2
1
2
3
1
1
1
3
1
12
2
1
1
1
2
1
1
1
1
1
1
1
1
1
1
1
1
1
1
1
4
3
1
1
1
1
1
1
1
4
1
1
1
1
1
1
1
1
1
1
1
1
1
1
1
1
1
1
1
1
1
1
1
1
1
2
1
1
1
1
1
1
1
1
1
1
1
1
1
1
11
1
1
2
1
1
1
1
1
1
1
1
1
2
15
3
1
1
1
1
1
2
1
1
2
1
1
1
2
1
1
1
1
1
1
1
1
2
1
1
1
1
1
1
1
1
1
1
1
1
1
1
1
1
1
1
2
1
1
1
1
1
1
1
1
1
1
1
1
1
1
1
1
1
1
1
2
1
2
1
1
1
1
1
1
1
1
1
1
1
1
1
1
1
1
1
1
1
1
1
1
1
1
1
1
1
1
1
2
1
1
1
1
1
1
1
1
1
1
4
1
1
1
1
1
1
1
1
1
15
4
2
1
1
1
1
1
3
1
1
1
1
1
1
1
1
1
1
1
1
1
1
1
1
1
1
1
1
1
3
1
1
1
1
1
1
1
2
3
5
8
2
1
1
1
1
1
1
1
1
1
1
1
1
1
1
1
1
1
1
1
1
1
1
1
1
1
1
2
1
1
1
1
1
1
1
1
1
2
24
1
1
1
2
21
20
10
1
2
1
4
26
1
2
9
86
1
25
24
1
1
1
2
3
1
1
1
1
1
1
1
1
1
1
1
1
1
1
1
1
2
3
1
1
1
1
1
1
1
1
1
1
1
1
1
1
1
1
2
1
1
1
1
1
1
1
1
1
3
3
3
6
1
1
1
1
1
1
22
6
1
1
1
2
1
1
1
1
1
1
1
1
1
1
2
20
1
3
1
1
2
1
1
1
1
1
1
2
1
1
1
1
1
1
1
1
1
1
1
1
1
1
2
1
1
1
1
2
1
1
1
1
1
1
1
2
1
2
1
2
1
1
1
1
1
1
2
1
1
1
1
3
1
1
1
1
1
1
1
2
1
1
1
1
1
1
1
1
1
1
1
1
1
1
1
1
1
1
1
1
1
1
1
1
1
1
1
1
1
1
1
1
5
1
1
1
1
1
1
1
1
1
1
1
1
1
1
3
1
1
1
1
1
1
1
1
1
1
1
1
1
1
1
1
1
1
1
1
2
2
1
1
1
3
1
1
1
1
2
2
1
3
1
3
1
1
3
1
1
1
1
1
1
1
1
1
1
1
1
1
1
1
1
1
1
1
1
1
1
1
1
14
1
1
1
1
1
2
2
1
1
2
1
1
1
1
1
1
1
1
1
1
1
1
1
1
1
1
1
1
1
1
1
2
1
1
1
1
1
1
1
1
1
1
1
1
1
1
1
1
1
1
1
1
1
1
1
1
1
1
1
1
2
2
1
1
1
1
1
1
1
1
1
1
1
1
1
1
1
34
1
1
3
1
3
2
1
1
2
2
1
6
1
1
1
1
14
18
2
1
1
1
1
1
1
2
3
2
1
1
1
1
1
1
1
1
1
1
1
1
1
1
1
1
1
1
2
1
1
1
1
1
1
1
1
1
2
79
2
81
1
3
1
1
19
7
2
25
4
5
42
7
10
4
7
9
16
1
1
1
2
1
2
1
1
1
1
1
1
1
1
1
1
1
1
1
1
1
1
1
1
1
1
1
1
1
1
1
1
2
1
1
1
1
1
1
1
1
1
1
1
2
1
1
1
1
1
1
1
1
1
4
3
2
2
1
1
1
1
1
1
1
1
2
1
1
1
1
2
1
1
1
1
1
1
1
1
1
1
1
1
1
1
2
1
1
3
1
1
1
1
1
2
13
1
4
1
1
1
2
1
1
1
1
1
1
3
14
1
1
1
1
1
1
1
1
1
1
1
1
1
1
1
1
1
1
2
2
2
1
1
2
1
1
2
1
1
1
1
1
1
1
1
3
1
1
1
2
2
1
1
1
1
1
1
1
1
1
1
1
1
1
1
1
1
1
1
1
1
2
1
1
1
1
1
2
1
1
1
1
1
1
1
1
1
1
1
1
2
1
1
2
2
1
1
2
1
19
2
1
1
1
1
4
1
1
1
1
1
1
1
1
2
1
3
1
2
1
1
2
1
1
2
1
1
1
1
1
1
1
1
1
1
1
1
1
1
1
1
2
1
1
1
2
1
1
1
1
1
1
1
1
1
1
1
1
2
2
1
2
1
3
1
1
1
1
1
1
1
3
3
2
1
2
2
2
1
2
1
1
1
1
1
1
1
1
1
1
1
1
1
2
2
1
6
1
1
5
1
1
1
1
7
1
1
1
2
1
2
1
1
1
1
1
1
1
1
1
1
1
1
1
2
1
1
2
1
1
3
1
22
1
1
1
1
1
1
1
1
1
1
1
1
20
2
1
1
1
1
1
1
1
1
1
1
1
1
1
1
1
1
1
1
1
1
1
1
1
1
1
1
1
2
1
1
5
3
3
1
3
1
1
1
1
1
1
1
5
1
3
1
1
1
1
1
1
1
1
1
1
1
1
1
1
1
1
1
1
1
1
1
1
3
1
1
1
2
3
1
1
2
1
1
1
1
1
1
1
2
1
3
1
2
1
1
1
1
2
1
1
2
1
4
2
2
1
3
1
9
5
1
1
1
1
2
2
1
1
3
1
1
3
1
1
1
1
1
1
1
1
1
1
1
1
1
16
5
6
1
1
1
1
2
1
1
1
23
5
14
1
5
2
1
1
1
1
1
1
1
1
1
1
1
1
1
1
1
1
1
1
1
1
1
1
1
1
1
55
5
1
1
1
2
6
1
2
34
1
9
3
50
1
1
1
1
1
1
1
3
3
7
1
1
2
1
1
1
1
2
1
1
1
1
1
1
5
2
1
4
1
1
1
1
1
1
4
2
1
1
1
1
1
1
1
1
1
1
1
1
1
1
1
1
1
1
1
1
1
1
1
1
1
1
1
1
4
1
1
1
1
3
1
1
1
1
2
1
1
1
1
1
1
1
1
1
1
1
1
1
1
1
12
1
1
1
1
1
1
1
1
21
1
1
1
1
2
1
1
1
1
1
1
1
1
1
1
1
1
1
1
1
1
1
1
2
1
1
2
1
1
1
1
3
7
1
1
1
1
1
1
1
1
1
2
1
1
1
2
1
1
1
1
1
1
23
55
3
3
1
56
26
1
1
1
1
2
1
1
1
1
1
1
2
4
1
16
3
1
1
2
4
1
2
2
1
1
1
2
1
1
1
1
1
1
1
1
1
1
1
1
2
1
4
1
1
2
1
1
1
2
1
1
1
1
1
1
1
1
1
1
1
1
1
1
16
11
2
1
1
1
1
1
1
1
1
1
1
1
1
1
1
1
2
1
1
1
1
1
1
1
1
1
1
1
1
1
1
1
1
1
1
1
1
1
1
2
1
1
1
1
1
1
2
1
1
1
1
1
1
1
1
2
1
6
2
1
1
1
1
3
3
3
1
1
1
1
1
1
1
1
1
1
1
1
1
1
1
1
1
1
2
1
6
6
4
1
1
1
2
1
1
2
2
1
1
1
2
1
1
1
1
1
1
1
1
1
1
2
1
1
3
1
2
1
2
6
1
1
1
1
1
1
1
1
1
1
1
1
1
1
1
2
2
1
1
1
1
1
1
1
1
1
1
1
1
1
2
1
1
1
1
1
1
1
1
1
1
1
1
1
2
1
1
1
1
1
1
3
1
1
1
1
1
2
1
1
1
1
1
1
1
3
1
1
2
1
1
1
1
2
1
1
1
1
1
1
1
1
1
1
1
1
1
1
1
1
1
1
1
1
1
1
1
1
1
1
1
1
1
1
1
1
1
1
1
1
21
1
1
1
1
1
1
2
1
1
1
1
1
5
1
1
1
1
34
34
25
1
1
1
1
1
1
1
1
1
1
1
1
1
1
1
1
3
1
1
1
2
3
1
1
3
1
1
2
2
1
1
1
1
1
1
1
1
1
1
1
1
1
1
1
1
1
1
2
2
1
1
1
1
1
2
2
1
1
15
1
1
1
1
1
1
1
1
1
1
1
1
1
1
1
1
1
1
1
1
1
4
1
1
6
6
1
5
3
2
1
1
1
1
1
1
1
1
1
1
1
1
1
1
1
1
1
1
1
2
1
1
1
1
1
1
1
1
1
1
3
2
1
1
1
1
1
1
1
1
1
1
1
2
1
1
1
1
1
1
1
1
1
1
1
1
1
1
2
1
1
1
1
1
1
1
1
1
1
1
1
1
2
1
1
1
1
1
1
32
2
1
3
1
1
1
1
3
2
1
1
1
1
1
1
1
1
6
4
10
1
1
19
2
1
10
1
5
1
1
1
1
1
1
1
1
1
1
1
1
1
1
1
1
1
1
1
1
1
12
1
1
2
1
1
1
1
1
2
2
1
1
1
1
1
1
1
1
1
1
2
1
1
1
1
10
2
1
11
1
1
1
2
1
2
1
8
3
1
3
3
1
1
21
1
1
7
5
1
3
2
3
1
10
2
1
1
1
2
1
1
1
1
2
2
1
1
1
1
2
2
2
1
1
1
2
1
1
1
1
1
1
1
1
1
1
1
1
2
5
1
1
1
1
1
3
1
1
1
1
1
1
1
2
2
1
1
1
1
3
1
1
1
2
1
1
1
1
1
1
2
1
1
1
1
1
1
1
1
1
6
1
1
2
1
1
1
1
1
1
1
1
1
1
1
1
1
1
1
1
1
1
1
1
2
1
1
1
1
1
1
6
1
7
1
1
1
1
1
1
1
1
1
1
2
1
1
1
1
1
1
1
1
2
1
1
1
1
2
2
2
2
1
1
1
1
1
2
1
1
2
1
1
1
1
1
1
1
1
1
1
1
1
1
1
1
1
1
1
1
1
1
1
1
1
1
1
1
1
1
1
1
1
2
1
1
1
1
1
1
1
1
1
1
1
3
1
1
1
1
1
1
1
1
2
1
1
2
1
1
1
1
1
1
1
1
1
1
2
1
1
1
1
2
1
5
1
3
1
1
1
1
1
1
9
1
1
1
1
1
1
1
1
1
1
50
1
1
1
1
1
1
1
1
1
1
1
1
3
1
1
1
8
2
1
1
1
1
1
1
4
1
2
2
1
1
1
1
2
1
1
1
2
1
1
1
1
1
1
1
1
1
1
1
1
1
1
1
2
1
1
1
1
1
1
1
1
4
1
1
1
1
1
1
1
1
1
1
1
2
1
1
1
1
1
1
1
1
2
1
1
1
1
1
1
1
1
1
1
1
2
1
1
1
1
1
1
1
1
1
1
1
1
1
1
1
1
1
1
1
1
1
3
1
1
2
1
1
1
1
1
1
1
1
1
1
1
1
1
1
1
1
1
1
1
1
1
1
1
1
1
1
1
1
1
1
1
1
4
1
1
1
1
1
1
1
1
1
1
1
1
1
1
1
1
1
1
1
1
1
1
1
1
3
1
1
1
1
1
1
1
1
1
1
1
1
1
1
1
1
1
4
1
2
1
1
1
1
1
1
1
1
1
1
1
1
1
1
1
1
1
1
1
1
1
1
1
1
1
1
1
1
1
1
6
4
1
1
1
2
3
2
1
1
1
1
1
1
1
1
1
1
1
1
2
1
1
1
1
1
1
2
1
1
1
1
1
1
1
1
1
1
1
1
1
1
1
2
1
1
1
5
1
1
2
1
1
1
1
1
1
1
1
1
1
1
1
1
1
1
1
1
1
1
1
1
1
1
1
2
1
1
1
1
1
1
2
1
1
1
1
1
1
2
3
1
1
1
1
1
1
1
1
1
1
1
1
1
1
1
2
1
1
1
1
1
1
1
1
1
16
1
1
1
1
1
1
1
1
1
1
1
1
1
1
1
1
2
1
1
2
1
1
1
2
1
1
1
1
1
1
1
1
1
1
1
1
1
1
1
1
1
1
1
1
1
1
1
1
1
1
1
1
1
1
2
1
1
1
6
3
1
1
1
1
1
1
1
1
1
1
1
1
1
20
18
17
19
1
1
1
1
1
44
1
1
44
1
6
1
1
1
1
1
2
1
1
1
1
1
1
1
1
1
1
1
1
1
1
1
7
3
1
1
1
1
1
1
1
1
1
1
1
1
1
1
1
1
1
1
1
1
1
1
1
2
2
1
1
3
18
1
2
4
1
1
5
1
1
1
1
1
1
1
2
2
1
1
1
2
1
1
1
1
6
1
1
1
1
2
1
1
1
1
1
1
1
1
1
1
1
1
1
1
1
1
1
1
1
1
1
3
1
53
22
1
2
7
1
5
3
1
1
1
1
1
1
1
1
1
1
1
1
1
1
1
1
2
1
1
1
1
1
1
1
2
1
1
1
1
1
1
1
1
1
2
1
1
1
1
1
1
1
1
1
1
2
1
1
1
1
1
1
1
1
1
1
3
1
1
1
5
1
1
3
1
34
1
1
1
1
1
1
1
1
1
1
7
3
2
1
1
1
1
4
2
3
1
1
1
1
4
1
1
3
15
3
1
2
6
2
1
1
1
1
2
1
1
1
2
1
1
1
1
1
2
1
1
3
1
14
1
1
1
1
1
1
1
1
1
1
1
1
1
1
1
1
1
1
1
1
1
2
1
1
5
1
1
1
1
1
1
1
1
1
1
1
1
1
1
1
1
1
1
1
2
1
1
1
1
1
1
1
4
19
23
1
1
21
1
1
1
1
1
1
1
1
1
1
1
1
1
1
1
3
1
1
1
2
1
1
1
1
1
1
2
1
1
1
2
2
1
1
1
4
1
2
1
1
6
1
2
1
1
1
1
1
1
1
1
1
1
1
1
1
1
1
1
1
1
2
1
1
36
1
1
2
1
1
1
1
1
2
2
3
2
1
1
1
1
1
1
1
1
1
1
1
6
1
1
1
2
1
1
1
1
1
1
1
1
1
1
1
1
1
2
1
1
1
1
1
1
1
1
1
1
1
2
2
1
1
1
1
2
1
1
1
1
1
1
1
1
1
1
2
1
1
1
1
1
1
1
1
1
1
1
1
1
1
1
1
1
2
1
2
1
1
1
1
1
1
2
1
2
1
2
1
1
1
1
1
1
2
1
2
1
1
1
1
1
1
1
1
1
3
1
1
1
1
1
1
3
1
1
1
2
19
1
2
1
1
1
1
1
11
5
1
1
2
1
1
1
1
1
3
4
1
1
3
1
1
1
1
1
1
2
1
1
1
1
1
1
1
1
1
1
1
1
1
1
1
1
1
2
1
1
1
1
1
1
1
1
2
1
2
1
1
2
1
25
1
1
1
1
2
1
2
1
1
1
1
1
1
1
1
1
1
1
1
1
1
1
1
1
1
1
1
1
1
1
2
1
1
1
1
1
1
1
1
2
1
1
1
1
1
1
1
1
2
1
3
3
1
1
1
1
1
1
1
2
1
3
1
1
1
1
1
1
1
1
1
1
2
1
1
1
1
1
1
1
1
1
1
1
1
1
1
2
1
1
9
3
2
1
2
1
1
1
1
1
1
1
2
1
1
1
1
1
1
1
1
1
1
2
1
1
1
1
1
1
1
1
1
1
1
1
1
1
1
1
1
1
1
1
1
1
1
1
1
2
3
1
1
1
1
1
1
1
1
2
3
2
3
1
1
1
1
1
1
1
1
1
2
1
1
2
2
2
2
1
1
1
1
1
1
1
1
1
1
1
1
1
1
1
1
1
1
1
1
1
1
1
1
2
1
1
1
1
1
1
1
1
1
2
1
1
1
1
2
1
1
1
1
1
1
3
1
1
1
1
2
1
1
1
1
1
2
1
1
2
5
1
1
1
1
2
1
1
1
1
1
1
1
1
1
2
1
1
1
3
1
3
1
5
1
2
1
1
1
1
1
1
1
1
1
1
4
2
1
1
1
1
1
1
1
1
1
1
1
1
1
1
1
1
1
1
1
1
1
2
1
2
1
1
1
2
2
1
1
1
1
1
1
1
1
1
1
4
1
1
1
1
1
1
1
1
1
1
1
1
1
1
1
1
1
1
1
1
12
1
1
1
2
1
1
1
1
1
1
1
1
1
1
1
1
1
1
1
1
1
1
1
1
1
1
10
3
1
1
1
1
1
2
1
1
1
1
1
1
1
1
1
1
1
1
1
1
2
1
1
2
1
1
2
1
1
1
1
1
2
1
1
1
1
1
1
1
1
1
1
1
1
1
1
1
2
1
1
1
1
1
1
1
1
1
1
1
1
1
3
1
1
1
1
1
1
1
1
1
2
1
1
1
1
1
1
1
1
2
2
3
1
1
1
1
1
1
1
1
1
1
1
2
1
1
1
1
1
1
1
1
1
1
1
1
1
1
1
1
1
1
1
1
1
1
1
1
1
1
1
1
1
1
1
1
1
1
1
2
1
1
1
1
1
2
2
1
1
2
1
1
2
1
1
1
1
2
2
1
1
1
1
1
1
1
2
1
1
1
1
1
2
1
1
1
1
1
1
1
1
1
1
3
2
1
1
1
1
1
1
1
1
1
2
2
1
1
1
1
1
1
1
1
1
1
1
1
1
4
3
1
1
1
1
1
1
1
1
1
1
1
1
1
1
1
1
1
1
22
1
32
1
1
1
1
1
1
1
1
2
1
1
1
1
1
1
1
1
1
1
1
1
1
1
7
47
4
6
1
1
1
1
2
2
1
1
1
1
2
1
1
1
2
1
3
1
2
25
1
2
3
1
1
1
1
1
1
1
1
1
1
1
1
1
1
1
1
1
1
1
1
1
1
1
1
1
1
1
1
1
1
1
1
1
1
1
2
1
1
1
2
1
1
1
3
1
1
1
1
1
1
1
1
1
1
1
1
2
1
1
1
1
1
1
1
1
11
3
1
4
1
1
1
1
1
1
1
1
1
1
1
2
1
1
1
1
1
1
1
1
1
1
1
1
1
1
1
1
1
1
4
1
1
9
1
9
1
5
1
1
3
2
1
1
1
1
1
1
1
1
1
1
1
1
1
1
1
1
1
1
1
1
1
1
1
1
1
1
1
1
1
1
1
1
3
1
1
1
1
1
1
1
1
1
1
1
1
1
1
1
1
2
1
1
1
1
1
1
1
1
1
1
1
1
1
1
1
1
1
1
1
1
1
2
1
1
1
1
1
41
2
1
1
1
1
1
1
3
1
1
2
2
1
1
1
1
1
1
2
1
1
1
1
1
1
1
1
1
1
1
2
1
1
1
1
1
1
1
1
2
1
1
7
1
1
1
3
1
1
1
1
2
1
1
1
1
1
1
1
1
1
1
3
2
2
1
1
2
1
1
1
1
1
1
1
1
1
1
1
1
2
4
1
1
1
1
1
1
1
1
2
1
1
1
1
1
1
1
1
1
1
1
1
1
2
1
1
1
1
20
1
1
1
2
1
1
4
4
1
1
2
11
1
1
1
1
1
10
2
1
1
1
1
1
1
1
1
1
1
1
1
1
1
1
1
2
1
1
2
4
3
1
1
1
1
1
1
1
1
1
1
2
1
1
1
1
1
1
1
2
1
34
1
1
2
1
1
1
1
1
1
2
5
1
1
1
11
1
1
4
1
7
1
2
1
1
1
1
1
1
1
1
1
1
1
1
1
1
1
2
3
1
1
1
1
1
1
1
1
1
1
1
1
1
1
1
1
1
1
1
1
1
1
15
1
1
1
1
1
1
1
2
1
3
1
1
1
1
1
1
1
1
1
1
20
1
1
1
2
2
1
1
1
1
1
1
1
1
1
1
1
1
2
2
1
1
1
1
1
1
1
1
1
1
1
1
1
1
1
4
4
4
1
1
1
1
1
1
1
10
68
1
1
1
1
1
1
1
1
1
1
1
1
1
1
1
1
1
1
1
1
1
1
1
1
1
1
1
1
1
2
1
1
1
1
1
1
1
1
1
14
1
1
14
1
1
1
1
1
6
1
14
2
19
1
1
1
1
2
1
1
1
1
1
1
1
1
1
1
1
1
1
1
1
1
1
1
1
1
1
2
3
1
1
2
1
1
1
1
1
1
1
1
1
6
1
1
1
1
1
1
1
1
1
1
1
1
1
1
1
1
1
1
1
2
41
1
1
7
1
1
1
1
1
1
1
2
1
1
1
1
1
1
1
1
1
1
1
1
1
1
1
1
1
1
1
1
1
1
1
1
1
5
1
1
1
1
1
1
1
2
1
1
3
20
1
1
1
1
1
1
1
1
1
1
1
1
2
1
1
2
1
1
1
1
2
3
2
1
1
1
1
2
1
1
1
4
1
1
1
1
1
1
1
3
1
1
1
1
1
1
1
1
1
1
1
1
1
1
1
1
1
1
1
3
2
1
1
1
2
1
1
1
1
2
1
2
1
1
1
1
1
2
1
8
1
1
1
1
1
1
1
2
1
2
1
2
1
1
1
1
1
1
1
1
1
1
1
1
2
1
1
1
1
2
2
1
1
4
1
1
2
1
1
16
1
1
1
1
2
1
1
1
1
1
1
1
1
1
1
1
1
2
1
1
2
1
1
1
1
1
1
1
1
2
1
1
1
1
1
1
2
1
1
1
1
2
1
1
1
2
1
1
1
1
1
1
1
1
1
1
1
1
1
1
1
2
2
1
1
1
1
1
1
1
1
1
1
1
1
1
1
4
1
1
1
1
1
1
1
1
1
1
1
1
1
1
1
1
1
1
1
1
1
2
2
1
1
1
1
59
1
1
1
1
8
1
1
1
7
1
14
1
1
1
1
1
1
1
1
1
1
1
1
1
1
1
1
1
1
1
2
1
1
2
1
1
1
1
1
1
1
1
1
1
1
1
1
1
1
22
1
1
1
1
1
2
1
1
1
1
3
1
1
2
1
1
1
3
2
1
1
1
2
1
1
1
1
1
1
1
1
1
1
1
1
1
1
1
1
1
1
1
1
1
1
1
1
1
1
1
1
1
1
1
1
1
1
1
3
1
1
1
1
1
1
1
1
1
2
1
1
1
1
1
1
1
1
2
2
1
1
1
1
2
1
3
1
1
1
1
1
1
1
1
1
1
1
1
1
2
1
1
1
1
1
1
1
1
1
1
1
1
1
1
1
1
1
2
1
1
1
1
3
1
1
1
1
1
1
1
1
1
1
1
1
1
1
1
1
1
1
4
1
1
1
4
2
1
1
1
1
3
2
1
1
1
1
1
1
1
1
1
1
1
1
1
1
1
1
1
1
1
1
29
1
1
1
1
1
1
2
1
1
1
1
3
1
1
2
1
1
1
1
1
1
1
1
2
1
1
2
1
2
2
16
5
1
1
1
1
1
2
30
1
2
1
1
1
1
1
1
1
1
1
1
1
1
1
2
1
1
1
1
1
1
1
1
1
1
1
1
1
2
2
2
1
1
1
1
1
1
1
1
1
1
1
1
1
1
1
1
1
1
1
1
1
1
18
2
1
1
1
1
1
8
4
1
1
1
3
1
1
1
2
1
1
1
5
1
1
1
1
1
1
1
1
1
1
1
1
1
1
2
2
5
1
1
1
1
1
1
1
1
1
1
1
1
1
1
1
3
1
1
1
1
2
1
2
1
2
2
2
1
1
1
1
1
1
1
1
1
1
1
1
1
1
1
1
1
1
1
1
2
1
2
3
1
2
1
1
1
1
1
1
1
1
1
1
1
2
1
1
1
1
1
1
1
1
1
1
1
1
1
1
2
1
1
2
1
1
1
9
1
1
2
1
2
1
1
1
1
1
1
1
1
2
1
1
1
1
1
3
1
1
1
2
1
1
1
1
1
1
1
1
1
1
1
1
1
1
1
1
1
1
1
1
1
1
1
2
1
1
1
1
1
1
14
1
1
1
1
1
1
1
1
1
1
1
1
1
1
1
1
1
1
1
1
1
1
1
1
1
1
1
4
2
1
1
1
1
1
3
1
1
1
1
6
2
1
1
1
1
1
1
1
1
1
1
1
1
1
1
2
1
2
1
1
2
1
1
3
1
3
1
1
1
1
1
1
2
2
1
1
1
1
1
3
1
1
3
1
1
1
1
1
1
1
2
1
2
1
17
5
1
1
1
1
1
1
1
1
1
1
1
1
1
1
1
1
1
1
1
1
1
1
1
1
2
1
1
1
1
1
1
1
1
1
2
5
1
1
4
9
1
1
1
1
8
1
14
2
3
2
1
5
5
1
2
1
1
1
1
1
1
1
1
2
1
1
44
5
1
1
1
1
1
1
1
1
1
6
1
1
1
1
1
1
1
1
1
1
1
1
1
1
1
1
1
1
1
1
1
1
1
1
1
1
1
1
1
1
6
2
1
1
1
1
1
1
2
1
1
1
1
1
1
1
1
1
1
1
1
1
1
1
14
1
1
1
1
1
1
1
1
1
1
1
1
1
1
1
1
1
1
1
1
1
1
1
1
1
1
1
1
1
1
1
1
1
1
2
1
2
6
2
1
1
1
11
1
1
1
1
1
1
33
1
1
3
1
2
1
1
6
1
1
1
1
1
1
1
1
2
1
1
1
1
1
2
57
1
1
1
1
1
1
1
1
1
1
1
1
1
1
1
1
1
1
1
1
1
1
1
1
1
1
1
1
1
1
1
1
1
1
1
1
1
1
1
1
1
1
1
1
1
1
1
1
1
1
1
1
1
2
1
1
1
1
3
2
1
1
1
1
1
1
1
1
1
1
1
1
1
1
1
1
2
2
1
1
1
1
1
1
1
1
1
1
1
1
1
1
1
1
1
1
1
1
1
1
1
1
1
2
1
1
1
1
1
1
1
1
1
1
1
1
1
1
2
1
3
3
5
1
1
1
1
1
1
2
1
1
1
1
1
2
1
1
1
1
1
1
1
1
1
1
1
1
1
1
1
1
6
4
13
3
1
1
1
1
1
1
4
22
1
6
1
1
1
14
1
1
1
1
1
1
1
1
11
3
4
8
1
1
3
1
4
1
1
1
1
1
1
1
1
2
1
2
2
1
1
2
1
2
1
1
1
1
1
1
1
1
1
1
1
1
1
1
1
1
1
1
1
1
3
2
5
44
1
2
1
1
1
1
1
1
1
1
1
1
1
1
1
1
1
2
2
3
3
3
2
1
10
2
1
1
1
1
1
1
1
1
1
1
1
4
1
5
2
1
1
1
2
1
2
1
1
1
1
1
1
1
1
2
1
1
1
1
2
1
1
1
1
1
1
1
1
1
12
4
13
5
70
16
11
1
1
1
1
1
2
1
1
1
15
9
1
1
1
1
1
1
1
1
1
1
1
1
1
4
1
1
1
1
1
1
15
10
1
15
1
1
2
2
2
1
1
1
1
1
1
5
1
1
1
1
1
1
1
1
1
1
1
1
1
1
1
1
1
1
1
1
2
1
1
1
6
3
1
2
1
1
1
6
1
1
1
1
1
1
1
1
1
1
1
1
1
1
1
1
1
1
1
1
1
1
1
1
2
1
1
2
1
1
1
1
4
1
1
1
1
2
1
1
1
1
1
1
1
1
2
1
1
1
1
1
2
1
1
1
1
1
1
1
1
1
1
1
1
1
1
2
1
1
1
1
1
3
1
1
1
1
1
1
1
1
1
1
1
1
1
1
1
1
1
1
1
1
1
1
1
2
2
3
1
1
1
1
1
1
1
1
1
2
1
1
1
1
1
1
1
1
1
1
1
1
1
7
1
1
1
1
3
1
1
1
1
3
1
2
1
1
34
1
5
1
1
1
1
3
1
1
1
1
1
3
1
1
1
1
1
2
21
1
1
1
1
1
1
10
1
16
1
1
1
6
3
1
1
1
1
1
2
1
2
1
1
1
1
1
1
1
1
2
1
1
1
1
1
1
3
1
1
1
2
2
1
1
1
1
1
1
1
1
1
1
1
1
2
1
1
1
1
1
1
1
20
1
1
1
1
1
1
1
1
1
1
1
1
1
1
1
1
1
1
1
1
1
1
1
1
1
2
1
1
1
1
1
1
1
1
1
1
1
1
1
1
1
1
3
1
1
1
1
1
1
1
1
1
1
1
1
1
1
1
1
17
1
1
7
2
1
2
1
1
1
1
3
1
1
1
2
1
1
1
1
1
1
1
1
1
1
1
18
1
1
1
1
1
1
1
1
1
1
1
1
1
1
1
1
2
3
1
1
1
1
2
1
1
1
1
1
1
1
1
1
1
1
9
1
1
1
3
10
14
1
1
1
1
1
1
1
1
4
1
1
1
1
2
2
1
1
1
1
3
1
1
10
1
1
1
1
1
1
1
1
1
1
6
5
1
2
2
1
1
1
1
1
4
2
1
1
1
1
1
1
1
1
1
1
1
1
4
24
1
1
1
1
1
1
1
1
1
1
1
1
1
1
1
1
1
1
1
1
1
1
2
1
1
1
1
1
1
1
1
2
1
4
56
14
1
1
1
1
1
1
4
1
1
1
1
1
1
1
3
1
1
1
1
1
1
1
1
1
15
1
2
2
1
1
1
1
1
1
1
1
1
1
1
2
1
1
1
1
1
1
1
1
1
4
1
4
2
2
1
1
2
1
1
1
1
2
1
1
1
1
2
6
1
1
2
1
1
1
1
1
4
7
1
1
2
5
2
1
1
1
1
1
1
1
1
1
2
1
1
1
1
1
2
1
3
1
14
14
1
6
24
1
1
1
3
1
2
1
1
1
1
1
1
1
1
1
1
1
1
1
1
2
1
1
1
1
1
1
1
1
1
1
1
1
2
1
1
1
1
1
1
1
1
1
1
1
1
1
1
1
1
1
1
1
1
2
1
1
1
1
2
2
1
1
1
1
2
1
2
1
1
3
1
1
1
1
1
2
1
1
2
1
1
3
1
1
1
1
2
1
1
1
1
1
3
2
1
1
1
2
1
1
1
1
1
1
1
1
1
1
1
1
1
1
6
1
1
1
1
1
2
1
1
1
1
1
1
1
2
1
1
1
1
1
2
1
2
3
1
3
1
1
1
1
1
1
1
1
1
1
1
1
1
1
1
1
1
1
2
1
1
2
1
1
1
1
1
1
1
1
1
1
1
1
2
3
4
2
1
1
1
1
1
1
1
1
1
1
1
1
1
1
1
1
1
1
1
2
1
1
1
1
1
1
1
1
1
1
1
1
1
1
1
1
16
12
1
1
1
1
2
1
1
1
1
1
1
1
1
6
1
1
1
1
1
1
1
1
2
1
1
1
1
1
2
1
17
1
1
1
1
1
2
1
1
20
14
5
10
2
3
1
6
2
1
1
1
1
1
1
1
1
1
1
1
1
1
1
1
1
1
1
1
1
3
2
1
1
1
2
1
2
1
1
7
2
1
1
1
2
2
2
1
1
1
1
1
1
1
1
1
1
1
3
1
2
1
1
1
1
1
1
1
1
1
1
1
1
1
1
1
1
1
1
3
1
1
1
1
1
1
1
1
1
1
1
1
1
1
1
2
1
1
10
1
3
2
1
1
1
1
1
1
1
1
1
1
1
1
2
1
1
1
1
1
3
2
1
1
1
1
1
1
1
1
14
1
1
1
1
1
1
1
1
1
4
1
1
1
1
1
1
1
1
1
1
1
1
1
1
1
1
1
1
1
1
1
1
1
1
1
1
1
1
1
1
1
1
1
1
1
2
2
1
1
1
1
1
2
1
3
1
1
1
2
1
1
1
1
2
1
1
1
1
1
1
3
1
1
1
1
1
1
1
1
1
2
1
2
1
1
2
3
1
1
1
1
1
1
1
11
3
1
2
1
1
1
67
1
1
1
1
1
1
1
1
1
1
1
1
1
1
1
1
1
1
1
4
1
1
2
1
1
1
1
1
1
1
1
2
1
1
1
1
1
1
1
1
1
1
1
1
1
1
1
1
1
1
1
1
1
3
4
3
1
1
1
1
1
1
1
1
1
1
1
1
1
1
1
1
1
1
2
7
1
3
3
1
2
1
1
1
1
1
1
1
1
1
1
1
2
1
1
1
1
1
8
1
2
1
1
2
1
1
1
1
1
1
1
1
1
1
2
1
1
1
1
1
12
1
2
1
1
1
1
1
1
1
1
2
1
1
2
1
1
1
1
1
1
1
1
1
1
1
1
2
1
1
1
1
1
3
1
1
1
1
1
1
2
1
1
1
2
1
1
1
10
4
1
1
6
5
12
4
1
1
4
1
1
1
1
1
1
1
1
1
1
1
1
1
1
1
1
1
1
1
2
1
1
1
1
1
1
2
1
1
2
2
2
1
1
1
1
1
1
2
2
2
1
1
1
1
1
2
2
1
1
1
1
1
1
1
1
1
1
2
8
2
4
1
1
1
1
48
15
10
1
1
2
1
1
1
2
1
1
1
1
1
1
2
1
1
2
3
1
1
12
14
2
1
1
1
11
1
1
1
1
2
1
1
1
1
1
1
1
1
1
1
1
1
1
1
1
1
2
1
1
1
1
1
1
1
1
14
1
1
1
1
2
1
2
2
1
1
1
1
1
1
1
1
1
1
1
1
2
1
1
1
1
1
1
1
1
1
1
4
1
1
12
5
5
1
1
1
1
1
1
1
1
1
1
1
4
3
2
2
1
3
1
1
2
1
1
1
1
1
1
1
5
1
1
1
1
1
1
1
2
1
1
1
1
1
1
1
1
1
1
1
1
1
1
1
1
1
1
1
1
2
2
1
1
1
1
1
1
1
1
1
1
1
1
1
1
1
1
1
1
2
1
1
1
1
1
1
1
1
1
1
1
1
1
1
1
1
1
1
1
1
1
1
1
1
4
1
1
1
1
1
1
1
1
1
1
1
1
1
1
1
1
1
2
1
1
1
1
1
1
2
1
2
2
1
2
1
1
1
1
2
1
1
1
2
1
1
1
1
1
1
1
1
1
1
1
1
1
1
1
1
1
2
1
1
1
1
1
1
1
1
1
1
1
1
1
1
1
1
1
1
1
1
1
1
1
1
2
1
1
1
1
1
1
1
1
1
1
5
9
1
11
4
1
1
10
9
5
1
2
1
1
1
1
1
1
1
1
1
1
1
1
1
1
1
2
1
1
1
1
1
1
1
1
1
1
1
1
1
1
1
1
1
3
1
1
1
20
1
1
1
1
1
1
1
1
1
1
1
1
1
1
4
2
1
1
1
1
1
3
2
1
1
1
1
1
2
1
3
1
2
2
1
1
1
2
1
1
1
3
1
2
1
1
1
1
1
1
1
1
1
1
1
1
1
1
1
1
1
1
1
1
1
1
1
2
1
1
1
4
1
1
1
1
1
1
1
1
1
1
1
1
1
1
1
2
1
1
1
1
1
1
1
1
1
1
1
1
1
1
1
1
1
1
2
2
1
1
1
1
2
1
1
1
1
1
1
1
1
1
1
1
2
1
1
1
2
1
3
1
3
2
1
3
2
1
1
1
1
2
1
1
1
1
1
1
1
1
1
1
2
2
3
3
1
1
1
2
1
1
2
1
2
1
1
1
1
1
1
1
1
1
1
2
1
3
1
2
2
1
1
1
1
1
1
32
5
1
3
2
1
1
14
2
1
2
1
1
1
1
1
1
1
1
1
1
1
1
1
1
1
1
1
1
1
1
1
1
1
1
1
1
1
1
1
1
1
1
1
1
1
1
1
1
1
1
1
1
2
1
1
2
1
1
1
1
1
1
1
1
1
1
1
1
1
1
1
1
1
1
1
9
2
1
1
1
1
1
3
1
1
1
1
1
1
1
1
1
1
33
1
1
1
1
1
1
1
2
1
1
1
1
7
14
1
12
1
1
1
2
1
1
1
1
1
1
1
1
1
1
2
1
1
1
1
1
4
1
1
1
1
1
1
1
1
1
1
1
2
1
1
1
1
1
1
1
1
1
2
1
4
1
1
1
1
1
1
1
1
1
1
1
2
1
2
1
1
1
1
1
1
1
1
1
1
1
1
1
1
1
1
1
1
1
2
1
1
1
1
1
1
1
1
1
1
1
1
4
1
1
1
1
1
1
1
1
1
1
1
1
1
1
1
1
2
1
1
1
1
1
2
1
1
1
1
1
3
1
1
1
1
1
1
17
1
14
1
12
12
3
17
19
2
18
7
4
1
1
1
1
1
1
1
1
1
2
3
1
1
1
1
1
1
1
1
2
1
1
1
1
1
1
1
1
1
1
1
10
13
1
1
1
1
1
2
1
1
1
1
1
1
1
3
2
1
1
3
1
23
1
1
2
1
3
2
1
1
1
1
1
1
1
1
1
1
1
1
1
1
1
3
1
5
1
1
1
2
1
1
1
75
1
1
3
1
1
1
1
1
1
1
1
1
1
1
1
1
1
11
1
1
1
1
1
1
1
1
1
1
1
1
1
1
1
1
1
1
1
2
4
1
1
5
1
2
1
1
1
1
1
1
2
1
1
1
4
1
1
1
1
1
1
1
1
1
1
1
1
1
1
1
1
1
1
1
1
1
1
1
1
1
1
2
1
1
1
1
1
1
1
1
1
1
1
1
1
1
1
1
1
1
1
1
1
1
1
1
1
1
1
1
1
5
52
1
1
1
1
1
1
1
2
1
1
1
1
1
1
1
1
1
1
1
1
1
1
1
1
1
1
1
1
2
1
1
1
1
1
1
1
1
1
1
1
1
1
2
1
2
1
1
3
1
2
2
1
1
1
1
1
1
1
1
1
1
1
1
4
3
1
1
1
1
2
1
1
1
1
1
1
1
1
1
1
1
1
6
6
8
2
2
1
1
29
1
1
1
1
2
1
1
1
2
1
1
1
1
1
1
1
1
1
1
1
1
4
1
3
1
1
1
1
1
9
12
14
15
1
2
1
1
1
1
1
1
1
1
1
1
1
14
2
3
1
2
1
2
4
1
1
1
3
2
1
1
1
2
1
1
1
1
1
1
1
1
1
1
1
1
1
1
1
1
1
1
1
1
1
1
2
1
1
1
1
1
1
1
1
1
1
1
1
2
1
3
1
1
1
1
1
1
2
1
1
2
1
1
2
1
1
3
4
1
1
1
1
1
1
1
1
1
1
1
1
1
2
1
1
6
1
1
1
1
1
1
1
1
1
1
1
1
1
2
1
1
1
3
1
2
1
2
2
2
1
1
1
2
1
1
1
2
1
1
1
1
1
1
1
1
1
1
1
1
1
1
1
1
1
1
1
1
1
1
1
2
1
2
1
1
1
1
1
1
1
1
1
1
1
1
1
1
1
1
2
1
1
1
1
1
2
1
1
1
1
1
2
1
1
1
1
1
1
1
1
1
1
1
1
14
1
1
1
1
1
1
1
1
1
1
1
3
1
1
1
1
1
1
2
1
1
1
1
1
1
1
28
1
2
1
1
1
1
1
1
1
3
2
2
1
1
2
1
1
1
1
1
2
1
1
1
1
1
1
1
1
1
1
2
1
1
1
1
1
1
1
1
1
1
1
1
1
1
1
5
2
1
1
1
1
1
1
1
1
1
1
1
1
1
1
1
1
1
1
1
1
1
1
9
3
1
1
1
1
1
2
1
2
1
2
1
2
2
1
1
1
1
1
3
2
1
1
1
1
1
1
1
1
1
1
1
1
1
1
1
1
2
1
1
1
1
1
2
1
1
2
2
1
2
1
1
2
1
1
1
1
3
1
3
3
1
1
1
1
2
1
1
1
1
1
1
1
1
1
1
1
1
1
1
1
1
2
1
1
1
1
1
1
1
1
1
1
1
1
1
1
1
1
1
1
2
21
3
1
1
1
1
1
1
3
1
1
1
1
1
3
1
1
1
1
1
1
1
1
1
1
1
1
1
1
1
9
1
1
1
1
1
1
1
1
1
1
1
1
1
2
1
1
1
1
1
2
1
1
1
1
1
1
1
1
1
1
1
1
1
1
1
1
1
1
1
1
1
1
2
1
1
2
1
1
1
1
2
1
3
2
1
1
1
1
2
1
1
1
3
1
9
1
1
1
1
1
1
1
1
1
1
1
1
1
1
1
1
1
1
1
1
1
1
1
3
1
3
3
1
14
1
1
1
1
1
1
2
1
3
4
1
1
3
2
2
1
1
1
1
1
1
6
4
38
2
1
1
1
4
1
1
1
3
1
1
1
1
1
1
2
2
1
3
2
1
4
1
2
2
2
4
1
1
1
1
6
2
17
2
1
2
1
1
1
1
1
1
1
1
1
1
1
1
1
1
2
1
1
1
1
1
1
1
1
1
1
2
1
1
1
1
2
1
1
1
1
1
1
1
1
1
1
1
1
1
1
1
1
1
1
2
1
1
2
1
1
1
1
1
3
1
1
1
1
1
4
1
1
1
1
1
1
1
4
1
1
1
1
1
1
1
1
2
1
1
3
1
1
1
1
2
1
2
1
3
1
1
1
1
1
1
1
1
1
1
1
1
1
1
1
1
1
1
1
1
1
1
1
1
1
1
1
1
1
1
1
1
1
1
1
1
1
1
1
1
1
1
1
1
1
1
1
1
1
1
1
1
1
1
1
1
1
1
1
1
1
1
2
1
1
1
1
1
1
5
6
2
2
4
3
1
1
1
1
1
1
1
1
1
2
1
2
2
1
1
1
1
1
6
1
1
1
1
1
1
1
12
1
1
1
2
3
16
5
1
1
4
1
2
1
1
1
2
1
1
1
7
1
1
1
1
1
1
2
1
2
1
1
2
1
1
1
1
1
1
1
1
3
2
3
1
18
1
34
1
5
1
1
1
1
1
1
1
1
1
1
1
2
2
1
1
1
1
1
1
1
1
1
1
1
1
1
1
1
1
1
1
1
1
1
2
1
1
1
1
1
1
1
1
1
1
1
1
1
1
1
1
1
1
1
1
1
9
1
2
1
1
1
1
1
24
1
1
1
1
1
3
7
2
6
1
2
2
2
1
1
1
1
1
1
1
1
1
1
1
1
19
1
1
3
1
1
3
1
1
1
1
1
2
1
1
1
1
2
1
1
4
3
1
4
1
2
1
1
1
1
1
1
1
1
1
1
1
1
1
2
1
1
1
1
1
1
1
1
1
1
1
1
1
1
1
1
1
1
1
1
1
1
1
1
1
1
1
1
1
2
1
1
1
1
1
1
1
1
1
1
1
1
1
1
1
1
1
1
1
1
1
1
1
1
10
2
1
1
9
1
1
1
1
1
1
1
1
1
1
1
1
1
1
3
1
1
1
1
1
1
1
1
1
2
3
1
3
1
20
1
1
1
1
1
1
29
1
1
1
1
1
1
11
2
7
6
9
1
1
1
10
2
1
1
1
1
1
1
9
2
5
2
1
1
1
1
1
1
1
1
1
1
1
9
1
1
1
2
1
1
1
1
1
1
1
1
1
1
1
1
2
1
1
1
1
1
2
1
1
1
1
1
1
1
1
2
1
1
1
3
1
1
3
1
1
1
1
2
1
1
1
1
1
1
1
3
1
2
2
2
1
1
1
1
2
1
1
1
1
1
1
1
1
1
1
1
1
1
1
1
1
1
1
1
1
1
1
2
2
1
2
1
1
1
1
2
1
1
1
1
1
1
1
1
1
1
1
1
1
1
1
1
1
1
1
1
1
1
1
2
1
1
1
1
1
3
1
1
1
1
1
1
4
2
1
1
1
1
1
1
1
1
2
11
2
1
1
1
1
1
2
1
1
1
1
1
1
1
1
1
1
1
1
1
1
1
1
1
1
1
1
1
1
1
1
1
1
1
1
1
1
1
1
1
1
1
1
2
1
1
1
1
1
1
1
1
6
1
1
1
1
1
1
1
1
1
1
1
2
1
1
2
1
1
1
1
1
1
1
1
1
1
2
1
1
1
2
1
1
2
1
1
1
1
1
1
1
1
1
1
1
1
1
1
2
1
1
1
1
1
1
2
1
2
1
1
1
1
1
1
1
1
1
1
1
2
1
1
1
2
2
1
1
3
3
1
2
1
1
1
1
1
1
1
1
1
1
4
1
1
1
1
1
1
1
1
3
1
1
1
1
1
1
1
1
1
1
12
1
1
6
1
1
1
1
1
1
1
1
1
1
18
1
1
1
1
1
1
2
1
1
1
1
1
1
1
1
1
1
1
1
2
1
1
3
1
1
1
1
1
1
2
1
1
1
1
1
1
1
1
2
1
1
1
1
1
1
2
1
1
1
1
1
1
1
4
1
1
4
8
1
1
1
1
1
1
3
1
1
1
1
1
1
1
1
1
4
1
13
1
1
1
1
1
1
1
1
1
1
1
1
1
2
20
2
1
1
1
2
1
1
2
19
1
1
1
1
2
5
6
1
11
1
1
1
1
2
1
1
1
1
1
1
1
1
1
1
1
1
1
1
1
1
1
1
1
1
1
1
1
1
1
1
1
1
1
1
1
1
1
1
1
2
1
1
2
1
1
1
1
1
1
1
1
1
1
1
1
1
1
1
1
1
1
1
1
1
1
1
1
1
1
1
1
1
1
1
3
1
1
1
1
29
3
1
1
1
2
1
1
1
1
1
1
1
2
1
1
1
1
1
1
1
15
1
4
1
1
2
1
1
1
3
1
1
1
1
1
1
1
1
1
1
1
1
1
1
1
1
3
30
1
1
1
1
1
1
1
1
1
1
1
1
1
1
1
1
1
1
1
1
1
1
2
1
1
1
1
1
1
1
1
1
1
1
2
2
1
1
2
1
1
1
1
1
1
1
1
1
1
2
2
1
4
1
1
1
1
1
1
5
1
1
1
1
1
1
15
1
1
1
19
1
1
1
1
1
1
1
1
1
1
1
1
1
1
1
1
1
1
1
1
1
1
1
1
1
1
1
1
1
1
1
1
1
1
1
1
1
1
1
2
1
3
1
1
1
1
1
1
1
2
1
1
1
1
1
1
2
2
1
1
1
1
1
1
1
1
1
1
1
1
2
2
1
1
1
1
1
1
1
1
1
1
1
1
1
1
1
1
1
1
2
1
1
1
1
1
1
1
1
1
1
1
1
2
1
1
1
1
1
1
1
1
11
1
8
7
8
6
2
3
6
5
8
3
11
16
2
1
2
2
1
1
1
1
1
25
4
1
1
1
1
2
3
2
1
3
1
1
1
2
1
1
1
1
1
3
1
1
1
1
1
1
1
1
1
1
2
1
1
1
1
1
1
1
1
1
1
1
2
1
2
2
1
67
1
1
1
8
1
1
2
7
1
1
1
1
1
1
1
1
18
1
1
5
1
8
1
21
13
4
1
2
9
2
1
1
1
7
1
1
1
1
1
1
1
1
1
2
1
3
1
1
1
1
1
1
1
1
1
1
2
1
1
1
2
2
1
2
1
1
1
1
2
1
1
1
1
1
1
1
1
1
1
2
1
1
1
1
1
1
1
1
1
1
1
1
1
1
1
1
1
1
1
1
1
1
1
1
1
1
2
4
1
3
2
1
1
1
1
1
1
6
1
1
5
5
6
2
8
5
1
1
1
4
1
1
6
1
1
1
1
1
1
1
1
1
1
1
1
1
1
1
1
2
1
1
1
1
1
1
1
1
3
1
2
1
1
1
1
1
1
1
1
1
1
1
1
1
1
1
1
1
1
1
1
1
1
1
1
1
1
1
10
1
1
1
1
4
1
11
1
3
6
1
2
2
19
1
2
1
3
1
1
1
1
1
1
1
1
1
1
1
1
1
1
1
2
1
15
2
1
33
2
1
1
1
1
1
1
1
1
2
1
1
1
1
2
1
1
2
1
1
10
1
1
11
3
9
5
1
1
1
1
26
1
1
2
1
1
1
1
1
1
1
1
1
1
1
1
1
1
1
1
1
1
3
1
1
3
2
1
1
1
1
2
2
1
1
4
1
1
1
1
1
1
1
1
1
1
3
2
1
1
3
1
1
1
1
1
1
1
1
1
1
1
1
1
1
1
3
1
2
1
1
1
1
1
1
1
1
1
2
2
1
1
1
1
1
1
1
3
1
1
2
1
1
2
4
4
2
1
5
2
1
1
2
3
1
1
1
1
1
1
3
2
10
2
4
3
1
3
1
2
1
1
1
1
1
7
1
1
1
1
1
1
1
1
1
1
1
1
1
1
1
1
1
1
1
1
1
1
1
1
1
1
1
1
1
1
1
1
1
1
1
1
2
1
1
1
1
1
4
1
1
1
2
1
1
1
1
1
1
1
1
1
1
1
2
1
1
1
1
1
1
2
1
1
1
1
1
1
1
2
1
1
1
1
1
15
1
1
1
1
1
1
4
1
13
1
2
1
1
1
1
4
1
1
1
1
1
1
8
3
1
1
1
2
2
1
1
1
1
1
1
1
1
6
1
1
1
16
17
1
1
1
1
1
1
1
1
1
3
1
1
1
1
1
1
1
4
1
1
1
1
1
2
1
11
1
2
2
1
1
1
1
1
1
1
1
1
1
1
1
1
1
1
1
15
1
1
1
27
1
1
1
1
1
1
1
1
1
22
1
1
1
1
1
2
1
1
1
1
1
1
1
1
1
1
1
1
1
1
1
1
1
1
2
1
1
1
1
1
1
1
1
1
1
1
2
1
1
1
1
1
1
2
1
1
1
1
2
1
1
1
2
1
1
1
2
1
1
1
1
2
1
2
1
1
1
1
1
11
1
1
1
1
1
1
2
1
2
1
1
1
6
1
1
1
1
1
1
3
1
1
1
1
1
1
1
1
1
1
1
1
1
1
1
1
1
1
1
1
1
1
2
1
2
1
1
2
1
2
3
1
4
1
7
1
1
1
1
1
1
2
1
1
1
2
1
1
1
1
1
1
1
1
1
1
1
1
1
26
1
1
1
1
1
1
1
1
1
1
3
2
1
1
1
1
1
1
1
1
1
1
1
1
1
1
1
1
1
2
1
1
1
1
1
1
1
1
1
1
1
1
1
4
2
1
1
1
1
1
1
2
1
1
1
1
1
1
1
1
1
1
1
1
1
1
1
1
1
1
1
1
1
1
1
1
2
1
2
2
1
4
1
1
1
22
1
1
1
1
3
1
2
1
1
2
1
1
1
1
1
1
1
2
4
1
1
1
2
1
1
1
1
2
1
2
1
1
2
1
1
1
19
1
1
1
13
2
1
1
1
1
1
13
7
1
2
1
1
1
2
1
1
1
1
1
1
1
2
1
1
1
1
1
1
1
1
1
1
1
1
1
17
3
1
1
1
36
1
15
50
2
7
2
1
1
1
1
1
1
1
1
1
2
1
1
2
1
1
10
1
1
1
1
1
1
1
1
1
2
2
1
2
1
1
2
1
1
1
1
1
2
1
1
1
1
1
1
1
1
1
1
1
3
2
1
1
1
1
2
1
1
1
1
1
1
1
1
1
1
1
1
1
1
1
1
1
1
1
1
6
2
1
2
1
1
1
1
5
1
1
1
1
1
1
1
1
1
1
1
1
1
1
1
1
65
1
6
1
1
1
1
1
1
1
1
1
1
1
1
1
1
1
1
6
3
1
1
1
1
1
2
1
1
1
1
1
1
1
1
2
1
1
2
1
1
1
1
1
1
1
2
1
1
1
1
1
1
3
1
2
3
3
5
14
1
1
1
1
2
15
1
1
2
1
1
1
1
1
1
2
1
1
1
1
1
1
3
1
1
9
5
1
10
3
1
2
7
10
2
1
1
1
1
1
1
1
1
3
1
3
1
1
2
1
22
22
1
1
1
1
6
13
5
7
1
4
1
1
1
1
1
1
1
2
1
2
1
1
1
1
1
1
1
1
1
1
1
1
1
1
1
3
1
1
1
1
1
1
1
1
1
1
12
2
3
2
16
17
15
1
2
1
1
1
1
1
1
49
2
1
1
1
1
1
1
1
1
1
1
1
1
1
1
1
1
2
1
1
1
1
1
1
2
1
1
1
1
1
1
1
1
1
1
1
1
1
1
1
1
1
1
1
1
1
1
1
1
1
1
3
1
1
1
2
1
1
1
1
1
1
1
1
1
1
1
1
1
1
1
1
1
1
1
1
1
1
2
1
1
3
1
2
1
2
1
1
3
1
3
1
2
1
1
1
1
1
1
1
1
1
1
1
1
1
1
1
1
1
1
1
1
1
1
2
2
1
24
5
1
1
1
2
3
1
1
1
1
1
1
6
1
2
1
1
1
1
1
1
1
1
1
1
1
1
1
1
1
7
2
1
2
1
1
1
2
1
1
1
1
1
1
1
1
1
1
2
1
1
1
1
1
1
1
1
1
1
1
3
1
1
1
1
1
1
2
1
1
1
1
1
1
1
1
1
1
1
1
1
1
1
1
1
1
1
1
1
1
1
1
1
1
1
1
1
1
1
1
1
1
1
1
1
1
2
1
10
1
1
1
1
1
1
1
1
1
1
1
1
1
1
1
1
1
1
1
1
1
2
1
2
1
1
1
1
1
1
1
1
1
1
1
1
1
1
1
1
1
1
1
1
1
1
1
1
1
1
1
1
1
1
1
1
1
1
1
1
1
3
1
1
2
1
1
1
1
1
1
1
1
1
1
2
1
1
1
1
1
1
1
26
7
2
1
1
1
1
1
1
1
1
3
10
2
3
1
1
1
1
1
1
1
2
14
2
1
2
1
1
1
1
1
1
1
1
1
1
1
1
1
1
1
1
1
1
1
1
1
1
1
1
1
1
1
1
1
1
1
15
1
1
1
1
1
1
1
1
1
1
1
1
1
1
1
1
2
1
1
1
1
1
1
1
1
1
1
1
1
1
2
1
1
1
1
1
1
1
1
1
1
1
2
1
1
1
1
1
1
1
1
1
1
1
3
1
1
1
1
1
1
1
1
1
1
1
1
1
1
3
1
1
1
1
1
1
1
1
1
1
1
1
1
1
8
2
5
10
15
1
1
2
3
14
1
2
1
1
1
1
1
1
1
1
1
1
2
2
1
1
1
1
3
4
1
4
2
1
1
1
2
1
1
1
3
2
1
1
1
1
1
1
1
1
1
2
1
1
1
1
1
1
1
1
1
1
1
1
1
1
1
11
1
1
1
3
2
1
1
3
1
1
1
1
1
1
1
1
1
1
1
1
1
1
1
1
1
1
1
1
1
1
1
1
1
1
3
2
2
1
1
1
1
1
1
1
1
1
1
7
1
1
1
1
1
1
1
1
1
1
1
1
1
1
1
1
1
1
1
1
1
1
1
1
10
12
1
1
2
1
1
1
1
1
1
1
1
1
1
1
1
2
1
1
1
1
3
1
1
1
1
1
1
1
1
2
1
1
1
1
1
1
1
1
1
1
1
1
1
1
1
1
1
1
1
2
1
2
1
1
1
1
1
1
1
1
1
1
1
1
1
1
1
1
1
1
1
1
2
4
1
1
1
1
2
1
1
1
1
2
3
1
1
1
1
1
1
1
1
1
1
1
1
1
1
1
1
1
1
2
21
1
1
1
1
1
1
2
1
1
1
1
1
1
1
1
1
1
1
1
2
1
1
2
1
1
1
1
1
1
1
1
1
2
1
1
1
1
2
1
9
1
1
1
1
1
1
1
1
1
1
1
1
1
1
1
1
1
1
1
1
1
1
2
1
2
2
1
1
1
1
1
1
1
1
1
1
1
1
1
1
1
1
1
1
1
1
1
1
1
2
1
2
1
1
1
1
1
1
1
1
1
1
1
2
1
1
1
1
1
1
1
1
1
12
1
43
1
2
10
1
1
1
1
1
1
1
1
1
1
2
1
1
1
1
1
1
1
1
1
1
1
1
1
2
1
1
1
1
1
1
9
1
1
4
1
1
5
1
1
1
1
1
2
3
1
1
1
1
1
1
1
2
2
1
1
1
3
1
1
1
4
4
2
1
1
1
1
2
1
1
1
1
1
1
1
1
1
1
2
1
1
1
1
5
1
1
1
1
1
2
1
1
1
1
1
1
1
1
1
1
1
1
1
1
1
2
1
3
4
2
1
1
1
1
1
1
1
1
1
2
1
4
1
1
1
1
1
1
1
2
1
1
1
1
3
1
2
1
1
1
1
1
1
1
1
1
2
1
1
1
1
1
1
1
1
1
1
4
1
1
2
1
1
1
6
1
1
1
2
1
1
1
1
1
1
1
1
1
1
1
1
1
1
1
1
1
1
1
1
1
1
1
1
1
1
1
1
1
2
4
3
1
1
1
1
1
1
1
1
1
1
2
1
1
1
1
1
1
1
2
1
1
1
1
1
1
1
2
2
1
1
1
1
1
4
2
1
2
2
1
2
1
1
1
1
1
1
1
1
1
1
1
1
1
1
1
1
1
1
1
1
1
1
1
1
1
1
1
1
1
1
1
1
1
1
1
1
1
1
1
2
1
1
1
1
1
1
1
1
1
1
2
2
1
1
1
1
1
1
1
1
1
1
1
1
1
1
2
1
1
1
1
1
1
1
1
1
1
1
1
1
1
1
1
1
1
1
1
1
1
1
1
1
1
1
1
1
1
1
1
2
1
1
1
1
1
1
1
1
1
1
1
1
2
1
1
1
1
1
1
1
2
1
1
1
1
2
7
1
1
2
1
1
1
1
1
1
1
5
2
1
3
1
2
1
1
3
9
1
1
1
2
1
1
2
1
1
1
1
1
2
1
1
2
1
2
1
1
2
1
1
1
1
1
1
1
2
1
2
1
1
2
1
1
1
1
1
2
1
1
1
1
2
2
1
1
1
1
1
1
5
1
2
1
2
1
1
3
1
1
2
2
3
2
2
1
1
1
1
1
1
1
1
1
1
1
1
1
1
1
1
1
1
1
1
1
1
1
1
1
1
1
1
1
1
4
1
1
5
2
2
10
21
18
10
12
1
16
2
1
1
1
28
1
1
1
1
1
1
1
1
1
1
1
1
1
2
1
1
1
1
1
1
1
1
1
2
1
1
1
1
1
1
1
2
1
1
1
1
1
1
2
1
1
1
2
1
2
1
1
1
1
1
1
1
1
1
1
1
1
1
3
1
1
1
2
1
1
1
1
1
1
1
5
1
1
1
1
1
1
1
1
1
1
4
2
1
1
1
1
1
1
1
1
2
1
1
2
1
1
1
1
1
1
1
1
1
1
1
1
1
1
1
1
1
1
3
1
1
15
1
1
1
1
1
1
3
2
1
11
1
1
1
1
30
19
5
1
8
1
1
1
1
2
1
2
20
1
1
1
1
1
1
2
7
1
1
1
2
1
1
1
1
1
1
1
2
2
4
1
1
1
1
2
2
1
1
3
2
1
1
1
7
1
6
3
1
7
1
1
1
1
1
13
1
1
1
1
3
1
1
1
1
1
1
1
1
1
1
1
1
1
1
2
4
4
1
1
1
1
1
1
2
1
1
1
1
1
1
1
1
1
1
1
1
1
2
1
3
1
1
1
1
1
1
1
1
1
1
1
1
1
1
1
1
1
1
1
1
1
1
2
1
1
1
1
2
1
3
2
1
1
1
1
1
1
1
1
3
1
1
1
1
1
1
1
1
1
1
1
1
1
1
2
1
1
1
1
1
1
1
1
1
1
1
1
1
1
1
1
1
1
1
1
1
1
1
1
1
1
1
1
1
1
1
2
1
1
1
1
1
1
27
1
1
33
1
1
2
1
1
1
1
1
1
1
2
1
1
1
1
1
1
1
1
1
1
1
1
1
1
1
1
1
2
1
1
1
1
1
1
1
1
1
1
1
1
1
1
1
1
1
1
1
1
1
5
6
8
1
59
1
1
1
1
1
1
1
1
1
1
11
1
1
1
1
1
1
1
1
2
1
1
1
1
1
1
2
1
1
1
1
1
2
1
1
1
1
1
1
1
1
4
4
1
1
1
1
1
2
1
1
1
1
1
3
1
1
1
1
1
1
2
1
1
1
1
1
1
1
2
1
1
1
1
1
1
3
1
1
1
1
2
1
1
1
1
1
1
2
2
1
1
1
1
1
2
1
5
1
1
1
1
1
1
3
1
3
1
1
1
1
1
1
1
1
1
1
1
1
1
1
1
1
1
1
1
1
1
1
1
1
1
1
1
1
18
1
2
1
1
1
1
1
1
1
1
1
1
1
1
1
1
1
34
19
1
3
3
3
1
1
1
1
1
1
1
1
1
3
1
1
1
1
1
1
1
1
1
2
1
1
1
1
2
1
1
1
1
1
1
1
3
2
1
1
1
1
1
1
1
1
1
1
2
1
1
1
1
1
1
1
1
1
1
1
1
3
1
1
1
2
1
1
1
1
5
3
1
1
3
1
1
1
1
1
1
1
1
3
1
1
1
1
2
1
1
1
1
1
1
1
2
1
1
1
1
1
1
1
1
1
1
1
1
2
22
22
1
4
4
1
1
1
1
1
1
1
1
1
1
4
1
2
1
1
1
1
1
1
1
1
1
1
1
1
1
1
1
1
1
1
1
1
1
1
1
1
1
1
1
1
1
1
1
1
1
1
1
1
1
1
1
1
1
1
1
2
1
1
1
1
1
1
1
1
1
1
1
1
1
1
1
1
1
1
2
1
1
15
2
1
1
1
1
1
3
1
1
1
1
1
2
1
1
1
1
1
1
1
1
1
1
1
1
2
1
1
1
1
2
1
12
1
2
15
12
1
10
1
2
1
2
4
1
1
1
1
1
2
1
1
1
2
2
1
2
1
1
1
1
1
1
1
1
1
2
1
1
1
1
1
1
1
1
3
17
2
1
1
1
1
1
1
1
1
1
1
2
1
1
1
1
1
1
1
1
1
1
1
1
1
1
1
1
1
1
1
1
1
4
4
1
1
2
2
1
1
1
1
1
16
1
1
1
7
4
20
24
16
16
1
1
1
1
1
1
5
1
1
1
2
1
1
1
2
1
1
1
2
1
1
1
3
2
1
1
1
1
1
1
1
1
1
1
1
1
1
1
1
3
1
1
2
1
1
1
1
1
1
1
1
1
3
1
1
1
1
1
3
1
1
1
1
1
2
1
1
1
1
1
2
1
1
1
1
2
1
1
1
1
1
1
3
1
1
1
1
1
1
1
1
1
1
2
1
1
2
4
1
1
1
2
3
5
1
1
1
4
3
1
1
13
1
1
1
1
1
1
1
1
1
1
1
1
1
1
1
1
1
1
1
1
1
1
1
1
1
1
2
1
1
1
1
1
1
1
1
1
1
1
1
1
1
1
1
1
1
1
1
1
1
1
1
1
1
1
1
1
1
1
1
1
1
2
1
2
1
18
2
4
1
1
1
1
1
1
1
1
1
1
1
1
1
1
1
1
1
1
1
1
2
1
1
2
1
1
1
1
1
1
1
1
1
1
1
1
1
1
1
1
1
1
1
1
1
1
2
1
1
1
1
1
1
1
1
1
1
1
1
1
1
1
1
1
3
1
3
3
1
2
1
1
1
1
1
1
1
1
1
1
1
1
1
1
1
1
1
1
3
1
1
1
1
1
1
1
1
1
11
3
40
1
1
1
2
1
2
3
2
1
1
5
1
2
1
1
1
1
7
1
1
1
1
1
1
1
1
1
1
1
1
1
1
1
1
1
1
1
1
20
1
1
4
3
1
2
1
1
1
1
1
1
1
1
1
1
1
1
1
1
1
1
1
2
1
1
1
1
1
1
1
1
1
1
1
1
1
1
1
12
1
1
1
1
1
1
1
1
3
3
1
4
1
1
1
1
1
1
10
1
1
1
1
1
1
1
1
1
1
1
1
1
1
1
1
1
1
1
1
2
1
1
10
1
1
1
1
1
1
1
1
1
1
1
1
1
1
1
1
1
1
1
1
1
1
1
1
1
1
1
1
1
1
1
1
1
1
1
1
4
1
1
1
1
1
1
1
1
1
2
1
2
1
1
1
1
1
1
1
1
1
1
1
1
1
1
1
1
1
1
1
1
2
1
1
1
1
2
1
1
1
1
1
1
1
1
1
1
1
1
1
1
1
1
1
1
1
1
1
1
2
2
1
1
2
9
1
1
1
1
1
1
16
1
1
1
1
2
1
1
1
3
1
1
3
2
1
1
1
1
1
1
1
1
1
35
1
1
1
2
1
1
1
1
1
1
1
2
1
1
1
2
1
1
1
1
1
1
1
2
1
1
1
1
2
1
2
1
1
1
1
1
1
1
1
1
1
1
1
1
1
1
1
1
1
5
9
1
1
1
1
1
1
2
1
1
1
1
1
1
1
1
1
2
1
1
1
2
3
1
1
1
1
1
1
1
1
1
1
1
1
1
1
1
1
1
1
1
2
1
2
77
1
1
1
1
1
1
1
1
38
1
1
1
1
1
1
1
1
1
1
1
1
1
1
1
1
1
1
1
1
1
1
1
1
1
1
1
1
1
1
1
2
3
1
1
1
1
5
1
1
1
1
1
1
1
1
2
1
2
1
1
1
1
1
1
1
1
1
1
1
1
1
1
1
1
1
1
1
1
1
2
1
1
1
1
1
1
1
1
18
1
1
61
5
1
1
1
12
10
1
2
1
1
4
1
1
1
1
1
2
2
1
1
1
2
1
1
1
1
1
1
1
1
1
1
1
1
1
1
1
1
1
1
1
1
1
4
1
1
3
1
1
1
1
1
1
1
1
1
1
1
1
1
1
1
1
1
3
1
2
1
1
1
1
3
1
1
1
1
2
1
1
1
1
1
1
2
1
1
1
1
1
2
2
1
1
1
1
1
1
1
1
1
1
1
1
1
1
1
1
1
1
1
1
2
2
2
1
1
1
1
2
1
1
1
2
1
1
1
1
1
1
1
1
1
1
1
1
1
1
1
1
1
1
2
1
1
2
1
4
1
1
1
1
1
1
1
1
1
1
1
1
1
1
1
1
1
2
1
1
1
1
1
6
1
1
1
3
1
1
1
1
1
1
1
1
1
1
1
1
1
1
1
2
1
1
1
1
1
1
1
1
1
1
1
1
1
1
1
1
1
1
1
1
1
1
1
2
1
1
1
1
1
1
1
1
2
1
1
1
1
1
1
1
1
1
1
1
1
1
1
1
2
1
1
1
1
2
1
2
1
1
1
1
1
1
1
1
1
1
1
1
1
1
1
1
2
1
1
1
2
3
3
1
1
1
1
1
1
1
1
1
1
2
1
2
1
1
1
1
2
1
1
1
2
1
1
1
1
2
1
1
1
2
2
3
2
1
3
4
2
1
16
19
5
1
1
1
1
1
2
2
2
1
1
2
1
2
1
1
2
1
2
1
1
3
1
1
1
1
1
1
1
1
1
1
1
1
1
1
1
1
1
1
1
2
1
1
1
1
1
1
1
1
1
1
1
1
1
1
1
1
1
3
1
1
2
1
1
1
1
1
1
1
1
1
1
2
1
1
1
1
1
1
1
1
2
1
1
2
1
1
1
1
21
2
25
9
3
2
1
1
1
1
1
1
1
4
2
3
1
1
1
1
1
1
1
1
1
1
1
1
1
1
1
1
1
1
1
1
1
1
1
1
1
1
1
1
3
1
1
1
1
1
1
1
1
1
2
1
34
1
2
1
2
2
1
1
1
1
1
1
1
1
1
1
1
1
1
1
1
1
1
1
1
2
1
1
1
1
1
1
1
1
1
1
1
10
1
1
1
3
1
1
1
1
1
1
1
1
1
1
1
1
1
1
2
1
1
1
1
1
1
1
1
1
1
1
1
1
1
1
1
3
1
1
1
1
1
1
1
1
1
1
1
1
2
1
1
83
14
3
1
1
3
28
1
1
2
1
1
2
1
3
1
1
1
1
1
1
1
1
1
1
1
1
1
1
1
1
1
1
1
1
3
1
1
1
1
1
3
1
1
1
1
1
3
1
1
3
1
1
1
1
1
1
1
1
1
1
1
2
1
1
1
1
1
1
1
1
1
1
1
4
6
3
1
16
1
2
1
1
1
2
1
1
1
1
1
1
1
1
1
1
1
1
1
1
1
1
1
2
1
1
2
1
1
1
1
1
2
1
1
1
1
1
1
1
1
1
1
1
1
1
1
1
1
19
1
1
2
1
1
1
1
1
1
1
1
1
1
1
1
1
1
1
1
3
1
1
1
5
1
1
1
1
48
1
1
1
1
1
1
1
2
1
1
1
26
1
1
1
1
1
1
1
1
2
2
1
1
1
1
1
1
1
2
1
1
1
2
1
2
1
1
1
1
1
1
1
1
1
1
1
14
1
1
1
1
1
1
1
1
1
1
1
26
4
1
21
1
1
1
1
1
1
3
1
1
3
1
1
1
1
2
1
1
1
1
1
1
1
1
1
12
1
1
2
2
1
1
1
1
1
1
1
1
1
1
1
1
1
1
1
1
1
1
1
2
1
2
1
1
2
1
1
2
1
1
1
1
1
1
1
1
1
1
1
1
1
2
1
1
3
1
1
1
1
1
1
1
1
1
1
1
1
1
1
1
5
1
1
1
1
1
1
1
1
2
1
1
1
1
1
1
2
5
1
1
2
1
1
1
1
3
1
1
1
1
1
2
1
1
1
1
1
1
1
1
1
1
1
1
1
1
1
1
1
1
1
1
1
1
1
1
1
1
1
2
1
1
2
1
1
1
3
1
1
1
1
7
2
1
1
1
1
3
1
1
3
1
1
1
1
1
1
28
69
13
1
1
2
1
2
12
1
19
2
2
1
1
1
1
1
1
3
2
1
1
1
1
1
1
1
3
1
1
1
3
2
1
1
1
1
2
1
3
1
3
4
2
2
1
1
2
1
1
1
1
1
1
1
1
1
1
1
1
1
1
3
1
2
1
1
1
1
1
2
1
1
1
1
1
1
1
1
1
1
1
1
1
1
1
1
1
1
1
1
1
1
1
5
2
1
3
1
1
1
1
1
2
1
3
2
1
1
1
1
2
8
1
1
1
1
1
1
1
1
1
1
1
1
1
1
1
1
1
1
2
1
1
1
1
2
2
1
1
1
2
1
1
1
2
1
1
1
1
1
2
1
1
1
1
1
1
1
1
1
1
1
1
1
1
1
1
2
1
1
1
1
1
1
1
1
1
1
1
7
1
1
1
1
1
2
1
1
12
1
1
1
1
1
1
1
1
1
1
1
2
1
1
1
1
1
1
1
1
1
2
1
1
1
1
1
1
1
1
2
1
2
1
2
1
1
1
1
1
1
1
1
1
1
1
1
1
1
1
1
1
1
1
1
1
1
1
1
1
1
2
1
1
1
1
1
1
2
3
1
1
1
1
1
2
1
1
1
1
1
1
1
1
1
1
1
1
17
1
1
1
1
1
1
2
1
1
1
1
2
1
1
1
1
1
1
1
1
1
1
1
1
1
1
1
1
1
1
1
4
1
1
1
1
2
2
1
5
1
1
1
1
1
1
1
1
1
1
1
1
1
1
1
1
1
1
1
2
1
1
4
2
1
1
1
1
2
19
1
1
1
1
1
1
1
1
1
1
1
3
1
1
1
1
1
1
1
1
1
1
1
1
1
1
1
1
1
1
1
1
1
1
1
1
1
1
1
4
1
1
1
1
1
1
1
1
1
1
1
1
1
1
1
1
1
1
1
1
1
1
1
1
1
1
1
1
1
2
1
1
1
1
1
1
1
1
2
2
1
1
1
1
1
1
1
1
1
1
2
1
4
2
1
1
1
1
1
2
1
1
1
1
1
1
1
1
1
1
18
1
1
2
1
1
1
1
1
1
1
1
1
1
1
1
1
1
1
1
1
1
1
1
1
1
1
1
1
1
1
1
1
1
1
1
1
1
1
1
1
1
1
2
1
1
1
1
3
10
3
1
1
1
1
1
1
1
1
1
1
1
1
1
1
1
1
1
1
1
1
1
1
3
1
1
2
2
2
1
5
2
1
1
2
1
2
1
1
1
1
1
1
1
1
1
1
1
1
1
1
1
1
1
1
1
1
1
1
1
1
1
1
3
1
1
1
1
2
3
3
1
2
1
1
2
1
1
1
1
1
1
1
1
1
1
1
1
1
1
1
1
1
1
1
1
1
1
1
6
2
19
1
1
1
1
1
1
1
1
1
1
2
1
1
1
1
1
1
1
1
1
1
1
1
1
1
1
2
1
1
1
1
1
1
1
14
2
1
1
1
1
1
1
1
1
1
1
1
1
1
15
1
1
1
1
3
1
1
1
4
15
4
7
5
2
6
1
1
1
2
12
2
3
1
1
1
1
2
1
1
1
1
1
1
1
1
1
1
1
3
1
1
1
2
16
1
1
1
1
1
1
2
1
1
2
1
1
1
1
1
1
1
1
1
1
1
1
1
1
1
1
1
1
1
2
1
1
1
1
1
1
1
1
1
1
5
1
1
1
1
1
2
1
3
2
1
1
1
1
1
1
1
1
1
1
1
2
1
1
1
1
1
1
1
1
1
1
1
1
1
3
1
1
1
1
3
1
1
1
1
1
1
1
1
1
1
1
1
1
25
1
1
1
1
1
1
1
1
2
1
1
1
1
1
1
1
2
1
1
1
1
1
1
1
1
1
1
1
1
1
1
1
1
1
1
3
1
1
1
1
1
11
1
1
2
3
1
3
1
1
1
1
1
2
1
1
1
1
1
1
1
1
1
5
1
1
1
1
1
1
1
1
1
1
1
1
1
2
1
3
5
1
1
1
1
1
1
1
1
1
1
1
1
1
1
1
1
1
1
1
1
1
1
1
1
1
1
1
2
1
1
1
1
1
1
1
1
2
1
1
3
3
1
1
1
1
1
1
1
1
1
4
1
2
1
1
1
2
18
1
1
1
1
1
1
1
1
1
1
1
1
1
1
1
1
2
1
1
1
1
1
1
1
1
1
1
1
1
1
3
2
1
1
1
1
1
1
1
1
1
1
1
6
2
1
1
1
1
1
4
1
1
1
1
1
1
1
1
1
5
1
1
1
1
1
1
1
1
1
1
1
1
1
5
1
1
1
1
1
1
1
1
1
2
1
1
1
1
2
1
3
1
1
2
1
1
1
1
1
1
1
1
1
1
1
1
1
1
1
1
1
2
1
1
1
1
1
1
1
1
1
1
1
1
1
2
1
1
1
1
2
2
1
1
1
1
1
1
1
2
1
1
1
1
1
1
4
1
1
1
16
21
3
1
1
1
1
1
1
1
3
1
2
1
1
1
1
1
1
1
1
1
15
1
1
1
1
1
2
2
1
1
1
2
1
2
3
1
1
1
1
1
1
1
1
1
2
1
1
2
1
1
2
2
1
1
1
1
1
1
1
1
1
1
1
1
1
1
1
1
1
1
1
1
1
1
1
1
1
1
1
14
11
5
1
1
25
1
11
1
1
1
2
1
1
1
1
1
1
1
1
1
1
1
1
3
1
1
1
1
1
1
1
1
1
1
1
1
1
1
1
1
1
1
1
1
1
2
1
1
1
1
1
1
1
1
1
1
1
1
1
1
1
1
1
1
1
1
1
1
1
1
1
1
1
1
1
1
1
1
1
1
2
1
1
1
1
1
1
1
1
1
1
2
1
1
1
1
1
3
1
1
1
1
1
1
1
2
2
1
1
1
1
1
1
1
1
1
1
1
1
9
9
10
2
1
1
1
9
1
13
1
21
2
1
2
1
1
2
3
1
1
1
1
3
30
16
14
1
1
1
1
20
32
1
1
2
1
1
1
1
1
1
1
1
1
1
9
1
1
21
1
1
1
2
1
1
1
1
1
1
1
1
1
1
1
1
1
13
2
1
1
1
2
1
1
1
1
17
12
1
1
28
2
1
12
1
1
1
1
1
1
1
1
1
1
1
1
3
1
1
1
1
1
1
1
1
1
1
1
2
1
1
1
1
1
1
1
1
1
1
1
1
1
1
1
1
1
1
1
1
1
2
2
1
1
1
1
1
1
1
1
1
1
1
1
1
1
1
1
3
1
1
1
1
1
1
1
1
1
1
1
1
1
1
1
1
1
1
1
1
1
1
1
2
2
1
1
2
2
9
1
1
1
1
1
1
3
5
1
1
3
4
4
1
1
1
1
2
1
1
1
1
2
2
1
1
1
1
1
1
1
1
1
2
1
1
1
1
1
1
1
1
1
4
1
1
1
1
1
1
1
1
1
1
1
2
1
1
1
1
1
1
1
2
4
1
1
1
1
1
1
2
1
1
1
1
1
1
1
1
1
1
1
1
1
1
1
1
1
1
1
1
1
2
1
1
1
1
1
1
1
1
1
1
1
1
1
1
1
1
1
2
2
1
2
1
1
1
2
1
1
1
1
2
1
1
1
1
2
1
1
3
2
1
2
1
2
5
1
1
1
1
1
1
1
1
2
1
2
1
1
1
3
8
14
5
2
2
1
1
1
5
1
1
1
1
1
1
1
1
1
1
1
3
2
1
1
67
2
1
1
1
1
1
1
1
1
1
1
1
2
1
1
1
1
1
1
1
1
1
1
1
1
1
1
1
1
1
1
1
1
1
1
1
1
1
2
1
1
1
2
1
31
16
6
5
1
3
1
3
1
1
1
1
1
1
1
1
1
1
1
1
1
1
1
1
1
4
1
1
2
4
1
2
1
1
1
1
2
1
2
1
3
2
1
1
1
1
2
1
2
1
1
1
2
1
1
1
1
1
1
1
1
2
1
1
3
1
2
1
1
1
2
1
1
1
1
1
1
1
1
1
1
1
1
1
1
1
1
2
1
1
1
1
1
1
2
1
1
1
1
1
1
1
1
1
1
1
1
1
1
1
1
1
1
1
1
1
1
2
1
1
1
1
1
1
1
1
1
1
1
1
1
1
1
1
1
1
1
4
1
1
1
1
1
1
1
1
1
1
1
1
1
1
1
1
1
1
1
1
1
1
1
1
1
1
1
1
1
1
1
1
3
12
2
1
1
22
1
2
2
1
1
1
2
2
1
2
1
1
1
2
1
1
6
4
1
2
1
2
1
2
3
1
1
2
2
4
3
1
1
1
1
1
1
1
1
1
1
2
1
3
2
2
1
1
1
1
1
2
1
2
2
1
1
1
1
1
1
1
1
1
1
1
1
1
1
1
1
1
1
1
1
2
1
1
1
1
1
2
1
1
1
1
1
3
1
1
1
1
1
1
1
1
1
1
2
1
2
1
1
1
1
1
1
1
1
1
1
1
1
1
1
1
1
1
1
1
1
1
1
1
2
1
1
2
2
1
1
1
1
1
2
1
1
1
3
1
1
2
1
1
1
3
10
1
1
1
1
1
1
1
1
1
1
1
2
1
5
1
3
3
4
18
8
30
1
1
1
1
1
1
1
2
1
1
1
1
8
1
1
1
3
1
12
2
1
1
1
1
1
1
2
1
1
1
1
2
2
3
2
1
1
1
1
1
4
5
2
1
1
1
1
1
1
1
1
1
1
1
1
1
2
1
1
1
2
1
1
4
1
1
1
1
1
1
5
1
2
1
1
1
1
1
2
1
4
1
1
2
1
2
1
2
3
1
1
2
1
2
2
3
3
1
1
1
1
1
2
2
1
2
2
3
3
1
1
5
1
2
2
1
1
1
3
2
2
1
2
2
1
1
1
2
1
1
1
1
1
1
1
1
1
1
1
1
1
1
1
1
1
1
1
1
1
1
1
1
1
1
1
1
1
1
2
2
1
1
1
1
2
1
1
1
1
22
11
2
1
1
1
1
1
1
1
2
4
1
1
3
2
1
2
3
4
1
1
1
1
1
1
1
1
1
1
1
1
1
5
1
1
1
1
1
5
16
2
8
1
1
1
1
1
1
1
1
1
1
1
23
4
6
3
1
1
1
1
1
1
1
1
2
1
1
1
1
12
1
1
1
1
1
2
2
1
1
1
2
1
1
1
1
1
1
1
1
1
1
1
1
1
1
1
1
1
1
1
1
1
1
1
3
1
1
2
1
1
1
2
1
1
1
1
2
1
1
1
1
2
1
1
1
1
2
1
2
5
4
1
1
1
1
1
1
2
1
1
1
1
1
1
1
1
1
1
1
1
3
1
1
1
1
1
1
1
1
1
1
1
1
1
1
1
1
1
1
2
1
1
1
1
1
1
1
1
1
1
1
1
1
2
2
1
1
1
1
2
1
1
1
1
1
1
9
1
1
1
1
2
1
1
81
2
1
1
1
5
1
2
1
2
1
1
1
1
1
1
1
1
1
1
2
1
2
1
1
1
1
1
2
7
1
4
1
1
2
1
1
4
1
1
1
1
22
1
1
1
1
1
1
1
1
1
1
1
1
1
1
1
1
1
1
1
1
1
1
4
1
1
1
1
1
1
1
1
1
1
1
22
12
1
1
2
1
1
1
1
1
1
1
1
1
1
1
1
1
1
1
1
1
1
1
2
1
1
1
1
1
1
1
1
1
1
2
1
1
1
1
1
1
1
1
1
1
1
1
1
1
1
1
2
4
1
2
1
1
1
1
1
1
1
1
3
1
1
1
7
1
1
1
1
1
1
1
1
1
1
3
1
1
1
1
1
1
1
1
1
2
1
1
1
1
1
1
1
1
2
1
1
1
1
1
1
1
1
1
1
1
2
2
1
1
3
2
3
1
1
1
1
1
1
1
1
4
2
1
1
1
1
1
2
6
1
14
1
1
1
1
1
1
2
1
1
1
2
1
1
1
1
1
1
1
1
1
1
1
1
1
1
1
1
2
2
1
7
4
2
1
1
1
1
1
1
1
1
1
1
1
1
1
1
1
1
7
1
1
1
1
2
1
1
1
1
1
17
2
2
1
1
1
44
1
1
1
2
1
1
22
1
1
1
14
2
4
1
24
3
67
4
1
1
34
1
2
1
1
1
5
1
2
2
1
1
1
1
1
2
2
1
1
1
1
1
1
1
1
1
1
1
1
1
2
3
2
1
3
1
1
1
1
2
2
1
1
1
1
1
1
1
1
4
1
2
3
3
3
3
1
1
3
3
1
1
1
1
1
2
1
1
1
1
1
1
1
1
1
1
1
1
2
1
1
1
1
1
1
1
1
1
1
1
1
1
1
1
1
1
5
16
1
1
1
1
1
1
1
1
1
1
1
1
1
1
1
2
1
1
1
1
1
1
1
1
1
1
1
1
1
1
1
1
1
1
1
4
1
3
1
1
1
1
1
1
1
1
1
1
1
1
1
3
1
1
1
1
1
1
1
1
1
1
1
1
1
3
2
3
1
1
1
12
9
1
1
1
1
1
1
1
4
1
1
1
1
1
1
1
1
1
1
1
1
1
1
1
1
1
1
1
1
1
1
12
8
17
2
1
1
1
1
1
1
1
2
1
1
1
1
1
1
46
24
1
1
1
1
1
1
1
1
1
1
1
2
1
1
1
1
1
1
1
1
1
1
1
1
1
1
1
1
1
1
1
1
1
1
1
1
1
1
1
1
1
1
1
1
1
1
1
1
1
1
1
1
1
1
1
1
1
1
1
1
1
2
1
1
3
1
2
1
3
1
1
1
1
1
1
1
1
1
1
1
1
1
1
1
1
1
1
1
1
1
1
1
2
1
1
1
1
1
2
2
2
1
1
1
1
1
1
1
1
6
1
2
1
6
1
1
5
1
1
1
1
1
1
1
3
1
1
1
1
1
1
16
1
3
1
2
1
1
1
1
1
1
1
1
1
1
1
1
1
1
1
1
1
1
1
2
2
1
1
1
1
1
1
1
1
1
1
1
2
1
1
1
2
1
1
1
1
1
1
1
1
1
1
1
1
2
1
1
1
1
2
1
1
1
1
1
1
2
1
1
1
1
1
1
1
1
1
1
1
1
2
1
2
2
1
1
1
1
1
1
1
1
1
1
1
2
1
2
2
1
1
1
1
1
1
6
1
1
1
1
5
2
1
1
1
1
1
1
1
1
1
1
1
1
1
19
1
1
1
1
1
1
1
1
1
1
1
1
1
1
1
3
1
2
1
1
1
2
1
1
1
1
1
2
1
10
2
1
3
1
1
1
1
3
1
4
2
1
1
1
2
1
2
1
1
1
1
6
1
1
1
1
1
1
1
1
1
1
1
1
1
1
1
1
1
1
1
1
1
1
1
1
1
1
1
1
15
1
1
2
2
1
1
1
1
1
1
1
1
1
1
2
1
1
2
2
4
1
1
1
1
1
1
1
1
1
1
1
1
1
1
1
1
1
1
1
1
1
1
1
1
1
1
1
1
1
1
1
1
1
2
1
1
1
1
1
1
1
1
1
1
1
1
1
1
2
5
2
2
1
1
1
1
1
1
1
1
1
1
1
1
1
1
1
1
1
1
1
1
1
1
1
1
1
1
1
1
1
1
1
2
1
1
1
1
1
3
5
3
1
4
4
1
1
1
1
1
1
1
1
1
1
1
1
1
1
1
1
1
1
1
1
1
1
1
7
1
1
1
1
1
1
1
1
1
1
2
1
1
1
6
4
1
2
1
2
1
1
1
1
1
1
1
1
1
1
1
1
1
1
1
1
1
1
1
1
1
3
6
1
1
1
1
1
1
5
1
2
3
2
1
1
3
3
2
1
9
1
1
1
1
1
1
1
1
1
1
1
1
1
1
1
1
3
1
1
1
1
1
1
1
2
1
5
1
1
1
1
1
1
1
1
1
1
1
1
1
1
1
1
1
1
1
1
1
1
1
2
1
1
1
1
1
1
1
1
1
1
11
1
1
1
1
1
2
2
1
1
1
1
1
1
1
1
1
1
1
2
1
1
3
1
1
1
1
1
2
2
1
2
1
1
1
1
1
2
4
3
1
1
1
1
1
1
1
1
1
1
1
1
1
1
1
1
1
1
2
1
9
2
1
20
1
1
1
1
1
1
1
1
1
1
1
1
1
1
1
1
2
1
1
1
1
2
1
1
1
1
2
1
1
2
2
1
1
1
1
1
1
1
1
1
1
1
1
1
2
1
1
1
1
1
1
1
1
1
1
1
1
1
1
1
1
1
1
1
1
1
1
1
1
1
1
1
1
1
2
1
2
1
1
2
2
1
1
1
1
1
1
1
1
1
1
1
2
2
1
1
3
1
1
1
1
1
1
1
1
1
1
9
2
2
1
3
5
1
1
1
1
1
2
1
1
1
1
1
1
1
1
1
1
3
1
1
1
1
2
1
1
1
1
1
2
1
1
1
1
1
2
1
1
1
1
1
1
1
1
1
1
1
1
1
1
1
2
1
1
1
1
1
1
1
1
1
1
1
1
1
1
1
1
1
1
1
1
1
1
1
14
1
1
1
1
1
1
1
1
1
1
1
14
2
1
15
1
2
2
1
1
1
1
1
1
1
1
1
1
1
1
1
1
1
1
1
3
2
1
2
2
1
1
2
4
3
1
12
5
2
1
2
1
3
1
6
1
4
1
1
1
26
26
1
1
1
1
1
1
1
1
1
1
1
1
1
1
1
1
1
1
1
1
1
2
3
1
1
1
1
1
1
1
1
1
1
1
1
2
1
1
1
2
1
1
1
1
1
1
1
1
1
1
1
1
1
1
1
1
1
1
2
1
1
1
1
1
1
3
2
2
1
1
2
1
1
1
2
3
2
1
1
1
1
1
2
1
1
1
1
1
1
1
1
2
1
1
1
1
1
1
1
1
1
5
1
1
1
1
1
1
1
1
1
1
1
1
1
1
1
2
1
1
1
1
1
1
1
1
1
1
1
4
1
1
1
1
1
1
1
1
1
1
1
1
1
1
1
2
1
1
1
26
30
1
1
1
1
1
1
1
1
1
1
1
2
10
4
4
1
1
3
3
2
4
1
2
1
1
2
2
1
1
1
1
1
1
1
2
1
1
1
1
1
1
2
3
2
1
1
1
1
1
2
1
1
1
1
1
3
1
1
1
1
2
1
1
1
2
1
2
2
2
1
2
1
1
1
1
1
1
1
1
1
1
2
1
1
1
1
1
1
1
1
1
2
1
1
1
1
2
1
2
1
1
2
5
3
2
10
2
2
1
1
1
4
10
3
5
2
10
3
1
17
1
17
1
1
1
1
1
1
1
6
1
1
1
7
1
1
1
1
2
1
1
1
1
1
1
2
1
1
1
15
1
1
1
1
1
2
1
1
1
1
1
9
1
1
9
2
1
2
1
1
2
2
1
1
1
2
1
1
1
1
1
1
1
1
1
1
1
2
1
29
1
1
1
1
1
1
4
1
1
1
1
1
1
2
1
1
1
1
1
1
1
1
1
1
1
1
1
1
2
1
1
1
1
1
1
1
1
1
1
1
1
1
1
1
1
2
1
2
19
6
3
8
1
3
1
1
10
2
6
3
1
1
1
21
1
1
1
2
2
1
1
1
1
1
2
1
1
1
1
1
1
1
1
1
2
1
1
1
1
1
1
1
1
1
1
1
2
1
1
1
1
1
1
1
1
1
1
1
1
1
1
1
1
1
1
3
1
1
3
1
6
1
3
1
6
1
1
1
1
1
1
1
3
1
14
15
1
2
2
1
1
18
32
22
12
1
1
1
1
1
1
1
1
1
1
1
1
2
3
1
1
1
1
1
1
1
1
1
1
1
1
1
1
1
2
2
6
1
1
1
2
1
2
1
15
1
1
1
5
1
1
1
3
1
2
1
1
1
2
1
1
1
1
1
1
1
1
1
1
1
1
1
3
1
1
1
1
2
1
1
1
1
1
1
1
1
1
1
1
1
1
1
1
1
1
1
1
1
1
1
1
1
1
1
1
1
1
1
1
1
13
1
1
1
1
1
1
1
1
1
1
1
1
1
1
1
1
1
1
1
1
1
1
1
1
1
1
1
2
1
1
1
1
1
1
1
5
4
1
1
1
1
1
1
1
1
1
1
1
1
1
1
1
1
1
2
1
2
28
1
1
1
1
1
1
1
1
1
1
1
1
2
1
1
1
1
1
2
1
1
2
2
1
1
1
1
1
2
1
1
2
1
1
1
1
1
2
2
2
1
3
1
1
1
1
2
1
1
1
1
1
1
2
1
1
1
1
3
1
1
1
1
2
1
1
1
1
1
1
1
1
1
1
1
1
1
3
2
1
1
1
1
1
1
1
20
1
1
1
3
1
4
1
1
1
2
1
1
1
1
1
1
2
1
1
1
1
1
1
2
1
1
1
1
1
1
1
1
1
1
4
1
1
1
1
1
1
2
1
1
1
1
1
1
1
2
1
1
1
1
1
1
1
2
1
1
3
2
1
1
1
1
1
1
1
1
6
11
1
1
1
1
2
6
1
22
1
1
1
1
1
1
1
1
1
5
1
2
1
1
4
1
2
1
1
1
2
1
1
1
1
1
1
4
8
1
1
1
1
19
1
1
1
1
1
1
1
1
1
1
1
1
1
1
1
1
1
1
1
1
1
2
1
2
1
1
1
1
1
1
1
1
1
1
2
1
1
1
1
1
1
1
1
1
2
1
1
1
4
1
1
1
1
1
2
1
1
1
1
1
3
4
1
3
1
1
1
1
1
1
1
1
1
1
17
4
1
1
10
1
1
1
1
1
1
2
1
2
9
1
1
1
1
1
1
1
1
1
1
1
1
1
1
1
1
1
1
1
1
1
1
1
1
1
1
1
1
1
1
3
1
1
1
1
1
2
1
1
1
1
1
1
1
1
3
3
4
1
3
1
1
1
1
1
1
1
1
1
2
1
2
2
3
2
3
1
2
1
1
1
1
1
1
1
6
1
2
2
2
1
3
3
2
1
1
1
1
1
1
1
1
1
1
1
1
1
1
1
1
1
9
5
1
1
3
1
1
1
1
1
1
1
1
1
2
1
1
1
1
1
1
1
1
1
1
1
1
1
1
1
1
1
2
1
1
1
1
1
1
1
1
1
1
1
1
1
1
1
1
1
1
1
2
2
1
1
1
1
1
1
1
1
4
1
1
1
1
1
1
1
1
2
1
1
1
21
17
1
1
1
1
2
1
1
1
1
2
2
1
1
1
1
73
1
1
3
1
5
1
1
1
2
1
1
1
1
1
1
4
1
1
1
4
19
2
2
3
1
1
1
1
1
3
1
1
1
1
2
2
1
14
14
1
14
1
1
1
1
1
1
1
1
1
1
1
1
1
1
1
1
1
1
1
1
1
1
1
2
1
1
1
17
1
2
3
15
2
1
1
1
2
18
6
1
1
1
1
1
1
3
3
1
2
1
1
3
8
10
5
1
1
1
1
1
1
1
1
1
1
1
1
1
1
1
1
5
1
1
1
1
1
1
1
1
3
1
1
1
1
1
6
1
1
1
1
1
1
1
1
1
1
1
1
1
1
1
2
4
14
1
1
2
1
1
1
1
1
1
1
1
1
1
1
1
1
1
1
1
2
1
1
5
2
1
1
2
2
1
1
1
3
1
1
1
1
2
1
1
1
1
1
1
1
1
1
1
1
1
1
1
2
1
1
1
1
1
1
3
1
1
1
3
2
1
1
1
1
1
1
1
1
1
1
1
1
1
1
1
1
1
1
1
1
3
2
2
1
1
1
1
1
1
1
1
1
1
1
1
1
3
1
1
1
1
1
1
1
1
1
1
1
1
1
4
1
1
1
1
1
1
1
1
1
1
1
1
1
1
1
1
2
1
1
1
1
1
1
1
1
1
1
1
1
1
1
1
1
1
1
1
1
2
1
2
2
7
1
1
6
1
1
1
2
2
1
3
3
1
2
9
3
4
2
2
1
68
1
1
2
1
1
1
1
1
2
1
1
1
1
2
1
1
1
1
1
1
1
1
2
1
1
1
1
3
1
1
1
1
1
2
1
1
2
2
2
1
1
1
1
2
2
3
14
1
1
1
5
1
1
1
1
2
1
1
1
1
1
1
12
2
1
2
1
1
1
1
1
1
1
1
1
1
1
2
1
1
1
2
1
1
1
1
1
1
2
1
1
1
1
1
1
1
1
1
1
1
3
1
1
1
1
1
1
1
1
1
1
1
1
1
1
1
1
1
1
1
1
1
1
1
1
1
1
1
1
2
2
2
1
1
1
1
1
1
1
5
1
2
1
1
1
1
1
1
2
1
1
1
1
1
1
1
1
1
1
1
1
1
1
1
1
1
1
1
1
1
1
1
3
1
9
1
1
5
1
5
5
2
2
1
16
1
2
4
2
2
6
2
2
3
1
2
5
1
2
1
1
1
1
1
1
1
1
2
1
1
1
1
1
1
1
1
1
1
1
1
1
3
1
1
1
1
1
1
2
1
1
1
1
1
7
1
1
2
1
1
1
3
1
1
6
3
14
1
1
1
1
1
1
1
1
1
1
1
1
1
1
1
2
1
1
1
1
1
1
1
1
2
1
1
1
1
1
1
1
1
1
1
1
1
1
1
1
1
1
1
1
1
1
1
1
1
1
3
1
1
1
2
2
1
1
1
1
1
1
3
1
2
1
1
2
1
1
1
1
2
2
1
1
1
1
1
1
1
1
1
1
1
1
1
1
2
3
1
1
2
1
1
1
1
1
4
1
2
1
1
3
1
1
1
1
1
1
1
1
1
1
1
1
1
4
1
10
1
2
1
12
1
1
1
1
1
1
1
1
3
1
1
2
1
1
1
1
1
2
1
2
4
1
1
1
1
1
1
1
1
1
1
1
1
1
1
5
1
1
1
2
1
10
3
1
1
1
1
2
1
1
1
1
1
1
1
1
1
1
1
1
1
1
1
1
1
1
1
1
1
1
1
2
1
1
6
1
1
3
1
1
1
1
1
1
1
1
1
2
1
1
1
1
2
2
1
1
1
1
1
1
1
1
19
1
2
3
5
1
1
1
1
1
1
1
1
1
1
2
1
1
1
1
2
1
1
1
1
1
1
1
1
1
1
1
2
1
1
1
1
1
1
1
1
1
1
1
1
1
1
1
1
1
1
1
1
1
1
1
1
1
1
1
1
1
1
1
1
1
1
22
1
1
1
1
1
1
1
1
1
1
1
1
1
1
1
1
1
1
1
1
1
1
3
1
1
1
3
1
1
1
1
1
1
1
1
1
1
1
1
1
1
1
1
1
2
1
1
1
1
1
1
1
1
1
1
1
1
1
2
2
3
8
3
1
1
1
1
1
1
1
1
1
1
1
1
1
1
2
1
1
1
1
1
1
2
1
1
1
1
1
1
2
1
1
1
1
2
1
1
1
1
1
1
2
1
10
3
1
1
24
1
1
1
1
1
14
1
1
1
1
1
1
1
1
1
1
1
1
1
1
1
2
1
4
1
1
1
1
1
1
1
1
1
1
22
1
46
1
1
1
1
1
1
1
1
1
1
1
1
1
1
1
1
1
1
1
1
1
1
1
1
1
1
1
1
1
1
1
1
1
1
1
1
2
1
1
1
4
4
1
1
1
1
1
1
1
1
1
1
1
1
1
1
1
1
1
1
1
3
1
1
3
1
1
1
1
1
1
1
1
1
1
1
1
1
1
1
1
2
1
1
1
1
1
1
1
1
1
1
1
1
1
1
1
1
1
1
1
1
1
1
1
1
1
1
1
1
1
1
1
1
2
1
6
1
1
1
1
1
1
1
1
2
1
1
1
1
1
1
1
1
1
1
1
1
2
1
1
1
1
1
1
1
1
1
1
1
1
2
1
1
2
1
1
1
1
1
1
7
1
4
4
1
1
1
1
1
1
2
1
1
1
1
1
1
1
1
1
1
1
1
1
1
1
5
3
1
1
1
1
1
4
1
12
12
1
1
1
1
1
1
1
1
1
1
1
1
1
1
1
1
1
1
1
1
1
1
1
1
1
1
1
1
2
1
2
1
2
1
1
1
1
1
1
1
1
2
2
1
1
1
1
1
1
1
1
1
1
1
1
1
1
1
1
1
1
1
1
1
2
1
1
1
2
1
1
1
1
1
1
1
1
1
1
1
1
1
1
3
1
1
1
3
1
1
1
1
1
1
1
1
1
1
1
1
1
1
1
1
1
1
1
1
1
1
2
1
1
1
1
1
2
1
1
1
1
1
1
1
1
1
4
1
1
1
1
1
1
4
1
1
1
2
22
1
1
1
1
1
1
1
3
1
1
2
1
4
1
1
1
1
1
1
1
2
5
1
3
1
10
1
1
1
1
1
2
26
1
1
1
1
1
2
3
1
1
1
2
1
1
1
1
1
1
1
1
2
1
1
1
1
3
1
1
1
3
1
17
1
1
1
1
2
1
1
1
1
1
1
1
1
2
3
1
1
1
1
1
3
1
1
1
1
1
1
1
1
1
1
2
1
1
1
1
2
1
1
1
2
2
1
1
1
2
2
1
1
1
1
4
1
1
1
1
1
3
1
1
2
1
1
1
1
1
1
1
1
1
1
1
1
1
1
1
1
1
1
1
1
1
1
4
1
2
2
2
5
1
1
1
1
1
1
1
1
1
1
1
8
2
1
1
1
1
1
1
1
1
1
1
1
2
1
1
1
1
1
17
1
1
1
1
9
1
1
2
1
1
21
1
1
2
2
14
19
20
1
3
1
1
1
1
1
1
1
1
1
1
1
2
1
2
1
1
1
1
1
1
1
1
1
1
3
1
1
1
1
1
2
3
1
1
1
1
1
1
1
1
1
3
1
1
1
2
1
1
1
1
10
22
2
10
3
3
5
5
1
1
1
3
3
5
3
2
1
1
12
2
2
1
1
1
1
1
1
1
5
1
2
1
1
3
2
1
1
1
57
1
1
1
1
1
1
1
6
1
1
1
1
1
1
2
1
1
1
1
1
35
2
1
1
2
3
1
4
3
2
1
1
1
1
1
1
1
1
1
1
1
1
1
1
1
1
1
1
1
1
1
3
1
1
1
1
1
1
1
1
2
1
1
1
1
1
1
3
1
1
1
2
1
1
1
1
1
1
1
1
1
1
2
1
1
1
1
1
1
1
1
16
1
1
1
1
1
1
1
2
1
1
1
1
2
1
1
1
1
2
1
1
1
1
1
3
2
1
1
1
1
1
1
1
1
1
1
1
1
1
1
2
1
2
1
1
1
1
1
1
2
1
1
1
1
1
1
1
2
1
1
1
1
1
2
4
2
2
1
1
1
1
2
2
1
57
2
1
1
1
1
1
1
1
1
1
1
1
1
1
1
1
1
1
1
1
1
1
1
1
1
4
3
1
1
1
1
1
2
1
1
1
1
1
1
1
1
1
1
3
1
1
1
2
1
1
1
1
1
2
2
3
1
1
2
1
1
1
1
1
1
1
1
1
1
1
1
1
1
1
1
2
1
1
1
1
1
1
1
1
1
1
1
1
1
1
1
1
1
1
1
1
1
3
2
1
1
1
1
1
1
1
1
1
3
1
3
1
1
2
3
1
1
1
1
1
1
1
1
5
1
1
3
1
1
1
1
1
1
1
1
2
1
1
1
1
1
3
1
1
1
1
1
1
1
1
1
1
1
3
1
1
1
1
1
1
1
1
1
1
1
10
5
1
1
1
1
1
6
1
1
1
17
20
10
1
1
1
1
2
2
2
1
1
1
1
1
15
1
1
1
2
1
1
1
1
1
1
29
1
12
1
1
1
1
1
1
1
1
1
1
1
1
1
1
1
1
1
1
1
1
1
2
3
1
1
1
1
1
1
2
1
1
1
1
1
1
1
1
1
15
1
1
1
1
1
1
1
1
1
2
1
1
1
1
1
1
1
1
1
4
1
3
1
1
1
2
1
1
1
1
1
1
3
2
1
1
1
12
6
3
1
1
3
1
1
1
1
1
1
1
1
4
1
1
1
3
1
1
2
15
1
1
12
1
18
2
1
1
1
1
1
1
1
1
1
1
1
1
1
1
2
1
1
1
5
1
1
1
4
1
1
1
1
1
1
1
1
2
2
2
1
1
1
1
6
1
1
1
1
1
1
1
1
1
1
1
1
1
1
1
1
1
1
1
1
1
1
1
1
1
2
1
1
1
1
1
3
1
1
1
1
12
2
6
1
1
1
51
6
1
1
1
15
5
2
4
1
43
1
1
1
1
1
1
1
6
1
1
1
1
1
1
1
1
1
1
1
1
1
1
2
1
1
1
1
1
1
1
3
1
1
1
1
1
1
1
1
1
1
1
1
1
3
1
1
1
1
1
1
2
1
1
3
1
1
1
1
1
1
3
10
1
1
2
1
1
8
1
1
5
1
1
1
2
1
1
1
1
1
1
1
1
1
2
1
1
1
1
1
1
1
1
1
1
1
1
1
1
1
1
1
1
1
1
1
1
1
1
1
1
1
1
1
2
2
1
1
1
1
1
1
1
1
1
1
1
1
1
1
1
1
1
1
1
1
1
1
1
1
1
1
1
1
13
14
3
1
1
1
1
3
1
1
1
1
1
1
1
1
1
1
1
1
1
1
1
1
1
1
1
1
1
2
1
1
1
1
1
1
1
1
1
1
1
1
3
1
1
1
1
1
1
1
1
1
1
5
5
16
1
12
3
3
1
1
1
1
3
1
2
1
1
1
1
1
1
5
1
2
1
2
1
1
2
1
1
1
1
1
1
1
1
1
1
17
1
1
2
3
1
1
1
2
1
1
1
1
1
21
1
1
1
1
1
1
1
1
1
2
1
2
2
1
1
1
2
14
11
9
27
1
83
1
1
1
1
1
1
1
1
1
1
2
1
1
1
1
1
1
1
1
17
1
1
3
1
1
1
1
2
2
1
1
2
2
1
1
1
1
1
1
1
1
1
1
1
1
3
1
1
1
1
1
1
1
1
1
1
1
1
1
1
1
1
2
2
1
3
1
1
1
2
1
1
1
1
1
1
1
1
1
2
1
1
1
2
1
1
1
2
1
1
1
1
1
1
1
1
1
1
1
2
1
1
1
1
1
1
1
1
1
1
1
1
1
1
1
1
1
1
1
1
1
2
1
2
1
1
6
2
1
1
1
1
1
1
51
1
3
13
2
2
1
9
1
1
1
1
1
2
1
1
1
1
1
1
3
1
1
2
2
1
1
1
3
1
1
1
1
1
4
13
1
1
1
1
1
1
1
1
3
1
1
1
1
1
1
2
1
1
1
1
1
1
2
1
1
1
1
1
2
1
1
1
1
1
1
1
1
1
1
1
1
1
1
1
1
1
8
2
1
1
1
1
1
1
1
1
1
1
1
10
2
1
1
1
1
1
1
1
1
1
1
2
2
4
1
1
1
1
2
2
19
1
1
1
1
1
1
1
1
1
1
1
1
1
1
1
1
1
2
1
12
5
1
3
1
1
1
1
1
1
4
1
2
2
2
2
1
1
1
11
2
1
1
2
1
1
1
1
2
2
1
1
1
1
1
2
10
2
1
1
1
2
1
2
1
1
1
8
1
1
2
14
2
1
1
1
1
1
1
3
1
1
1
1
1
1
1
1
1
1
2
1
1
1
1
1
1
1
1
1
1
1
2
1
1
1
1
1
1
1
1
1
1
1
1
1
1
1
1
1
1
1
1
1
1
1
1
1
2
1
1
2
1
1
1
1
1
1
1
1
1
1
2
2
1
1
1
1
1
2
1
1
2
1
2
1
1
1
1
2
1
1
1
9
1
1
1
1
1
1
1
1
1
1
1
1
1
1
1
1
1
1
1
1
1
1
1
1
1
1
1
1
1
1
1
1
1
1
1
1
1
1
1
1
1
1
1
1
1
2
1
1
3
4
1
1
2
1
1
1
1
1
1
1
1
1
1
1
1
1
1
2
2
1
1
1
1
1
1
1
1
1
1
1
1
5
2
1
1
1
1
1
1
1
1
1
1
1
1
1
1
1
2
1
1
2
2
8
1
1
1
1
10
1
1
1
2
2
1
1
10
1
2
1
1
1
1
1
1
1
1
1
1
1
1
1
1
1
1
1
1
1
1
1
1
3
1
1
1
1
1
1
2
1
1
1
1
1
1
1
1
1
1
1
1
3
1
1
4
1
1
1
1
1
2
2
2
1
1
1
1
1
1
1
1
1
3
1
1
2
5
1
1
1
1
1
1
1
1
1
1
1
1
1
1
1
1
1
1
1
1
1
1
1
1
1
1
1
1
1
1
1
1
1
1
2
3
1
1
2
1
2
1
1
1
1
1
1
1
1
1
1
1
1
1
1
1
1
1
1
5
1
1
2
1
1
1
1
1
9
1
1
1
5
1
1
1
2
2
2
1
1
1
1
1
1
2
1
1
1
1
1
1
3
1
1
5
1
1
1
1
1
1
1
1
1
1
1
1
1
1
1
1
1
1
1
1
1
1
1
1
1
1
1
1
1
1
1
1
2
1
1
1
1
1
1
1
1
1
1
1
2
1
1
1
1
4
1
9
1
1
1
1
1
2
1
2
1
1
1
1
1
1
1
1
1
2
1
1
1
1
1
1
2
1
1
1
1
1
1
1
1
1
1
1
1
1
1
1
1
1
1
1
1
1
2
1
1
1
5
1
9
1
1
1
1
1
2
1
1
1
1
1
1
2
1
1
1
2
1
1
1
1
1
1
2
1
1
1
1
1
2
1
1
1
1
1
1
1
1
1
10
1
1
1
1
1
1
1
2
1
1
1
1
1
1
3
1
1
1
1
1
1
1
1
1
1
1
1
1
1
1
4
5
1
3
6
3
1
12
1
1
1
12
1
1
1
2
5
12
1
11
1
1
1
1
1
1
15
1
1
1
1
1
1
1
1
1
2
1
1
7
1
1
10
1
5
1
1
5
2
2
1
1
1
1
3
44
1
1
1
1
1
1
1
1
1
1
1
1
7
1
1
1
16
1
1
3
1
24
1
2
12
4
1
5
1
1
3
7
6
1
3
1
3
1
1
1
1
1
1
1
1
1
1
2
1
1
2
1
1
1
1
9
1
1
1
1
1
1
1
2
1
1
1
1
2
1
1
1
1
1
1
1
1
1
1
1
1
1
1
1
1
1
1
1
1
1
1
1
3
1
2
1
1
1
1
2
2
27
1
1
1
2
1
2
1
1
1
1
1
1
1
1
1
1
56
1
14
1
1
1
2
1
1
1
17
15
12
1
2
1
1
1
1
1
1
1
2
1
1
1
1
1
1
1
3
2
2
1
1
1
1
1
3
2
3
1
1
2
1
1
1
1
1
1
1
1
1
1
1
1
1
1
1
1
2
1
1
1
3
4
3
1
1
1
3
2
1
1
1
1
1
1
1
1
2
1
1
1
1
1
1
1
1
1
1
1
1
1
1
1
1
1
1
1
1
1
2
2
1
2
1
30
1
1
1
1
1
1
1
1
1
1
1
1
1
1
1
1
1
1
1
1
1
1
1
2
1
1
1
4
2
1
1
1
1
1
1
1
1
1
1
1
1
1
1
1
1
1
1
1
1
1
1
1
3
1
2
1
1
1
1
2
1
1
1
1
1
1
3
2
2
2
2
1
1
1
1
1
1
1
1
1
1
1
1
1
1
1
1
1
1
1
1
1
1
2
2
2
1
2
1
1
1
1
1
1
1
1
1
1
1
1
1
1
1
1
1
1
1
1
1
3
1
1
1
1
1
1
1
1
1
1
1
1
1
1
1
1
2
1
2
1
1
1
1
1
1
2
1
3
2
1
1
1
1
1
1
1
1
1
1
1
1
1
1
1
1
1
1
1
3
1
1
1
1
1
1
1
1
1
1
1
1
1
1
1
1
1
1
1
1
1
1
1
1
1
1
3
2
1
1
1
1
1
1
1
1
1
1
1
1
1
1
1
1
1
1
1
1
1
1
1
1
1
1
1
2
12
1
1
3
10
1
1
2
1
1
1
1
5
2
1
1
1
1
1
1
1
1
1
1
1
1
1
1
1
1
1
1
1
1
1
1
1
3
1
1
1
1
1
1
1
1
1
1
1
1
1
1
1
1
1
4
10
1
1
1
2
1
1
2
1
1
1
1
3
1
1
1
3
1
1
1
1
1
1
1
5
1
1
1
1
1
1
2
1
3
1
1
1
1
1
1
1
1
10
1
15
1
1
1
2
1
1
2
33
8
16
6
2
1
1
1
1
1
1
1
1
1
1
1
1
1
1
1
2
4
2
1
2
35
2
1
7
1
1
1
1
1
3
1
1
1
1
1
1
1
2
1
1
2
1
2
1
1
1
1
3
1
1
2
10
22
1
3
1
1
1
2
2
1
1
1
1
1
1
1
1
1
1
1
1
1
1
1
1
1
1
1
1
1
3
1
1
1
1
1
1
1
1
1
1
1
1
1
1
1
1
1
1
1
1
1
1
1
1
1
1
1
1
1
1
3
1
1
4
1
1
1
1
1
1
1
1
1
1
1
2
1
1
1
1
1
2
1
1
1
1
1
1
1
2
1
1
1
1
1
2
6
1
4
1
1
2
1
1
1
2
1
1
1
1
1
1
1
1
1
1
1
1
1
1
1
1
1
1
1
1
1
1
1
1
1
1
3
1
1
1
2
2
1
1
3
1
1
1
1
1
1
1
1
1
1
1
1
1
1
2
1
1
1
1
22
1
2
1
1
1
1
1
6
2
1
1
1
3
1
1
1
1
1
1
2
1
1
1
5
1
1
1
1
3
1
2
1
2
1
1
1
1
1
2
1
2
1
1
1
1
1
1
1
1
1
1
1
1
1
1
1
1
2
1
1
1
3
1
34
43
10
10
2
1
1
1
1
1
1
1
2
1
1
1
1
1
1
1
1
1
1
1
1
1
1
4
1
1
1
1
1
1
1
1
1
3
1
2
1
2
1
1
1
1
1
2
1
1
1
1
1
1
1
1
2
2
1
1
1
1
1
1
1
5
1
1
1
1
1
1
1
1
1
1
1
1
1
1
1
1
1
1
1
1
1
1
1
1
1
1
1
1
1
1
1
1
1
1
1
1
1
1
1
1
1
2
1
1
1
1
1
1
1
1
1
1
1
1
1
1
1
1
1
1
1
1
2
1
2
2
1
1
1
2
1
1
1
1
1
2
1
3
2
2
5
2
1
1
2
1
1
1
1
1
1
1
2
1
1
1
2
1
1
1
1
1
2
2
1
1
20
1
1
10
3
1
1
1
1
1
1
1
1
1
1
2
1
1
1
1
1
1
1
1
1
1
1
1
1
1
1
1
1
1
1
1
1
1
1
1
1
1
1
1
1
1
51
3
1
1
1
1
1
1
1
1
2
1
3
1
2
2
1
1
4
1
8
1
1
1
1
1
1
1
1
1
1
1
4
13
1
1
2
5
1
2
1
1
1
3
1
1
1
1
1
1
1
4
2
9
1
1
12
1
1
1
1
1
1
1
1
2
1
1
1
1
1
1
2
1
8
2
3
1
2
3
2
14
1
1
2
1
2
1
3
2
1
1
3
2
1
1
1
1
1
1
1
1
16
1
1
1
1
1
1
1
1
1
1
1
1
1
2
1
1
1
1
1
1
1
1
1
1
3
1
15
5
1
20
17
2
1
1
1
3
1
1
1
4
1
1
1
1
3
1
1
1
1
2
3
1
1
20
1
1
3
2
1
1
1
1
1
1
1
1
1
3
1
1
1
1
1
1
1
1
1
2
1
1
2
1
1
1
1
1
1
13
1
1
2
2
1
1
1
1
1
1
1
1
1
1
1
1
3
7
18
1
1
1
1
2
1
1
1
1
1
2
1
1
1
1
1
1
1
1
1
2
2
1
1
1
1
1
1
1
1
1
1
2
2
2
1
3
6
4
4
7
1
4
3
3
2
1
1
2
1
4
4
3
14
2
2
3
11
1
1
1
1
1
1
1
1
1
1
1
1
1
1
1
1
2
1
1
1
1
4
1
1
1
1
1
1
1
3
1
1
1
1
1
1
1
1
1
1
2
1
1
1
1
1
1
1
1
1
1
1
1
1
1
3
1
1
1
1
1
1
2
2
1
2
1
1
1
2
1
1
1
1
1
1
1
1
1
1
1
1
1
1
1
1
1
1
2
1
1
1
1
1
1
1
1
1
1
1
1
1
1
1
1
1
1
1
1
2
2
1
1
1
1
1
1
1
1
1
8
1
1
10
1
3
1
1
1
1
1
1
2
1
1
1
1
1
1
2
1
1
1
1
1
1
1
1
1
1
1
1
1
1
1
1
1
1
1
1
1
1
1
1
1
1
1
1
1
1
1
2
1
1
1
1
1
1
1
1
1
1
1
1
1
1
1
1
1
1
1
1
1
1
1
2
1
1
1
2
1
1
1
3
1
1
1
1
1
1
1
1
1
1
1
1
1
1
1
1
1
1
1
4
1
1
1
1
1
1
1
1
1
1
1
1
1
1
1
2
1
2
3
3
2
1
1
1
1
1
1
1
1
1
1
1
1
1
1
1
1
1
1
1
45
1
1
1
1
1
1
1
1
1
1
1
1
1
1
1
1
1
1
1
1
1
1
3
1
1
1
3
2
1
1
1
1
1
1
1
1
1
1
1
1
1
1
1
1
3
2
1
1
1
1
1
1
1
1
2
1
1
1
1
1
1
1
1
1
1
1
1
1
1
1
1
1
2
1
2
2
1
1
1
1
1
1
1
1
1
1
1
1
1
1
1
1
1
1
1
1
1
1
1
1
1
1
2
2
1
1
1
1
1
1
1
1
1
1
2
1
18
5
45
9
1
1
1
2
8
1
1
1
1
1
1
2
1
1
1
2
1
1
1
1
1
2
1
1
1
1
1
1
1
1
1
1
1
1
1
1
1
1
2
1
1
4
1
2
1
1
1
1
1
1
1
1
1
1
1
1
1
1
2
1
1
1
1
1
1
1
1
1
1
1
1
1
1
1
1
1
1
1
1
1
1
4
4
4
1
1
1
1
1
1
1
1
1
1
2
5
1
1
1
2
1
1
1
1
1
1
1
1
1
1
3
2
2
14
1
1
1
1
1
1
1
1
1
1
1
1
1
3
1
1
2
1
1
1
1
1
1
1
1
1
1
2
1
1
1
1
1
1
1
1
1
1
2
1
1
1
1
1
1
1
1
1
1
1
1
1
1
1
1
1
1
1
1
2
1
1
1
1
1
1
1
1
1
1
1
1
1
1
1
1
1
2
1
3
2
1
1
1
1
1
1
8
5
1
1
1
1
1
1
2
1
1
1
1
1
1
1
2
1
1
1
1
1
2
4
1
1
1
1
1
1
1
1
1
1
1
27
1
1
1
1
1
1
2
1
1
1
1
1
2
1
1
1
1
1
1
1
1
1
1
2
1
2
1
1
1
1
1
1
1
1
2
1
2
1
1
2
1
1
1
1
1
1
1
1
1
1
1
1
1
1
1
1
1
1
1
1
1
1
1
1
1
1
1
1
1
1
1
1
1
1
13
2
1
1
1
1
12
1
1
1
1
1
3
2
1
1
1
2
1
1
1
1
1
1
1
10
1
1
21
2
1
1
1
1
1
2
1
1
2
1
1
2
1
1
1
1
1
1
1
1
1
1
1
1
1
1
1
1
1
1
1
1
1
1
1
1
1
1
1
1
1
1
1
2
2
1
1
2
1
1
1
1
1
1
1
1
1
1
1
1
1
1
1
1
1
5
1
1
3
1
1
1
1
1
1
1
1
1
2
4
3
2
22
10
2
1
1
1
1
1
1
1
1
1
1
2
1
1
1
1
3
2
2
4
1
1
1
1
2
2
1
1
1
1
2
1
1
1
2
25
2
1
1
2
1
1
1
1
1
1
2
1
1
1
1
1
4
1
1
1
1
1
2
1
1
2
1
2
2
1
2
34
5
1
2
1
1
1
1
1
1
1
1
1
1
1
1
1
1
1
1
1
1
1
1
1
1
2
1
1
1
1
1
1
1
1
1
1
1
1
1
1
1
1
1
1
1
1
1
1
1
1
1
1
5
1
1
1
1
1
1
1
1
1
1
3
1
3
1
1
1
1
1
1
1
1
1
1
1
1
1
1
1
2
1
2
1
1
1
1
1
1
1
1
1
1
1
2
1
1
15
2
1
1
1
1
1
1
1
11
1
2
1
1
1
2
26
1
18
1
1
1
1
1
1
1
1
1
1
1
2
1
1
1
1
1
1
1
1
1
1
2
2
1
1
1
1
1
1
1
1
1
1
1
1
1
1
1
1
1
1
1
1
1
1
1
1
1
3
1
1
1
1
1
2
1
2
2
1
1
1
1
1
3
2
1
3
1
2
1
1
1
1
2
1
1
1
1
1
2
1
1
6
1
1
1
6
1
1
1
8
1
2
1
4
8
3
1
2
2
2
1
1
3
1
3
1
1
1
1
3
1
2
1
1
1
1
1
1
1
1
2
1
1
1
1
1
1
1
3
1
1
1
1
1
1
2
1
2
1
1
1
1
1
1
1
1
1
1
1
1
1
1
1
1
1
1
1
1
1
1
1
1
1
1
1
2
1
1
3
1
1
1
1
1
1
2
1
1
1
1
1
2
1
1
1
1
1
1
3
1
1
2
1
1
4
2
1
2
1
1
1
2
1
1
1
1
1
1
1
1
1
1
1
1
1
1
1
1
1
1
1
1
1
1
1
1
1
1
1
1
1
1
1
1
1
1
1
1
1
1
1
1
1
1
1
1
1
2
3
1
1
2
1
1
1
1
1
1
1
1
1
1
1
1
1
1
1
1
1
2
2
1
1
1
1
12
1
1
1
1
1
1
1
1
1
1
1
1
1
14
1
1
2
1
1
1
22
1
1
1
1
1
1
1
1
1
1
3
1
1
1
2
1
1
1
1
1
1
1
1
1
1
1
1
1
2
1
1
1
1
1
3
1
1
2
1
1
2
1
1
1
1
1
3
2
1
1
1
1
1
1
1
1
1
1
1
1
1
1
1
1
1
1
1
1
1
1
1
1
1
1
1
1
1
1
1
1
1
1
1
1
1
1
3
1
2
1
1
1
2
1
1
1
1
1
1
2
1
1
1
2
1
1
1
1
1
1
1
1
1
1
1
1
1
1
1
1
1
1
1
2
1
1
1
1
1
1
1
1
2
1
1
1
1
1
2
1
2
1
2
1
1
1
1
1
1
1
1
1
23
1
3
1
1
1
3
3
1
4
1
4
2
2
1
2
1
1
1
1
1
1
1
1
1
1
1
1
1
3
1
1
1
1
1
1
1
1
8
3
1
1
1
1
11
1
2
1
1
1
1
1
1
1
41
1
1
1
1
1
1
3
2
1
1
1
1
1
1
1
1
1
1
1
1
1
1
1
1
1
1
1
1
2
1
1
2
2
1
1
1
4
2
1
1
1
1
1
1
3
1
1
1
1
1
1
1
1
1
1
1
2
1
1
1
1
1
1
1
1
1
1
1
1
1
1
1
1
1
1
1
1
1
1
1
1
1
1
1
1
1
2
1
1
2
1
1
2
2
1
1
1
1
1
2
1
2
1
1
1
1
1
2
1
1
1
1
1
1
1
1
1
1
1
1
1
2
1
1
1
1
1
1
1
1
1
1
1
1
1
1
1
1
2
1
1
1
1
1
1
1
1
1
1
1
8
2
1
1
1
2
1
1
1
1
1
1
1
1
2
1
1
2
1
1
1
1
1
1
1
1
1
1
5
1
1
1
1
3
1
4
1
1
1
1
1
1
1
2
1
1
1
1
21
3
2
2
2
2
1
1
1
1
1
1
1
1
1
1
2
1
1
1
1
1
1
1
1
1
1
1
1
2
1
2
1
1
1
1
1
1
1
1
1
1
1
1
1
1
1
1
1
1
1
1
1
1
1
1
5
1
1
1
1
1
1
1
1
4
1
1
1
1
1
1
1
1
1
1
1
1
1
4
13
4
4
12
1
6
1
3
1
1
1
1
1
1
1
1
1
1
1
1
3
1
2
1
1
1
1
1
1
1
1
1
1
1
1
1
1
2
1
1
1
1
1
1
1
2
1
1
1
1
1
1
1
1
1
1
2
5
1
3
1
1
1
2
4
1
1
1
1
1
1
1
1
1
1
1
1
2
1
1
7
3
5
5
1
2
6
1
1
2
8
5
1
1
1
1
1
3
1
1
1
1
1
1
1
1
1
1
1
1
1
1
1
1
1
2
1
3
1
2
3
1
1
1
2
1
22
6
3
11
11
8
2
1
1
1
1
1
1
1
2
2
1
1
2
2
1
1
1
1
1
1
1
1
1
1
1
1
1
1
2
2
1
1
1
1
1
6
1
3
1
1
1
1
1
1
1
1
1
1
1
1
1
1
1
1
1
1
1
1
1
1
1
1
1
1
1
2
3
1
1
1
1
1
1
1
1
1
1
1
1
1
1
1
1
1
1
1
1
1
1
2
2
1
1
1
1
1
1
1
1
1
1
1
1
2
1
1
1
1
1
59
1
44
1
1
1
1
1
1
1
1
1
8
9
7
1
5
1
5
1
1
13
1
4
5
1
1
1
1
1
1
1
1
3
1
1
1
1
1
1
1
2
1
2
1
1
1
2
1
1
1
1
1
18
1
1
1
1
1
1
1
2
1
1
3
2
1
1
1
1
1
1
1
1
1
1
1
1
1
1
1
1
1
1
1
2
1
1
1
1
3
1
1
2
1
2
3
2
1
1
3
1
1
1
1
1
3
4
2
3
1
1
1
1
1
1
2
1
1
1
1
1
5
1
2
1
1
1
1
1
1
1
1
1
1
1
1
1
1
1
1
3
1
1
1
1
1
1
1
1
1
1
1
1
1
1
1
1
1
1
1
1
1
2
2
2
1
1
1
2
1
2
2
1
1
1
1
1
1
2
1
2
2
2
1
1
1
1
2
1
1
1
1
23
3
1
1
1
1
1
1
1
1
1
1
1
1
1
1
1
2
1
1
1
1
1
1
1
1
1
11
2
1
1
1
1
1
1
1
1
1
3
10
1
1
1
1
2
1
1
1
1
1
1
1
1
4
11
4
2
1
1
2
1
1
1
1
2
1
1
1
1
2
2
1
1
1
1
1
1
1
1
1
1
1
1
1
2
1
1
1
1
1
1
1
1
1
1
2
1
1
1
1
1
1
1
1
1
1
1
2
1
1
1
1
1
1
1
1
1
1
1
1
1
1
1
1
1
1
1
1
1
1
1
1
1
1
1
1
1
1
12
13
1
2
1
17
1
1
1
1
1
1
1
3
1
1
1
1
1
1
1
1
1
36
23
9
15
1
1
2
1
11
33
1
1
1
2
4
1
1
1
1
2
2
1
1
1
1
1
1
1
1
1
1
1
1
3
1
2
2
1
1
1
4
1
3
1
1
1
1
1
1
1
1
1
1
2
1
1
1
1
1
2
1
1
1
1
1
2
1
1
1
1
1
2
1
2
1
1
15
2
1
1
1
1
1
1
1
1
1
1
1
1
1
1
1
2
1
1
1
1
1
1
1
1
1
1
1
1
1
1
1
2
1
1
1
1
1
1
1
1
1
1
1
1
1
1
1
1
1
1
1
1
1
1
1
1
1
1
1
1
1
1
1
1
1
1
1
1
1
1
1
1
1
1
11
1
1
1
1
1
1
2
1
1
1
1
1
1
1
1
1
1
1
1
1
1
1
1
1
1
1
1
1
2
1
4
1
1
1
1
1
1
1
1
1
1
1
1
1
1
2
1
1
1
1
1
1
1
1
1
3
1
1
1
1
1
1
1
1
1
1
1
1
1
17
1
1
1
1
1
1
2
1
4
1
1
1
1
1
2
1
1
1
1
1
2
2
1
1
1
1
1
1
2
1
1
1
1
1
1
3
1
1
2
2
2
1
1
1
1
1
1
1
1
1
1
1
1
2
1
1
1
1
1
1
1
1
1
1
28
1
1
1
1
1
1
1
1
2
2
1
1
1
1
1
1
1
1
1
2
1
1
4
1
1
1
1
2
2
1
1
1
2
1
1
1
1
1
1
1
1
1
1
1
1
1
1
1
1
7
1
1
50
1
1
1
1
1
1
1
5
1
1
2
1
1
1
1
1
1
1
1
1
1
1
1
2
1
1
1
1
1
1
1
2
1
2
1
1
16
1
1
1
1
1
1
1
1
1
1
1
1
1
1
1
1
1
1
1
1
1
1
12
1
1
1
1
1
1
1
1
1
1
2
3
1
3
1
6
1
1
1
28
2
1
1
1
19
1
1
2
1
1
1
1
1
1
1
2
1
3
1
1
1
1
1
1
1
2
1
1
1
1
1
1
1
1
1
1
1
1
1
1
1
1
1
1
1
2
1
3
3
6
1
1
1
1
1
1
1
1
1
1
1
1
2
1
1
1
1
5
1
1
1
1
1
1
1
1
1
7
2
1
1
1
1
1
1
1
1
1
1
1
1
1
1
1
1
1
1
1
1
1
1
1
1
1
2
1
1
1
1
1
1
1
1
1
1
1
1
1
1
7
1
6
2
1
1
1
1
1
1
1
1
1
1
1
1
1
1
1
1
1
1
1
1
2
1
1
1
1
1
1
1
1
1
1
1
1
1
1
1
1
2
1
1
1
1
1
2
1
1
1
1
1
1
1
1
1
1
1
1
1
1
1
1
1
1
1
1
2
3
1
1
1
1
1
1
1
1
1
1
1
1
1
1
1
1
2
6
4
1
1
4
2
1
5
8
1
11
1
5
6
9
1
68
1
2
1
1
1
1
1
2
1
1
1
22
1
1
1
1
1
1
1
2
1
1
1
1
1
1
2
1
2
1
1
1
1
1
1
1
1
1
1
2
1
1
1
1
1
3
1
2
1
6
5
2
4
2
1
2
1
2
3
1
1
1
1
1
1
2
1
1
1
1
1
1
2
1
1
1
1
1
1
1
1
1
1
1
1
2
2
1
2
1
1
1
1
1
1
1
1
1
3
1
1
1
1
1
1
1
1
2
6
9
1
1
1
1
2
1
1
1
1
1
1
1
1
1
1
1
1
1
1
1
1
1
1
1
1
1
1
1
1
1
1
1
1
1
2
1
1
1
2
1
1
1
1
1
1
1
1
2
1
1
1
1
1
2
1
1
1
1
1
1
2
1
1
1
1
1
2
1
1
1
1
1
1
1
1
1
1
1
1
1
1
1
1
1
1
1
1
2
1
1
1
2
2
1
1
1
1
2
1
1
1
1
5
1
1
1
1
1
3
1
1
2
2
1
1
1
1
1
1
1
32
1
7
1
1
2
1
2
3
8
3
3
1
2
1
1
1
1
1
1
1
1
1
1
1
1
1
1
1
1
1
1
1
1
1
1
1
1
1
1
1
1
1
1
1
1
1
1
1
1
1
1
1
1
2
1
1
1
1
1
2
1
1
1
1
1
1
1
1
1
1
1
1
2
1
1
1
3
6
1
1
1
1
1
1
1
1
3
1
3
1
1
1
1
1
2
1
1
1
1
1
1
1
1
1
1
1
1
1
1
1
1
1
1
1
1
1
1
1
1
1
1
2
1
1
2
5
16
1
1
1
3
5
15
5
1
1
1
2
21
2
1
1
1
1
1
1
1
1
1
1
1
1
1
1
1
1
1
1
1
1
1
1
1
1
6
1
2
34
1
1
1
1
1
2
1
1
1
1
1
1
1
1
1
1
2
1
1
2
1
1
1
1
1
24
1
1
1
1
1
1
1
1
1
1
1
1
1
1
1
1
1
1
1
1
3
1
1
1
1
1
1
2
1
1
1
1
1
1
1
1
1
1
1
1
1
1
1
1
1
1
1
1
1
1
1
1
1
1
1
1
1
2
3
1
4
8
1
4
4
1
5
2
1
1
1
1
1
6
1
1
1
1
1
1
1
1
1
1
1
1
1
1
1
1
1
1
2
1
1
6
1
1
1
1
1
1
1
1
1
1
1
1
1
1
1
1
1
1
1
1
1
1
1
1
1
1
1
1
1
1
1
2
4
1
1
1
1
1
1
1
1
1
2
1
2
1
1
1
1
1
1
1
1
1
1
1
1
1
1
1
1
1
1
1
1
1
1
1
1
1
6
1
1
2
2
15
4
2
1
1
1
1
1
1
1
2
1
1
1
1
1
1
1
1
1
1
1
1
1
1
2
3
1
1
1
1
1
2
1
1
1
1
1
1
1
2
1
1
1
2
1
1
2
1
1
1
1
1
1
1
1
1
1
1
1
1
1
1
1
1
1
1
2
1
1
1
1
1
1
1
1
1
1
1
2
2
1
1
1
1
1
1
3
1
1
1
1
1
1
1
1
1
1
1
1
1
1
1
1
1
1
1
1
1
1
1
1
1
1
1
1
1
1
1
1
1
1
1
1
1
1
1
1
1
1
1
1
1
1
1
1
1
1
1
1
1
1
1
1
1
1
1
1
1
1
1
1
1
1
1
3
1
1
1
1
1
1
1
1
1
1
1
2
1
1
1
1
1
1
1
1
1
1
1
2
1
1
1
2
3
1
1
1
1
2
1
1
2
1
1
1
1
1
1
1
1
1
1
1
1
1
1
1
2
1
1
1
1
1
1
1
1
2
1
1
1
2
1
1
1
1
1
2
1
1
1
1
1
1
1
1
1
1
2
2
1
1
1
1
1
1
1
1
1
1
1
1
1
1
51
2
1
1
1
1
4
37
3
11
1
10
1
1
1
1
1
2
2
1
1
1
1
1
1
1
1
1
3
1
1
1
1
1
1
1
1
1
1
1
1
1
1
1
1
1
1
1
1
1
2
1
1
1
1
1
1
1
1
1
2
2
1
11
1
2
1
1
1
1
1
1
1
1
1
1
1
1
1
1
1
1
1
1
1
1
2
1
1
1
1
1
1
1
1
1
1
1
1
3
1
1
1
22
22
1
2
16
3
5
2
1
1
1
1
1
1
2
1
1
1
14
1
2
1
2
2
1
3
1
1
1
1
1
2
1
1
2
1
1
1
1
1
1
1
1
1
1
1
1
1
1
1
3
1
1
1
1
1
1
1
1
1
1
1
1
1
1
2
1
2
1
1
1
2
1
1
1
2
13
7
1
1
1
1
1
7
4
1
1
1
16
1
1
1
80
2
3
7
3
8
1
13
1
1
1
1
1
20
1
1
1
1
1
1
1
1
1
1
1
1
28
1
1
1
5
1
2
1
1
1
1
1
1
1
1
1
1
1
1
1
1
1
3
1
1
1
2
1
1
1
1
1
1
1
1
2
1
2
1
1
1
1
1
1
1
2
1
1
1
26
78
5
4
17
11
1
1
1
1
1
1
1
1
1
1
2
1
1
2
2
3
1
1
1
2
1
1
2
1
1
1
1
1
2
1
1
1
1
1
1
1
1
1
1
1
1
1
1
1
1
3
2
1
2
7
1
1
1
1
1
1
1
1
3
1
1
1
1
1
1
1
1
1
1
1
2
1
1
1
1
1
1
1
1
4
1
3
1
2
1
1
7
2
1
1
1
1
1
1
4
1
4
1
1
1
4
1
6
1
3
1
2
6
1
1
1
8
1
1
1
1
1
1
1
1
1
1
1
1
1
2
1
1
1
1
1
1
1
1
1
1
1
1
1
1
1
1
1
1
2
1
1
1
10
2
1
9
5
6
3
7
2
2
3
4
2
4
1
5
1
1
1
1
1
2
1
12
11
4
3
1
1
1
2
1
1
1
1
1
1
1
1
1
1
1
1
1
1
1
1
1
1
1
1
1
1
1
1
1
1
1
1
1
1
1
1
1
1
1
1
1
1
1
1
1
1
1
2
1
1
1
1
1
1
1
1
1
1
1
1
1
1
1
2
1
2
1
1
2
1
1
3
1
2
1
1
1
1
1
1
1
1
1
2
1
1
2
4
1
1
1
1
1
1
1
1
1
1
1
1
1
1
1
1
1
1
1
1
1
1
1
1
1
1
1
1
1
1
1
1
1
2
1
1
1
1
1
1
1
1
1
1
1
1
1
1
1
1
1
1
1
2
1
1
1
1
1
1
1
1
1
3
1
1
1
1
1
1
1
1
1
1
1
2
1
1
1
1
1
1
1
1
1
1
1
1
1
1
1
1
1
1
1
1
1
1
1
3
1
1
1
1
1
1
1
4
1
1
1
2
1
1
1
1
1
1
5
1
1
1
1
1
1
2
1
1
1
1
1
1
1
5
1
13
5
1
1
2
6
1
1
1
1
1
1
1
1
1
1
1
1
1
1
1
1
1
1
1
1
1
1
1
1
1
1
1
1
1
1
1
1
1
1
1
2
1
1
1
1
1
3
1
1
1
1
1
1
1
1
1
1
1
1
1
1
1
1
1
1
1
1
1
1
1
1
1
1
1
1
1
1
1
1
1
1
1
1
1
1
1
22
1
1
1
1
6
1
4
9
2
1
1
1
1
3
23
1
21
1
1
3
2
1
2
1
1
1
1
1
1
1
1
1
1
1
1
1
1
1
1
1
1
1
1
1
1
1
1
1
1
1
3
1
1
1
1
1
1
1
1
1
3
2
1
1
1
1
1
1
1
1
1
1
1
1
1
1
1
1
1
1
1
1
1
1
1
1
1
1
1
1
1
1
1
1
1
1
1
1
1
2
1
1
1
1
1
1
4
1
2
1
4
1
1
2
1
2
1
1
1
1
1
1
1
1
1
1
21
3
1
2
1
1
1
1
1
1
3
2
1
5
1
1
1
1
1
1
1
3
1
1
1
1
1
1
1
1
1
1
1
1
1
1
1
3
2
1
1
1
3
3
1
1
1
1
1
1
1
1
1
1
1
1
1
1
1
1
1
1
1
1
1
1
1
1
1
1
2
1
1
1
1
1
2
1
1
1
1
1
1
1
1
1
1
1
1
1
1
1
1
1
1
1
1
1
1
1
1
15
1
1
1
1
1
1
1
1
1
1
1
1
1
2
1
1
1
1
1
1
1
1
1
1
1
2
2
1
1
1
3
6
2
1
1
1
1
2
3
5
1
1
1
1
1
1
1
1
1
1
1
1
1
1
1
1
1
1
1
1
2
1
5
1
1
1
1
1
1
1
1
1
1
1
1
1
1
1
1
1
1
1
1
1
1
1
1
1
1
3
1
2
1
1
1
1
1
1
1
1
1
1
1
1
1
1
2
1
2
20
2
2
1
1
1
1
2
2
18
1
1
1
2
1
1
1
1
2
1
2
1
1
1
1
1
2
1
1
2
1
1
2
2
2
1
1
1
1
1
1
1
1
1
1
1
1
1
1
1
1
1
1
1
1
1
1
1
1
1
1
1
1
1
1
1
1
1
1
1
1
1
1
1
1
1
1
1
1
1
1
1
1
1
1
1
3
1
1
1
1
1
1
1
1
1
1
1
1
1
1
1
1
1
4
1
1
1
2
1
1
2
1
1
1
1
1
1
1
1
3
1
1
1
1
1
1
1
1
1
1
1
1
1
1
1
1
1
20
24
3
1
1
2
1
7
1
1
1
1
1
1
1
1
1
1
1
1
1
1
1
2
1
1
1
1
1
1
2
1
1
1
1
3
1
1
2
1
1
1
1
1
1
1
1
1
1
1
1
1
1
1
1
1
1
2
1
1
1
1
1
1
1
53
1
3
2
1
1
1
1
1
1
2
1
1
1
2
1
1
3
2
2
1
1
1
3
2
1
1
1
1
1
2
1
1
1
1
1
1
1
1
1
1
1
1
1
1
1
2
1
1
1
1
1
1
1
1
1
1
1
1
13
1
1
1
1
1
1
1
1
1
1
1
1
1
1
1
1
3
1
1
1
1
1
1
1
4
1
4
9
2
1
1
1
7
1
3
1
1
1
1
1
1
1
1
1
1
1
4
1
1
1
1
1
1
1
1
1
1
1
1
1
1
1
1
1
1
3
2
1
1
1
1
1
1
1
1
1
1
1
1
1
2
1
1
1
2
1
1
1
1
1
1
1
1
1
1
1
1
1
1
1
1
2
1
1
1
2
1
1
3
1
1
1
1
1
1
1
1
1
1
8
1
2
33
1
3
30
1
1
1
1
1
1
1
2
1
1
1
1
1
6
1
1
1
1
1
1
1
1
1
1
1
1
46
1
14
1
1
1
1
1
1
1
1
1
1
1
1
1
1
1
20
1
1
1
33
1
1
1
1
1
1
1
1
1
2
1
1
1
1
1
1
1
1
1
1
1
1
1
1
1
3
1
1
1
1
3
1
1
1
1
1
1
1
1
2
2
1
1
1
1
1
1
2
1
6
36
1
1
1
1
2
1
1
1
1
1
1
1
1
1
1
1
3
2
3
3
1
2
3
3
1
1
3
4
1
1
1
1
1
1
1
1
1
1
1
1
1
1
1
1
1
1
1
1
1
1
1
1
2
1
1
1
1
2
1
1
1
1
1
1
1
1
2
2
3
1
1
1
1
1
1
1
1
1
1
1
1
1
1
1
1
1
1
1
1
1
1
1
1
1
1
1
1
2
2
1
3
1
1
1
1
1
1
1
1
1
1
1
1
1
1
1
58
2
1
1
1
1
1
1
1
1
1
1
1
1
2
1
7
1
1
2
1
1
1
2
3
1
1
1
1
14
2
1
1
1
1
1
1
1
1
1
1
1
1
1
1
1
1
1
1
1
1
1
1
1
1
2
1
1
1
1
1
1
2
1
2
2
2
1
1
1
1
1
1
1
1
1
1
1
1
1
1
1
1
1
1
1
1
1
1
1
1
1
1
1
19
2
2
2
1
1
1
1
3
1
1
1
1
1
1
1
3
1
1
1
1
3
3
1
1
1
1
1
1
1
1
2
1
1
1
1
2
1
1
1
1
1
1
1
1
2
1
1
1
1
1
1
1
1
3
2
1
2
2
1
1
1
1
1
1
1
1
3
3
1
1
1
1
1
1
1
1
1
1
1
1
1
1
1
1
1
1
1
8
1
12
1
1
1
1
1
1
1
1
1
1
1
1
1
1
1
1
1
2
1
1
1
1
1
1
1
2
1
1
2
3
19
1
1
1
1
1
1
1
26
1
1
1
1
1
1
2
1
1
1
1
1
1
1
1
1
1
1
1
1
1
1
1
1
1
1
1
3
1
1
1
1
2
1
1
1
1
1
1
1
1
1
1
1
1
1
2
2
1
1
1
1
1
1
1
2
1
1
1
1
1
1
1
1
1
1
1
1
3
1
1
1
1
4
1
1
2
1
1
1
1
1
1
1
1
1
1
1
1
1
1
1
1
1
1
1
1
1
1
1
1
1
7
1
1
2
1
1
1
1
1
1
1
1
1
1
1
1
1
1
1
1
1
1
3
2
1
1
1
1
2
1
1
1
1
1
1
1
1
1
1
1
12
6
1
4
1
1
1
1
3
1
1
1
1
2
1
3
1
5
1
14
1
2
1
4
8
1
1
1
1
1
1
1
1
1
1
3
1
1
1
1
2
1
1
1
1
1
1
1
1
1
1
1
1
1
1
1
1
1
1
4
1
1
1
1
4
1
1
1
1
1
2
1
1
1
1
1
1
1
1
1
1
1
1
2
1
1
1
1
1
1
1
1
1
4
1
1
1
1
2
2
1
1
1
1
1
2
1
1
1
2
1
2
1
3
1
1
2
3
1
2
2
2
2
3
1
1
1
1
1
1
1
1
1
1
1
1
1
1
1
1
3
1
2
2
1
1
1
1
1
1
1
1
1
1
1
1
1
1
1
1
1
2
1
1
1
1
1
1
1
1
1
1
7
1
1
1
1
6
1
1
2
1
2
1
1
1
1
2
1
1
1
1
1
1
1
2
1
1
2
1
1
1
1
1
1
24
5
30
3
1
1
1
14
1
1
2
1
1
2
7
1
1
3
1
1
1
6
1
1
1
1
1
1
1
1
1
1
1
1
3
1
1
2
1
1
3
1
6
1
1
1
1
10
2
1
1
13
3
16
15
2
1
1
1
19
1
12
1
1
1
2
1
1
1
1
1
1
1
2
2
1
1
1
1
1
4
7
3
8
2
1
1
1
1
1
1
1
1
1
1
1
1
1
1
1
1
1
1
1
1
1
1
1
1
1
1
2
3
1
1
1
1
1
1
1
1
1
1
1
1
2
1
1
2
1
1
1
2
1
1
1
1
1
1
1
3
1
1
1
1
1
1
1
1
1
2
1
1
1
1
1
1
1
1
1
1
1
1
1
1
1
1
2
1
1
1
1
11
1
1
1
1
3
1
1
1
1
3
2
2
4
12
1
1
1
1
1
1
1
1
1
1
1
1
1
2
1
1
1
1
1
1
1
2
1
1
1
1
1
1
1
1
1
1
1
1
1
1
1
1
1
1
1
1
1
1
1
1
33
18
1
1
1
1
1
1
1
1
1
1
1
1
1
2
1
1
1
1
1
1
1
1
1
1
1
1
1
1
1
1
2
1
1
1
1
1
2
1
1
1
1
1
2
1
1
2
2
1
1
1
1
1
1
1
1
1
1
1
1
1
11
1
1
1
2
23
1
2
2
1
1
1
1
1
1
1
1
1
1
1
1
1
1
1
1
2
1
1
5
2
1
1
1
1
1
1
1
1
1
1
1
1
2
1
1
1
1
1
1
1
1
2
1
1
1
1
1
1
1
1
1
1
1
1
2
1
1
1
1
1
1
1
1
4
1
1
1
3
2
1
1
1
1
1
1
1
1
1
1
1
1
1
1
1
1
1
1
1
1
1
1
1
1
1
1
2
1
2
1
1
1
1
1
1
1
1
1
1
2
1
1
1
2
1
1
1
1
1
1
1
1
1
1
1
1
1
2
1
1
2
1
1
1
1
1
1
1
1
3
1
3
1
1
1
1
1
1
1
1
1
1
1
1
1
1
1
1
1
1
1
1
1
1
1
1
1
1
1
1
2
1
1
1
1
2
1
1
2
1
1
1
1
1
1
1
1
1
1
1
1
1
1
1
1
1
1
1
1
1
1
1
1
1
1
1
1
2
1
1
3
1
1
1
1
2
1
2
1
1
1
2
1
1
1
1
1
1
1
1
1
1
1
1
1
1
1
1
1
2
1
1
3
1
1
1
1
2
1
2
1
1
1
2
1
1
1
1
1
1
21
3
1
1
1
1
1
2
1
1
2
3
1
1
1
5
2
1
1
2
1
1
1
1
1
4
1
1
1
1
1
1
1
1
2
1
1
1
1
1
1
3
1
1
4
1
1
1
1
1
1
1
1
1
1
1
1
1
1
1
1
1
1
1
1
1
1
1
1
1
1
1
1
1
1
1
1
1
1
1
1
1
1
1
1
1
1
1
1
1
1
1
1
3
2
1
2
1
1
1
1
1
1
1
1
1
1
1
1
2
1
1
1
1
1
1
2
1
1
2
2
1
3
3
4
2
1
1
1
1
2
3
1
2
1
1
1
1
1
1
1
1
2
1
2
1
1
1
1
1
1
1
1
1
1
1
1
1
1
1
1
1
1
1
1
1
1
1
1
1
1
1
1
1
1
1
1
1
1
4
1
1
4
1
1
2
2
1
2
2
5
2
5
1
1
1
1
1
1
1
1
1
4
1
1
1
1
1
1
1
2
2
3
1
4
5
7
6
1
2
3
2
2
5
9
1
1
1
1
4
1
1
1
1
1
1
1
1
1
1
1
13
1
1
4
1
1
4
1
1
1
1
1
1
1
1
1
1
1
2
1
1
1
1
1
1
1
1
1
1
1
1
1
1
1
1
1
1
3
1
2
1
1
3
7
21
1
1
1
1
1
1
1
1
1
1
1
4
1
1
1
2
1
1
1
1
1
1
1
1
12
1
2
1
1
1
1
1
1
1
1
1
18
1
1
3
1
1
1
1
1
1
1
2
1
1
1
1
1
1
1
5
1
1
1
1
1
1
1
1
1
1
1
1
16
68
1
1
1
3
1
1
9
1
1
2
1
1
1
1
1
1
1
1
1
1
1
1
1
2
1
1
1
1
1
2
1
1
1
2
1
1
1
1
1
1
1
3
1
1
1
2
1
1
1
3
1
1
1
1
1
2
2
1
1
2
1
1
1
1
1
1
1
1
1
1
1
1
1
2
1
1
1
1
2
1
1
1
1
1
1
1
1
1
1
1
1
1
1
1
1
1
1
1
1
1
1
1
1
1
3
1
2
1
1
1
5
1
18
10
3
2
3
1
1
2
1
1
2
1
1
1
1
1
1
1
1
1
1
1
1
1
1
1
1
1
1
1
1
1
1
1
1
2
1
1
2
1
1
3
1
1
1
1
1
1
2
1
1
1
1
1
2
1
1
1
2
1
1
1
1
1
1
1
1
1
1
1
1
1
1
1
1
24
1
2
2
1
1
1
1
1
1
1
1
3
13
1
1
1
10
1
1
1
2
1
1
1
1
1
1
2
8
1
2
5
1
1
2
2
1
1
1
3
1
3
1
1
37
1
1
1
2
1
1
1
1
1
1
1
1
1
1
1
1
1
34
15
1
1
1
1
3
3
1
1
3
1
2
1
1
1
2
3
1
1
1
1
1
1
1
1
1
1
1
1
1
1
1
1
1
1
1
1
3
2
1
1
1
1
1
1
1
1
2
2
1
1
1
1
1
1
1
2
1
1
1
3
3
1
1
2
1
1
1
1
2
1
1
1
1
1
1
1
1
1
3
1
1
1
1
1
1
1
1
1
3
3
1
1
1
1
1
1
2
1
1
1
2
1
1
2
1
2
1
1
1
1
1
1
1
1
1
1
1
1
1
1
1
1
1
1
1
1
1
1
1
3
2
1
1
1
1
1
1
1
1
1
3
2
1
1
1
2
1
2
1
1
1
1
1
1
2
1
1
1
1
1
3
1
1
1
1
1
1
1
1
1
1
1
1
2
1
1
1
1
1
1
1
1
1
1
1
1
1
8
16
4
1
2
1
1
1
1
9
3
1
1
1
1
1
15
1
1
2
2
1
1
1
1
3
1
1
1
1
1
1
3
1
2
1
1
1
1
1
1
1
1
1
3
1
1
1
1
1
1
1
1
2
1
1
1
1
1
1
1
1
1
1
1
2
1
1
1
1
1
2
1
3
1
15
1
1
1
1
1
1
1
1
1
1
1
1
1
2
2
1
6
1
3
1
1
1
1
1
1
1
1
1
1
1
1
1
1
1
1
1
1
2
1
1
1
1
2
1
1
1
1
1
8
1
2
1
7
1
1
1
1
1
1
1
1
1
1
1
33
2
5
1
1
1
1
1
2
1
2
1
1
1
1
1
1
1
1
1
1
1
1
1
1
3
1
1
1
2
1
1
1
2
1
1
1
1
1
1
1
4
1
2
1
2
1
1
1
1
1
1
1
1
1
1
1
3
1
1
1
1
1
1
1
2
1
1
1
1
1
1
1
1
1
2
1
1
1
1
6
1
2
1
1
1
1
1
1
1
1
1
1
1
1
1
6
2
4
6
1
11
1
1
1
1
1
1
2
1
1
1
1
1
1
1
1
1
1
2
1
1
1
2
1
8
1
1
1
1
1
1
2
2
1
1
1
1
1
1
1
1
1
1
1
1
1
1
1
1
1
1
1
1
1
1
1
1
1
1
2
1
1
1
2
1
1
1
2
3
1
1
1
2
1
1
1
2
2
1
1
1
1
1
1
16
1
1
5
3
1
1
1
1
1
1
2
1
1
1
3
2
1
3
1
1
1
1
1
1
1
1
1
1
1
1
3
2
1
1
1
1
2
3
1
3
2
1
1
1
2
1
1
1
1
5
1
1
1
1
2
1
1
1
1
1
1
1
1
1
1
1
1
1
1
1
2
1
1
1
2
1
1
1
1
1
1
1
1
1
1
1
1
1
1
1
1
1
1
1
1
1
1
2
1
1
1
1
2
1
1
1
1
1
1
1
1
1
1
1
1
1
2
1
1
2
2
1
1
1
2
1
1
8
1
1
14
1
1
1
18
14
18
1
1
1
1
1
1
7
2
3
7
1
5
8
7
2
1
12
1
1
1
1
2
1
1
1
1
1
1
1
1
1
1
1
1
1
1
1
1
1
1
3
2
2
2
1
3
1
2
1
3
1
1
1
1
1
2
1
1
1
1
1
1
14
3
1
15
1
1
4
1
4
10
1
1
1
1
22
1
1
1
1
1
1
1
1
3
1
1
1
1
1
1
2
1
2
1
1
2
1
1
1
1
1
1
2
3
1
1
3
1
1
1
1
1
1
1
1
1
1
1
1
1
1
2
1
2
1
1
1
1
1
1
1
1
3
1
1
1
2
1
2
1
2
2
1
1
1
1
1
1
1
1
1
1
1
1
1
1
1
1
1
1
1
1
1
1
1
1
1
1
1
1
1
1
1
1
1
1
4
1
1
1
1
1
1
1
14
1
1
2
1
1
1
1
1
1
1
1
1
1
1
1
1
1
2
1
1
1
1
1
1
1
3
2
2
1
1
1
1
1
1
1
1
1
1
1
1
1
1
2
1
1
2
3
1
1
1
1
1
1
1
1
1
13
1
2
1
1
1
1
1
1
1
1
1
1
1
1
1
1
1
1
1
1
2
1
1
2
3
1
2
1
2
1
7
1
2
1
1
2
1
4
2
2
2
1
2
1
1
1
2
1
2
1
1
1
1
1
1
5
1
1
1
1
1
1
1
1
1
1
1
1
2
1
1
1
3
1
1
1
1
1
1
1
1
1
2
1
1
1
1
1
1
1
1
1
1
1
1
1
1
1
1
1
1
1
1
1
3
1
1
1
1
1
1
1
1
1
3
1
1
1
1
2
1
1
1
1
2
1
1
1
1
1
1
1
1
1
1
1
1
1
1
2
1
1
1
1
1
1
1
2
1
1
1
3
2
1
1
1
2
1
1
1
1
1
1
1
3
1
1
1
1
1
1
1
1
1
1
1
1
1
1
1
1
1
1
1
1
1
2
1
1
1
1
1
1
1
1
1
5
5
2
8
1
1
1
1
1
1
1
1
1
17
1
1
1
1
2
11
2
1
10
1
1
1
1
1
1
1
1
1
1
1
2
1
2
1
1
1
1
1
1
2
1
1
6
1
1
1
4
1
1
1
1
1
1
1
1
1
2
1
2
1
2
1
1
1
8
1
2
2
4
1
1
1
1
1
1
1
1
1
1
1
1
1
1
1
1
1
1
1
1
1
1
1
1
1
1
3
9
14
3
1
1
1
1
1
1
1
1
3
1
1
1
1
1
2
1
1
1
1
1
1
2
1
2
1
1
1
1
1
1
1
1
1
1
1
1
1
1
1
1
1
1
3
1
1
1
1
2
19
2
1
2
1
1
1
1
1
1
1
1
1
1
1
1
1
1
1
1
1
1
1
1
15
1
2
13
1
1
4
1
2
1
1
1
1
1
1
1
1
1
1
1
1
1
1
1
4
3
1
1
1
1
1
1
1
1
1
1
1
1
1
1
3
1
1
3
1
1
3
3
1
1
1
15
1
1
2
1
3
1
12
4
5
5
1
1
3
1
1
1
1
1
1
1
1
3
1
2
1
1
1
1
1
1
1
1
1
1
1
1
1
1
1
1
1
1
1
1
1
1
1
1
1
1
1
1
1
1
1
1
1
1
1
1
1
1
1
1
1
1
2
1
1
1
1
1
1
1
1
1
2
1
1
1
3
2
2
1
1
1
1
1
1
1
1
1
1
1
1
1
1
1
3
1
1
1
1
1
1
1
1
2
2
1
2
1
1
1
1
1
1
1
1
1
1
2
2
1
1
1
1
1
1
1
2
1
1
2
1
1
1
1
12
1
1
1
1
1
1
1
3
1
1
1
1
1
1
1
1
1
1
3
1
1
1
1
1
3
1
21
7
2
1
4
2
1
1
1
1
1
1
4
1
1
1
1
1
1
2
1
1
1
1
1
1
1
1
1
1
1
1
2
1
1
1
1
1
1
1
1
1
1
1
1
1
1
1
1
1
3
1
2
1
2
2
1
1
1
1
1
1
1
1
1
1
1
1
1
1
1
1
1
1
2
1
1
1
3
2
1
1
1
1
1
1
1
1
1
1
1
1
1
1
1
1
1
2
28
5
1
1
1
1
2
1
1
1
1
1
1
1
1
2
1
3
1
1
1
16
1
1
1
1
1
1
1
1
2
1
1
1
1
1
6
5
1
1
1
1
1
1
1
1
1
2
1
14
1
1
1
1
1
1
1
1
1
3
1
1
1
1
1
1
1
1
2
1
1
1
2
1
30
1
1
1
1
1
1
3
1
1
1
1
3
3
1
12
1
1
1
1
2
9
1
1
1
1
1
1
1
1
1
1
1
1
1
1
1
1
1
1
1
1
1
5
1
1
1
1
1
1
1
1
1
1
1
1
3
1
1
1
20
1
1
17
1
21
1
21
1
1
1
1
1
1
5
2
1
1
1
1
1
1
1
1
19
1
1
3
1
1
1
1
1
1
1
1
1
1
1
1
1
1
1
6
5
1
10
1
1
4
2
1
2
1
5
2
1
1
2
1
2
1
1
2
1
1
1
1
4
1
1
1
1
1
1
5
1
1
1
3
1
1
1
1
1
1
1
1
1
1
1
1
1
1
1
1
1
1
2
1
1
1
1
1
1
1
1
1
1
1
1
5
2
1
1
1
1
1
1
1
1
1
1
1
1
1
1
1
1
1
1
1
1
1
5
1
1
1
1
1
1
1
1
1
1
1
1
1
1
1
1
1
1
1
1
1
1
1
1
2
1
1
1
1
1
1
1
1
1
1
2
1
1
2
1
1
1
1
1
1
1
1
1
1
1
1
1
1
1
1
1
1
1
1
1
1
1
1
1
1
1
2
1
3
2
1
1
1
1
1
1
29
1
2
1
12
1
1
1
1
1
1
1
2
1
12
1
1
2
18
1
1
1
1
1
1
1
1
1
1
1
1
1
2
2
2
1
1
1
1
1
1
1
1
1
1
2
1
1
1
2
1
1
1
1
1
1
13
2
1
5
1
1
1
1
1
1
1
2
1
1
1
1
1
1
1
1
1
1
1
1
1
1
1
1
1
1
2
2
1
1
1
1
1
1
1
1
1
1
1
1
1
1
1
2
1
1
1
1
1
2
1
1
1
1
1
1
1
1
1
1
1
2
1
1
5
1
1
1
3
1
4
1
2
1
1
1
3
1
1
1
1
1
1
1
1
1
11
2
1
1
1
20
2
1
1
1
1
1
1
1
1
1
1
1
6
1
1
1
2
1
1
1
1
1
2
1
1
1
1
2
1
1
1
1
1
1
1
1
1
1
1
1
2
1
1
1
1
1
9
8
1
1
1
1
2
1
2
1
1
3
1
1
1
1
1
1
1
1
1
1
1
4
1
1
1
2
1
1
1
1
1
1
1
1
2
1
1
1
1
1
1
1
1
1
1
1
1
1
1
1
1
1
1
1
8
1
3
1
1
1
3
1
2
1
27
1
1
1
1
1
1
1
1
1
1
1
1
1
1
3
1
1
1
2
1
1
1
1
2
2
1
2
1
1
1
1
1
1
1
1
1
1
1
2
2
2
1
1
4
1
1
1
1
6
5
16
6
1
1
1
1
1
1
1
1
1
2
1
1
1
1
1
1
1
1
1
1
1
1
1
1
1
1
1
1
1
1
2
1
2
8
2
2
1
1
1
1
1
1
1
2
1
1
1
1
1
2
7
1
1
1
1
23
21
1
26
1
3
1
1
1
1
1
1
1
1
1
1
1
1
1
1
1
1
1
1
2
1
1
1
1
1
1
1
1
1
1
1
1
1
1
1
1
1
1
1
1
1
1
1
1
1
1
1
1
1
1
1
1
1
1
3
2
1
1
1
1
1
4
1
2
1
1
1
1
1
1
1
1
1
1
1
1
1
1
1
4
1
1
9
2
1
1
1
1
1
1
1
1
1
1
1
1
1
1
1
1
1
1
1
1
1
1
1
1
1
1
1
1
2
1
1
1
1
1
1
1
1
1
1
1
3
1
1
1
1
1
1
1
1
1
1
1
1
2
1
1
1
1
1
1
1
12
2
1
1
1
1
1
1
2
1
4
1
2
9
3
4
1
1
1
4
1
1
1
1
1
1
1
2
1
1
1
1
1
1
1
1
2
1
2
1
2
1
1
1
1
1
1
1
1
1
1
1
1
1
1
1
1
17
1
1
1
57
1
2
4
1
1
1
1
1
1
1
1
1
1
1
1
1
1
1
1
1
1
1
1
1
3
1
3
1
1
1
1
1
2
1
2
2
1
1
1
1
1
2
1
1
1
1
1
1
1
1
1
1
1
1
1
1
1
1
1
1
1
1
1
1
1
1
1
1
3
1
1
1
1
1
1
1
2
3
1
1
1
1
1
3
1
1
2
1
1
1
3
1
1
1
1
1
1
1
1
1
1
1
1
1
1
1
1
2
1
1
1
2
1
1
1
1
1
1
1
1
1
1
1
1
1
1
1
1
1
1
1
1
1
1
1
1
1
1
4
1
1
1
1
1
1
1
1
1
1
1
1
1
1
1
1
1
1
1
1
1
1
1
1
1
1
1
3
1
1
2
1
1
1
1
1
1
1
1
1
1
1
1
1
1
3
1
1
2
1
1
1
2
1
1
1
1
1
1
1
1
1
1
1
1
3
1
1
1
1
1
2
2
9
1
1
1
1
3
1
1
1
1
1
2
6
2
1
1
3
4
1
1
1
1
1
5
3
1
1
1
1
1
1
1
1
1
1
1
1
8
1
1
1
1
1
1
1
1
1
1
1
9
1
1
1
25
18
10
1
1
2
1
1
1
1
2
1
3
5
8
3
2
1
1
2
1
2
3
2
3
2
1
1
1
2
2
6
2
2
1
1
9
1
2
1
1
1
1
1
1
1
1
1
1
1
1
1
1
1
1
1
1
1
1
1
1
1
1
1
1
1
1
1
1
1
1
1
1
1
1
1
1
1
1
1
1
1
1
1
1
1
1
1
1
1
1
1
1
1
1
3
1
1
1
1
2
1
1
1
1
1
3
17
1
1
1
1
1
1
1
1
1
1
1
1
1
1
1
13
1
4
8
1
1
2
1
1
1
1
3
1
1
1
1
1
1
1
1
1
1
1
1
1
1
1
1
1
1
1
1
1
1
1
1
1
1
1
1
1
1
1
1
1
1
1
1
1
1
1
1
1
1
1
1
1
4
7
1
1
1
3
1
4
2
1
1
1
1
11
3
1
1
1
1
1
1
1
1
1
10
21
2
3
5
15
1
1
2
3
2
1
1
8
1
6
10
1
1
12
12
1
1
1
1
1
2
1
1
1
1
1
1
1
1
1
1
1
1
1
4
1
1
1
1
1
1
1
1
1
1
2
1
1
1
2
16
1
1
1
1
1
2
1
1
1
1
1
1
1
1
1
1
1
2
6
1
1
1
1
1
1
1
1
2
1
1
1
1
1
1
1
1
2
4
3
1
1
1
1
3
1
1
1
1
1
1
1
1
1
1
1
1
1
1
1
1
1
1
1
1
1
1
1
1
1
1
1
1
1
1
1
1
1
1
1
1
1
1
1
2
1
1
1
1
1
1
1
1
1
1
1
1
1
1
1
1
1
1
1
18
4
1
1
1
1
1
1
1
1
1
1
5
2
1
1
1
1
1
1
1
2
1
1
3
1
2
1
1
1
1
1
1
1
1
1
1
1
1
2
1
1
1
1
1
1
1
1
1
1
1
1
1
1
1
1
1
1
1
2
1
1
1
3
1
1
1
1
2
1
1
1
1
1
1
1
1
1
1
1
1
2
2
2
4
2
1
1
2
1
1
1
1
1
1
1
1
1
1
1
1
1
1
1
1
1
1
1
1
1
1
1
1
3
1
1
1
2
1
1
1
1
1
1
1
1
1
1
1
1
1
1
1
2
1
1
2
1
1
1
1
2
1
1
1
2
1
1
1
1
1
1
1
1
3
1
1
1
1
1
1
1
1
1
1
1
1
1
1
1
10
2
1
2
3
2
1
1
1
1
1
2
1
1
1
1
1
2
1
1
1
1
1
1
1
10
7
1
1
5
2
1
1
1
1
1
1
1
1
1
1
1
1
1
1
2
3
1
1
1
1
1
1
2
21
13
26
7
1
1
1
1
1
1
1
1
1
1
1
1
1
1
1
1
1
1
1
1
1
1
6
2
2
2
1
1
1
1
1
1
1
1
1
1
1
1
1
1
1
3
1
1
1
3
1
1
1
1
1
1
1
1
2
1
1
1
1
1
1
1
1
1
1
1
1
1
1
1
1
1
1
1
1
1
1
1
2
1
1
1
1
1
1
1
1
1
1
1
1
1
1
1
2
1
1
1
1
1
1
1
1
1
1
1
1
1
1
2
2
1
1
1
1
2
1
2
1
1
1
1
1
1
1
1
1
1
1
1
1
1
1
1
1
1
1
1
1
1
1
1
1
1
1
1
1
1
1
1
2
1
1
1
1
1
1
1
1
1
1
3
1
2
1
1
1
1
1
1
1
1
1
21
1
1
1
3
1
1
1
1
1
2
2
1
1
1
1
1
1
1
1
1
1
1
1
1
1
1
1
1
1
2
1
1
2
2
2
1
1
2
1
1
1
1
3
1
1
1
1
2
1
1
1
2
1
2
2
1
3
1
2
1
1
1
1
1
1
1
1
1
1
1
1
1
1
1
1
1
2
1
1
1
1
1
1
1
1
1
1
1
1
1
1
1
1
1
1
1
1
1
1
1
1
1
1
1
1
1
1
1
1
1
1
1
5
1
3
2
1
1
1
1
1
1
1
1
1
1
1
1
1
1
1
1
1
1
1
1
1
1
1
1
1
2
1
1
1
1
21
1
1
1
1
1
1
4
40
1
1
1
1
1
1
1
1
1
1
1
2
11
1
1
2
1
5
2
1
1
2
1
1
2
1
1
1
1
1
1
1
2
1
1
1
2
1
1
2
1
1
4
1
1
1
1
1
1
1
2
1
1
5
1
1
1
1
1
1
1
1
1
1
1
1
1
1
1
1
1
1
1
1
1
1
1
2
1
1
1
1
1
1
3
3
1
1
1
1
1
1
1
1
1
1
1
1
1
1
1
1
1
1
1
1
1
1
1
1
1
1
1
1
7
1
1
9
1
1
19
1
5
2
2
1
2
1
1
1
4
2
29
1
1
1
2
2
54
1
1
1
1
1
1
1
1
1
1
1
1
1
2
1
1
1
1
2
1
1
1
1
1
3
1
1
1
4
2
1
1
1
1
1
1
1
1
1
1
1
2
1
2
14
20
1
2
1
1
1
1
1
1
1
1
1
1
1
1
1
1
1
7
20
1
1
1
1
1
1
3
1
9
1
2
2
1
1
1
11
1
1
10
1
1
1
1
1
1
1
1
1
1
1
2
1
1
1
1
1
2
1
1
1
1
1
12
2
1
1
1
1
1
2
56
8
1
1
10
1
9
4
1
1
1
1
1
16
1
3
1
1
1
24
1
1
2
1
1
1
1
1
1
1
1
1
1
1
1
2
1
1
1
4
1
1
1
1
1
1
1
1
1
1
1
1
1
1
1
1
1
1
2
1
2
29
1
1
1
1
1
1
1
1
1
1
2
2
1
2
1
1
2
1
1
1
1
1
1
1
1
1
1
1
1
1
1
1
1
1
1
1
1
1
1
1
1
1
1
1
2
1
1
1
1
1
1
1
1
1
1
1
1
1
1
1
1
1
1
1
1
1
1
1
1
1
1
1
1
1
1
1
1
1
1
1
1
1
1
1
1
1
1
1
2
4
1
1
1
1
3
1
1
1
1
1
1
1
1
1
1
1
1
1
1
1
1
1
1
1
1
1
1
1
1
1
1
1
1
1
1
3
1
12
2
4
1
1
1
1
1
1
1
4
2
1
1
1
1
1
2
16
1
1
1
1
1
2
1
1
1
1
1
1
1
1
1
1
1
1
1
1
1
1
1
1
2
1
1
1
1
1
1
1
1
1
1
1
1
2
2
1
1
1
1
1
1
1
1
1
1
1
1
1
1
1
1
1
1
1
1
1
1
1
1
1
1
1
1
1
1
1
1
1
1
1
1
1
1
1
1
1
1
1
1
1
1
1
1
1
1
1
1
2
1
1
1
1
1
1
2
1
1
1
1
1
1
1
1
1
1
3
1
2
1
1
1
1
1
2
2
1
1
9
1
1
1
1
1
3
1
1
1
1
1
1
1
1
3
1
1
1
2
1
1
1
1
1
1
1
1
1
1
1
1
1
1
1
1
1
1
1
1
1
2
1
1
1
1
1
1
1
1
1
1
1
2
1
1
1
14
2
3
14
1
4
1
1
4
1
2
1
1
1
1
1
1
1
1
1
2
1
3
2
4
1
1
1
1
1
1
2
1
2
1
1
1
1
1
2
3
1
3
1
3
2
4
2
2
2
3
1
1
1
1
1
4
1
1
2
2
1
1
1
1
1
1
1
1
1
1
1
3
2
18
1
1
1
1
1
1
1
1
1
1
1
2
1
4
1
4
3
1
1
1
1
1
1
3
1
1
1
30
1
1
2
1
1
2
1
1
12
1
1
1
1
1
2
1
1
1
1
1
1
1
1
1
1
2
1
2
1
1
1
1
1
1
1
1
1
1
1
1
1
3
2
1
2
1
1
1
1
1
1
1
1
1
1
1
1
1
1
1
2
1
1
5
1
1
1
1
2
1
1
1
1
1
1
1
1
1
1
1
1
2
1
1
1
1
1
1
1
1
1
1
1
1
1
1
1
3
1
1
1
1
1
1
2
3
1
1
1
1
1
3
1
1
2
1
1
1
1
1
1
1
1
3
7
3
4
1
2
1
2
1
79
3
14
1
1
1
15
6
1
1
1
2
2
1
1
1
1
1
29
18
1
1
1
1
7
1
1
1
1
3
1
1
1
1
1
1
1
1
1
3
1
1
1
1
1
1
3
1
1
1
1
2
6
2
1
1
5
6
1
1
2
1
1
1
1
1
1
1
1
1
1
1
1
1
1
1
1
1
1
1
1
1
1
1
1
1
1
1
1
1
1
1
1
1
1
1
1
1
1
1
2
1
1
1
2
3
1
1
1
1
3
2
2
1
1
1
1
3
1
1
1
1
1
1
1
1
1
1
1
1
1
1
1
1
1
3
1
1
3
3
1
1
1
1
2
1
1
1
1
1
1
1
1
1
1
1
1
1
1
1
1
29
1
1
1
1
1
1
3
1
3
1
1
2
1
2
3
2
2
2
1
1
1
2
1
2
2
1
1
1
1
1
3
1
5
1
1
1
1
1
1
1
2
1
1
1
1
1
1
1
1
1
1
1
1
1
1
1
1
1
1
1
1
3
2
1
1
2
2
1
1
3
1
1
1
1
1
1
27
1
1
1
1
1
2
1
1
1
1
1
1
1
1
1
1
1
1
1
1
1
1
1
1
1
1
1
1
6
1
4
1
1
1
1
1
3
1
1
1
1
1
1
1
1
1
1
1
1
21
1
2
1
1
1
2
1
4
5
3
1
1
1
1
12
1
1
1
1
1
64
3
1
1
1
1
2
1
1
1
1
1
1
1
6
1
11
1
16
2
1
2
1
3
2
1
2
1
1
1
1
1
1
1
1
1
1
1
1
1
1
1
1
1
1
1
1
1
1
1
1
1
1
1
1
1
2
1
2
1
3
1
4
1
7
1
1
1
14
1
1
1
1
1
1
1
1
1
1
1
1
1
1
1
1
1
1
1
1
1
1
1
1
1
1
1
1
2
2
1
1
1
1
1
1
1
1
1
1
1
1
1
1
1
1
1
1
3
1
1
1
1
1
1
1
1
1
1
1
1
1
1
1
1
1
1
1
1
1
1
2
2
1
2
2
1
1
1
1
1
2
9
6
2
8
1
15
1
1
1
1
1
1
1
1
1
1
1
1
1
1
1
1
1
1
1
1
2
1
1
1
2
1
1
1
1
1
1
1
1
1
1
1
2
1
1
1
1
2
2
1
2
1
3
1
1
3
2
1
1
1
1
1
2
2
1
1
1
1
1
1
1
1
2
2
2
2
1
1
8
1
1
1
1
2
1
1
26
1
1
4
1
1
1
1
1
1
1
1
1
1
1
1
1
1
1
1
1
1
1
2
1
1
1
1
1
1
1
1
1
1
1
1
1
8
3
19
1
1
1
1
1
1
1
1
1
2
1
1
1
1
1
1
1
1
1
1
1
1
1
1
1
1
1
1
1
1
1
1
1
1
1
1
1
1
1
1
1
2
13
1
1
1
1
2
1
1
2
57
2
1
1
1
1
1
1
1
1
1
1
1
1
1
1
1
1
1
1
1
1
1
1
2
1
1
1
1
1
1
1
1
1
1
1
1
1
1
1
3
1
2
3
1
2
6
8
1
7
3
1
1
1
19
2
1
1
1
1
1
1
1
1
3
1
1
1
2
1
2
1
1
1
1
1
1
1
1
1
1
1
2
1
2
1
1
1
1
1
2
4
1
2
1
1
1
1
1
1
1
1
1
1
1
1
1
1
1
1
1
1
1
1
1
1
1
2
1
1
1
1
11
5
2
3
17
1
1
15
1
1
13
1
20
1
1
10
1
1
1
3
1
1
1
1
1
2
1
1
1
2
1
1
1
1
1
1
1
3
1
3
1
1
2
1
1
1
2
1
1
1
1
1
1
1
1
1
1
1
1
1
2
1
5
1
1
1
1
1
1
1
1
1
1
1
1
1
1
1
1
2
1
1
1
1
1
1
2
1
1
1
1
17
3
1
1
2
1
1
1
1
1
1
1
2
1
1
1
1
1
1
1
1
3
1
1
1
1
1
1
1
1
1
1
1
1
1
1
1
1
1
1
1
1
1
2
2
1
1
1
1
1
1
1
2
3
1
1
1
1
1
2
1
1
1
2
1
1
2
3
1
6
1
1
2
1
1
1
1
1
1
2
1
1
1
2
1
2
1
1
2
1
1
1
10
1
1
1
1
5
1
1
1
1
2
1
1
1
1
1
1
1
1
1
1
1
3
1
1
1
1
1
1
1
1
1
1
1
1
1
1
1
1
1
1
1
1
1
1
1
1
1
1
1
2
1
1
1
1
1
3
1
1
1
1
1
1
1
1
1
3
1
1
2
2
1
1
1
1
16
1
1
1
11
1
1
1
1
1
1
2
1
1
1
1
3
2
1
1
4
1
1
10
9
3
1
1
1
1
1
2
16
5
1
1
1
1
1
1
1
1
1
1
1
1
3
2
1
1
1
1
1
1
1
1
1
1
1
1
1
1
4
2
1
1
1
1
1
1
3
1
1
1
1
1
1
1
1
1
1
1
1
1
1
2
1
2
2
3
1
5
6
2
2
1
1
1
1
1
1
1
1
1
1
1
1
1
1
1
1
1
1
1
1
1
1
1
1
1
1
1
1
1
1
2
1
1
1
1
1
1
1
1
1
1
1
1
1
1
1
1
1
2
1
1
1
1
1
1
1
1
1
1
1
1
1
1
1
2
1
1
2
1
1
1
2
1
2
1
1
1
1
1
1
2
1
1
1
1
2
1
3
1
1
1
1
1
1
1
1
1
1
1
1
1
2
1
1
1
1
1
2
1
1
1
1
1
1
1
4
1
1
2
1
1
1
1
1
1
1
1
1
1
1
2
2
1
1
1
1
1
1
1
1
1
1
2
4
1
2
3
1
1
1
1
1
1
1
1
1
2
2
2
1
1
1
1
1
1
1
1
1
1
1
1
1
1
1
1
1
1
1
1
1
1
1
2
1
2
1
2
1
3
1
1
1
1
1
1
1
1
1
1
1
2
3
1
3
1
1
1
1
1
2
3
1
1
1
2
1
1
1
3
1
1
1
1
1
1
1
1
1
1
1
1
1
1
1
1
2
1
1
5
1
1
1
2
1
1
2
1
1
1
1
2
1
2
1
2
1
1
2
2
1
1
1
1
1
1
1
1
1
1
2
1
1
1
1
1
1
1
1
1
1
1
1
1
1
1
3
2
2
1
1
1
1
1
1
1
1
1
1
1
1
1
1
1
1
1
1
1
1
1
1
1
2
1
1
1
1
1
1
1
1
1
1
1
1
1
1
1
1
1
1
1
3
2
1
1
3
1
1
2
1
1
2
1
1
1
1
1
1
1
2
1
1
1
1
1
1
1
1
2
1
1
1
1
1
1
13
1
11
1
3
1
1
1
1
1
1
5
1
1
2
1
1
1
2
1
1
2
2
1
1
1
1
1
7
1
1
1
1
1
1
1
1
1
1
2
2
1
1
2
3
1
2
1
1
1
1
1
1
1
1
1
1
1
1
2
2
1
1
1
1
1
1
1
1
1
1
1
1
1
1
1
1
1
18
1
1
5
1
1
1
1
1
1
1
1
1
1
1
1
1
1
1
1
1
1
1
1
1
1
1
1
1
1
1
1
1
1
1
1
3
3
1
1
6
2
21
77
1
1
1
3
1
1
1
1
1
1
1
1
1
1
2
1
1
1
1
1
1
1
1
1
1
1
1
1
1
1
1
2
1
1
1
1
1
1
1
1
1
1
1
1
1
1
1
1
1
1
1
1
1
1
1
1
1
1
1
3
1
2
1
1
1
1
2
1
2
1
1
1
1
1
1
1
1
1
1
2
2
1
3
2
1
1
1
4
2
1
1
1
1
1
2
2
2
1
1
1
1
1
1
1
1
1
1
1
1
1
1
4
1
1
1
1
1
1
1
2
1
1
1
6
10
11
20
1
1
1
2
1
1
1
6
1
1
1
1
1
1
1
1
1
1
1
1
1
1
1
1
1
14
1
1
1
2
3
1
1
1
1
52
1
19
1
12
21
1
1
1
1
1
1
1
1
1
1
1
1
1
1
1
1
1
1
1
1
1
1
2
1
1
1
1
2
2
1
1
1
1
1
1
2
1
1
1
1
4
1
1
3
2
1
1
1
1
1
1
1
1
1
1
1
1
1
2
1
1
1
1
2
1
3
1
1
1
2
1
1
1
1
2
5
1
1
2
1
1
1
1
1
9
1
5
1
1
1
2
1
1
1
1
1
1
1
1
1
1
1
1
1
1
1
1
1
1
1
9
1
1
1
2
1
1
1
1
1
1
1
1
3
1
1
2
1
1
1
2
1
1
1
1
1
1
12
5
1
1
1
1
21
80
1
2
1
1
3
1
1
1
1
1
1
1
1
2
1
1
2
1
1
1
1
1
1
1
1
1
1
3
3
1
2
1
1
3
1
1
1
1
1
1
1
1
1
1
1
1
1
1
1
1
1
1
1
4
1
1
1
1
1
1
1
1
2
2
1
8
1
1
1
1
1
1
1
1
2
1
3
2
1
1
1
1
1
3
1
1
1
1
1
1
1
1
1
5
1
1
1
1
1
1
1
2
1
1
1
1
1
1
1
6
1
1
1
1
1
1
1
1
1
1
1
1
1
1
1
1
1
1
1
1
1
1
1
1
1
1
3
1
2
1
1
1
2
1
1
1
1
4
2
3
3
2
1
1
8
1
1
1
1
3
1
1
1
2
1
1
1
1
2
1
1
6
1
1
1
1
1
1
1
1
1
1
1
2
4
2
4
7
1
1
1
1
1
1
1
1
1
1
1
1
2
2
1
1
2
2
1
1
1
2
1
5
1
15
1
1
16
6
1
1
1
1
1
1
1
3
1
1
1
4
1
1
1
2
1
1
1
1
1
1
1
1
2
1
1
1
1
1
1
1
1
1
1
1
1
1
1
1
1
1
1
2
15
15
1
1
17
51
1
1
1
1
1
1
1
1
1
2
1
1
1
1
1
2
1
3
1
1
1
1
1
1
1
1
1
1
2
1
1
1
1
1
1
1
1
1
1
1
1
1
3
1
1
1
1
1
1
1
1
1
1
1
1
1
1
1
1
1
1
1
1
1
1
1
1
1
1
1
1
1
1
1
1
3
1
1
1
3
1
1
1
1
1
1
1
1
1
3
1
1
1
2
1
1
1
1
1
1
1
1
1
1
1
1
1
1
1
1
1
1
2
1
1
1
1
1
1
1
1
1
1
1
1
1
1
1
1
1
2
1
2
1
1
1
1
1
2
1
1
1
1
1
1
1
1
1
1
1
1
1
1
1
1
1
1
1
1
1
1
1
1
1
1
1
1
1
1
1
1
1
1
1
1
1
1
1
1
1
1
1
1
1
2
3
2
1
1
1
1
3
2
1
3
15
1
16
24
1
1
1
1
1
1
1
2
1
1
1
1
1
1
1
1
1
1
1
2
1
2
1
1
1
1
1
1
1
1
1
1
1
2
1
1
1
1
2
1
1
1
1
1
1
1
4
4
2
1
6
3
1
10
1
30
1
1
1
34
33
1
17
2
1
2
1
1
1
1
1
1
1
1
1
1
1
1
1
4
1
1
1
1
1
1
1
1
1
1
2
1
1
1
1
1
1
1
1
1
1
1
1
1
1
1
1
1
2
1
1
1
1
1
1
1
1
1
2
1
1
2
1
1
1
1
1
1
1
1
1
1
1
1
1
1
2
1
1
1
1
2
1
2
1
1
2
1
1
1
18
1
1
1
1
1
1
1
2
1
1
1
1
1
1
2
1
1
1
5
1
1
1
1
10
1
2
4
1
1
1
1
2
1
1
1
8
1
1
1
1
1
3
3
1
2
1
1
1
52
1
1
1
1
1
1
2
1
1
1
1
1
4
1
1
1
1
1
1
1
16
1
3
4
1
5
1
3
1
1
1
2
1
2
4
1
1
1
1
12
1
1
1
1
1
1
1
3
1
2
5
2
1
4
1
2
2
1
1
5
1
6
2
1
1
2
2
1
1
1
3
1
1
1
1
1
1
1
1
1
1
1
1
1
1
1
1
1
1
1
1
1
1
2
1
1
1
1
1
1
1
1
1
1
1
1
1
1
1
1
1
2
1
4
1
1
1
1
1
1
1
1
1
1
1
1
1
1
1
1
1
1
1
1
3
3
1
1
1
1
1
1
1
1
1
1
1
2
1
2
1
1
1
1
1
1
1
1
38
1
1
1
1
1
2
1
1
1
2
1
1
1
1
1
1
1
1
1
1
1
1
1
1
1
1
1
1
1
1
1
1
1
1
3
1
1
2
2
1
2
1
1
1
1
1
1
1
2
1
1
1
1
1
1
1
2
1
1
1
1
1
1
1
1
1
1
1
2
1
1
1
1
1
1
1
1
1
3
1
1
1
1
1
1
2
1
2
2
2
2
1
1
2
1
1
1
1
3
2
2
1
1
1
1
1
1
1
2
4
2
2
1
1
1
1
1
1
1
1
1
1
1
1
1
1
1
1
1
1
1
1
1
1
1
1
1
1
1
1
1
1
1
1
1
1
1
1
1
1
1
1
1
2
1
1
2
1
1
1
1
1
1
1
1
1
1
1
1
1
1
1
1
1
1
1
3
1
2
1
1
1
1
1
2
1
1
1
1
1
1
1
1
1
1
4
3
1
1
1
6
1
1
1
3
2
1
5
1
2
6
2
1
6
1
2
1
10
4
2
3
1
6
6
1
5
4
2
2
2
1
1
6
1
1
1
1
1
1
1
1
1
1
2
2
1
2
1
1
1
1
1
1
1
1
3
2
1
1
2
2
1
1
1
3
1
1
1
1
1
1
1
2
1
1
1
2
1
1
1
1
2
2
1
1
2
4
2
2
1
1
2
1
1
1
1
1
1
1
2
1
1
1
1
1
1
1
2
2
1
3
2
3
2
1
1
1
2
2
1
1
1
1
1
1
1
1
2
2
1
1
12
1
1
1
1
65
3
1
1
6
1
1
1
1
1
1
2
7
1
5
1
1
1
1
1
1
1
1
1
1
1
1
1
1
1
1
1
1
1
1
1
1
1
1
1
2
1
1
1
1
1
1
1
1
1
10
1
1
1
1
4
1
1
3
1
1
1
1
1
2
1
1
2
2
6
1
1
1
1
1
1
1
1
1
2
1
1
1
1
1
1
1
1
1
1
1
1
1
1
4
1
1
1
1
1
1
1
1
1
1
1
2
1
1
1
1
2
1
1
1
1
1
1
1
1
1
1
2
1
1
1
1
9
1
4
1
1
1
1
1
1
1
2
1
1
1
1
1
1
1
1
1
1
1
1
1
1
1
1
1
1
1
1
1
1
1
1
1
1
1
4
5
1
3
2
2
2
1
1
1
1
1
1
1
1
1
1
1
1
1
1
1
1
1
1
1
1
1
1
2
1
2
1
1
1
1
1
2
1
15
1
1
1
1
1
10
1
1
1
1
1
1
1
1
1
1
1
2
1
1
1
1
1
1
1
2
1
1
1
1
1
1
1
1
1
1
1
1
1
1
1
1
1
1
1
1
1
3
10
1
1
1
1
1
2
1
1
1
1
4
1
1
1
1
1
1
1
1
2
1
3
1
1
1
1
1
1
1
1
5
1
2
1
1
1
1
11
1
1
1
1
1
1
1
42
1
1
1
1
1
1
1
1
1
1
1
1
1
1
1
1
1
1
1
1
2
1
1
1
1
1
2
1
1
1
1
1
2
1
1
1
1
1
1
1
1
1
1
1
1
1
1
1
1
1
1
1
1
1
1
1
1
5
1
1
1
1
1
1
1
1
1
1
1
1
1
1
1
1
1
1
2
1
1
1
1
3
1
2
1
1
2
1
1
1
1
1
1
1
1
5
1
1
1
1
1
1
1
1
1
1
1
1
1
4
1
1
1
1
1
1
1
1
1
1
1
1
1
1
1
1
1
3
1
1
2
1
2
1
1
1
1
1
1
1
1
1
1
1
1
1
1
1
1
1
1
2
5
7
1
1
1
5
1
3
1
1
1
2
2
2
1
1
1
1
1
1
7
1
1
1
1
1
1
1
2
1
1
1
1
1
1
1
1
1
1
1
1
1
1
1
1
2
1
1
1
2
1
1
1
1
1
1
2
1
1
2
1
1
1
1
1
1
1
1
1
1
1
1
1
1
1
1
1
1
1
1
4
1
1
1
1
1
1
1
1
1
2
1
1
1
1
1
1
1
1
2
2
1
1
1
1
1
1
1
1
1
1
1
1
1
1
2
1
2
1
1
14
2
1
1
7
1
2
1
1
1
1
1
1
1
1
1
1
1
1
3
1
1
1
1
1
1
1
2
1
2
1
1
1
2
1
1
2
2
1
1
1
1
1
1
1
1
1
1
1
1
1
1
1
1
1
1
1
1
1
1
1
1
1
1
1
2
2
1
1
1
1
1
1
1
1
1
2
1
1
1
1
1
1
2
1
1
1
1
1
1
1
2
2
1
3
1
1
1
1
1
1
1
1
1
1
1
1
1
1
1
1
1
1
1
1
1
1
1
1
4
1
1
1
1
1
1
1
1
1
1
1
1
1
1
1
1
1
1
1
1
1
1
1
1
1
1
2
2
3
1
1
1
1
1
1
1
1
1
1
1
1
1
1
1
1
1
1
1
1
1
1
1
2
1
2
1
14
1
3
1
1
1
1
1
1
1
1
1
1
1
1
1
1
3
1
1
1
1
1
1
1
1
1
1
1
1
1
2
1
3
1
1
1
1
1
1
1
1
1
1
1
1
2
1
1
1
2
1
1
1
1
4
1
1
1
1
1
1
1
1
1
1
4
1
1
1
1
1
1
1
1
1
1
1
1
2
3
1
1
1
1
14
1
1
16
2
1
1
1
1
1
1
1
1
1
1
1
1
2
1
1
2
1
1
1
1
1
1
14
5
6
3
1
2
1
1
1
1
1
1
1
1
1
1
1
1
3
1
1
1
3
2
2
2
2
8
1
1
1
2
1
1
1
1
1
1
1
1
1
1
2
1
1
2
1
1
1
2
1
1
1
1
2
1
1
1
1
3
1
1
1
1
1
1
1
1
1
1
1
1
1
6
1
1
1
1
2
1
1
1
1
1
1
1
1
1
1
1
2
1
1
1
1
1
1
1
1
1
1
1
1
2
1
1
1
1
1
2
1
1
1
1
1
1
1
2
1
1
1
1
1
1
1
1
2
1
1
1
1
1
2
1
1
4
1
1
2
1
3
3
1
1
3
1
1
1
1
1
1
1
3
1
1
1
1
1
1
1
1
1
1
1
1
1
9
7
1
66
1
1
1
1
1
1
1
1
1
1
1
1
2
1
3
1
1
1
1
1
1
1
1
1
1
1
1
1
1
1
1
1
3
1
1
1
1
1
1
1
1
1
1
2
2
1
1
2
1
1
1
3
1
2
1
1
1
1
1
1
1
1
1
4
1
1
3
1
1
1
7
1
1
1
1
1
1
1
1
1
1
1
2
1
2
1
2
2
1
2
1
2
1
8
1
2
2
1
3
1
1
2
2
1
1
1
1
1
1
1
1
1
1
1
1
1
1
1
1
1
1
1
1
2
2
1
1
1
1
1
1
2
3
2
2
1
2
2
1
1
1
1
1
1
1
1
1
1
1
1
1
1
1
1
1
1
1
7
11
2
1
1
1
5
1
2
1
1
1
1
1
1
1
1
1
1
1
1
1
1
1
1
1
1
1
1
1
1
1
1
1
12
5
2
1
1
1
1
2
1
1
1
1
1
3
3
3
1
1
1
1
1
2
1
1
1
2
1
1
2
1
1
6
1
1
1
1
1
1
1
1
2
1
1
1
1
1
1
1
1
1
1
5
3
1
4
4
1
1
1
1
1
1
1
1
1
1
1
1
1
1
1
1
1
1
3
1
1
1
1
1
1
1
1
1
1
1
1
1
5
1
1
1
1
1
4
1
6
1
8
2
1
2
1
1
1
1
1
1
1
1
1
1
1
1
1
1
2
1
1
1
6
1
1
2
1
1
1
1
1
1
1
1
1
2
1
18
2
1
3
1
1
1
1
1
1
1
1
1
1
1
1
1
1
1
1
1
1
1
1
1
1
4
1
1
1
12
1
5
1
3
3
2
9
3
2
3
7
1
1
1
1
1
1
1
1
3
1
1
1
1
1
1
1
1
1
1
1
1
1
1
1
1
1
1
2
1
1
2
1
1
1
1
1
1
1
1
1
1
1
1
1
1
1
1
1
1
1
1
1
1
1
1
1
1
1
1
1
1
1
1
1
1
1
1
1
1
1
1
1
1
1
1
1
1
1
1
1
1
1
1
1
1
5
1
1
1
1
1
3
1
2
1
1
2
2
1
1
1
1
1
1
2
1
1
1
1
1
1
2
1
1
1
1
1
1
1
1
1
1
2
1
2
1
1
1
1
1
1
1
1
2
1
1
1
1
1
1
1
1
1
3
1
1
1
1
1
1
1
1
1
1
1
1
1
1
1
1
1
1
1
1
1
1
1
4
2
2
1
5
1
4
1
1
1
1
1
1
7
6
1
1
1
1
1
1
1
1
1
1
1
51
5
2
1
1
1
1
1
1
2
2
1
1
1
1
1
1
1
1
1
1
1
1
1
4
1
1
3
1
1
5
1
2
1
2
2
1
1
1
1
12
1
1
1
1
1
1
1
1
1
1
1
1
1
1
1
1
1
1
1
1
1
1
1
1
1
1
1
2
1
1
1
1
1
1
1
1
1
1
2
1
1
1
1
1
1
1
1
1
1
1
1
1
1
1
1
5
1
1
1
1
1
1
1
1
1
1
1
1
1
1
1
1
1
1
1
1
1
1
1
1
1
1
1
1
1
10
4
1
1
3
1
1
3
1
1
1
1
1
1
1
1
1
6
1
1
1
1
1
1
1
1
1
1
2
1
1
1
1
1
1
1
1
1
1
1
1
1
1
1
1
2
2
1
1
1
1
1
1
1
1
1
1
1
1
1
1
1
1
1
1
1
1
1
4
1
1
1
1
3
3
1
3
3
1
1
1
1
1
3
1
2
1
1
1
1
1
2
1
1
1
1
1
1
1
1
1
1
1
1
1
1
1
2
1
1
7
1
1
1
1
1
1
1
1
1
1
1
1
1
1
1
1
1
1
1
1
12
3
2
1
2
1
2
1
1
1
1
20
1
1
3
1
1
1
2
1
1
1
1
2
2
1
1
1
1
1
1
1
1
1
1
1
1
1
1
1
1
1
1
1
1
1
1
1
1
1
2
1
1
1
1
1
1
1
1
1
1
1
1
1
2
1
2
1
2
1
4
1
2
2
1
1
1
1
1
1
1
1
1
1
1
1
1
1
1
1
1
1
1
1
1
1
1
1
1
2
1
1
1
1
1
1
2
1
1
1
1
2
1
1
1
1
1
1
1
1
1
1
1
1
1
15
1
1
1
1
2
1
2
1
2
1
1
1
2
1
13
4
1
1
28
3
1
16
1
3
1
1
1
1
1
1
1
1
1
1
1
1
17
2
1
1
1
1
1
1
1
1
1
1
1
1
1
1
1
1
16
4
4
3
1
5
1
1
1
1
4
3
6
1
1
1
1
6
2
1
3
1
1
9
3
4
2
1
1
1
6
1
3
1
1
4
1
2
1
1
1
1
2
1
2
2
1
1
1
1
1
1
7
11
2
1
1
1
1
1
1
1
1
1
1
1
1
1
1
1
1
1
2
1
1
1
1
1
1
3
1
1
1
1
1
1
2
1
1
2
1
1
1
1
1
1
1
1
1
1
1
1
5
1
1
1
1
1
1
1
1
1
1
1
1
1
1
1
1
1
1
1
1
1
1
2
1
1
1
1
1
2
1
2
1
1
1
4
1
1
1
2
1
2
4
1
1
1
1
1
1
1
1
1
1
1
1
1
5
1
1
4
1
2
1
2
1
24
8
7
33
1
1
1
1
15
1
1
1
1
1
2
1
1
1
5
1
1
2
1
1
1
5
2
1
1
1
1
1
1
1
1
1
1
1
1
1
1
1
1
1
1
1
1
1
1
1
1
1
1
1
1
1
1
1
1
1
1
1
1
2
1
1
1
1
2
1
1
1
1
1
1
2
1
1
1
1
1
1
1
1
1
1
1
1
1
1
1
1
1
1
1
1
1
1
1
1
1
1
2
1
1
1
1
1
1
1
1
1
1
1
3
1
1
1
1
1
2
2
1
1
1
1
1
1
1
2
1
1
1
1
1
1
1
1
1
1
1
1
2
1
1
1
1
1
1
1
1
1
1
1
1
1
1
1
2
1
1
1
1
1
1
1
1
1
1
1
1
1
1
1
1
1
1
1
1
1
1
1
1
1
1
1
1
1
1
1
1
1
1
1
1
1
1
1
1
1
2
1
1
1
1
1
1
1
1
1
1
1
1
1
2
1
1
1
1
1
1
1
1
1
1
1
1
1
1
1
1
1
1
1
1
1
1
1
1
1
1
1
1
1
1
1
1
2
1
1
1
1
1
1
1
1
1
1
1
1
1
1
1
1
1
1
1
1
1
2
1
3
1
1
1
1
1
1
1
5
3
1
2
1
1
1
1
1
1
1
1
1
1
1
1
1
1
1
1
1
1
1
1
1
1
1
1
1
1
1
1
1
1
1
1
1
1
1
1
3
1
5
1
1
1
1
1
1
1
1
1
1
1
2
2
1
1
1
1
1
1
1
1
1
1
1
1
1
1
1
1
1
1
1
1
1
1
1
1
1
1
1
1
1
1
1
1
1
1
1
1
2
1
1
1
1
1
1
2
1
1
1
1
1
1
1
1
1
1
1
1
1
2
1
1
1
1
1
1
2
1
1
1
1
1
1
2
1
1
1
1
2
1
1
1
1
1
1
1
1
1
1
1
1
1
1
1
1
1
1
1
1
1
57
1
1
1
1
1
1
1
1
1
1
1
1
1
3
1
6
1
1
1
1
1
1
1
1
1
1
1
2
2
1
2
1
1
1
1
1
1
1
1
1
1
1
1
1
2
1
2
1
1
1
1
1
1
1
2
1
1
1
1
1
1
1
2
1
1
1
1
2
1
1
1
1
1
1
1
1
1
1
1
1
1
5
6
2
1
1
1
1
1
1
1
1
1
1
1
1
1
1
1
1
1
1
1
1
1
1
1
1
1
1
1
1
1
1
1
1
1
1
1
1
2
1
1
1
1
1
1
5
1
1
1
1
1
1
2
1
1
1
1
1
1
1
1
1
1
1
2
1
1
1
4
1
1
1
1
2
2
1
1
1
1
1
1
1
1
1
1
1
1
1
1
1
1
1
1
1
1
1
1
2
1
2
1
1
1
1
1
1
1
1
1
1
1
44
2
3
1
1
1
1
1
1
1
1
1
1
2
1
1
1
1
1
1
1
1
1
1
1
1
2
1
1
1
1
1
1
1
1
1
1
1
1
1
1
1
1
1
1
1
1
1
1
2
2
2
1
2
1
1
2
2
1
1
1
1
1
1
1
1
1
1
1
1
1
6
1
2
1
2
2
1
1
1
1
1
1
1
1
1
1
1
1
1
1
1
1
1
1
1
2
1
1
1
1
1
1
1
1
1
4
2
1
1
1
1
1
1
1
1
1
1
1
1
1
1
1
1
1
1
1
1
1
1
1
1
2
1
1
1
1
1
1
1
1
1
1
1
1
1
1
1
1
1
1
1
1
1
1
1
1
1
1
1
1
1
1
1
1
1
1
1
1
1
1
1
1
1
1
1
1
1
2
1
1
1
3
1
1
1
26
3
13
2
1
1
1
1
1
1
1
1
1
1
1
2
1
1
1
1
1
3
1
1
1
1
1
1
1
2
1
1
1
1
1
1
3
3
1
1
1
1
2
1
2
1
2
1
2
1
1
1
1
1
1
1
1
1
1
1
1
1
1
1
2
1
1
1
2
1
1
1
1
1
1
1
3
1
1
1
1
1
1
1
1
1
1
2
1
1
1
1
1
1
1
1
1
1
1
1
1
2
1
1
1
1
1
5
2
1
2
1
15
5
1
1
2
1
1
1
1
2
1
2
1
1
1
1
1
2
1
1
2
1
1
2
2
1
1
1
1
1
2
1
1
1
1
1
2
1
1
2
1
1
1
1
1
1
1
1
1
1
1
1
1
1
1
1
1
1
1
1
1
1
1
1
1
2
1
9
1
1
1
1
1
2
1
2
1
1
1
1
1
1
1
2
2
1
2
1
1
1
1
1
1
1
1
1
1
1
1
1
1
1
1
1
1
1
1
1
1
1
2
1
1
1
1
1
1
1
1
1
1
1
1
1
1
1
1
3
1
1
1
1
6
1
1
4
1
1
1
1
1
1
1
1
1
1
1
1
1
1
1
1
1
1
1
1
2
1
1
1
1
1
1
1
1
2
1
1
1
1
1
1
1
2
1
1
1
1
1
1
1
1
1
1
1
1
1
1
1
1
1
1
1
1
1
1
1
1
1
1
1
2
1
18
1
1
1
1
1
1
1
1
1
2
1
1
1
1
1
1
2
1
1
1
1
2
1
1
1
1
1
1
1
1
1
1
1
2
1
1
1
1
2
2
1
1
3
2
2
1
8
1
1
1
1
2
1
1
1
1
1
24
1
1
1
1
1
1
2
1
1
1
1
1
1
1
1
1
1
1
1
1
1
1
1
1
1
1
1
1
1
1
1
1
1
1
1
1
1
1
2
2
2
6
3
1
1
1
1
1
1
1
1
1
1
1
1
2
1
1
1
18
1
1
1
2
1
1
1
1
1
1
1
2
3
1
1
1
1
1
1
1
1
1
1
1
1
1
1
1
2
1
1
2
1
1
1
1
1
1
1
1
2
1
1
2
1
1
1
1
1
10
1
1
1
1
1
2
1
1
1
1
1
1
1
1
2
1
1
1
1
1
1
1
2
2
1
1
1
2
1
1
1
1
1
1
1
1
1
1
1
1
1
1
1
1
1
1
1
1
1
1
1
1
1
1
3
2
1
1
1
1
1
1
1
1
1
1
1
1
1
1
1
1
1
1
1
1
2
1
13
1
1
1
1
2
1
1
1
1
1
1
1
1
1
1
1
1
1
1
1
1
1
1
1
1
1
1
1
1
1
1
3
1
2
1
4
2
1
1
1
1
1
1
1
1
1
1
1
1
26
1
7
1
1
3
3
13
1
1
1
1
1
1
1
1
1
1
1
1
1
1
1
1
1
1
1
1
3
2
1
1
1
1
1
1
1
1
1
2
1
1
1
1
1
1
1
1
1
1
1
1
1
1
1
1
1
1
1
1
1
1
1
1
2
1
1
1
1
1
1
1
1
1
1
1
1
1
1
1
1
1
1
1
1
1
1
1
1
1
1
1
1
3
1
1
1
1
1
1
1
2
3
1
1
1
1
2
1
1
1
1
1
2
1
1
1
1
1
1
1
2
1
1
2
1
1
1
1
1
1
1
3
1
1
1
1
1
2
2
1
2
1
1
1
1
1
1
1
1
1
1
1
1
1
1
1
1
1
1
1
1
1
1
2
1
1
1
1
1
3
1
3
1
1
1
1
1
1
1
1
1
1
1
1
1
1
1
1
1
1
1
1
2
2
1
1
1
1
1
1
1
1
1
1
1
1
1
1
2
3
1
1
1
1
1
2
1
1
1
1
1
1
1
1
1
1
1
1
1
1
5
1
1
1
1
1
1
1
1
1
1
1
1
1
1
1
34
1
1
1
1
1
1
1
1
1
1
1
1
1
2
1
1
5
1
1
1
1
1
1
1
1
1
1
1
1
1
1
2
2
1
5
1
1
1
1
1
1
1
1
2
1
1
1
1
1
1
1
1
2
1
1
1
1
1
1
1
1
1
1
1
1
1
1
1
1
1
1
1
2
1
22
1
1
1
1
1
1
1
4
1
10
1
1
1
1
5
8
1
1
1
1
1
1
1
1
1
1
1
1
1
1
1
1
1
1
1
1
1
1
1
1
1
1
1
1
1
1
1
1
1
1
1
1
1
1
1
1
2
1
1
1
1
1
9
2
1
1
2
2
2
33
1
1
1
1
1
1
1
1
3
1
1
1
1
1
1
1
1
1
2
1
1
1
1
1
1
1
1
1
2
1
1
1
6
1
1
1
1
3
1
1
1
1
1
1
1
1
1
1
2
1
1
2
1
2
1
1
1
1
1
1
1
1
1
1
1
2
1
1
1
1
1
1
1
1
1
1
1
1
1
1
4
1
1
1
1
1
1
1
1
1
1
1
1
1
2
1
2
1
2
1
1
2
1
1
1
1
2
3
1
2
1
1
1
1
2
1
1
1
1
1
1
1
1
1
1
1
1
2
1
1
1
1
1
1
1
1
1
1
1
1
1
1
1
1
1
4
1
1
1
1
1
1
1
1
1
1
1
1
1
1
1
1
1
1
1
2
2
1
1
1
1
1
1
1
1
1
1
1
1
1
1
2
1
1
1
2
5
1
2
1
23
1
1
1
1
20
7
19
2
9
1
1
1
1
1
1
1
1
1
1
1
1
1
1
1
1
1
2
1
3
1
1
26
1
2
1
1
1
1
1
1
3
1
1
1
1
1
1
1
1
3
1
1
2
1
1
1
1
2
1
1
1
1
1
1
1
1
1
1
2
2
1
1
1
1
2
1
1
1
1
1
1
1
1
1
1
1
1
2
1
1
1
1
1
1
1
1
1
1
1
1
1
1
1
1
1
2
1
1
1
1
1
1
1
1
1
1
1
1
2
1
1
1
1
1
1
1
1
1
1
3
1
1
1
1
1
2
1
1
2
2
1
1
1
2
3
1
1
1
1
1
1
1
1
1
1
1
1
1
1
1
1
1
1
2
1
1
1
1
1
1
1
1
1
1
1
1
1
1
1
1
1
1
1
1
2
1
1
1
1
1
2
1
1
1
1
2
1
1
1
1
1
1
1
1
1
1
1
1
1
1
1
1
1
1
1
1
1
1
1
3
1
16
1
1
1
1
1
1
1
3
1
1
1
1
2
1
1
1
1
1
1
3
1
1
1
1
1
1
1
1
1
1
1
3
24
1
1
1
1
1
1
1
1
1
1
1
1
1
1
1
1
1
1
1
2
1
1
1
1
1
1
1
1
1
1
1
1
1
1
2
1
1
1
1
1
1
1
1
1
1
1
1
1
1
1
1
1
1
1
1
1
1
1
2
1
1
1
1
1
1
1
1
1
3
1
1
1
1
1
1
1
1
1
3
1
3
1
1
1
1
1
1
1
1
1
1
1
1
1
1
1
1
3
1
1
1
2
2
1
2
1
1
1
1
1
1
1
1
4
1
1
1
1
1
1
1
1
1
1
1
1
1
2
1
1
1
1
2
1
1
1
1
1
1
1
1
1
1
1
1
3
1
4
1
1
1
1
1
1
1
1
1
1
2
2
1
1
1
1
1
1
1
1
1
1
1
1
1
1
1
1
1
1
2
1
1
1
1
1
2
1
1
1
1
1
1
1
1
1
1
1
1
1
1
1
1
1
1
1
1
1
2
1
1
1
1
1
1
2
1
1
1
1
3
1
1
5
1
1
1
1
1
1
2
1
2
1
1
1
1
1
1
1
1
1
1
1
1
1
1
1
1
1
1
1
2
1
1
1
1
1
1
13
3
1
1
1
1
1
1
1
1
2
1
1
1
1
2
1
3
2
1
1
1
1
1
4
1
34
1
1
1
1
1
1
1
2
2
1
1
1
1
1
1
1
1
2
1
1
1
1
1
1
1
1
1
1
1
1
1
1
1
1
1
1
4
1
1
1
2
3
4
1
1
1
1
1
1
1
1
1
1
1
1
2
2
1
1
51
4
2
3
1
1
2
2
1
1
2
1
4
3
1
2
2
3
1
1
1
1
1
1
1
1
1
1
1
1
1
1
1
1
1
1
1
1
1
1
1
1
1
2
1
1
1
14
1
5
2
3
1
1
1
1
1
1
1
1
1
2
1
3
2
1
4
1
1
1
1
1
1
1
1
1
1
1
2
2
1
1
1
1
1
1
1
1
1
1
1
1
1
1
1
1
1
1
1
1
4
1
1
1
1
1
1
1
2
1
1
1
1
1
1
2
1
1
1
1
1
1
1
1
1
1
3
1
1
1
1
1
1
1
1
1
1
1
1
1
1
1
1
1
1
1
2
1
1
1
1
1
1
1
1
1
2
1
2
1
1
1
1
1
1
1
1
1
1
1
1
1
1
1
1
2
2
1
1
1
1
1
1
1
1
1
1
1
1
2
1
1
1
1
2
1
22
1
1
1
1
1
1
4
22
1
1
1
6
1
1
1
1
1
2
1
3
1
1
1
1
1
1
1
1
5
1
1
1
1
1
1
1
1
1
1
1
12
1
1
1
1
1
1
1
1
1
3
2
1
1
3
1
3
1
2
2
2
3
1
2
1
1
1
1
1
1
1
2
1
1
1
1
1
2
1
1
1
1
1
1
1
1
1
2
1
1
1
1
1
1
1
1
1
1
1
1
1
1
1
1
1
1
1
1
1
3
1
1
1
2
2
2
1
3
1
2
1
1
2
2
1
1
1
1
1
1
1
1
1
1
1
1
1
1
1
1
1
1
1
1
1
1
3
1
1
1
1
1
1
1
1
1
1
1
3
1
1
2
1
1
1
1
1
1
1
1
1
1
1
1
1
1
1
1
2
1
2
1
2
1
2
1
1
1
2
1
1
1
1
1
2
1
1
1
1
1
3
1
1
1
3
1
1
1
1
1
1
1
1
2
1
1
1
1
1
1
1
1
1
3
1
1
1
1
1
1
2
1
1
16
3
1
1
2
2
1
1
1
1
1
1
1
1
1
1
2
1
1
3
1
1
1
1
1
2
1
10
3
1
1
28
1
2
1
1
1
12
1
1
1
1
1
2
4
1
1
1
1
1
1
1
1
1
1
1
2
1
1
1
1
1
2
1
1
1
1
1
1
2
1
1
1
1
2
1
1
1
1
1
2
1
1
1
1
10
10
1
1
1
1
1
2
1
1
1
2
1
1
2
1
1
1
1
1
1
2
1
1
1
1
1
1
2
1
1
1
1
3
1
4
1
1
1
1
1
1
1
1
1
1
1
1
1
5
1
1
1
2
1
1
1
2
5
1
2
1
1
1
1
1
1
1
1
1
1
2
1
1
1
3
1
2
1
1
1
1
1
1
2
3
1
1
1
1
1
1
1
1
1
1
2
1
1
1
1
1
1
2
1
1
1
1
1
3
1
1
1
2
1
1
16
22
1
1
1
1
1
1
1
1
1
1
1
6
1
1
1
1
1
1
2
1
1
1
1
1
1
1
1
2
1
1
1
1
1
1
1
1
1
1
1
1
1
1
3
1
1
1
1
45
2
8
8
12
4
10
1
2
1
1
5
2
1
1
1
1
1
1
2
1
1
1
1
3
2
1
1
1
1
1
1
1
1
1
1
2
2
1
1
6
1
1
1
1
1
1
1
1
1
1
2
17
1
1
1
1
2
1
1
1
1
2
1
1
1
1
4
1
1
1
1
1
1
1
1
1
1
1
1
1
1
1
1
7
18
1
1
1
1
1
1
1
1
1
1
1
1
1
1
1
1
1
1
1
1
1
1
1
1
1
1
1
1
1
1
1
1
31
1
1
3
1
2
1
1
4
1
1
1
1
1
1
1
1
1
1
2
3
1
1
1
13
23
40
1
1
1
1
1
1
1
1
1
1
1
1
1
1
1
2
1
1
1
1
1
1
1
1
1
1
1
1
1
1
1
1
1
1
1
1
1
1
1
2
1
1
1
1
1
1
2
1
1
1
1
1
1
1
1
1
2
1
1
1
1
1
1
1
1
1
1
1
1
1
1
1
1
1
1
1
1
2
1
1
2
1
1
1
1
1
1
1
1
1
1
1
17
1
1
1
1
1
1
2
1
1
1
1
1
1
1
2
1
2
1
1
1
1
1
1
2
1
1
1
1
1
1
1
1
1
2
1
2
1
1
1
6
2
1
1
1
1
2
1
1
1
1
1
1
1
2
1
1
1
1
1
1
1
1
1
1
1
2
1
2
1
1
1
1
1
1
1
1
2
1
1
1
1
1
1
1
2
1
1
1
1
1
1
1
1
6
3
1
1
1
1
20
1
1
1
1
1
1
1
14
1
1
1
1
1
1
1
1
1
1
1
1
1
1
1
1
2
1
2
2
1
1
1
1
1
1
1
1
1
1
1
2
1
1
2
1
1
1
1
1
2
3
1
1
1
1
1
1
1
2
1
1
1
1
1
1
1
1
1
5
1
1
1
1
14
1
1
1
1
1
1
1
1
2
1
11
1
1
1
1
1
1
1
1
1
1
1
1
1
1
1
1
1
1
1
1
1
1
1
1
1
1
1
1
1
1
1
1
2
1
1
1
1
1
1
1
1
1
1
1
1
1
1
1
1
2
15
1
1
1
15
1
1
1
1
1
2
1
1
2
1
1
2
1
1
1
1
1
1
1
1
1
2
1
1
1
1
1
1
1
1
1
1
1
2
1
1
1
1
1
1
2
4
1
2
1
1
2
2
1
2
1
1
1
1
2
1
1
1
2
1
1
1
2
1
1
1
1
1
1
2
1
1
24
1
2
9
1
1
1
1
1
1
1
1
1
1
1
1
1
1
1
1
1
1
1
1
1
1
1
1
2
1
1
1
1
1
1
1
1
1
1
2
1
1
1
1
1
1
1
1
16
1
1
1
21
1
1
1
1
1
1
1
1
1
1
1
1
1
1
1
1
1
1
1
1
1
1
1
1
1
1
2
1
1
1
1
1
1
1
1
1
1
1
1
1
1
1
1
4
1
3
1
1
1
1
1
1
1
1
1
2
2
2
1
2
1
1
1
6
1
5
3
3
1
1
2
1
3
4
1
1
1
1
1
1
4
1
1
1
14
7
1
1
2
1
1
1
2
1
1
34
1
1
2
1
1
1
1
1
1
1
1
1
1
1
1
1
1
1
1
1
1
1
1
4
2
1
1
1
1
1
1
1
1
1
1
1
1
1
1
1
1
1
1
1
2
1
1
1
1
1
1
1
1
1
1
2
1
1
1
1
1
1
1
1
2
1
2
1
1
18
1
1
1
1
1
1
1
1
1
1
1
1
1
1
1
1
1
1
4
1
1
1
1
1
1
1
1
1
1
1
1
1
1
1
1
1
1
1
1
1
1
1
1
1
1
1
1
1
1
1
1
1
1
1
1
2
1
1
18
1
1
1
1
1
1
1
1
1
1
1
1
1
1
1
1
1
1
1
1
1
1
1
1
1
1
1
1
1
1
1
1
1
1
1
1
1
2
1
1
1
1
1
1
1
1
1
1
1
1
1
1
1
1
1
3
1
1
1
1
1
1
3
1
1
3
1
1
1
1
13
1
1
1
1
10
1
1
1
1
2
2
3
1
1
1
1
1
1
1
1
1
1
1
1
1
1
1
1
2
1
1
1
1
2
1
1
1
1
1
1
1
1
2
1
1
3
1
1
2
1
1
1
2
1
2
1
1
1
1
2
1
1
1
1
1
4
2
1
1
1
1
1
1
1
1
1
1
1
1
1
1
1
1
2
1
1
2
1
1
1
1
1
1
1
2
1
1
1
1
1
1
1
1
1
1
1
1
1
1
1
2
1
1
1
1
2
1
1
1
1
1
1
1
1
1
1
1
2
1
1
1
1
1
1
2
1
1
1
1
2
1
1
1
1
1
2
1
1
1
1
1
1
1
1
1
1
1
1
1
1
1
1
1
1
2
1
1
1
1
1
3
1
20
1
1
1
1
1
1
1
1
1
1
1
1
1
2
1
1
1
1
1
1
1
1
2
1
1
1
1
1
9
1
1
1
1
1
1
1
2
2
1
1
1
1
1
1
1
1
2
1
1
1
2
1
3
1
1
12
1
1
1
1
1
3
2
2
7
1
1
2
1
1
20
12
1
10
7
2
1
2
3
1
3
1
3
8
1
17
1
1
1
4
1
1
1
1
1
1
1
1
1
1
1
1
1
1
1
1
1
1
1
1
1
1
1
1
1
1
1
1
1
1
1
1
1
1
1
3
1
1
1
1
1
5
2
1
2
1
1
1
1
1
1
1
1
1
1
1
1
1
1
1
1
1
1
1
1
1
1
1
1
1
1
1
1
1
4
1
1
2
1
2
1
1
1
1
3
2
2
1
1
1
1
1
2
1
3
1
1
1
2
1
1
1
1
1
1
1
1
1
2
1
1
1
2
1
2
1
2
1
1
2
1
1
1
1
1
1
1
1
1
1
1
2
1
1
1
1
1
1
1
1
2
1
1
1
1
3
1
4
2
3
1
1
3
2
1
1
1
1
2
2
1
1
1
2
3
1
21
3
10
4
3
1
1
3
1
1
1
2
1
1
1
1
1
1
1
1
1
9
1
1
1
1
1
1
1
1
1
1
1
1
1
1
1
1
1
1
1
1
1
1
1
1
1
1
1
4
1
1
1
1
1
1
1
1
1
1
1
1
1
1
1
1
1
1
1
1
1
3
1
1
1
1
1
1
1
1
1
1
1
1
1
1
1
2
1
1
1
1
1
1
1
1
1
1
1
1
1
1
1
1
2
1
1
1
1
1
1
1
1
1
1
3
1
1
16
1
1
1
1
1
1
1
1
1
1
1
1
1
1
1
1
1
1
1
1
1
1
2
2
1
1
1
1
1
1
1
1
1
2
1
1
1
1
1
1
1
1
2
1
2
1
1
1
1
7
7
1
1
1
1
1
1
1
1
1
4
1
1
1
1
1
1
1
1
2
1
1
1
1
1
25
1
1
10
1
1
5
1
15
1
1
1
1
1
1
1
1
1
1
1
1
1
1
1
1
1
1
1
1
5
1
65
2
1
1
1
1
1
1
1
1
1
1
1
1
2
1
1
1
2
2
1
1
4
1
1
1
2
2
1
1
1
3
1
1
1
2
1
1
1
1
1
1
1
1
1
1
1
1
1
1
1
1
1
1
1
1
1
1
2
1
2
1
2
4
3
1
2
1
1
2
2
5
1
1
1
8
2
1
3
3
11
1
2
11
38
2
2
9
1
29
1
1
1
1
2
2
1
1
1
1
1
1
1
1
1
1
1
1
1
1
1
1
1
1
1
1
1
1
1
1
1
1
1
1
1
1
1
2
1
1
18
1
1
1
1
13
1
1
1
1
1
1
1
1
1
1
1
1
1
1
1
1
2
3
2
2
1
2
1
3
2
1
3
1
1
4
5
3
1
1
2
1
1
1
4
1
4
1
8
1
1
2
2
1
1
1
1
2
3
2
4
1
2
1
2
9
1
1
5
2
2
3
1
2
1
12
2
6
2
3
2
1
2
2
13
1
6
1
3
1
9
1
1
2
1
18
3
4
1
5
1
1
1
1
3
1
1
4
1
4
4
1
1
1
1
1
1
3
2
1
1
1
1
1
1
1
1
1
1
1
1
1
1
1
1
1
1
1
1
1
1
1
1
1
1
1
1
1
1
1
1
1
4
1
1
1
2
1
1
1
1
1
1
1
1
1
1
1
1
1
1
1
1
1
2
1
1
1
1
1
1
2
1
1
1
1
1
1
1
1
1
1
1
1
1
1
1
1
1
1
1
4
3
1
1
1
1
3
1
1
1
1
1
1
1
2
1
2
1
1
1
1
1
2
1
2
1
1
1
1
1
1
1
1
1
1
1
1
1
1
2
1
1
3
1
1
1
1
2
1
1
1
1
1
1
1
1
1
1
1
1
1
3
1
1
1
1
3
1
1
1
1
1
1
1
1
1
1
1
1
1
1
2
2
1
1
2
1
1
1
1
1
1
2
2
1
1
1
1
1
1
2
2
1
1
1
1
2
3
1
1
1
1
1
1
1
1
1
1
1
1
1
1
1
2
2
1
1
1
1
1
1
1
1
1
1
1
2
1
1
1
1
1
1
1
1
1
1
1
2
1
1
1
1
1
1
1
2
1
1
1
1
1
2
2
1
1
2
2
2
1
4
1
1
1
1
1
1
1
1
1
1
1
1
1
1
1
1
4
1
2
1
1
1
1
1
1
1
1
2
1
1
1
1
1
1
1
9
1
1
1
1
1
1
1
1
1
2
1
1
1
1
8
1
1
4
4
1
1
1
7
4
1
1
1
1
1
4
1
2
1
1
1
1
1
1
1
2
1
1
2
1
1
1
1
1
1
1
1
1
9
1
1
1
1
1
1
1
1
1
1
1
1
1
1
23
1
3
1
2
2
1
1
1
1
63
1
3
2
1
2
1
5
1
1
1
1
1
1
1
1
1
1
1
1
1
1
1
1
1
1
1
1
2
2
1
1
1
1
1
1
1
2
1
1
1
1
1
2
1
1
1
1
2
1
2
1
1
1
1
1
1
1
1
2
1
1
1
1
1
1
1
1
1
1
2
1
1
1
1
1
1
1
1
1
1
1
1
1
1
1
1
1
1
1
1
1
1
1
2
1
1
1
20
16
1
1
6
1
1
1
1
1
1
1
1
1
1
1
1
1
1
1
1
1
1
1
1
4
1
1
1
1
1
1
1
1
23
1
4
4
4
2
1
3
1
3
1
1
1
1
1
2
1
1
1
1
1
20
1
1
1
1
1
3
1
1
1
1
1
4
1
1
2
1
1
1
1
1
1
1
1
1
1
1
1
1
1
1
1
3
1
1
1
1
1
1
1
3
1
2
1
1
3
1
1
1
1
1
1
1
1
1
1
1
1
1
1
1
1
1
1
1
1
2
1
1
1
1
1
1
1
1
1
1
1
1
1
1
1
1
1
1
1
1
1
1
2
1
1
1
1
1
1
1
1
1
1
1
1
1
2
1
1
1
1
1
1
2
1
1
1
1
1
1
2
1
1
1
1
1
1
3
1
2
1
1
1
1
4
1
2
1
1
1
1
1
1
1
1
2
2
1
1
1
1
1
1
1
1
1
1
1
1
1
1
1
1
1
1
1
1
1
1
1
1
1
1
1
1
4
1
1
1
1
1
1
1
1
1
1
2
2
1
1
1
1
1
1
1
1
1
1
1
1
1
1
1
1
1
1
1
1
2
1
1
1
1
1
42
1
3
1
1
1
1
1
1
1
1
2
2
1
1
1
1
1
3
1
1
1
1
3
1
1
3
1
2
1
1
1
1
1
1
1
1
1
1
1
1
1
1
1
1
1
1
1
1
3
1
1
3
1
3
2
1
1
13
1
4
5
1
1
1
10
13
2
7
9
1
1
1
11
1
1
1
2
1
1
1
1
1
1
1
1
1
1
1
1
1
1
1
2
27
5
1
1
1
2
1
1
1
1
3
4
2
1
1
1
1
1
1
1
2
1
1
1
1
1
1
1
1
1
1
1
1
2
1
1
1
1
3
1
1
1
1
1
1
1
1
1
1
1
1
1
1
2
1
1
1
1
1
1
1
1
1
1
1
1
1
1
1
1
2
1
1
1
1
22
1
1
1
1
1
1
1
1
1
2
2
1
6
1
1
1
1
1
1
1
1
1
1
1
1
2
1
1
7
1
1
13
1
1
1
17
1
1
1
1
1
1
1
1
1
1
1
1
1
1
1
1
1
2
1
1
1
1
12
12
3
1
1
3
1
4
4
1
1
1
1
1
1
1
1
1
1
1
3
1
1
1
1
1
1
1
1
1
1
1
1
1
1
1
1
1
1
1
1
1
1
1
1
1
4
1
1
1
1
1
1
2
1
1
2
2
1
2
1
1
1
1
1
1
2
1
1
1
1
1
8
4
4
2
1
4
6
12
1
1
1
1
1
1
6
1
1
8
1
2
1
1
2
2
1
1
1
1
1
1
1
1
1
15
7
6
3
2
1
1
1
1
4
1
1
2
2
2
1
1
1
1
1
1
1
3
1
1
2
1
2
1
1
1
1
1
1
1
1
5
2
5
1
1
1
1
1
1
1
1
6
23
3
1
1
1
1
1
1
2
1
1
2
1
1
1
1
1
1
1
1
1
1
1
1
2
2
1
1
1
1
1
1
1
1
1
1
1
1
1
1
1
1
1
1
1
1
1
1
1
1
1
3
2
1
1
1
1
1
1
1
1
1
1
1
6
1
1
1
1
3
1
1
1
1
1
1
1
1
1
1
1
1
1
3
1
1
1
1
1
1
1
2
1
1
1
3
1
1
2
1
1
1
1
2
3
1
2
1
2
2
1
1
1
4
1
2
2
2
2
1
2
2
1
1
1
1
1
1
1
1
1
1
4
1
1
1
2
2
1
1
1
1
2
2
1
2
2
3
1
1
1
3
1
3
1
1
2
1
1
1
1
1
1
1
1
2
2
3
6
1
1
2
1
2
2
1
1
1
1
1
1
1
1
1
1
1
1
1
1
1
1
2
1
1
1
1
1
2
1
1
1
1
1
1
1
1
1
1
2
1
1
1
1
1
1
1
4
1
2
1
3
1
2
1
1
2
1
2
4
1
1
1
1
1
1
1
1
1
1
1
1
7
2
1
1
1
1
1
1
1
1
1
2
1
1
1
1
1
1
2
1
1
1
5
2
1
1
1
13
1
1
1
4
1
1
1
3
1
2
1
1
2
1
5
3
1
1
1
1
1
1
3
1
1
1
2
1
1
2
1
1
1
1
1
1
1
1
1
1
1
1
1
1
1
1
1
45
6
1
1
1
1
1
1
2
1
1
1
1
2
1
1
1
1
1
1
1
1
1
1
1
1
1
1
1
1
1
1
1
1
1
1
1
1
1
1
1
9
1
1
1
1
1
1
1
1
1
1
1
19
1
1
1
1
2
1
1
1
1
1
1
1
20
12
1
10
1
1
1
1
1
1
1
2
3
1
1
1
1
1
3
1
1
2
1
2
1
1
1
1
1
1
1
1
2
1
1
1
1
1
1
1
1
1
1
1
1
1
1
1
3
1
1
1
6
1
1
1
1
1
1
1
1
2
1
1
1
1
1
1
1
1
1
1
1
1
1
1
1
1
1
1
1
1
1
40
4
2
3
2
6
10
4
1
1
12
1
1
1
2
5
1
1
3
1
1
1
1
1
1
1
2
1
2
2
1
1
3
1
9
9
2
1
1
1
12
2
3
39
3
1
2
81
2
1
1
2
1
4
1
2
2
2
1
6
1
1
1
1
1
1
2
10
6
1
1
60
2
6
6
1
1
1
1
1
1
1
1
1
3
1
4
1
1
1
2
1
2
1
2
1
1
1
6
2
2
3
3
5
1
18
2
2
3
1
2
2
1
1
1
1
24
7
1
2
1
1
1
1
1
1
2
2
1
1
1
1
1
1
4
1
1
1
1
4
1
1
18
16
1
2
2
1
4
1
1
2
1
1
1
4
1
2
3
1
1
1
1
1
2
1
2
1
1
1
1
1
1
1
1
2
1
1
1
1
6
1
2
1
1
1
1
1
1
1
2
10
9
1
4
15
6
1
1
1
2
1
1
1
1
5
1
4
3
1
1
1
1
1
1
1
1
1
1
1
1
1
2
1
1
1
1
1
1
1
1
1
1
1
1
1
2
1
1
2
1
1
1
1
1
1
1
1
1
1
1
1
1
1
1
1
1
1
1
4
1
2
1
1
1
1
1
2
1
1
1
1
1
1
1
1
1
3
1
1
1
1
1
1
1
1
1
1
1
1
1
1
1
4
2
2
1
1
3
1
1
1
1
11
2
1
1
1
1
4
1
6
1
1
1
2
2
1
1
1
1
32
7
2
18
1
1
1
1
1
1
1
5
1
3
1
1
1
1
1
1
1
2
1
1
1
1
1
1
1
1
1
1
2
1
2
1
1
1
1
1
1
1
1
1
1
2
1
1
1
1
1
1
1
1
1
7
5
1
1
1
1
2
2
1
17
1
1
1
2
1
1
2
1
1
1
1
1
2
14
1
1
1
1
1
3
19
2
8
2
1
1
1
1
2
8
1
21
1
1
1
2
1
1
1
2
3
1
1
6
1
1
1
1
1
11
1
1
1
1
1
1
1
1
1
1
1
1
9
1
8
1
1
1
1
1
1
1
1
1
1
1
1
1
1
3
1
1
1
1
1
1
1
1
1
1
1
1
1
1
1
1
1
1
1
1
1
1
1
1
1
1
1
1
1
1
2
2
1
1
3
1
1
2
2
1
1
1
1
1
3
3
1
1
1
1
1
1
1
1
1
2
1
1
1
1
1
1
1
1
1
1
1
2
1
1
1
1
1
1
1
2
1
1
1
1
1
1
1
1
1
1
2
1
1
1
1
1
1
1
1
1
1
1
1
1
1
1
1
1
1
1
1
1
1
1
1
1
1
1
1
1
1
1
1
1
1
1
1
1
1
2
1
1
1
1
1
1
1
1
1
1
1
1
1
1
1
1
1
1
1
1
2
1
1
1
1
1
1
1
1
1
1
1
1
1
1
1
1
1
1
1
1
1
1
1
1
1
1
1
4
1
1
29
1
1
1
1
1
1
2
1
1
1
1
2
1
1
1
1
1
1
6
1
1
1
10
8
31
2
1
14
1
2
17
5
1
1
1
1
1
1
2
1
1
1
1
1
1
1
14
1
1
2
1
2
1
1
1
1
1
1
1
1
1
4
1
1
50
1
1
1
1
8
1
1
1
1
1
12
14
1
3
1
2
5
1
1
1
2
1
1
9
1
1
1
1
4
1
1
5
1
1
1
1
1
1
1
1
1
1
1
1
1
1
1
1
1
1
1
1
1
1
1
1
1
1
2
3
1
1
1
1
1
1
1
1
1
4
1
4
2
3
1
1
1
2
1
4
2
1
1
7
10
6
1
2
1
1
1
29
3
6
1
1
1
36
17
2
1
1
1
1
1
8
2
1
1
1
51
1
1
1
1
1
1
1
2
1
3
1
1
1
1
1
1
1
3
1
1
1
2
1
1
1
17
1
1
1
1
1
1
1
51
1
1
2
1
9
1
1
1
1
1
1
2
3
1
1
1
3
1
1
1
1
1
1
1
1
1
1
1
1
1
3
2
1
1
1
1
2
3
2
1
1
1
1
2
1
1
1
1
1
1
1
1
1
1
1
1
1
1
4
1
1
1
1
1
1
1
3
2
1
1
1
1
1
2
1
1
1
1
2
1
1
2
1
1
1
1
2
1
1
1
1
1
1
1
1
33
1
1
1
2
1
1
1
1
1
1
1
1
1
1
1
19
1
1
1
1
4
1
2
1
2
1
20
1
1
1
1
1
1
1
1
27
1
2
1
16
7
1
1
6
1
14
2
1
2
7
3
3
1
1
1
1
2
1
1
17
1
1
1
1
1
1
1
1
1
4
1
1
14
1
1
1
1
1
1
1
1
1
1
1
1
1
1
1
1
1
1
2
1
1
1
1
1
2
2
5
4
18
1
11
1
13
1
13
1
1
3
2
1
1
1
1
1
1
3
1
1
1
1
1
1
1
2
2
1
1
3
1
1
1
1
1
1
1
1
1
1
1
1
1
1
1
1
1
1
1
1
1
1
1
1
1
1
1
1
1
1
1
1
1
1
1
1
1
1
1
1
1
1
1
1
1
2
1
1
1
1
1
1
1
1
1
1
1
14
1
1
1
1
1
1
9
1
32
1
2
2
5
2
1
1
2
1
1
1
1
1
1
1
1
1
1
1
1
1
19
5
1
1
1
1
2
20
1
2
2
1
1
1
3
1
1
1
1
1
1
1
1
1
1
2
1
1
1
1
1
1
1
1
1
1
1
1
1
11
2
1
3
1
1
1
4
65
15
1
4
1
1
1
1
2
1
3
2
1
2
15
1
1
1
2
1
1
10
1
1
3
1
1
1
1
1
8
1
1
1
1
1
1
1
1
1
1
1
1
1
2
2
5
1
3
1
1
1
1
1
1
2
1
1
1
1
1
1
1
2
1
1
1
1
1
1
1
1
1
1
1
1
1
1
1
1
1
1
1
1
1
3
1
1
1
1
1
1
1
1
1
1
1
1
1
1
1
1
30
1
1
1
1
1
1
1
1
1
1
1
2
1
1
2
1
38
1
1
1
1
12
1
1
1
1
2
1
1
1
14
1
1
1
1
1
1
1
1
1
1
1
1
1
2
1
1
1
1
1
1
1
1
3
1
1
2
1
1
1
1
4
1
2
1
1
1
2
1
12
1
1
1
1
1
1
1
1
1
1
1
1
1
1
1
1
1
1
1
1
1
1
1
1
1
1
1
1
1
1
1
1
3
2
1
1
1
1
1
1
1
3
1
1
1
2
1
1
1
1
1
1
1
3
1
1
1
1
1
1
1
1
1
1
1
1
1
2
2
1
1
2
2
1
1
1
1
1
1
1
1
2
2
1
1
1
1
1
1
1
1
1
1
1
1
1
2
1
1
3
27
1
1
3
1
1
1
21
2
1
18
1
1
3
1
3
1
1
1
1
1
1
1
1
1
10
1
1
1
18
1
1
1
1
1
1
1
1
1
17
1
1
1
1
1
2
1
1
1
1
1
1
1
1
1
1
1
2
1
2
1
3
1
2
14
1
1
1
1
1
1
1
34
1
11
1
1
1
1
18
1
1
1
1
1
1
1
26
20
1
2
1
1
1
1
1
1
1
1
1
1
1
1
1
1
1
1
1
1
1
1
1
1
1
1
1
1
1
1
1
1
1
1
1
1
1
1
1
1
1
1
1
1
3
1
1
1
1
2
1
15
1
1
1
1
1
1
1
1
4
31
1
35
4
2
6
2
4
1
2
6
5
1
1
1
1
2
2
1
1
1
1
1
1
1
1
3
1
1
1
1
1
1
1
1
1
1
1
1
2
1
1
1
1
1
1
1
1
1
1
1
1
1
1
1
1
1
1
2
1
1
1
1
1
1
1
1
1
1
1
1
1
1
1
1
1
1
1
1
1
1
2
1
1
1
1
1
1
1
1
19
1
3
1
1
1
1
1
5
23
8
1
1
1
9
1
1
1
1
2
1
1
1
1
1
2
1
1
2
1
1
1
1
1
1
1
1
2
1
2
1
1
1
1
1
1
1
2
1
1
1
1
1
1
1
1
1
1
1
2
1
1
1
13
4
1
2
2
1
1
1
1
1
1
1
1
1
11
2
1
1
1
1
1
1
1
2
1
2
1
1
1
3
1
1
1
1
1
1
1
1
1
1
1
1
1
1
1
1
11
2
1
1
1
1
1
1
2
1
1
1
1
1
1
1
1
1
1
1
1
1
1
2
1
2
1
1
1
2
1
1
1
1
1
1
1
1
1
1
1
1
1
1
1
1
1
1
1
1
1
1
1
1
1
1
1
1
3
3
1
1
1
1
1
1
1
2
1
1
1
1
2
1
1
1
1
3
1
1
1
1
1
1
1
2
1
1
1
1
1
1
1
2
1
1
1
1
1
1
1
1
1
1
34
1
1
1
1
3
6
26
2
3
1
2
16
6
2
1
1
1
1
1
5
20
1
2
1
1
2
13
3
1
3
1
1
2
4
11
13
1
1
1
1
3
1
1
2
1
1
1
1
1
1
1
2
22
12
1
2
2
1
2
6
57
4
3
1
1
1
2
1
1
3
1
2
1
1
4
2
8
2
5
1
1
1
1
1
2
5
1
1
1
1
1
3
2
1
1
1
1
1
1
1
1
1
1
1
1
1
1
1
1
1
1
1
1
1
1
1
1
1
1
1
1
1
1
1
1
1
1
1
1
1
3
1
2
1
1
1
1
3
2
2
2
1
2
1
1
1
1
2
1
1
1
2
1
1
1
1
1
2
1
1
1
1
1
1
1
3
1
1
1
1
1
1
1
2
1
1
1
1
1
1
1
1
1
1
1
1
1
1
1
1
1
1
1
1
1
1
1
1
1
1
1
1
1
1
1
1
1
1
1
1
1
1
1
1
1
1
1
1
1
1
1
1
1
1
1
1
1
2
1
1
1
1
1
1
1
1
1
1
1
1
1
2
2
1
1
1
1
1
3
1
1
1
1
1
1
2
1
1
1
1
1
1
3
1
1
1
1
1
1
1
1
1
1
5
1
8
1
1
1
1
1
1
1
1
1
1
1
1
1
2
2
1
1
1
16
3
28
28
3
32
1
1
1
1
1
2
23
2
1
1
11
10
39
4
11
22
7
4
2
1
1
1
1
1
1
1
1
1
2
1
69
1
1
1
1
1
1
1
14
1
1
6
1
1
1
1
1
1
2
3
3
1
1
1
1
2
1
1
1
3
2
1
2
1
1
1
2
1
1
1
2
1
1
1
1
1
1
1
1
1
1
4
1
1
1
1
2
2
1
2
1
1
1
1
1
1
1
1
1
1
1
1
1
1
1
2
1
1
1
1
1
1
1
1
1
1
1
1
1
2
1
2
1
1
1
1
2
2
2
1
1
1
1
1
1
1
1
1
1
1
1
1
1
1
2
1
1
1
1
1
1
1
1
1
1
1
11
1
1
1
1
1
1
1
2
16
1
1
1
14
1
1
1
1
1
1
1
2
1
1
5
1
17
1
1
1
1
1
3
1
1
1
1
1
1
9
1
2
1
1
1
2
1
1
1
1
1
1
1
1
1
1
1
1
1
1
1
1
1
1
3
2
4
4
1
1
1
1
2
1
12
1
1
1
9
1
1
1
1
1
1
1
1
1
1
1
1
1
1
1
14
1
1
1
1
1
1
1
1
1
1
1
1
1
1
1
1
1
2
1
1
1
1
1
1
1
1
7
3
1
3
2
1
1
1
1
1
1
1
1
2
1
1
1
1
1
1
1
1
1
1
2
1
2
1
1
1
1
1
1
5
1
1
3
1
1
1
1
1
1
17
1
1
1
1
1
1
1
1
1
1
1
1
1
1
1
1
1
1
1
1
1
1
1
1
1
1
1
1
13
1
1
1
1
15
1
1
1
1
1
1
1
1
1
1
1
1
2
1
3
1
1
1
1
1
1
1
1
1
1
1
1
1
1
1
1
1
1
1
1
1
1
1
1
1
1
1
1
1
1
1
1
3
1
1
2
1
1
1
1
2
1
1
1
1
1
1
1
1
1
1
1
1
1
1
1
1
1
2
1
1
1
1
1
1
1
1
1
2
2
1
1
1
1
1
1
3
1
1
2
2
1
1
1
1
1
1
1
1
1
1
3
1
1
1
1
1
1
1
1
1
1
1
1
1
1
4
1
1
1
1
1
1
1
1
1
1
1
1
1
1
1
1
1
1
1
1
1
1
10
5
1
1
1
1
1
1
1
1
1
1
1
1
1
1
1
1
1
1
1
1
1
1
1
1
1
3
1
1
1
1
1
1
1
2
1
2
1
1
1
1
1
1
1
1
1
1
1
1
1
1
1
1
1
1
1
1
3
1
1
1
1
1
1
1
1
2
1
2
1
1
1
1
1
1
1
1
1
1
1
3
1
1
1
1
2
2
2
1
1
1
1
1
1
1
1
1
1
1
1
1
1
1
1
1
1
1
1
1
2
1
3
1
1
1
1
1
22
1
1
1
1
1
31
1
1
1
1
1
1
1
1
1
1
1
1
1
1
1
1
1
1
1
1
2
1
4
1
4
1
1
1
2
1
1
1
1
1
1
1
1
1
1
1
1
1
1
1
1
1
1
1
1
1
1
1
1
1
1
1
1
1
1
1
1
1
1
1
1
1
5
1
1
1
1
1
1
1
2
1
1
1
2
1
1
1
1
1
1
1
1
1
1
2
5
29
1
2
1
1
1
1
1
1
1
1
2
2
2
1
1
1
2
1
2
1
1
2
1
1
1
1
3
1
1
1
1
1
1
2
1
1
1
1
1
1
1
1
1
2
1
1
1
1
1
1
1
1
1
1
2
2
1
1
2
1
1
2
1
1
1
1
1
1
1
1
2
1
1
1
1
1
1
1
2
8
7
4
26
1
1
1
8
3
2
4
1
1
2
2
1
1
6
1
1
2
2
1
1
1
1
1
1
1
1
1
1
1
1
1
1
1
1
2
1
1
1
1
1
1
1
1
1
1
1
1
2
1
1
3
1
1
1
1
1
1
1
1
1
1
1
1
1
1
1
1
1
1
1
1
1
1
1
1
1
1
1
1
1
1
1
1
1
2
2
1
2
4
1
1
1
1
1
1
1
1
1
1
1
1
1
1
1
1
1
1
1
21
1
1
1
11
10
1
1
1
3
2
1
1
2
1
1
1
1
1
1
1
1
1
2
1
1
1
1
1
1
1
1
1
1
1
14
1
1
1
1
1
1
1
1
1
3
2
7
1
3
1
57
1
1
1
1
1
1
6
1
1
1
1
1
1
4
1
1
1
1
1
1
1
1
1
1
1
1
1
1
1
3
1
1
1
1
1
1
1
6
1
3
2
2
3
1
4
1
1
1
1
1
1
3
1
1
1
1
2
1
1
1
14
1
1
1
1
1
1
2
1
2
1
1
1
1
1
1
1
1
2
1
1
1
1
1
1
1
2
1
1
1
1
1
1
2
1
1
1
1
2
1
1
2
1
1
1
1
1
1
1
1
1
1
1
2
2
1
1
1
2
1
2
1
1
1
1
4
6
1
1
1
1
12
6
2
1
3
4
5
3
1
1
1
1
2
15
14
1
3
3
1
1
1
18
3
2
7
1
1
1
1
1
14
1
4
4
3
1
1
1
1
1
3
2
2
1
4
1
1
3
1
2
1
1
3
1
1
1
1
22
16
1
1
1
1
1
9
1
1
3
1
1
1
1
1
1
2
2
1
2
1
19
1
9
5
1
1
1
1
1
9
2
1
1
1
1
1
26
1
1
1
1
1
2
1
5
3
19
8
6
1
1
21
8
1
1
1
1
1
1
1
1
1
1
1
1
1
6
1
3
1
5
1
1
1
1
1
1
2
1
1
1
1
14
1
8
1
1
1
14
27
4
10
1
1
15
2
1
1
1
1
1
8
1
1
2
2
1
1
1
1
1
1
1
1
2
1
1
1
1
1
1
1
1
1
1
1
1
1
1
1
1
1
1
1
1
1
1
1
1
1
1
1
1
1
1
1
1
1
1
1
1
1
1
1
1
1
1
1
1
1
1
1
1
1
1
1
1
2
1
1
1
1
1
1
1
1
1
1
1
1
2
2
6
2
1
1
1
1
1
1
3
1
1
4
1
70
1
1
1
1
1
1
1
2
1
1
1
1
1
1
1
1
2
1
1
1
1
1
1
1
1
1
1
1
1
8
1
1
1
1
5
8
6
1
2
2
1
1
1
1
2
1
20
1
1
1
1
1
1
1
1
1
1
1
1
1
3
51
1
2
1
1
2
2
1
1
1
1
2
1
1
1
1
1
1
1
1
1
1
1
1
1
1
1
3
1
10
1
1
19
1
1
14
1
1
26
3
4
2
1
1
1
1
1
4
3
1
1
1
41
9
1
1
1
1
2
1
34
1
15
1
1
3
1
3
1
1
1
1
1
1
1
1
1
1
1
1
1
1
1
1
4
1
4
1
12
8
1
1
17
1
2
2
1
1
1
1
3
2
1
1
1
15
2
12
1
5
1
3
2
12
7
1
4
1
1
1
1
1
1
5
1
1
1
1
1
1
1
1
8
1
1
1
3
1
1
2
1
1
1
1
1
1
1
1
3
2
1
1
1
1
1
1
1
1
1
1
2
4
3
1
2
1
1
1
1
1
1
2
1
1
1
1
1
1
1
1
1
1
1
1
1
1
1
1
1
1
1
1
1
1
4
2
1
1
1
1
1
3
1
1
1
1
1
1
7
2
1
1
1
1
22
1
2
2
1
1
1
2
6
1
3
4
1
1
10
1
1
1
1
1
1
1
3
2
1
1
2
1
1
1
1
1
1
1
1
1
1
1
1
1
1
1
1
1
1
1
1
1
1
3
1
1
1
1
1
2
4
4
1
1
1
1
1
1
1
1
1
8
1
1
1
1
1
2
2
4
2
5
3
2
2
1
1
1
1
1
1
1
1
1
1
1
1
2
1
1
1
1
1
1
1
1
1
1
1
1
1
1
1
1
1
1
2
1
1
1
1
1
2
1
1
1
1
2
1
1
1
2
1
2
1
3
2
1
1
2
1
1
1
1
1
1
2
1
1
1
1
1
1
1
1
1
1
1
1
1
1
1
1
1
1
2
1
1
1
1
1
1
1
1
1
1
1
1
1
1
1
1
1
1
3
1
1
1
1
1
1
1
1
1
1
1
1
1
2
1
1
1
1
1
1
1
1
1
2
1
9
1
1
1
1
1
1
2
1
1
1
1
1
1
1
2
1
24
1
1
13
1
3
1
2
1
1
1
1
1
1
3
1
1
1
1
2
1
1
1
1
1
1
2
1
2
1
1
1
3
1
1
1
1
1
1
1
1
1
1
1
1
1
1
1
1
1
1
1
1
1
19
2
1
1
2
6
23
4
15
1
1
1
2
1
1
1
1
1
1
4
14
1
1
1
1
20
2
1
34
1
2
1
16
1
1
1
1
1
1
3
4
1
3
1
1
1
1
1
3
1
1
1
1
1
1
1
1
1
1
1
1
2
1
22
1
1
1
1
4
1
10
1
1
1
1
1
1
1
1
1
1
1
5
5
1
2
1
1
1
1
1
1
28
11
1
1
2
1
2
1
1
1
39
1
2
1
1
1
1
30
15
1
1
1
4
3
1
1
1
1
1
22
2
1
12
1
2
9
1
1
1
1
1
1
1
1
1
1
1
1
1
1
1
1
1
1
1
1
1
1
1
5
5
1
2
1
1
1
1
1
1
1
1
1
1
3
1
1
1
1
1
1
1
1
2
1
1
1
1
8
4
1
1
1
1
1
1
1
1
2
1
2
1
1
1
5
9
1
1
1
1
1
1
38
1
1
2
1
1
1
1
1
2
1
2
1
3
10
1
1
1
1
1
2
4
1
1
1
1
1
1
8
1
1
1
1
2
1
1
1
1
1
1
1
2
1
1
1
1
1
2
1
2
1
2
1
2
1
1
1
1
1
1
1
1
1
1
1
1
1
1
1
1
1
1
1
1
1
1
1
1
1
1
1
1
1
1
1
1
1
1
1
1
1
1
1
1
1
1
1
1
1
1
1
1
1
1
1
1
1
1
1
1
1
1
1
1
1
1
2
1
1
1
1
1
1
1
1
3
1
2
5
2
1
1
1
1
1
1
2
1
2
1
1
3
1
1
1
1
1
3
1
1
1
1
1
2
1
1
1
1
1
1
1
1
1
1
1
1
1
1
1
1
1
1
1
2
1
1
2
1
2
1
1
1
1
1
1
3
10
1
1
2
1
1
1
5
1
1
1
1
1
1
5
1
1
1
1
1
12
9
1
1
1
1
1
3
1
1
1
2
1
4
1
1
1
1
1
5
2
1
1
1
1
8
3
1
17
3
1
3
2
1
6
5
2
2
1
1
3
1
1
1
1
1
1
1
1
1
1
1
1
1
1
1
3
1
1
1
2
1
3
1
1
12
1
1
1
1
1
1
2
1
12
1
1
1
1
6
1
1
1
1
1
1
11
1
1
2
3
1
1
1
1
1
14
1
1
1
1
1
1
1
1
1
1
1
1
1
1
1
1
1
1
1
1
1
1
1
1
1
1
1
1
1
1
1
1
1
1
1
1
1
1
1
1
1
1
1
1
1
2
1
1
1
1
1
1
1
2
1
1
1
2
1
1
1
1
2
1
1
1
1
1
1
1
1
1
1
29
1
2
1
2
1
1
1
36
2
1
1
2
1
1
1
1
1
68
42
1
5
1
7
22
1
1
1
1
1
1
3
1
1
1
1
1
1
1
1
1
1
1
1
1
2
1
1
1
1
1
4
2
1
1
1
1
1
1
1
1
2
1
23
6
1
1
1
1
2
2
1
1
1
1
1
1
1
1
1
1
1
17
2
1
1
1
1
1
1
1
1
1
1
1
1
2
1
2
3
1
1
3
1
2
1
1
1
1
1
1
1
1
1
1
2
1
1
1
1
1
5
2
1
3
1
1
3
1
1
1
5
2
1
1
1
1
1
1
1
1
1
1
1
1
1
3
1
1
1
1
1
1
2
1
1
1
1
1
1
1
1
1
1
1
1
1
1
1
1
1
1
1
1
1
1
1
1
1
1
1
1
1
9
1
1
1
1
1
1
1
1
1
1
1
1
1
2
3
4
1
2
1
1
11
1
1
1
1
2
1
1
1
1
1
1
1
1
3
1
1
2
2
1
1
1
2
1
1
1
1
1
1
1
1
1
1
1
1
1
1
1
1
1
1
1
4
1
1
1
1
1
1
1
1
30
3
1
1
1
1
1
1
1
1
1
1
1
2
1
1
1
1
4
1
1
1
9
1
1
1
1
1
1
2
1
19
1
1
1
26
40
1
78
4
1
1
1
1
1
1
6
1
6
3
1
1
3
1
1
1
3
1
1
1
1
1
5
1
1
21
14
1
1
1
2
3
6
14
3
1
2
1
1
1
1
1
1
1
1
2
1
1
4
4
2
1
1
1
1
1
9
1
1
15
2
1
1
14
1
1
1
1
1
1
48
2
1
1
1
1
1
3
4
4
1
1
1
1
1
1
5
1
1
2
1
1
1
1
1
1
1
1
1
1
1
1
1
1
1
1
1
1
1
1
1
1
1
1
1
1
1
1
1
1
1
6
1
1
1
1
1
25
1
1
1
1
1
2
1
1
1
1
1
1
1
1
1
1
1
2
1
2
1
1
1
2
1
1
1
1
1
17
1
34
2
12
3
1
1
1
1
1
1
1
2
1
10
56
1
1
4
1
1
2
3
1
1
1
1
1
6
1
1
1
1
4
1
1
1
1
1
1
14
2
1
2
1
1
1
1
1
1
1
1
1
1
1
1
1
2
1
1
1
1
1
1
2
1
1
1
6
1
1
1
1
1
2
2
1
1
1
1
1
1
1
1
1
1
1
1
1
1
1
1
1
1
1
1
1
2
1
3
1
1
1
1
1
1
1
1
1
1
1
1
1
2
1
2
1
1
1
1
2
1
1
2
1
1
1
1
3
1
2
1
1
1
1
1
1
2
1
1
1
1
2
1
1
1
1
1
1
1
1
1
1
1
1
1
1
1
1
1
1
1
1
1
1
1
1
1
1
1
1
1
1
1
2
1
1
1
1
1
1
1
1
1
1
1
3
3
1
1
1
2
1
4
1
1
1
1
1
1
1
1
1
4
2
1
1
2
1
1
1
1
3
1
1
2
1
1
1
3
1
1
1
1
1
1
1
1
1
1
1
2
1
1
14
1
1
1
1
1
1
1
1
4
2
2
1
2
5
9
7
3
1
9
2
1
1
2
1
1
1
1
1
1
1
1
1
2
2
2
1
1
1
1
1
1
1
1
4
1
1
1
1
2
1
2
1
1
1
1
1
1
1
1
1
1
1
1
1
1
2
1
3
1
1
12
1
1
3
2
3
1
1
2
1
1
1
1
2
4
1
6
1
1
1
3
2
22
1
1
1
1
1
1
1
1
1
1
1
1
1
1
1
1
1
1
1
1
1
1
1
1
1
1
1
2
1
1
1
1
1
1
1
1
1
1
1
1
2
1
1
1
1
1
1
1
1
1
1
1
1
1
1
1
1
1
1
5
1
1
1
1
1
1
1
2
1
2
1
4
4
1
2
2
1
2
1
1
1
1
1
1
1
1
1
1
1
1
1
1
19
8
13
3
1
1
1
1
1
1
1
5
2
1
1
1
1
1
1
1
1
1
1
1
2
1
1
2
2
1
1
1
1
1
1
1
1
1
1
3
1
1
1
2
1
1
1
1
1
1
1
1
1
1
1
1
2
1
1
1
1
1
1
1
1
1
1
3
3
2
1
1
1
1
1
1
1
2
1
1
1
1
1
1
1
1
1
1
1
1
1
1
1
1
1
1
1
1
1
1
1
2
1
1
1
1
1
2
1
3
1
1
1
12
1
1
1
1
1
13
1
1
1
9
1
2
1
2
1
2
1
1
1
2
3
1
13
1
1
1
1
1
1
1
1
1
1
1
1
1
1
1
1
1
1
6
1
1
1
1
1
3
2
1
2
1
1
1
1
1
2
1
1
1
1
2
7
1
2
2
1
1
2
1
2
1
1
1
1
1
1
1
1
1
2
4
1
1
1
10
1
1
1
1
2
1
1
1
1
33
1
1
1
3
2
1
1
1
1
1
1
1
1
1
1
1
1
1
1
1
2
1
1
1
1
1
1
3
7
2
1
7
1
2
1
1
1
1
1
1
1
1
1
17
1
1
1
2
1
3
2
1
1
1
2
1
3
1
6
2
1
3
1
2
1
3
1
1
5
3
1
45
1
1
1
1
1
18
1
1
1
3
1
25
1
1
1
2
1
1
1
1
1
1
2
2
1
1
1
1
1
1
1
1
2
1
1
1
1
1
1
1
2
1
2
1
1
1
2
3
1
1
1
1
1
1
1
1
1
1
1
3
1
1
1
1
4
1
1
1
1
1
4
1
1
1
1
1
1
1
1
1
1
1
1
2
1
12
1
1
2
2
2
1
1
1
2
2
1
1
18
1
1
1
5
1
1
1
5
34
33
1
2
1
1
1
1
1
41
15
1
2
1
1
1
1
1
10
2
1
2
1
1
1
4
1
1
1
10
2
1
1
1
3
1
1
1
1
3
1
3
1
1
1
1
1
1
1
1
1
1
2
1
1
1
1
1
1
1
1
1
1
1
1
1
1
1
2
1
4
1
2
15
1
1
11
2
1
1
1
1
19
1
1
1
1
2
1
1
1
1
1
1
21
12
12
1
5
1
2
1
1
1
1
1
1
1
1
1
1
1
1
1
3
3
68
1
1
1
1
1
1
1
1
2
2
1
1
1
1
1
1
14
12
7
1
2
14
1
18
1
1
1
1
1
1
1
4
1
1
2
2
2
2
1
1
1
1
2
5
1
1
1
1
1
1
1
1
1
2
4
3
1
1
1
1
1
2
1
1
1
1
2
1
1
1
1
1
1
1
1
1
1
1
1
1
1
1
1
2
1
1
1
1
2
2
20
1
4
1
1
1
26
1
1
1
1
1
11
1
1
1
12
1
1
1
1
1
1
1
1
1
1
6
1
10
16
63
10
1
1
5
1
1
1
1
1
1
1
1
1
1
2
1
1
3
1
1
1
1
1
1
1
2
2
1
1
1
1
1
1
2
1
7
3
2
1
1
6
1
1
1
1
1
1
1
1
1
1
1
29
1
1
11
1
1
1
1
1
6
1
1
1
3
7
1
1
1
3
5
1
1
1
1
1
5
1
5
1
1
1
1
1
1
77
1
10
10
6
1
2
1
1
1
1
2
1
1
1
1
1
1
1
1
8
1
2
1
1
2
1
1
1
1
1
1
1
1
1
1
2
2
1
1
1
1
1
1
1
1
1
1
1
1
1
1
4
1
2
1
7
1
1
1
1
1
1
1
1
1
1
1
1
1
1
1
1
1
1
1
1
1
3
1
1
1
1
1
1
1
1
1
1
11
2
14
1
1
1
1
1
1
2
1
1
1
1
2
1
1
1
1
1
2
1
1
2
1
1
1
7
1
10
1
1
1
1
1
1
1
1
1
1
1
1
1
1
2
1
1
1
1
1
2
1
1
19
1
2
1
1
1
4
1
1
3
2
1
2
4
1
1
5
1
1
11
1
1
9
25
6
27
1
2
1
1
1
1
2
1
2
75
1
1
1
2
1
1
4
1
1
23
1
1
1
1
1
1
1
1
1
1
1
1
1
1
1
1
1
1
1
2
1
1
1
1
1
1
1
1
1
1
1
1
1
2
1
1
1
1
2
2
2
1
1
1
1
1
1
1
7
1
1
1
1
1
1
1
1
1
3
1
1
1
1
1
1
1
1
1
3
1
1
1
1
11
3
1
1
1
1
1
1
2
1
1
1
1
1
1
1
1
1
1
1
1
1
1
1
1
1
1
1
1
1
3
2
1
1
1
1
54
2
1
1
1
1
1
11
1
17
5
3
2
2
2
1
12
1
7
1
1
1
1
2
1
1
1
1
1
1
1
1
39
1
1
1
1
3
1
1
1
1
1
1
1
1
2
1
6
1
1
1
2
1
1
1
1
1
1
1
1
1
1
1
1
1
1
1
1
1
2
1
1
1
2
1
1
19
1
1
1
1
1
2
1
1
1
1
1
3
1
1
3
1
1
1
1
1
1
1
1
1
1
1
1
1
1
1
1
1
2
1
1
1
1
1
1
1
1
1
1
1
1
1
2
1
1
1
1
1
2
1
1
2
1
1
1
1
1
3
1
1
1
1
1
1
1
2
1
1
1
1
1
1
1
1
1
1
1
1
1
1
1
2
1
1
1
1
1
1
1
1
2
1
1
1
1
1
1
1
1
1
1
1
1
1
1
1
1
1
1
1
1
1
1
1
1
1
1
1
1
1
1
1
1
1
1
1
1
1
1
1
1
1
1
1
2
1
1
1
1
1
1
2
1
1
1
1
1
1
1
1
1
2
6
3
1
2
1
1
1
1
1
1
1
1
1
1
1
1
1
1
1
1
1
1
1
1
1
2
4
1
7
1
1
1
1
1
1
1
1
1
1
2
2
1
1
1
1
1
1
1
1
2
1
1
1
2
10
22
12
9
5
32
5
1
12
2
1
1
1
1
8
2
3
1
1
1
1
3
1
1
1
1
2
1
1
2
2
2
1
1
1
2
1
2
1
1
1
1
1
1
1
2
1
1
1
1
1
1
1
1
1
1
1
1
2
6
1
1
1
1
1
1
1
2
1
1
1
1
1
1
1
1
1
1
5
4
2
1
1
1
1
1
1
1
1
7
2
1
10
2
1
3
1
1
1
1
1
1
1
1
1
1
5
1
3
1
1
1
4
1
4
1
1
1
4
1
1
1
5
1
1
3
1
1
1
1
2
1
1
2
1
68
1
1
1
1
56
1
15
1
1
1
1
2
1
1
8
2
3
74
1
1
1
1
1
1
1
1
2
1
1
1
1
1
1
2
1
1
1
1
1
1
1
1
1
1
1
1
1
1
1
1
2
3
8
1
1
1
1
1
1
1
1
2
2
1
1
2
1
1
2
5
1
1
1
1
1
1
1
1
1
2
1
1
1
2
1
1
1
1
1
1
1
1
1
1
1
1
1
1
1
1
1
1
1
1
2
1
1
1
1
1
1
1
1
1
1
2
1
1
1
1
1
3
2
2
1
1
3
1
1
1
1
1
1
1
1
1
1
1
1
1
1
1
1
1
2
1
2
1
1
1
1
1
1
2
1
17
1
1
1
1
2
1
6
1
1
1
1
1
1
1
1
1
1
1
1
1
1
1
1
1
1
2
1
1
1
1
2
2
2
1
1
1
2
1
1
1
1
1
1
1
6
1
1
1
1
1
1
1
1
31
2
1
2
1
1
1
1
19
3
1
1
1
1
1
1
1
1
1
1
1
1
1
1
1
1
51
1
1
1
1
1
1
1
4
2
1
1
3
2
7
1
3
2
1
2
3
2
3
1
1
3
1
2
2
1
1
1
1
1
1
1
5
1
1
1
1
1
1
3
1
9
1
1
1
28
1
1
1
1
5
44
44
1
1
1
4
1
1
1
1
1
1
1
8
1
1
1
1
1
1
8
1
1
1
1
1
1
1
1
1
1
1
1
1
1
1
1
1
1
1
1
1
1
1
1
1
45
1
1
3
1
1
3
1
1
3
1
1
2
2
1
1
1
1
1
1
1
1
5
4
2
3
1
2
1
3
1
1
3
1
1
1
1
1
1
1
1
1
2
38
22
16
1
21
1
1
1
1
2
1
1
1
1
1
1
1
1
1
1
1
1
1
1
1
1
1
1
1
1
1
1
21
2
1
19
1
1
1
1
1
1
1
2
1
1
1
1
1
1
2
1
1
1
1
1
1
1
1
1
1
1
1
1
1
17
1
1
1
1
1
1
1
1
1
1
3
1
1
1
1
2
1
1
1
1
1
1
1
1
1
1
1
1
1
1
1
1
1
1
1
3
1
1
1
78
1
1
1
1
1
2
1
2
1
1
2
2
1
1
1
1
1
2
2
1
3
5
4
1
1
4
8
13
1
1
2
1
1
1
1
2
1
1
2
1
1
1
10
1
1
1
1
1
2
1
1
1
1
1
1
1
5
1
1
1
2
1
2
2
2
2
1
1
2
3
1
1
2
1
3
2
1
1
1
2
2
1
2
1
1
1
9
1
1
1
5
1
1
1
3
1
1
1
4
1
1
1
1
1
1
1
1
1
1
1
1
1
1
1
1
1
1
1
1
1
1
2
1
1
1
1
1
1
1
1
1
1
1
1
2
1
1
1
1
1
1
1
1
1
2
1
1
1
1
1
1
12
18
1
11
1
1
1
1
1
1
2
1
1
1
1
1
2
1
2
4
3
1
1
1
2
1
1
1
1
2
1
2
1
1
1
1
1
1
1
1
1
1
1
1
1
1
1
1
2
2
1
1
1
1
1
3
1
2
1
16
1
1
1
1
1
59
1
1
1
1
1
1
1
1
3
1
1
1
1
1
1
1
1
1
1
1
1
1
1
1
1
1
1
1
1
1
1
1
1
1
1
1
1
1
1
1
1
1
1
1
1
1
1
1
2
1
1
1
1
1
1
1
1
1
1
1
1
1
1
1
1
1
1
1
1
1
1
2
1
3
1
1
2
1
1
1
1
1
14
3
1
1
2
2
1
1
1
1
1
1
1
1
1
2
1
1
1
1
1
1
1
1
1
1
1
1
1
1
1
1
1
1
11
15
1
1
1
1
1
1
1
1
1
2
2
1
1
1
1
1
1
1
1
1
1
1
1
1
1
2
1
1
1
1
1
1
1
1
1
2
1
1
3
1
13
6
1
1
1
1
1
1
1
1
3
1
1
3
1
1
4
4
2
1
1
1
1
1
1
2
1
1
5
1
4
1
1
1
2
1
1
1
1
2
1
2
1
4
1
2
1
3
1
2
2
1
3
6
6
1
1
7
1
6
1
2
3
1
2
1
1
1
1
1
1
2
3
1
1
2
1
11
6
1
1
1
1
1
69
7
3
1
2
2
5
2
1
2
6
1
1
1
1
1
1
1
1
17
1
1
1
1
1
1
1
1
1
1
1
1
1
1
1
1
2
1
25
4
2
1
15
22
13
3
2
3
2
1
1
1
1
1
1
1
1
1
1
2
1
1
1
1
21
1
14
1
1
1
1
1
1
1
1
1
1
1
1
1
1
4
3
1
1
1
7
1
1
1
1
1
1
1
1
1
1
34
2
10
4
2
3
5
19
1
1
3
2
1
1
1
1
1
4
8
1
1
1
1
1
1
1
1
1
1
1
2
1
1
2
1
13
2
1
1
1
1
4
1
22
1
1
1
2
1
2
1
1
1
1
1
1
1
1
1
2
1
1
1
1
1
1
1
1
1
6
1
1
1
1
1
1
1
1
1
1
1
20
1
1
34
1
2
1
1
1
1
1
33
6
1
1
1
1
9
1
1
5
1
1
1
1
1
1
1
1
1
1
1
1
1
1
1
1
2
2
1
1
1
1
1
1
1
1
1
1
1
1
1
3
2
1
2
1
1
1
1
1
1
1
1
1
1
1
1
3
1
7
1
9
1
1
1
1
2
1
1
1
1
2
4
1
1
1
1
1
1
1
2
9
12
1
2
2
1
1
2
1
1
1
1
1
1
1
2
1
1
1
1
1
1
1
1
1
1
1
1
1
1
1
1
1
1
1
2
1
1
1
33
1
1
5
1
1
4
2
2
4
1
3
1
1
1
1
8
4
1
2
1
1
1
1
1
5
4
14
3
3
2
1
1
17
6
6
12
1
2
1
1
1
1
1
1
1
1
1
2
3
69
1
1
1
1
1
1
1
1
2
2
1
1
1
2
1
2
1
1
3
2
8
9
1
1
1
19
7
1
1
1
1
1
15
1
14
1
3
1
1
1
5
1
1
1
1
1
1
1
1
1
1
1
1
1
1
1
2
1
7
1
1
1
1
1
1
1
1
1
1
1
1
1
2
1
1
1
1
3
1
1
3
1
1
1
1
1
1
1
1
1
1
2
2
2
1
22
1
9
6
2
1
1
1
1
1
1
3
1
51
3
1
1
24
1
2
1
1
1
1
1
1
1
1
1
1
1
3
1
1
2
1
1
1
1
1
30
22
1
2
1
1
8
3
1
20
66
1
1
1
1
1
1
1
1
1
1
1
1
1
1
1
1
1
1
1
1
1
1
1
3
1
1
1
1
1
1
2
1
1
1
1
1
2
1
1
1
1
2
1
1
1
34
1
1
4
1
16
1
1
1
1
1
1
1
25
4
21
4
5
1
10
4
1
2
2
1
1
1
1
1
2
1
1
1
1
1
1
1
1
1
1
1
1
1
1
3
1
1
1
1
2
2
1
1
1
2
1
1
1
2
1
1
1
1
1
1
2
1
1
1
1
1
1
1
1
1
1
3
2
1
1
1
1
1
1
1
1
1
1
1
1
1
1
1
1
1
1
1
1
2
1
2
3
1
1
2
1
1
2
1
1
1
1
1
20
1
2
1
2
1
1
1
1
1
1
1
1
1
1
1
1
2
1
1
2
1
1
1
1
1
1
1
1
1
1
1
1
1
1
1
1
1
1
1
2
1
1
1
1
1
1
3
2
2
1
2
1
1
2
2
1
1
1
2
2
1
1
2
1
2
1
1
1
1
1
3
2
2
1
2
1
1
1
3
1
2
1
1
1
1
1
1
1
1
1
1
1
1
1
1
3
1
1
1
1
1
1
1
1
2
1
1
1
1
1
1
1
1
1
1
1
1
1
1
1
2
1
1
1
1
1
1
2
1
1
1
1
1
1
1
1
1
1
2
1
1
2
1
1
1
1
1
1
1
8
3
1
1
1
1
2
1
1
1
2
1
1
1
1
1
1
1
1
1
1
1
1
1
3
3
3
4
1
1
1
1
1
1
2
1
1
2
1
3
1
1
3
1
5
1
3
1
1
1
1
1
1
2
1
1
1
3
3
1
1
2
3
1
1
1
14
1
5
1
2
3
4
3
1
1
1
1
1
1
3
5
2
1
1
52
2
2
3
1
1
1
2
1
1
1
1
1
1
1
1
1
1
1
4
1
1
1
1
15
1
1
1
1
21
1
1
3
1
1
1
2
1
2
2
1
2
1
1
1
4
1
1
1
2
3
6
4
1
1
2
1
1
1
1
2
2
1
1
1
1
1
1
1
1
1
2
1
1
1
1
1
1
1
1
1
1
1
1
1
1
1
1
1
1
2
1
1
1
1
33
1
12
1
1
2
1
34
1
15
3
1
1
1
1
1
1
1
1
2
1
1
1
1
1
1
1
2
1
1
3
1
1
1
8
1
1
1
1
3
1
1
1
1
1
1
1
1
1
1
1
10
2
1
2
1
5
1
1
2
1
1
1
1
3
4
1
13
1
1
1
7
1
2
2
9
36
15
33
1
9
1
1
1
1
1
1
1
1
1
1
4
1
3
1
1
2
1
1
1
1
1
1
2
1
1
1
1
1
1
1
1
1
1
1
1
1
1
1
1
1
1
1
1
1
3
1
6
1
6
1
1
2
1
1
1
1
2
1
1
1
1
2
1
1
1
2
1
1
1
1
1
1
1
1
1
1
1
1
1
2
1
1
1
1
1
1
3
1
1
2
16
1
1
1
1
1
1
1
1
1
3
2
1
1
1
1
1
5
21
1
1
1
1
1
3
1
1
1
1
1
1
1
1
1
1
6
1
1
1
1
1
1
3
1
1
1
1
1
1
1
1
1
1
1
1
1
1
1
1
1
1
1
1
1
1
1
1
1
11
4
12
1
1
1
1
1
5
15
2
1
1
1
17
1
17
3
1
9
1
1
7
1
2
1
1
1
1
3
2
1
1
1
3
1
1
1
1
1
2
2
1
9
1
1
3
1
3
1
1
1
13
1
1
1
1
1
1
1
1
1
1
2
1
1
1
1
1
1
1
1
12
2
1
1
1
2
1
1
1
1
1
1
3
1
1
1
1
1
1
1
1
2
1
1
1
1
1
1
1
1
1
1
1
1
2
1
1
1
1
1
1
1
1
1
1
1
1
2
1
1
1
1
1
1
1
1
1
1
1
1
2
1
1
1
1
1
1
6
1
1
1
1
1
1
1
1
1
1
1
1
1
1
1
1
1
1
1
1
1
1
1
1
1
1
1
1
1
1
1
1
1
1
1
1
1
1
1
1
1
1
3
1
1
1
2
2
1
4
2
1
1
1
1
1
1
5
1
1
1
1
1
1
1
2
3
1
1
1
1
1
1
2
1
1
1
1
1
1
1
1
1
3
1
1
1
3
3
5
1
1
2
1
22
5
1
2
1
1
1
1
5
1
52
4
1
1
42
3
2
1
1
3
1
1
1
1
1
1
1
4
1
1
1
2
1
1
2
1
2
1
1
1
1
1
1
1
1
1
1
1
1
2
1
1
1
1
1
1
2
1
1
1
1
1
1
1
1
1
1
1
4
1
2
1
1
1
1
1
1
1
1
1
1
1
1
1
1
1
7
2
1
2
8
1
1
1
1
1
1
4
1
1
2
1
1
1
1
2
1
1
1
1
1
1
1
1
1
1
1
1
1
1
1
1
1
1
1
1
1
1
1
1
1
1
2
1
2
1
1
1
1
1
1
1
1
1
32
30
1
1
1
3
6
1
1
1
22
2
1
1
1
27
11
2
10
1
1
1
1
2
4
1
1
1
1
11
4
1
1
1
1
1
1
6
1
1
1
1
1
2
20
1
1
1
1
1
1
1
1
1
1
1
1
1
1
1
1
1
1
1
1
1
1
1
1
1
2
1
2
2
1
1
2
1
1
1
1
1
1
1
1
1
1
2
5
1
1
1
1
2
1
1
1
1
1
1
1
1
1
1
1
1
1
1
1
1
1
1
1
1
1
2
1
1
1
1
1
1
1
2
1
1
1
1
3
1
1
1
1
1
1
1
1
1
1
1
1
1
1
1
1
1
1
1
1
1
1
1
1
1
1
2
1
1
1
1
1
4
1
2
1
1
1
1
1
1
1
1
1
1
1
1
1
1
1
1
1
1
1
1
1
1
1
1
2
4
1
1
1
2
2
1
1
1
1
1
1
2
5
10
1
2
1
3
1
2
1
1
1
1
1
1
1
1
1
1
3
3
1
1
1
1
1
1
1
1
1
1
1
2
2
1
1
1
1
1
1
1
1
1
1
1
1
1
1
1
1
1
1
1
1
1
5
3
7
1
1
1
1
1
1
1
1
1
1
1
3
1
1
1
1
1
1
1
1
1
1
1
1
1
1
3
1
1
9
28
1
2
10
3
9
1
10
4
1
1
2
15
2
1
1
1
34
34
2
1
1
1
1
1
1
1
1
1
1
1
13
3
7
1
11
1
2
2
1
1
1
1
3
1
2
1
1
2
2
2
1
1
1
1
1
1
4
1
1
1
1
1
1
1
1
1
1
1
1
1
1
1
1
1
1
1
1
1
2
1
1
1
1
1
1
1
1
1
1
1
1
1
2
1
15
18
1
2
1
1
2
1
2
1
40
1
1
1
2
3
1
1
1
2
1
1
1
1
1
1
2
1
1
1
1
1
1
1
1
1
1
2
1
1
2
1
1
1
3
1
1
1
1
1
1
1
9
1
1
2
1
1
3
2
1
1
1
2
1
1
1
1
1
1
1
1
1
3
2
1
4
1
12
1
1
2
8
2
1
1
1
1
4
2
1
1
1
1
1
1
1
1
1
1
1
1
1
1
1
1
1
1
1
1
1
3
1
3
1
2
4
1
2
1
1
1
2
1
1
1
1
1
1
1
1
1
1
1
1
1
1
1
1
1
1
1
1
1
1
1
1
1
1
1
4
3
1
1
1
1
2
1
1
1
1
1
1
1
1
1
1
1
1
1
1
1
1
1
1
1
1
1
1
2
1
1
2
1
3
1
1
3
1
1
2
1
10
2
2
12
2
1
2
1
1
1
1
1
1
1
2
1
1
1
1
1
2
1
2
3
1
1
1
1
1
1
1
1
1
2
1
5
1
1
1
2
1
1
1
2
4
2
2
1
3
1
1
1
1
3
1
1
1
1
1
40
1
3
1
1
2
1
1
1
1
2
1
2
1
1
1
1
1
1
1
1
1
1
1
1
1
2
3
1
1
1
1
1
1
1
32
1
2
3
1
2
3
66
25
1
1
1
1
1
1
1
1
2
1
1
1
1
1
1
1
1
1
3
4
1
1
1
1
1
2
3
1
1
1
1
1
1
1
15
1
1
1
1
1
1
1
1
1
1
1
2
1
1
1
1
1
2
3
1
2
1
3
1
1
1
1
1
1
1
1
1
1
1
1
1
1
1
1
1
1
1
1
1
1
1
1
2
1
1
1
1
1
1
1
1
1
1
1
1
1
1
1
1
1
1
1
1
1
1
1
1
1
1
1
1
1
2
1
1
1
1
1
1
1
1
1
1
1
1
1
1
1
1
1
1
1
1
1
1
1
1
1
1
1
1
8
1
1
1
1
1
1
1
1
1
1
1
2
1
1
1
1
1
1
1
1
1
1
1
1
1
1
1
1
1
1
1
1
1
1
1
8
10
1
1
1
1
2
1
2
16
1
1
1
1
1
15
2
2
1
1
1
1
1
2
1
1
1
1
1
1
1
1
1
1
1
1
2
3
18
1
1
1
1
1
1
1
10
2
1
2
1
1
1
1
1
1
1
25
1
1
1
1
1
3
1
2
1
1
1
1
1
1
1
1
1
1
1
1
1
1
3
1
1
1
2
1
1
1
1
1
1
1
1
1
1
1
1
1
1
1
1
1
1
2
1
1
1
1
2
1
1
1
1
1
1
1
1
1
1
1
8
11
1
1
2
1
2
1
2
1
2
1
1
1
12
1
1
3
5
1
1
1
1
1
1
1
2
1
1
1
1
1
1
1
1
1
3
1
1
3
1
1
2
1
1
1
1
1
1
1
1
1
1
1
1
1
1
1
1
1
3
2
1
1
1
2
1
8
1
1
1
1
1
1
1
1
1
2
1
1
1
1
1
1
2
2
1
1
1
1
1
2
1
2
1
1
1
1
1
1
1
2
1
1
1
1
1
1
1
1
1
1
1
1
1
1
1
1
1
1
1
1
1
1
1
1
1
1
1
1
1
1
1
1
1
4
17
1
1
2
1
1
1
1
1
1
1
1
1
1
1
1
1
1
1
5
1
1
1
1
1
1
1
1
1
2
3
1
1
1
1
1
3
3
1
1
1
1
1
1
1
1
1
1
1
1
3
1
1
1
1
1
1
1
1
1
1
1
1
1
1
1
1
1
1
1
1
1
1
1
1
1
2
1
1
1
1
1
1
1
2
1
1
1
1
1
1
1
1
1
1
1
1
1
1
1
1
1
1
1
1
2
1
2
1
1
1
1
1
1
1
1
1
1
1
1
1
1
1
1
1
1
1
1
1
1
1
1
1
1
1
4
2
1
1
2
1
1
1
1
1
1
1
1
1
1
1
1
1
1
1
1
2
1
3
1
1
1
1
1
1
1
1
1
1
1
4
1
1
1
1
1
12
1
1
1
1
1
1
1
1
1
3
1
1
1
1
1
1
2
2
1
5
1
1
1
1
1
1
1
2
1
1
1
1
1
1
1
1
34
32
12
7
1
1
1
10
1
13
1
3
1
1
34
1
7
1
1
1
2
1
1
1
1
1
1
2
1
21
1
1
1
1
2
1
1
1
3
1
1
2
1
1
1
1
1
1
1
1
1
1
1
1
19
2
1
4
1
1
1
1
1
1
1
1
1
1
1
1
1
2
1
1
1
1
1
1
1
1
1
2
1
1
1
1
1
1
1
1
1
7
1
1
1
1
1
1
1
1
1
10
1
2
1
1
1
1
18
1
4
1
1
2
3
2
6
1
1
1
2
2
1
10
1
1
1
1
1
1
1
1
1
1
17
1
1
1
3
1
1
3
1
1
1
3
1
2
2
1
1
1
1
1
1
1
1
1
1
13
1
1
1
1
1
1
1
1
1
1
1
1
1
1
1
1
1
2
1
6
2
2
1
34
1
1
20
1
1
1
1
1
1
7
1
1
1
1
3
1
1
7
1
1
1
1
1
1
1
1
1
1
1
1
1
1
1
3
1
2
1
3
7
2
4
1
1
7
2
1
1
14
5
1
1
1
1
1
1
3
1
2
1
3
1
1
2
1
1
6
1
1
1
1
2
1
1
1
1
1
1
1
1
1
1
1
1
2
1
1
2
1
1
1
1
1
3
1
2
1
1
1
1
1
3
1
2
1
1
1
1
1
1
1
1
1
1
2
3
1
1
1
1
1
1
1
1
1
1
1
1
1
1
1
1
1
1
1
2
2
1
1
2
1
1
10
2
1
2
1
1
1
1
1
1
1
1
2
1
1
1
1
1
7
2
1
1
1
3
1
4
1
1
1
1
1
1
3
1
5
3
60
8
1
1
1
1
1
1
1
7
2
1
1
1
1
1
1
1
1
1
1
1
1
1
1
1
1
1
1
1
1
1
1
1
1
1
1
1
1
1
1
1
1
1
1
1
1
2
1
1
1
1
1
2
1
1
1
3
1
2
1
1
1
1
1
1
1
1
1
1
1
1
1
6
1
1
3
1
1
1
1
1
1
1
3
1
2
4
1
1
1
2
1
1
1
1
1
2
1
1
2
1
1
2
1
1
1
1
1
1
2
1
1
1
1
1
1
1
2
1
1
2
1
1
1
1
1
1
2
1
1
1
1
2
2
2
1
1
1
1
1
1
1
1
1
1
1
1
1
1
1
1
1
1
1
1
1
1
1
1
1
1
1
1
1
1
1
12
2
1
1
1
3
1
3
1
1
1
1
1
1
1
17
1
2
1
1
4
1
3
2
3
1
4
1
1
1
1
1
1
1
1
2
2
2
1
16
1
4
2
3
2
5
39
2
1
1
1
1
1
1
1
1
1
1
2
2
1
1
1
1
1
1
1
1
1
1
2
1
2
1
1
1
1
1
1
1
1
1
1
1
1
2
1
1
1
1
2
1
1
1
1
2
1
1
1
1
1
2
2
1
1
1
1
1
1
1
1
1
2
1
1
1
1
2
1
1
1
1
1
1
1
2
2
2
2
2
4
2
1
1
1
1
1
1
1
1
1
1
1
1
1
1
1
1
1
1
1
1
1
1
1
1
2
2
1
1
1
2
1
1
2
2
1
1
1
1
1
1
1
1
1
1
1
1
1
1
1
1
1
1
1
1
1
1
1
1
1
1
1
1
1
1
1
1
1
1
1
1
1
1
1
1
3
1
1
1
2
1
3
1
1
1
1
1
1
1
1
1
1
2
6
1
1
1
1
13
1
1
4
1
1
1
16
2
3
3
2
1
1
7
1
1
1
1
1
2
1
33
1
1
1
5
1
1
1
9
1
1
1
1
1
1
1
1
1
1
1
1
2
1
1
1
1
1
8
4
1
1
1
1
1
1
1
1
1
1
1
1
2
1
1
1
1
2
1
1
1
1
1
1
1
1
1
1
1
4
1
6
3
1
1
5
1
1
1
3
2
1
1
1
1
4
1
2
1
1
3
7
1
1
1
1
1
3
9
1
13
1
1
1
1
1
1
1
3
6
8
1
2
1
3
1
1
1
2
1
1
1
1
1
1
1
1
1
3
1
1
1
1
1
1
1
2
1
5
1
1
1
1
1
1
1
1
1
1
2
1
1
1
1
1
1
1
1
1
30
2
1
2
6
9
3
1
1
1
1
1
1
3
1
1
1
2
1
1
4
1
7
2
2
1
1
1
1
1
1
1
1
1
4
1
1
1
1
1
1
1
2
1
13
1
3
1
1
1
1
1
2
1
33
5
1
6
1
1
1
1
1
1
2
1
3
1
1
1
1
1
3
1
1
1
1
1
1
1
1
2
1
1
1
1
1
1
1
1
1
1
1
2
3
1
1
1
1
2
1
1
1
1
1
1
1
1
1
1
1
1
1
1
1
1
1
1
3
1
1
1
1
1
1
1
1
5
9
1
5
1
1
1
1
1
3
1
1
1
1
1
1
1
1
1
1
3
1
1
1
1
1
1
1
1
1
1
1
1
1
1
1
1
1
1
1
1
1
2
1
1
1
1
3
1
2
3
1
1
1
1
1
1
1
1
3
1
1
3
3
4
3
9
3
3
2
2
2
1
9
2
1
6
2
1
2
1
3
2
2
2
10
2
5
1
4
1
1
1
1
1
1
1
1
1
1
1
1
1
1
4
1
2
1
1
3
1
1
3
4
2
1
1
1
1
1
1
1
1
1
2
2
1
1
15
3
12
1
1
1
1
1
1
1
1
1
14
2
1
1
1
1
1
1
1
1
17
1
1
1
1
1
2
1
2
1
1
11
1
1
1
1
1
1
1
2
1
1
1
1
4
1
1
1
1
2
1
1
1
1
1
1
1
1
1
1
1
1
2
1
1
1
1
1
1
2
1
1
2
1
3
2
1
1
1
1
1
1
1
1
1
16
1
1
1
1
1
1
1
2
1
16
1
1
1
1
1
1
2
4
3
4
1
1
1
3
1
1
1
1
1
2
3
5
3
16
1
1
1
1
1
1
1
1
15
1
1
1
9
1
7
1
1
12
5
17
3
1
1
1
1
1
1
1
1
1
1
1
1
1
1
1
1
1
1
1
1
1
1
1
2
1
5
1
1
1
1
1
1
1
1
1
1
2
2
1
1
2
1
4
1
1
1
1
3
1
1
1
1
1
1
2
1
1
2
1
2
1
1
2
1
1
1
1
4
3
3
1
12
4
2
3
15
1
1
1
1
1
1
1
1
1
6
1
2
1
2
1
1
1
3
1
1
2
1
1
1
1
1
1
1
1
1
1
1
3
1
1
9
1
1
1
2
1
1
1
1
1
3
3
1
1
1
1
2
1
1
1
1
2
1
1
1
1
1
1
1
1
1
1
2
1
2
1
1
1
1
1
1
11
1
1
1
3
1
1
1
3
1
1
1
1
1
1
3
1
1
1
1
1
1
2
1
1
1
1
1
2
4
1
1
2
1
1
1
1
1
1
1
1
1
1
1
1
1
1
1
1
6
6
2
1
1
1
1
1
1
1
1
3
3
2
3
1
16
1
4
19
1
1
1
1
1
1
1
1
1
1
1
1
2
1
2
1
1
1
1
1
1
1
1
1
1
1
1
1
1
3
1
1
2
1
4
1
1
1
1
1
1
1
1
1
1
3
3
1
2
2
2
1
45
1
1
1
2
2
1
2
1
2
1
1
2
1
2
2
1
1
1
6
1
10
2
1
1
1
1
1
2
1
1
1
1
1
1
1
1
1
1
1
1
1
1
1
1
1
1
1
2
1
1
1
1
1
2
1
1
1
1
1
1
12
1
2
1
4
1
3
20
1
2
9
1
2
2
1
1
1
1
1
2
1
7
1
1
1
1
1
1
1
2
1
1
1
1
1
1
1
1
5
1
1
1
1
1
1
1
1
4
2
2
1
15
1
1
1
1
1
1
23
2
4
1
1
1
1
1
1
3
3
1
1
6
1
1
1
1
1
1
6
1
1
1
1
1
1
1
1
2
2
1
1
6
1
1
1
1
1
34
1
2
1
1
2
3
1
1
3
2
1
1
1
1
5
1
1
31
1
2
1
1
17
1
1
1
1
1
1
3
1
1
6
3
1
1
1
1
1
1
1
1
24
1
1
1
1
1
1
2
1
2
1
1
1
1
1
1
1
1
1
1
1
1
1
1
1
1
1
1
1
2
1
2
2
3
1
1
1
1
1
1
2
1
1
1
1
1
1
1
1
1
1
1
1
1
1
1
1
2
1
1
1
1
1
1
1
1
1
1
1
1
1
1
1
1
1
1
1
1
2
1
1
1
1
1
1
1
41
1
1
1
1
1
1
1
1
1
1
1
1
1
1
1
1
1
1
2
1
1
1
1
1
1
1
5
13
4
1
3
5
1
1
4
2
1
1
46
1
1
1
1
1
15
31
20
1
3
2
14
1
1
1
1
1
1
1
5
1
10
1
1
1
1
1
1
1
12
5
1
1
1
1
1
2
1
1
1
1
1
1
1
1
1
2
1
1
1
1
1
5
1
9
2
1
1
1
1
1
1
1
1
1
1
3
2
1
1
1
1
2
1
1
3
1
1
1
1
1
1
1
1
3
4
2
1
16
3
1
16
6
17
1
1
1
1
1
1
17
1
1
1
3
1
1
1
1
2
1
1
1
1
1
1
1
7
6
3
4
1
3
1
5
2
1
1
1
1
1
10
1
1
1
1
1
1
1
1
1
1
1
1
8
12
2
1
1
2
1
1
1
1
1
1
1
1
1
1
1
1
1
1
1
1
1
1
1
1
1
1
1
1
1
1
1
1
1
1
1
1
1
1
2
1
2
2
1
1
1
1
1
1
2
1
1
2
1
1
1
1
11
22
3
1
1
1
1
9
1
1
3
11
14
1
1
1
1
1
1
1
1
1
2
1
2
1
1
1
5
1
1
1
1
1
1
1
1
1
1
2
1
22
5
1
1
1
1
1
1
1
1
1
6
1
1
2
2
1
1
1
4
2
2
3
1
8
5
2
2
1
1
1
1
1
1
1
1
1
1
1
1
1
25
1
1
1
1
1
1
1
1
1
1
1
2
1
1
1
1
1
1
1
1
1
1
1
1
1
1
1
3
1
1
10
1
1
2
1
1
1
1
1
1
2
2
4
1
1
2
1
1
1
1
2
6
2
1
1
1
41
1
1
1
71
1
2
1
1
1
1
1
1
1
1
1
1
1
1
1
1
1
1
1
1
1
14
1
1
1
1
1
1
1
1
1
1
1
1
1
1
1
1
1
1
1
1
1
2
1
1
1
1
1
1
1
1
1
2
2
1
1
1
1
1
1
1
1
2
1
1
1
1
1
1
1
1
1
1
1
1
1
2
1
2
1
1
1
1
1
1
1
2
1
1
1
1
1
1
1
1
2
1
1
3
1
1
1
1
1
1
2
1
1
1
2
1
1
1
1
4
8
1
1
1
1
1
1
1
1
1
1
1
1
1
1
1
1
1
1
1
1
1
1
1
1
1
1
1
1
1
1
1
1
1
1
2
1
1
1
1
1
1
1
3
1
1
2
1
1
1
1
1
1
2
1
1
1
1
1
1
1
1
1
1
1
1
1
1
1
1
34
1
1
2
3
1
2
1
1
1
1
3
1
1
1
1
1
2
1
1
1
1
3
1
2
1
1
5
1
1
1
1
1
1
1
1
1
1
1
1
1
2
1
2
1
1
1
1
1
1
2
1
1
1
1
1
1
1
1
1
1
1
1
1
1
1
1
1
1
1
1
1
2
1
1
1
2
1
1
1
2
1
1
1
1
1
1
1
1
1
1
1
1
3
1
1
1
2
1
1
1
1
1
2
2
1
1
1
2
1
1
1
1
1
1
1
1
1
1
1
1
1
1
1
2
1
1
1
2
1
1
1
1
3
1
1
2
1
1
3
1
4
1
1
1
3
2
1
2
2
2
2
1
1
2
1
2
3
2
3
1
1
1
1
1
1
2
1
1
1
1
1
1
1
1
1
1
6
1
3
1
1
1
1
3
1
1
1
1
1
1
1
1
1
1
1
1
1
1
1
1
1
2
1
4
1
1
1
1
30
13
1
1
24
5
1
16
1
1
1
1
1
4
1
1
2
1
2
1
1
1
1
1
1
1
1
1
1
1
49
1
3
1
1
18
2
1
1
1
1
6
1
1
47
3
1
2
4
1
1
1
2
1
1
1
1
2
1
1
3
1
1
4
2
4
1
1
9
1
1
1
1
1
1
58
1
1
1
2
1
1
1
1
1
1
1
1
1
2
1
1
1
1
1
1
1
1
1
1
1
1
1
1
1
1
2
1
1
1
2
1
1
1
1
2
1
1
1
1
3
1
1
1
1
1
6
3
3
2
1
1
1
2
1
1
1
3
1
1
14
1
1
1
1
1
1
1
1
1
1
1
1
1
1
1
1
1
1
1
1
1
1
8
1
1
1
1
1
1
1
1
1
1
1
2
1
1
1
1
1
1
1
1
1
1
1
1
1
1
1
1
1
1
1
1
1
1
1
1
1
1
1
1
1
1
1
1
1
1
1
1
1
1
1
1
1
1
1
1
1
1
1
1
1
1
1
1
1
1
1
1
1
1
1
1
1
1
1
1
1
1
1
1
1
4
1
1
1
1
1
14
1
9
1
1
1
3
1
1
1
1
3
1
1
1
1
1
1
1
1
1
1
1
1
1
1
2
1
1
1
1
1
1
3
1
1
1
1
1
1
1
2
1
1
1
30
1
1
2
1
1
1
1
15
1
1
1
1
1
1
2
1
1
2
5
1
7
1
1
1
2
1
1
1
1
1
1
1
1
1
1
1
1
5
1
1
1
1
1
1
2
1
1
1
1
1
9
60
9
1
1
1
1
4
3
1
1
3
1
2
3
17
1
2
1
1
1
1
1
1
4
1
1
1
1
1
1
1
1
3
1
1
6
2
2
12
1
2
9
4
11
4
4
7
2
1
14
1
1
1
1
1
1
1
1
1
1
1
1
1
1
1
1
3
1
1
1
2
2
1
2
1
1
1
1
2
1
1
6
1
1
1
1
1
1
1
1
2
1
1
2
1
4
1
1
34
1
1
1
5
1
1
1
1
1
1
1
1
1
1
1
1
1
1
1
1
3
1
2
3
2
3
2
2
1
1
1
1
3
14
1
1
1
1
1
1
1
1
1
1
1
2
2
4
1
1
1
1
1
1
1
1
1
2
1
1
1
1
1
1
2
2
2
1
1
1
2
1
1
1
1
1
1
10
1
1
1
2
29
1
1
1
3
1
2
1
1
1
1
1
6
1
1
1
1
1
1
1
33
1
1
1
1
1
1
5
2
1
2
3
2
1
1
1
1
1
1
2
1
1
1
1
2
1
2
3
1
3
1
1
1
1
1
1
1
1
1
1
1
1
33
1
3
1
1
1
1
1
1
1
1
1
1
1
1
1
1
1
1
1
2
2
1
2
1
1
1
1
1
1
1
1
1
1
1
1
15
1
1
2
5
2
1
1
1
1
1
1
1
43
4
36
1
1
1
1
1
1
1
1
4
1
3
1
1
1
1
1
1
1
1
1
1
1
1
1
1
5
1
6
1
1
2
4
1
1
1
1
1
1
1
1
1
1
1
4
1
2
1
2
1
3
1
7
1
1
1
1
1
1
1
1
1
1
1
1
1
1
3
2
1
1
1
2
1
1
2
1
1
1
2
2
2
1
1
1
2
1
1
1
1
1
1
1
1
1
1
1
1
1
3
2
1
1
2
3
1
3
1
3
2
3
2
2
1
1
1
2
3
1
2
1
1
1
2
1
2
1
1
1
1
1
1
1
1
1
2
1
1
2
1
1
1
3
1
1
1
1
1
15
1
1
1
1
1
1
1
1
1
3
1
1
1
1
1
1
1
1
1
1
1
4
2
1
1
1
2
2
1
1
4
1
2
1
1
1
2
1
1
1
1
1
1
1
1
1
1
1
1
1
1
17
1
1
1
1
1
1
1
1
1
1
1
1
1
1
1
1
1
1
1
2
1
1
1
1
1
2
6
2
1
1
34
34
1
1
1
2
1
1
2
1
1
2
1
4
1
2
2
1
1
1
1
1
3
3
1
1
2
6
1
31
6
1
1
1
1
1
1
2
1
1
1
2
2
1
1
2
1
1
1
3
1
1
1
1
1
1
1
1
1
2
1
1
1
1
1
1
2
1
1
1
2
2
1
1
1
1
1
1
1
1
1
1
1
1
1
1
1
1
1
1
1
1
1
1
2
1
1
2
1
1
1
1
2
1
1
1
1
1
2
1
1
1
1
25
2
1
1
1
1
1
2
3
1
1
7
1
2
1
1
1
1
1
1
1
1
1
1
1
3
1
1
1
5
2
2
10
20
1
1
1
1
2
2
1
3
1
1
1
1
2
2
1
4
3
4
1
1
2
4
1
8
1
9
1
1
1
2
1
1
1
2
1
1
1
1
1
1
1
1
1
1
1
1
1
1
2
1
2
1
1
4
1
1
1
1
1
1
1
1
1
1
1
1
3
1
1
2
1
2
1
2
1
1
2
2
2
1
1
3
1
2
1
1
1
1
1
1
2
1
1
2
1
1
1
1
1
2
1
1
1
1
1
1
1
1
1
1
1
1
1
1
1
1
1
1
1
1
1
3
1
1
1
1
1
1
1
1
1
1
1
1
1
1
1
1
1
1
1
1
1
1
1
4
1
2
2
1
1
4
1
1
1
1
1
1
1
4
1
1
4
1
1
6
1
1
4
4
1
1
1
1
1
34
2
20
1
2
1
1
1
1
1
2
1
1
1
1
2
1
1
1
1
1
1
1
1
1
1
1
1
1
1
1
1
2
4
1
1
4
1
1
1
1
1
1
1
22
3
2
1
1
1
1
1
1
1
1
1
1
1
1
1
2
2
1
1
2
1
2
3
1
1
2
1
1
1
2
2
1
1
1
1
1
1
1
1
1
1
1
1
1
1
1
1
1
1
1
1
1
1
1
1
1
1
2
1
1
4
4
2
2
1
10
6
1
1
1
2
1
2
1
1
1
13
1
1
1
1
1
1
1
1
1
1
2
1
4
1
1
1
1
1
1
1
1
1
61
19
1
1
1
2
1
1
1
1
1
1
1
5
2
1
1
1
1
1
4
11
11
6
27
2
1
2
1
1
1
26
1
1
1
1
2
1
1
7
1
2
1
1
1
1
1
1
1
1
2
2
1
2
1
1
1
1
1
2
8
1
3
1
6
3
3
2
14
6
3
4
2
8
1
1
1
6
2
1
1
1
6
1
1
1
1
1
3
1
3
1
1
1
2
1
1
1
2
1
1
3
1
1
1
1
1
2
1
2
2
1
1
1
1
1
1
1
1
1
1
1
1
1
1
1
1
1
1
1
2
2
1
1
1
1
1
1
1
1
1
1
1
1
1
1
2
1
1
1
1
1
1
1
1
1
1
1
1
1
1
1
20
9
9
6
5
1
1
1
1
1
1
1
2
1
1
14
1
1
1
1
1
1
1
1
1
2
1
1
1
1
1
2
1
1
15
1
1
1
1
2
1
1
1
1
1
1
1
1
1
2
2
2
1
1
1
1
1
1
1
1
1
1
1
1
1
1
1
1
1
1
1
1
1
2
1
1
1
3
3
2
1
2
1
1
1
1
1
3
1
1
1
1
1
2
1
1
1
1
1
1
2
1
1
3
1
3
1
1
1
1
11
1
1
1
1
4
2
1
23
1
16
1
1
1
1
1
1
1
1
1
3
2
1
1
1
1
1
43
2
1
1
1
6
1
13
20
17
1
3
1
1
1
1
1
1
1
1
1
1
1
1
12
1
1
51
7
1
10
1
1
1
1
1
1
1
1
1
1
2
1
1
1
1
1
1
1
1
18
1
1
3
1
1
1
1
8
1
1
1
1
2
1
1
1
5
1
5
1
1
1
1
1
1
1
1
1
1
6
1
1
14
1
16
1
2
3
1
1
1
2
1
1
1
1
1
1
1
1
1
1
1
1
1
1
1
1
1
1
1
1
1
1
15
12
5
1
1
1
1
2
2
1
1
1
1
1
1
2
2
1
2
1
2
1
2
1
19
18
1
29
1
1
1
1
1
1
1
1
1
1
1
1
1
1
1
1
1
1
1
1
1
2
1
25
1
1
1
1
1
1
1
1
1
1
1
1
1
1
1
1
1
1
1
2
1
1
2
1
2
1
1
1
1
2
2
3
4
1
1
3
1
1
1
1
1
15
1
2
1
1
1
1
1
1
1
1
1
1
1
1
1
1
1
1
1
2
1
1
2
1
2
1
1
2
1
1
2
2
1
1
1
1
1
1
1
1
1
1
1
2
1
1
1
1
1
1
1
1
1
1
1
1
1
1
1
1
1
1
1
1
2
4
19
1
1
1
1
1
6
1
1
10
2
1
1
1
1
3
1
1
68
1
1
1
1
1
1
1
1
1
1
1
1
1
1
1
1
1
1
1
1
1
1
1
1
34
1
3
1
1
1
3
1
1
11
1
1
1
4
3
3
3
1
1
1
2
1
1
1
1
2
1
2
1
1
1
1
1
1
1
1
1
6
1
1
1
1
1
2
1
2
1
1
1
1
1
3
2
1
1
1
1
1
1
1
1
1
1
1
1
1
1
1
1
1
1
1
1
1
1
1
1
1
1
1
1
1
1
2
1
1
1
1
1
1
1
1
1
1
1
1
1
1
1
1
6
1
2
2
1
1
1
1
2
3
1
1
1
5
1
1
1
3
1
1
4
1
1
1
1
1
1
1
2
2
9
1
1
1
10
1
1
1
13
1
1
1
1
1
1
1
1
1
3
1
1
1
23
19
14
2
1
1
1
1
1
1
1
1
3
1
1
2
1
5
1
1
1
1
1
1
5
1
1
1
1
1
1
1
1
3
1
2
1
1
1
1
1
1
1
1
1
7
1
1
1
1
1
2
1
1
1
1
1
1
1
1
1
1
1
1
1
1
12
11
1
1
1
1
4
1
1
1
1
1
1
1
2
1
1
1
1
2
1
1
1
1
1
1
1
1
1
1
1
1
1
1
1
1
1
1
4
1
1
1
1
1
1
1
1
1
1
1
1
1
2
1
1
1
10
1
1
1
1
1
1
1
1
1
1
1
1
1
1
6
1
1
3
1
1
1
1
1
1
1
1
1
1
2
3
6
1
1
1
1
1
10
1
1
1
1
1
1
1
11
10
1
1
1
1
1
2
1
1
1
1
1
1
1
1
1
1
1
1
1
1
1
1
1
1
4
1
1
1
1
1
1
1
1
1
1
1
1
2
1
1
1
1
1
3
1
1
1
1
2
1
2
1
1
1
1
1
1
1
1
22
1
1
2
1
1
1
1
1
4
4
1
1
1
2
2
2
2
1
1
1
1
1
1
1
1
1
1
1
1
1
1
1
1
1
2
2
2
4
3
1
1
1
1
2
1
1
2
1
1
3
2
1
4
1
1
1
1
1
1
1
1
1
1
1
1
1
1
1
1
1
1
1
1
1
1
1
1
1
1
1
3
1
1
1
1
1
1
1
1
1
1
1
1
1
2
3
4
2
2
13
1
1
51
1
2
1
1
1
1
1
1
1
1
1
5
5
1
1
5
4
1
1
1
1
1
4
1
2
2
1
1
2
7
6
7
1
50
26
1
1
4
2
1
1
1
13
6
1
1
1
1
1
1
4
1
1
1
1
1
1
1
1
1
1
1
1
25
1
2
1
1
1
1
1
1
1
1
2
2
1
1
1
1
2
1
1
1
1
2
1
1
1
1
1
1
1
1
1
1
1
3
1
1
1
2
2
2
1
1
1
1
1
2
1
1
1
1
1
1
1
11
1
1
20
1
1
1
1
1
1
1
1
1
2
1
1
3
1
2
1
2
1
1
3
1
2
2
2
1
2
1
1
2
1
1
1
1
1
1
1
1
1
1
1
1
1
1
1
1
1
1
1
1
1
1
1
3
1
1
1
1
1
2
3
17
1
8
1
1
2
1
1
2
1
1
1
1
1
1
1
1
1
1
1
1
1
1
1
1
5
1
1
1
1
1
1
5
1
1
1
3
3
5
1
5
1
1
1
7
1
1
19
1
7
1
1
1
1
1
1
1
1
1
1
1
1
1
1
1
1
1
1
1
1
1
1
1
1
1
1
1
1
1
1
29
3
1
4
1
32
2
34
1
1
29
7
5
1
36
1
1
2
1
1
1
1
1
3
1
1
1
1
1
1
1
1
1
1
1
1
1
1
1
1
1
1
1
1
1
1
1
1
1
1
1
1
1
1
1
1
1
2
1
1
1
41
2
1
1
1
1
6
3
1
2
13
1
1
1
1
1
1
4
1
1
1
1
1
1
1
1
2
1
1
1
1
1
1
2
1
1
1
1
1
1
1
2
1
1
1
1
1
1
1
1
1
1
1
1
1
1
1
1
1
1
1
1
1
2
1
1
1
1
1
1
1
2
1
1
1
1
1
1
1
1
2
1
1
2
3
1
2
1
1
1
1
1
7
1
1
1
21
1
10
1
1
2
12
2
2
7
1
1
5
4
4
1
2
1
1
1
1
1
1
1
1
1
1
1
51
1
1
17
62
1
1
1
1
1
1
24
1
1
1
30
1
1
1
1
1
1
1
1
1
1
1
1
1
1
1
1
1
1
1
3
2
4
1
1
1
1
1
1
1
1
1
1
1
1
1
1
1
1
2
1
1
1
1
1
1
1
1
1
1
1
1
2
1
1
2
1
1
2
2
1
1
1
1
1
1
1
1
2
2
1
3
1
3
5
1
21
1
12
1
1
1
1
1
1
1
1
1
1
2
5
1
3
3
1
1
1
2
1
3
1
54
1
1
1
1
1
1
1
1
1
1
1
3
2
1
1
1
1
1
1
1
1
1
1
2
1
1
1
4
2
1
1
1
1
1
1
1
1
1
1
1
1
1
1
1
1
1
1
1
1
1
1
1
18
18
1
1
1
13
8
1
1
1
1
11
17
2
1
2
4
2
2
1
1
1
1
12
12
4
7
3
12
1
1
1
2
5
1
1
1
3
1
1
1
1
1
1
1
1
1
1
2
1
3
1
6
1
1
1
1
8
1
1
1
1
25
13
1
1
1
1
17
1
1
1
1
1
1
1
1
1
1
16
1
16
1
1
1
1
7
8
1
1
1
1
1
13
1
1
1
1
1
1
1
1
1
1
1
1
1
1
1
1
1
1
1
1
1
1
1
4
1
1
1
1
1
4
1
1
1
1
16
1
5
15
2
25
1
1
1
1
1
2
1
1
11
1
1
3
1
1
1
1
1
1
1
1
1
1
1
1
3
1
2
1
1
1
1
1
1
1
1
1
1
1
1
1
1
46
1
1
1
1
1
1
1
1
1
1
1
1
1
1
1
1
1
1
5
1
1
1
1
2
4
1
2
1
1
1
1
1
10
1
1
1
1
1
4
3
1
1
1
6
3
3
1
1
1
1
10
1
4
4
5
1
1
1
1
15
1
1
9
1
1
1
9
1
1
1
1
1
2
2
1
1
1
1
1
4
2
1
13
2
18
4
1
1
5
2
1
13
27
1
3
1
3
1
1
4
1
1
1
1
2
1
1
17
1
1
1
15
1
1
1
1
1
2
2
1
1
2
1
2
1
1
1
1
1
1
1
1
1
1
1
15
3
4
3
1
1
1
1
1
1
1
1
1
1
1
1
1
1
1
1
1
1
1
1
1
1
1
1
1
1
1
1
1
1
1
1
1
1
1
1
1
2
2
1
1
1
1
3
1
2
3
1
1
1
1
1
1
1
1
1
1
1
1
1
1
1
1
1
1
1
1
1
1
1
2
9
17
37
1
1
55
2
2
1
1
1
1
3
1
1
1
1
1
1
1
1
1
1
1
1
2
1
1
1
1
1
10
1
1
2
4
2
2
29
1
1
1
3
2
5
2
4
2
2
5
1
3
2
1
1
1
1
34
1
2
1
1
1
1
1
1
3
1
1
2
1
1
3
1
1
1
2
2
1
1
5
1
1
1
1
1
1
8
10
5
7
1
1
2
1
3
1
1
1
2
1
1
1
1
1
1
1
7
1
1
1
1
1
1
1
1
1
1
1
1
1
1
1
1
3
1
2
1
1
1
1
1
1
4
1
3
1
1
1
1
1
1
1
1
1
1
1
1
1
1
1
1
1
1
1
1
1
1
5
1
1
1
1
14
1
1
1
1
1
1
1
1
1
1
1
1
1
1
3
1
1
1
1
50
2
4
7
1
1
1
1
1
1
1
1
3
1
2
1
3
1
1
1
1
3
2
1
1
1
6
1
1
1
1
3
1
1
1
1
1
3
4
2
1
16
1
1
1
1
1
1
1
1
1
1
1
1
2
1
1
1
1
2
1
1
1
1
1
1
1
1
3
1
1
1
1
1
1
1
1
1
2
1
2
1
1
1
1
1
1
1
1
1
1
1
1
1
1
1
1
1
1
1
1
1
1
1
8
1
1
1
1
1
1
1
1
1
1
2
1
1
1
1
1
1
1
1
1
1
1
1
1
1
1
1
1
1
1
1
1
1
1
1
1
1
2
2
2
1
1
1
1
1
2
2
6
1
1
1
1
1
1
23
18
1
1
1
1
1
1
1
2
1
1
1
2
1
1
2
2
1
2
1
21
1
7
3
2
1
1
1
1
2
2
1
1
2
26
1
1
1
1
1
1
1
1
1
1
1
2
1
1
1
1
19
2
1
1
4
4
4
2
1
1
1
1
1
1
1
1
1
1
1
1
1
2
1
1
1
2
1
1
1
1
1
1
70
1
1
1
1
1
1
18
1
1
3
2
1
6
1
1
13
1
15
1
5
1
1
3
1
1
1
1
1
1
5
1
2
1
1
1
1
2
1
1
1
1
2
1
1
1
1
1
1
1
2
1
1
1
1
1
1
1
2
1
1
1
1
34
1
1
1
1
1
2
1
1
1
1
1
4
1
14
1
1
1
1
1
1
1
84
3
1
1
1
2
2
1
5
5
2
1
1
1
1
1
1
2
1
2
2
1
1
2
6
1
1
1
1
2
1
3
1
1
2
1
1
1
6
1
1
1
1
1
1
1
1
1
1
1
1
1
1
1
1
1
1
2
1
1
1
1
1
1
1
1
1
1
1
1
1
1
1
1
1
1
1
1
1
1
1
1
2
1
1
3
1
1
1
2
1
2
3
1
1
2
1
1
2
1
1
1
1
1
1
1
1
1
1
1
1
1
1
1
1
1
1
1
1
1
1
34
1
1
17
1
76
2
1
1
1
1
1
2
1
1
1
1
1
1
1
1
1
1
1
1
1
3
1
1
1
4
5
5
5
1
1
5
1
1
1
2
1
1
1
1
1
2
1
1
2
22
1
18
16
2
1
1
8
1
1
2
1
1
11
1
2
1
1
1
1
1
1
1
1
1
1
1
1
1
1
1
1
1
1
1
1
1
1
1
3
1
11
1
1
1
1
1
1
1
1
1
1
1
1
1
13
8
1
1
1
1
1
1
1
17
1
1
1
1
1
1
1
1
1
1
1
2
1
1
34
1
1
1
4
56
11
1
61
1
9
1
1
1
1
1
34
1
1
1
1
1
1
1
1
2
3
1
1
1
1
1
1
1
1
1
1
1
1
1
1
1
3
1
1
2
1
1
1
1
1
1
1
1
1
1
1
3
1
1
2
1
5
8
4
2
2
6
2
3
20
1
72
1
1
1
1
1
1
1
1
1
1
1
1
14
1
2
20
11
4
1
1
1
1
6
1
1
1
1
1
1
2
1
1
1
1
1
1
1
1
26
1
1
1
1
1
1
1
1
1
1
1
1
1
1
1
1
1
1
21
4
1
1
1
2
6
3
1
1
2
21
1
1
1
1
1
1
1
1
1
1
1
9
1
1
1
1
1
1
1
1
1
1
1
1
1
1
2
1
1
1
1
1
1
1
2
1
1
3
1
1
1
1
1
1
1
1
1
1
1
1
1
3
1
2
1
1
1
1
2
2
1
3
2
3
1
1
2
1
2
1
1
1
3
1
1
2
1
1
1
1
1
1
1
1
1
1
1
1
1
1
1
1
1
1
2
1
1
2
1
1
1
1
1
1
1
1
1
1
2
3
1
1
2
2
1
2
2
1
1
2
2
1
1
1
1
1
1
1
2
1
4
1
1
1
1
1
1
1
1
1
1
1
1
1
1
2
4
1
1
1
1
1
1
3
1
2
12
2
14
1
18
1
1
3
1
1
1
1
1
1
1
2
2
1
1
1
1
2
1
1
1
2
1
1
1
1
1
1
1
1
2
1
1
1
1
1
2
1
1
1
1
1
1
15
1
3
1
2
4
1
1
4
3
3
2
1
2
2
15
1
2
2
1
1
1
1
1
1
1
1
1
1
1
1
1
1
1
2
1
1
1
1
1
1
1
1
1
1
1
1
1
4
2
1
1
1
1
1
1
1
1
1
1
1
1
1
1
1
1
1
1
1
1
1
1
1
1
1
1
1
1
1
1
1
1
1
1
29
1
16
1
2
1
2
1
1
1
1
1
2
1
2
3
1
4
1
1
1
3
1
1
1
1
5
1
1
1
2
1
1
1
1
1
1
2
2
1
5
1
1
1
1
1
1
1
1
1
2
11
1
2
1
15
2
1
1
6
1
2
1
1
1
1
1
1
1
13
1
1
1
1
1
1
1
1
1
1
1
1
2
1
1
1
2
1
2
1
2
1
1
1
1
1
1
2
1
1
1
1
1
1
2
26
1
1
1
1
1
1
1
1
1
5
1
1
1
1
2
1
1
1
1
1
1
1
9
1
1
1
1
1
1
1
1
1
5
1
2
1
3
1
49
1
1
1
1
1
1
1
1
3
2
1
1
1
1
1
1
1
2
2
1
1
1
2
1
2
1
2
1
1
1
1
1
1
1
1
1
1
1
2
1
1
1
1
1
1
1
1
1
1
1
1
1
1
1
1
1
1
1
1
1
1
1
1
1
1
1
3
2
1
1
1
1
1
1
7
1
1
1
1
1
1
24
1
1
2
1
1
1
2
8
59
4
1
1
1
1
1
1
1
1
1
1
1
1
1
1
1
1
1
1
1
3
1
1
1
1
1
17
2
16
1
1
1
3
1
1
1
1
1
1
1
1
7
2
1
1
1
1
1
3
1
1
1
1
1
1
1
1
1
1
1
1
1
1
1
1
1
1
2
1
1
1
1
1
1
1
1
1
1
1
2
1
1
1
1
1
1
1
1
1
1
3
1
1
1
1
1
1
2
1
1
1
1
1
1
1
1
1
1
1
1
1
1
1
1
1
1
1
3
1
1
1
1
1
3
1
1
1
1
1
1
1
1
1
1
1
1
1
1
1
1
1
1
1
1
1
1
3
1
1
3
1
1
1
1
1
70
1
1
1
1
1
1
1
1
1
1
1
1
1
1
1
1
1
1
1
2
1
2
1
1
1
1
1
8
1
1
1
1
1
1
1
1
1
39
11
33
1
1
1
1
2
1
1
1
1
1
1
5
1
1
1
1
3
1
1
1
2
3
1
2
1
1
1
1
1
1
1
1
1
1
1
1
1
1
2
1
1
1
1
1
1
1
1
1
11
1
6
4
11
1
2
1
1
1
1
1
1
1
1
1
1
2
1
1
1
1
1
1
1
1
1
1
1
1
1
2
3
1
1
1
1
1
4
1
1
1
1
1
1
2
5
5
1
1
1
1
1
2
1
2
1
6
3
1
3
1
1
3
34
1
1
1
1
1
10
5
1
1
2
1
1
1
1
1
1
1
1
1
1
1
2
1
2
2
2
2
1
1
2
2
1
1
2
2
1
1
1
1
1
2
1
1
1
2
3
1
1
2
1
1
2
1
1
4
1
1
1
1
1
1
1
1
1
1
1
3
1
1
1
1
1
1
1
1
1
1
1
1
1
14
1
1
1
3
1
1
2
3
2
1
1
1
1
1
1
1
1
1
1
1
1
1
6
2
1
1
1
1
6
1
1
1
13
1
1
1
1
1
1
1
1
1
1
1
1
1
16
7
1
1
1
18
1
1
21
1
1
1
1
1
1
1
1
1
1
1
1
1
2
6
2
12
1
1
1
1
1
1
1
1
1
1
6
1
1
1
1
1
1
1
20
60
1
1
4
1
2
3
1
1
1
1
1
1
1
1
16
1
1
5
1
1
27
1
3
1
1
1
1
1
1
1
1
3
1
5
1
2
1
1
1
2
2
3
2
1
1
1
2
1
15
3
2
1
1
1
1
1
1
10
37
20
2
1
16
1
1
1
1
1
1
1
1
1
1
1
15
20
8
14
19
1
1
1
1
1
1
1
1
1
1
54
1
1
1
1
1
1
3
6
8
7
1
1
1
1
1
1
1
1
1
1
1
1
1
1
1
1
1
1
1
2
1
1
1
1
1
3
1
1
1
1
1
1
1
1
1
1
1
1
1
1
1
1
1
1
1
1
1
1
1
2
3
3
1
1
2
3
1
3
3
1
1
1
1
1
2
1
1
2
1
1
2
2
1
1
2
1
1
2
5
1
1
1
1
1
1
1
1
1
1
2
2
1
1
4
4
1
1
1
1
1
1
1
1
13
1
1
1
1
2
1
1
1
1
1
1
1
1
1
1
1
1
1
1
3
1
1
1
1
1
1
1
1
1
1
1
1
1
2
1
1
1
1
1
6
1
1
2
1
1
1
1
2
1
1
1
1
1
1
1
1
1
1
1
1
1
1
1
1
1
1
1
1
2
21
9
1
1
1
1
1
1
1
1
5
15
1
58
1
1
1
43
1
1
1
1
3
2
1
1
1
1
2
1
1
6
2
6
1
1
1
1
1
1
1
6
1
1
1
10
1
1
1
3
1
1
1
17
1
4
1
1
5
1
2
2
1
1
1
1
1
1
1
1
2
1
1
1
1
1
2
2
1
1
1
1
1
1
1
1
1
1
1
1
1
1
1
11
1
1
1
1
1
1
1
1
2
1
1
1
1
1
1
1
1
1
1
1
1
1
1
1
1
1
1
1
1
1
1
1
3
1
2
4
1
1
1
1
2
2
1
1
1
1
1
1
1
2
1
2
1
1
1
1
1
1
1
1
1
1
1
1
1
1
1
1
1
1
1
1
1
1
2
1
1
2
1
2
1
1
2
1
1
1
2
2
1
2
1
3
1
1
1
1
1
1
1
1
1
1
1
1
1
1
1
1
1
1
1
2
2
1
1
9
1
3
6
1
2
23
23
2
1
1
1
2
1
4
1
1
1
1
1
8
1
1
1
1
1
1
1
1
1
1
1
1
1
1
1
2
1
1
1
1
1
1
1
1
1
1
1
1
1
1
2
2
1
1
1
1
1
1
1
1
1
1
1
1
1
1
1
1
1
1
1
1
1
1
1
1
2
1
1
1
1
1
1
3
2
6
1
1
1
1
1
2
1
1
1
1
10
1
3
1
15
1
1
1
1
1
1
1
1
1
1
1
1
1
1
1
1
1
1
1
1
1
1
1
1
1
1
1
1
1
1
1
1
1
1
1
1
1
5
2
2
1
1
1
1
1
1
1
1
1
1
1
1
1
1
1
1
2
1
2
1
1
1
1
1
1
1
23
23
1
1
1
2
1
1
1
4
1
1
1
1
1
1
1
1
1
1
24
30
4
1
10
1
1
1
3
30
27
1
11
7
7
1
8
1
1
3
1
1
1
1
1
1
2
1
1
1
1
6
2
1
2
2
1
3
1
1
1
1
1
2
1
1
1
1
1
1
4
1
1
3
1
1
1
1
3
1
1
1
1
1
1
2
2
1
2
2
2
1
1
1
2
2
1
1
1
1
1
1
1
1
1
1
1
1
1
1
1
1
1
1
1
1
5
1
1
1
1
1
1
1
1
1
1
1
1
1
5
2
3
1
1
3
2
13
2
1
1
1
1
1
1
1
1
1
1
1
1
1
1
24
2
3
1
1
1
1
1
1
2
1
1
1
1
1
1
1
1
1
2
2
1
1
1
1
1
1
1
1
1
1
1
1
1
1
1
2
1
1
1
1
1
1
2
1
2
3
1
1
1
1
1
1
4
1
1
1
1
1
1
1
1
1
1
1
1
1
1
1
1
1
1
1
1
2
1
1
1
1
1
1
1
1
3
3
1
4
1
4
1
1
1
1
2
1
1
3
2
2
1
1
1
1
1
1
2
1
1
1
26
2
1
1
1
1
5
2
1
1
1
1
4
2
1
1
1
1
1
1
1
1
2
1
1
1
1
1
2
1
1
1
1
1
1
1
1
2
1
1
1
2
2
1
14
14
1
1
2
1
1
1
1
1
1
1
1
1
1
1
2
4
1
1
26
5
18
1
1
1
1
1
1
1
1
1
1
1
1
1
1
1
1
1
1
1
1
1
1
1
1
1
1
1
1
1
1
1
1
1
1
1
1
1
1
1
1
1
1
2
1
1
1
3
1
1
1
1
1
1
1
1
1
1
3
1
1
1
1
1
4
1
1
10
1
1
1
1
4
1
3
4
2
1
1
4
15
1
3
1
1
1
1
1
4
1
1
2
1
2
1
1
1
1
5
2
1
1
2
3
1
1
1
1
1
3
3
10
3
4
1
1
7
1
1
1
1
1
1
1
1
1
1
1
1
1
1
1
2
1
1
1
1
1
1
1
11
30
3
3
1
1
1
1
1
1
1
2
1
1
2
1
3
3
1
1
1
2
2
1
1
1
1
1
1
1
1
1
1
1
3
1
1
1
1
1
1
1
1
1
1
1
2
2
1
1
1
1
1
1
1
2
1
2
1
1
1
2
1
1
1
1
1
1
1
3
1
1
1
1
1
1
1
2
1
2
1
1
1
8
5
2
1
1
1
1
1
1
1
1
1
1
1
1
1
1
2
2
1
1
1
1
1
1
1
1
1
1
1
1
1
3
1
1
1
1
1
1
2
1
1
1
1
1
1
1
2
2
1
1
2
1
1
1
3
2
1
1
1
1
1
1
1
1
1
1
1
1
1
1
1
1
1
1
1
1
1
1
1
1
1
2
4
1
1
1
1
1
1
13
1
3
14
11
17
1
1
1
1
1
3
1
2
1
45
1
1
1
1
1
1
1
1
1
1
1
1
1
1
1
1
3
1
1
1
1
1
1
1
1
21
1
1
1
1
4
1
1
1
1
1
1
1
1
1
3
1
1
17
1
2
2
2
2
1
1
1
1
1
2
9
1
1
1
1
2
1
2
1
1
1
1
1
1
1
1
1
1
13
1
1
1
5
2
1
16
1
1
1
1
1
1
2
2
10
1
20
1
1
1
1
1
1
1
1
1
1
1
1
1
1
1
2
1
1
51
2
1
4
1
1
1
1
1
1
1
1
1
1
1
43
1
1
1
1
1
1
3
1
1
1
1
1
5
1
1
1
1
1
1
1
1
1
1
1
1
1
2
2
1
1
1
4
1
1
1
1
1
1
1
1
1
1
1
13
4
2
1
1
1
1
2
1
1
1
1
2
1
1
1
1
1
1
2
1
1
1
1
1
1
1
1
1
1
1
1
1
1
1
1
2
1
1
1
1
1
1
1
4
2
3
2
1
1
1
1
1
1
1
1
1
1
1
1
1
1
1
1
1
1
1
1
1
5
1
1
1
1
1
1
1
1
4
8
1
1
1
1
1
1
1
1
1
2
1
2
1
1
2
2
2
2
1
1
1
1
1
1
1
1
1
2
1
1
1
1
1
2
1
1
2
1
1
1
5
1
2
1
1
1
1
1
1
1
1
1
1
1
1
1
1
1
1
1
1
1
1
1
1
3
1
5
1
1
1
1
1
1
1
1
1
1
1
1
1
1
1
1
1
1
1
1
1
1
1
1
1
1
1
1
1
1
1
1
1
1
1
1
1
1
1
1
1
1
1
1
1
2
1
1
1
1
1
1
1
1
1
1
1
1
1
3
3
1
2
2
1
1
1
2
1
1
1
1
1
1
1
1
1
16
1
5
1
3
1
1
1
1
3
1
1
1
1
1
1
2
3
8
1
1
22
1
1
1
2
16
1
1
1
2
1
1
1
1
1
1
1
1
1
2
1
5
1
14
1
3
1
1
1
1
1
1
1
1
1
1
1
1
1
5
1
2
1
2
1
1
2
11
5
5
1
1
7
1
2
1
1
1
1
1
1
1
1
1
1
1
1
5
1
1
1
1
1
4
1
1
1
1
16
15
2
2
1
1
1
1
1
1
1
1
14
4
1
1
1
1
1
1
1
1
2
1
2
1
1
1
1
1
1
1
1
1
2
1
1
2
1
1
1
1
1
2
1
3
1
1
1
1
5
4
6
1
3
1
1
1
2
1
3
1
1
1
1
1
1
1
1
1
1
1
1
1
1
1
1
1
1
1
1
1
1
1
1
1
1
1
1
1
2
2
1
1
1
1
1
1
4
1
1
1
9
2
1
1
1
1
1
1
1
1
1
1
1
1
5
1
1
1
1
1
1
1
1
1
1
61
1
13
4
1
1
1
1
1
2
6
1
1
1
1
1
1
1
1
19
2
2
2
1
1
1
1
1
1
1
1
1
1
1
1
2
3
1
5
2
3
29
1
9
1
1
1
1
1
1
1
1
1
1
1
1
1
3
1
1
1
1
1
1
1
1
1
1
1
1
1
1
1
1
1
1
1
1
1
1
1
1
1
1
1
1
1
6
1
1
1
1
1
2
1
1
1
1
6
12
1
1
1
1
1
1
1
3
1
1
2
1
1
1
1
22
14
1
1
1
37
2
1
2
1
1
1
1
1
1
1
1
1
1
1
1
1
1
1
1
1
1
1
1
1
9
2
1
1
1
1
1
22
7
30
1
1
1
1
1
1
1
1
2
1
1
1
1
1
4
1
2
1
1
1
1
1
1
1
2
1
2
1
1
1
1
1
1
1
1
1
1
1
1
1
2
1
1
1
1
1
1
2
1
1
2
1
1
1
1
1
1
1
1
1
1
1
1
1
1
1
1
1
1
1
1
1
1
1
1
2
3
2
1
2
2
1
3
1
1
1
1
1
1
1
1
1
1
1
1
1
2
4
1
1
2
1
1
1
1
1
1
1
1
1
16
1
1
1
1
1
1
2
1
1
1
1
1
1
1
1
1
1
1
1
1
2
1
1
1
1
1
1
1
1
1
1
1
1
1
1
1
2
1
1
1
1
1
1
1
1
1
1
1
1
1
1
1
2
1
1
1
1
1
1
1
1
1
1
1
1
1
1
1
1
1
1
2
17
12
2
1
1
1
1
1
1
1
1
1
1
1
1
1
1
1
1
1
1
1
1
1
1
1
1
1
1
1
1
1
1
1
1
1
1
1
1
1
1
2
1
1
1
1
1
1
1
1
1
1
1
1
1
1
1
1
2
1
2
1
1
1
1
1
1
1
2
1
1
2
1
1
1
1
1
1
1
3
1
2
2
1
1
2
1
1
2
2
1
1
1
2
1
1
1
1
1
1
1
1
1
2
1
1
1
1
1
1
2
1
1
1
1
1
1
1
1
1
1
3
1
1
1
12
9
1
1
1
1
1
1
1
1
1
1
1
1
1
1
1
1
1
2
1
1
1
1
1
1
1
1
1
1
1
1
1
1
1
2
1
1
3
1
1
2
1
21
3
1
18
1
1
40
2
1
1
1
9
2
1
1
1
1
1
1
6
1
1
1
1
1
2
1
1
2
43
2
1
1
74
3
1
5
22
1
1
1
1
1
1
1
1
1
2
1
4
1
1
1
1
1
1
2
1
1
1
1
1
1
1
1
1
1
1
1
1
1
2
3
6
2
3
21
1
31
1
18
19
2
1
1
1
1
1
1
1
1
2
7
1
1
4
1
1
1
7
1
4
3
1
1
1
1
1
1
1
1
2
1
1
1
1
1
1
1
1
1
1
1
1
1
1
1
1
1
1
1
1
1
1
1
1
1
1
1
1
1
1
1
1
1
2
1
1
1
1
2
1
1
1
1
1
1
1
1
1
1
1
1
1
2
3
1
2
1
1
1
1
1
18
1
1
1
1
1
1
1
1
1
1
2
1
1
1
3
1
3
1
1
1
1
1
26
1
1
1
1
1
11
2
2
14
1
1
2
1
4
1
1
2
1
1
2
1
1
1
1
1
1
1
1
1
1
1
1
1
1
1
1
1
1
1
1
1
1
1
2
1
1
1
1
2
2
1
1
1
1
1
1
1
1
2
1
1
1
1
1
1
1
1
1
1
1
1
1
1
1
1
1
1
1
2
1
1
1
1
1
1
1
1
1
1
1
1
2
1
1
1
1
2
1
1
1
1
1
1
1
1
1
1
1
1
1
1
1
1
2
3
1
2
3
1
1
1
3
1
1
2
1
1
1
1
1
1
1
1
1
1
1
2
2
1
1
1
1
1
1
1
1
1
1
1
1
1
1
1
1
9
1
1
1
5
1
1
2
1
1
1
1
1
1
2
7
2
2
2
1
3
3
1
1
1
1
1
1
3
1
1
1
1
1
1
1
1
1
1
1
1
1
1
1
1
1
1
1
1
1
2
1
1
1
1
1
2
3
1
1
1
1
1
1
17
1
1
7
2
1
4
2
1
2
1
1
1
1
1
1
1
2
3
12
1
1
37
1
1
1
1
1
1
1
1
1
1
1
1
7
1
1
1
1
5
1
4
10
1
1
1
1
1
1
1
1
1
1
1
1
1
1
1
1
9
1
1
12
2
3
1
1
1
1
1
2
1
1
1
1
14
1
1
1
1
1
4
1
1
1
1
1
5
1
1
1
1
1
1
1
1
1
1
1
1
1
1
1
3
2
2
2
1
4
1
1
1
2
1
1
1
1
1
1
6
1
2
6
1
1
1
1
1
1
1
1
1
8
3
3
1
1
1
1
1
1
1
1
1
1
1
1
1
39
1
1
1
1
1
1
1
1
1
1
1
1
1
1
1
4
3
1
1
1
1
1
1
1
1
1
1
1
1
1
1
1
1
7
1
78
1
1
1
1
1
1
1
5
1
1
1
1
1
2
2
1
1
1
2
1
2
1
1
2
2
1
1
1
1
1
1
1
1
1
1
1
3
1
1
1
1
1
1
1
2
1
1
1
1
1
2
1
1
1
1
1
1
1
1
1
1
1
1
1
1
3
1
1
3
1
1
1
1
1
1
1
1
1
1
1
1
1
1
1
2
1
1
1
1
1
1
1
2
1
1
1
1
1
1
1
1
1
1
1
2
1
1
1
1
1
13
4
1
3
1
1
1
1
1
1
1
1
2
1
1
2
1
1
1
1
1
1
1
10
1
1
1
1
1
1
1
1
1
1
1
1
1
1
1
1
1
1
2
3
2
1
40
1
1
1
2
1
1
1
1
1
1
1
1
1
1
1
1
1
1
1
1
1
1
2
1
3
1
1
1
1
1
1
3
2
1
1
1
1
1
14
3
1
1
1
1
1
1
4
1
1
41
1
3
1
1
1
1
1
1
1
19
1
1
1
1
3
1
2
1
1
1
1
1
1
1
1
1
3
1
1
1
1
1
1
1
1
1
1
1
1
2
1
1
1
2
3
2
3
1
2
1
1
6
1
5
1
1
4
2
1
1
26
3
1
1
1
1
1
2
1
14
3
1
1
1
1
1
1
1
1
1
1
1
1
1
3
3
1
3
1
1
1
1
19
1
2
1
1
1
1
1
1
1
2
1
1
1
1
1
1
1
1
2
1
1
1
1
1
1
1
1
1
1
25
1
1
7
1
1
1
1
1
1
1
1
1
1
1
1
1
1
1
1
1
1
1
1
1
1
2
1
1
1
1
1
1
1
1
15
1
1
1
1
1
1
1
1
1
1
1
1
1
2
9
4
1
8
7
3
2
2
5
1
1
1
2
1
1
1
1
1
1
1
1
1
1
1
12
28
1
1
1
1
2
1
1
1
1
1
1
2
1
2
1
1
2
1
2
2
4
1
1
1
1
1
2
1
1
4
2
1
1
1
1
1
1
1
1
1
1
1
1
1
1
1
4
1
1
1
1
1
1
1
1
1
1
1
1
1
1
2
1
1
1
1
1
1
1
1
1
1
1
1
4
4
1
2
2
1
1
1
1
1
2
2
5
1
2
2
1
5
2
1
1
1
1
1
1
1
1
1
1
1
1
1
1
1
1
1
1
1
1
15
3
2
1
1
1
2
3
1
2
1
1
1
2
1
1
1
1
1
1
2
5
8
4
1
1
5
1
7
1
8
6
2
2
2
2
5
1
6
1
1
3
1
1
1
1
1
16
1
1
1
1
1
1
3
4
6
1
1
3
9
1
1
1
1
2
2
2
30
1
1
1
1
3
1
1
1
1
1
1
3
1
1
1
4
1
1
1
1
1
1
1
1
1
1
1
1
1
1
1
1
3
1
1
1
1
2
1
1
1
1
12
1
1
5
1
1
5
5
5
3
1
1
1
1
1
1
1
2
1
1
1
1
1
1
1
1
1
1
1
1
1
1
1
1
1
1
1
2
1
3
1
1
1
1
1
1
1
3
1
3
2
1
1
3
3
3
3
2
1
1
1
3
1
1
1
1
3
1
2
3
3
2
1
3
2
3
1
2
3
3
1
1
1
1
1
1
1
2
1
1
1
1
1
2
1
1
1
1
13
4
1
4
1
1
11
1
1
2
1
1
1
1
1
1
1
1
1
1
1
1
1
2
1
1
2
1
1
1
2
1
1
1
3
1
1
1
2
1
3
2
3
4
1
3
1
2
1
2
2
1
4
1
2
1
4
14
1
1
1
1
1
1
1
1
1
1
1
1
1
1
1
1
1
56
2
1
10
3
2
1
1
1
1
1
1
1
1
1
1
1
1
1
1
1
1
1
1
1
1
1
2
1
1
1
2
1
1
1
1
1
1
1
1
1
1
2
1
1
2
1
1
1
1
1
1
1
1
1
1
1
1
1
1
5
1
1
1
1
1
1
1
1
1
1
1
2
1
1
1
1
2
1
1
2
1
1
1
51
1
2
1
1
1
1
1
4
1
1
1
1
1
1
1
1
2
1
1
1
1
1
1
1
1
2
1
1
1
1
1
2
1
1
1
1
1
1
2
2
1
1
1
1
1
1
1
1
1
1
1
1
1
1
1
1
1
1
1
1
1
1
1
2
1
2
1
1
10
9
15
1
1
3
3
1
1
1
2
1
1
1
2
1
1
1
1
1
2
3
1
1
1
1
1
1
1
1
2
1
1
1
1
1
1
1
1
2
1
1
1
1
1
1
1
1
1
1
1
1
1
2
1
1
1
1
2
1
2
1
1
1
1
1
1
1
1
1
1
1
1
1
1
1
1
1
1
1
1
1
1
1
1
1
1
1
1
1
1
2
1
2
1
1
2
1
2
22
1
3
3
1
1
1
3
1
13
1
1
2
4
1
1
1
1
1
1
1
1
1
1
2
1
1
1
1
1
1
2
2
21
1
2
1
21
2
1
1
1
51
1
1
31
1
1
1
2
1
1
1
1
2
1
1
1
1
1
4
1
1
1
1
1
1
1
1
1
1
1
1
1
1
1
1
1
1
1
1
1
1
1
2
1
1
1
1
1
1
1
1
1
1
1
1
1
1
1
1
1
1
1
2
1
1
1
1
1
1
1
1
1
1
1
1
1
1
1
1
1
1
1
1
1
2
1
1
1
1
2
1
1
1
1
1
1
1
1
1
3
1
1
1
1
1
2
1
1
1
1
1
1
1
1
1
1
2
1
1
2
1
1
1
1
1
1
1
1
1
1
2
2
6
1
1
1
1
1
1
1
2
2
2
1
1
1
1
1
1
2
2
2
1
2
1
5
4
2
1
3
1
1
1
1
1
2
2
1
1
1
1
1
1
1
1
1
1
1
1
3
3
1
1
1
2
1
1
2
1
1
2
1
1
1
1
2
1
1
1
1
1
3
1
1
2
3
1
1
1
1
1
21
1
1
1
1
1
1
1
1
1
1
1
1
2
1
1
1
1
1
1
1
1
1
1
1
1
1
1
1
1
1
1
1
1
8
1
1
1
1
1
1
1
1
1
1
1
1
5
1
1
3
1
1
1
4
1
1
1
3
1
1
1
1
3
2
1
1
1
1
1
1
1
1
1
1
1
1
1
1
1
4
1
1
1
1
1
1
1
1
1
1
1
1
5
1
1
1
1
1
1
1
1
1
1
1
1
1
1
1
1
1
1
1
1
2
1
1
1
2
1
1
1
1
1
1
1
1
31
1
3
17
1
1
1
1
15
1
10
1
1
1
1
1
1
3
1
1
1
1
23
1
17
1
1
1
14
2
2
3
1
1
1
2
1
1
1
1
1
1
1
1
2
1
1
1
1
1
1
1
1
5
1
1
2
2
1
1
1
1
1
1
1
1
1
1
1
1
1
1
1
1
1
1
1
1
2
1
1
1
2
1
2
2
3
1
4
2
2
1
1
3
1
1
1
1
3
3
1
1
1
1
1
1
1
1
1
1
2
1
1
5
3
1
1
1
1
1
1
1
2
1
5
1
1
1
1
1
1
2
1
1
2
1
1
1
2
1
1
24
1
1
1
1
1
1
1
1
1
1
1
1
1
1
1
1
1
1
1
1
1
1
1
2
1
1
48
1
1
1
2
1
5
61
1
2
1
2
1
2
1
1
4
1
1
1
1
1
1
30
20
1
1
1
1
1
1
1
2
1
1
1
1
1
1
1
2
3
2
2
1
4
2
2
1
1
1
3
1
4
1
1
6
21
1
1
1
1
1
1
1
2
2
2
1
1
2
1
1
1
1
1
1
1
1
1
1
1
1
1
1
1
3
1
4
2
1
1
6
2
4
3
2
2
1
1
1
1
2
1
1
2
2
1
1
1
1
2
2
1
1
1
1
5
2
1
1
1
2
1
1
1
1
1
2
1
2
1
1
1
1
1
1
1
1
1
1
1
2
1
1
1
1
1
1
1
1
1
8
1
1
1
1
1
1
1
1
1
1
1
1
2
1
1
1
2
1
1
1
1
1
1
1
4
1
1
1
2
1
1
1
27
2
1
1
1
1
11
2
2
1
1
1
4
1
1
1
1
1
1
1
1
1
1
1
1
1
1
1
1
1
1
1
1
33
3
1
1
1
1
2
1
2
1
2
1
2
6
6
2
3
1
1
1
1
2
7
1
1
1
1
31
2
3
1
1
17
1
1
2
1
1
1
1
1
1
1
1
1
1
1
1
2
1
1
1
1
2
1
1
1
1
1
1
1
1
1
1
2
4
2
1
6
2
3
1
2
1
2
2
1
1
1
1
1
1
1
1
1
1
1
1
1
1
1
4
1
1
1
1
1
1
1
1
1
1
1
1
1
3
1
1
1
1
1
1
1
1
1
1
1
1
4
1
1
1
1
1
2
1
1
1
1
1
1
3
5
3
1
1
2
1
1
1
1
1
1
1
1
1
1
1
1
1
1
1
1
3
1
1
2
1
1
1
1
3
5
1
8
1
1
1
1
2
3
1
2
1
1
1
7
1
18
1
1
1
1
1
3
6
5
1
30
3
4
1
1
1
14
1
1
1
1
1
1
1
1
1
1
15
40
2
1
4
1
1
1
5
1
1
2
1
1
51
1
1
2
1
1
1
1
1
3
1
3
1
1
1
1
3
1
1
20
69
1
32
1
14
14
5
21
11
5
1
1
2
1
1
9
1
1
1
5
1
1
1
1
1
1
1
1
2
1
1
1
1
1
1
13
1
1
1
1
1
1
1
1
1
1
1
1
1
1
1
1
1
1
1
1
1
1
1
1
1
1
1
1
1
1
1
1
2
1
1
1
2
1
1
1
1
1
1
1
1
1
1
1
1
1
1
1
1
1
2
1
1
1
1
1
1
1
1
2
20
1
1
1
1
1
1
1
7
1
1
1
1
1
1
1
1
1
1
1
1
2
1
1
1
1
2
1
1
51
68
1
1
2
1
1
1
1
1
1
1
1
1
3
1
34
5
1
9
6
1
1
1
4
1
1
1
1
1
1
1
1
1
1
1
1
1
1
4
7
1
1
1
2
1
1
1
1
1
1
1
1
1
1
1
1
1
1
1
1
1
1
1
1
1
1
1
1
1
1
1
2
1
1
1
7
1
1
1
1
8
19
1
1
1
2
1
1
1
1
1
1
1
3
1
10
4
4
3
1
1
1
1
1
1
1
1
8
1
13
1
3
1
1
1
1
1
1
1
1
10
1
1
28
8
2
35
1
1
1
2
2
7
1
1
1
2
1
3
2
1
1
1
1
1
1
1
1
1
1
1
1
1
1
2
1
34
1
1
1
1
1
1
1
1
1
1
1
2
1
2
1
1
1
1
1
1
1
1
1
1
1
1
1
1
6
1
74
3
1
1
1
1
9
1
3
1
1
1
1
1
3
3
1
12
1
1
1
1
1
1
6
2
1
2
1
2
1
1
1
2
1
1
1
1
1
1
1
1
4
2
3
1
2
1
1
7
1
1
1
1
2
1
1
1
1
1
1
1
1
1
1
1
1
1
1
1
1
1
2
1
1
1
1
1
2
1
1
1
1
1
1
1
1
1
1
1
1
1
1
1
1
1
1
1
1
1
2
1
1
1
1
1
1
1
1
4
1
4
1
1
1
1
1
1
1
3
1
1
1
1
1
1
1
1
1
2
1
4
8
1
1
1
1
1
1
1
1
5
1
1
1
2
1
1
10
13
1
1
1
1
1
2
1
1
1
1
1
1
1
1
1
1
1
2
1
1
1
1
1
1
1
1
1
1
1
1
2
1
1
2
2
1
1
1
1
1
1
1
1
1
1
1
1
1
1
1
1
1
1
1
1
1
1
1
1
1
1
1
1
1
1
1
1
2
1
1
1
1
1
1
1
1
1
1
1
2
1
1
1
1
1
1
1
1
1
1
1
1
1
1
1
1
2
2
1
5
1
1
1
1
2
1
1
3
3
1
1
2
1
1
1
1
1
1
1
1
1
1
2
2
1
1
2
1
1
1
2
1
3
1
1
1
1
1
1
1
1
1
1
1
1
1
1
1
1
1
1
1
1
1
1
2
2
1
1
1
1
1
1
1
1
1
1
1
1
55
1
14
3
4
4
3
1
1
1
1
3
1
1
1
1
1
1
2
4
1
1
1
1
1
3
1
1
1
1
9
4
1
1
1
1
1
3
1
1
1
1
1
1
1
2
11
1
1
1
1
1
1
2
2
1
5
2
1
1
1
1
1
1
1
1
12
1
1
1
1
1
1
1
3
3
2
1
1
1
1
1
1
1
1
1
1
1
1
1
1
1
1
1
4
1
1
1
1
1
1
1
1
2
1
1
2
1
1
2
1
1
1
1
1
1
1
1
1
4
1
1
1
1
1
1
1
1
1
2
1
1
3
1
1
3
1
1
1
2
14
3
4
6
1
1
1
1
1
1
1
1
1
3
1
1
2
1
2
4
1
22
1
1
1
1
1
1
1
1
1
1
1
1
1
1
1
1
2
1
6
2
1
2
1
1
1
1
1
1
1
1
2
1
1
3
23
26
6
4
3
1
1
1
1
1
1
1
1
1
1
1
1
1
1
1
17
1
2
1
1
1
1
1
1
1
1
2
1
2
1
1
1
1
1
1
1
1
2
1
1
1
1
1
1
4
1
1
2
1
1
1
1
1
1
1
1
1
1
1
1
1
1
1
22
1
1
1
1
1
1
14
23
1
1
1
1
1
1
18
1
1
1
1
1
1
1
4
1
1
1
2
1
1
1
1
3
8
1
1
1
1
1
1
2
1
1
1
1
1
1
1
1
1
1
1
1
1
1
12
1
1
1
2
1
2
1
1
1
1
1
1
1
1
1
1
1
1
1
1
2
1
1
2
1
1
1
1
4
1
1
1
1
1
1
1
1
1
1
1
1
1
1
1
1
2
2
1
1
1
1
1
1
1
1
1
1
1
1
1
1
1
1
1
1
1
1
1
1
1
1
1
1
1
1
1
1
1
1
1
5
1
13
1
1
3
1
1
1
1
1
1
1
1
1
2
1
1
1
1
2
1
1
1
2
1
1
1
1
1
1
1
1
1
1
1
1
1
1
1
2
1
2
1
2
1
2
1
1
1
1
2
2
1
1
1
1
1
1
1
1
1
1
1
1
1
1
1
1
1
1
1
65
1
1
2
9
1
1
1
7
1
12
1
1
3
1
1
1
1
1
1
1
2
1
1
6
3
5
2
2
1
3
14
1
2
1
7
1
1
1
1
1
1
1
1
1
1
1
1
1
1
1
1
1
2
1
1
1
1
1
1
1
1
1
1
1
1
1
2
1
1
1
1
1
1
17
1
1
1
1
1
1
1
1
1
1
1
1
1
1
1
3
1
1
1
5
1
2
1
2
1
1
1
1
2
6
1
1
1
1
1
3
1
7
2
1
1
2
1
47
1
3
1
9
1
4
1
27
5
1
1
1
1
1
1
2
1
1
3
1
1
1
1
1
1
1
1
2
1
1
2
1
1
1
1
2
1
1
1
1
1
1
1
1
7
1
1
1
3
20
1
1
2
1
1
1
1
1
1
1
1
1
1
1
1
1
1
1
1
1
1
1
2
2
1
1
1
1
1
1
1
1
1
1
1
1
1
1
1
1
1
1
2
1
1
1
1
1
1
1
1
1
2
1
1
1
1
1
1
2
1
1
1
1
1
3
1
1
1
2
1
1
1
1
1
1
1
1
1
1
1
1
2
1
1
1
1
2
1
1
2
1
1
1
1
3
1
1
1
1
1
2
2
1
1
1
38
1
1
8
1
2
1
1
1
3
4
2
1
1
1
1
1
1
1
1
1
1
1
1
1
2
1
1
1
2
1
1
1
2
1
1
1
1
1
3
1
1
1
1
1
1
1
1
1
1
1
1
1
53
1
1
1
2
1
2
1
1
1
1
1
4
2
1
1
1
1
1
1
1
26
1
1
1
1
1
1
1
1
1
2
1
1
1
1
1
3
4
34
1
1
5
1
1
2
1
1
1
1
1
2
1
1
1
2
3
2
4
1
1
1
1
1
1
1
1
2
1
1
1
2
1
1
1
1
1
1
1
1
1
1
4
6
2
1
1
1
1
1
1
1
1
6
1
1
1
1
1
1
1
1
1
1
1
1
1
1
1
2
1
1
1
2
1
1
1
2
1
1
1
1
1
1
1
1
1
1
2
1
1
1
1
1
1
1
1
1
1
1
1
1
1
1
1
1
1
1
1
1
1
1
1
2
1
1
1
2
1
2
1
1
1
1
2
2
1
1
1
1
1
1
1
1
1
1
1
1
1
1
1
1
1
1
1
1
1
2
1
1
1
1
1
1
1
1
1
1
1
1
1
1
1
1
1
1
1
1
1
1
2
1
1
2
2
2
1
1
1
1
1
1
1
1
1
1
47
1
4
4
7
1
1
1
4
1
21
1
1
1
1
1
1
1
1
1
1
1
1
1
1
1
1
1
1
1
1
1
1
1
1
1
1
1
1
1
1
1
1
1
1
1
1
1
1
1
1
1
1
1
1
2
1
2
1
1
1
1
2
1
1
2
2
1
2
2
2
1
2
2
1
2
1
1
2
1
1
1
1
1
1
1
1
1
1
1
3
12
2
1
1
1
1
1
1
1
2
1
1
1
1
1
1
1
1
1
1
2
1
1
1
1
1
1
2
1
1
2
1
1
1
1
1
1
1
1
1
1
1
1
1
1
1
1
1
1
1
1
1
6
1
1
1
1
1
1
1
1
1
1
5
1
5
1
1
16
1
1
1
1
1
2
1
2
1
1
3
1
1
2
1
1
1
1
1
25
2
5
1
1
1
1
1
1
1
1
1
2
1
1
1
1
1
1
5
1
1
20
1
1
1
2
1
1
1
1
2
1
1
1
1
2
1
1
33
10
3
2
1
1
1
2
1
6
1
3
1
1
1
1
1
54
1
3
1
1
1
1
1
1
2
1
1
2
1
1
2
1
1
1
1
1
1
1
1
1
30
1
1
1
4
2
1
1
1
1
1
1
1
2
1
1
2
3
2
2
1
1
1
1
1
1
1
1
1
1
1
1
1
3
1
2
1
1
1
1
1
1
1
1
1
1
2
1
1
1
1
1
1
1
1
1
1
1
1
1
1
1
1
1
1
1
1
1
2
1
1
1
1
1
1
1
1
1
1
2
1
1
1
1
1
1
1
1
1
1
2
2
1
1
1
1
1
1
5
1
1
1
1
1
1
1
1
1
1
1
1
3
4
1
1
1
2
2
2
1
1
1
1
1
1
1
2
1
1
1
1
1
1
1
1
1
1
1
1
1
1
1
1
1
1
1
1
1
1
1
1
1
1
2
1
1
1
1
1
1
1
1
1
1
1
1
2
1
1
1
1
1
1
1
1
1
1
1
1
1
1
1
1
1
1
1
1
9
1
1
1
1
1
1
2
1
1
1
2
1
1
4
3
2
1
2
2
1
2
1
1
2
1
2
1
1
11
1
1
1
1
1
1
1
1
2
1
1
1
1
1
2
1
3
1
1
14
1
1
1
1
1
1
1
2
1
1
1
16
1
1
3
1
6
3
1
2
1
1
5
2
1
1
1
1
1
2
1
1
1
2
1
1
1
1
1
1
1
1
1
1
1
3
3
4
3
2
1
3
1
1
1
1
1
1
1
1
3
1
7
1
1
1
3
2
1
1
1
1
1
1
1
1
4
3
2
2
1
2
1
1
1
1
1
1
1
1
1
1
1
25
9
1
1
1
1
32
1
1
1
1
1
1
1
1
1
1
1
10
1
1
1
1
10
3
1
1
1
4
14
1
1
2
4
1
4
1
1
1
1
1
1
1
2
3
1
7
1
1
4
2
1
1
1
1
1
32
1
1
1
1
1
1
1
1
1
1
1
1
1
1
1
1
1
1
1
1
2
1
1
2
2
1
1
1
1
1
1
1
2
1
1
2
1
2
1
1
1
1
2
1
1
1
3
1
1
2
1
2
1
1
1
1
23
1
2
2
2
6
2
10
1
1
61
1
1
1
1
51
1
2
3
1
1
1
1
2
1
1
1
1
1
1
3
1
1
1
1
20
9
6
3
40
1
2
2
1
1
1
1
1
1
1
26
1
1
1
1
1
1
12
1
2
1
1
1
1
1
1
1
1
1
1
1
5
1
2
2
1
1
1
1
4
1
2
1
1
1
2
1
5
1
1
1
1
1
6
1
1
48
1
1
20
1
1
1
1
16
2
1
1
1
1
1
1
1
1
1
1
1
1
1
1
1
2
1
1
1
1
1
2
1
1
1
1
2
1
1
1
1
1
1
1
19
3
3
1
1
1
1
2
1
1
1
1
1
1
1
1
1
1
1
3
1
1
1
1
1
1
3
2
5
2
30
2
1
1
2
1
2
4
3
4
4
1
1
1
1
3
15
1
17
1
1
1
1
4
2
1
1
1
2
1
1
1
1
1
1
1
14
1
1
1
1
4
1
1
1
1
1
1
1
1
1
1
1
1
1
6
1
3
1
1
1
1
1
3
1
1
1
1
2
1
2
1
1
1
1
2
3
1
3
1
2
1
1
2
1
2
6
2
1
1
1
1
1
1
1
1
1
1
1
1
2
1
1
1
1
1
1
1
1
1
1
1
1
1
2
1
1
2
1
1
1
1
1
1
1
1
1
1
1
1
1
1
1
1
32
16
1
1
1
1
1
1
1
1
2
1
1
2
1
2
1
1
1
1
1
1
1
1
1
1
1
8
1
1
1
1
1
14
1
14
1
1
1
1
2
1
1
13
1
28
35
1
1
14
1
1
1
1
2
1
1
1
2
1
2
1
1
1
1
1
1
1
1
1
1
1
1
1
1
1
1
1
1
1
1
1
1
2
1
16
1
2
1
2
2
1
2
1
1
1
1
1
1
11
1
3
2
1
1
12
1
1
1
2
2
1
2
2
1
1
1
1
1
1
1
1
1
1
4
1
3
1
1
1
1
1
1
2
1
1
3
1
2
1
1
1
1
1
1
1
1
1
2
1
1
1
1
1
1
1
1
1
2
1
1
1
1
1
1
1
1
1
1
1
1
1
1
1
1
1
1
1
1
1
1
1
1
1
1
1
1
1
1
3
1
2
1
1
1
1
1
1
1
1
1
1
1
2
1
1
1
12
2
1
1
45
1
1
1
1
1
1
1
1
1
1
2
1
1
1
1
1
2
1
3
1
1
1
1
1
1
1
1
1
2
1
2
1
1
1
1
1
1
1
1
3
2
2
2
1
1
1
1
2
7
2
6
1
1
2
3
2
1
1
1
1
1
1
1
1
1
1
1
1
1
1
1
1
1
1
1
1
1
1
1
1
1
1
27
1
1
2
1
1
1
1
1
1
1
1
1
1
1
1
1
1
1
1
1
1
1
1
1
1
2
1
1
1
1
1
1
1
1
1
1
1
1
1
1
13
2
1
18
2
1
1
1
1
1
1
3
1
1
1
1
1
1
1
1
1
2
1
2
1
3
1
1
1
1
1
3
1
5
1
1
1
1
1
1
1
1
1
1
1
1
1
1
2
1
1
2
5
14
1
18
1
1
1
1
1
1
1
1
1
1
1
1
2
1
1
3
1
1
1
1
1
1
1
1
2
2
22
6
30
1
1
1
1
1
1
1
1
1
1
1
1
1
2
3
1
1
1
1
1
1
1
1
1
1
1
1
1
1
1
1
1
1
1
2
1
2
1
2
1
1
2
1
3
1
1
3
1
1
1
1
3
1
2
1
1
1
4
1
1
1
1
1
1
1
1
2
1
1
1
1
1
1
1
1
2
3
3
1
2
2
1
1
1
1
1
1
1
2
1
1
1
1
1
1
1
1
1
1
1
1
1
1
1
1
5
1
1
1
1
1
3
1
2
1
3
1
2
2
2
1
1
1
1
1
1
1
1
1
1
1
1
1
1
1
2
1
6
1
1
1
1
1
1
1
1
2
1
1
1
20
1
1
1
4
5
1
2
1
1
1
1
1
1
1
1
1
1
1
5
1
1
1
1
2
1
17
1
6
2
21
1
45
30
2
3
1
3
2
54
1
2
1
1
1
1
1
1
1
3
1
1
2
2
1
1
1
1
1
1
1
1
1
1
1
1
1
1
1
1
1
1
1
1
1
1
1
1
1
1
1
1
1
1
1
1
2
1
1
1
1
1
1
1
1
1
1
1
1
1
1
1
1
1
1
1
1
1
1
3
3
9
3
1
3
1
1
1
2
1
2
1
1
1
2
1
1
1
2
1
56
39
1
9
5
1
1
1
1
1
1
1
22
34
1
22
34
1
1
1
1
17
1
1
1
1
1
1
1
1
1
1
1
1
1
1
1
1
1
1
1
1
1
2
30
1
1
1
1
1
4
1
2
1
1
1
1
1
1
1
1
1
1
1
1
1
1
1
1
2
1
1
3
1
1
1
1
1
1
1
1
1
2
1
1
1
1
1
1
1
1
1
1
1
1
2
1
1
1
1
1
2
1
1
1
1
1
1
1
1
1
1
3
1
2
2
2
5
1
1
1
1
1
3
1
2
1
1
1
1
1
1
1
1
1
1
1
1
1
1
1
10
2
1
19
1
1
1
1
1
1
1
1
1
2
1
1
1
1
1
1
1
1
1
1
2
1
1
2
1
1
1
1
1
1
1
3
1
1
1
2
1
1
1
1
1
1
1
1
1
1
1
1
1
2
2
1
1
2
1
1
1
1
1
1
1
1
1
1
1
1
1
3
2
6
1
3
1
1
1
1
1
1
1
1
1
1
1
1
1
1
1
1
1
1
1
1
1
1
1
1
1
1
1
1
2
1
1
1
1
1
1
1
1
1
1
1
1
13
1
1
1
1
1
1
1
1
1
1
1
1
1
1
1
1
1
1
1
1
1
1
1
1
1
1
1
1
1
1
1
2
2
1
1
1
2
1
3
1
1
1
1
1
1
1
2
1
1
1
1
1
1
1
1
1
1
1
1
1
1
1
1
1
1
1
1
1
1
1
1
1
1
1
1
1
1
1
1
1
1
1
1
1
1
1
1
1
1
1
1
1
1
1
1
1
2
1
1
1
2
2
1
2
1
1
2
1
1
2
1
1
2
1
4
1
4
1
1
3
1
2
2
1
2
2
1
1
2
1
2
1
1
1
1
3
1
1
2
2
1
1
1
1
1
1
1
2
1
2
2
2
2
2
1
1
1
1
1
1
1
1
1
1
3
1
1
1
2
1
1
1
3
1
1
1
2
2
1
1
1
1
1
1
1
1
1
1
2
2
1
1
1
1
1
1
1
5
2
1
1
1
1
1
2
1
1
1
1
1
1
1
1
1
1
1
1
1
1
1
1
1
1
1
1
1
1
1
1
2
1
2
1
1
3
1
2
1
1
1
2
1
2
1
2
2
1
2
2
1
1
1
1
1
1
1
1
1
1
1
1
1
1
1
1
1
1
1
1
1
1
1
2
1
1
1
9
13
1
1
11
1
1
1
1
1
1
1
1
1
1
1
1
1
1
1
1
1
1
1
1
1
1
2
1
1
1
2
1
1
1
1
1
1
1
1
2
1
1
1
1
2
1
1
1
1
2
1
1
1
1
1
1
2
1
68
1
1
20
1
2
1
3
1
1
7
1
2
14
10
7
3
1
1
14
2
1
1
16
3
1
1
61
7
1
1
1
1
1
1
1
1
1
31
16
26
1
1
1
1
1
1
1
1
2
1
1
2
2
1
1
1
2
1
1
1
1
1
1
1
1
2
2
1
3
1
2
1
2
1
1
1
1
1
1
1
1
1
1
1
2
1
1
1
1
1
1
1
1
1
1
1
1
1
1
1
1
1
1
1
1
1
1
1
1
1
1
1
1
2
1
1
1
1
1
1
1
1
1
1
1
1
1
1
1
1
1
1
1
1
1
1
1
1
1
1
1
1
1
1
1
1
2
1
1
1
1
1
1
1
1
1
2
1
1
1
1
1
1
1
1
1
1
1
1
1
1
1
1
1
1
1
1
1
1
1
1
3
1
1
1
2
1
1
2
1
1
1
1
1
1
1
1
1
1
1
4
1
1
1
1
1
1
1
1
1
1
22
1
1
1
1
1
3
5
1
7
1
1
6
1
1
1
1
2
1
1
1
1
1
2
1
1
1
9
1
2
1
1
1
1
1
1
1
1
1
1
1
1
1
1
1
21
4
4
1
5
2
7
1
2
1
1
2
2
1
1
1
1
1
1
2
1
1
1
1
1
1
1
1
1
2
1
1
1
1
1
1
1
3
1
1
1
1
1
1
1
1
1
2
1
1
1
4
1
2
2
1
1
2
1
1
2
1
1
4
3
3
1
1
1
4
1
10
1
1
1
1
1
2
4
1
1
8
1
1
1
1
9
1
1
1
1
1
1
1
1
1
1
1
1
1
1
1
1
1
1
1
3
1
1
1
1
1
1
1
3
3
1
1
1
1
1
1
1
1
1
1
1
1
2
1
1
2
1
1
1
1
1
1
1
1
8
4
1
1
4
1
1
1
2
1
2
6
1
1
1
1
1
1
1
1
3
1
1
10
1
24
4
1
1
1
1
1
1
1
1
1
1
1
1
1
1
1
1
1
1
1
1
1
1
1
1
1
1
2
2
2
1
1
1
2
2
1
2
2
1
1
1
1
1
1
1
1
1
1
3
1
5
1
14
1
1
1
6
1
2
3
3
7
1
1
1
3
11
1
3
1
2
1
1
1
1
1
1
3
5
1
1
1
1
1
1
1
1
1
1
1
1
1
1
1
3
82
2
1
10
1
1
1
9
3
1
3
23
1
1
1
1
1
1
2
1
2
1
1
1
2
3
1
1
1
3
1
1
5
1
1
1
1
1
1
1
1
1
1
2
1
2
2
1
1
1
1
1
2
1
1
1
2
1
1
1
1
1
1
1
1
1
1
1
1
3
2
1
1
3
1
1
3
1
1
2
1
1
1
1
1
1
2
2
1
1
1
1
1
1
1
1
1
1
1
1
1
1
1
18
1
1
1
1
1
1
4
25
1
2
5
1
1
6
5
1
1
1
1
1
1
1
1
1
1
1
2
1
1
1
1
8
1
2
1
2
1
1
1
1
33
1
8
14
12
1
1
6
1
2
1
1
1
1
1
1
1
1
1
1
13
1
1
1
1
5
1
1
1
1
1
34
10
2
2
1
1
1
1
1
1
1
1
1
1
2
1
2
2
1
1
1
1
1
1
1
1
1
1
1
1
1
1
1
2
2
1
1
1
1
1
1
1
1
1
1
1
1
2
1
1
1
1
1
1
1
1
3
1
1
1
2
1
1
1
1
1
1
2
1
2
1
1
3
1
1
1
1
1
2
1
2
2
1
1
1
1
1
1
2
1
1
1
1
1
3
1
1
1
1
1
1
1
1
1
1
2
1
1
1
1
11
1
1
39
1
1
1
1
1
2
9
1
12
2
1
1
1
1
1
1
1
1
1
5
2
2
1
1
1
1
1
1
1
1
1
1
1
1
1
8
3
6
3
1
1
1
1
1
1
1
2
5
1
1
1
1
1
1
2
5
1
4
1
51
1
1
4
1
1
1
1
1
1
2
2
3
1
1
1
7
3
3
32
2
3
1
1
1
1
1
1
1
1
1
1
1
1
2
1
1
1
1
1
1
1
1
5
1
1
1
1
1
1
1
1
1
1
1
1
1
1
36
1
1
1
1
1
1
1
1
1
1
1
1
1
2
1
1
1
1
1
1
1
1
1
1
16
1
1
1
1
1
1
1
1
1
1
1
1
1
1
1
1
1
1
1
1
1
1
1
1
1
2
1
1
15
9
32
8
1
1
1
15
4
1
1
1
1
1
3
1
1
1
1
1
1
1
1
1
1
1
1
9
1
1
1
3
1
1
3
2
1
1
2
1
3
1
2
8
4
1
1
3
1
3
1
1
1
3
1
1
1
1
2
1
3
4
1
1
1
1
1
1
1
1
1
1
1
1
1
1
1
1
1
2
1
1
1
1
1
1
1
1
1
1
1
1
1
1
1
1
2
1
1
1
1
1
1
1
1
1
1
1
1
1
1
1
1
1
1
1
2
1
1
1
1
1
1
1
1
1
1
1
1
1
1
1
1
1
1
1
1
1
1
1
2
1
1
1
1
1
1
1
1
1
1
2
1
1
1
1
1
1
1
1
1
3
1
1
4
1
1
1
1
1
1
1
1
1
1
1
1
1
1
2
1
1
1
1
1
1
1
1
1
1
3
4
1
1
1
1
1
1
1
1
1
1
1
1
2
1
1
1
1
1
1
1
3
1
1
3
1
2
3
2
1
1
1
1
1
1
1
1
1
1
1
1
1
1
1
23
7
1
2
9
5
1
2
1
1
1
1
7
5
1
1
1
1
1
1
1
1
1
1
1
2
1
1
1
1
1
1
1
1
1
1
1
1
1
1
1
1
1
1
2
1
1
1
1
1
1
2
1
1
1
1
1
19
1
1
1
2
1
1
1
1
1
14
2
2
61
1
1
1
1
1
1
1
1
2
2
1
2
1
1
1
1
1
2
1
1
1
1
2
1
1
1
4
1
1
1
2
1
1
1
1
1
1
1
1
1
2
1
1
5
1
1
1
2
1
2
1
1
1
1
1
1
1
1
1
1
1
1
1
1
1
1
1
1
1
1
1
1
1
1
1
2
1
1
1
1
1
2
1
1
2
3
1
1
1
1
1
1
1
2
1
1
1
1
1
1
1
1
1
3
1
1
51
1
1
3
1
1
1
3
1
1
1
1
1
2
1
3
1
1
1
1
2
2
1
1
1
2
19
19
12
1
1
1
1
2
19
1
13
1
1
1
1
4
1
1
1
1
1
1
1
1
1
1
1
1
1
1
1
1
1
1
1
1
1
1
1
1
1
1
3
3
1
1
1
1
1
1
1
1
1
6
1
1
1
1
1
1
1
11
1
1
1
1
1
1
1
1
1
1
1
1
1
1
1
1
4
2
3
14
1
1
1
4
1
1
1
1
1
1
1
2
1
1
1
1
1
1
1
1
1
1
1
1
1
1
1
1
1
1
1
1
1
4
40
1
1
1
1
1
2
2
1
1
1
1
1
1
1
1
1
1
1
1
1
1
1
2
1
1
1
1
1
1
13
4
1
1
2
1
1
3
5
2
1
1
1
2
1
1
2
1
1
1
1
1
1
19
1
1
1
1
1
1
2
1
1
1
1
1
2
2
2
1
1
1
1
1
1
1
1
1
1
1
1
1
1
1
1
1
1
2
5
1
1
1
1
1
1
1
1
1
2
1
1
1
1
1
1
1
1
1
1
1
1
1
2
1
1
1
1
1
1
1
1
1
1
1
1
1
1
1
1
1
1
1
1
1
1
1
1
1
1
1
1
1
1
1
1
1
1
1
1
1
2
1
1
1
1
1
1
1
1
1
1
1
1
1
2
1
1
1
1
1
1
1
1
1
2
3
1
1
2
1
1
1
1
2
1
1
1
2
1
2
1
1
1
1
1
1
1
1
1
2
1
1
1
1
1
1
1
1
47
1
1
1
1
1
1
1
1
1
1
15
1
1
1
1
1
1
2
1
1
1
1
1
1
1
1
1
1
1
1
1
1
1
1
1
1
8
1
1
1
1
1
24
2
1
4
1
1
1
3
6
13
29
3
1
1
1
1
1
1
1
15
5
1
1
1
1
1
1
1
1
5
1
1
1
1
1
2
1
2
1
1
1
1
1
2
1
1
1
1
1
1
1
1
1
1
1
2
1
1
1
1
1
1
1
2
1
1
1
3
2
1
1
1
1
1
1
1
1
1
1
1
1
1
1
1
1
1
1
1
1
1
1
1
1
1
2
1
1
1
1
1
1
1
1
1
1
1
1
1
1
1
10
1
1
1
6
4
1
1
1
1
1
1
1
3
1
1
1
1
1
1
1
1
1
1
1
1
1
1
2
4
1
1
1
1
1
1
1
1
1
42
1
1
1
1
6
1
1
1
1
1
1
1
1
1
1
11
23
7
1
1
1
1
1
1
1
1
1
1
1
1
17
1
1
1
1
1
1
1
1
1
2
4
1
1
1
1
1
2
1
1
1
1
1
6
1
1
1
2
1
1
1
1
1
1
1
1
1
1
1
1
1
1
3
1
1
1
1
1
1
1
1
1
1
4
1
1
1
1
2
1
1
2
1
1
1
1
1
1
1
1
1
1
1
1
20
1
1
1
1
1
1
1
1
1
1
1
10
4
1
1
1
3
1
1
1
1
1
1
1
1
1
1
1
1
1
1
1
1
1
1
2
1
1
1
1
1
1
1
1
1
1
1
1
1
3
1
1
1
1
1
1
1
1
1
1
2
2
1
1
2
1
1
1
1
1
1
62
11
1
12
1
2
1
2
1
1
1
3
7
2
2
2
1
3
1
3
1
1
1
1
1
21
1
1
1
1
1
13
3
3
1
1
1
1
1
1
1
1
1
2
1
1
1
1
1
1
1
1
1
1
1
1
1
1
11
1
1
2
2
1
1
2
1
1
1
1
1
1
1
1
1
1
1
1
1
1
7
2
7
1
10
2
2
6
5
10
4
1
2
1
1
1
1
1
1
1
1
1
1
1
9
1
1
1
1
1
1
1
2
1
1
3
1
1
1
2
1
1
1
1
1
2
1
2
1
1
1
1
2
1
1
1
1
1
1
1
1
1
1
1
1
3
1
1
1
1
1
18
7
1
7
1
11
2
1
1
1
1
1
1
3
1
1
1
1
1
1
1
1
1
1
1
1
1
1
1
1
1
1
1
1
1
1
1
1
1
1
1
1
1
1
1
1
1
1
1
1
1
1
18
1
1
1
2
2
4
1
1
4
1
7
1
3
3
1
1
1
1
1
1
1
1
1
1
1
1
1
1
1
1
1
1
1
1
1
1
1
1
1
1
1
1
1
1
3
1
2
1
1
1
1
1
1
1
1
1
1
1
1
1
1
1
1
1
1
1
1
1
13
1
1
1
1
1
1
1
2
1
1
1
1
1
1
1
1
1
1
1
1
1
1
1
1
1
2
1
1
1
1
1
1
1
3
1
1
1
1
1
1
1
1
2
1
1
2
1
1
1
2
1
1
1
1
1
1
1
1
2
1
1
1
1
1
1
2
1
1
1
1
1
1
46
11
4
11
14
1
1
1
25
12
2
8
3
4
16
3
4
7
1
1
1
1
1
1
1
1
1
1
1
1
2
1
1
1
5
30
11
1
7
30
1
1
1
1
22
6
2
2
8
3
27
2
3
6
1
2
1
1
1
1
1
1
1
1
1
1
1
1
85
1
2
1
1
1
1
1
1
1
1
1
1
1
1
1
1
1
1
1
2
1
1
1
1
1
1
1
1
1
1
1
1
1
1
1
1
1
1
1
1
1
1
1
1
1
1
1
1
1
1
1
1
1
6
1
1
2
4
1
1
1
1
1
1
1
1
1
1
1
1
1
15
1
2
1
1
1
1
1
1
1
1
1
1
1
1
2
1
1
1
4
1
5
1
2
1
1
1
1
2
1
1
1
1
1
1
1
4
1
13
1
1
1
1
1
1
3
1
1
1
1
1
1
1
1
3
1
1
1
1
1
2
1
1
1
1
1
1
1
1
1
1
1
1
1
1
1
1
1
1
1
1
1
1
1
1
1
1
1
1
1
1
1
1
1
2
1
1
1
1
1
1
1
1
1
1
1
1
1
1
1
1
1
1
2
1
1
1
1
3
4
1
1
2
3
1
3
2
5
4
3
2
1
1
2
2
1
3
1
1
1
1
2
1
2
4
1
1
1
1
1
1
1
1
1
1
1
1
1
2
1
1
1
1
1
1
1
1
1
1
1
1
1
4
2
6
1
1
1
1
83
2
1
1
1
1
2
3
1
2
1
1
1
1
1
1
1
1
1
1
1
1
1
1
1
1
1
1
2
1
2
2
1
1
1
1
1
1
1
1
1
1
2
1
1
1
1
5
2
1
1
1
1
2
1
2
1
1
1
1
2
1
1
2
2
1
1
2
1
2
1
1
1
1
1
1
1
1
1
3
1
2
2
1
5
2
2
1
1
1
1
2
21
16
12
1
2
1
1
1
1
1
1
1
1
1
1
1
1
4
1
1
1
1
1
1
1
1
1
1
1
1
4
2
1
4
6
1
5
1
1
1
1
12
56
1
1
2
1
1
1
1
1
1
1
1
1
1
1
1
1
1
1
2
1
1
1
1
1
3
2
1
1
1
1
1
1
1
1
1
1
3
1
1
2
1
20
1
1
1
1
1
1
1
1
1
1
1
1
1
1
1
1
1
2
1
1
2
1
1
1
1
2
2
1
1
1
1
1
1
1
1
1
1
1
3
1
1
2
2
16
1
1
7
1
6
4
1
10
1
2
1
1
2
1
1
10
1
1
1
1
1
1
1
1
1
3
1
6
24
9
1
1
1
1
1
1
14
1
1
1
1
1
1
2
1
3
2
1
1
4
1
3
2
2
1
1
1
1
1
1
1
1
1
1
5
1
1
2
1
1
1
4
1
1
2
3
1
1
1
1
1
1
1
1
1
1
1
1
1
1
1
1
1
1
1
1
1
1
2
1
1
1
1
1
1
1
1
1
1
1
1
1
1
1
1
3
1
2
1
1
2
1
1
1
1
1
1
1
1
1
1
1
1
1
1
1
1
1
1
1
2
2
1
1
1
1
1
1
1
1
1
1
1
1
1
1
1
1
1
3
1
1
1
1
1
1
1
1
1
1
1
1
1
1
3
1
1
1
1
1
2
1
1
1
1
1
1
1
1
1
1
4
1
1
1
1
1
12
1
1
1
1
1
1
1
1
1
2
1
1
1
1
1
1
21
1
1
1
1
1
1
2
1
1
1
2
12
1
1
1
2
1
1
3
1
32
2
19
13
2
1
1
79
1
2
1
1
1
1
1
2
1
1
4
1
1
1
1
1
1
1
2
1
1
1
1
1
1
1
35
1
1
2
3
6
2
2
24
2
2
1
1
1
1
1
44
1
1
1
1
1
1
3
1
1
1
1
1
2
1
5
28
1
1
1
1
1
1
1
1
5
1
15
4
2
1
3
1
1
1
2
2
11
6
1
2
1
1
3
1
1
9
2
1
1
1
2
1
1
1
1
1
1
1
1
1
1
1
1
1
1
1
1
1
1
1
1
1
1
1
1
2
1
13
2
1
3
1
1
2
1
1
1
1
1
1
1
1
1
1
1
4
4
1
7
5
33
1
1
1
1
1
1
1
1
1
1
1
1
1
1
1
1
1
1
2
1
12
1
1
1
1
3
1
1
1
3
5
1
1
1
1
1
1
1
1
1
1
2
21
14
14
1
6
2
2
1
2
1
2
2
1
1
1
1
1
1
1
2
1
1
1
1
1
1
1
1
30
1
1
1
1
1
1
2
3
3
4
1
1
1
9
1
1
5
1
1
1
1
1
1
1
1
1
1
1
1
2
1
1
1
1
1
1
1
1
1
1
1
2
1
1
1
1
1
1
1
1
1
1
1
1
1
1
1
1
1
1
1
3
1
2
1
1
1
1
2
1
1
1
1
1
1
1
10
1
1
1
1
1
1
2
2
1
2
3
1
2
2
1
1
1
1
1
1
1
1
1
1
16
1
1
1
1
1
1
1
7
1
1
8
1
1
1
4
2
2
16
1
1
1
2
2
1
1
4
1
1
2
1
1
1
1
1
1
1
1
1
1
1
1
1
1
1
1
1
1
1
1
1
2
1
21
1
1
1
1
1
1
1
1
1
2
1
1
3
1
1
1
1
1
1
11
1
1
1
1
1
1
1
26
1
1
1
1
1
1
1
1
1
1
1
1
1
1
3
1
1
1
1
1
1
1
1
1
1
1
1
1
2
1
1
4
1
1
4
1
1
1
1
2
1
1
1
1
1
1
1
1
1
2
1
1
1
1
1
2
1
1
1
1
1
1
1
2
1
1
7
9
1
1
1
1
1
2
1
1
1
1
1
1
1
1
1
2
1
1
1
1
1
1
1
1
1
1
1
1
1
1
2
1
1
2
1
1
1
1
2
1
1
1
1
1
1
1
1
1
1
1
1
3
1
1
1
1
1
1
1
1
1
1
1
1
1
1
1
1
1
1
1
1
1
1
1
1
1
2
1
1
1
1
1
1
1
1
1
1
2
3
1
1
1
1
1
1
1
1
1
1
1
1
1
1
1
1
1
1
1
1
1
1
1
1
1
34
13
1
1
1
1
1
1
2
1
1
1
1
1
1
1
1
1
1
1
1
1
1
1
1
1
1
1
7
1
3
3
1
1
1
1
1
2
1
2
1
1
1
1
1
1
1
1
1
1
1
2
1
1
1
1
1
1
1
1
1
3
2
1
1
1
1
1
1
1
1
1
1
1
1
1
1
1
1
1
1
1
1
3
1
1
1
3
1
1
1
1
1
1
1
1
1
1
1
1
1
1
2
1
1
1
1
1
1
1
1
1
2
4
2
2
1
1
1
1
1
1
2
1
2
1
7
1
1
1
5
1
1
1
1
1
1
1
1
1
1
1
1
1
1
1
1
1
1
1
1
1
1
14
7
1
1
2
2
1
1
1
1
1
3
1
1
1
1
1
1
1
1
1
1
1
1
1
1
1
1
1
1
1
1
3
4
1
1
1
1
1
1
1
1
2
1
1
1
1
1
1
1
1
1
3
1
1
1
1
1
1
1
1
1
1
1
2
1
1
1
1
1
1
1
1
4
1
1
1
2
4
1
1
1
1
1
1
1
1
1
1
1
1
1
1
1
1
1
1
1
1
1
1
1
1
1
1
1
1
1
1
1
1
1
1
1
1
9
2
2
3
1
1
2
1
1
1
1
1
1
1
1
1
1
1
1
1
1
1
2
1
2
1
1
1
1
1
1
1
1
1
1
1
1
1
1
1
1
17
1
4
1
4
1
1
2
1
1
1
1
1
1
2
1
1
1
1
1
1
1
1
1
1
1
1
1
1
1
1
1
1
1
1
1
1
1
1
1
1
1
1
1
1
1
1
1
1
1
2
1
1
2
1
2
1
1
2
1
1
1
1
1
1
1
1
1
1
1
2
1
1
1
34
1
2
1
1
2
1
4
4
1
1
1
1
1
1
1
19
1
1
1
1
1
1
16
1
1
31
3
2
1
4
1
2
1
1
1
1
2
1
1
1
1
1
1
1
1
1
1
1
1
1
1
1
1
1
1
11
2
4
1
1
1
1
1
21
8
3
5
1
2
1
2
1
1
1
1
1
2
2
1
1
2
1
2
1
1
1
1
1
1
1
1
1
1
1
1
1
1
1
1
1
2
2
1
3
1
1
1
1
2
6
1
4
1
1
1
1
1
1
1
1
1
1
2
1
1
1
1
1
1
2
1
1
1
1
1
1
12
1
1
1
1
1
1
1
1
67
1
1
7
1
2
1
1
1
1
1
1
1
2
3
1
1
1
1
1
1
1
1
1
1
4
1
1
2
1
1
1
1
2
1
1
1
1
1
1
1
1
1
1
1
1
1
1
1
1
2
1
1
3
1
2
1
1
1
26
1
2
1
1
1
1
12
1
8
1
8
1
1
1
1
2
2
2
1
2
5
2
28
1
1
1
1
1
1
1
2
1
1
1
1
1
1
1
5
1
1
3
1
1
1
1
1
1
1
1
1
1
1
1
1
1
1
1
1
1
5
1
1
1
3
1
1
1
1
1
1
4
1
1
2
1
1
1
1
1
14
7
1
1
1
1
1
1
1
1
2
1
1
1
2
3
1
2
1
1
3
1
9
1
1
1
1
1
1
1
1
1
2
1
1
1
1
2
1
1
1
1
1
1
1
7
3
1
1
1
1
1
1
3
1
1
1
2
1
2
1
1
1
1
1
1
1
1
1
1
1
1
1
1
1
1
1
2
1
1
1
1
1
1
1
1
1
1
1
1
1
1
1
1
1
1
1
1
1
1
1
1
1
1
1
1
1
1
2
1
1
1
1
1
1
1
1
1
1
1
1
1
1
1
1
1
1
1
1
1
1
1
1
1
1
7
9
1
1
1
1
2
1
1
3
2
2
1
1
1
1
1
1
1
1
1
1
1
1
1
1
1
1
1
1
1
1
1
1
1
1
1
4
5
4
1
1
1
1
1
1
1
1
1
2
24
11
1
1
1
1
1
1
1
1
3
3
3
1
1
1
1
1
1
1
1
1
1
1
1
1
1
1
1
1
1
1
1
1
2
1
2
1
1
1
2
1
2
1
1
1
1
2
1
3
1
1
1
1
1
1
1
1
1
1
1
1
1
1
1
1
1
1
17
1
1
1
1
2
2
2
1
1
1
1
1
1
1
1
1
1
1
1
1
1
1
1
1
1
1
1
1
2
1
2
1
3
1
1
1
1
1
1
1
1
1
1
1
1
1
1
1
1
1
4
1
1
1
1
1
1
1
1
2
1
1
1
1
4
1
1
1
1
1
1
1
1
7
1
1
7
1
1
1
1
1
1
1
1
1
1
1
1
1
3
1
1
1
1
2
16
1
1
2
1
1
1
1
1
1
1
1
1
1
1
1
3
5
1
1
2
3
2
1
3
2
1
1
1
3
1
1
1
1
5
1
3
2
3
2
1
2
6
1
3
4
1
1
2
1
1
5
2
2
1
5
2
1
67
1
1
1
1
1
1
2
2
1
3
1
1
1
1
1
1
14
5
1
1
1
1
3
1
45
2
1
1
1
1
1
1
1
1
1
3
1
1
1
1
1
1
1
1
2
1
1
4
17
1
1
1
1
15
16
1
1
4
8
1
1
1
1
2
2
1
1
1
1
1
1
1
1
1
9
3
16
21
1
21
1
30
16
1
2
1
1
1
34
1
1
1
7
9
1
1
1
2
1
1
18
1
1
1
1
1
1
1
1
1
1
2
2
1
1
1
1
1
1
1
1
1
1
1
1
3
1
2
1
1
2
2
1
1
1
1
1
1
1
1
1
1
2
1
1
1
2
1
4
1
1
1
1
1
1
2
1
1
1
1
1
1
1
1
1
1
1
1
1
57
1
1
1
1
1
17
1
1
1
1
1
1
2
1
1
1
1
1
2
1
1
1
1
1
2
1
5
1
1
1
2
2
1
1
1
1
1
1
1
1
1
1
2
1
1
1
2
1
3
1
1
1
4
2
1
4
1
1
1
1
5
1
1
1
1
1
1
1
1
1
1
1
1
2
3
21
5
2
1
1
1
1
3
2
1
2
2
1
1
1
1
1
1
1
1
1
14
1
1
1
1
1
1
1
1
1
1
1
1
1
1
1
1
1
1
1
1
1
1
1
34
2
18
10
24
2
1
1
1
3
1
1
1
3
1
1
1
18
1
1
16
1
1
1
1
1
1
1
1
1
1
1
1
2
1
1
1
1
1
1
2
1
1
1
1
1
1
1
1
1
2
1
1
1
1
1
1
1
1
3
1
5
5
1
44
1
4
1
1
1
1
1
1
1
3
3
6
1
1
1
2
1
1
1
5
2
1
1
2
1
1
1
2
1
1
1
1
1
1
1
24
1
5
3
1
2
3
5
11
1
3
7
1
3
4
1
7
1
2
1
1
1
1
1
1
1
4
1
1
1
1
1
1
1
1
2
6
1
1
1
5
1
4
1
4
1
1
3
29
1
1
1
1
1
1
4
1
1
1
1
1
1
1
1
19
7
2
5
5
3
16
1
5
2
1
3
1
1
1
1
1
1
1
1
1
1
1
1
1
1
1
1
6
1
2
1
1
1
1
20
2
2
3
1
3
1
2
5
3
1
2
2
1
1
1
1
1
1
1
1
1
1
1
3
2
1
1
1
1
8
3
1
2
2
9
2
1
1
1
1
2
1
1
1
1
1
1
1
1
1
2
1
1
1
1
1
61
1
1
1
1
1
2
1
1
1
1
4
1
1
1
1
1
1
1
1
1
1
1
1
1
1
1
1
1
1
1
20
15
1
14
1
1
1
9
1
1
1
1
1
1
1
1
1
1
1
1
1
1
1
1
1
1
1
1
1
1
1
1
1
1
1
1
1
1
1
1
7
1
1
1
1
1
1
1
1
1
1
1
1
1
1
1
1
3
1
2
1
1
3
3
2
1
1
1
1
1
1
1
1
1
7
2
1
2
1
1
1
1
1
2
1
3
1
1
1
3
1
1
1
24
2
1
1
2
1
8
1
1
2
1
1
1
2
1
1
1
1
1
1
1
1
1
1
1
1
1
1
1
1
1
2
1
1
1
1
1
1
1
3
1
1
1
1
1
1
1
1
1
1
1
1
1
1
1
1
4
1
1
1
1
2
1
3
1
1
1
2
1
2
1
1
1
1
1
2
1
1
2
1
1
1
1
1
1
1
1
1
1
25
1
1
1
1
1
1
1
1
1
1
1
1
1
1
1
1
1
4
1
1
1
1
1
1
1
2
1
1
1
29
1
5
11
1
1
2
2
17
2
4
19
2
3
1
1
1
1
2
1
1
6
68
1
1
2
1
1
1
1
1
3
1
5
1
1
2
2
1
1
3
1
1
2
1
1
1
1
1
1
1
1
1
1
1
2
2
3
1
1
1
1
3
2
2
2
1
2
1
2
1
2
1
1
1
1
1
1
1
1
1
1
1
1
2
1
1
1
1
5
1
1
1
3
1
2
1
4
1
1
1
1
1
1
1
1
1
1
1
1
1
1
1
3
1
1
1
1
1
1
1
1
1
2
2
1
1
1
1
1
1
1
1
1
1
1
1
1
1
10
1
1
2
2
11
4
1
1
1
1
1
1
1
2
1
1
1
1
1
1
1
1
1
1
1
1
1
1
1
10
1
1
1
1
1
1
1
1
1
1
1
1
1
1
1
1
1
1
1
21
1
1
1
1
2
1
4
1
1
1
1
1
1
2
2
2
1
1
1
1
1
1
1
1
1
1
1
1
1
2
1
3
1
1
3
2
1
1
3
1
1
3
2
1
1
1
3
1
3
3
1
1
3
1
1
2
1
1
1
1
2
1
1
1
1
1
2
1
1
1
1
1
1
1
2
1
2
2
1
1
1
1
2
1
1
2
1
1
1
2
1
1
1
3
1
1
1
1
1
1
1
1
1
1
2
1
1
1
1
1
3
1
9
1
1
3
1
1
1
1
1
1
1
1
1
1
13
1
1
1
1
1
2
1
1
8
1
1
1
1
1
1
1
1
20
1
1
1
1
1
1
1
1
1
1
1
1
1
1
2
1
1
1
1
1
1
1
1
1
1
1
1
1
1
1
1
1
3
1
1
1
3
1
2
1
1
1
1
18
14
4
1
1
1
1
1
1
1
1
1
1
1
1
1
1
1
5
1
1
1
1
1
1
2
1
3
2
2
2
1
1
1
1
14
1
4
1
4
2
1
19
4
1
1
1
1
1
1
1
3
1
1
2
1
2
1
1
1
1
10
1
1
1
1
1
20
1
3
1
1
1
2
1
9
3
1
1
1
1
1
1
1
1
1
1
1
1
1
1
1
1
1
1
1
1
3
1
1
22
1
1
3
1
1
1
1
1
1
2
1
65
3
1
1
9
1
1
2
5
1
1
3
1
1
2
1
1
1
1
1
1
1
1
1
52
1
1
1
1
1
9
1
1
1
1
3
1
1
1
1
1
1
1
1
1
1
1
1
1
1
1
1
1
1
1
1
1
1
1
1
1
1
1
1
1
1
1
1
1
1
1
1
1
1
1
1
1
1
1
1
1
1
1
1
1
1
1
2
4
2
1
1
3
3
1
1
1
1
1
1
2
2
1
2
1
1
2
1
1
1
1
1
3
1
1
1
1
1
1
1
1
34
1
1
1
1
1
2
2
1
1
3
1
1
1
1
1
1
1
1
1
1
1
1
1
1
1
1
1
2
1
1
2
1
2
1
1
1
1
1
1
1
1
1
1
1
1
1
1
10
1
1
5
1
1
2
1
3
9
3
1
1
1
1
1
1
1
1
10
8
1
1
1
1
33
1
2
2
1
1
1
38
1
2
1
1
1
1
1
42
4
5
4
13
1
1
1
1
1
1
1
6
5
17
5
16
7
1
1
1
1
1
2
1
2
1
2
4
1
1
1
1
1
1
1
1
1
2
2
2
1
1
1
1
1
1
1
1
1
1
1
1
1
1
1
1
1
1
1
1
1
1
1
1
1
1
1
1
1
1
1
1
4
3
4
3
4
3
1
1
1
1
4
2
1
1
3
1
3
1
1
1
1
1
1
1
1
1
1
1
1
1
1
1
2
4
1
1
1
1
1
34
4
15
1
3
1
1
1
1
3
1
1
2
1
1
2
1
1
7
1
1
1
1
1
1
1
1
1
1
1
1
1
1
1
1
2
1
1
1
1
1
1
1
1
1
1
1
1
1
1
1
1
1
1
1
2
1
1
1
2
1
1
1
1
1
1
1
1
1
1
2
1
1
1
1
1
1
4
1
1
1
1
1
1
1
1
1
1
2
1
1
1
1
1
1
9
1
3
2
1
1
1
1
1
5
1
1
1
1
1
1
1
1
1
1
1
1
1
1
1
1
2
1
1
2
1
1
1
1
2
2
3
1
1
1
1
1
1
1
1
1
1
1
1
1
1
1
1
1
1
22
1
1
1
12
1
1
1
1
1
1
1
1
1
1
1
1
1
1
1
1
2
1
1
1
1
1
1
1
1
1
1
1
1
1
1
1
1
1
15
1
1
1
5
2
4
1
3
16
1
3
13
1
1
1
2
2
1
1
1
1
1
1
1
1
1
1
1
1
2
1
1
1
1
1
1
3
1
3
1
1
1
1
1
1
2
1
1
1
1
1
1
1
1
1
1
1
1
1
1
2
1
1
1
1
1
1
2
1
2
1
1
2
1
3
1
2
3
1
1
1
1
1
1
1
1
1
1
1
1
1
1
1
1
2
3
1
14
1
1
1
11
1
1
16
5
1
1
1
1
1
1
1
1
1
1
1
1
1
1
1
1
1
1
2
1
1
1
1
1
1
1
2
1
1
9
4
1
1
1
2
17
1
1
1
4
1
1
62
32
1
1
1
1
10
20
2
1
1
1
1
1
2
1
1
2
1
1
1
1
1
8
3
1
13
1
2
10
1
8
1
1
1
1
2
1
1
1
2
1
1
1
1
1
1
1
1
1
1
1
1
1
1
1
1
1
1
9
2
2
1
1
1
1
5
1
2
1
1
1
1
1
6
33
11
1
3
1
1
1
3
7
2
1
1
1
1
1
1
1
1
1
1
1
1
1
1
1
1
1
1
75
1
1
21
1
13
1
3
1
1
3
2
1
2
1
1
1
1
1
1
1
1
1
1
1
1
1
1
1
1
1
19
1
1
1
1
1
2
6
1
1
1
1
1
3
1
1
1
1
1
20
1
1
1
1
1
1
4
10
4
1
1
1
1
1
1
1
1
1
1
1
1
1
1
1
1
1
1
1
1
1
1
1
1
1
1
1
1
1
1
1
1
1
17
1
1
1
1
1
1
1
1
1
1
1
2
2
1
1
1
1
1
1
1
1
1
1
1
1
1
1
1
1
1
3
2
2
2
3
1
3
1
2
12
1
1
1
1
1
1
1
1
1
1
1
1
1
1
1
1
1
1
1
1
1
1
1
1
1
1
1
1
1
1
1
1
1
1
1
1
1
2
1
1
1
1
1
5
1
1
1
1
1
1
1
1
1
1
1
39
4
1
2
2
1
75
1
1
1
1
5
1
1
1
1
2
1
1
1
2
2
1
2
2
1
1
1
1
1
6
1
1
1
1
1
1
1
1
1
1
1
1
1
1
1
1
1
1
1
1
1
1
1
2
1
1
3
1
1
1
1
1
6
2
1
1
1
4
3
5
1
1
1
1
1
3
1
1
1
1
1
1
25
1
1
13
1
1
1
1
3
1
1
1
46
1
1
1
1
1
1
1
1
1
1
3
3
1
1
2
2
1
3
3
1
1
1
1
1
1
1
1
1
1
1
1
1
1
1
1
1
1
1
1
1
1
1
1
1
1
1
1
1
1
1
1
1
1
1
1
1
1
1
1
1
1
5
1
1
2
1
1
1
1
1
1
1
1
1
1
1
1
1
14
1
1
1
1
7
2
2
1
1
1
2
2
1
1
1
12
3
24
1
1
1
1
1
1
2
1
1
1
1
1
2
1
1
1
1
1
1
1
1
1
1
1
1
1
32
1
1
1
1
1
1
1
1
6
6
1
1
1
1
1
1
1
1
1
2
2
1
1
1
1
1
1
1
5
1
1
3
1
2
1
2
3
2
3
3
1
1
5
1
1
1
1
1
1
1
1
1
2
1
1
1
1
1
1
1
1
1
1
3
1
1
1
1
1
1
1
1
1
1
1
1
1
1
1
1
1
1
2
1
1
1
1
1
1
1
1
1
1
2
1
3
1
1
2
1
1
1
1
1
1
1
1
1
1
1
1
1
1
1
1
1
2
2
1
2
1
1
1
14
1
1
1
1
1
1
1
1
1
2
5
1
1
11
7
1
1
1
2
1
1
1
1
1
1
1
3
2
1
1
3
2
1
1
1
1
1
1
2
1
1
1
1
1
1
1
1
1
1
1
1
1
1
1
1
3
1
1
1
1
1
1
1
1
1
1
1
1
3
1
1
1
1
2
1
1
3
1
4
1
1
1
1
1
1
1
1
1
1
1
1
25
4
4
1
1
1
2
1
1
1
1
1
6
11
1
1
1
1
1
1
15
11
11
1
1
1
1
1
1
1
1
1
1
1
1
1
1
1
1
1
1
1
1
1
1
1
1
1
1
1
1
1
5
1
1
1
1
3
1
2
1
5
1
1
1
1
1
5
1
1
1
1
3
1
1
1
1
1
1
1
1
1
1
1
1
1
1
1
2
2
1
1
1
1
1
1
2
1
8
2
1
4
1
1
1
1
1
1
1
1
1
1
1
1
1
1
1
1
1
1
1
1
1
1
1
1
1
1
1
1
1
15
1
2
1
1
1
2
1
1
1
1
1
3
1
1
1
1
1
1
1
1
1
1
1
1
1
1
1
1
1
1
1
1
18
11
3
1
11
15
1
1
1
1
1
1
1
1
1
1
1
1
1
1
1
1
1
1
1
1
1
1
1
1
1
1
1
1
1
1
1
1
1
1
1
1
1
1
1
1
1
1
1
28
1
2
4
5
2
1
20
1
1
1
1
1
1
1
3
2
2
2
1
1
1
3
1
1
1
1
1
1
1
1
1
1
1
1
1
1
1
1
3
1
1
1
1
1
1
1
1
1
2
1
1
1
1
2
8
1
1
1
1
1
1
2
2
1
1
1
1
1
1
1
1
1
1
2
1
1
1
1
1
1
2
2
3
2
1
2
2
3
2
2
2
1
1
1
2
1
1
1
1
2
1
1
1
1
1
1
1
1
1
1
1
1
1
1
1
19
1
2
1
3
1
3
1
3
1
10
12
4
1
1
1
1
18
1
48
11
4
1
1
1
2
1
1
1
1
1
1
1
1
1
1
1
1
1
1
1
1
1
1
2
1
1
1
1
1
1
1
1
1
1
1
1
1
1
1
1
1
1
1
1
1
1
1
1
1
1
1
1
1
1
1
1
1
1
1
1
1
1
1
1
1
1
1
1
1
1
1
1
1
1
1
3
1
1
1
1
1
1
1
1
1
1
1
1
1
2
1
1
1
1
1
1
1
1
1
1
1
1
1
1
1
1
1
1
1
3
1
1
1
1
1
1
1
1
1
1
1
1
2
1
1
2
1
1
1
1
1
1
1
1
1
1
1
1
1
1
4
1
4
1
1
1
1
2
1
1
1
1
1
2
1
1
2
1
1
1
1
8
2
1
1
1
1
1
3
2
1
1
1
1
1
1
1
2
1
1
1
1
1
1
2
1
18
1
1
1
1
1
1
1
1
1
1
1
2
1
1
1
1
4
1
1
1
1
2
1
1
1
1
1
1
2
3
2
2
1
1
1
2
1
13
1
1
1
1
8
1
1
1
1
3
1
1
1
1
1
1
1
1
1
1
1
1
1
1
1
1
1
1
1
1
1
1
1
1
2
1
1
1
1
3
1
1
1
1
1
2
1
1
2
1
2
1
1
1
1
1
21
1
1
16
1
1
1
1
1
6
1
1
1
1
1
1
1
1
1
1
1
1
2
1
2
1
2
3
1
1
3
1
1
1
3
2
3
1
1
1
1
2
3
1
1
1
1
1
2
1
1
1
1
2
2
1
2
3
1
1
2
1
2
1
1
1
1
1
1
1
1
1
1
1
1
1
1
1
1
1
3
1
1
1
1
1
1
2
1
1
1
1
1
1
1
1
1
1
1
1
1
1
1
1
1
2
1
1
1
1
1
1
1
1
1
1
1
1
1
1
1
1
3
1
1
1
1
26
8
1
2
1
1
1
1
1
1
1
1
1
1
1
1
1
1
11
13
11
1
2
1
1
1
1
1
1
1
1
1
1
1
1
1
1
2
1
2
3
1
1
2
1
1
1
1
1
1
1
1
5
1
1
1
1
1
1
1
1
1
1
2
1
1
1
1
1
1
1
1
1
5
1
1
1
1
1
1
3
1
1
1
1
1
2
1
1
1
1
1
1
1
1
1
1
1
1
1
1
1
1
1
2
4
1
1
1
1
1
1
1
1
1
1
3
4
16
1
1
1
1
14
3
1
22
1
1
1
1
29
1
1
1
1
1
1
12
1
1
1
1
1
1
1
2
3
20
1
1
1
2
1
1
30
1
1
1
1
33
1
1
1
1
1
22
1
1
1
1
1
1
1
1
1
1
1
1
1
2
2
1
15
2
1
1
4
1
1
1
1
1
1
1
1
1
1
1
1
1
1
1
1
1
1
4
1
1
1
1
1
1
1
1
1
1
1
7
3
3
1
4
1
1
1
1
1
4
3
1
1
3
1
1
1
1
1
1
1
1
1
1
1
1
1
1
2
1
1
1
1
1
1
1
1
1
1
1
1
1
1
1
1
1
2
1
1
1
4
1
4
1
1
1
1
1
1
2
1
1
1
1
1
1
1
1
1
1
1
1
1
1
1
1
1
1
1
1
1
1
1
1
12
17
18
1
1
1
1
1
1
1
1
1
1
1
1
1
1
1
3
1
1
1
1
1
1
1
1
1
1
1
3
1
2
1
2
1
1
1
1
1
1
2
2
2
9
1
1
1
2
1
2
1
1
1
1
1
1
1
1
1
1
1
1
1
1
1
3
3
1
1
1
1
1
1
1
1
1
1
2
3
1
1
1
1
1
1
1
1
1
1
8
5
3
1
1
1
1
1
1
1
2
3
1
1
1
1
1
4
1
1
1
1
1
1
1
1
1
1
1
1
29
1
1
1
1
1
1
1
1
1
1
1
1
1
1
1
1
1
1
1
1
1
1
1
1
1
1
1
2
1
2
1
1
1
1
1
3
1
2
2
1
2
2
1
2
1
3
1
1
4
5
1
2
2
3
3
1
1
1
1
1
1
2
1
1
1
2
1
1
1
1
1
1
1
1
1
1
1
1
1
1
1
1
1
1
1
1
1
1
1
1
1
1
1
1
2
1
2
1
3
1
1
1
2
1
1
1
1
1
1
1
1
1
1
1
1
1
1
1
1
1
1
1
1
1
1
1
1
1
1
1
1
1
1
1
1
1
1
1
1
1
1
1
1
1
1
1
1
1
1
1
1
1
1
1
1
1
1
1
1
1
1
1
1
1
1
1
1
5
2
5
1
4
1
2
1
1
1
2
1
1
1
1
1
1
1
1
1
1
54
1
1
1
1
1
2
1
1
1
1
1
1
1
1
1
5
1
1
1
1
1
1
1
1
1
1
1
1
1
1
1
1
1
1
1
1
1
2
1
1
1
1
1
1
2
1
1
1
1
1
1
1
1
1
1
2
1
1
1
1
15
1
1
1
1
1
1
1
1
1
1
1
1
1
1
1
1
3
1
1
1
1
1
1
1
1
1
1
1
1
1
1
1
1
1
1
1
1
1
1
1
1
1
1
1
1
1
1
1
1
1
1
1
1
2
3
1
3
1
1
1
1
1
1
1
1
1
1
1
1
1
1
1
1
1
1
1
1
1
1
1
1
2
1
1
1
1
4
1
4
1
1
1
1
1
1
1
1
1
1
3
2
1
1
1
1
1
2
1
2
1
2
1
2
1
2
1
2
1
20
1
1
1
2
1
1
1
1
1
2
1
1
1
1
1
1
1
1
1
1
1
1
1
1
1
1
1
1
1
1
1
1
6
1
1
1
3
1
1
1
1
1
1
1
1
1
1
1
1
1
1
1
1
1
1
1
1
1
1
2
1
1
1
1
2
1
1
1
1
1
3
3
1
1
1
1
1
3
1
1
1
1
1
1
1
1
1
1
1
1
1
1
1
1
2
1
1
1
1
1
1
1
1
1
1
1
1
1
1
1
2
1
1
1
1
1
1
1
1
1
1
1
2
1
1
1
2
1
1
2
3
1
1
1
1
1
1
1
1
2
1
1
1
1
1
1
1
1
1
1
3
1
1
1
1
1
1
1
1
1
1
1
1
1
1
1
1
1
1
1
2
3
1
1
1
1
1
1
1
1
3
1
1
1
1
1
1
1
1
1
1
1
1
1
1
1
1
1
1
1
1
1
1
1
1
2
1
1
2
1
1
1
6
1
2
1
1
1
1
1
1
1
8
1
1
1
1
1
1
1
4
1
1
1
1
1
1
1
1
1
2
1
6
1
1
1
2
1
1
1
1
1
1
11
1
1
1
1
1
2
2
1
1
1
1
2
1
1
1
1
1
1
2
1
1
1
1
1
1
8
1
65
1
2
1
1
1
1
1
1
1
1
2
1
1
1
1
3
1
1
1
1
1
1
1
1
1
1
1
1
1
1
1
1
3
1
1
1
1
2
1
10
1
1
2
1
1
1
1
1
1
11
1
1
1
1
1
1
1
1
1
1
1
1
1
1
1
1
1
1
1
1
1
1
1
1
2
1
1
1
1
1
1
6
2
1
1
3
1
1
1
1
1
1
1
2
1
1
1
1
1
1
2
1
12
5
1
2
2
5
6
2
1
1
1
1
1
1
1
1
1
1
85
1
1
1
1
1
1
1
1
1
2
1
1
1
1
1
1
2
3
2
1
1
1
1
1
1
1
1
5
3
1
16
3
1
17
2
1
1
1
1
1
1
1
1
1
1
1
21
1
1
1
1
1
1
1
3
1
1
1
1
1
1
1
1
1
1
1
1
1
1
1
1
1
1
1
1
1
1
1
1
1
1
1
1
1
1
1
1
1
1
1
1
1
1
1
1
1
1
1
1
1
3
1
7
1
3
9
1
3
5
1
5
1
1
1
2
1
1
4
1
1
1
1
2
2
21
1
2
1
1
3
6
1
1
1
1
1
1
1
1
2
2
1
1
1
1
1
1
1
1
1
1
1
2
1
1
1
1
1
1
1
1
1
1
1
1
1
1
11
22
33
1
1
10
1
2
1
1
1
1
1
1
1
1
14
1
1
1
3
1
1
1
1
1
1
1
1
1
2
1
1
2
1
2
1
1
1
1
1
1
1
1
2
4
1
1
1
1
1
1
1
1
1
1
1
1
1
1
1
1
1
1
1
1
1
1
1
1
1
1
1
1
1
1
1
1
1
1
2
3
1
1
1
1
1
1
1
1
1
1
2
2
2
1
1
1
1
1
2
1
1
1
1
1
2
1
1
1
1
1
1
2
1
1
1
1
1
1
1
1
5
1
1
1
2
1
1
1
1
1
1
1
1
1
17
1
1
1
1
1
1
1
23
1
1
1
1
8
3
31
1
1
1
1
1
1
1
1
1
1
1
1
1
1
1
1
1
1
35
28
8
4
3
3
5
3
1
1
5
2
1
1
1
2
2
1
3
1
1
1
1
1
1
1
1
1
1
1
1
1
1
3
23
1
2
2
1
1
1
1
1
1
1
1
1
2
1
1
1
2
2
1
1
1
2
1
1
1
2
1
1
1
4
1
1
1
1
1
1
1
1
1
2
1
1
1
1
1
1
1
1
1
1
1
1
1
1
1
1
1
23
1
1
1
1
1
2
1
1
1
1
1
1
1
3
2
1
1
1
2
1
1
1
2
4
1
2
12
2
2
1
1
3
1
1
1
1
1
1
1
1
1
1
1
1
1
2
2
1
1
1
1
1
4
1
1
1
1
1
1
1
2
1
1
1
1
1
1
2
2
1
1
1
1
18
1
1
1
1
1
1
1
1
3
1
1
1
1
1
1
1
1
1
1
3
2
1
2
1
1
1
1
1
1
1
1
1
1
1
1
1
1
1
1
1
1
2
1
1
1
1
3
1
1
1
2
1
1
1
1
1
1
1
1
1
1
1
1
1
1
1
1
1
1
2
1
1
1
1
1
1
2
1
1
1
1
1
1
1
4
4
1
1
1
2
1
1
2
1
1
1
1
1
1
1
1
1
1
1
1
1
1
1
1
1
2
1
1
1
1
1
1
1
1
1
1
1
1
2
1
1
1
1
1
1
1
1
1
1
1
37
1
1
1
3
5
1
1
1
1
1
1
1
4
1
2
1
1
11
1
1
1
1
2
2
2
1
1
1
1
1
2
1
1
1
1
1
1
1
1
1
1
1
1
1
1
1
1
1
1
1
1
1
1
1
1
1
39
1
1
1
1
1
1
1
1
1
1
1
1
1
1
1
1
1
5
1
1
1
1
1
5
1
1
3
1
1
1
1
1
1
15
1
1
10
6
1
1
1
1
1
1
5
2
2
1
1
1
1
1
1
1
5
1
1
1
17
1
1
1
1
1
1
1
1
1
1
1
3
1
1
1
1
1
1
1
3
3
1
1
1
1
1
1
1
1
1
1
3
1
2
2
1
4
1
2
4
1
1
1
1
1
1
1
1
1
1
1
1
1
1
1
2
1
1
1
1
1
1
1
1
1
1
1
1
1
1
1
1
1
1
1
1
1
1
2
1
1
4
1
1
7
1
2
4
4
4
1
1
1
12
1
1
1
20
1
1
1
1
1
2
5
41
2
1
1
1
1
20
1
17
10
1
1
8
2
1
24
1
1
1
1
2
1
1
1
1
1
1
3
2
1
1
1
1
3
1
3
1
2
1
1
1
5
1
1
1
1
2
1
1
1
1
1
1
1
1
1
1
1
1
1
1
1
1
1
1
1
1
1
1
1
1
1
1
1
1
11
8
1
1
1
1
17
17
1
1
16
1
1
1
1
1
1
1
3
1
1
1
1
1
1
1
1
1
1
2
1
2
1
2
1
1
1
1
1
1
1
1
1
1
1
1
1
1
1
1
2
1
1
2
1
34
1
1
1
7
1
1
1
1
1
1
1
1
1
1
1
1
20
3
1
1
2
1
11
3
2
1
1
1
1
1
1
1
1
1
1
1
1
1
2
1
1
1
1
1
1
4
1
1
1
1
1
1
1
1
1
2
1
1
1
1
4
1
1
2
11
3
1
1
2
12
1
1
1
2
2
3
1
1
1
1
1
1
1
1
13
1
1
1
1
1
2
1
1
1
1
1
1
1
1
1
1
1
1
1
1
1
1
1
1
1
1
2
1
1
1
1
1
1
3
4
3
2
1
1
1
1
1
1
1
1
1
1
1
1
1
1
1
2
1
1
1
1
1
1
1
4
1
1
2
3
1
1
1
1
1
1
1
1
1
5
1
1
1
3
1
1
1
1
1
1
1
1
1
1
1
1
1
1
1
1
1
1
1
1
1
1
1
1
1
1
1
1
1
1
3
1
1
1
1
1
1
1
1
1
1
1
1
1
1
1
2
1
1
2
1
1
1
1
1
1
5
1
2
1
2
1
1
1
1
1
1
1
3
1
2
1
1
1
1
1
1
1
2
1
1
1
1
1
1
1
1
1
33
2
2
1
1
1
1
1
1
1
1
1
1
1
1
1
1
2
3
1
4
2
1
1
1
1
1
1
1
1
1
1
1
1
1
1
1
1
1
1
1
1
1
1
1
1
1
1
1
1
1
1
1
1
1
2
2
1
2
1
17
1
19
26
4
1
1
1
1
1
1
1
3
10
22
15
1
1
1
7
1
2
1
3
10
4
4
2
1
4
3
1
3
1
1
1
1
1
1
1
2
1
34
1
5
1
1
1
1
1
1
1
1
2
1
1
1
9
5
1
6
1
1
1
1
1
1
1
2
2
2
1
1
1
1
1
1
12
1
1
1
1
10
21
42
1
1
2
12
1
1
6
2
1
4
8
1
1
1
1
1
1
1
1
1
1
1
1
1
1
1
1
1
1
1
1
1
1
1
1
1
1
1
1
1
1
1
1
1
1
1
1
1
1
1
1
1
1
1
1
1
1
1
1
1
1
1
1
1
1
1
2
1
22
2
1
1
1
1
1
1
1
1
1
1
1
1
1
1
10
12
2
1
1
1
1
1
1
1
1
1
1
1
3
1
18
9
1
1
1
3
1
1
2
1
1
4
1
1
1
1
1
1
1
1
1
1
1
1
1
1
1
1
1
1
3
2
2
2
1
1
1
1
1
1
1
1
1
1
1
1
1
1
1
1
1
1
1
2
1
1
1
1
1
1
1
1
1
1
1
1
3
7
1
1
1
2
2
20
3
1
10
2
4
1
1
1
1
1
1
1
1
1
1
1
1
1
1
1
1
2
1
1
1
1
1
2
1
1
1
1
1
3
1
1
1
1
1
1
1
1
1
1
1
1
1
1
1
1
1
1
1
1
1
1
2
1
1
2
1
1
2
1
1
6
1
11
15
9
42
35
2
2
2
2
1
1
1
1
1
1
1
1
1
1
1
1
1
23
1
2
1
1
1
3
10
1
1
6
1
1
2
1
1
2
1
1
1
1
1
1
1
1
1
1
1
1
1
1
1
1
1
1
1
1
1
1
1
1
1
1
1
1
1
1
1
1
1
1
22
32
3
3
8
1
1
1
1
1
1
1
1
1
1
1
1
1
1
1
1
1
1
1
1
1
1
1
1
1
1
1
2
1
1
1
1
1
1
1
1
1
2
1
1
1
1
1
1
1
2
1
1
1
1
1
1
1
1
2
1
1
1
1
1
5
4
1
1
17
1
18
1
1
1
12
1
1
2
1
2
1
1
1
1
1
1
1
1
1
2
1
1
1
1
3
3
1
1
1
1
1
1
1
1
3
1
1
2
2
1
2
1
3
2
1
3
1
2
1
2
1
1
1
2
1
1
1
1
1
1
2
1
1
1
1
1
1
1
2
1
2
1
1
1
1
1
1
1
1
1
1
1
1
1
1
1
1
1
1
1
1
2
1
1
1
3
3
1
1
1
1
2
1
1
1
1
1
1
1
1
1
1
1
2
1
1
1
1
1
1
1
1
1
1
1
1
1
1
1
1
1
1
1
1
1
1
1
1
1
1
1
1
1
1
1
1
1
1
1
1
1
1
1
2
1
1
1
1
1
1
1
1
1
1
1
1
2
1
1
1
1
3
3
1
1
1
1
1
3
1
1
1
2
1
1
1
1
2
1
1
1
1
1
1
1
1
1
1
1
1
1
1
1
1
1
2
1
1
1
1
1
1
1
1
1
1
1
18
1
1
1
1
20
4
10
14
1
1
1
1
1
1
1
1
1
1
1
3
1
3
1
1
4
1
4
13
1
1
1
1
1
1
6
5
1
1
2
1
1
1
1
1
1
1
1
1
1
1
1
1
1
1
1
1
1
1
1
1
1
1
1
3
1
7
1
5
3
14
1
1
1
1
2
1
6
1
1
1
1
1
2
1
1
20
1
1
1
1
1
1
1
1
1
1
1
1
1
1
1
1
1
3
1
2
1
1
1
1
1
2
1
1
1
1
5
1
1
1
3
1
1
1
1
1
1
1
1
1
1
1
1
1
1
1
2
1
3
1
9
1
1
12
18
4
1
1
16
1
1
1
1
1
1
1
1
1
1
1
1
1
1
1
1
1
3
2
1
1
1
1
1
1
1
1
1
1
1
1
1
1
1
1
1
2
1
4
1
1
1
1
1
1
16
2
1
1
1
5
1
1
1
1
1
1
4
1
1
1
1
1
1
1
1
2
1
1
2
1
1
1
1
1
1
1
1
1
1
1
18
1
4
6
7
1
1
1
1
1
1
1
1
2
2
10
12
1
1
1
2
1
1
1
1
1
1
1
1
1
2
1
1
1
1
1
1
1
1
1
2
1
11
1
1
1
1
1
1
1
1
1
2
1
2
1
1
1
1
3
1
2
2
1
2
1
1
1
1
1
1
1
1
1
1
1
1
1
1
1
1
1
6
12
8
8
12
3
3
1
34
2
1
1
1
1
2
1
1
1
1
1
1
1
1
1
1
1
1
1
1
1
1
1
1
1
1
1
1
1
1
1
1
1
1
3
1
1
1
1
1
1
1
1
1
1
1
1
1
1
1
1
1
1
1
1
1
1
1
2
4
2
1
1
1
1
1
1
1
1
1
1
1
1
1
1
1
1
3
1
2
1
2
2
1
20
1
1
1
1
1
1
1
1
1
1
1
1
1
2
1
1
1
1
2
1
1
1
1
1
1
1
1
1
1
1
1
1
1
2
2
1
3
1
4
1
2
34
28
2
3
2
2
3
1
1
1
1
1
1
1
1
1
1
1
1
1
1
1
1
1
1
1
1
1
1
1
1
1
1
1
1
1
2
1
1
1
1
1
1
1
2
1
1
1
3
1
1
1
1
1
1
1
1
1
1
1
1
1
1
1
1
1
1
1
1
1
1
1
55
5
5
9
1
1
1
6
1
2
3
2
2
2
1
1
1
19
1
1
1
1
1
1
1
1
1
1
2
1
1
1
1
1
1
3
1
1
1
3
3
1
1
1
1
1
1
1
1
1
1
1
2
1
1
1
2
1
1
1
2
1
1
1
1
1
1
1
1
2
2
1
2
4
2
2
5
1
3
1
1
2
1
3
6
3
5
1
1
2
1
4
2
1
1
2
1
1
1
2
1
2
1
1
1
1
1
1
1
1
1
1
1
1
1
1
1
1
1
1
1
1
1
1
1
1
1
1
1
1
1
1
1
1
1
1
1
1
1
1
1
1
1
1
1
1
2
1
1
1
1
1
1
1
1
1
1
19
18
3
1
6
1
1
1
1
2
2
1
1
1
1
2
8
3
6
1
1
1
3
1
10
1
1
1
3
1
1
1
1
1
1
1
1
1
1
1
1
1
1
1
1
1
1
1
2
1
3
1
1
1
1
1
1
1
1
1
3
2
1
1
1
1
1
1
1
1
2
1
3
1
1
1
12
1
6
1
1
1
1
1
1
1
1
1
81
2
1
1
1
1
1
1
3
2
1
1
1
1
2
3
3
3
1
1
1
1
1
1
1
1
1
1
1
1
1
1
1
1
1
1
1
1
3
1
1
1
1
1
1
1
1
1
1
1
1
1
6
1
1
2
1
1
1
2
1
1
1
3
1
1
1
1
1
11
1
1
6
1
2
1
1
3
1
4
5
1
1
2
2
5
1
1
1
1
1
1
1
1
1
6
2
1
1
3
3
4
1
1
1
1
1
4
7
5
2
2
1
1
1
3
2
1
1
2
1
1
1
1
1
1
1
1
2
1
1
1
1
2
1
1
1
1
1
1
1
1
1
1
1
1
1
1
1
1
3
1
1
1
1
1
1
1
1
1
1
1
1
1
1
1
1
1
1
1
1
1
1
1
1
1
1
1
1
1
1
1
1
1
2
1
1
1
1
1
1
3
2
1
2
1
1
1
2
2
1
3
1
1
3
1
1
1
1
1
1
4
1
1
1
1
3
1
2
1
1
37
1
2
1
1
1
1
1
1
1
1
1
1
1
1
1
1
1
1
1
1
1
2
1
2
1
1
1
1
2
1
1
1
2
1
2
6
6
1
1
1
1
1
1
1
1
1
1
1
1
1
1
1
1
1
1
20
7
5
1
1
5
12
3
1
1
1
1
1
3
2
1
1
1
1
1
1
2
2
12
1
1
1
2
2
1
1
1
1
1
1
1
29
1
1
1
1
2
1
1
1
1
1
1
2
1
1
1
2
1
1
1
1
1
1
1
1
1
1
1
1
1
1
1
1
1
1
1
1
2
1
1
1
1
1
1
1
1
1
1
1
1
1
1
1
1
2
9
7
3
2
1
1
1
1
1
1
1
1
1
1
1
1
1
1
1
1
1
1
2
1
1
1
1
1
1
1
1
1
1
1
1
1
1
1
1
1
1
1
1
1
1
1
1
1
1
1
2
1
1
1
1
3
7
2
2
1
2
2
1
2
1
2
2
1
1
4
3
5
2
1
1
3
3
2
1
1
1
11
1
2
1
7
4
1
1
1
1
1
2
1
4
2
1
1
1
2
2
1
1
2
1
2
1
1
1
1
1
3
1
1
2
1
2
3
2
1
5
1
1
1
1
1
2
1
1
1
1
1
1
1
1
1
2
2
1
1
1
1
1
1
1
1
1
1
1
1
1
1
1
1
1
1
1
1
1
1
1
1
1
1
1
2
1
1
1
1
1
2
1
11
1
68
8
1
1
4
2
34
21
1
1
1
1
1
1
3
1
1
1
1
1
1
1
1
1
1
1
1
1
1
1
1
2
1
1
1
1
1
1
2
1
2
2
1
1
1
1
1
1
1
1
1
2
3
1
1
1
1
1
1
1
1
1
1
8
3
1
1
1
2
1
1
1
1
1
1
1
1
19
2
3
1
13
2
2
1
3
1
1
1
1
1
1
1
2
3
2
1
3
1
1
1
1
1
1
1
1
1
1
1
1
1
1
2
1
1
2
1
1
2
1
6
8
1
8
1
1
3
1
1
1
1
2
1
2
2
1
2
1
1
1
1
1
1
1
2
1
1
1
1
1
1
1
1
1
1
1
1
1
1
3
1
1
1
1
3
1
1
2
2
14
1
1
1
2
1
2
1
1
2
1
1
1
1
1
1
1
4
3
1
1
1
3
1
1
1
1
1
1
1
2
1
1
1
1
1
1
1
1
1
1
1
1
1
1
1
1
1
1
1
1
1
1
1
1
1
1
1
1
1
1
1
1
1
3
2
2
1
1
1
1
1
1
1
1
1
1
1
1
1
1
1
1
1
1
1
1
1
1
1
1
1
1
1
1
1
1
1
1
1
1
1
1
1
1
1
1
1
1
1
40
1
1
1
1
1
1
1
1
1
1
1
2
1
1
7
5
2
1
1
1
1
1
2
1
3
1
1
1
1
1
1
1
8
1
1
1
1
1
1
1
1
1
1
1
1
3
7
4
6
11
4
3
1
3
1
1
2
1
1
1
1
9
2
1
1
1
1
1
1
1
1
1
1
1
1
1
1
2
1
1
1
1
52
1
1
1
1
1
1
1
1
1
1
1
1
1
1
1
1
1
1
1
2
1
1
1
1
1
1
1
1
1
1
1
1
1
1
1
1
1
1
1
1
1
1
1
1
1
1
1
1
1
1
1
1
2
1
1
1
1
1
1
1
1
1
1
1
1
1
2
2
1
1
5
1
1
2
1
2
8
1
3
2
2
8
1
1
4
1
1
1
1
1
1
1
1
1
1
1
1
1
1
1
1
1
1
1
1
1
1
4
1
1
1
1
1
1
1
1
5
1
1
1
2
1
12
2
1
1
1
1
1
1
1
1
1
1
1
1
4
1
1
2
1
1
2
1
1
1
1
1
1
1
1
1
1
1
1
1
1
1
1
29
5
1
1
1
1
1
1
1
1
1
2
1
1
1
1
1
1
1
1
1
2
1
3
1
1
1
3
2
8
1
2
1
1
1
1
1
1
1
1
1
3
1
1
1
1
1
1
1
1
1
1
1
1
1
1
1
1
1
1
1
1
1
1
2
2
1
1
1
1
1
1
1
1
1
1
1
1
1
1
1
1
3
1
1
1
1
1
1
1
1
2
1
1
1
1
1
1
1
1
1
7
1
1
1
1
1
1
1
1
1
1
1
1
1
1
1
1
1
1
1
1
2
1
1
1
1
3
1
1
1
1
1
1
1
1
1
1
1
1
1
1
1
1
1
1
1
1
1
1
1
1
15
1
1
1
1
1
1
18
1
1
1
1
1
1
22
1
2
1
1
1
1
1
1
1
1
1
1
1
1
1
2
1
1
1
1
1
1
1
1
1
1
1
1
20
1
1
62
1
1
1
1
1
1
1
1
1
1
1
1
1
1
1
1
1
2
1
2
1
1
1
1
1
1
1
3
1
1
1
1
2
1
1
1
1
1
1
1
1
1
2
1
1
2
1
1
1
1
2
1
1
1
1
1
1
1
5
1
1
1
1
1
2
1
1
1
1
1
2
1
1
1
1
1
1
1
1
1
1
1
1
1
1
1
1
1
1
1
1
1
1
2
1
1
1
1
2
1
1
1
1
1
1
1
1
1
1
1
1
1
1
2
1
6
2
2
2
2
1
1
2
2
1
1
1
1
1
1
1
1
1
1
1
1
1
1
1
1
1
1
1
1
1
1
1
1
1
1
1
1
1
1
1
1
1
1
1
1
1
1
1
2
3
1
3
1
1
4
1
2
1
1
2
1
1
1
1
2
1
1
1
1
1
2
1
1
2
1
1
1
2
1
1
1
1
1
1
1
1
1
1
3
1
1
1
1
1
1
1
1
1
1
1
1
1
1
3
1
3
1
1
1
1
2
7
1
2
1
3
11
1
2
1
1
1
1
1
1
1
15
1
2
1
1
1
1
1
1
1
1
1
1
1
1
1
1
1
1
1
1
1
1
1
1
2
1
1
1
1
1
1
1
1
1
1
1
1
1
1
1
2
1
1
1
5
7
1
1
2
13
1
2
1
3
1
3
1
1
1
1
1
2
3
1
3
18
1
1
2
1
3
1
10
1
1
1
1
1
1
1
1
2
2
6
9
5
12
1
1
1
1
1
1
1
1
2
3
1
1
1
1
1
1
1
1
1
1
1
1
5
1
2
1
1
1
1
1
1
1
1
1
1
1
1
1
1
1
1
1
1
1
1
1
1
2
1
1
1
1
1
1
1
1
1
1
1
1
1
1
1
1
1
2
1
1
1
1
1
3
3
1
4
3
5
1
1
1
2
1
1
4
1
2
3
1
1
1
4
1
1
1
2
2
2
1
1
2
1
1
2
2
6
1
2
1
1
3
1
1
1
1
1
1
1
1
1
1
1
1
1
1
1
1
1
1
1
1
3
1
1
1
1
1
1
1
1
1
1
1
1
1
1
1
1
4
1
1
1
1
1
2
2
3
1
3
1
13
1
1
1
1
1
1
1
1
1
1
1
1
1
2
1
1
1
1
1
1
1
1
2
3
1
1
1
1
3
2
1
1
1
1
1
2
1
1
1
1
1
2
1
1
1
1
2
1
1
1
1
2
1
1
2
1
2
3
1
1
1
1
1
1
1
1
1
1
1
1
1
1
1
1
1
1
1
1
1
1
1
1
1
1
1
1
1
1
1
3
24
2
1
1
1
1
1
1
1
1
1
2
1
1
1
1
12
14
15
1
1
1
1
1
2
1
1
1
2
1
1
1
1
1
1
1
1
1
1
1
1
2
1
1
1
1
1
1
1
1
1
1
1
1
1
1
2
1
1
1
1
1
1
1
1
1
1
4
56
13
13
1
1
1
1
1
1
1
13
5
4
62
6
1
1
24
1
1
1
1
1
1
1
1
1
1
1
1
1
1
1
1
1
1
1
1
1
22
1
1
1
1
1
1
7
51
1
1
1
1
1
1
1
1
1
1
1
1
1
2
1
1
1
1
1
1
2
1
1
1
1
1
1
1
1
1
1
1
1
1
1
1
1
1
1
1
1
1
1
1
1
1
1
1
1
1
1
1
1
1
1
1
1
1
1
1
1
1
1
1
1
1
1
1
3
1
1
1
1
79
1
1
1
1
1
2
1
1
1
1
1
1
1
1
1
1
1
1
3
3
1
1
1
1
2
1
1
1
3
1
2
4
3
1
1
1
3
4
1
2
4
2
4
1
1
1
2
1
1
1
1
1
1
5
1
1
1
1
1
1
1
1
1
1
1
1
1
1
1
1
1
1
1
1
11
1
1
1
1
1
1
1
1
1
1
1
1
1
1
1
1
1
19
1
1
1
1
1
1
1
1
1
1
1
1
1
1
1
1
1
1
1
1
1
1
1
1
1
1
1
3
1
1
1
31
1
6
45
1
1
1
5
1
2
6
1
1
1
1
18
3
1
1
1
1
1
1
1
1
1
1
2
1
1
5
3
1
1
1
1
1
1
1
2
1
1
1
1
1
1
1
1
1
1
1
1
1
1
1
1
2
1
2
1
1
1
1
3
1
1
2
1
1
1
1
2
1
1
1
1
1
1
1
1
1
1
1
1
2
1
1
1
1
1
1
1
1
1
1
1
1
1
1
3
2
1
1
1
4
1
1
1
1
1
1
1
1
1
1
1
7
4
2
1
1
1
1
1
1
3
1
1
1
5
1
1
1
1
1
3
2
1
1
1
1
15
2
1
2
1
2
1
1
1
1
1
1
1
1
1
1
1
1
1
1
1
2
1
1
1
1
1
1
1
1
4
1
1
1
2
1
1
2
1
1
2
1
1
1
1
2
1
1
1
1
1
1
1
1
1
1
1
1
1
1
1
1
1
1
1
1
1
1
1
1
1
1
1
1
3
1
2
1
1
1
1
21
2
1
1
1
1
1
2
4
2
2
1
1
1
1
1
1
1
1
4
1
2
1
1
2
4
1
3
1
1
1
1
1
2
1
1
1
1
1
1
1
1
1
1
1
1
2
1
1
1
6
1
1
13
1
17
1
1
1
1
1
1
2
1
1
1
1
1
1
1
2
1
1
1
2
1
1
1
16
1
1
2
2
11
1
20
14
1
1
1
1
1
1
2
1
2
15
1
2
1
1
1
2
3
1
1
5
3
3
1
1
1
1
1
1
1
1
2
1
1
1
1
1
2
1
1
4
1
2
1
1
1
1
1
1
10
1
1
1
1
1
1
1
1
1
1
20
2
7
4
2
9
1
1
2
1
1
1
21
1
1
1
1
1
1
1
1
1
1
1
1
1
1
1
1
1
1
1
1
1
1
1
1
1
1
1
2
1
1
1
1
1
1
2
1
1
1
1
1
1
1
13
1
1
1
1
1
1
1
2
1
1
1
1
1
1
1
1
3
1
1
1
2
2
1
1
1
1
2
1
1
2
1
1
1
1
1
1
1
1
1
1
1
1
1
1
1
1
1
1
1
1
1
1
3
1
1
3
1
2
1
1
1
1
1
1
1
1
3
1
1
1
1
1
1
1
4
1
1
1
1
1
1
1
1
1
1
1
1
1
1
1
1
1
1
1
1
3
1
1
1
1
1
1
1
14
1
1
1
1
1
2
4
1
1
2
1
1
11
1
2
1
1
1
1
1
1
1
1
1
1
1
1
4
1
2
1
1
1
1
1
1
1
1
1
1
1
1
1
1
2
1
20
22
1
1
1
1
1
6
1
2
1
1
23
1
1
1
1
1
18
1
4
1
1
2
1
1
1
12
5
2
15
1
1
1
1
16
1
1
1
21
1
1
1
3
1
19
1
1
1
1
1
1
5
1
7
1
1
1
1
1
1
1
1
1
1
2
1
1
7
8
1
5
2
1
1
1
1
1
9
1
1
2
1
1
1
1
1
1
1
1
1
1
1
1
1
1
1
1
1
1
1
1
1
1
1
1
2
1
1
1
1
1
3
4
1
1
1
1
1
1
1
1
1
1
1
1
1
1
1
2
1
1
1
1
1
1
1
1
1
19
1
1
1
1
2
1
1
1
2
3
20
1
1
1
1
1
1
1
1
1
1
1
1
1
3
1
1
1
1
2
6
1
1
1
1
1
1
1
1
1
1
1
1
1
1
1
1
1
1
1
1
1
1
1
1
1
1
1
1
1
1
1
2
34
1
1
2
1
1
1
1
1
1
1
1
1
1
1
1
17
1
2
1
1
1
1
1
1
1
1
1
1
23
1
1
1
15
1
1
1
1
1
1
1
1
1
1
2
1
1
1
1
1
1
1
1
1
1
2
1
1
1
4
1
1
1
2
2
1
1
1
1
1
1
1
1
1
1
1
1
1
1
3
1
3
10
1
2
1
1
22
54
1
1
1
1
1
5
1
1
1
1
1
1
20
7
4
8
3
1
1
2
1
1
1
1
1
1
1
14
1
1
1
1
1
1
1
1
1
1
1
1
1
1
1
1
1
1
1
1
1
2
1
1
1
1
1
2
1
1
1
1
1
1
1
1
1
1
1
1
1
6
1
1
1
1
1
1
1
1
1
1
1
1
1
1
1
1
1
1
1
1
1
1
2
1
1
1
1
1
1
1
1
1
1
2
1
2
1
1
1
2
8
2
3
3
1
1
1
1
1
1
1
1
1
1
1
1
1
1
1
1
1
1
1
1
1
1
1
1
1
1
1
1
1
1
2
1
1
1
1
1
1
1
1
1
1
2
1
1
1
1
1
1
1
1
1
1
1
1
2
1
2
1
1
1
1
1
1
1
1
1
1
1
1
1
1
1
1
1
1
1
1
1
1
1
1
1
1
1
1
1
1
1
1
1
1
5
1
1
1
3
1
1
1
1
3
1
2
1
1
1
1
1
1
1
1
1
1
2
1
1
1
1
1
1
1
1
1
1
1
1
1
1
1
1
1
1
1
1
1
1
1
1
1
1
1
1
1
1
1
1
1
18
1
1
2
1
1
1
1
1
1
1
1
1
1
1
1
1
12
1
1
1
1
2
1
1
1
1
1
1
1
7
1
1
1
1
1
1
1
1
2
3
1
1
1
2
1
14
1
1
1
1
1
1
1
2
1
1
1
1
1
1
16
[truncated: 11,162 more chars]
