# Supplementary material for: Major proliferation of transposable elements shaped the genome of the soybean rust pathogen Phakopsora pachyrhizi
Source: Nat Commun. 2023 Apr 1;14:1835. doi: 10.1038/s41467-023-37551-4 (PMC10067951; doi:10.1038/s41467-023-37551-4)
Supplement: Supplementary file 6 — Source Data [file 41467_2023_37551_MOESM6_ESM.zip › source_data/Source_data_Figure4/Figure4D_CircosPlot_UFV02andMT2006_SyntenicRegions.txt]

Contigs	Start_Alignment	End_Alignment	Contigs	Start_Alignment	End_Alignment
Contig_128	157233	456322	scaffold_12	477923	178775
Contig_128	679671	854094	scaffold_596	342480	168025
Contig_128	854087	1022042	scaffold_596	167987	1
Contig_128	1286652	1361364	scaffold_480	308176	382821
Contig_128	549578	616936	scaffold_831	5	67367
Contig_128	108692	157122	scaffold_12	526714	478243
Contig_128	1200341	1234044	scaffold_480	221122	254824
Contig_128	33489	61423	scaffold_12	613985	586088
Contig_128	1059888	1080635	scaffold_3430	40521	19765
Contig_128	1080631	1098680	scaffold_480	90768	108815
Contig_128	1261244	1278546	scaffold_480	277917	295201
Contig_128	1133957	1149928	scaffold_480	118388	134333
Contig_128	1161918	1173987	scaffold_480	163084	175175
Contig_128	1173977	1185904	scaffold_480	184368	196271
Contig_128	1149928	1161710	scaffold_480	136294	147991
Contig_218	20304	453581	scaffold_155	433227	9
Contig_218	436786	762331	scaffold_87	862522	536903
Contig_218	830978	934771	scaffold_87	481806	378030
Contig_218	986087	1066105	scaffold_87	342655	262570
Contig_218	766135	817291	scaffold_87	533058	481805
Contig_218	975502	1006479	scaffold_452	392051	423043
Contig_218	945770	968624	scaffold_87	372411	349552
Contig_404	228787	713044	scaffold_65	395596	880013
Contig_404	93347	228213	scaffold_65	260091	394976
Contig_404	4576	34162	scaffold_65	178812	208409
Contig_404	46502	68793	scaffold_65	223445	245811
Contig_404	753545	774397	scaffold_65	924478	945361
Contig_404	726618	740298	scaffold_65	899046	912659
Contig_404	714364	727162	scaffold_65	887023	899759
Contig_404	746388	758923	scaffold_65	912651	925196
Contig_404	34158	46513	scaffold_65	209993	222347
Contig_404	2938	4489	scaffold_65	177103	178655
Contig_625	153972	568610	scaffold_313	414641	1
Contig_625	44956	107544	scaffold_313	524576	462035
Contig_625	107122	154191	scaffold_313	462101	414992
Contig_70	209790	223018	scaffold_531	95876	109096
Contig_70	964584	977494	scaffold_19	1486351	1499243
Contig_70	148049	160045	scaffold_531	46365	58314
Contig_29	1613804	1780050	scaffold_767	181258	14888
Contig_29	129671	279771	scaffold_383	3	150153
Contig_29	1059978	1175819	scaffold_16	1537022	1421185
Contig_29	336167	432273	scaffold_383	206404	302602
Contig_29	1176101	1269227	scaffold_16	1420433	1327301
Contig_29	1879345	1970671	scaffold_586	11471	102826
Contig_29	1549640	1629317	scaffold_3322	79696	1
Contig_29	1971664	2043797	scaffold_586	103818	176033
Contig_29	490913	559746	scaffold_1138	218472	149613
Contig_29	435910	483072	scaffold_383	306587	353734
Contig_29	279874	326256	scaffold_383	150153	196496
Contig_29	2073604	2107887	scaffold_586	205870	240262
Contig_29	602171	622393	scaffold_1138	95522	75277
Contig_29	858277	876325	scaffold_4566	63429	45354
Contig_29	896052	911075	scaffold_4566	17814	2785
Contig_29	1780163	1795041	scaffold_767	14885	1
Contig_29	587915	601272	scaffold_1138	126736	113376
Contig_29	716930	728261	scaffold_1138	11337	10
Contig_68	699706	946683	scaffold_397	78171	325143
Contig_68	942956	1066229	scaffold_2310	1	123283
Contig_68	129750	218747	scaffold_1885	146257	57230
Contig_68	1456486	1526032	scaffold_226	612264	542715
Contig_68	327482	394566	scaffold_4307	67071	1
Contig_68	54724	101709	scaffold_6080	46986	1
Contig_68	654029	700324	scaffold_397	30071	76369
Contig_68	624103	653529	scaffold_397	1	29448
Contig_68	240881	268644	scaffold_1885	28826	1110
Contig_68	1524704	1548832	scaffold_226	539841	515698
Contig_68	1199261	1218696	scaffold_2164	95644	115083
Contig_68	1174795	1191772	scaffold_2164	69215	86253
Contig_68	1548885	1564385	scaffold_226	516478	501008
Contig_68	1578153	1591242	scaffold_226	496766	483670
Contig_89	112009	287266	scaffold_82	175382	4
Contig_89	780746	955299	scaffold_493	143437	317990
Contig_89	637628	780733	scaffold_493	1	143034
Contig_89	1	111318	scaffold_82	287309	175989
Contig_89	1225233	1305772	scaffold_444	1	80486
Contig_89	955299	1033569	scaffold_493	319853	398079
Contig_89	1386561	1407392	scaffold_444	151373	172290
Contig_853	75013	178172	scaffold_551	147745	250959
Contig_853	217624	306694	scaffold_551	287529	376624
Contig_853	402398	490198	scaffold_526	257201	345188
Contig_853	154523	236566	scaffold_526	1	82016
Contig_853	15304	75390	scaffold_551	86004	146056
Contig_853	354947	393571	scaffold_526	209776	248392
Contig_853	324411	339863	scaffold_526	180002	195450
Contig_853	340595	354951	scaffold_526	194631	208954
Contig_526	5641	247034	scaffold_240	41628	282923
Contig_526	307124	538679	scaffold_240	343451	575044
Contig_526	528896	680622	scaffold_1528	174345	22668
Contig_526	247034	307269	scaffold_240	283116	343451
Contig_148	372345	713795	scaffold_362	470893	129392
Contig_148	68210	358777	scaffold_220	335992	626714
Contig_148	713551	843388	scaffold_362	129931	1
Contig_148	1031160	1093924	scaffold_212	68760	131430
Contig_148	23563	61976	scaffold_220	288468	326980
Contig_148	1255432	1287359	scaffold_212	254029	286047
Contig_148	1	23388	scaffold_220	264835	288351
Contig_148	1146934	1168052	scaffold_212	171641	192735
Contig_148	1237578	1254835	scaffold_212	233252	250527
Contig_148	1124673	1140942	scaffold_212	149070	165347
Contig_404	228787	713044	scaffold_65	395596	880013
Contig_404	93347	228213	scaffold_65	260091	394976
Contig_404	4576	34162	scaffold_65	178812	208409
Contig_404	46502	68793	scaffold_65	223445	245811
Contig_404	753545	774397	scaffold_65	924478	945361
Contig_404	726618	740298	scaffold_65	899046	912659
Contig_404	714364	727162	scaffold_65	887023	899759
Contig_404	746388	758923	scaffold_65	912651	925196
Contig_404	34158	46513	scaffold_65	209993	222347
Contig_404	2938	4489	scaffold_65	177103	178655
Contig_1067	161466	275599	scaffold_471	198499	84435
Contig_1067	276478	341225	scaffold_471	83479	18771
Contig_1067	94420	154002	scaffold_471	265673	206139
Contig_1067	1	31896	scaffold_471	364778	332843
Contig_1067	69360	94354	scaffold_471	290827	265819
Contig_1067	346927	365686	scaffold_471	18776	1
Contig_1067	33398	45630	scaffold_471	332392	320137
Contig_1293	1	210074	scaffold_79	558612	768794
Contig_1293	219943	317855	scaffold_79	779581	877532
Contig_10	84883	141306	scaffold_5124	56423	1
Contig_10	201756	336475	scaffold_1371	189662	54980
Contig_10	342733	371917	scaffold_1371	48723	19546
Contig_10	371790	391081	scaffold_1371	19284	8
Contig_10	418076	438586	scaffold_238	124615	145165
Contig_10	451582	567096	scaffold_238	155958	271348
Contig_10	574349	704286	scaffold_238	290317	420254
Contig_10	741351	767399	scaffold_238	460565	486604
Contig_10	1409124	1430816	scaffold_3114	70718	92406
Contig_10	1472637	1672281	scaffold_741	102243	301871
Contig_10	1662709	2056614	scaffold_183	545158	151208
Contig_10	2060087	2098400	scaffold_183	147734	109426
Contig_10	2099884	2177720	scaffold_183	107606	29786
Contig_10	2177862	2207151	scaffold_183	29269	1
Contig_10	2262587	2292586	scaffold_1009	104427	74399
Contig_10	2303337	2317521	scaffold_1009	74404	60213
Contig_10	2317185	2377599	scaffold_1009	60437	1
Contig_10	2464998	2476210	scaffold_1483	143862	132602
Contig_10	2666679	2729947	scaffold_1621	33	63248
Contig_10	2761389	2781836	scaffold_1621	84461	104936
Contig_10	2799884	2846891	scaffold_1621	119671	166688
Contig_10	2842479	2905815	scaffold_2497	44191	107485
Contig_10	2901054	2958897	scaffold_1101	225027	167167
