# Supplementary material for: Major proliferation of transposable elements shaped the genome of the soybean rust pathogen Phakopsora pachyrhizi
Source: Nat Commun. 2023 Apr 1;14:1835. doi: 10.1038/s41467-023-37551-4 (PMC10067951; doi:10.1038/s41467-023-37551-4)
Supplement: Supplementary file 6 — Source Data [file 41467_2023_37551_MOESM6_ESM.zip › source_data/Source_data_Figure4/Figure4A_K8108vsMT2006_TandemContraction_size.txt]

TandemContraction_size_K8108vsMT2006
300
196
68
6141
4855
1577
6848
84
78
7973
174
89
730
17
175
4646
345
273
294
453
8148
174
65
27
8081
96
12577
487
8797
83
1007
226
68
4432
89
182
5
337
15450
142
188
9
381
8568
9396
179
1776
167
29
86
406
3225
11152
6
2997
339
17755
191
73
22890
47
11196
181
58
1510
5764
86
87
187
24315
18234
177
7865
179
551
9
110
176
711
189
438
80
156
562
589
88
51
172
161
643
1929
2066
65
16028
3078
46
175
18174
40
51
474
58
545
7205
195
409
6149
68
357
258
102
1188
30
144
7975
1214
141
449
45
3132
286
329
1653
89
1822
834
86
18
2693
12170
55
16850
3670
26
4
1070
69
8202
177
154
8827
78
136
4429
34504
5259
1258
6180
193
162
8862
7949
5202
67
94
5715
11988
531
82
87
7161
145
130
138
130
804
96
115
7856
7858
182
4687
1
204
296
1791
13204
77
254
453
8503
193
54
143
844
107
1394
83
1506
256
101
14592
114
443
179
173
46
17970
242
534
149
154
8538
51
4847
173
52
19
75
136
1175
123
351
175
87
70
34
21891
7886
70
862
175
213
107
170
373
41
126
262
103
87
633
57
16
7886
