# Supplementary material for: Major proliferation of transposable elements shaped the genome of the soybean rust pathogen Phakopsora pachyrhizi
Source: Nat Commun. 2023 Apr 1;14:1835. doi: 10.1038/s41467-023-37551-4 (PMC10067951; doi:10.1038/s41467-023-37551-4)
Supplement: Supplementary file 6 — Source Data [file 41467_2023_37551_MOESM6_ESM.zip › source_data/Source_data_Figure4/Figure4A_K8108vsMt2006_TandemExpansion_size.txt]

TandemExpansion_size_K8108vsMT2006
285
66
7
30
102
234
383
238
360
188
14149
4812
173
175
105
9447
52
165
2808
60
403
22
2452
539
12
67
68
96
27
9326
80493
35
83
11
6364
8
336
902
3371
206
217
291
363
4945
255
204
23
375
267
5528
8597
14
93
30017
13
10802
3499
129
16155
4456
7991
102
357
707
179
1213
1118
16077
59
8674
5150
9504
383
444
8778
51
13725
321
10
175
482
217
80
17823
154
104
9
9370
318
151
8593
29
57
3575
179
38
97
189
845
295
67
6748
173
8652
19
179
49835
8764
10
117
2146
1253
18988
27512
87
3
8
16
104
374
8756
373
644
187
130
48
13
20351
72
41740
14042
2527
46
528
7230
655
187
12533
1059
8846
1209
390
188
176
177
121
309
83
7983
147
1620
19
11658
356
801
26960
15102
8228
412
176
150
536
189
64624
20857
35
93
24
6055
390
594
18194
21
31252
91
562
25961
749
63982
8791
135
7999
2288
19
1376
213
78
8980
14764
159
295
2374
10684
8108
105
14643
51910
275
16361
18642
2660
8206
13130
19022
24097
7653
13356
15
41194
39191
29769
1954
10777
194
6
30564
6971
930
9438
25
4690
445
5
24
102
82
376
24
355
360
8808
4479
1
53
98
9398
201
57
5776
187
560
472
20
295
190
168
184
965
58
81
23025
171
1176
205
60
757
10
150
439
102
425
5083
605
225
1415
14426
130
123
60
94
114
8184
49
159
6892
181
953
268
8590
1
21338
126
517
93
8310
8310
13
8310
170
171
9042
2049
7
7891
21
135
1041
226
8195
168
359
20384
375
188
129
4804
40
733
9980
31348
8793
7980
23283
