# Supplementary material for: Major proliferation of transposable elements shaped the genome of the soybean rust pathogen Phakopsora pachyrhizi
Source: Nat Commun. 2023 Apr 1;14:1835. doi: 10.1038/s41467-023-37551-4 (PMC10067951; doi:10.1038/s41467-023-37551-4)
Supplement: Supplementary file 6 — Source Data [file 41467_2023_37551_MOESM6_ESM.zip › source_data/Source_data_Figure4/Figure4E_CircosPlot_K8108andMT2006_TEsDensity_25kb.txt]

Contigs	Interval_start	Interval_end	TEs_count
tig00000029_13	1	50000	20
tig00000029_13	50001	100000	34
tig00000029_13	100001	150000	48
tig00000029_13	150001	200000	27
tig00000061_26	1	50000	42
tig00000061_26	50001	100000	30
tig00000306_121	1	50000	27
tig00000306_121	50001	100000	35
tig00000306_121	100001	150000	46
tig00000306_121	150001	200000	51
tig00000306_121	200001	250000	28
tig00000306_121	250001	300000	31
tig00000306_121	300001	350000	26
tig00000306_121	350001	400000	30
tig00000306_121	400001	450000	30
tig00000306_121	450001	500000	39
tig00000306_121	500001	550000	33
tig00000306_121	550001	560090	7
tig00000438_156	1	50000	30
tig00000438_156	50001	100000	25
tig00000438_156	100001	150000	37
tig00000438_156	150001	200000	49
tig00000438_156	200001	250000	30
tig00000438_156	250001	300000	23
tig00000438_156	300001	350000	22
tig00000438_156	350001	400000	40
tig00000438_156	400001	450000	51
tig00000438_156	450001	500000	35
tig00000438_156	500001	550000	35
tig00000438_156	550001	600000	37
tig00000438_156	600001	650000	28
tig00000438_156	650001	679065	8
tig00000754_304	1	50000	28
tig00000754_304	50001	100000	26
tig00000754_304	100001	150000	20
tig00000754_304	150001	200000	18
tig00000754_304	200001	250000	25
tig00000754_304	250001	300000	25
tig00000754_304	300001	350000	22
tig00000754_304	350001	400000	27
tig00000754_304	400001	450000	22
tig00000754_304	450001	500000	32
tig00000754_304	500001	550000	25
tig00000754_304	550001	571561	19
tig00000804_332	1	50000	17
tig00000804_332	50001	100000	24
tig00000804_332	100001	150000	27
tig00000804_332	150001	200000	31
tig00000804_332	200001	250000	27
tig00000804_332	250001	300000	37
tig00000804_332	300001	350000	27
tig00000804_332	350001	400000	26
tig00000804_332	400001	422847	14
tig00000976_399	1	50000	44
tig00000976_399	50001	100000	36
tig00000976_399	100001	150000	33
tig00000976_399	150001	200000	34
tig00000976_399	200001	250000	41
tig00000976_399	250001	300000	33
tig00000976_399	300001	350000	34
tig00000976_399	350001	400000	59
tig00000976_399	400001	450000	30
tig00000976_399	450001	500000	20
tig00000976_399	500001	550000	28
tig00000976_399	550001	600000	35
tig00000976_399	600001	650000	37
tig00000976_399	650001	700000	28
tig00000976_399	700001	750000	18
tig00000976_399	750001	800000	28
tig00000976_399	800001	850000	36
tig00000976_399	850001	900000	19
tig00000976_399	900001	950000	30
tig00000976_399	950001	1000000	46
tig00000976_399	1000001	1050000	65
tig00000976_399	1050001	1100000	28
tig00000976_399	1100001	1150000	26
tig00000976_399	1150001	1200000	14
tig00000976_399	1200001	1250000	30
tig00000976_399	1250001	1300000	29
tig00000976_399	1300001	1350000	33
tig00000976_399	1350001	1400000	32
tig00000976_399	1400001	1450000	28
tig00000976_399	1450001	1500000	45
tig00000976_399	1500001	1550000	31
tig00000976_399	1550001	1600000	25
tig00000976_399	1600001	1650000	30
tig00000976_399	1650001	1700000	40
tig00000976_399	1700001	1750000	33
tig00000976_399	1750001	1800000	18
tig00000976_399	1800001	1850000	37
tig00000976_399	1850001	1900000	29
tig00000976_399	1900001	1950000	46
tig00000976_399	1950001	2000000	39
tig00000976_399	2000001	2050000	29
tig00000976_399	2050001	2100000	45
tig00000976_399	2100001	2150000	34
tig00000976_399	2150001	2200000	31
tig00000976_399	2200001	2250000	31
tig00000976_399	2250001	2300000	26
tig00000976_399	2300001	2350000	18
tig00000976_399	2350001	2400000	38
tig00000976_399	2400001	2450000	40
tig00000976_399	2450001	2500000	46
tig00000976_399	2500001	2542068	32
tig00001498_614	1	50000	30
tig00001498_614	50001	100000	33
tig00001498_614	100001	150000	16
tig00001498_614	150001	200000	29
tig00001498_614	200001	250000	20
tig00001498_614	250001	300000	34
tig00001498_614	300001	350000	39
tig00001498_614	350001	400000	31
tig00001498_614	400001	450000	35
tig00001498_614	450001	500000	26
tig00001498_614	500001	550000	18
tig00001498_614	550001	600000	41
tig00001498_614	600001	650000	20
tig00001498_614	650001	700000	38
tig00001498_614	700001	750000	16
tig00001498_614	750001	800000	31
tig00001498_614	800001	850000	14
tig00001498_614	850001	900000	24
tig00001498_614	900001	950000	16
tig00001498_614	950001	1000000	40
tig00001498_614	1000001	1050000	32
tig00001498_614	1050001	1100000	22
tig00001498_614	1100001	1150000	32
tig00001498_614	1150001	1200000	30
tig00001498_614	1200001	1222857	12
tig00003069_1237	1	50000	22
tig00003069_1237	50001	100000	21
tig00003069_1237	100001	150000	29
tig00003069_1237	150001	200000	45
tig00003069_1237	200001	250000	23
tig00003069_1237	250001	300000	32
tig00003069_1237	300001	350000	19
tig00003069_1237	350001	366722	6
tig00003105_1255	1	50000	34
tig00003105_1255	50001	100000	22
tig00003105_1255	100001	150000	37
tig00003105_1255	150001	200000	22
tig00003105_1255	200001	250000	22
tig00003105_1255	250001	300000	29
tig00003105_1255	300001	350000	17
tig00003105_1255	350001	400000	29
tig00003105_1255	400001	414148	1
tig00003592_1441	1	50000	28
tig00003592_1441	50001	100000	32
tig00003592_1441	100001	150000	29
tig00003592_1441	150001	161413	1
tig00003815_1525	1	50000	32
tig00003815_1525	50001	100000	47
tig00003815_1525	100001	150000	35
tig00003815_1525	150001	185444	16
tig00004085_1633	1	50000	14
tig00004085_1633	50001	100000	37
tig00004085_1633	100001	150000	19
tig00004085_1633	150001	200000	26
tig00004085_1633	200001	250000	31
tig00004085_1633	250001	300000	21
tig00004085_1633	300001	350000	32
tig00004085_1633	350001	400000	33
tig00004085_1633	400001	423816	16
tig00004411_1766	1	50000	32
tig00004411_1766	50001	100000	27
tig00004411_1766	100001	150000	46
tig00004411_1766	150001	200000	47
tig00004411_1766	200001	250000	30
tig00004411_1766	250001	300000	19
tig00004411_1766	300001	335325	16
tig00005037_1975	1	50000	38
tig00005037_1975	50001	100000	26
tig00005037_1975	100001	150000	32
tig00005037_1975	150001	200000	30
tig00005037_1975	200001	250000	35
tig00005037_1975	250001	300000	32
tig00005037_1975	300001	350000	30
tig00005037_1975	350001	400000	38
tig00005037_1975	400001	450000	33
tig00005037_1975	450001	468599	8
tig00006365_2403	1	50000	19
tig00006365_2403	50001	100000	60
tig00006365_2403	100001	150000	49
tig00006365_2403	150001	200000	39
tig00006365_2403	200001	250000	29
tig00006365_2403	250001	300000	53
tig00006365_2403	300001	350000	35
tig00007806_2818	1	50000	34
tig00007806_2818	50001	100000	45
tig00007806_2818	100001	150000	24
tig00007806_2818	150001	200000	45
tig00007806_2818	200001	249131	24
tig00007928_2863	1	50000	34
tig00007928_2863	50001	100000	39
tig00007928_2863	100001	150000	39
tig00007928_2863	150001	189802	27
tig00008708_3086	1	50000	45
tig00008708_3086	50001	100000	45
tig00008708_3086	100001	150000	34
tig00008708_3086	150001	200000	22
tig00008708_3086	200001	250000	12
tig00008708_3086	250001	291644	26
tig00008959_3165	1	50000	26
tig00008959_3165	50001	100000	26
tig00008959_3165	100001	150000	37
tig00008959_3165	150001	200000	28
tig00008959_3165	200001	250000	44
tig00008959_3165	250001	300000	25
tig00008959_3165	300001	350000	37
tig00008959_3165	350001	400000	32
tig00008959_3165	400001	450000	37
tig00008959_3165	450001	500000	40
tig00008959_3165	500001	550000	34
tig00008959_3165	550001	563875	11
tig00010738_3661	1	50000	26
tig00010738_3661	50001	100000	35
tig00010738_3661	100001	150000	26
tig00010738_3661	150001	200000	35
tig00010738_3661	200001	250000	34
tig00010738_3661	250001	283311	8
tig00011168_3770	1	50000	37
tig00011168_3770	50001	100000	31
tig00011168_3770	100001	150000	39
tig00011168_3770	150001	200000	27
tig00011168_3770	200001	250000	25
tig00011168_3770	250001	300000	27
tig00011168_3770	300001	350000	24
tig00011168_3770	350001	400000	33
tig00011168_3770	400001	450000	25
tig00011168_3770	450001	500000	44
tig00011168_3770	500001	528070	13
tig00013136_4240	1	50000	48
tig00013136_4240	50001	100000	42
tig00013136_4240	100001	150000	42
tig00013136_4240	150001	200000	41
tig00013136_4240	200001	250000	29
tig00013136_4240	250001	300000	20
tig00013136_4240	300001	350000	47
tig00013136_4240	350001	400000	41
tig00013136_4240	400001	450000	36
tig00013136_4240	450001	500000	40
tig00013136_4240	500001	501942	6
tig00013475_4325	1	50000	31
tig00013475_4325	50001	100000	38
tig00013475_4325	100001	150000	26
tig00013475_4325	150001	200000	18
tig00013475_4325	200001	250000	38
tig00013475_4325	250001	269639	4
tig00014267_4484	1	50000	54
tig00014267_4484	50001	100000	33
tig00014267_4484	100001	150000	46
tig00014267_4484	150001	200000	15
tig00014267_4484	200001	250000	41
tig00014267_4484	250001	300000	31
tig00014267_4484	300001	350000	29
tig00014267_4484	350001	351904	1
tig00014427_4515	1	50000	32
tig00014427_4515	50001	100000	47
tig00014427_4515	100001	150000	35
tig00014427_4515	150001	200000	36
tig00014427_4515	200001	250000	44
tig00014427_4515	250001	286150	22
tig00014546_4546	1	50000	21
tig00014546_4546	50001	79753	11
tig00019005_5247	1	50000	30
tig00019005_5247	50001	59795	5
tig00020363_5414	1	50000	17
tig00020363_5414	50001	69869	15
tig00022872_5639	1	50000	38
tig00022872_5639	50001	58852	5
tig00031224_5705	1	50000	30
tig00031224_5705	50001	100000	28
tig00031224_5705	100001	150000	27
tig00031224_5705	150001	200000	45
tig00031224_5705	200001	250000	40
tig00031224_5705	250001	300000	39
tig00031224_5705	300001	350000	27
tig00031224_5705	350001	400000	35
tig00031224_5705	400001	450000	42
tig00031224_5705	450001	500000	25
tig00031224_5705	500001	550000	27
tig00031224_5705	550001	600000	24
tig00031224_5705	600001	650000	35
tig00031224_5705	650001	700000	28
tig00031224_5705	700001	750000	34
tig00031224_5705	750001	800000	47
tig00031224_5705	800001	822694	15
tig00031225_5706	1	50000	54
tig00031225_5706	50001	100000	40
tig00031225_5706	100001	150000	40
tig00031225_5706	150001	200000	41
tig00031225_5706	200001	250000	35
tig00031225_5706	250001	300000	39
tig00031225_5706	300001	350000	37
tig00031242_5713	1	50000	23
tig00031242_5713	50001	100000	39
tig00031242_5713	100001	150000	32
tig00031242_5713	150001	200000	40
tig00031242_5713	200001	250000	39
tig00031242_5713	250001	300000	29
tig00031242_5713	300001	350000	19
tig00031242_5713	350001	400000	31
tig00031242_5713	400001	450000	31
tig00031242_5713	450001	500000	30
tig00031242_5713	500001	550000	38
tig00031242_5713	550001	600000	20
tig00031242_5713	600001	650000	14
tig00031242_5713	650001	700000	37
tig00031242_5713	700001	750000	34
tig00031242_5713	750001	800000	34
tig00031242_5713	800001	846659	20
tig00031246_5715	1	50000	33
tig00031246_5715	50001	100000	30
tig00031246_5715	100001	150000	36
tig00031246_5715	150001	200000	33
tig00031246_5715	200001	250000	47
tig00031246_5715	250001	300000	30
tig00031246_5715	300001	350000	29
tig00031246_5715	350001	400000	46
tig00031246_5715	400001	450000	33
tig00031246_5715	450001	500000	19
tig00031246_5715	500001	550000	36
tig00031246_5715	550001	600000	39
tig00031246_5715	600001	650000	27
tig00031246_5715	650001	700000	22
tig00031246_5715	700001	750000	25
tig00031246_5715	750001	800000	40
tig00031246_5715	800001	850000	34
tig00031246_5715	850001	900000	33
tig00031246_5715	900001	950000	28
tig00031246_5715	950001	1000000	40
tig00031246_5715	1000001	1050000	18
tig00031246_5715	1050001	1100000	30
tig00031246_5715	1100001	1150000	39
tig00031246_5715	1150001	1200000	35
tig00031246_5715	1200001	1250000	38
tig00031246_5715	1250001	1300000	42
tig00031246_5715	1300001	1350000	41
tig00031246_5715	1350001	1400000	25
tig00031246_5715	1400001	1450000	49
tig00031246_5715	1450001	1500000	32
tig00031246_5715	1500001	1550000	31
tig00031246_5715	1550001	1600000	26
tig00031246_5715	1600001	1650000	25
tig00031246_5715	1650001	1700000	26
tig00031246_5715	1700001	1721240	6
tig00031247_5716	1	50000	17
tig00031247_5716	50001	100000	21
tig00031247_5716	100001	149336	21
tig00031300_5757	1	50000	41
tig00031300_5757	50001	100000	15
tig00031300_5757	100001	150000	22
tig00031300_5757	150001	200000	52
tig00031300_5757	200001	250000	39
tig00031300_5757	250001	300000	40
tig00031300_5757	300001	350000	44
tig00031300_5757	350001	400000	23
tig00031300_5757	400001	450000	33
tig00031300_5757	450001	500000	26
tig00031300_5757	500001	550000	36
tig00031300_5757	550001	600000	37
tig00031300_5757	600001	650000	37
tig00031300_5757	650001	700000	37
tig00031300_5757	700001	750000	40
tig00031300_5757	750001	800000	35
tig00031300_5757	800001	850000	60
tig00031300_5757	850001	900000	40
tig00031300_5757	900001	950000	39
tig00031300_5757	950001	1000000	34
tig00031300_5757	1000001	1050000	37
tig00031300_5757	1050001	1100000	26
tig00031300_5757	1100001	1150000	28
tig00031300_5757	1150001	1200000	14
tig00031300_5757	1200001	1239561	24
tig00031379_5809	1	50000	36
tig00031379_5809	50001	100000	26
tig00031379_5809	100001	150000	35
tig00031379_5809	150001	200000	28
tig00031379_5809	200001	250000	27
tig00031379_5809	250001	300000	25
tig00031379_5809	300001	350000	22
tig00031379_5809	350001	400000	14
tig00031379_5809	400001	450000	26
tig00031379_5809	450001	500000	29
tig00031379_5809	500001	550000	20
tig00031379_5809	550001	600000	35
tig00031379_5809	600001	650000	22
tig00031379_5809	650001	700000	30
tig00031379_5809	700001	750000	20
tig00031379_5809	750001	800000	37
tig00031379_5809	800001	850000	44
tig00031379_5809	850001	900000	42
tig00031379_5809	900001	950000	49
tig00031379_5809	950001	1000000	48
tig00031379_5809	1000001	1050000	41
tig00031379_5809	1050001	1100000	43
tig00031379_5809	1100001	1150000	28
tig00031379_5809	1150001	1200000	26
tig00031379_5809	1200001	1250000	35
tig00031379_5809	1250001	1300000	30
tig00031379_5809	1300001	1317162	3
tig00031381_5810	1	50000	21
tig00031381_5810	50001	100000	29
tig00031381_5810	100001	150000	47
tig00031381_5810	150001	200000	21
tig00031381_5810	200001	250000	46
tig00031381_5810	250001	300000	67
tig00031381_5810	300001	350000	46
tig00031381_5810	350001	400000	35
tig00031381_5810	400001	450000	37
tig00031381_5810	450001	500000	35
tig00031381_5810	500001	550000	24
tig00031381_5810	550001	600000	26
tig00031381_5810	600001	650000	34
tig00031381_5810	650001	700000	39
tig00031381_5810	700001	750000	23
tig00031381_5810	750001	800000	39
tig00031381_5810	800001	850000	29
tig00031381_5810	850001	900000	49
tig00031381_5810	900001	950000	34
tig00031381_5810	950001	1000000	47
tig00031381_5810	1000001	1050000	27
tig00031381_5810	1050001	1100000	21
tig00031381_5810	1100001	1150000	15
tig00031381_5810	1150001	1200000	31
tig00031381_5810	1200001	1250000	22
tig00031381_5810	1250001	1284226	22
tig00031603_5984	1	50000	31
tig00031603_5984	50001	100000	20
tig00031603_5984	100001	150000	20
tig00031603_5984	150001	200000	21
tig00031603_5984	200001	250000	15
tig00031603_5984	250001	300000	25
tig00031603_5984	300001	350000	23
tig00031603_5984	350001	400000	16
tig00031603_5984	400001	450000	32
tig00031603_5984	450001	500000	25
tig00031603_5984	500001	550000	41
tig00031603_5984	550001	600000	37
tig00031603_5984	600001	650000	32
tig00031603_5984	650001	700000	39
tig00031603_5984	700001	750000	37
tig00031603_5984	750001	800000	22
tig00031603_5984	800001	850000	12
tig00031603_5984	850001	900000	26
tig00031603_5984	900001	950000	36
tig00031603_5984	950001	1000000	35
tig00031603_5984	1000001	1050000	29
tig00031603_5984	1050001	1100000	32
tig00031603_5984	1100001	1150000	25
tig00031603_5984	1150001	1168298	2
tig00031615_5993	1	50000	18
tig00031615_5993	50001	100000	45
tig00031615_5993	100001	150000	21
tig00031615_5993	150001	200000	54
tig00031615_5993	200001	250000	27
tig00031615_5993	250001	300000	38
tig00031615_5993	300001	350000	32
tig00031615_5993	350001	400000	19
tig00031615_5993	400001	416202	13
tig00031738_6065	1	50000	10
tig00031738_6065	50001	100000	18
tig00031738_6065	100001	150000	37
tig00031738_6065	150001	200000	27
tig00031738_6065	200001	250000	29
tig00031738_6065	250001	300000	31
tig00031738_6065	300001	350000	37
tig00031738_6065	350001	400000	25
tig00031738_6065	400001	450000	30
tig00031738_6065	450001	500000	32
tig00031738_6065	500001	550000	21
tig00031738_6065	550001	600000	44
tig00031738_6065	600001	650000	51
tig00031738_6065	650001	700000	33
tig00031738_6065	700001	750000	29
tig00031738_6065	750001	756842	2
tig00031817_6115	1	50000	31
tig00031817_6115	50001	100000	26
tig00031817_6115	100001	150000	22
tig00031817_6115	150001	200000	15
tig00031817_6115	200001	250000	23
tig00031817_6115	250001	300000	35
tig00031817_6115	300001	350000	24
tig00031817_6115	350001	400000	31
tig00031817_6115	400001	450000	44
tig00031817_6115	450001	500000	28
tig00031817_6115	500001	550000	25
tig00031817_6115	550001	600000	40
tig00031817_6115	600001	650000	30
tig00031817_6115	650001	700000	55
tig00031817_6115	700001	750000	34
tig00031817_6115	750001	800000	20
tig00031817_6115	800001	828289	17
tig00031863_6149	1	50000	33
tig00031863_6149	50001	100000	21
tig00031863_6149	100001	150000	40
tig00031863_6149	150001	200000	33
tig00031863_6149	200001	250000	22
tig00031863_6149	250001	300000	33
tig00031863_6149	300001	350000	39
tig00031863_6149	350001	377161	22
tig00031864_6150	1	50000	19
tig00031864_6150	50001	100000	38
tig00031864_6150	100001	150000	45
tig00031864_6150	150001	200000	51
tig00031864_6150	200001	204697	1
tig00031931_6200	1	50000	21
tig00031931_6200	50001	100000	26
tig00031931_6200	100001	150000	44
tig00031931_6200	150001	200000	33
tig00031931_6200	200001	250000	30
tig00031931_6200	250001	300000	25
tig00031931_6200	300001	350000	25
tig00031931_6200	350001	400000	37
tig00031931_6200	400001	450000	46
tig00031931_6200	450001	500000	24
tig00031931_6200	500001	550000	22
tig00031931_6200	550001	600000	23
tig00031931_6200	600001	650000	18
tig00031931_6200	650001	700000	22
tig00031931_6200	700001	750000	25
tig00031931_6200	750001	800000	30
tig00031931_6200	800001	850000	21
tig00031931_6200	850001	900000	24
tig00031931_6200	900001	904528	2
tig00031932_6201	1	50000	20
tig00031932_6201	50001	100000	27
tig00031932_6201	100001	150000	14
tig00031932_6201	150001	200000	31
tig00031932_6201	200001	250000	12
tig00031932_6201	250001	300000	27
tig00031932_6201	300001	350000	34
tig00031932_6201	350001	400000	19
tig00031932_6201	400001	450000	47
tig00031932_6201	450001	500000	36
tig00031932_6201	500001	515493	7
scaffold_1009	0	49999	39
scaffold_1009	50000	99999	43
scaffold_1009	100000	149999	45
scaffold_1009	150000	199999	42
scaffold_1009	200000	242306	21
scaffold_1101	0	49999	34
scaffold_1101	50000	99999	26
scaffold_1101	100000	149999	40
scaffold_1101	150000	199999	35
scaffold_1101	200000	225030	16
scaffold_1138	0	49999	33
scaffold_1138	50000	99999	23
scaffold_1138	100000	149999	16
scaffold_1138	150000	199999	38
scaffold_1138	200000	218472	6
scaffold_12	0	49999	17
scaffold_12	50000	99999	29
scaffold_12	100000	149999	43
scaffold_12	150000	199999	33
scaffold_12	200000	249999	45
scaffold_12	250000	299999	42
scaffold_12	300000	349999	34
scaffold_12	350000	399999	22
scaffold_12	400000	449999	28
scaffold_12	450000	499999	38
scaffold_12	500000	549999	40
scaffold_12	550000	599999	37
scaffold_12	600000	649999	51
scaffold_12	650000	699999	25
scaffold_12	700000	749999	8
scaffold_12	750000	799999	32
scaffold_12	800000	849999	10
scaffold_12	850000	899999	14
scaffold_12	900000	949999	21
scaffold_12	950000	999999	34
scaffold_12	1000000	1049999	28
scaffold_12	1050000	1099999	18
scaffold_12	1100000	1149999	22
scaffold_12	1150000	1199999	27
scaffold_12	1200000	1249999	41
scaffold_12	1250000	1299999	24
scaffold_12	1300000	1349999	44
scaffold_12	1350000	1399999	29
scaffold_12	1400000	1449999	21
scaffold_12	1450000	1499999	26
scaffold_12	1500000	1549999	40
scaffold_12	1550000	1599999	30
scaffold_12	1600000	1649999	32
scaffold_12	1650000	1699999	36
scaffold_12	1700000	1749999	46
scaffold_12	1750000	1770395	9
scaffold_1371	0	49999	29
scaffold_1371	50000	99999	35
scaffold_1371	100000	149999	27
scaffold_1371	150000	189662	28
scaffold_1483	0	49999	52
scaffold_1483	50000	99999	34
scaffold_1483	100000	149999	33
scaffold_1483	150000	178265	23
scaffold_1528	0	49999	55
scaffold_1528	50000	99999	44
scaffold_1528	100000	149999	43
scaffold_1528	150000	174345	18
scaffold_155	0	49999	30
scaffold_155	50000	99999	36
scaffold_155	100000	149999	33
scaffold_155	150000	199999	41
scaffold_155	200000	249999	36
scaffold_155	250000	299999	37
scaffold_155	300000	349999	38
scaffold_155	350000	399999	40
scaffold_155	400000	449999	44
scaffold_155	450000	499999	41
scaffold_155	500000	549999	50
scaffold_155	550000	599999	38
scaffold_155	600000	649999	28
scaffold_155	650000	699999	19
scaffold_155	700000	721269	9
scaffold_16	0	49999	33
scaffold_16	50000	99999	28
scaffold_16	100000	149999	29
scaffold_16	150000	199999	41
scaffold_16	200000	249999	39
scaffold_16	250000	299999	33
scaffold_16	300000	349999	21
scaffold_16	350000	399999	35
scaffold_16	400000	449999	37
scaffold_16	450000	499999	30
scaffold_16	500000	549999	40
scaffold_16	550000	599999	33
scaffold_16	600000	649999	35
scaffold_16	650000	699999	29
scaffold_16	700000	749999	27
scaffold_16	750000	799999	29
scaffold_16	800000	849999	29
scaffold_16	850000	899999	34
scaffold_16	900000	949999	38
scaffold_16	950000	999999	28
scaffold_16	1000000	1049999	29
scaffold_16	1050000	1099999	21
scaffold_16	1100000	1149999	52
scaffold_16	1150000	1199999	13
scaffold_16	1200000	1249999	27
scaffold_16	1250000	1299999	23
scaffold_16	1300000	1349999	30
scaffold_16	1350000	1399999	37
scaffold_16	1400000	1449999	20
scaffold_16	1450000	1499999	23
scaffold_16	1500000	1549999	32
scaffold_16	1550000	1569362	10
scaffold_1621	0	49999	29
scaffold_1621	50000	99999	32
scaffold_1621	100000	149999	29
scaffold_1621	150000	166688	6
scaffold_183	0	49999	29
scaffold_183	50000	99999	34
scaffold_183	100000	149999	21
scaffold_183	150000	199999	37
scaffold_183	200000	249999	33
scaffold_183	250000	299999	35
scaffold_183	300000	349999	28
scaffold_183	350000	399999	24
scaffold_183	400000	449999	27
scaffold_183	450000	499999	40
scaffold_183	500000	549999	17
scaffold_183	550000	599999	29
scaffold_183	600000	649999	34
scaffold_183	650000	675637	5
scaffold_1885	0	49999	17
scaffold_1885	50000	99999	28
scaffold_1885	100000	146257	31
scaffold_212	0	49999	40
scaffold_212	50000	99999	30
scaffold_212	100000	149999	35
scaffold_212	150000	199999	33
scaffold_212	200000	249999	48
scaffold_212	250000	299999	35
scaffold_212	300000	349999	25
scaffold_212	350000	399999	36
scaffold_212	400000	449999	20
scaffold_212	450000	499999	46
scaffold_212	500000	549999	31
scaffold_212	550000	599999	27
scaffold_212	600000	637812	27
scaffold_2164	0	49999	29
scaffold_2164	50000	99999	50
scaffold_2164	100000	130123	20
scaffold_220	0	49999	23
scaffold_220	50000	99999	49
scaffold_220	100000	149999	22
scaffold_220	150000	199999	20
scaffold_220	200000	249999	35
scaffold_220	250000	299999	39
scaffold_220	300000	349999	31
scaffold_220	350000	399999	56
scaffold_220	400000	449999	44
scaffold_220	450000	499999	55
scaffold_220	500000	549999	38
scaffold_220	550000	599999	25
scaffold_220	600000	626715	12
scaffold_226	0	49999	44
scaffold_226	50000	99999	35
scaffold_226	100000	149999	31
scaffold_226	150000	199999	35
scaffold_226	200000	249999	36
scaffold_226	250000	299999	28
scaffold_226	300000	349999	32
scaffold_226	350000	399999	42
scaffold_226	400000	449999	51
scaffold_226	450000	499999	21
scaffold_226	500000	549999	37
scaffold_226	550000	599999	27
scaffold_226	600000	612265	4
scaffold_2310	0	49999	34
scaffold_2310	50000	99999	30
scaffold_2310	100000	123283	10
scaffold_238	0	49999	34
scaffold_238	50000	99999	43
scaffold_238	100000	149999	33
scaffold_238	150000	199999	31
scaffold_238	200000	249999	26
scaffold_238	250000	299999	21
scaffold_238	300000	349999	17
scaffold_238	350000	399999	37
scaffold_238	400000	449999	19
scaffold_238	450000	499999	24
scaffold_238	500000	549999	9
scaffold_240	0	49999	29
scaffold_240	50000	99999	36
scaffold_240	100000	149999	43
scaffold_240	150000	199999	47
scaffold_240	200000	249999	22
scaffold_240	250000	299999	49
scaffold_240	300000	349999	29
scaffold_240	350000	399999	41
scaffold_240	400000	449999	29
scaffold_240	450000	499999	39
scaffold_240	500000	549999	25
scaffold_240	550000	590974	34
scaffold_2497	0	49999	14
scaffold_2497	50000	114698	18
scaffold_2497	100000	114698	5
scaffold_3114	0	49999	20
scaffold_3114	50000	92406	15
scaffold_313	0	49999	42
scaffold_313	50000	99999	34
scaffold_313	100000	149999	44
scaffold_313	150000	199999	47
scaffold_313	200000	249999	27
scaffold_313	250000	299999	37
scaffold_313	300000	349999	26
scaffold_313	350000	399999	19
scaffold_313	400000	449999	25
scaffold_313	450000	499999	31
scaffold_313	500000	524606	11
scaffold_3322	0	49999	33
scaffold_3322	50000	86627	20
scaffold_3430	0	49999	34
scaffold_3430	50000	84054	22
scaffold_362	0	49999	30
scaffold_362	50000	99999	19
scaffold_362	100000	149999	20
scaffold_362	150000	199999	28
scaffold_362	200000	249999	26
scaffold_362	250000	299999	30
scaffold_362	300000	349999	27
scaffold_362	350000	399999	28
scaffold_362	400000	449999	23
scaffold_362	450000	470893	15
scaffold_383	0	49999	29
scaffold_383	50000	99999	25
scaffold_383	100000	149999	24
scaffold_383	150000	199999	32
scaffold_383	200000	249999	16
scaffold_383	250000	299999	31
scaffold_383	300000	349999	33
scaffold_383	350000	399999	27
scaffold_383	400000	449999	29
scaffold_383	450000	460323	16
scaffold_397	0	49999	33
scaffold_397	50000	99999	39
scaffold_397	100000	149999	29
scaffold_397	150000	199999	42
scaffold_397	200000	249999	30
scaffold_397	250000	299999	36
scaffold_397	300000	349999	29
scaffold_397	350000	399999	24
scaffold_397	400000	449999	32
scaffold_397	450000	453053	1
scaffold_4307	0	49999	32
scaffold_4307	50000	67071	4
scaffold_452	0	49999	39
scaffold_452	50000	99999	25
scaffold_452	100000	149999	51
scaffold_452	150000	199999	41
scaffold_452	200000	249999	33
scaffold_452	250000	299999	20
scaffold_452	300000	349999	33
scaffold_452	350000	399999	22
scaffold_452	400000	423044	11
scaffold_4556	0	49999	46
scaffold_4556	50000	99999	5
scaffold_471	0	49999	27
scaffold_471	50000	99999	26
scaffold_471	100000	149999	40
scaffold_471	150000	199999	39
scaffold_471	200000	249999	35
scaffold_471	250000	299999	49
scaffold_471	300000	349999	39
scaffold_471	350000	399999	33
scaffold_471	400000	409166	8
scaffold_480	0	49999	20
scaffold_480	50000	99999	46
scaffold_480	100000	149999	70
scaffold_480	150000	199999	27
scaffold_480	200000	249999	27
scaffold_480	250000	299999	35
scaffold_480	300000	349999	32
scaffold_480	350000	399999	23
scaffold_480	400000	406126	1
scaffold_493	0	49999	48
scaffold_493	50000	99999	30
scaffold_493	100000	149999	20
scaffold_493	150000	199999	27
scaffold_493	200000	249999	33
scaffold_493	250000	299999	31
scaffold_493	300000	349999	26
scaffold_493	350000	398081	30
scaffold_5124	0	49999	50
scaffold_5124	50000	56423	7
scaffold_526	0	49999	33
scaffold_526	50000	99999	43
scaffold_526	100000	149999	28
scaffold_526	150000	199999	52
scaffold_526	200000	249999	31
scaffold_526	250000	299999	18
scaffold_526	300000	349999	31
scaffold_526	350000	385580	24
scaffold_551	0	49999	29
scaffold_551	50000	99999	48
scaffold_551	100000	149999	50
scaffold_551	150000	199999	51
scaffold_551	200000	249999	32
scaffold_551	250000	299999	35
scaffold_551	300000	349999	35
scaffold_551	350000	376627	23
scaffold_586	0	49999	21
scaffold_586	50000	99999	35
scaffold_586	100000	149999	36
scaffold_586	150000	199999	26
scaffold_586	200000	249999	42
scaffold_586	250000	299999	31
scaffold_586	300000	349999	28
scaffold_596	0	49999	28
scaffold_596	50000	99999	43
scaffold_596	100000	149999	36
scaffold_596	150000	199999	23
scaffold_596	200000	249999	22
scaffold_596	250000	299999	48
scaffold_596	300000	349999	20
scaffold_596	350000	351130	2
scaffold_6080	0	46986	28
scaffold_65	0	49999	21
scaffold_65	50000	99999	30
scaffold_65	100000	149999	15
scaffold_65	150000	199999	21
scaffold_65	200000	249999	30
scaffold_65	250000	299999	35
scaffold_65	300000	349999	46
scaffold_65	350000	399999	45
scaffold_65	400000	449999	36
scaffold_65	450000	499999	18
scaffold_65	500000	549999	18
scaffold_65	550000	599999	28
scaffold_65	600000	649999	36
scaffold_65	650000	699999	37
scaffold_65	700000	749999	37
scaffold_65	750000	799999	29
scaffold_65	800000	849999	42
scaffold_65	850000	899999	46
scaffold_65	900000	949999	31
scaffold_65	950000	999999	36
scaffold_65	1000000	1049999	15
scaffold_65	1050000	1058499	10
scaffold_741	0	49999	39
scaffold_741	50000	99999	34
scaffold_741	100000	149999	52
scaffold_741	150000	199999	32
scaffold_741	200000	249999	40
scaffold_741	250000	299999	22
scaffold_767	0	49999	54
scaffold_767	50000	99999	39
scaffold_767	100000	149999	17
scaffold_767	150000	199999	32
scaffold_767	200000	249999	19
scaffold_767	250000	296412	33
scaffold_79	0	49999	34
scaffold_79	50000	99999	34
scaffold_79	100000	149999	42
scaffold_79	150000	199999	32
scaffold_79	200000	249999	27
scaffold_79	250000	299999	31
scaffold_79	300000	349999	37
scaffold_79	350000	399999	31
scaffold_79	400000	449999	22
scaffold_79	450000	499999	29
scaffold_79	500000	549999	32
scaffold_79	550000	599999	36
scaffold_79	600000	649999	25
scaffold_79	650000	699999	38
scaffold_79	700000	749999	29
scaffold_79	750000	799999	26
scaffold_79	800000	849999	22
scaffold_79	850000	899999	36
scaffold_79	900000	949999	29
scaffold_79	950000	968878	9
scaffold_82	0	49999	49
scaffold_82	50000	99999	22
scaffold_82	100000	149999	40
scaffold_82	150000	199999	49
scaffold_82	200000	249999	28
scaffold_82	250000	299999	38
scaffold_82	300000	349999	31
scaffold_82	350000	399999	22
scaffold_82	400000	449999	23
scaffold_82	450000	499999	39
scaffold_82	500000	549999	30
scaffold_82	550000	599999	34
scaffold_82	600000	649999	51
scaffold_82	650000	699999	36
scaffold_82	700000	749999	43
scaffold_82	750000	799999	24
scaffold_82	800000	849999	23
scaffold_82	850000	899999	25
scaffold_82	900000	949999	45
scaffold_82	950000	954854	4
scaffold_831	0	49999	20
scaffold_831	50000	99999	31
scaffold_831	100000	149999	25
scaffold_831	150000	199999	40
scaffold_831	200000	249999	17
scaffold_831	250000	279030	12
scaffold_87	0	49999	28
scaffold_87	50000	99999	50
scaffold_87	100000	149999	24
scaffold_87	150000	199999	45
scaffold_87	200000	249999	26
scaffold_87	250000	299999	36
scaffold_87	300000	349999	28
scaffold_87	350000	399999	41
scaffold_87	400000	449999	44
scaffold_87	450000	499999	23
scaffold_87	500000	549999	27
scaffold_87	550000	599999	18
scaffold_87	600000	649999	22
scaffold_87	650000	699999	27
scaffold_87	700000	749999	25
scaffold_87	750000	799999	24
scaffold_87	800000	849999	20
scaffold_87	850000	899999	39
scaffold_87	900000	934082	14
scaffold_444	0	49999	36
scaffold_444	50000	99999	43
scaffold_444	100000	149999	36
scaffold_444	150000	199999	44
scaffold_444	200000	249999	52
scaffold_444	250000	299999	39
scaffold_444	300000	349999	29
scaffold_444	350000	399999	40
scaffold_444	400000	425669	13
scaffold_4566	0	49999	20
scaffold_4566	50000	63429	14
tig00000565_217	1	50000	34
tig00000565_217	50001	100000	30
tig00000565_217	100001	150000	39
tig00000565_217	150001	200000	28
tig00000565_217	200001	250000	37
tig00000565_217	250001	300000	26
tig00000565_217	300001	350000	33
tig00000565_217	350001	400000	38
tig00000565_217	400001	450000	45
tig00000565_217	450001	500000	36
tig00000565_217	500001	550000	19
tig00000565_217	550001	600000	25
tig00000565_217	600001	650000	23
tig00000565_217	650001	700000	34
tig00000565_217	700001	750000	26
tig00000565_217	750001	800000	40
tig00000565_217	800001	850000	26
tig00000565_217	850001	900000	33
tig00000565_217	900001	950000	22
tig00000565_217	950001	1000000	40
tig00000565_217	1000001	1039457	25
tig00000898_373	1	50000	27
tig00000898_373	50001	100000	40
tig00000898_373	100001	150000	33
tig00000898_373	150001	200000	38
tig00000898_373	200001	250000	27
tig00000898_373	250001	300000	26
tig00000898_373	300001	350000	26
tig00000898_373	350001	400000	30
tig00000898_373	400001	450000	26
tig00000898_373	450001	500000	13
tig00000898_373	500001	550000	25
tig00000898_373	550001	600000	15
tig00000898_373	600001	650000	15
tig00000898_373	650001	700000	35
tig00000898_373	700001	750000	32
tig00000898_373	750001	768174	12
tig00001086_446	1	50000	27
tig00001086_446	50001	100000	41
tig00001086_446	100001	150000	37
tig00001086_446	150001	200000	44
tig00001086_446	200001	250000	29
tig00001086_446	250001	300000	55
tig00001086_446	300001	328520	25
tig00002983_1203	1	50000	30
tig00002983_1203	50001	100000	24
tig00002983_1203	100001	150000	51
tig00002983_1203	150001	200000	22
tig00002983_1203	200001	250000	22
tig00002983_1203	250001	300000	47
tig00002983_1203	300001	350000	36
tig00002983_1203	350001	400000	24
tig00002983_1203	400001	450000	26
tig00002983_1203	450001	500000	22
tig00002983_1203	500001	550000	36
tig00002983_1203	550001	600000	19
tig00002983_1203	600001	650000	32
tig00002983_1203	650001	700000	28
tig00002983_1203	700001	750000	38
tig00002983_1203	750001	796849	30
tig00004654_1848	1	50000	49
tig00004654_1848	50001	100000	28
tig00004654_1848	100001	150000	50
tig00004654_1848	150001	200000	31
tig00004654_1848	200001	250000	43
tig00004654_1848	250001	300000	26
tig00004654_1848	300001	350000	29
tig00004654_1848	350001	400000	43
tig00004654_1848	400001	450000	20
tig00004654_1848	450001	473929	16
tig00007159_2613	1	50000	45
tig00007159_2613	50001	97628	36
tig00009582_3350	1	50000	50
tig00009582_3350	50001	100000	40
tig00009582_3350	100001	150000	50
tig00009582_3350	150001	200000	29
tig00009582_3350	200001	250000	23
tig00009582_3350	250001	300000	28
tig00009582_3350	300001	350000	30
tig00009582_3350	350001	400000	24
tig00009582_3350	400001	450000	15
tig00009582_3350	450001	485642	29
tig00011034_3734	1	50000	25
tig00011034_3734	50001	100000	23
tig00011034_3734	100001	150000	20
tig00011034_3734	150001	200000	26
tig00011034_3734	200001	250000	35
tig00011034_3734	250001	300000	30
tig00011034_3734	300001	350000	58
tig00011034_3734	350001	400000	39
tig00011034_3734	400001	406772	9
tig00031218_5699	1	50000	13
tig00031218_5699	50001	100000	40
tig00031218_5699	100001	150000	14
tig00031218_5699	150001	200000	29
tig00031218_5699	200001	250000	31
tig00031218_5699	250001	300000	22
tig00031218_5699	300001	350000	51
tig00031218_5699	350001	400000	18
tig00031218_5699	400001	450000	26
tig00031218_5699	450001	500000	35
tig00031218_5699	500001	550000	29
tig00031218_5699	550001	600000	32
tig00031218_5699	600001	650000	40
tig00031218_5699	650001	700000	40
tig00031218_5699	700001	750000	33
tig00031218_5699	750001	800000	22
tig00031218_5699	800001	850000	32
tig00031218_5699	850001	900000	13
tig00031218_5699	900001	950000	20
tig00031218_5699	950001	1000000	18
tig00031218_5699	1000001	1015957	5
tig00031311_5766	1	50000	26
tig00031311_5766	50001	100000	38
tig00031311_5766	100001	150000	35
tig00031311_5766	150001	200000	33
tig00031311_5766	200001	250000	35
tig00031311_5766	250001	300000	12
tig00031311_5766	300001	350000	33
tig00031311_5766	350001	400000	34
tig00031311_5766	400001	450000	28
tig00031311_5766	450001	500000	21
tig00031311_5766	500001	550000	53
tig00031311_5766	550001	600000	29
tig00031311_5766	600001	625945	17
tig00031321_5774	1	50000	28
tig00031321_5774	50001	100000	32
tig00031321_5774	100001	150000	18
tig00031321_5774	150001	200000	55
tig00031321_5774	200001	250000	28
tig00031321_5774	250001	300000	30
tig00031321_5774	300001	350000	43
tig00031321_5774	350001	400000	27
tig00031321_5774	400001	450000	32
tig00031321_5774	450001	500000	51
tig00031321_5774	500001	550000	41
tig00031321_5774	550001	600000	26
tig00031321_5774	600001	650000	30
tig00031321_5774	650001	700000	50
tig00031321_5774	700001	750000	33
tig00031321_5774	750001	800000	49
tig00031321_5774	800001	850000	31
tig00031321_5774	850001	900000	36
tig00031321_5774	900001	950000	28
tig00031321_5774	950001	1000000	30
tig00031321_5774	1000001	1050000	50
tig00031321_5774	1050001	1100000	23
tig00031321_5774	1100001	1150000	36
tig00031321_5774	1150001	1200000	26
tig00031321_5774	1200001	1250000	20
tig00031321_5774	1250001	1300000	26
tig00031321_5774	1300001	1350000	57
tig00031321_5774	1350001	1400000	50
tig00031321_5774	1400001	1450000	38
tig00031321_5774	1450001	1500000	31
tig00031321_5774	1500001	1550000	23
tig00031321_5774	1550001	1600000	23
tig00031321_5774	1600001	1645834	49
tig00031592_5973	1	50000	22
tig00031592_5973	50001	100000	28
tig00031592_5973	100001	150000	25
tig00031592_5973	150001	200000	36
tig00031592_5973	200001	250000	48
tig00031592_5973	250001	300000	23
tig00031592_5973	300001	350000	24
tig00031592_5973	350001	400000	40
tig00031592_5973	400001	450000	57
tig00031592_5973	450001	500000	36
tig00031592_5973	500001	550000	52
tig00031592_5973	550001	559601	14
tig00031618_5996	1	50000	32
tig00031618_5996	50001	100000	33
tig00031618_5996	100001	150000	8
tig00031618_5996	150001	200000	31
tig00031618_5996	200001	250000	22
tig00031618_5996	250001	300000	22
tig00031618_5996	300001	350000	37
tig00031618_5996	350001	400000	40
tig00031618_5996	400001	450000	43
tig00031618_5996	450001	500000	27
tig00031618_5996	500001	550000	22
tig00031618_5996	550001	600000	13
tig00031618_5996	600001	650000	34
tig00031618_5996	650001	700000	42
tig00031618_5996	700001	750000	27
tig00031618_5996	750001	800000	19
tig00031618_5996	800001	850000	25
tig00031618_5996	850001	900000	16
tig00031618_5996	900001	950000	22
tig00031618_5996	950001	1000000	34
tig00031618_5996	1000001	1050000	21
tig00031618_5996	1050001	1088622	25
tig00031635_6006	1	50000	19
tig00031635_6006	50001	100000	48
tig00031635_6006	100001	150000	28
tig00031635_6006	150001	200000	32
tig00031635_6006	200001	250000	34
tig00031635_6006	250001	300000	34
tig00031635_6006	300001	350000	33
tig00031635_6006	350001	400000	34
tig00031635_6006	400001	450000	25
tig00031635_6006	450001	500000	25
tig00031635_6006	500001	550000	39
tig00031635_6006	550001	600000	55
tig00031635_6006	600001	650000	45
tig00031635_6006	650001	700000	51
tig00031635_6006	700001	744764	22
tig00031904_6179	1	50000	17
tig00031904_6179	50001	100000	32
tig00031904_6179	100001	150000	21
tig00031904_6179	150001	200000	27
tig00031904_6179	200001	250000	26
tig00031904_6179	250001	300000	30
tig00031904_6179	300001	350000	25
tig00031904_6179	350001	400000	48
tig00031904_6179	400001	450000	21
tig00032131_6349	1	50000	22
tig00032131_6349	50001	100000	25
tig00032131_6349	100001	150000	28
tig00032131_6349	150001	190587	14
tig00007690_2788	1	50000	28
tig00007690_2788	50001	100000	29
tig00007690_2788	100001	150000	21
tig00007690_2788	150001	200000	26
tig00007690_2788	200001	250000	37
tig00007690_2788	250001	300000	28
tig00007690_2788	300001	350000	24
tig00007690_2788	350001	400000	43
tig00007690_2788	400001	403770	2
